# Supplementary material for: A Class of Protein-Coding RNAs Binds to Polycomb Repressive Complex 2 and Alters Histone Methylation
Source: Front Oncol. 2021 Nov 5;11:739830. doi: 10.3389/fonc.2021.739830 (PMC8602814; doi:10.3389/fonc.2021.739830)
Supplement: Supplementary file 2 [file Table_1.xlsx]

## Sheet: Total RNAs bind to EZH2
FRIP-seq analysis the RNAs binding sites on EZH2 (GSE67963)
geneChr	SYMBOL	GENENAME	GENENAME
Distal Intergenic	ENSG00000278267	MIR6859-1	microRNA 6859-1
Promoter (2-3kb)	ENSG00000278267	MIR6859-1	microRNA 6859-1
Promoter (2-3kb)	ENSG00000278267	MIR6859-1	microRNA 6859-1
Promoter (2-3kb)	ENSG00000278267	MIR6859-1	microRNA 6859-1
Promoter (1-2kb)	ENSG00000278267	MIR6859-1	microRNA 6859-1
Promoter (<=1kb)	ENSG00000278267	MIR6859-1	microRNA 6859-1
Promoter (<=1kb)	ENSG00000278267	MIR6859-1	microRNA 6859-1
Promoter (<=1kb)	ENSG00000278267	MIR6859-1	microRNA 6859-1
Promoter (<=1kb)	ENSG00000278267	MIR6859-1	microRNA 6859-1
Distal Intergenic	ENSG00000186092	OR4F5	olfactory receptor family 4 subfamily F member 5
Distal Intergenic	ENSG00000186092	OR4F5	olfactory receptor family 4 subfamily F member 5
Distal Intergenic	ENSG00000186092	OR4F5	olfactory receptor family 4 subfamily F member 5
Distal Intergenic	ENSG00000186092	OR4F5	olfactory receptor family 4 subfamily F member 5
Distal Intergenic	ENSG00000186092	OR4F5	olfactory receptor family 4 subfamily F member 5
Distal Intergenic	ENSG00000186092	OR4F5	olfactory receptor family 4 subfamily F member 5
Exon (uc057aub.1/uc057aub.1, exon 4 of 4)	ENSG00000186092	OR4F5	olfactory receptor family 4 subfamily F member 5
Exon (uc057aub.1/uc057aub.1, exon 4 of 4)	ENSG00000186092	OR4F5	olfactory receptor family 4 subfamily F member 5
Exon (uc057aub.1/uc057aub.1, exon 4 of 4)	ENSG00000186092	OR4F5	olfactory receptor family 4 subfamily F member 5
Exon (uc057aub.1/uc057aub.1, exon 4 of 4)	ENSG00000186092	OR4F5	olfactory receptor family 4 subfamily F member 5
Exon (uc057aub.1/uc057aub.1, exon 4 of 4)	ENSG00000186092	OR4F5	olfactory receptor family 4 subfamily F member 5
Exon (uc057aub.1/uc057aub.1, exon 4 of 4)	ENSG00000186092	OR4F5	olfactory receptor family 4 subfamily F member 5
Exon (uc057aub.1/uc057aub.1, exon 4 of 4)	ENSG00000186092	OR4F5	olfactory receptor family 4 subfamily F member 5
Exon (uc057aub.1/uc057aub.1, exon 4 of 4)	ENSG00000186092	OR4F5	olfactory receptor family 4 subfamily F member 5
Exon (uc057aub.1/uc057aub.1, exon 4 of 4)	ENSG00000186092	OR4F5	olfactory receptor family 4 subfamily F member 5
Exon (uc057aub.1/uc057aub.1, exon 4 of 4)	ENSG00000186092	OR4F5	olfactory receptor family 4 subfamily F member 5
Exon (uc057aub.1/uc057aub.1, exon 4 of 4)	ENSG00000186092	OR4F5	olfactory receptor family 4 subfamily F member 5
Exon (uc057aub.1/uc057aub.1, exon 4 of 4)	ENSG00000186092	OR4F5	olfactory receptor family 4 subfamily F member 5
Exon (uc057aub.1/uc057aub.1, exon 4 of 4)	ENSG00000186092	OR4F5	olfactory receptor family 4 subfamily F member 5
Exon (uc057aub.1/uc057aub.1, exon 3 of 4)	ENSG00000186092	OR4F5	olfactory receptor family 4 subfamily F member 5
Intron (uc057auf.1/uc057auf.1, intron 1 of 3)	NA	LOC729737	uncharacterized LOC729737
Intron (uc057auo.1/uc057auo.1, intron 2 of 2)	ENSG00000278267	MIR6859-1	microRNA 6859-1
Exon (uc057auo.1/uc057auo.1, exon 3 of 3)	ENSG00000278267	MIR6859-1	microRNA 6859-1
Distal Intergenic	ENSG00000278267	MIR6859-1	microRNA 6859-1
Promoter (2-3kb)	ENSG00000278267	MIR6859-1	microRNA 6859-1
Promoter (2-3kb)	ENSG00000278267	MIR6859-1	microRNA 6859-1
Promoter (2-3kb)	ENSG00000278267	MIR6859-1	microRNA 6859-1
Promoter (1-2kb)	ENSG00000278267	MIR6859-1	microRNA 6859-1
Promoter (1-2kb)	ENSG00000278267	MIR6859-1	microRNA 6859-1
Promoter (<=1kb)	ENSG00000278267	MIR6859-1	microRNA 6859-1
Promoter (<=1kb)	ENSG00000278267	MIR6859-1	microRNA 6859-1
Promoter (<=1kb)	ENSG00000278267	MIR6859-1	microRNA 6859-1
Promoter (<=1kb)	ENSG00000278267	MIR6859-1	microRNA 6859-1
Promoter (<=1kb)	ENSG00000278267	MIR6859-1	microRNA 6859-1
Promoter (<=1kb)	ENSG00000278267	MIR6859-1	microRNA 6859-1
Exon (uc057aup.1/uc057aup.1, exon 1 of 10)	ENSG00000278267	MIR6859-1	microRNA 6859-1
Exon (uc057aus.1/uc057aus.1, exon 2 of 2)	ENSG00000278267	MIR6859-1	microRNA 6859-1
Exon (uc057aus.1/uc057aus.1, exon 2 of 2)	ENSG00000278267	MIR6859-1	microRNA 6859-1
Exon (uc057aus.1/uc057aus.1, exon 2 of 2)	ENSG00000278267	MIR6859-1	microRNA 6859-1
Exon (uc284mlt.1/uc284mlt.1, exon 2 of 3)	ENSG00000278267	MIR6859-1	microRNA 6859-1
Intron (uc057aut.1/uc057aut.1, intron 2 of 2)	ENSG00000278267	MIR6859-1	microRNA 6859-1
Intron (uc057aut.1/uc057aut.1, intron 2 of 2)	ENSG00000278267	MIR6859-1	microRNA 6859-1
Intron (uc057aut.1/uc057aut.1, intron 2 of 2)	ENSG00000278267	MIR6859-1	microRNA 6859-1
Exon (uc057auu.1/uc057auu.1, exon 4 of 4)	ENSG00000278267	MIR6859-1	microRNA 6859-1
Exon (uc057auu.1/uc057auu.1, exon 4 of 4)	ENSG00000278267	MIR6859-1	microRNA 6859-1
Exon (uc057auu.1/uc057auu.1, exon 4 of 4)	ENSG00000278267	MIR6859-1	microRNA 6859-1
Exon (uc057auu.1/uc057auu.1, exon 4 of 4)	ENSG00000278267	MIR6859-1	microRNA 6859-1
Exon (uc057auu.1/uc057auu.1, exon 4 of 4)	ENSG00000278267	MIR6859-1	microRNA 6859-1
Exon (uc057aut.1/uc057aut.1, exon 2 of 3)	ENSG00000278267	MIR6859-1	microRNA 6859-1
Exon (uc057aut.1/uc057aut.1, exon 2 of 3)	ENSG00000278267	MIR6859-1	microRNA 6859-1
Exon (uc057aut.1/uc057aut.1, exon 2 of 3)	ENSG00000278267	MIR6859-1	microRNA 6859-1
Exon (uc057aut.1/uc057aut.1, exon 1 of 3)	ENSG00000278267	MIR6859-1	microRNA 6859-1
Exon (uc057aut.1/uc057aut.1, exon 1 of 3)	ENSG00000278267	MIR6859-1	microRNA 6859-1
Intron (uc057auu.1/uc057auu.1, intron 1 of 3)	ENSG00000278267	MIR6859-1	microRNA 6859-1
Distal Intergenic	ENSG00000278566	OR4F29	olfactory receptor family 4 subfamily F member 29
Distal Intergenic	ENSG00000278566	OR4F29	olfactory receptor family 4 subfamily F member 29
Distal Intergenic	ENSG00000278566	OR4F29	olfactory receptor family 4 subfamily F member 29
Distal Intergenic	ENSG00000278566	OR4F29	olfactory receptor family 4 subfamily F member 29
Distal Intergenic	ENSG00000278566	OR4F29	olfactory receptor family 4 subfamily F member 29
Distal Intergenic	ENSG00000278566	OR4F29	olfactory receptor family 4 subfamily F member 29
Distal Intergenic	ENSG00000278566	OR4F29	olfactory receptor family 4 subfamily F member 29
Distal Intergenic	ENSG00000278566	OR4F29	olfactory receptor family 4 subfamily F member 29
Distal Intergenic	ENSG00000278566	OR4F29	olfactory receptor family 4 subfamily F member 29
Distal Intergenic	ENSG00000278566	OR4F29	olfactory receptor family 4 subfamily F member 29
Distal Intergenic	ENSG00000278566	OR4F29	olfactory receptor family 4 subfamily F member 29
Distal Intergenic	ENSG00000278566	OR4F29	olfactory receptor family 4 subfamily F member 29
Exon (uc057auw.1/uc057auw.1, exon 3 of 3)	ENSG00000278566	OR4F29	olfactory receptor family 4 subfamily F member 29
Exon (uc057auw.1/uc057auw.1, exon 2 of 3)	ENSG00000278566	OR4F29	olfactory receptor family 4 subfamily F member 29
Exon (uc057aux.1/uc057aux.1, exon 2 of 2)	ENSG00000278566	OR4F29	olfactory receptor family 4 subfamily F member 29
Exon (uc057aux.1/uc057aux.1, exon 2 of 2)	ENSG00000278566	OR4F29	olfactory receptor family 4 subfamily F member 29
Exon (uc057ava.1/uc057ava.1, exon 1 of 2)	ENSG00000278566	OR4F29	olfactory receptor family 4 subfamily F member 29
Intron (uc057avb.1/uc057avb.1, intron 2 of 2)	ENSG00000278566	OR4F29	olfactory receptor family 4 subfamily F member 29
Intron (uc057avb.1/uc057avb.1, intron 2 of 2)	ENSG00000278566	OR4F29	olfactory receptor family 4 subfamily F member 29
Intron (uc057avb.1/uc057avb.1, intron 2 of 2)	ENSG00000278566	OR4F29	olfactory receptor family 4 subfamily F member 29
Intron (uc057avb.1/uc057avb.1, intron 2 of 2)	ENSG00000278566	OR4F29	olfactory receptor family 4 subfamily F member 29
Intron (uc057avb.1/uc057avb.1, intron 2 of 2)	ENSG00000278566	OR4F29	olfactory receptor family 4 subfamily F member 29
Intron (uc057avb.1/uc057avb.1, intron 2 of 2)	ENSG00000278566	OR4F29	olfactory receptor family 4 subfamily F member 29
Exon (uc057avb.1/uc057avb.1, exon 2 of 3)	ENSG00000278566	OR4F29	olfactory receptor family 4 subfamily F member 29
Exon (uc057avb.1/uc057avb.1, exon 2 of 3)	ENSG00000278566	OR4F29	olfactory receptor family 4 subfamily F member 29
Intron (uc057avc.1/uc057avc.1, intron 1 of 2)	ENSG00000278566	OR4F29	olfactory receptor family 4 subfamily F member 29
Intron (uc057avc.1/uc057avc.1, intron 1 of 2)	ENSG00000278566	OR4F29	olfactory receptor family 4 subfamily F member 29
Intron (uc057avc.1/uc057avc.1, intron 1 of 2)	ENSG00000278566	OR4F29	olfactory receptor family 4 subfamily F member 29
Distal Intergenic	NA	LOC100132287	uncharacterized LOC100132287
Exon (uc057avp.1/uc057avp.1, exon 3 of 3)	ENSG00000230021	LOC101928626	uncharacterized LOC101928626
Exon (uc057avp.1/uc057avp.1, exon 3 of 3)	ENSG00000230021	LOC101928626	uncharacterized LOC101928626
Exon (uc057avp.1/uc057avp.1, exon 2 of 3)	ENSG00000230021	LOC101928626	uncharacterized LOC101928626
Exon (uc057avt.1/uc057avt.1, exon 1 of 2)	ENSG00000230021	LOC101928626	uncharacterized LOC101928626
Intron (uc284mlv.1/101928626, intron 3 of 5)	ENSG00000230021	LOC101928626	uncharacterized LOC101928626
Intron (uc284mlv.1/101928626, intron 3 of 5)	ENSG00000230021	LOC101928626	uncharacterized LOC101928626
Intron (uc284mlv.1/101928626, intron 3 of 5)	ENSG00000230021	LOC101928626	uncharacterized LOC101928626
Exon (uc284mlv.1/101928626, exon 3 of 6)	ENSG00000230021	LOC101928626	uncharacterized LOC101928626
Promoter (1-2kb)	ENSG00000278791	MIR6723	microRNA 6723
Promoter (<=1kb)	ENSG00000278791	MIR6723	microRNA 6723
Promoter (<=1kb)	ENSG00000278791	MIR6723	microRNA 6723
Promoter (<=1kb)	ENSG00000278791	MIR6723	microRNA 6723
Promoter (2-3kb)	ENSG00000278791	MIR6723	microRNA 6723
Promoter (2-3kb)	ENSG00000278791	MIR6723	microRNA 6723
Promoter (2-3kb)	ENSG00000278791	MIR6723	microRNA 6723
Intron (uc284mlw.1/uc284mlw.1, intron 2 of 3)	ENSG00000278566	OR4F29	olfactory receptor family 4 subfamily F member 29
Intron (uc284mlw.1/uc284mlw.1, intron 2 of 3)	ENSG00000278566	OR4F29	olfactory receptor family 4 subfamily F member 29
Intron (uc284mlw.1/uc284mlw.1, intron 2 of 3)	ENSG00000278566	OR4F29	olfactory receptor family 4 subfamily F member 29
Promoter (1-2kb)	ENSG00000228794	LINC01128	long intergenic non-protein coding RNA 1128
Exon (uc031pjj.2/643837, exon 3 of 3)	ENSG00000228794	LINC01128	long intergenic non-protein coding RNA 1128
Exon (uc031pjj.2/643837, exon 3 of 3)	ENSG00000228794	LINC01128	long intergenic non-protein coding RNA 1128
Exon (uc031pjj.2/643837, exon 3 of 3)	ENSG00000228794	LINC01128	long intergenic non-protein coding RNA 1128
Exon (uc031pjj.2/643837, exon 3 of 3)	ENSG00000228794	LINC01128	long intergenic non-protein coding RNA 1128
Exon (uc057axj.1/643837, exon 2 of 2)	ENSG00000228794	LINC01128	long intergenic non-protein coding RNA 1128
Exon (uc057axj.1/643837, exon 2 of 2)	ENSG00000228794	LINC01128	long intergenic non-protein coding RNA 1128
Intron (uc057axa.1/643837, intron 1 of 2)	ENSG00000228794	LINC01128	long intergenic non-protein coding RNA 1128
Intron (uc057axa.1/643837, intron 1 of 2)	ENSG00000228794	LINC01128	long intergenic non-protein coding RNA 1128
Intron (uc057axa.1/643837, intron 1 of 2)	ENSG00000228794	LINC01128	long intergenic non-protein coding RNA 1128
Intron (uc057axa.1/643837, intron 1 of 2)	ENSG00000228794	LINC01128	long intergenic non-protein coding RNA 1128
Intron (uc057axa.1/643837, intron 1 of 2)	ENSG00000228794	LINC01128	long intergenic non-protein coding RNA 1128
Exon (uc057axa.1/643837, exon 2 of 3)	ENSG00000228794	LINC01128	long intergenic non-protein coding RNA 1128
Promoter (1-2kb)	ENSG00000228794	LINC01128	long intergenic non-protein coding RNA 1128
Promoter (<=1kb)	ENSG00000228794	LINC01128	long intergenic non-protein coding RNA 1128
Promoter (<=1kb)	ENSG00000228794	LINC01128	long intergenic non-protein coding RNA 1128
Promoter (2-3kb)	ENSG00000228794	LINC01128	long intergenic non-protein coding RNA 1128
Promoter (2-3kb)	ENSG00000228794	LINC01128	long intergenic non-protein coding RNA 1128
Exon (uc021oem.3/643837, exon 5 of 5)	ENSG00000228794	LINC01128	long intergenic non-protein coding RNA 1128
Exon (uc021oem.3/643837, exon 5 of 5)	ENSG00000228794	LINC01128	long intergenic non-protein coding RNA 1128
Exon (uc021oem.3/643837, exon 5 of 5)	ENSG00000228794	LINC01128	long intergenic non-protein coding RNA 1128
Exon (uc021oem.3/643837, exon 5 of 5)	ENSG00000228794	LINC01128	long intergenic non-protein coding RNA 1128
Exon (uc021oem.3/643837, exon 5 of 5)	ENSG00000228794	LINC01128	long intergenic non-protein coding RNA 1128
Exon (uc021oem.3/643837, exon 5 of 5)	ENSG00000228794	LINC01128	long intergenic non-protein coding RNA 1128
Exon (uc021oem.3/643837, exon 5 of 5)	ENSG00000228794	LINC01128	long intergenic non-protein coding RNA 1128
Exon (uc021oem.3/643837, exon 5 of 5)	ENSG00000228794	LINC01128	long intergenic non-protein coding RNA 1128
Exon (uc021oem.3/643837, exon 5 of 5)	ENSG00000228794	LINC01128	long intergenic non-protein coding RNA 1128
Exon (uc021oem.3/643837, exon 5 of 5)	ENSG00000228794	LINC01128	long intergenic non-protein coding RNA 1128
Promoter (1-2kb)	ENSG00000188976	NOC2L	NOC2 like nucleolar associated transcriptional repressor
Promoter (<=1kb)	ENSG00000188976	NOC2L	NOC2 like nucleolar associated transcriptional repressor
Promoter (<=1kb)	ENSG00000188976	NOC2L	NOC2 like nucleolar associated transcriptional repressor
Promoter (<=1kb)	ENSG00000188976	NOC2L	NOC2 like nucleolar associated transcriptional repressor
Promoter (<=1kb)	ENSG00000188976	NOC2L	NOC2 like nucleolar associated transcriptional repressor
Promoter (<=1kb)	ENSG00000188976	NOC2L	NOC2 like nucleolar associated transcriptional repressor
Promoter (1-2kb)	ENSG00000188976	NOC2L	NOC2 like nucleolar associated transcriptional repressor
Promoter (1-2kb)	ENSG00000188976	NOC2L	NOC2 like nucleolar associated transcriptional repressor
Exon (uc001abz.5/26155, exon 12 of 19)	ENSG00000188976	NOC2L	NOC2 like nucleolar associated transcriptional repressor
Exon (uc001abz.5/26155, exon 11 of 19)	ENSG00000188976	NOC2L	NOC2 like nucleolar associated transcriptional repressor
Exon (uc001abz.5/26155, exon 10 of 19)	ENSG00000188976	NOC2L	NOC2 like nucleolar associated transcriptional repressor
Exon (uc001abz.5/26155, exon 9 of 19)	ENSG00000188976	NOC2L	NOC2 like nucleolar associated transcriptional repressor
Exon (uc001abz.5/26155, exon 8 of 19)	ENSG00000188976	NOC2L	NOC2 like nucleolar associated transcriptional repressor
Exon (uc001abz.5/26155, exon 7 of 19)	ENSG00000188976	NOC2L	NOC2 like nucleolar associated transcriptional repressor
Promoter (2-3kb)	ENSG00000188976	NOC2L	NOC2 like nucleolar associated transcriptional repressor
Promoter (2-3kb)	ENSG00000188976	NOC2L	NOC2 like nucleolar associated transcriptional repressor
Promoter (1-2kb)	ENSG00000188976	NOC2L	NOC2 like nucleolar associated transcriptional repressor
Promoter (1-2kb)	ENSG00000188976	NOC2L	NOC2 like nucleolar associated transcriptional repressor
Promoter (<=1kb)	ENSG00000188976	NOC2L	NOC2 like nucleolar associated transcriptional repressor
Promoter (<=1kb)	ENSG00000188976	NOC2L	NOC2 like nucleolar associated transcriptional repressor
Promoter (2-3kb)	ENSG00000188290	HES4	hes family bHLH transcription factor 4
Promoter (<=1kb)	ENSG00000188290	HES4	hes family bHLH transcription factor 4
Promoter (<=1kb)	ENSG00000188290	HES4	hes family bHLH transcription factor 4
Promoter (<=1kb)	ENSG00000188290	HES4	hes family bHLH transcription factor 4
Promoter (<=1kb)	ENSG00000188157	AGRN	agrin
Promoter (2-3kb)	ENSG00000188157	AGRN	agrin
Promoter (<=1kb)	ENSG00000188157	AGRN	agrin
Exon (uc001ack.3/375790, exon 4 of 36)	ENSG00000188157	AGRN	agrin
Exon (uc001ack.3/375790, exon 5 of 36)	ENSG00000188157	AGRN	agrin
Exon (uc001ack.3/375790, exon 6 of 36)	ENSG00000188157	AGRN	agrin
Exon (uc001ack.3/375790, exon 7 of 36)	ENSG00000188157	AGRN	agrin
Promoter (1-2kb)	ENSG00000188157	AGRN	agrin
Promoter (1-2kb)	ENSG00000188157	AGRN	agrin
Promoter (1-2kb)	ENSG00000188157	AGRN	agrin
Promoter (1-2kb)	ENSG00000188157	AGRN	agrin
Promoter (<=1kb)	ENSG00000188157	AGRN	agrin
Promoter (<=1kb)	ENSG00000188157	AGRN	agrin
Promoter (<=1kb)	ENSG00000188157	AGRN	agrin
Promoter (<=1kb)	ENSG00000188157	AGRN	agrin
Promoter (<=1kb)	ENSG00000188157	AGRN	agrin
Promoter (<=1kb)	ENSG00000188157	AGRN	agrin
Promoter (<=1kb)	ENSG00000188157	AGRN	agrin
Promoter (<=1kb)	ENSG00000188157	AGRN	agrin
Promoter (<=1kb)	ENSG00000188157	AGRN	agrin
Promoter (<=1kb)	ENSG00000188157	AGRN	agrin
Promoter (<=1kb)	ENSG00000188157	AGRN	agrin
Promoter (<=1kb)	ENSG00000188157	AGRN	agrin
Promoter (<=1kb)	ENSG00000188157	AGRN	agrin
Promoter (<=1kb)	ENSG00000188157	AGRN	agrin
Promoter (<=1kb)	ENSG00000188157	AGRN	agrin
Promoter (<=1kb)	ENSG00000188157	AGRN	agrin
Promoter (<=1kb)	ENSG00000188157	AGRN	agrin
Promoter (<=1kb)	ENSG00000188157	AGRN	agrin
Promoter (<=1kb)	ENSG00000188157	AGRN	agrin
Promoter (<=1kb)	ENSG00000188157	AGRN	agrin
Promoter (<=1kb)	ENSG00000188157	AGRN	agrin
Promoter (<=1kb)	ENSG00000188157	AGRN	agrin
Promoter (1-2kb)	ENSG00000188157	AGRN	agrin
Promoter (2-3kb)	ENSG00000188157	AGRN	agrin
Promoter (2-3kb)	ENSG00000188157	AGRN	agrin
Distal Intergenic	ENSG00000188157	AGRN	agrin
Exon (uc057azd.1/uc057azd.1, exon 2 of 2)	ENSG00000188157	AGRN	agrin
Downstream (2-3kb)	ENSG00000131591	C1orf159	chromosome 1 open reading frame 159
Downstream (1-2kb)	ENSG00000131591	C1orf159	chromosome 1 open reading frame 159
Downstream (1-2kb)	ENSG00000131591	C1orf159	chromosome 1 open reading frame 159
Downstream (1-2kb)	ENSG00000131591	C1orf159	chromosome 1 open reading frame 159
Promoter (2-3kb)	ENSG00000131591	C1orf159	chromosome 1 open reading frame 159
Promoter (1-2kb)	ENSG00000131591	C1orf159	chromosome 1 open reading frame 159
Promoter (1-2kb)	ENSG00000131591	C1orf159	chromosome 1 open reading frame 159
Promoter (<=1kb)	ENSG00000131591	C1orf159	chromosome 1 open reading frame 159
Promoter (<=1kb)	ENSG00000131591	C1orf159	chromosome 1 open reading frame 159
Promoter (1-2kb)	ENSG00000131591	C1orf159	chromosome 1 open reading frame 159
Promoter (<=1kb)	ENSG00000131591	C1orf159	chromosome 1 open reading frame 159
Promoter (<=1kb)	ENSG00000131591	C1orf159	chromosome 1 open reading frame 159
Promoter (1-2kb)	ENSG00000131591	C1orf159	chromosome 1 open reading frame 159
Promoter (<=1kb)	ENSG00000131591	C1orf159	chromosome 1 open reading frame 159
Promoter (<=1kb)	ENSG00000131591	C1orf159	chromosome 1 open reading frame 159
Promoter (<=1kb)	ENSG00000131591	C1orf159	chromosome 1 open reading frame 159
Promoter (2-3kb)	ENSG00000078808	SDF4	stromal cell derived factor 4
Promoter (1-2kb)	ENSG00000078808	SDF4	stromal cell derived factor 4
Promoter (1-2kb)	ENSG00000078808	SDF4	stromal cell derived factor 4
Promoter (<=1kb)	ENSG00000078808	SDF4	stromal cell derived factor 4
Promoter (1-2kb)	ENSG00000078808	SDF4	stromal cell derived factor 4
Promoter (2-3kb)	ENSG00000078808	SDF4	stromal cell derived factor 4
Promoter (<=1kb)	ENSG00000078808	SDF4	stromal cell derived factor 4
Promoter (<=1kb)	ENSG00000078808	SDF4	stromal cell derived factor 4
Promoter (<=1kb)	ENSG00000176022	B3GALT6	beta-1,3-galactosyltransferase 6
Promoter (2-3kb)	ENSG00000176022	B3GALT6	beta-1,3-galactosyltransferase 6
Distal Intergenic	ENSG00000176022	B3GALT6	beta-1,3-galactosyltransferase 6
Distal Intergenic	ENSG00000176022	B3GALT6	beta-1,3-galactosyltransferase 6
Distal Intergenic	ENSG00000176022	B3GALT6	beta-1,3-galactosyltransferase 6
Distal Intergenic	ENSG00000176022	B3GALT6	beta-1,3-galactosyltransferase 6
Distal Intergenic	ENSG00000176022	B3GALT6	beta-1,3-galactosyltransferase 6
Distal Intergenic	ENSG00000176022	B3GALT6	beta-1,3-galactosyltransferase 6
Distal Intergenic	ENSG00000184163	C1QTNF12	C1q and TNF related 12
Distal Intergenic	ENSG00000184163	C1QTNF12	C1q and TNF related 12
Distal Intergenic	ENSG00000184163	C1QTNF12	C1q and TNF related 12
Distal Intergenic	ENSG00000184163	C1QTNF12	C1q and TNF related 12
Promoter (<=1kb)	ENSG00000184163	C1QTNF12	C1q and TNF related 12
Promoter (2-3kb)	ENSG00000160087	UBE2J2	ubiquitin conjugating enzyme E2 J2
Promoter (<=1kb)	ENSG00000160087	UBE2J2	ubiquitin conjugating enzyme E2 J2
Promoter (<=1kb)	ENSG00000160087	UBE2J2	ubiquitin conjugating enzyme E2 J2
Promoter (<=1kb)	ENSG00000160087	UBE2J2	ubiquitin conjugating enzyme E2 J2
Promoter (<=1kb)	ENSG00000160087	UBE2J2	ubiquitin conjugating enzyme E2 J2
Promoter (<=1kb)	ENSG00000160087	UBE2J2	ubiquitin conjugating enzyme E2 J2
5' UTR	ENSG00000160087	UBE2J2	ubiquitin conjugating enzyme E2 J2
Promoter (<=1kb)	ENSG00000160087	UBE2J2	ubiquitin conjugating enzyme E2 J2
Promoter (2-3kb)	ENSG00000162572	SCNN1D	sodium channel epithelial 1 delta subunit
Promoter (2-3kb)	ENSG00000131584	ACAP3	ArfGAP with coiled-coil, ankyrin repeat and PH domains 3
Promoter (2-3kb)	ENSG00000131584	ACAP3	ArfGAP with coiled-coil, ankyrin repeat and PH domains 3
Promoter (2-3kb)	ENSG00000131584	ACAP3	ArfGAP with coiled-coil, ankyrin repeat and PH domains 3
Promoter (2-3kb)	ENSG00000131584	ACAP3	ArfGAP with coiled-coil, ankyrin repeat and PH domains 3
Promoter (1-2kb)	ENSG00000131584	ACAP3	ArfGAP with coiled-coil, ankyrin repeat and PH domains 3
Promoter (1-2kb)	ENSG00000131584	ACAP3	ArfGAP with coiled-coil, ankyrin repeat and PH domains 3
Promoter (1-2kb)	ENSG00000131584	ACAP3	ArfGAP with coiled-coil, ankyrin repeat and PH domains 3
Promoter (1-2kb)	ENSG00000131584	ACAP3	ArfGAP with coiled-coil, ankyrin repeat and PH domains 3
Promoter (1-2kb)	ENSG00000131584	ACAP3	ArfGAP with coiled-coil, ankyrin repeat and PH domains 3
Promoter (<=1kb)	ENSG00000131584	ACAP3	ArfGAP with coiled-coil, ankyrin repeat and PH domains 3
Promoter (<=1kb)	ENSG00000131584	ACAP3	ArfGAP with coiled-coil, ankyrin repeat and PH domains 3
Promoter (<=1kb)	ENSG00000131584	ACAP3	ArfGAP with coiled-coil, ankyrin repeat and PH domains 3
Promoter (<=1kb)	ENSG00000131584	ACAP3	ArfGAP with coiled-coil, ankyrin repeat and PH domains 3
Promoter (<=1kb)	ENSG00000131584	ACAP3	ArfGAP with coiled-coil, ankyrin repeat and PH domains 3
Promoter (<=1kb)	ENSG00000278073	MIR6726	microRNA 6726
Promoter (<=1kb)	ENSG00000278073	MIR6726	microRNA 6726
Promoter (<=1kb)	ENSG00000278073	MIR6726	microRNA 6726
Promoter (<=1kb)	ENSG00000278073	MIR6726	microRNA 6726
Promoter (<=1kb)	ENSG00000131584	ACAP3	ArfGAP with coiled-coil, ankyrin repeat and PH domains 3
Promoter (<=1kb)	ENSG00000131584	ACAP3	ArfGAP with coiled-coil, ankyrin repeat and PH domains 3
Promoter (<=1kb)	ENSG00000131584	ACAP3	ArfGAP with coiled-coil, ankyrin repeat and PH domains 3
Promoter (<=1kb)	ENSG00000131584	ACAP3	ArfGAP with coiled-coil, ankyrin repeat and PH domains 3
Promoter (<=1kb)	ENSG00000131584	ACAP3	ArfGAP with coiled-coil, ankyrin repeat and PH domains 3
Promoter (<=1kb)	ENSG00000131584	ACAP3	ArfGAP with coiled-coil, ankyrin repeat and PH domains 3
Promoter (<=1kb)	ENSG00000131584	ACAP3	ArfGAP with coiled-coil, ankyrin repeat and PH domains 3
Promoter (<=1kb)	ENSG00000131584	ACAP3	ArfGAP with coiled-coil, ankyrin repeat and PH domains 3
Promoter (<=1kb)	ENSG00000131584	ACAP3	ArfGAP with coiled-coil, ankyrin repeat and PH domains 3
Promoter (<=1kb)	ENSG00000131584	ACAP3	ArfGAP with coiled-coil, ankyrin repeat and PH domains 3
Promoter (<=1kb)	ENSG00000131584	ACAP3	ArfGAP with coiled-coil, ankyrin repeat and PH domains 3
Promoter (<=1kb)	ENSG00000131584	ACAP3	ArfGAP with coiled-coil, ankyrin repeat and PH domains 3
Promoter (<=1kb)	ENSG00000131584	ACAP3	ArfGAP with coiled-coil, ankyrin repeat and PH domains 3
Promoter (<=1kb)	ENSG00000131584	ACAP3	ArfGAP with coiled-coil, ankyrin repeat and PH domains 3
Promoter (<=1kb)	ENSG00000169972	PUSL1	pseudouridylate synthase-like 1
Promoter (<=1kb)	ENSG00000169972	PUSL1	pseudouridylate synthase-like 1
Promoter (<=1kb)	ENSG00000169972	PUSL1	pseudouridylate synthase-like 1
Promoter (<=1kb)	ENSG00000131584	ACAP3	ArfGAP with coiled-coil, ankyrin repeat and PH domains 3
Promoter (<=1kb)	ENSG00000131584	ACAP3	ArfGAP with coiled-coil, ankyrin repeat and PH domains 3
Promoter (1-2kb)	ENSG00000131584	ACAP3	ArfGAP with coiled-coil, ankyrin repeat and PH domains 3
Promoter (1-2kb)	ENSG00000131584	ACAP3	ArfGAP with coiled-coil, ankyrin repeat and PH domains 3
Promoter (<=1kb)	ENSG00000127054	MIR6727	microRNA 6727
Promoter (<=1kb)	ENSG00000127054	MIR6727	microRNA 6727
Promoter (<=1kb)	ENSG00000127054	INTS11	integrator complex subunit 11
Promoter (<=1kb)	ENSG00000127054	INTS11	integrator complex subunit 11
Promoter (<=1kb)	ENSG00000127054	INTS11	integrator complex subunit 11
Promoter (<=1kb)	ENSG00000127054	INTS11	integrator complex subunit 11
Promoter (<=1kb)	ENSG00000127054	INTS11	integrator complex subunit 11
Promoter (<=1kb)	ENSG00000127054	INTS11	integrator complex subunit 11
Promoter (<=1kb)	ENSG00000127054	INTS11	integrator complex subunit 11
Promoter (<=1kb)	ENSG00000127054	INTS11	integrator complex subunit 11
Promoter (<=1kb)	ENSG00000127054	INTS11	integrator complex subunit 11
Promoter (<=1kb)	ENSG00000127054	INTS11	integrator complex subunit 11
Promoter (<=1kb)	ENSG00000127054	INTS11	integrator complex subunit 11
Promoter (<=1kb)	ENSG00000127054	INTS11	integrator complex subunit 11
Promoter (<=1kb)	ENSG00000224051	CPTP	ceramide-1-phosphate transfer protein
Promoter (1-2kb)	ENSG00000224051	CPTP	ceramide-1-phosphate transfer protein
Promoter (1-2kb)	ENSG00000224051	CPTP	ceramide-1-phosphate transfer protein
Promoter (1-2kb)	ENSG00000224051	CPTP	ceramide-1-phosphate transfer protein
Promoter (2-3kb)	ENSG00000169962	TAS1R3	taste 1 receptor member 3
Promoter (2-3kb)	ENSG00000169962	TAS1R3	taste 1 receptor member 3
Promoter (2-3kb)	ENSG00000169962	TAS1R3	taste 1 receptor member 3
Promoter (1-2kb)	ENSG00000169962	TAS1R3	taste 1 receptor member 3
Promoter (1-2kb)	ENSG00000169962	TAS1R3	taste 1 receptor member 3
Promoter (1-2kb)	ENSG00000169962	TAS1R3	taste 1 receptor member 3
Promoter (<=1kb)	ENSG00000169962	TAS1R3	taste 1 receptor member 3
Promoter (<=1kb)	ENSG00000169962	TAS1R3	taste 1 receptor member 3
Promoter (<=1kb)	ENSG00000169962	TAS1R3	taste 1 receptor member 3
Promoter (<=1kb)	ENSG00000169962	TAS1R3	taste 1 receptor member 3
Promoter (<=1kb)	ENSG00000169962	TAS1R3	taste 1 receptor member 3
Promoter (<=1kb)	ENSG00000169962	TAS1R3	taste 1 receptor member 3
Promoter (<=1kb)	ENSG00000169962	TAS1R3	taste 1 receptor member 3
Promoter (<=1kb)	ENSG00000169962	TAS1R3	taste 1 receptor member 3
Promoter (<=1kb)	ENSG00000169962	TAS1R3	taste 1 receptor member 3
Promoter (<=1kb)	ENSG00000169962	TAS1R3	taste 1 receptor member 3
Promoter (<=1kb)	ENSG00000169962	TAS1R3	taste 1 receptor member 3
Promoter (<=1kb)	ENSG00000169962	TAS1R3	taste 1 receptor member 3
Promoter (1-2kb)	ENSG00000169962	TAS1R3	taste 1 receptor member 3
Promoter (1-2kb)	ENSG00000169962	TAS1R3	taste 1 receptor member 3
Promoter (1-2kb)	ENSG00000169962	TAS1R3	taste 1 receptor member 3
Promoter (1-2kb)	ENSG00000169962	TAS1R3	taste 1 receptor member 3
Promoter (2-3kb)	ENSG00000169962	TAS1R3	taste 1 receptor member 3
Promoter (2-3kb)	ENSG00000169962	TAS1R3	taste 1 receptor member 3
Promoter (2-3kb)	ENSG00000169962	TAS1R3	taste 1 receptor member 3
Promoter (2-3kb)	ENSG00000169962	TAS1R3	taste 1 receptor member 3
Promoter (2-3kb)	ENSG00000107404	DVL1	dishevelled segment polarity protein 1
Promoter (1-2kb)	ENSG00000107404	DVL1	dishevelled segment polarity protein 1
Promoter (<=1kb)	ENSG00000107404	DVL1	dishevelled segment polarity protein 1
Promoter (<=1kb)	ENSG00000107404	DVL1	dishevelled segment polarity protein 1
Promoter (<=1kb)	ENSG00000107404	DVL1	dishevelled segment polarity protein 1
Promoter (<=1kb)	ENSG00000107404	MIR6808	microRNA 6808
Promoter (<=1kb)	ENSG00000107404	MIR6808	microRNA 6808
Promoter (<=1kb)	ENSG00000107404	DVL1	dishevelled segment polarity protein 1
Promoter (<=1kb)	ENSG00000107404	DVL1	dishevelled segment polarity protein 1
Promoter (<=1kb)	ENSG00000107404	DVL1	dishevelled segment polarity protein 1
Promoter (1-2kb)	ENSG00000107404	DVL1	dishevelled segment polarity protein 1
Promoter (1-2kb)	ENSG00000107404	DVL1	dishevelled segment polarity protein 1
Promoter (1-2kb)	ENSG00000107404	DVL1	dishevelled segment polarity protein 1
Promoter (2-3kb)	ENSG00000107404	DVL1	dishevelled segment polarity protein 1
Promoter (<=1kb)	ENSG00000107404	DVL1	dishevelled segment polarity protein 1
Promoter (<=1kb)	ENSG00000107404	DVL1	dishevelled segment polarity protein 1
Promoter (<=1kb)	ENSG00000107404	DVL1	dishevelled segment polarity protein 1
Promoter (<=1kb)	ENSG00000162576	MXRA8	matrix remodeling associated 8
Promoter (<=1kb)	ENSG00000162576	MXRA8	matrix remodeling associated 8
Promoter (<=1kb)	ENSG00000162576	MXRA8	matrix remodeling associated 8
Promoter (<=1kb)	ENSG00000162576	MXRA8	matrix remodeling associated 8
Promoter (1-2kb)	ENSG00000162576	MXRA8	matrix remodeling associated 8
Promoter (1-2kb)	ENSG00000162576	MXRA8	matrix remodeling associated 8
Promoter (1-2kb)	ENSG00000162576	MXRA8	matrix remodeling associated 8
Promoter (1-2kb)	ENSG00000162576	MXRA8	matrix remodeling associated 8
Promoter (<=1kb)	ENSG00000162576	MXRA8	matrix remodeling associated 8
Promoter (1-2kb)	ENSG00000162576	MXRA8	matrix remodeling associated 8
Promoter (1-2kb)	ENSG00000162576	MXRA8	matrix remodeling associated 8
Promoter (1-2kb)	ENSG00000175756	AURKAIP1	aurora kinase A interacting protein 1
Promoter (<=1kb)	ENSG00000175756	AURKAIP1	aurora kinase A interacting protein 1
Promoter (<=1kb)	ENSG00000175756	AURKAIP1	aurora kinase A interacting protein 1
Promoter (<=1kb)	ENSG00000175756	AURKAIP1	aurora kinase A interacting protein 1
Promoter (1-2kb)	ENSG00000221978	CCNL2	cyclin L2
Promoter (1-2kb)	ENSG00000221978	CCNL2	cyclin L2
Promoter (1-2kb)	ENSG00000221978	CCNL2	cyclin L2
Promoter (1-2kb)	ENSG00000221978	CCNL2	cyclin L2
Promoter (1-2kb)	ENSG00000221978	CCNL2	cyclin L2
Promoter (1-2kb)	ENSG00000221978	CCNL2	cyclin L2
Promoter (<=1kb)	ENSG00000221978	CCNL2	cyclin L2
Promoter (<=1kb)	ENSG00000221978	CCNL2	cyclin L2
Promoter (<=1kb)	ENSG00000221978	CCNL2	cyclin L2
Promoter (<=1kb)	ENSG00000221978	CCNL2	cyclin L2
Promoter (<=1kb)	ENSG00000221978	CCNL2	cyclin L2
Promoter (<=1kb)	ENSG00000221978	CCNL2	cyclin L2
Promoter (<=1kb)	ENSG00000221978	CCNL2	cyclin L2
Promoter (<=1kb)	ENSG00000221978	CCNL2	cyclin L2
Promoter (<=1kb)	ENSG00000221978	CCNL2	cyclin L2
Promoter (<=1kb)	ENSG00000221978	CCNL2	cyclin L2
Promoter (<=1kb)	ENSG00000221978	CCNL2	cyclin L2
Promoter (<=1kb)	ENSG00000221978	CCNL2	cyclin L2
Promoter (<=1kb)	ENSG00000221978	CCNL2	cyclin L2
Promoter (2-3kb)	ENSG00000221978	CCNL2	cyclin L2
Promoter (<=1kb)	ENSG00000221978	CCNL2	cyclin L2
Promoter (<=1kb)	ENSG00000221978	CCNL2	cyclin L2
Promoter (<=1kb)	ENSG00000221978	CCNL2	cyclin L2
Promoter (<=1kb)	ENSG00000224870	LOC148413	uncharacterized LOC148413
Promoter (1-2kb)	ENSG00000224870	LOC148413	uncharacterized LOC148413
Promoter (<=1kb)	ENSG00000242485	MRPL20	mitochondrial ribosomal protein L20
Promoter (<=1kb)	ENSG00000242485	MRPL20	mitochondrial ribosomal protein L20
Promoter (<=1kb)	ENSG00000242485	MRPL20	mitochondrial ribosomal protein L20
Promoter (1-2kb)	NA	LINC01770	long intergenic non-protein coding RNA 1770
Promoter (1-2kb)	NA	LINC01770	long intergenic non-protein coding RNA 1770
Promoter (1-2kb)	NA	LINC01770	long intergenic non-protein coding RNA 1770
Promoter (<=1kb)	NA	LINC01770	long intergenic non-protein coding RNA 1770
Promoter (<=1kb)	NA	LINC01770	long intergenic non-protein coding RNA 1770
Promoter (<=1kb)	NA	LINC01770	long intergenic non-protein coding RNA 1770
Promoter (<=1kb)	NA	LINC01770	long intergenic non-protein coding RNA 1770
Promoter (1-2kb)	NA	LINC01770	long intergenic non-protein coding RNA 1770
Promoter (1-2kb)	NA	LINC01770	long intergenic non-protein coding RNA 1770
Promoter (<=1kb)	NA	LINC01770	long intergenic non-protein coding RNA 1770
Promoter (<=1kb)	NA	LINC01770	long intergenic non-protein coding RNA 1770
Promoter (<=1kb)	NA	LINC01770	long intergenic non-protein coding RNA 1770
Promoter (<=1kb)	NA	LINC01770	long intergenic non-protein coding RNA 1770
Promoter (1-2kb)	ENSG00000179403	VWA1	von Willebrand factor A domain containing 1
3' UTR	ENSG00000179403	VWA1	von Willebrand factor A domain containing 1
3' UTR	ENSG00000179403	VWA1	von Willebrand factor A domain containing 1
3' UTR	ENSG00000179403	VWA1	von Willebrand factor A domain containing 1
Promoter (<=1kb)	ENSG00000215915	ATAD3C	ATPase family, AAA domain containing 3C
Exon (uc001aft.2/219293, exon 4 of 12)	ENSG00000215915	ATAD3C	ATPase family, AAA domain containing 3C
Exon (uc001aft.2/219293, exon 7 of 12)	ENSG00000215915	ATAD3C	ATPase family, AAA domain containing 3C
Exon (uc001aft.2/219293, exon 8 of 12)	ENSG00000215915	ATAD3C	ATPase family, AAA domain containing 3C
Exon (uc001aft.2/219293, exon 9 of 12)	ENSG00000215915	ATAD3C	ATPase family, AAA domain containing 3C
Promoter (1-2kb)	ENSG00000215915	ATAD3C	ATPase family, AAA domain containing 3C
Promoter (<=1kb)	ENSG00000160072	ATAD3B	ATPase family, AAA domain containing 3B
Promoter (<=1kb)	ENSG00000160072	ATAD3B	ATPase family, AAA domain containing 3B
Promoter (<=1kb)	ENSG00000160072	ATAD3B	ATPase family, AAA domain containing 3B
Promoter (<=1kb)	ENSG00000160072	ATAD3B	ATPase family, AAA domain containing 3B
Promoter (<=1kb)	ENSG00000160072	ATAD3B	ATPase family, AAA domain containing 3B
Promoter (1-2kb)	ENSG00000160072	ATAD3B	ATPase family, AAA domain containing 3B
Promoter (1-2kb)	ENSG00000160072	ATAD3B	ATPase family, AAA domain containing 3B
Promoter (<=1kb)	ENSG00000160072	ATAD3B	ATPase family, AAA domain containing 3B
Promoter (<=1kb)	ENSG00000160072	ATAD3B	ATPase family, AAA domain containing 3B
Promoter (1-2kb)	ENSG00000160072	ATAD3B	ATPase family, AAA domain containing 3B
Promoter (1-2kb)	ENSG00000160072	ATAD3B	ATPase family, AAA domain containing 3B
Promoter (1-2kb)	ENSG00000160072	ATAD3B	ATPase family, AAA domain containing 3B
Promoter (2-3kb)	ENSG00000160072	ATAD3B	ATPase family, AAA domain containing 3B
Exon (uc001afv.4/83858, exon 13 of 16)	ENSG00000160072	ATAD3B	ATPase family, AAA domain containing 3B
Exon (uc001afv.4/83858, exon 14 of 16)	ENSG00000160072	ATAD3B	ATPase family, AAA domain containing 3B
Exon (uc001afv.4/83858, exon 15 of 16)	ENSG00000160072	ATAD3B	ATPase family, AAA domain containing 3B
Exon (uc001afv.4/83858, exon 16 of 16)	ENSG00000160072	ATAD3B	ATPase family, AAA domain containing 3B
3' UTR	ENSG00000160072	ATAD3B	ATPase family, AAA domain containing 3B
3' UTR	ENSG00000160072	ATAD3B	ATPase family, AAA domain containing 3B
Distal Intergenic	ENSG00000197785	ATAD3A	ATPase family, AAA domain containing 3A
Promoter (2-3kb)	ENSG00000197785	ATAD3A	ATPase family, AAA domain containing 3A
Promoter (<=1kb)	ENSG00000197785	ATAD3A	ATPase family, AAA domain containing 3A
Promoter (<=1kb)	ENSG00000197785	ATAD3A	ATPase family, AAA domain containing 3A
Promoter (<=1kb)	ENSG00000197785	ATAD3A	ATPase family, AAA domain containing 3A
Promoter (<=1kb)	ENSG00000197785	ATAD3A	ATPase family, AAA domain containing 3A
Promoter (1-2kb)	ENSG00000197785	ATAD3A	ATPase family, AAA domain containing 3A
Promoter (2-3kb)	ENSG00000197785	ATAD3A	ATPase family, AAA domain containing 3A
Promoter (2-3kb)	ENSG00000197785	ATAD3A	ATPase family, AAA domain containing 3A
Promoter (1-2kb)	ENSG00000197785	ATAD3A	ATPase family, AAA domain containing 3A
Promoter (<=1kb)	ENSG00000197785	ATAD3A	ATPase family, AAA domain containing 3A
Promoter (<=1kb)	ENSG00000197785	ATAD3A	ATPase family, AAA domain containing 3A
Promoter (<=1kb)	ENSG00000197785	ATAD3A	ATPase family, AAA domain containing 3A
Promoter (<=1kb)	ENSG00000197785	ATAD3A	ATPase family, AAA domain containing 3A
Promoter (2-3kb)	ENSG00000197785	ATAD3A	ATPase family, AAA domain containing 3A
Exon (uc001aga.3/55210, exon 14 of 16)	ENSG00000197785	ATAD3A	ATPase family, AAA domain containing 3A
Exon (uc001aga.3/55210, exon 15 of 16)	ENSG00000197785	ATAD3A	ATPase family, AAA domain containing 3A
3' UTR	ENSG00000205090	TMEM240	transmembrane protein 240
3' UTR	ENSG00000205090	TMEM240	transmembrane protein 240
3' UTR	ENSG00000205090	TMEM240	transmembrane protein 240
Promoter (<=1kb)	ENSG00000205090	TMEM240	transmembrane protein 240
Promoter (<=1kb)	ENSG00000205090	TMEM240	transmembrane protein 240
Promoter (<=1kb)	ENSG00000205090	TMEM240	transmembrane protein 240
Promoter (<=1kb)	ENSG00000205090	TMEM240	transmembrane protein 240
Promoter (<=1kb)	ENSG00000205090	TMEM240	transmembrane protein 240
Promoter (<=1kb)	ENSG00000205090	TMEM240	transmembrane protein 240
Promoter (1-2kb)	ENSG00000205090	TMEM240	transmembrane protein 240
Promoter (2-3kb)	ENSG00000160075	SSU72	SSU72 homolog, RNA polymerase II CTD phosphatase
Promoter (1-2kb)	ENSG00000160075	SSU72	SSU72 homolog, RNA polymerase II CTD phosphatase
3' UTR	ENSG00000160075	SSU72	SSU72 homolog, RNA polymerase II CTD phosphatase
3' UTR	ENSG00000160075	SSU72	SSU72 homolog, RNA polymerase II CTD phosphatase
3' UTR	ENSG00000160075	SSU72	SSU72 homolog, RNA polymerase II CTD phosphatase
3' UTR	ENSG00000160075	SSU72	SSU72 homolog, RNA polymerase II CTD phosphatase
3' UTR	ENSG00000160075	SSU72	SSU72 homolog, RNA polymerase II CTD phosphatase
3' UTR	ENSG00000160075	SSU72	SSU72 homolog, RNA polymerase II CTD phosphatase
3' UTR	ENSG00000160075	SSU72	SSU72 homolog, RNA polymerase II CTD phosphatase
3' UTR	ENSG00000160075	SSU72	SSU72 homolog, RNA polymerase II CTD phosphatase
3' UTR	ENSG00000160075	SSU72	SSU72 homolog, RNA polymerase II CTD phosphatase
3' UTR	ENSG00000160075	SSU72	SSU72 homolog, RNA polymerase II CTD phosphatase
3' UTR	ENSG00000160075	SSU72	SSU72 homolog, RNA polymerase II CTD phosphatase
Promoter (<=1kb)	ENSG00000160075	SSU72	SSU72 homolog, RNA polymerase II CTD phosphatase
Promoter (<=1kb)	ENSG00000160075	SSU72	SSU72 homolog, RNA polymerase II CTD phosphatase
Promoter (1-2kb)	ENSG00000228594	FNDC10	fibronectin type III domain containing 10
Promoter (2-3kb)	ENSG00000228594	FNDC10	fibronectin type III domain containing 10
Promoter (1-2kb)	ENSG00000197530	MIB2	mindbomb E3 ubiquitin protein ligase 2
Promoter (<=1kb)	ENSG00000197530	MIB2	mindbomb E3 ubiquitin protein ligase 2
Promoter (<=1kb)	ENSG00000197530	MIB2	mindbomb E3 ubiquitin protein ligase 2
Promoter (<=1kb)	ENSG00000197530	MIB2	mindbomb E3 ubiquitin protein ligase 2
Promoter (<=1kb)	ENSG00000197530	MIB2	mindbomb E3 ubiquitin protein ligase 2
Promoter (<=1kb)	ENSG00000197530	MIB2	mindbomb E3 ubiquitin protein ligase 2
Promoter (<=1kb)	ENSG00000197530	MIB2	mindbomb E3 ubiquitin protein ligase 2
Promoter (<=1kb)	ENSG00000197530	MIB2	mindbomb E3 ubiquitin protein ligase 2
Promoter (<=1kb)	ENSG00000197530	MIB2	mindbomb E3 ubiquitin protein ligase 2
Promoter (<=1kb)	ENSG00000197530	MIB2	mindbomb E3 ubiquitin protein ligase 2
Promoter (1-2kb)	ENSG00000189409	MMP23B	matrix metallopeptidase 23B
Promoter (2-3kb)	ENSG00000189409	MMP23B	matrix metallopeptidase 23B
Promoter (2-3kb)	ENSG00000189409	MMP23B	matrix metallopeptidase 23B
Promoter (2-3kb)	ENSG00000189409	MMP23B	matrix metallopeptidase 23B
Promoter (2-3kb)	ENSG00000189409	MMP23B	matrix metallopeptidase 23B
3' UTR	ENSG00000189409	MMP23B	matrix metallopeptidase 23B
Exon (uc031tmi.2/984, exon 5 of 20)	ENSG00000248333	CDK11B	cyclin dependent kinase 11B
Exon (uc031tmi.2/984, exon 4 of 20)	ENSG00000248333	CDK11B	cyclin dependent kinase 11B
Promoter (2-3kb)	ENSG00000248333	CDK11B	cyclin dependent kinase 11B
Promoter (1-2kb)	ENSG00000189339	SLC35E2B	solute carrier family 35 member E2B
Promoter (<=1kb)	ENSG00000189339	SLC35E2B	solute carrier family 35 member E2B
Promoter (<=1kb)	ENSG00000189339	SLC35E2B	solute carrier family 35 member E2B
Promoter (1-2kb)	ENSG00000189339	SLC35E2B	solute carrier family 35 member E2B
Promoter (1-2kb)	ENSG00000189339	SLC35E2B	solute carrier family 35 member E2B
Promoter (2-3kb)	ENSG00000189339	SLC35E2B	solute carrier family 35 member E2B
Promoter (2-3kb)	ENSG00000189339	SLC35E2B	solute carrier family 35 member E2B
Exon (uc057bhw.1/uc057bhw.1, exon 1 of 1)	ENSG00000189339	SLC35E2B	solute carrier family 35 member E2B
Intron (uc057bhf.1/8510, intron 4 of 6)	ENSG00000189339	SLC35E2B	solute carrier family 35 member E2B
Intron (uc057bhf.1/8510, intron 4 of 6)	ENSG00000189339	SLC35E2B	solute carrier family 35 member E2B
Exon (uc009vkl.3/728661, exon 5 of 7)	ENSG00000189339	SLC35E2B	solute carrier family 35 member E2B
Exon (uc009vkl.3/728661, exon 4 of 7)	ENSG00000189339	SLC35E2B	solute carrier family 35 member E2B
5' UTR	ENSG00000189339	SLC35E2B	solute carrier family 35 member E2B
Intron (uc057bhf.1/8510, intron 4 of 6)	ENSG00000189339	SLC35E2B	solute carrier family 35 member E2B
Promoter (1-2kb)	ENSG00000189339	SLC35E2B	solute carrier family 35 member E2B
Promoter (<=1kb)	ENSG00000189339	SLC35E2B	solute carrier family 35 member E2B
Intron (uc057bhf.1/8510, intron 4 of 6)	ENSG00000008128	CDK11A	cyclin dependent kinase 11A
Promoter (<=1kb)	ENSG00000008128	CDK11A	cyclin dependent kinase 11A
Promoter (<=1kb)	ENSG00000008128	CDK11A	cyclin dependent kinase 11A
Promoter (<=1kb)	ENSG00000008128	CDK11A	cyclin dependent kinase 11A
Promoter (<=1kb)	ENSG00000008128	CDK11A	cyclin dependent kinase 11A
Exon (uc057bhx.1/728642, exon 5 of 19)	ENSG00000008128	CDK11A	cyclin dependent kinase 11A
Intron (uc031tms.2/728642, intron 2 of 19)	ENSG00000008128	CDK11A	cyclin dependent kinase 11A
Intron (uc031tms.2/728642, intron 2 of 19)	ENSG00000008128	CDK11A	cyclin dependent kinase 11A
Intron (uc031tms.2/728642, intron 2 of 19)	ENSG00000215790	SLC35E2	solute carrier family 35 member E2
Intron (uc031tms.2/728642, intron 2 of 19)	ENSG00000215790	SLC35E2	solute carrier family 35 member E2
Intron (uc031tms.2/728642, intron 2 of 19)	ENSG00000215790	SLC35E2	solute carrier family 35 member E2
Intron (uc031tms.2/728642, intron 2 of 19)	ENSG00000215790	SLC35E2	solute carrier family 35 member E2
Exon (uc057bis.1/9906, exon 3 of 3)	ENSG00000215790	SLC35E2	solute carrier family 35 member E2
Exon (uc057bis.1/9906, exon 3 of 3)	ENSG00000215790	SLC35E2	solute carrier family 35 member E2
3' UTR	ENSG00000215790	SLC35E2	solute carrier family 35 member E2
3' UTR	ENSG00000215790	SLC35E2	solute carrier family 35 member E2
3' UTR	ENSG00000215790	SLC35E2	solute carrier family 35 member E2
Promoter (<=1kb)	ENSG00000215790	SLC35E2	solute carrier family 35 member E2
Promoter (<=1kb)	ENSG00000215790	SLC35E2	solute carrier family 35 member E2
Promoter (<=1kb)	ENSG00000215790	SLC35E2	solute carrier family 35 member E2
Promoter (<=1kb)	ENSG00000215790	SLC35E2	solute carrier family 35 member E2
Promoter (<=1kb)	ENSG00000008128	CDK11A	cyclin dependent kinase 11A
Promoter (<=1kb)	ENSG00000008128	CDK11A	cyclin dependent kinase 11A
Promoter (<=1kb)	ENSG00000008128	CDK11A	cyclin dependent kinase 11A
Promoter (<=1kb)	ENSG00000008128	CDK11A	cyclin dependent kinase 11A
Promoter (<=1kb)	ENSG00000008128	CDK11A	cyclin dependent kinase 11A
Promoter (1-2kb)	ENSG00000008128	CDK11A	cyclin dependent kinase 11A
Promoter (1-2kb)	ENSG00000008128	CDK11A	cyclin dependent kinase 11A
Promoter (1-2kb)	ENSG00000215790	SLC35E2	solute carrier family 35 member E2
Promoter (<=1kb)	ENSG00000215790	SLC35E2	solute carrier family 35 member E2
Promoter (2-3kb)	ENSG00000008130	NADK	NAD kinase
Promoter (1-2kb)	ENSG00000008130	NADK	NAD kinase
Promoter (<=1kb)	ENSG00000008130	NADK	NAD kinase
Promoter (<=1kb)	ENSG00000008130	NADK	NAD kinase
Promoter (<=1kb)	ENSG00000008130	NADK	NAD kinase
Promoter (<=1kb)	ENSG00000008130	NADK	NAD kinase
Promoter (<=1kb)	ENSG00000008130	NADK	NAD kinase
Promoter (<=1kb)	ENSG00000008130	NADK	NAD kinase
Promoter (<=1kb)	ENSG00000008130	NADK	NAD kinase
Promoter (<=1kb)	ENSG00000008130	NADK	NAD kinase
Promoter (<=1kb)	ENSG00000008130	NADK	NAD kinase
Exon (uc001aic.3/65220, exon 3 of 12)	ENSG00000008130	NADK	NAD kinase
5' UTR	ENSG00000008130	NADK	NAD kinase
Promoter (<=1kb)	ENSG00000008130	NADK	NAD kinase
3' UTR	ENSG00000008130	NADK	NAD kinase
3' UTR	ENSG00000008130	NADK	NAD kinase
3' UTR	ENSG00000078369	GNB1	G protein subunit beta 1
Exon (uc009vky.4/2782, exon 8 of 10)	ENSG00000078369	GNB1	G protein subunit beta 1
Exon (uc009vky.4/2782, exon 7 of 10)	ENSG00000078369	GNB1	G protein subunit beta 1
Promoter (<=1kb)	ENSG00000078369	GNB1	G protein subunit beta 1
5' UTR	ENSG00000078369	GNB1	G protein subunit beta 1
5' UTR	ENSG00000078369	GNB1	G protein subunit beta 1
Promoter (2-3kb)	ENSG00000078369	GNB1	G protein subunit beta 1
Promoter (<=1kb)	ENSG00000078369	GNB1	G protein subunit beta 1
5' UTR	ENSG00000078369	GNB1	G protein subunit beta 1
5' UTR	ENSG00000078369	GNB1	G protein subunit beta 1
Promoter (<=1kb)	ENSG00000078369	GNB1	G protein subunit beta 1
Exon (uc001aim.2/85452, exon 18 of 18)	ENSG00000142609	CFAP74	cilia and flagella associated protein 74
Intron (uc057bjv.1/85452, intron 16 of 37)	ENSG00000142609	CFAP74	cilia and flagella associated protein 74
Promoter (2-3kb)	ENSG00000142609	CFAP74	cilia and flagella associated protein 74
Promoter (1-2kb)	ENSG00000142609	CFAP74	cilia and flagella associated protein 74
Intron (uc001aiq.3/5590, intron 16 of 17)	ENSG00000067606	PRKCZ	protein kinase C zeta
Intron (uc001aiq.3/5590, intron 16 of 17)	ENSG00000067606	PRKCZ	protein kinase C zeta
3' UTR	ENSG00000162585	FAAP20	Fanconi anemia core complex associated protein 20
3' UTR	ENSG00000162585	FAAP20	Fanconi anemia core complex associated protein 20
3' UTR	ENSG00000162585	FAAP20	Fanconi anemia core complex associated protein 20
3' UTR	ENSG00000162585	FAAP20	Fanconi anemia core complex associated protein 20
3' UTR	ENSG00000162585	FAAP20	Fanconi anemia core complex associated protein 20
3' UTR	ENSG00000162585	FAAP20	Fanconi anemia core complex associated protein 20
3' UTR	ENSG00000162585	FAAP20	Fanconi anemia core complex associated protein 20
3' UTR	ENSG00000162585	FAAP20	Fanconi anemia core complex associated protein 20
Intron (uc031pkt.2/199990, intron 2 of 2)	ENSG00000162585	FAAP20	Fanconi anemia core complex associated protein 20
Intron (uc031pkt.2/199990, intron 2 of 2)	ENSG00000162585	FAAP20	Fanconi anemia core complex associated protein 20
3' UTR	ENSG00000162585	FAAP20	Fanconi anemia core complex associated protein 20
Promoter (2-3kb)	ENSG00000162585	FAAP20	Fanconi anemia core complex associated protein 20
Promoter (1-2kb)	ENSG00000162585	FAAP20	Fanconi anemia core complex associated protein 20
Promoter (1-2kb)	ENSG00000162585	FAAP20	Fanconi anemia core complex associated protein 20
Promoter (<=1kb)	ENSG00000162585	FAAP20	Fanconi anemia core complex associated protein 20
Promoter (<=1kb)	ENSG00000162585	FAAP20	Fanconi anemia core complex associated protein 20
Promoter (<=1kb)	ENSG00000162585	FAAP20	Fanconi anemia core complex associated protein 20
Promoter (<=1kb)	ENSG00000157933	SKI	SKI proto-oncogene
Intron (uc001aja.5/6497, intron 1 of 6)	ENSG00000157933	SKI	SKI proto-oncogene
Intron (uc001aja.5/6497, intron 1 of 6)	ENSG00000157933	SKI	SKI proto-oncogene
Intron (uc001aja.5/6497, intron 1 of 6)	ENSG00000157933	SKI	SKI proto-oncogene
Intron (uc001aja.5/6497, intron 1 of 6)	ENSG00000157933	SKI	SKI proto-oncogene
Intron (uc001aja.5/6497, intron 1 of 6)	ENSG00000157933	SKI	SKI proto-oncogene
Intron (uc001aja.5/6497, intron 1 of 6)	ENSG00000157933	SKI	SKI proto-oncogene
Intron (uc001aja.5/6497, intron 1 of 6)	ENSG00000157933	SKI	SKI proto-oncogene
Intron (uc001aja.5/6497, intron 1 of 6)	ENSG00000157933	SKI	SKI proto-oncogene
Intron (uc001aja.5/6497, intron 1 of 6)	ENSG00000157933	SKI	SKI proto-oncogene
Intron (uc001aja.5/6497, intron 1 of 6)	ENSG00000157933	SKI	SKI proto-oncogene
Intron (uc001aja.5/6497, intron 1 of 6)	ENSG00000157933	SKI	SKI proto-oncogene
Intron (uc001aja.5/6497, intron 1 of 6)	ENSG00000157933	SKI	SKI proto-oncogene
Intron (uc001aja.5/6497, intron 1 of 6)	ENSG00000157933	SKI	SKI proto-oncogene
Intron (uc001aja.5/6497, intron 1 of 6)	ENSG00000157933	SKI	SKI proto-oncogene
Promoter (<=1kb)	ENSG00000157933	SKI	SKI proto-oncogene
Promoter (<=1kb)	ENSG00000157933	SKI	SKI proto-oncogene
Promoter (<=1kb)	ENSG00000157933	SKI	SKI proto-oncogene
Promoter (<=1kb)	ENSG00000157933	SKI	SKI proto-oncogene
Promoter (2-3kb)	ENSG00000157933	SKI	SKI proto-oncogene
Promoter (2-3kb)	ENSG00000157933	SKI	SKI proto-oncogene
3' UTR	ENSG00000157933	SKI	SKI proto-oncogene
Intron (uc001ajb.2/79906, intron 10 of 13)	ENSG00000116151	MORN1	MORN repeat containing 1
Intron (uc001ajb.2/79906, intron 10 of 13)	ENSG00000116151	MORN1	MORN repeat containing 1
Intron (uc001ajb.2/79906, intron 10 of 13)	ENSG00000116151	MORN1	MORN repeat containing 1
Intron (uc001ajb.2/79906, intron 10 of 13)	ENSG00000116151	MORN1	MORN repeat containing 1
Intron (uc001ajb.2/79906, intron 10 of 13)	ENSG00000116151	MORN1	MORN repeat containing 1
Promoter (<=1kb)	ENSG00000116151	MORN1	MORN repeat containing 1
Promoter (<=1kb)	ENSG00000116151	MORN1	MORN repeat containing 1
Promoter (<=1kb)	ENSG00000116151	MORN1	MORN repeat containing 1
Promoter (<=1kb)	ENSG00000116151	MORN1	MORN repeat containing 1
Promoter (<=1kb)	ENSG00000116151	MORN1	MORN repeat containing 1
Promoter (<=1kb)	ENSG00000116151	MORN1	MORN repeat containing 1
Promoter (<=1kb)	ENSG00000116151	MORN1	MORN repeat containing 1
Promoter (<=1kb)	ENSG00000116151	MORN1	MORN repeat containing 1
Promoter (<=1kb)	ENSG00000116151	MORN1	MORN repeat containing 1
Promoter (1-2kb)	ENSG00000116151	MORN1	MORN repeat containing 1
Promoter (1-2kb)	ENSG00000116151	MORN1	MORN repeat containing 1
Promoter (1-2kb)	ENSG00000116151	MORN1	MORN repeat containing 1
Promoter (1-2kb)	ENSG00000116151	MORN1	MORN repeat containing 1
Promoter (1-2kb)	ENSG00000116151	MORN1	MORN repeat containing 1
Promoter (2-3kb)	ENSG00000116151	MORN1	MORN repeat containing 1
Promoter (2-3kb)	ENSG00000116151	MORN1	MORN repeat containing 1
Promoter (2-3kb)	ENSG00000116151	MORN1	MORN repeat containing 1
Promoter (2-3kb)	ENSG00000116151	MORN1	MORN repeat containing 1
Promoter (2-3kb)	ENSG00000116151	MORN1	MORN repeat containing 1
Promoter (2-3kb)	ENSG00000116151	MORN1	MORN repeat containing 1
Promoter (2-3kb)	ENSG00000116151	MORN1	MORN repeat containing 1
3' UTR	ENSG00000116151	MORN1	MORN repeat containing 1
Intron (uc001ajb.2/79906, intron 6 of 13)	ENSG00000116151	MORN1	MORN repeat containing 1
Intron (uc001ajb.2/79906, intron 6 of 13)	ENSG00000116151	MORN1	MORN repeat containing 1
Intron (uc001ajb.2/79906, intron 6 of 13)	ENSG00000116151	MORN1	MORN repeat containing 1
Intron (uc001ajb.2/79906, intron 6 of 13)	ENSG00000116151	MORN1	MORN repeat containing 1
Intron (uc001ajb.2/79906, intron 6 of 13)	ENSG00000116151	MORN1	MORN repeat containing 1
Intron (uc001ajb.2/79906, intron 6 of 13)	ENSG00000116151	MORN1	MORN repeat containing 1
Intron (uc001ajb.2/79906, intron 6 of 13)	ENSG00000116151	MORN1	MORN repeat containing 1
Intron (uc001ajb.2/79906, intron 6 of 13)	ENSG00000116151	MORN1	MORN repeat containing 1
Intron (uc001ajb.2/79906, intron 6 of 13)	ENSG00000116151	MORN1	MORN repeat containing 1
Promoter (2-3kb)	ENSG00000116151	MORN1	MORN repeat containing 1
Promoter (2-3kb)	ENSG00000116151	MORN1	MORN repeat containing 1
Promoter (2-3kb)	ENSG00000116151	MORN1	MORN repeat containing 1
Promoter (2-3kb)	ENSG00000116151	MORN1	MORN repeat containing 1
Promoter (2-3kb)	ENSG00000116151	MORN1	MORN repeat containing 1
Promoter (1-2kb)	ENSG00000116151	MORN1	MORN repeat containing 1
Promoter (1-2kb)	ENSG00000116151	MORN1	MORN repeat containing 1
Promoter (1-2kb)	ENSG00000116151	MORN1	MORN repeat containing 1
Promoter (1-2kb)	ENSG00000116151	MORN1	MORN repeat containing 1
Promoter (<=1kb)	ENSG00000116151	MORN1	MORN repeat containing 1
Promoter (<=1kb)	ENSG00000116151	MORN1	MORN repeat containing 1
Promoter (<=1kb)	ENSG00000116151	MORN1	MORN repeat containing 1
Promoter (<=1kb)	ENSG00000116151	MORN1	MORN repeat containing 1
Promoter (<=1kb)	ENSG00000116151	MORN1	MORN repeat containing 1
Promoter (<=1kb)	ENSG00000116151	MORN1	MORN repeat containing 1
Promoter (<=1kb)	ENSG00000116151	MORN1	MORN repeat containing 1
Promoter (<=1kb)	ENSG00000116151	MORN1	MORN repeat containing 1
Promoter (<=1kb)	ENSG00000157916	RER1	retention in endoplasmic reticulum sorting receptor 1
Promoter (<=1kb)	ENSG00000157916	RER1	retention in endoplasmic reticulum sorting receptor 1
Promoter (<=1kb)	ENSG00000157916	RER1	retention in endoplasmic reticulum sorting receptor 1
Promoter (<=1kb)	ENSG00000157916	RER1	retention in endoplasmic reticulum sorting receptor 1
Promoter (<=1kb)	ENSG00000157916	RER1	retention in endoplasmic reticulum sorting receptor 1
Promoter (1-2kb)	ENSG00000157916	RER1	retention in endoplasmic reticulum sorting receptor 1
Exon (uc057bma.1/11079, exon 3 of 6)	ENSG00000157916	RER1	retention in endoplasmic reticulum sorting receptor 1
Promoter (2-3kb)	ENSG00000157916	RER1	retention in endoplasmic reticulum sorting receptor 1
Promoter (1-2kb)	ENSG00000157916	RER1	retention in endoplasmic reticulum sorting receptor 1
Promoter (<=1kb)	ENSG00000157916	RER1	retention in endoplasmic reticulum sorting receptor 1
Promoter (1-2kb)	ENSG00000157916	RER1	retention in endoplasmic reticulum sorting receptor 1
Promoter (1-2kb)	ENSG00000157916	RER1	retention in endoplasmic reticulum sorting receptor 1
Promoter (2-3kb)	ENSG00000157916	RER1	retention in endoplasmic reticulum sorting receptor 1
Promoter (2-3kb)	ENSG00000157916	RER1	retention in endoplasmic reticulum sorting receptor 1
Promoter (2-3kb)	ENSG00000157916	RER1	retention in endoplasmic reticulum sorting receptor 1
Promoter (2-3kb)	ENSG00000157916	RER1	retention in endoplasmic reticulum sorting receptor 1
Promoter (2-3kb)	ENSG00000157916	RER1	retention in endoplasmic reticulum sorting receptor 1
Promoter (2-3kb)	ENSG00000157916	RER1	retention in endoplasmic reticulum sorting receptor 1
3' UTR	ENSG00000157916	RER1	retention in endoplasmic reticulum sorting receptor 1
3' UTR	ENSG00000157911	PEX10	peroxisomal biogenesis factor 10
3' UTR	ENSG00000157911	PEX10	peroxisomal biogenesis factor 10
Promoter (1-2kb)	ENSG00000157911	PEX10	peroxisomal biogenesis factor 10
Promoter (1-2kb)	ENSG00000157911	PEX10	peroxisomal biogenesis factor 10
Promoter (<=1kb)	ENSG00000157911	PEX10	peroxisomal biogenesis factor 10
Exon (uc057bnf.1/uc057bnf.1, exon 1 of 1)	NA	LOC115110	uncharacterized LOC115110
Promoter (<=1kb)	NA	LOC115110	uncharacterized LOC115110
Promoter (<=1kb)	NA	LOC115110	uncharacterized LOC115110
Promoter (<=1kb)	NA	LOC115110	uncharacterized LOC115110
Promoter (<=1kb)	NA	LOC115110	uncharacterized LOC115110
Promoter (<=1kb)	NA	LOC115110	uncharacterized LOC115110
Promoter (<=1kb)	NA	LOC115110	uncharacterized LOC115110
Promoter (<=1kb)	NA	LOC115110	uncharacterized LOC115110
Promoter (<=1kb)	NA	LOC115110	uncharacterized LOC115110
Promoter (<=1kb)	NA	LOC115110	uncharacterized LOC115110
Promoter (<=1kb)	NA	LOC115110	uncharacterized LOC115110
Promoter (<=1kb)	ENSG00000157873	TNFRSF14	TNF receptor superfamily member 14
Promoter (<=1kb)	ENSG00000157873	TNFRSF14	TNF receptor superfamily member 14
Promoter (<=1kb)	ENSG00000157873	TNFRSF14	TNF receptor superfamily member 14
Promoter (<=1kb)	ENSG00000157873	TNFRSF14	TNF receptor superfamily member 14
Promoter (<=1kb)	NA	LOC115110	uncharacterized LOC115110
Promoter (1-2kb)	ENSG00000157870	FAM213B	family with sequence similarity 213 member B
Promoter (2-3kb)	ENSG00000130762	ARHGEF16	Rho guanine nucleotide exchange factor 16
Intron (uc001akl.4/1953, intron 4 of 36)	ENSG00000207776	MIR551A	microRNA 551a
Intron (uc001akl.4/1953, intron 4 of 36)	ENSG00000207776	MIR551A	microRNA 551a
Exon (uc001akm.4/127262, exon 5 of 5)	ENSG00000158109	TPRG1L	tumor protein p63 regulated 1 like
3' UTR	ENSG00000116213	WRAP73	WD repeat containing, antisense to TP73
3' UTR	ENSG00000116213	WRAP73	WD repeat containing, antisense to TP73
Exon (uc001akn.4/49856, exon 11 of 11)	ENSG00000116213	WRAP73	WD repeat containing, antisense to TP73
Exon (uc001akn.4/49856, exon 10 of 11)	ENSG00000116213	WRAP73	WD repeat containing, antisense to TP73
Promoter (1-2kb)	ENSG00000116213	WRAP73	WD repeat containing, antisense to TP73
Promoter (<=1kb)	ENSG00000116213	WRAP73	WD repeat containing, antisense to TP73
Promoter (<=1kb)	ENSG00000116213	WRAP73	WD repeat containing, antisense to TP73
Promoter (<=1kb)	ENSG00000116213	WRAP73	WD repeat containing, antisense to TP73
Promoter (<=1kb)	ENSG00000116213	WRAP73	WD repeat containing, antisense to TP73
Exon (uc001akn.4/49856, exon 3 of 11)	ENSG00000116213	WRAP73	WD repeat containing, antisense to TP73
Promoter (2-3kb)	ENSG00000116213	WRAP73	WD repeat containing, antisense to TP73
Promoter (<=1kb)	ENSG00000116213	WRAP73	WD repeat containing, antisense to TP73
Promoter (<=1kb)	ENSG00000116213	WRAP73	WD repeat containing, antisense to TP73
3' UTR	ENSG00000227372	TP73-AS1	TP73 antisense RNA 1
3' UTR	ENSG00000227372	TP73-AS1	TP73 antisense RNA 1
Exon (uc057bqj.1/uc057bqj.1, exon 1 of 1)	ENSG00000227372	TP73-AS1	TP73 antisense RNA 1
Exon (uc057bqj.1/uc057bqj.1, exon 1 of 1)	ENSG00000227372	TP73-AS1	TP73 antisense RNA 1
Exon (uc057bql.1/uc057bql.1, exon 1 of 1)	ENSG00000227372	TP73-AS1	TP73 antisense RNA 1
Exon (uc001akt.5/57212, exon 6 of 6)	ENSG00000227372	TP73-AS1	TP73 antisense RNA 1
Exon (uc001akt.5/57212, exon 6 of 6)	ENSG00000227372	TP73-AS1	TP73 antisense RNA 1
Exon (uc009vlm.4/57212, exon 4 of 4)	ENSG00000227372	TP73-AS1	TP73 antisense RNA 1
Exon (uc009vlm.4/57212, exon 4 of 4)	ENSG00000227372	TP73-AS1	TP73 antisense RNA 1
Exon (uc009vlm.4/57212, exon 4 of 4)	ENSG00000227372	TP73-AS1	TP73 antisense RNA 1
Exon (uc009vlm.4/57212, exon 4 of 4)	ENSG00000227372	TP73-AS1	TP73 antisense RNA 1
Promoter (2-3kb)	ENSG00000227372	TP73-AS1	TP73 antisense RNA 1
Promoter (2-3kb)	ENSG00000227372	TP73-AS1	TP73 antisense RNA 1
Promoter (<=1kb)	ENSG00000227372	TP73-AS1	TP73 antisense RNA 1
Promoter (<=1kb)	ENSG00000227372	TP73-AS1	TP73 antisense RNA 1
Promoter (<=1kb)	ENSG00000227372	TP73-AS1	TP73 antisense RNA 1
Promoter (<=1kb)	ENSG00000227372	TP73-AS1	TP73 antisense RNA 1
Intron (uc001akv.3/148870, intron 8 of 11)	ENSG00000235169	SMIM1	small integral membrane protein 1 (Vel blood group)
Intron (uc001akv.3/148870, intron 8 of 11)	ENSG00000235169	SMIM1	small integral membrane protein 1 (Vel blood group)
Intron (uc001akv.3/148870, intron 8 of 11)	ENSG00000235169	SMIM1	small integral membrane protein 1 (Vel blood group)
Intron (uc001akv.3/148870, intron 8 of 11)	ENSG00000235169	SMIM1	small integral membrane protein 1 (Vel blood group)
Intron (uc001akv.3/148870, intron 8 of 11)	ENSG00000235169	SMIM1	small integral membrane protein 1 (Vel blood group)
Intron (uc001akv.3/148870, intron 8 of 11)	ENSG00000235169	SMIM1	small integral membrane protein 1 (Vel blood group)
Intron (uc001akv.3/148870, intron 8 of 11)	ENSG00000235169	SMIM1	small integral membrane protein 1 (Vel blood group)
Intron (uc001akv.3/148870, intron 8 of 11)	ENSG00000235169	SMIM1	small integral membrane protein 1 (Vel blood group)
Intron (uc001akv.3/148870, intron 8 of 11)	ENSG00000235169	SMIM1	small integral membrane protein 1 (Vel blood group)
Intron (uc001akv.3/148870, intron 8 of 11)	ENSG00000235169	SMIM1	small integral membrane protein 1 (Vel blood group)
3' UTR	ENSG00000235169	SMIM1	small integral membrane protein 1 (Vel blood group)
3' UTR	ENSG00000235169	SMIM1	small integral membrane protein 1 (Vel blood group)
Intron (uc001akv.3/148870, intron 9 of 11)	ENSG00000235169	SMIM1	small integral membrane protein 1 (Vel blood group)
Intron (uc001akv.3/148870, intron 9 of 11)	ENSG00000235169	SMIM1	small integral membrane protein 1 (Vel blood group)
Intron (uc001akv.3/148870, intron 9 of 11)	ENSG00000235169	SMIM1	small integral membrane protein 1 (Vel blood group)
3' UTR	ENSG00000235169	SMIM1	small integral membrane protein 1 (Vel blood group)
3' UTR	ENSG00000235169	SMIM1	small integral membrane protein 1 (Vel blood group)
Intron (uc001akv.3/148870, intron 10 of 11)	ENSG00000235169	SMIM1	small integral membrane protein 1 (Vel blood group)
Intron (uc001akv.3/148870, intron 10 of 11)	ENSG00000235169	SMIM1	small integral membrane protein 1 (Vel blood group)
Intron (uc001akv.3/148870, intron 10 of 11)	ENSG00000235169	SMIM1	small integral membrane protein 1 (Vel blood group)
Intron (uc001akv.3/148870, intron 10 of 11)	ENSG00000235169	SMIM1	small integral membrane protein 1 (Vel blood group)
Intron (uc001akv.3/148870, intron 10 of 11)	ENSG00000235169	SMIM1	small integral membrane protein 1 (Vel blood group)
Intron (uc001akv.3/148870, intron 10 of 11)	ENSG00000235169	SMIM1	small integral membrane protein 1 (Vel blood group)
Intron (uc001akv.3/148870, intron 10 of 11)	ENSG00000235169	SMIM1	small integral membrane protein 1 (Vel blood group)
Intron (uc001akv.3/148870, intron 10 of 11)	ENSG00000235169	SMIM1	small integral membrane protein 1 (Vel blood group)
Intron (uc001akv.3/148870, intron 10 of 11)	ENSG00000235169	SMIM1	small integral membrane protein 1 (Vel blood group)
Intron (uc001akv.3/148870, intron 10 of 11)	ENSG00000235169	SMIM1	small integral membrane protein 1 (Vel blood group)
Intron (uc001akv.3/148870, intron 10 of 11)	ENSG00000235169	SMIM1	small integral membrane protein 1 (Vel blood group)
Intron (uc001akv.3/148870, intron 10 of 11)	ENSG00000235169	SMIM1	small integral membrane protein 1 (Vel blood group)
Intron (uc001akv.3/148870, intron 10 of 11)	ENSG00000235169	SMIM1	small integral membrane protein 1 (Vel blood group)
Promoter (2-3kb)	ENSG00000235169	SMIM1	small integral membrane protein 1 (Vel blood group)
Promoter (2-3kb)	ENSG00000235169	SMIM1	small integral membrane protein 1 (Vel blood group)
Promoter (2-3kb)	ENSG00000235169	SMIM1	small integral membrane protein 1 (Vel blood group)
Promoter (2-3kb)	ENSG00000235169	SMIM1	small integral membrane protein 1 (Vel blood group)
Promoter (2-3kb)	ENSG00000235169	SMIM1	small integral membrane protein 1 (Vel blood group)
Promoter (1-2kb)	ENSG00000235169	SMIM1	small integral membrane protein 1 (Vel blood group)
Promoter (1-2kb)	ENSG00000235169	SMIM1	small integral membrane protein 1 (Vel blood group)
Promoter (1-2kb)	ENSG00000235169	SMIM1	small integral membrane protein 1 (Vel blood group)
Promoter (1-2kb)	ENSG00000235169	SMIM1	small integral membrane protein 1 (Vel blood group)
Promoter (<=1kb)	ENSG00000235169	SMIM1	small integral membrane protein 1 (Vel blood group)
Promoter (<=1kb)	ENSG00000235169	SMIM1	small integral membrane protein 1 (Vel blood group)
Promoter (<=1kb)	ENSG00000235169	SMIM1	small integral membrane protein 1 (Vel blood group)
Promoter (2-3kb)	ENSG00000235169	SMIM1	small integral membrane protein 1 (Vel blood group)
Promoter (2-3kb)	ENSG00000235169	SMIM1	small integral membrane protein 1 (Vel blood group)
Promoter (2-3kb)	ENSG00000130764	LRRC47	leucine rich repeat containing 47
Promoter (2-3kb)	ENSG00000130764	LRRC47	leucine rich repeat containing 47
Promoter (2-3kb)	ENSG00000130764	LRRC47	leucine rich repeat containing 47
Promoter (1-2kb)	ENSG00000130764	LRRC47	leucine rich repeat containing 47
Promoter (1-2kb)	ENSG00000130764	LRRC47	leucine rich repeat containing 47
Promoter (1-2kb)	ENSG00000130764	LRRC47	leucine rich repeat containing 47
Promoter (<=1kb)	ENSG00000130764	LRRC47	leucine rich repeat containing 47
Promoter (<=1kb)	ENSG00000130764	LRRC47	leucine rich repeat containing 47
Promoter (<=1kb)	ENSG00000130764	LRRC47	leucine rich repeat containing 47
Promoter (<=1kb)	ENSG00000130764	LRRC47	leucine rich repeat containing 47
Promoter (1-2kb)	ENSG00000130764	LRRC47	leucine rich repeat containing 47
Promoter (1-2kb)	ENSG00000130764	LRRC47	leucine rich repeat containing 47
Promoter (2-3kb)	ENSG00000130764	LRRC47	leucine rich repeat containing 47
Promoter (2-3kb)	ENSG00000130764	LRRC47	leucine rich repeat containing 47
Intron (uc001akx.2/57470, intron 1 of 6)	ENSG00000130764	LRRC47	leucine rich repeat containing 47
Intron (uc001akx.2/57470, intron 1 of 6)	ENSG00000130764	LRRC47	leucine rich repeat containing 47
Promoter (<=1kb)	ENSG00000130764	LRRC47	leucine rich repeat containing 47
Promoter (<=1kb)	ENSG00000130764	LRRC47	leucine rich repeat containing 47
Promoter (<=1kb)	ENSG00000130764	LRRC47	leucine rich repeat containing 47
Promoter (<=1kb)	ENSG00000130764	LRRC47	leucine rich repeat containing 47
Promoter (1-2kb)	ENSG00000116198	CEP104	centrosomal protein 104
Promoter (1-2kb)	ENSG00000116198	CEP104	centrosomal protein 104
Promoter (1-2kb)	ENSG00000116198	CEP104	centrosomal protein 104
Promoter (<=1kb)	ENSG00000116198	CEP104	centrosomal protein 104
Exon (uc001aky.3/9731, exon 19 of 22)	ENSG00000116198	CEP104	centrosomal protein 104
Exon (uc001aky.3/9731, exon 18 of 22)	ENSG00000116198	CEP104	centrosomal protein 104
Promoter (<=1kb)	ENSG00000116198	CEP104	centrosomal protein 104
Promoter (<=1kb)	ENSG00000116198	CEP104	centrosomal protein 104
Promoter (<=1kb)	ENSG00000116198	CEP104	centrosomal protein 104
Promoter (2-3kb)	ENSG00000116198	CEP104	centrosomal protein 104
Promoter (<=1kb)	ENSG00000116198	CEP104	centrosomal protein 104
Promoter (<=1kb)	ENSG00000116198	CEP104	centrosomal protein 104
Promoter (<=1kb)	ENSG00000116198	CEP104	centrosomal protein 104
Promoter (<=1kb)	ENSG00000116198	CEP104	centrosomal protein 104
Promoter (2-3kb)	ENSG00000116198	CEP104	centrosomal protein 104
Promoter (<=1kb)	ENSG00000116198	CEP104	centrosomal protein 104
Promoter (<=1kb)	ENSG00000116198	CEP104	centrosomal protein 104
3' UTR	ENSG00000198912	C1orf174	chromosome 1 open reading frame 174
3' UTR	ENSG00000198912	C1orf174	chromosome 1 open reading frame 174
Exon (uc057brq.1/339448, exon 4 of 5)	ENSG00000198912	C1orf174	chromosome 1 open reading frame 174
Exon (uc057brq.1/339448, exon 4 of 5)	ENSG00000198912	C1orf174	chromosome 1 open reading frame 174
Exon (uc057brq.1/339448, exon 4 of 5)	ENSG00000198912	C1orf174	chromosome 1 open reading frame 174
Exon (uc057brq.1/339448, exon 4 of 5)	ENSG00000198912	C1orf174	chromosome 1 open reading frame 174
Exon (uc057brq.1/339448, exon 3 of 5)	ENSG00000198912	C1orf174	chromosome 1 open reading frame 174
Exon (uc057brq.1/339448, exon 2 of 5)	ENSG00000198912	C1orf174	chromosome 1 open reading frame 174
Exon (uc057brq.1/339448, exon 2 of 5)	ENSG00000198912	C1orf174	chromosome 1 open reading frame 174
Promoter (<=1kb)	ENSG00000198912	C1orf174	chromosome 1 open reading frame 174
Distal Intergenic	NA	LINC01346	long intergenic non-protein coding RNA 1346
Promoter (<=1kb)	ENSG00000264101	MIR4689	microRNA 4689
Promoter (<=1kb)	ENSG00000264101	MIR4689	microRNA 4689
Promoter (<=1kb)	ENSG00000131697	NPHP4	nephrocystin 4
Promoter (<=1kb)	ENSG00000131697	NPHP4	nephrocystin 4
3' UTR	ENSG00000131697	NPHP4	nephrocystin 4
Promoter (1-2kb)	ENSG00000131697	NPHP4	nephrocystin 4
Exon (uc057bsd.1/261734, exon 4 of 26)	ENSG00000069424	KCNAB2	potassium voltage-gated channel subfamily A regulatory beta subunit 2
3' UTR	ENSG00000116254	CHD5	chromodomain helicase DNA binding protein 5
3' UTR	ENSG00000116254	CHD5	chromodomain helicase DNA binding protein 5
3' UTR	ENSG00000116254	CHD5	chromodomain helicase DNA binding protein 5
3' UTR	ENSG00000116254	CHD5	chromodomain helicase DNA binding protein 5
3' UTR	ENSG00000116254	CHD5	chromodomain helicase DNA binding protein 5
3' UTR	ENSG00000116254	CHD5	chromodomain helicase DNA binding protein 5
3' UTR	ENSG00000116254	CHD5	chromodomain helicase DNA binding protein 5
3' UTR	ENSG00000116254	CHD5	chromodomain helicase DNA binding protein 5
3' UTR	ENSG00000116254	CHD5	chromodomain helicase DNA binding protein 5
Exon (uc057btd.1/6146, exon 2 of 3)	ENSG00000116251	RPL22	ribosomal protein L22
Promoter (<=1kb)	ENSG00000116251	RPL22	ribosomal protein L22
3' UTR	ENSG00000158286	RNF207	ring finger protein 207
3' UTR	ENSG00000158286	RNF207	ring finger protein 207
3' UTR	ENSG00000158286	RNF207	ring finger protein 207
3' UTR	ENSG00000116237	ICMT	isoprenylcysteine carboxyl methyltransferase
Promoter (2-3kb)	ENSG00000116237	ICMT	isoprenylcysteine carboxyl methyltransferase
Promoter (1-2kb)	ENSG00000116237	ICMT	isoprenylcysteine carboxyl methyltransferase
Promoter (<=1kb)	ENSG00000116237	ICMT	isoprenylcysteine carboxyl methyltransferase
Promoter (<=1kb)	ENSG00000116237	ICMT	isoprenylcysteine carboxyl methyltransferase
3' UTR	ENSG00000173673	HES3	hes family bHLH transcription factor 3
3' UTR	ENSG00000173673	HES3	hes family bHLH transcription factor 3
3' UTR	ENSG00000173673	HES3	hes family bHLH transcription factor 3
3' UTR	ENSG00000173673	HES3	hes family bHLH transcription factor 3
3' UTR	ENSG00000173673	HES3	hes family bHLH transcription factor 3
3' UTR	ENSG00000173673	HES3	hes family bHLH transcription factor 3
3' UTR	ENSG00000173673	HES3	hes family bHLH transcription factor 3
3' UTR	ENSG00000173673	HES3	hes family bHLH transcription factor 3
3' UTR	ENSG00000173673	HES3	hes family bHLH transcription factor 3
Exon (uc001amp.2/387509, exon 2 of 6)	ENSG00000158292	GPR153	G protein-coupled receptor 153
Promoter (<=1kb)	ENSG00000187017	ESPN	espin
Promoter (<=1kb)	ENSG00000187017	ESPN	espin
Promoter (1-2kb)	ENSG00000187017	ESPN	espin
Promoter (1-2kb)	ENSG00000187017	ESPN	espin
Promoter (1-2kb)	ENSG00000171680	PLEKHG5	pleckstrin homology and RhoGEF domain containing G5
Promoter (1-2kb)	ENSG00000171680	PLEKHG5	pleckstrin homology and RhoGEF domain containing G5
Promoter (1-2kb)	ENSG00000171680	PLEKHG5	pleckstrin homology and RhoGEF domain containing G5
Promoter (2-3kb)	ENSG00000171680	PLEKHG5	pleckstrin homology and RhoGEF domain containing G5
3' UTR	ENSG00000171680	PLEKHG5	pleckstrin homology and RhoGEF domain containing G5
3' UTR	ENSG00000171680	PLEKHG5	pleckstrin homology and RhoGEF domain containing G5
3' UTR	ENSG00000171680	PLEKHG5	pleckstrin homology and RhoGEF domain containing G5
3' UTR	ENSG00000171680	PLEKHG5	pleckstrin homology and RhoGEF domain containing G5
3' UTR	ENSG00000171680	PLEKHG5	pleckstrin homology and RhoGEF domain containing G5
3' UTR	ENSG00000171680	PLEKHG5	pleckstrin homology and RhoGEF domain containing G5
3' UTR	ENSG00000171680	PLEKHG5	pleckstrin homology and RhoGEF domain containing G5
3' UTR	ENSG00000171680	PLEKHG5	pleckstrin homology and RhoGEF domain containing G5
3' UTR	ENSG00000171680	PLEKHG5	pleckstrin homology and RhoGEF domain containing G5
3' UTR	ENSG00000171680	PLEKHG5	pleckstrin homology and RhoGEF domain containing G5
Exon (uc001ans.4/79707, exon 11 of 12)	ENSG00000162408	NOL9	nucleolar protein 9
Exon (uc001ans.4/79707, exon 10 of 12)	ENSG00000162408	NOL9	nucleolar protein 9
Exon (uc001ans.4/79707, exon 10 of 12)	ENSG00000162408	NOL9	nucleolar protein 9
Promoter (1-2kb)	ENSG00000162408	NOL9	nucleolar protein 9
Promoter (<=1kb)	ENSG00000162408	NOL9	nucleolar protein 9
Promoter (<=1kb)	ENSG00000162408	NOL9	nucleolar protein 9
Promoter (<=1kb)	ENSG00000162408	NOL9	nucleolar protein 9
Promoter (<=1kb)	ENSG00000162408	NOL9	nucleolar protein 9
Promoter (<=1kb)	ENSG00000162408	NOL9	nucleolar protein 9
Promoter (<=1kb)	ENSG00000162408	NOL9	nucleolar protein 9
Promoter (<=1kb)	ENSG00000162408	NOL9	nucleolar protein 9
Promoter (<=1kb)	ENSG00000162408	NOL9	nucleolar protein 9
Promoter (<=1kb)	ENSG00000173662	TAS1R1	taste 1 receptor member 1
Promoter (<=1kb)	ENSG00000204859	ZBTB48	zinc finger and BTB domain containing 48
Promoter (<=1kb)	ENSG00000204859	ZBTB48	zinc finger and BTB domain containing 48
Promoter (<=1kb)	ENSG00000204859	ZBTB48	zinc finger and BTB domain containing 48
Promoter (<=1kb)	ENSG00000204859	ZBTB48	zinc finger and BTB domain containing 48
Promoter (1-2kb)	ENSG00000204859	ZBTB48	zinc finger and BTB domain containing 48
Promoter (2-3kb)	ENSG00000204859	ZBTB48	zinc finger and BTB domain containing 48
Promoter (<=1kb)	ENSG00000204859	ZBTB48	zinc finger and BTB domain containing 48
Promoter (<=1kb)	ENSG00000204859	ZBTB48	zinc finger and BTB domain containing 48
Promoter (<=1kb)	ENSG00000204859	ZBTB48	zinc finger and BTB domain containing 48
Promoter (<=1kb)	ENSG00000204859	ZBTB48	zinc finger and BTB domain containing 48
Promoter (<=1kb)	ENSG00000204859	ZBTB48	zinc finger and BTB domain containing 48
Promoter (<=1kb)	ENSG00000204859	ZBTB48	zinc finger and BTB domain containing 48
Promoter (<=1kb)	ENSG00000204859	ZBTB48	zinc finger and BTB domain containing 48
Promoter (<=1kb)	ENSG00000204859	ZBTB48	zinc finger and BTB domain containing 48
Promoter (2-3kb)	ENSG00000204859	ZBTB48	zinc finger and BTB domain containing 48
Exon (uc001aoa.3/9903, exon 3 of 4)	ENSG00000162413	KLHL21	kelch like family member 21
Promoter (<=1kb)	ENSG00000162413	KLHL21	kelch like family member 21
Promoter (<=1kb)	ENSG00000162413	KLHL21	kelch like family member 21
Promoter (<=1kb)	ENSG00000162413	KLHL21	kelch like family member 21
Promoter (<=1kb)	ENSG00000162413	KLHL21	kelch like family member 21
Promoter (<=1kb)	ENSG00000162413	KLHL21	kelch like family member 21
Promoter (<=1kb)	ENSG00000162413	KLHL21	kelch like family member 21
Promoter (<=1kb)	ENSG00000162413	KLHL21	kelch like family member 21
Promoter (1-2kb)	ENSG00000162413	KLHL21	kelch like family member 21
Promoter (1-2kb)	ENSG00000162413	KLHL21	kelch like family member 21
Promoter (1-2kb)	ENSG00000162413	KLHL21	kelch like family member 21
Promoter (<=1kb)	ENSG00000116273	PHF13	PHD finger protein 13
Promoter (<=1kb)	ENSG00000116273	PHF13	PHD finger protein 13
Promoter (<=1kb)	ENSG00000162413	KLHL21	kelch like family member 21
Promoter (<=1kb)	ENSG00000162413	KLHL21	kelch like family member 21
Promoter (2-3kb)	ENSG00000162413	KLHL21	kelch like family member 21
Exon (uc001aob.5/148479, exon 3 of 4)	ENSG00000041988	THAP3	THAP domain containing 3
Exon (uc001aob.5/148479, exon 3 of 4)	ENSG00000041988	THAP3	THAP domain containing 3
Exon (uc001aob.5/148479, exon 3 of 4)	ENSG00000041988	THAP3	THAP domain containing 3
Promoter (2-3kb)	ENSG00000041988	THAP3	THAP domain containing 3
Promoter (1-2kb)	ENSG00000041988	THAP3	THAP domain containing 3
Promoter (<=1kb)	ENSG00000041988	THAP3	THAP domain containing 3
Promoter (<=1kb)	ENSG00000041988	THAP3	THAP domain containing 3
Promoter (<=1kb)	ENSG00000041988	THAP3	THAP domain containing 3
Promoter (1-2kb)	ENSG00000041988	THAP3	THAP domain containing 3
3' UTR	ENSG00000041988	THAP3	THAP domain containing 3
3' UTR	ENSG00000041988	THAP3	THAP domain containing 3
3' UTR	ENSG00000041988	THAP3	THAP domain containing 3
3' UTR	ENSG00000041988	THAP3	THAP domain containing 3
3' UTR	ENSG00000041988	THAP3	THAP domain containing 3
3' UTR	ENSG00000041988	THAP3	THAP domain containing 3
3' UTR	ENSG00000041988	THAP3	THAP domain containing 3
3' UTR	ENSG00000041988	THAP3	THAP domain containing 3
3' UTR	ENSG00000041988	THAP3	THAP domain containing 3
3' UTR	ENSG00000041988	THAP3	THAP domain containing 3
3' UTR	ENSG00000041988	THAP3	THAP domain containing 3
3' UTR	ENSG00000041988	THAP3	THAP domain containing 3
3' UTR	ENSG00000041988	THAP3	THAP domain containing 3
Exon (uc057bwg.1/55735, exon 5 of 7)	ENSG00000007923	DNAJC11	DnaJ heat shock protein family (Hsp40) member C11
Exon (uc057bwg.1/55735, exon 3 of 7)	ENSG00000007923	DNAJC11	DnaJ heat shock protein family (Hsp40) member C11
Exon (uc057bwg.1/55735, exon 3 of 7)	ENSG00000007923	DNAJC11	DnaJ heat shock protein family (Hsp40) member C11
Promoter (<=1kb)	ENSG00000007923	DNAJC11	DnaJ heat shock protein family (Hsp40) member C11
Promoter (<=1kb)	ENSG00000007923	DNAJC11	DnaJ heat shock protein family (Hsp40) member C11
Exon (uc057bwh.1/55735, exon 6 of 8)	ENSG00000007923	DNAJC11	DnaJ heat shock protein family (Hsp40) member C11
Exon (uc057bwh.1/55735, exon 5 of 8)	ENSG00000007923	DNAJC11	DnaJ heat shock protein family (Hsp40) member C11
Exon (uc057bwh.1/55735, exon 4 of 8)	ENSG00000007923	DNAJC11	DnaJ heat shock protein family (Hsp40) member C11
Promoter (<=1kb)	ENSG00000007923	DNAJC11	DnaJ heat shock protein family (Hsp40) member C11
Promoter (2-3kb)	ENSG00000007923	DNAJC11	DnaJ heat shock protein family (Hsp40) member C11
Promoter (<=1kb)	ENSG00000007923	DNAJC11	DnaJ heat shock protein family (Hsp40) member C11
Promoter (<=1kb)	ENSG00000007923	DNAJC11	DnaJ heat shock protein family (Hsp40) member C11
Promoter (<=1kb)	ENSG00000049245	VAMP3	vesicle associated membrane protein 3
Promoter (<=1kb)	ENSG00000049245	VAMP3	vesicle associated membrane protein 3
Promoter (<=1kb)	ENSG00000049245	VAMP3	vesicle associated membrane protein 3
Promoter (<=1kb)	ENSG00000049245	VAMP3	vesicle associated membrane protein 3
Promoter (<=1kb)	ENSG00000049245	VAMP3	vesicle associated membrane protein 3
Promoter (<=1kb)	ENSG00000049245	VAMP3	vesicle associated membrane protein 3
Promoter (<=1kb)	ENSG00000049245	VAMP3	vesicle associated membrane protein 3
Promoter (<=1kb)	ENSG00000049245	VAMP3	vesicle associated membrane protein 3
Promoter (<=1kb)	ENSG00000049245	VAMP3	vesicle associated membrane protein 3
Promoter (1-2kb)	ENSG00000049245	VAMP3	vesicle associated membrane protein 3
Promoter (2-3kb)	ENSG00000049245	VAMP3	vesicle associated membrane protein 3
Promoter (2-3kb)	ENSG00000049245	VAMP3	vesicle associated membrane protein 3
3' UTR	ENSG00000049246	PER3	period circadian clock 3
3' UTR	ENSG00000049246	PER3	period circadian clock 3
Intron (uc001aon.3/8863, intron 5 of 9)	ENSG00000049246	PER3	period circadian clock 3
3' UTR	ENSG00000049246	PER3	period circadian clock 3
3' UTR	ENSG00000049246	PER3	period circadian clock 3
Promoter (<=1kb)	ENSG00000116288	PARK7	Parkinsonism associated deglycase
Promoter (<=1kb)	ENSG00000116288	PARK7	Parkinsonism associated deglycase
Promoter (<=1kb)	ENSG00000116288	PARK7	Parkinsonism associated deglycase
Exon (uc057byc.1/11315, exon 4 of 7)	ENSG00000116288	PARK7	Parkinsonism associated deglycase
Exon (uc057byc.1/11315, exon 5 of 7)	ENSG00000116288	PARK7	Parkinsonism associated deglycase
Exon (uc057byc.1/11315, exon 6 of 7)	ENSG00000116288	PARK7	Parkinsonism associated deglycase
3' UTR	ENSG00000116288	PARK7	Parkinsonism associated deglycase
3' UTR	ENSG00000116285	ERRFI1	ERBB receptor feedback inhibitor 1
3' UTR	ENSG00000116285	ERRFI1	ERBB receptor feedback inhibitor 1
Promoter (2-3kb)	ENSG00000116285	ERRFI1	ERBB receptor feedback inhibitor 1
Promoter (2-3kb)	ENSG00000116285	ERRFI1	ERBB receptor feedback inhibitor 1
Promoter (1-2kb)	ENSG00000116285	ERRFI1	ERBB receptor feedback inhibitor 1
Promoter (1-2kb)	ENSG00000116285	ERRFI1	ERBB receptor feedback inhibitor 1
Exon (uc001ape.4/473, exon 11 of 24)	ENSG00000142599	RERE	arginine-glutamic acid dipeptide repeats
Exon (uc001ape.4/473, exon 8 of 24)	ENSG00000142599	RERE	arginine-glutamic acid dipeptide repeats
3' UTR	ENSG00000274258	MIR6728	microRNA 6728
Exon (uc001apj.3/2023, exon 11 of 12)	ENSG00000274258	MIR6728	microRNA 6728
Exon (uc001apj.3/2023, exon 10 of 12)	ENSG00000274258	MIR6728	microRNA 6728
Promoter (2-3kb)	ENSG00000274258	MIR6728	microRNA 6728
Promoter (1-2kb)	ENSG00000274258	MIR6728	microRNA 6728
Promoter (<=1kb)	ENSG00000274258	MIR6728	microRNA 6728
Promoter (<=1kb)	ENSG00000274258	MIR6728	microRNA 6728
Promoter (1-2kb)	ENSG00000274258	MIR6728	microRNA 6728
Promoter (<=1kb)	ENSG00000074800	ENO1	enolase 1
Promoter (<=1kb)	ENSG00000074800	ENO1	enolase 1
5' UTR	ENSG00000074800	ENO1	enolase 1
Promoter (<=1kb)	ENSG00000074800	ENO1	enolase 1
Distal Intergenic	ENSG00000074800	ENO1	enolase 1
Distal Intergenic	ENSG00000074800	ENO1	enolase 1
Distal Intergenic	ENSG00000074800	ENO1	enolase 1
Distal Intergenic	ENSG00000074800	ENO1	enolase 1
Promoter (<=1kb)	ENSG00000049239	H6PD	hexose-6-phosphate dehydrogenase/glucose 1-dehydrogenase
5' UTR	ENSG00000049239	H6PD	hexose-6-phosphate dehydrogenase/glucose 1-dehydrogenase
Intron (uc001apt.4/9563, intron 2 of 4)	ENSG00000049239	H6PD	hexose-6-phosphate dehydrogenase/glucose 1-dehydrogenase
Intron (uc001apt.4/9563, intron 2 of 4)	ENSG00000049239	H6PD	hexose-6-phosphate dehydrogenase/glucose 1-dehydrogenase
Intron (uc001apt.4/9563, intron 2 of 4)	ENSG00000049239	H6PD	hexose-6-phosphate dehydrogenase/glucose 1-dehydrogenase
Exon (uc001apt.4/9563, exon 3 of 5)	ENSG00000049239	H6PD	hexose-6-phosphate dehydrogenase/glucose 1-dehydrogenase
Intron (uc001apt.4/9563, intron 3 of 4)	ENSG00000049239	H6PD	hexose-6-phosphate dehydrogenase/glucose 1-dehydrogenase
Intron (uc001apt.4/9563, intron 3 of 4)	ENSG00000049239	H6PD	hexose-6-phosphate dehydrogenase/glucose 1-dehydrogenase
Intron (uc001apt.4/9563, intron 3 of 4)	ENSG00000049239	H6PD	hexose-6-phosphate dehydrogenase/glucose 1-dehydrogenase
Intron (uc001apt.4/9563, intron 3 of 4)	ENSG00000049239	H6PD	hexose-6-phosphate dehydrogenase/glucose 1-dehydrogenase
Intron (uc001apt.4/9563, intron 3 of 4)	ENSG00000049239	H6PD	hexose-6-phosphate dehydrogenase/glucose 1-dehydrogenase
Intron (uc001apt.4/9563, intron 3 of 4)	ENSG00000049239	H6PD	hexose-6-phosphate dehydrogenase/glucose 1-dehydrogenase
Intron (uc001apt.4/9563, intron 3 of 4)	ENSG00000049239	H6PD	hexose-6-phosphate dehydrogenase/glucose 1-dehydrogenase
Intron (uc001apt.4/9563, intron 3 of 4)	ENSG00000049239	H6PD	hexose-6-phosphate dehydrogenase/glucose 1-dehydrogenase
Intron (uc001apt.4/9563, intron 3 of 4)	ENSG00000049239	H6PD	hexose-6-phosphate dehydrogenase/glucose 1-dehydrogenase
Intron (uc001apt.4/9563, intron 3 of 4)	ENSG00000049239	H6PD	hexose-6-phosphate dehydrogenase/glucose 1-dehydrogenase
Intron (uc001apt.4/9563, intron 3 of 4)	ENSG00000049239	H6PD	hexose-6-phosphate dehydrogenase/glucose 1-dehydrogenase
Intron (uc001apt.4/9563, intron 3 of 4)	ENSG00000049239	H6PD	hexose-6-phosphate dehydrogenase/glucose 1-dehydrogenase
Intron (uc001apt.4/9563, intron 3 of 4)	ENSG00000049239	H6PD	hexose-6-phosphate dehydrogenase/glucose 1-dehydrogenase
Intron (uc001apt.4/9563, intron 3 of 4)	ENSG00000049239	H6PD	hexose-6-phosphate dehydrogenase/glucose 1-dehydrogenase
Intron (uc001apt.4/9563, intron 3 of 4)	ENSG00000049239	H6PD	hexose-6-phosphate dehydrogenase/glucose 1-dehydrogenase
Intron (uc001apt.4/9563, intron 3 of 4)	ENSG00000049239	H6PD	hexose-6-phosphate dehydrogenase/glucose 1-dehydrogenase
Intron (uc001apt.4/9563, intron 3 of 4)	ENSG00000049239	H6PD	hexose-6-phosphate dehydrogenase/glucose 1-dehydrogenase
Exon (uc001apt.4/9563, exon 4 of 5)	ENSG00000049239	H6PD	hexose-6-phosphate dehydrogenase/glucose 1-dehydrogenase
3' UTR	ENSG00000049239	H6PD	hexose-6-phosphate dehydrogenase/glucose 1-dehydrogenase
3' UTR	ENSG00000171621	SPSB1	splA/ryanodine receptor domain and SOCS box containing 1
3' UTR	ENSG00000171621	SPSB1	splA/ryanodine receptor domain and SOCS box containing 1
3' UTR	ENSG00000171621	SPSB1	splA/ryanodine receptor domain and SOCS box containing 1
3' UTR	ENSG00000171621	SPSB1	splA/ryanodine receptor domain and SOCS box containing 1
3' UTR	ENSG00000171621	SPSB1	splA/ryanodine receptor domain and SOCS box containing 1
Promoter (<=1kb)	ENSG00000171612	SLC25A33	solute carrier family 25 member 33
Exon (uc001apw.4/84275, exon 2 of 7)	ENSG00000171612	SLC25A33	solute carrier family 25 member 33
Exon (uc001apw.4/84275, exon 3 of 7)	ENSG00000188807	TMEM201	transmembrane protein 201
Exon (uc001apw.4/84275, exon 4 of 7)	ENSG00000188807	TMEM201	transmembrane protein 201
Exon (uc001apw.4/84275, exon 5 of 7)	ENSG00000188807	TMEM201	transmembrane protein 201
Exon (uc001apw.4/84275, exon 6 of 7)	ENSG00000188807	TMEM201	transmembrane protein 201
3' UTR	ENSG00000188807	TMEM201	transmembrane protein 201
3' UTR	ENSG00000188807	TMEM201	transmembrane protein 201
Promoter (1-2kb)	ENSG00000188807	TMEM201	transmembrane protein 201
3' UTR	ENSG00000188807	TMEM201	transmembrane protein 201
Promoter (2-3kb)	ENSG00000188807	TMEM201	transmembrane protein 201
Promoter (2-3kb)	ENSG00000188807	TMEM201	transmembrane protein 201
Promoter (1-2kb)	ENSG00000188807	TMEM201	transmembrane protein 201
Distal Intergenic	ENSG00000188807	TMEM201	transmembrane protein 201
5' UTR	ENSG00000171608	PIK3CD	phosphatidylinositol-4,5-bisphosphate 3-kinase catalytic subunit delta
Promoter (<=1kb)	ENSG00000171608	PIK3CD	phosphatidylinositol-4,5-bisphosphate 3-kinase catalytic subunit delta
Promoter (<=1kb)	ENSG00000171608	PIK3CD	phosphatidylinositol-4,5-bisphosphate 3-kinase catalytic subunit delta
Promoter (<=1kb)	ENSG00000171608	PIK3CD	phosphatidylinositol-4,5-bisphosphate 3-kinase catalytic subunit delta
Promoter (<=1kb)	ENSG00000171608	PIK3CD	phosphatidylinositol-4,5-bisphosphate 3-kinase catalytic subunit delta
Promoter (<=1kb)	ENSG00000171608	PIK3CD	phosphatidylinositol-4,5-bisphosphate 3-kinase catalytic subunit delta
Promoter (2-3kb)	ENSG00000171608	PIK3CD	phosphatidylinositol-4,5-bisphosphate 3-kinase catalytic subunit delta
Exon (uc057cax.1/5293, exon 10 of 25)	ENSG00000171608	PIK3CD	phosphatidylinositol-4,5-bisphosphate 3-kinase catalytic subunit delta
Exon (uc057cax.1/5293, exon 11 of 25)	ENSG00000171608	PIK3CD	phosphatidylinositol-4,5-bisphosphate 3-kinase catalytic subunit delta
Exon (uc057cax.1/5293, exon 13 of 25)	ENSG00000171608	PIK3CD	phosphatidylinositol-4,5-bisphosphate 3-kinase catalytic subunit delta
Exon (uc057cax.1/5293, exon 14 of 25)	ENSG00000171608	PIK3CD	phosphatidylinositol-4,5-bisphosphate 3-kinase catalytic subunit delta
Exon (uc057cax.1/5293, exon 16 of 25)	ENSG00000171608	PIK3CD	phosphatidylinositol-4,5-bisphosphate 3-kinase catalytic subunit delta
Exon (uc057cax.1/5293, exon 17 of 25)	ENSG00000171608	PIK3CD	phosphatidylinositol-4,5-bisphosphate 3-kinase catalytic subunit delta
Exon (uc057cax.1/5293, exon 18 of 25)	ENSG00000171608	PIK3CD	phosphatidylinositol-4,5-bisphosphate 3-kinase catalytic subunit delta
Exon (uc057cax.1/5293, exon 19 of 25)	ENSG00000171608	PIK3CD	phosphatidylinositol-4,5-bisphosphate 3-kinase catalytic subunit delta
Exon (uc057cax.1/5293, exon 20 of 25)	ENSG00000171608	PIK3CD	phosphatidylinositol-4,5-bisphosphate 3-kinase catalytic subunit delta
Exon (uc057cax.1/5293, exon 21 of 25)	ENSG00000171608	PIK3CD	phosphatidylinositol-4,5-bisphosphate 3-kinase catalytic subunit delta
Exon (uc057cax.1/5293, exon 22 of 25)	ENSG00000171608	PIK3CD	phosphatidylinositol-4,5-bisphosphate 3-kinase catalytic subunit delta
Exon (uc057cax.1/5293, exon 23 of 25)	ENSG00000171608	PIK3CD	phosphatidylinositol-4,5-bisphosphate 3-kinase catalytic subunit delta
Exon (uc057cax.1/5293, exon 24 of 25)	ENSG00000171608	PIK3CD	phosphatidylinositol-4,5-bisphosphate 3-kinase catalytic subunit delta
Exon (uc057cax.1/5293, exon 24 of 25)	ENSG00000171603	CLSTN1	calsyntenin 1
Exon (uc057cax.1/5293, exon 25 of 25)	ENSG00000171603	CLSTN1	calsyntenin 1
3' UTR	ENSG00000171603	CLSTN1	calsyntenin 1
3' UTR	ENSG00000171603	CLSTN1	calsyntenin 1
3' UTR	ENSG00000171603	CLSTN1	calsyntenin 1
3' UTR	ENSG00000171603	CLSTN1	calsyntenin 1
3' UTR	ENSG00000171603	CLSTN1	calsyntenin 1
3' UTR	ENSG00000171603	CLSTN1	calsyntenin 1
3' UTR	ENSG00000171603	CLSTN1	calsyntenin 1
Promoter (2-3kb)	ENSG00000171603	CLSTN1	calsyntenin 1
Promoter (1-2kb)	ENSG00000171603	CLSTN1	calsyntenin 1
Promoter (2-3kb)	ENSG00000171603	CLSTN1	calsyntenin 1
Exon (uc001aqh.4/22883, exon 10 of 19)	ENSG00000171603	CLSTN1	calsyntenin 1
Exon (uc001aqh.4/22883, exon 8 of 19)	ENSG00000171603	CLSTN1	calsyntenin 1
Exon (uc001aqh.4/22883, exon 8 of 19)	ENSG00000171603	CLSTN1	calsyntenin 1
Promoter (<=1kb)	ENSG00000171603	CLSTN1	calsyntenin 1
Promoter (<=1kb)	ENSG00000171603	CLSTN1	calsyntenin 1
Promoter (<=1kb)	ENSG00000171603	CLSTN1	calsyntenin 1
Promoter (<=1kb)	ENSG00000171603	CLSTN1	calsyntenin 1
Exon (uc001aqh.4/22883, exon 4 of 19)	ENSG00000171603	CLSTN1	calsyntenin 1
Exon (uc001aqh.4/22883, exon 4 of 19)	ENSG00000171603	CLSTN1	calsyntenin 1
Exon (uc001aqh.4/22883, exon 2 of 19)	ENSG00000171603	CLSTN1	calsyntenin 1
3' UTR	ENSG00000171603	CLSTN1	calsyntenin 1
3' UTR	ENSG00000171603	CLSTN1	calsyntenin 1
3' UTR	ENSG00000171603	CLSTN1	calsyntenin 1
3' UTR	ENSG00000171603	CLSTN1	calsyntenin 1
Exon (uc001aqk.2/56998, exon 5 of 6)	ENSG00000178585	CTNNBIP1	catenin beta interacting protein 1
Exon (uc001aqk.2/56998, exon 4 of 6)	ENSG00000178585	CTNNBIP1	catenin beta interacting protein 1
Intron (uc057cbl.1/84328, intron 4 of 4)	ENSG00000162441	LZIC	leucine zipper and CTNNBIP1 domain containing
Intron (uc057cbl.1/84328, intron 4 of 4)	ENSG00000162441	LZIC	leucine zipper and CTNNBIP1 domain containing
Intron (uc057cbl.1/84328, intron 4 of 4)	ENSG00000162441	LZIC	leucine zipper and CTNNBIP1 domain containing
3' UTR	ENSG00000162441	LZIC	leucine zipper and CTNNBIP1 domain containing
3' UTR	ENSG00000162441	LZIC	leucine zipper and CTNNBIP1 domain containing
3' UTR	ENSG00000162441	LZIC	leucine zipper and CTNNBIP1 domain containing
Promoter (2-3kb)	ENSG00000162441	LZIC	leucine zipper and CTNNBIP1 domain containing
Promoter (2-3kb)	ENSG00000162441	LZIC	leucine zipper and CTNNBIP1 domain containing
Promoter (2-3kb)	ENSG00000162441	LZIC	leucine zipper and CTNNBIP1 domain containing
Promoter (2-3kb)	ENSG00000162441	LZIC	leucine zipper and CTNNBIP1 domain containing
Promoter (2-3kb)	ENSG00000162441	LZIC	leucine zipper and CTNNBIP1 domain containing
Promoter (1-2kb)	ENSG00000162441	LZIC	leucine zipper and CTNNBIP1 domain containing
Promoter (1-2kb)	ENSG00000162441	LZIC	leucine zipper and CTNNBIP1 domain containing
Promoter (<=1kb)	ENSG00000162441	LZIC	leucine zipper and CTNNBIP1 domain containing
Promoter (<=1kb)	ENSG00000162441	LZIC	leucine zipper and CTNNBIP1 domain containing
Promoter (<=1kb)	ENSG00000162441	LZIC	leucine zipper and CTNNBIP1 domain containing
Promoter (<=1kb)	ENSG00000162441	LZIC	leucine zipper and CTNNBIP1 domain containing
Promoter (<=1kb)	ENSG00000162441	LZIC	leucine zipper and CTNNBIP1 domain containing
Promoter (<=1kb)	ENSG00000162441	LZIC	leucine zipper and CTNNBIP1 domain containing
5' UTR	ENSG00000265521	MIR5697	microRNA 5697
Exon (uc057cbo.1/64802, exon 3 of 5)	ENSG00000173614	NMNAT1	nicotinamide nucleotide adenylyltransferase 1
Promoter (<=1kb)	ENSG00000173614	NMNAT1	nicotinamide nucleotide adenylyltransferase 1
Promoter (<=1kb)	ENSG00000130939	UBE4B	ubiquitination factor E4B
Exon (uc001aqr.5/10277, exon 2 of 27)	ENSG00000130939	UBE4B	ubiquitination factor E4B
Exon (uc001aqr.5/10277, exon 2 of 27)	ENSG00000130939	UBE4B	ubiquitination factor E4B
Exon (uc001aqr.5/10277, exon 3 of 27)	ENSG00000130939	UBE4B	ubiquitination factor E4B
Promoter (<=1kb)	ENSG00000130939	UBE4B	ubiquitination factor E4B
Promoter (2-3kb)	ENSG00000130939	UBE4B	ubiquitination factor E4B
Promoter (1-2kb)	ENSG00000130939	UBE4B	ubiquitination factor E4B
Exon (uc001aqr.5/10277, exon 7 of 27)	ENSG00000130939	UBE4B	ubiquitination factor E4B
Promoter (2-3kb)	ENSG00000130939	UBE4B	ubiquitination factor E4B
Promoter (<=1kb)	ENSG00000130939	UBE4B	ubiquitination factor E4B
Promoter (1-2kb)	ENSG00000130939	UBE4B	ubiquitination factor E4B
Promoter (1-2kb)	ENSG00000130939	UBE4B	ubiquitination factor E4B
Promoter (2-3kb)	ENSG00000130939	UBE4B	ubiquitination factor E4B
Promoter (2-3kb)	ENSG00000130939	UBE4B	ubiquitination factor E4B
Exon (uc001aqr.5/10277, exon 14 of 27)	ENSG00000130939	UBE4B	ubiquitination factor E4B
Exon (uc001aqr.5/10277, exon 15 of 27)	ENSG00000130939	UBE4B	ubiquitination factor E4B
Exon (uc001aqr.5/10277, exon 16 of 27)	ENSG00000130939	UBE4B	ubiquitination factor E4B
Exon (uc001aqr.5/10277, exon 17 of 27)	ENSG00000130939	UBE4B	ubiquitination factor E4B
Exon (uc001aqr.5/10277, exon 18 of 27)	ENSG00000130939	UBE4B	ubiquitination factor E4B
Exon (uc001aqr.5/10277, exon 19 of 27)	ENSG00000130939	UBE4B	ubiquitination factor E4B
Exon (uc001aqr.5/10277, exon 20 of 27)	ENSG00000130939	UBE4B	ubiquitination factor E4B
Exon (uc001aqr.5/10277, exon 20 of 27)	ENSG00000130939	UBE4B	ubiquitination factor E4B
Promoter (<=1kb)	ENSG00000130939	UBE4B	ubiquitination factor E4B
Promoter (2-3kb)	ENSG00000130939	UBE4B	ubiquitination factor E4B
Promoter (2-3kb)	ENSG00000130939	UBE4B	ubiquitination factor E4B
Promoter (<=1kb)	ENSG00000130939	UBE4B	ubiquitination factor E4B
Promoter (<=1kb)	ENSG00000130939	UBE4B	ubiquitination factor E4B
Promoter (<=1kb)	ENSG00000130939	UBE4B	ubiquitination factor E4B
Promoter (<=1kb)	ENSG00000130939	UBE4B	ubiquitination factor E4B
Promoter (1-2kb)	ENSG00000130939	UBE4B	ubiquitination factor E4B
Promoter (1-2kb)	ENSG00000130939	UBE4B	ubiquitination factor E4B
Promoter (<=1kb)	ENSG00000054523	KIF1B	kinesin family member 1B
Exon (uc001aqv.5/23095, exon 4 of 21)	ENSG00000054523	KIF1B	kinesin family member 1B
Exon (uc001aqv.5/23095, exon 6 of 21)	ENSG00000054523	KIF1B	kinesin family member 1B
Exon (uc001aqv.5/23095, exon 7 of 21)	ENSG00000054523	KIF1B	kinesin family member 1B
Exon (uc001aqv.5/23095, exon 8 of 21)	ENSG00000054523	KIF1B	kinesin family member 1B
Exon (uc001aqv.5/23095, exon 9 of 21)	ENSG00000054523	KIF1B	kinesin family member 1B
Exon (uc001aqv.5/23095, exon 10 of 21)	ENSG00000054523	KIF1B	kinesin family member 1B
Exon (uc001aqv.5/23095, exon 11 of 21)	ENSG00000054523	KIF1B	kinesin family member 1B
Exon (uc001aqv.5/23095, exon 12 of 21)	ENSG00000054523	KIF1B	kinesin family member 1B
Promoter (<=1kb)	ENSG00000054523	KIF1B	kinesin family member 1B
Intron (uc001aqv.5/23095, intron 13 of 20)	ENSG00000054523	KIF1B	kinesin family member 1B
Exon (uc001aqv.5/23095, exon 14 of 21)	ENSG00000206625	RNU6-1	RNA, U6 small nuclear 1
Exon (uc001aqv.5/23095, exon 15 of 21)	ENSG00000206625	RNU6-1	RNA, U6 small nuclear 1
Exon (uc001aqv.5/23095, exon 16 of 21)	ENSG00000206625	RNU6-1	RNA, U6 small nuclear 1
Exon (uc001aqv.5/23095, exon 17 of 21)	ENSG00000206625	RNU6-1	RNA, U6 small nuclear 1
Promoter (2-3kb)	ENSG00000206625	RNU6-1	RNA, U6 small nuclear 1
Promoter (2-3kb)	ENSG00000206625	RNU6-1	RNA, U6 small nuclear 1
Promoter (1-2kb)	ENSG00000206625	RNU6-1	RNA, U6 small nuclear 1
Exon (uc001aqv.5/23095, exon 21 of 21)	ENSG00000206625	RNU6-1	RNA, U6 small nuclear 1
Exon (uc001aqv.5/23095, exon 21 of 21)	ENSG00000206625	RNU6-1	RNA, U6 small nuclear 1
Exon (uc001aqv.5/23095, exon 21 of 21)	ENSG00000206625	RNU6-1	RNA, U6 small nuclear 1
Exon (uc001aqv.5/23095, exon 21 of 21)	ENSG00000206625	RNU6-1	RNA, U6 small nuclear 1
Exon (uc001aqv.5/23095, exon 21 of 21)	ENSG00000206625	RNU6-1	RNA, U6 small nuclear 1
Exon (uc001aqv.5/23095, exon 21 of 21)	ENSG00000206625	RNU6-1	RNA, U6 small nuclear 1
Exon (uc001aqv.5/23095, exon 21 of 21)	ENSG00000206625	RNU6-1	RNA, U6 small nuclear 1
Exon (uc001aqv.5/23095, exon 21 of 21)	ENSG00000206625	RNU6-1	RNA, U6 small nuclear 1
3' UTR	ENSG00000206625	RNU6-1	RNA, U6 small nuclear 1
3' UTR	ENSG00000206625	RNU6-1	RNA, U6 small nuclear 1
3' UTR	ENSG00000206625	RNU6-1	RNA, U6 small nuclear 1
3' UTR	ENSG00000206625	RNU6-1	RNA, U6 small nuclear 1
3' UTR	ENSG00000206625	RNU6-1	RNA, U6 small nuclear 1
3' UTR	ENSG00000206625	RNU6-1	RNA, U6 small nuclear 1
3' UTR	ENSG00000206625	RNU6-1	RNA, U6 small nuclear 1
3' UTR	ENSG00000206625	RNU6-1	RNA, U6 small nuclear 1
3' UTR	ENSG00000206625	RNU6-1	RNA, U6 small nuclear 1
3' UTR	ENSG00000206625	RNU6-1	RNA, U6 small nuclear 1
Exon (uc001aqw.5/23095, exon 22 of 47)	ENSG00000206625	RNU6-1	RNA, U6 small nuclear 1
Exon (uc001aqw.5/23095, exon 23 of 47)	ENSG00000054523	KIF1B	kinesin family member 1B
Exon (uc001aqw.5/23095, exon 23 of 47)	ENSG00000054523	KIF1B	kinesin family member 1B
Exon (uc001aqw.5/23095, exon 24 of 47)	ENSG00000054523	KIF1B	kinesin family member 1B
Exon (uc001aqw.5/23095, exon 26 of 47)	ENSG00000054523	KIF1B	kinesin family member 1B
Exon (uc001aqw.5/23095, exon 28 of 47)	ENSG00000054523	KIF1B	kinesin family member 1B
Promoter (1-2kb)	ENSG00000054523	KIF1B	kinesin family member 1B
Exon (uc001aqw.5/23095, exon 35 of 47)	ENSG00000054523	KIF1B	kinesin family member 1B
Promoter (<=1kb)	ENSG00000054523	KIF1B	kinesin family member 1B
Promoter (<=1kb)	ENSG00000054523	KIF1B	kinesin family member 1B
Promoter (<=1kb)	ENSG00000054523	KIF1B	kinesin family member 1B
Exon (uc001aqw.5/23095, exon 42 of 47)	ENSG00000054523	KIF1B	kinesin family member 1B
3' UTR	ENSG00000054523	KIF1B	kinesin family member 1B
3' UTR	ENSG00000054523	KIF1B	kinesin family member 1B
3' UTR	ENSG00000054523	KIF1B	kinesin family member 1B
3' UTR	ENSG00000054523	KIF1B	kinesin family member 1B
3' UTR	ENSG00000054523	KIF1B	kinesin family member 1B
3' UTR	ENSG00000054523	KIF1B	kinesin family member 1B
3' UTR	ENSG00000054523	KIF1B	kinesin family member 1B
3' UTR	ENSG00000054523	KIF1B	kinesin family member 1B
3' UTR	ENSG00000054523	KIF1B	kinesin family member 1B
3' UTR	ENSG00000054523	KIF1B	kinesin family member 1B
3' UTR	ENSG00000054523	KIF1B	kinesin family member 1B
3' UTR	ENSG00000054523	KIF1B	kinesin family member 1B
3' UTR	ENSG00000054523	KIF1B	kinesin family member 1B
3' UTR	ENSG00000054523	KIF1B	kinesin family member 1B
3' UTR	ENSG00000054523	KIF1B	kinesin family member 1B
3' UTR	ENSG00000054523	KIF1B	kinesin family member 1B
3' UTR	ENSG00000054523	KIF1B	kinesin family member 1B
3' UTR	ENSG00000054523	KIF1B	kinesin family member 1B
3' UTR	ENSG00000054523	KIF1B	kinesin family member 1B
3' UTR	ENSG00000054523	KIF1B	kinesin family member 1B
3' UTR	ENSG00000054523	KIF1B	kinesin family member 1B
3' UTR	ENSG00000054523	KIF1B	kinesin family member 1B
3' UTR	ENSG00000054523	KIF1B	kinesin family member 1B
3' UTR	ENSG00000054523	KIF1B	kinesin family member 1B
3' UTR	ENSG00000054523	KIF1B	kinesin family member 1B
Promoter (<=1kb)	ENSG00000142657	PGD	phosphogluconate dehydrogenase
Promoter (<=1kb)	ENSG00000142657	PGD	phosphogluconate dehydrogenase
Promoter (<=1kb)	ENSG00000142657	PGD	phosphogluconate dehydrogenase
3' UTR	ENSG00000142657	PGD	phosphogluconate dehydrogenase
3' UTR	ENSG00000142657	PGD	phosphogluconate dehydrogenase
Exon (uc057ccl.1/5226, exon 6 of 7)	ENSG00000142657	PGD	phosphogluconate dehydrogenase
Promoter (1-2kb)	ENSG00000142657	PGD	phosphogluconate dehydrogenase
Promoter (<=1kb)	ENSG00000142657	PGD	phosphogluconate dehydrogenase
Promoter (1-2kb)	ENSG00000142657	PGD	phosphogluconate dehydrogenase
Promoter (1-2kb)	ENSG00000142657	PGD	phosphogluconate dehydrogenase
Promoter (<=1kb)	ENSG00000142657	PGD	phosphogluconate dehydrogenase
Promoter (<=1kb)	ENSG00000142657	PGD	phosphogluconate dehydrogenase
Promoter (<=1kb)	ENSG00000142657	PGD	phosphogluconate dehydrogenase
3' UTR	ENSG00000241563	CORT	cortistatin
3' UTR	ENSG00000241563	CORT	cortistatin
3' UTR	ENSG00000142655	PEX14	peroxisomal biogenesis factor 14
3' UTR	ENSG00000142655	PEX14	peroxisomal biogenesis factor 14
Exon (uc001arj.4/1676, exon 4 of 6)	ENSG00000142655	PEX14	peroxisomal biogenesis factor 14
Exon (uc001arj.4/1676, exon 3 of 6)	ENSG00000142655	PEX14	peroxisomal biogenesis factor 14
Exon (uc001arj.4/1676, exon 2 of 6)	ENSG00000142655	PEX14	peroxisomal biogenesis factor 14
Promoter (2-3kb)	ENSG00000142655	PEX14	peroxisomal biogenesis factor 14
Promoter (<=1kb)	ENSG00000142655	PEX14	peroxisomal biogenesis factor 14
Promoter (<=1kb)	ENSG00000142655	PEX14	peroxisomal biogenesis factor 14
Promoter (<=1kb)	ENSG00000120948	TARDBP	TAR DNA binding protein
Promoter (<=1kb)	ENSG00000120948	TARDBP	TAR DNA binding protein
Promoter (<=1kb)	ENSG00000120948	TARDBP	TAR DNA binding protein
Promoter (<=1kb)	ENSG00000120948	TARDBP	TAR DNA binding protein
Promoter (<=1kb)	ENSG00000120948	TARDBP	TAR DNA binding protein
Promoter (1-2kb)	ENSG00000120948	TARDBP	TAR DNA binding protein
Promoter (1-2kb)	ENSG00000120948	TARDBP	TAR DNA binding protein
Promoter (2-3kb)	ENSG00000120948	TARDBP	TAR DNA binding protein
Promoter (<=1kb)	ENSG00000116649	SRM	spermidine synthase
Promoter (2-3kb)	ENSG00000171824	EXOSC10	exosome component 10
Promoter (<=1kb)	ENSG00000171824	EXOSC10	exosome component 10
Promoter (<=1kb)	ENSG00000171824	EXOSC10	exosome component 10
Promoter (1-2kb)	ENSG00000171824	EXOSC10	exosome component 10
Promoter (<=1kb)	ENSG00000171824	EXOSC10	exosome component 10
Promoter (<=1kb)	ENSG00000171824	EXOSC10	exosome component 10
Promoter (<=1kb)	ENSG00000171824	EXOSC10	exosome component 10
Promoter (<=1kb)	ENSG00000171824	EXOSC10	exosome component 10
Promoter (<=1kb)	ENSG00000171824	EXOSC10	exosome component 10
Promoter (<=1kb)	ENSG00000171824	EXOSC10	exosome component 10
Promoter (<=1kb)	ENSG00000171824	EXOSC10	exosome component 10
Exon (uc001asb.4/5394, exon 9 of 24)	ENSG00000171824	EXOSC10	exosome component 10
Exon (uc001asb.4/5394, exon 9 of 24)	ENSG00000171824	EXOSC10	exosome component 10
Exon (uc001asb.4/5394, exon 8 of 24)	ENSG00000171824	EXOSC10	exosome component 10
Exon (uc001asb.4/5394, exon 7 of 24)	ENSG00000171824	EXOSC10	exosome component 10
Exon (uc001asb.4/5394, exon 6 of 24)	ENSG00000171824	EXOSC10	exosome component 10
Exon (uc001asb.4/5394, exon 6 of 24)	ENSG00000171824	EXOSC10	exosome component 10
Exon (uc001asb.4/5394, exon 5 of 24)	ENSG00000171824	EXOSC10	exosome component 10
Exon (uc001asb.4/5394, exon 3 of 24)	ENSG00000230337	LOC105376736	uncharacterized LOC105376736
3' UTR	ENSG00000171824	EXOSC10	exosome component 10
3' UTR	ENSG00000171824	EXOSC10	exosome component 10
3' UTR	ENSG00000198793	MTOR	mechanistic target of rapamycin
Exon (uc001asc.4/2475, exon 19 of 20)	ENSG00000198793	MTOR	mechanistic target of rapamycin
Exon (uc001asc.4/2475, exon 18 of 20)	ENSG00000198793	MTOR	mechanistic target of rapamycin
Exon (uc001asc.4/2475, exon 17 of 20)	ENSG00000198793	MTOR	mechanistic target of rapamycin
Promoter (1-2kb)	ENSG00000198793	MTOR	mechanistic target of rapamycin
Promoter (<=1kb)	ENSG00000198793	MTOR	mechanistic target of rapamycin
Promoter (<=1kb)	ENSG00000198793	MTOR	mechanistic target of rapamycin
Promoter (<=1kb)	ENSG00000198793	MTOR	mechanistic target of rapamycin
Promoter (1-2kb)	ENSG00000198793	MTOR	mechanistic target of rapamycin
Exon (uc001asc.4/2475, exon 11 of 20)	ENSG00000198793	MTOR	mechanistic target of rapamycin
Exon (uc001asc.4/2475, exon 10 of 20)	ENSG00000198793	MTOR	mechanistic target of rapamycin
Exon (uc001asc.4/2475, exon 9 of 20)	ENSG00000198793	MTOR	mechanistic target of rapamycin
Exon (uc001asc.4/2475, exon 8 of 20)	ENSG00000198793	MTOR	mechanistic target of rapamycin
Exon (uc001asc.4/2475, exon 7 of 20)	ENSG00000198793	MTOR	mechanistic target of rapamycin
Exon (uc001asc.4/2475, exon 6 of 20)	ENSG00000198793	MTOR	mechanistic target of rapamycin
Exon (uc001asc.4/2475, exon 5 of 20)	ENSG00000198793	MTOR	mechanistic target of rapamycin
Exon (uc001asc.4/2475, exon 4 of 20)	ENSG00000198793	MTOR	mechanistic target of rapamycin
Promoter (2-3kb)	ENSG00000198793	MTOR	mechanistic target of rapamycin
Promoter (<=1kb)	ENSG00000198793	MTOR	mechanistic target of rapamycin
Promoter (1-2kb)	ENSG00000198793	MTOR	mechanistic target of rapamycin
Promoter (2-3kb)	ENSG00000198793	MTOR	mechanistic target of rapamycin
Promoter (<=1kb)	ENSG00000198793	MTOR	mechanistic target of rapamycin
Promoter (<=1kb)	ENSG00000198793	MTOR	mechanistic target of rapamycin
Promoter (<=1kb)	ENSG00000225602	MTOR-AS1	MTOR antisense RNA 1
Promoter (<=1kb)	ENSG00000198793	MTOR	mechanistic target of rapamycin
Promoter (1-2kb)	ENSG00000198793	MTOR	mechanistic target of rapamycin
Exon (uc001asd.4/2475, exon 31 of 58)	ENSG00000198793	MTOR	mechanistic target of rapamycin
Exon (uc001asd.4/2475, exon 30 of 58)	ENSG00000198793	MTOR	mechanistic target of rapamycin
Exon (uc001asd.4/2475, exon 29 of 58)	ENSG00000171819	ANGPTL7	angiopoietin like 7
Exon (uc001asd.4/2475, exon 28 of 58)	ENSG00000171819	ANGPTL7	angiopoietin like 7
Exon (uc001asd.4/2475, exon 27 of 58)	ENSG00000171819	ANGPTL7	angiopoietin like 7
Exon (uc001asd.4/2475, exon 26 of 58)	ENSG00000171819	ANGPTL7	angiopoietin like 7
Exon (uc001asd.4/2475, exon 25 of 58)	ENSG00000171819	ANGPTL7	angiopoietin like 7
Exon (uc001asd.4/2475, exon 25 of 58)	ENSG00000171819	ANGPTL7	angiopoietin like 7
Exon (uc001asd.4/2475, exon 24 of 58)	ENSG00000171819	ANGPTL7	angiopoietin like 7
Exon (uc001asd.4/2475, exon 23 of 58)	ENSG00000171819	ANGPTL7	angiopoietin like 7
Exon (uc001asd.4/2475, exon 23 of 58)	ENSG00000171819	ANGPTL7	angiopoietin like 7
Exon (uc001asd.4/2475, exon 22 of 58)	ENSG00000171819	ANGPTL7	angiopoietin like 7
Exon (uc001asd.4/2475, exon 22 of 58)	ENSG00000171819	ANGPTL7	angiopoietin like 7
Exon (uc001asd.4/2475, exon 21 of 58)	ENSG00000171819	ANGPTL7	angiopoietin like 7
Exon (uc001asd.4/2475, exon 20 of 58)	ENSG00000171819	ANGPTL7	angiopoietin like 7
Exon (uc001asd.4/2475, exon 19 of 58)	ENSG00000198793	MTOR	mechanistic target of rapamycin
Exon (uc001asd.4/2475, exon 18 of 58)	ENSG00000198793	MTOR	mechanistic target of rapamycin
Exon (uc001asd.4/2475, exon 17 of 58)	ENSG00000198793	MTOR	mechanistic target of rapamycin
Exon (uc001asd.4/2475, exon 16 of 58)	ENSG00000198793	MTOR	mechanistic target of rapamycin
Exon (uc001asd.4/2475, exon 15 of 58)	ENSG00000198793	MTOR	mechanistic target of rapamycin
Exon (uc001asd.4/2475, exon 14 of 58)	ENSG00000198793	MTOR	mechanistic target of rapamycin
Exon (uc001asd.4/2475, exon 13 of 58)	ENSG00000198793	MTOR	mechanistic target of rapamycin
Exon (uc001asd.4/2475, exon 13 of 58)	ENSG00000198793	MTOR	mechanistic target of rapamycin
Exon (uc001asd.4/2475, exon 12 of 58)	ENSG00000198793	MTOR	mechanistic target of rapamycin
Exon (uc001asd.4/2475, exon 12 of 58)	ENSG00000198793	MTOR	mechanistic target of rapamycin
Exon (uc001asd.4/2475, exon 11 of 58)	ENSG00000198793	MTOR	mechanistic target of rapamycin
Exon (uc001asd.4/2475, exon 9 of 58)	ENSG00000198793	MTOR	mechanistic target of rapamycin
Exon (uc001asd.4/2475, exon 8 of 58)	ENSG00000198793	MTOR	mechanistic target of rapamycin
Exon (uc001asd.4/2475, exon 7 of 58)	ENSG00000198793	MTOR	mechanistic target of rapamycin
Exon (uc001asd.4/2475, exon 6 of 58)	ENSG00000198793	MTOR	mechanistic target of rapamycin
Exon (uc001asd.4/2475, exon 5 of 58)	ENSG00000198793	MTOR	mechanistic target of rapamycin
Exon (uc001asd.4/2475, exon 4 of 58)	ENSG00000198793	MTOR	mechanistic target of rapamycin
Exon (uc001asd.4/2475, exon 3 of 58)	ENSG00000198793	MTOR	mechanistic target of rapamycin
Exon (uc001asd.4/2475, exon 2 of 58)	ENSG00000198793	MTOR	mechanistic target of rapamycin
Promoter (<=1kb)	ENSG00000198793	MTOR	mechanistic target of rapamycin
Promoter (<=1kb)	ENSG00000120942	UBIAD1	UbiA prenyltransferase domain containing 1
Exon (uc001asg.4/29914, exon 2 of 2)	ENSG00000120942	UBIAD1	UbiA prenyltransferase domain containing 1
Exon (uc001asg.4/29914, exon 2 of 2)	ENSG00000120942	UBIAD1	UbiA prenyltransferase domain containing 1
3' UTR	ENSG00000120942	UBIAD1	UbiA prenyltransferase domain containing 1
3' UTR	ENSG00000120942	UBIAD1	UbiA prenyltransferase domain containing 1
3' UTR	ENSG00000120942	UBIAD1	UbiA prenyltransferase domain containing 1
3' UTR	ENSG00000120942	UBIAD1	UbiA prenyltransferase domain containing 1
3' UTR	ENSG00000120942	UBIAD1	UbiA prenyltransferase domain containing 1
3' UTR	ENSG00000120942	UBIAD1	UbiA prenyltransferase domain containing 1
3' UTR	ENSG00000120942	UBIAD1	UbiA prenyltransferase domain containing 1
3' UTR	ENSG00000120942	UBIAD1	UbiA prenyltransferase domain containing 1
3' UTR	ENSG00000120942	UBIAD1	UbiA prenyltransferase domain containing 1
3' UTR	ENSG00000120942	UBIAD1	UbiA prenyltransferase domain containing 1
3' UTR	ENSG00000120942	UBIAD1	UbiA prenyltransferase domain containing 1
3' UTR	ENSG00000120942	UBIAD1	UbiA prenyltransferase domain containing 1
3' UTR	ENSG00000120942	UBIAD1	UbiA prenyltransferase domain containing 1
Distal Intergenic	ENSG00000120942	UBIAD1	UbiA prenyltransferase domain containing 1
Distal Intergenic	ENSG00000120942	UBIAD1	UbiA prenyltransferase domain containing 1
Distal Intergenic	ENSG00000120942	UBIAD1	UbiA prenyltransferase domain containing 1
Distal Intergenic	ENSG00000120942	UBIAD1	UbiA prenyltransferase domain containing 1
Distal Intergenic	ENSG00000120942	UBIAD1	UbiA prenyltransferase domain containing 1
Distal Intergenic	ENSG00000120942	UBIAD1	UbiA prenyltransferase domain containing 1
Distal Intergenic	ENSG00000120942	UBIAD1	UbiA prenyltransferase domain containing 1
Distal Intergenic	ENSG00000120942	UBIAD1	UbiA prenyltransferase domain containing 1
Distal Intergenic	ENSG00000120942	UBIAD1	UbiA prenyltransferase domain containing 1
Distal Intergenic	ENSG00000120942	UBIAD1	UbiA prenyltransferase domain containing 1
3' UTR	ENSG00000116663	FBXO6	F-box protein 6
Exon (uc001asq.5/10459, exon 10 of 11)	ENSG00000116670	MAD2L2	mitotic arrest deficient 2 like 2
Exon (uc001asq.5/10459, exon 9 of 11)	ENSG00000116670	MAD2L2	mitotic arrest deficient 2 like 2
Exon (uc001asq.5/10459, exon 8 of 11)	ENSG00000116670	MAD2L2	mitotic arrest deficient 2 like 2
Exon (uc001asq.5/10459, exon 7 of 11)	ENSG00000116670	MAD2L2	mitotic arrest deficient 2 like 2
Exon (uc001asq.5/10459, exon 6 of 11)	ENSG00000116670	MAD2L2	mitotic arrest deficient 2 like 2
Promoter (<=1kb)	ENSG00000116670	MAD2L2	mitotic arrest deficient 2 like 2
Promoter (<=1kb)	ENSG00000116670	MAD2L2	mitotic arrest deficient 2 like 2
Promoter (<=1kb)	ENSG00000116670	MAD2L2	mitotic arrest deficient 2 like 2
Promoter (<=1kb)	ENSG00000177674	AGTRAP	angiotensin II receptor associated protein
Promoter (<=1kb)	ENSG00000177674	AGTRAP	angiotensin II receptor associated protein
Promoter (2-3kb)	ENSG00000177674	AGTRAP	angiotensin II receptor associated protein
Promoter (2-3kb)	ENSG00000177674	AGTRAP	angiotensin II receptor associated protein
3' UTR	ENSG00000177674	AGTRAP	angiotensin II receptor associated protein
3' UTR	ENSG00000177674	AGTRAP	angiotensin II receptor associated protein
Intron (uc057chf.1/57085, intron 3 of 3)	ENSG00000177674	AGTRAP	angiotensin II receptor associated protein
Intron (uc057chf.1/57085, intron 3 of 3)	ENSG00000177674	AGTRAP	angiotensin II receptor associated protein
Exon (uc057chf.1/57085, exon 4 of 4)	ENSG00000177674	AGTRAP	angiotensin II receptor associated protein
Promoter (<=1kb)	ENSG00000215910	C1orf167	chromosome 1 open reading frame 167
Promoter (<=1kb)	ENSG00000215910	C1orf167	chromosome 1 open reading frame 167
Intron (uc057chn.1/4524, intron 10 of 10)	ENSG00000215910	C1orf167	chromosome 1 open reading frame 167
Exon (uc057chn.1/4524, exon 10 of 11)	ENSG00000215910	C1orf167	chromosome 1 open reading frame 167
Exon (uc057chn.1/4524, exon 9 of 11)	ENSG00000215910	C1orf167	chromosome 1 open reading frame 167
Exon (uc057chn.1/4524, exon 8 of 11)	ENSG00000215910	C1orf167	chromosome 1 open reading frame 167
Exon (uc057chn.1/4524, exon 7 of 11)	ENSG00000215910	C1orf167	chromosome 1 open reading frame 167
Exon (uc057chn.1/4524, exon 5 of 11)	ENSG00000215910	C1orf167	chromosome 1 open reading frame 167
Exon (uc057chn.1/4524, exon 4 of 11)	ENSG00000177000	MTHFR	methylenetetrahydrofolate reductase
Promoter (1-2kb)	ENSG00000177000	MTHFR	methylenetetrahydrofolate reductase
Promoter (<=1kb)	ENSG00000177000	MTHFR	methylenetetrahydrofolate reductase
Promoter (<=1kb)	ENSG00000177000	MTHFR	methylenetetrahydrofolate reductase
Exon (uc010oau.4/1185, exon 5 of 22)	ENSG00000011021	CLCN6	chloride voltage-gated channel 6
3' UTR	ENSG00000116685	KIAA2013	KIAA2013
Intron (uc001atk.4/90231, intron 2 of 2)	ENSG00000116685	KIAA2013	KIAA2013
Promoter (2-3kb)	ENSG00000116685	KIAA2013	KIAA2013
Promoter (<=1kb)	ENSG00000116685	KIAA2013	KIAA2013
Promoter (<=1kb)	ENSG00000083444	PLOD1	procollagen-lysine,2-oxoglutarate 5-dioxygenase 1
Exon (uc057cik.1/5351, exon 3 of 9)	ENSG00000083444	PLOD1	procollagen-lysine,2-oxoglutarate 5-dioxygenase 1
Exon (uc057cik.1/5351, exon 4 of 9)	ENSG00000083444	PLOD1	procollagen-lysine,2-oxoglutarate 5-dioxygenase 1
Promoter (<=1kb)	ENSG00000083444	PLOD1	procollagen-lysine,2-oxoglutarate 5-dioxygenase 1
Promoter (<=1kb)	ENSG00000083444	PLOD1	procollagen-lysine,2-oxoglutarate 5-dioxygenase 1
3' UTR	ENSG00000083444	PLOD1	procollagen-lysine,2-oxoglutarate 5-dioxygenase 1
3' UTR	ENSG00000083444	PLOD1	procollagen-lysine,2-oxoglutarate 5-dioxygenase 1
Promoter (<=1kb)	ENSG00000116688	MFN2	mitofusin 2
5' UTR	ENSG00000116688	MFN2	mitofusin 2
Exon (uc009vni.4/9927, exon 3 of 18)	ENSG00000116688	MFN2	mitofusin 2
Intron (uc009vni.4/9927, intron 3 of 17)	ENSG00000116688	MFN2	mitofusin 2
Exon (uc009vni.4/9927, exon 4 of 18)	ENSG00000116688	MFN2	mitofusin 2
Exon (uc009vni.4/9927, exon 5 of 18)	ENSG00000116688	MFN2	mitofusin 2
Exon (uc009vni.4/9927, exon 6 of 18)	ENSG00000116688	MFN2	mitofusin 2
Exon (uc009vni.4/9927, exon 7 of 18)	ENSG00000116688	MFN2	mitofusin 2
Exon (uc009vni.4/9927, exon 8 of 18)	ENSG00000116691	MIIP	migration and invasion inhibitory protein
Exon (uc009vni.4/9927, exon 9 of 18)	ENSG00000116691	MIIP	migration and invasion inhibitory protein
Exon (uc009vni.4/9927, exon 10 of 18)	ENSG00000116691	MIIP	migration and invasion inhibitory protein
Exon (uc009vni.4/9927, exon 11 of 18)	ENSG00000116691	MIIP	migration and invasion inhibitory protein
Exon (uc009vni.4/9927, exon 12 of 18)	ENSG00000116691	MIIP	migration and invasion inhibitory protein
Exon (uc009vni.4/9927, exon 13 of 18)	ENSG00000116691	MIIP	migration and invasion inhibitory protein
Exon (uc009vni.4/9927, exon 14 of 18)	ENSG00000116691	MIIP	migration and invasion inhibitory protein
Exon (uc009vni.4/9927, exon 15 of 18)	ENSG00000116691	MIIP	migration and invasion inhibitory protein
Exon (uc009vni.4/9927, exon 16 of 18)	ENSG00000116691	MIIP	migration and invasion inhibitory protein
Exon (uc009vni.4/9927, exon 17 of 18)	ENSG00000116691	MIIP	migration and invasion inhibitory protein
3' UTR	ENSG00000116691	MIIP	migration and invasion inhibitory protein
Promoter (<=1kb)	ENSG00000116691	MIIP	migration and invasion inhibitory protein
Promoter (<=1kb)	ENSG00000116691	MIIP	migration and invasion inhibitory protein
Promoter (<=1kb)	ENSG00000116691	MIIP	migration and invasion inhibitory protein
Promoter (<=1kb)	ENSG00000116691	MIIP	migration and invasion inhibitory protein
Promoter (<=1kb)	ENSG00000116691	MIIP	migration and invasion inhibitory protein
Promoter (<=1kb)	ENSG00000276869	MIR6729	microRNA 6729
Promoter (<=1kb)	ENSG00000276869	MIR6729	microRNA 6729
Promoter (<=1kb)	ENSG00000276869	MIR6729	microRNA 6729
Promoter (<=1kb)	ENSG00000116691	MIIP	migration and invasion inhibitory protein
Promoter (<=1kb)	ENSG00000116691	MIIP	migration and invasion inhibitory protein
Promoter (<=1kb)	ENSG00000120949	TNFRSF8	TNF receptor superfamily member 8
Promoter (<=1kb)	ENSG00000120949	TNFRSF8	TNF receptor superfamily member 8
Exon (uc001atq.3/943, exon 2 of 15)	ENSG00000120949	TNFRSF8	TNF receptor superfamily member 8
5' UTR	ENSG00000120949	TNFRSF8	TNF receptor superfamily member 8
3' UTR	ENSG00000120949	TNFRSF8	TNF receptor superfamily member 8
3' UTR	ENSG00000120949	TNFRSF8	TNF receptor superfamily member 8
3' UTR	ENSG00000120949	TNFRSF8	TNF receptor superfamily member 8
3' UTR	ENSG00000120949	TNFRSF8	TNF receptor superfamily member 8
3' UTR	ENSG00000120949	TNFRSF8	TNF receptor superfamily member 8
Promoter (2-3kb)	ENSG00000120949	TNFRSF8	TNF receptor superfamily member 8
Promoter (2-3kb)	ENSG00000120949	TNFRSF8	TNF receptor superfamily member 8
Promoter (<=1kb)	ENSG00000120949	TNFRSF8	TNF receptor superfamily member 8
Promoter (<=1kb)	ENSG00000120949	TNFRSF8	TNF receptor superfamily member 8
5' UTR	ENSG00000120949	TNFRSF8	TNF receptor superfamily member 8
3' UTR	ENSG00000120949	TNFRSF8	TNF receptor superfamily member 8
Promoter (<=1kb)	ENSG00000028137	TNFRSF1B	TNF receptor superfamily member 1B
Promoter (2-3kb)	ENSG00000263676	MIR4632	microRNA 4632
Promoter (<=1kb)	ENSG00000263676	MIR4632	microRNA 4632
Promoter (<=1kb)	ENSG00000028137	TNFRSF1B	TNF receptor superfamily member 1B
Promoter (<=1kb)	ENSG00000028137	TNFRSF1B	TNF receptor superfamily member 1B
Promoter (1-2kb)	ENSG00000028137	TNFRSF1B	TNF receptor superfamily member 1B
Promoter (2-3kb)	ENSG00000028137	TNFRSF1B	TNF receptor superfamily member 1B
Promoter (2-3kb)	ENSG00000028137	TNFRSF1B	TNF receptor superfamily member 1B
Exon (uc001att.4/7133, exon 9 of 10)	ENSG00000028137	TNFRSF1B	TNF receptor superfamily member 1B
3' UTR	ENSG00000028137	TNFRSF1B	TNF receptor superfamily member 1B
3' UTR	ENSG00000028137	TNFRSF1B	TNF receptor superfamily member 1B
5' UTR	ENSG00000048707	VPS13D	vacuolar protein sorting 13 homolog D
Promoter (1-2kb)	ENSG00000048707	VPS13D	vacuolar protein sorting 13 homolog D
Promoter (<=1kb)	ENSG00000048707	VPS13D	vacuolar protein sorting 13 homolog D
Promoter (<=1kb)	ENSG00000048707	VPS13D	vacuolar protein sorting 13 homolog D
Exon (uc031tou.2/55187, exon 6 of 70)	ENSG00000048707	VPS13D	vacuolar protein sorting 13 homolog D
Promoter (<=1kb)	ENSG00000048707	VPS13D	vacuolar protein sorting 13 homolog D
Promoter (2-3kb)	ENSG00000048707	VPS13D	vacuolar protein sorting 13 homolog D
Exon (uc031tou.2/55187, exon 9 of 70)	ENSG00000048707	VPS13D	vacuolar protein sorting 13 homolog D
Exon (uc031tou.2/55187, exon 10 of 70)	ENSG00000048707	VPS13D	vacuolar protein sorting 13 homolog D
Exon (uc031tou.2/55187, exon 11 of 70)	ENSG00000048707	VPS13D	vacuolar protein sorting 13 homolog D
Exon (uc031tou.2/55187, exon 12 of 70)	ENSG00000048707	VPS13D	vacuolar protein sorting 13 homolog D
Exon (uc031tou.2/55187, exon 13 of 70)	ENSG00000048707	VPS13D	vacuolar protein sorting 13 homolog D
Exon (uc031tou.2/55187, exon 14 of 70)	ENSG00000048707	VPS13D	vacuolar protein sorting 13 homolog D
Exon (uc031tou.2/55187, exon 15 of 70)	ENSG00000048707	VPS13D	vacuolar protein sorting 13 homolog D
Exon (uc031tou.2/55187, exon 16 of 70)	ENSG00000048707	VPS13D	vacuolar protein sorting 13 homolog D
Exon (uc031tou.2/55187, exon 17 of 70)	ENSG00000048707	VPS13D	vacuolar protein sorting 13 homolog D
Exon (uc031tou.2/55187, exon 18 of 70)	ENSG00000048707	VPS13D	vacuolar protein sorting 13 homolog D
Promoter (<=1kb)	ENSG00000048707	VPS13D	vacuolar protein sorting 13 homolog D
Promoter (2-3kb)	ENSG00000048707	VPS13D	vacuolar protein sorting 13 homolog D
Exon (uc031tou.2/55187, exon 21 of 70)	ENSG00000048707	VPS13D	vacuolar protein sorting 13 homolog D
Exon (uc031tou.2/55187, exon 22 of 70)	ENSG00000048707	VPS13D	vacuolar protein sorting 13 homolog D
Exon (uc031tou.2/55187, exon 23 of 70)	ENSG00000048707	VPS13D	vacuolar protein sorting 13 homolog D
Exon (uc031tou.2/55187, exon 24 of 70)	ENSG00000048707	VPS13D	vacuolar protein sorting 13 homolog D
Promoter (<=1kb)	ENSG00000048707	VPS13D	vacuolar protein sorting 13 homolog D
Exon (uc031tou.2/55187, exon 26 of 70)	ENSG00000048707	VPS13D	vacuolar protein sorting 13 homolog D
Promoter (2-3kb)	ENSG00000048707	VPS13D	vacuolar protein sorting 13 homolog D
Promoter (<=1kb)	ENSG00000048707	VPS13D	vacuolar protein sorting 13 homolog D
Promoter (<=1kb)	ENSG00000048707	VPS13D	vacuolar protein sorting 13 homolog D
Promoter (2-3kb)	ENSG00000048707	VPS13D	vacuolar protein sorting 13 homolog D
Exon (uc031tou.2/55187, exon 31 of 70)	ENSG00000048707	VPS13D	vacuolar protein sorting 13 homolog D
Exon (uc031tou.2/55187, exon 32 of 70)	ENSG00000048707	VPS13D	vacuolar protein sorting 13 homolog D
Exon (uc031tou.2/55187, exon 33 of 70)	ENSG00000048707	VPS13D	vacuolar protein sorting 13 homolog D
Exon (uc031tou.2/55187, exon 34 of 70)	ENSG00000048707	VPS13D	vacuolar protein sorting 13 homolog D
Exon (uc031tou.2/55187, exon 35 of 70)	ENSG00000048707	VPS13D	vacuolar protein sorting 13 homolog D
Exon (uc031tou.2/55187, exon 36 of 70)	ENSG00000048707	VPS13D	vacuolar protein sorting 13 homolog D
Exon (uc031tou.2/55187, exon 37 of 70)	ENSG00000048707	VPS13D	vacuolar protein sorting 13 homolog D
Exon (uc031tou.2/55187, exon 38 of 70)	ENSG00000048707	VPS13D	vacuolar protein sorting 13 homolog D
Exon (uc031tou.2/55187, exon 39 of 70)	ENSG00000048707	VPS13D	vacuolar protein sorting 13 homolog D
Promoter (2-3kb)	ENSG00000048707	VPS13D	vacuolar protein sorting 13 homolog D
Promoter (1-2kb)	ENSG00000048707	VPS13D	vacuolar protein sorting 13 homolog D
Promoter (<=1kb)	ENSG00000048707	VPS13D	vacuolar protein sorting 13 homolog D
Exon (uc031tou.2/55187, exon 45 of 70)	ENSG00000048707	VPS13D	vacuolar protein sorting 13 homolog D
Exon (uc031tou.2/55187, exon 46 of 70)	ENSG00000048707	VPS13D	vacuolar protein sorting 13 homolog D
Exon (uc031tou.2/55187, exon 47 of 70)	ENSG00000048707	VPS13D	vacuolar protein sorting 13 homolog D
Exon (uc031tou.2/55187, exon 48 of 70)	ENSG00000048707	VPS13D	vacuolar protein sorting 13 homolog D
Exon (uc031tou.2/55187, exon 49 of 70)	ENSG00000048707	VPS13D	vacuolar protein sorting 13 homolog D
Exon (uc031tou.2/55187, exon 50 of 70)	ENSG00000048707	VPS13D	vacuolar protein sorting 13 homolog D
Exon (uc031tou.2/55187, exon 51 of 70)	ENSG00000048707	VPS13D	vacuolar protein sorting 13 homolog D
Exon (uc031tou.2/55187, exon 52 of 70)	ENSG00000048707	VPS13D	vacuolar protein sorting 13 homolog D
Promoter (<=1kb)	ENSG00000048707	VPS13D	vacuolar protein sorting 13 homolog D
Promoter (1-2kb)	ENSG00000048707	VPS13D	vacuolar protein sorting 13 homolog D
Promoter (1-2kb)	ENSG00000048707	VPS13D	vacuolar protein sorting 13 homolog D
Exon (uc031tou.2/55187, exon 55 of 70)	ENSG00000048707	VPS13D	vacuolar protein sorting 13 homolog D
Exon (uc031tou.2/55187, exon 56 of 70)	ENSG00000048707	VPS13D	vacuolar protein sorting 13 homolog D
Exon (uc031tou.2/55187, exon 57 of 70)	ENSG00000048707	VPS13D	vacuolar protein sorting 13 homolog D
Exon (uc031tou.2/55187, exon 58 of 70)	ENSG00000048707	VPS13D	vacuolar protein sorting 13 homolog D
Exon (uc031tou.2/55187, exon 59 of 70)	ENSG00000048707	VPS13D	vacuolar protein sorting 13 homolog D
Exon (uc031tou.2/55187, exon 60 of 70)	ENSG00000048707	VPS13D	vacuolar protein sorting 13 homolog D
Promoter (<=1kb)	ENSG00000048707	VPS13D	vacuolar protein sorting 13 homolog D
Promoter (1-2kb)	ENSG00000048707	VPS13D	vacuolar protein sorting 13 homolog D
3' UTR	ENSG00000048707	VPS13D	vacuolar protein sorting 13 homolog D
Exon (uc031tou.2/55187, exon 64 of 70)	ENSG00000048707	VPS13D	vacuolar protein sorting 13 homolog D
Exon (uc031tou.2/55187, exon 65 of 70)	ENSG00000048707	VPS13D	vacuolar protein sorting 13 homolog D
Exon (uc031tou.2/55187, exon 66 of 70)	ENSG00000048707	VPS13D	vacuolar protein sorting 13 homolog D
Exon (uc031tou.2/55187, exon 67 of 70)	ENSG00000048707	VPS13D	vacuolar protein sorting 13 homolog D
Promoter (<=1kb)	ENSG00000048707	VPS13D	vacuolar protein sorting 13 homolog D
Promoter (<=1kb)	ENSG00000266079	SNORA59B	small nucleolar RNA, H/ACA box 59B
Promoter (1-2kb)	ENSG00000266079	SNORA59B	small nucleolar RNA, H/ACA box 59B
Promoter (2-3kb)	ENSG00000266079	SNORA59B	small nucleolar RNA, H/ACA box 59B
Promoter (2-3kb)	ENSG00000266079	SNORA59B	small nucleolar RNA, H/ACA box 59B
3' UTR	ENSG00000266079	SNORA59B	small nucleolar RNA, H/ACA box 59B
3' UTR	ENSG00000276830	MIR6730	microRNA 6730
Exon (uc031tpa.2/9249, exon 5 of 6)	ENSG00000276830	MIR6730	microRNA 6730
Promoter (<=1kb)	ENSG00000276830	MIR6730	microRNA 6730
Promoter (<=1kb)	ENSG00000276830	MIR6730	microRNA 6730
Promoter (1-2kb)	ENSG00000276830	MIR6730	microRNA 6730
Promoter (<=1kb)	ENSG00000162496	DHRS3	dehydrogenase/reductase 3
Promoter (<=1kb)	ENSG00000162496	DHRS3	dehydrogenase/reductase 3
Promoter (<=1kb)	ENSG00000162496	DHRS3	dehydrogenase/reductase 3
Promoter (<=1kb)	ENSG00000162496	DHRS3	dehydrogenase/reductase 3
Promoter (<=1kb)	ENSG00000162496	DHRS3	dehydrogenase/reductase 3
Promoter (<=1kb)	ENSG00000162496	DHRS3	dehydrogenase/reductase 3
Promoter (1-2kb)	ENSG00000162496	DHRS3	dehydrogenase/reductase 3
Promoter (1-2kb)	ENSG00000162496	DHRS3	dehydrogenase/reductase 3
Promoter (1-2kb)	ENSG00000179172	HNRNPCL1	heterogeneous nuclear ribonucleoprotein C-like 1
Promoter (<=1kb)	ENSG00000179172	HNRNPCL1	heterogeneous nuclear ribonucleoprotein C-like 1
Promoter (<=1kb)	ENSG00000275774	HNRNPCL2	heterogeneous nuclear ribonucleoprotein C-like 2
Promoter (<=1kb)	ENSG00000179412	HNRNPCL4	heterogeneous nuclear ribonucleoprotein C-like 4
Intron (uc057cmc.2/uc057cmc.2, intron 3 of 3)	ENSG00000189337	KAZN	kazrin, periplakin interacting protein
Intron (uc057cmc.2/uc057cmc.2, intron 3 of 3)	ENSG00000189337	KAZN	kazrin, periplakin interacting protein
Intron (uc057cmc.2/uc057cmc.2, intron 3 of 3)	ENSG00000189337	KAZN	kazrin, periplakin interacting protein
Intron (uc057cmc.2/uc057cmc.2, intron 2 of 3)	ENSG00000189337	KAZN	kazrin, periplakin interacting protein
Intron (uc057cmc.2/uc057cmc.2, intron 2 of 3)	ENSG00000189337	KAZN	kazrin, periplakin interacting protein
Intron (uc057cmc.2/uc057cmc.2, intron 2 of 3)	ENSG00000189337	KAZN	kazrin, periplakin interacting protein
Exon (uc057cmc.2/uc057cmc.2, exon 2 of 4)	ENSG00000189337	KAZN	kazrin, periplakin interacting protein
Intron (uc057cmc.2/uc057cmc.2, intron 1 of 3)	ENSG00000189337	KAZN	kazrin, periplakin interacting protein
Intron (uc057cmc.2/uc057cmc.2, intron 1 of 3)	ENSG00000189337	KAZN	kazrin, periplakin interacting protein
Intron (uc057cmc.2/uc057cmc.2, intron 1 of 3)	ENSG00000189337	KAZN	kazrin, periplakin interacting protein
Exon (uc057cmc.2/uc057cmc.2, exon 1 of 4)	ENSG00000189337	KAZN	kazrin, periplakin interacting protein
Distal Intergenic	ENSG00000189337	KAZN	kazrin, periplakin interacting protein
Intron (uc057cmd.1/23254, intron 1 of 6)	ENSG00000189337	KAZN	kazrin, periplakin interacting protein
Intron (uc057cmd.1/23254, intron 1 of 6)	ENSG00000189337	KAZN	kazrin, periplakin interacting protein
Intron (uc057cmd.1/23254, intron 1 of 6)	ENSG00000189337	KAZN	kazrin, periplakin interacting protein
Intron (uc057cmd.1/23254, intron 1 of 6)	ENSG00000189337	KAZN	kazrin, periplakin interacting protein
Intron (uc057cmd.1/23254, intron 1 of 6)	ENSG00000189337	KAZN	kazrin, periplakin interacting protein
Intron (uc057cmd.1/23254, intron 1 of 6)	ENSG00000189337	KAZN	kazrin, periplakin interacting protein
Promoter (<=1kb)	ENSG00000142634	EFHD2	EF-hand domain family member D2
Exon (uc001awh.2/79180, exon 3 of 4)	ENSG00000162438	CTRC	chymotrypsin C
Exon (uc001awh.2/79180, exon 4 of 4)	ENSG00000162438	CTRC	chymotrypsin C
3' UTR	ENSG00000215704	CELA2B	chymotrypsin like elastase family member 2B
3' UTR	ENSG00000215704	CELA2B	chymotrypsin like elastase family member 2B
3' UTR	ENSG00000215704	CELA2B	chymotrypsin like elastase family member 2B
3' UTR	ENSG00000215704	CELA2B	chymotrypsin like elastase family member 2B
3' UTR	ENSG00000215704	CELA2B	chymotrypsin like elastase family member 2B
3' UTR	ENSG00000215704	CELA2B	chymotrypsin like elastase family member 2B
5' UTR	ENSG00000132906	CASP9	caspase 9
5' UTR	ENSG00000116138	DNAJC16	DnaJ heat shock protein family (Hsp40) member C16
Promoter (1-2kb)	ENSG00000116138	DNAJC16	DnaJ heat shock protein family (Hsp40) member C16
Distal Intergenic	ENSG00000197312	DDI2	DNA damage inducible 1 homolog 2
Distal Intergenic	ENSG00000197312	DDI2	DNA damage inducible 1 homolog 2
Distal Intergenic	ENSG00000197312	DDI2	DNA damage inducible 1 homolog 2
Promoter (<=1kb)	ENSG00000197312	DDI2	DNA damage inducible 1 homolog 2
Promoter (<=1kb)	ENSG00000197312	DDI2	DNA damage inducible 1 homolog 2
Exon (uc001awz.4/84301, exon 4 of 10)	ENSG00000197312	DDI2	DNA damage inducible 1 homolog 2
Exon (uc001awz.4/84301, exon 5 of 10)	ENSG00000197312	DDI2	DNA damage inducible 1 homolog 2
3' UTR	ENSG00000197312	DDI2	DNA damage inducible 1 homolog 2
Promoter (2-3kb)	ENSG00000197312	DDI2	DNA damage inducible 1 homolog 2
Promoter (<=1kb)	ENSG00000197312	DDI2	DNA damage inducible 1 homolog 2
Promoter (<=1kb)	ENSG00000215695	RSC1A1	regulator of solute carriers 1
Promoter (<=1kb)	ENSG00000215695	RSC1A1	regulator of solute carriers 1
Promoter (<=1kb)	ENSG00000215695	RSC1A1	regulator of solute carriers 1
Promoter (<=1kb)	ENSG00000215695	RSC1A1	regulator of solute carriers 1
Promoter (1-2kb)	ENSG00000215695	RSC1A1	regulator of solute carriers 1
Promoter (1-2kb)	ENSG00000215695	RSC1A1	regulator of solute carriers 1
Promoter (1-2kb)	ENSG00000215695	RSC1A1	regulator of solute carriers 1
Promoter (1-2kb)	ENSG00000215695	RSC1A1	regulator of solute carriers 1
Promoter (1-2kb)	ENSG00000215695	RSC1A1	regulator of solute carriers 1
Promoter (2-3kb)	ENSG00000215695	RSC1A1	regulator of solute carriers 1
Promoter (2-3kb)	ENSG00000215695	RSC1A1	regulator of solute carriers 1
Promoter (2-3kb)	ENSG00000215695	RSC1A1	regulator of solute carriers 1
Promoter (2-3kb)	ENSG00000215695	RSC1A1	regulator of solute carriers 1
3' UTR	ENSG00000215695	RSC1A1	regulator of solute carriers 1
3' UTR	ENSG00000215695	RSC1A1	regulator of solute carriers 1
3' UTR	ENSG00000215695	RSC1A1	regulator of solute carriers 1
3' UTR	ENSG00000215695	RSC1A1	regulator of solute carriers 1
3' UTR	ENSG00000215695	RSC1A1	regulator of solute carriers 1
3' UTR	ENSG00000215695	RSC1A1	regulator of solute carriers 1
3' UTR	ENSG00000215695	RSC1A1	regulator of solute carriers 1
3' UTR	ENSG00000215695	RSC1A1	regulator of solute carriers 1
3' UTR	ENSG00000215695	RSC1A1	regulator of solute carriers 1
3' UTR	ENSG00000215695	RSC1A1	regulator of solute carriers 1
3' UTR	ENSG00000215695	RSC1A1	regulator of solute carriers 1
3' UTR	ENSG00000215695	RSC1A1	regulator of solute carriers 1
3' UTR	ENSG00000215695	RSC1A1	regulator of solute carriers 1
3' UTR	ENSG00000215695	RSC1A1	regulator of solute carriers 1
Promoter (<=1kb)	ENSG00000116786	PLEKHM2	pleckstrin homology and RUN domain containing M2
Exon (uc010obo.2/23207, exon 2 of 20)	ENSG00000116786	PLEKHM2	pleckstrin homology and RUN domain containing M2
Exon (uc010obo.2/23207, exon 3 of 20)	ENSG00000116786	PLEKHM2	pleckstrin homology and RUN domain containing M2
Exon (uc010obo.2/23207, exon 4 of 20)	ENSG00000116786	PLEKHM2	pleckstrin homology and RUN domain containing M2
Exon (uc010obo.2/23207, exon 5 of 20)	ENSG00000116786	PLEKHM2	pleckstrin homology and RUN domain containing M2
Exon (uc010obo.2/23207, exon 6 of 20)	ENSG00000116786	PLEKHM2	pleckstrin homology and RUN domain containing M2
Exon (uc010obo.2/23207, exon 7 of 20)	ENSG00000116786	PLEKHM2	pleckstrin homology and RUN domain containing M2
Exon (uc010obo.2/23207, exon 8 of 20)	ENSG00000116786	PLEKHM2	pleckstrin homology and RUN domain containing M2
Promoter (2-3kb)	ENSG00000116786	PLEKHM2	pleckstrin homology and RUN domain containing M2
Promoter (1-2kb)	ENSG00000116786	PLEKHM2	pleckstrin homology and RUN domain containing M2
Promoter (1-2kb)	ENSG00000116786	PLEKHM2	pleckstrin homology and RUN domain containing M2
Promoter (1-2kb)	ENSG00000116786	PLEKHM2	pleckstrin homology and RUN domain containing M2
Promoter (<=1kb)	ENSG00000116786	PLEKHM2	pleckstrin homology and RUN domain containing M2
Promoter (<=1kb)	ENSG00000116786	PLEKHM2	pleckstrin homology and RUN domain containing M2
Promoter (<=1kb)	ENSG00000116786	PLEKHM2	pleckstrin homology and RUN domain containing M2
Promoter (1-2kb)	ENSG00000116786	PLEKHM2	pleckstrin homology and RUN domain containing M2
Promoter (2-3kb)	ENSG00000116786	PLEKHM2	pleckstrin homology and RUN domain containing M2
Promoter (2-3kb)	ENSG00000116786	PLEKHM2	pleckstrin homology and RUN domain containing M2
Promoter (2-3kb)	ENSG00000116786	PLEKHM2	pleckstrin homology and RUN domain containing M2
Promoter (1-2kb)	ENSG00000162461	SLC25A34	solute carrier family 25 member 34
Promoter (2-3kb)	ENSG00000233954	UQCRHL	ubiquinol-cytochrome c reductase hinge protein like
Promoter (1-2kb)	ENSG00000233954	UQCRHL	ubiquinol-cytochrome c reductase hinge protein like
Distal Intergenic	ENSG00000233954	UQCRHL	ubiquinol-cytochrome c reductase hinge protein like
Downstream (<1kb)	ENSG00000065526	SPEN	spen family transcriptional repressor
Exon (uc001axj.4/729614, exon 2 of 2)	ENSG00000065526	SPEN	spen family transcriptional repressor
Exon (uc001axj.4/729614, exon 2 of 2)	ENSG00000065526	SPEN	spen family transcriptional repressor
Exon (uc001axj.4/729614, exon 2 of 2)	ENSG00000065526	SPEN	spen family transcriptional repressor
Promoter (<=1kb)	ENSG00000065526	SPEN	spen family transcriptional repressor
Promoter (<=1kb)	ENSG00000065526	SPEN	spen family transcriptional repressor
Promoter (<=1kb)	ENSG00000065526	SPEN	spen family transcriptional repressor
Exon (uc001axk.2/23013, exon 4 of 15)	ENSG00000065526	SPEN	spen family transcriptional repressor
Exon (uc001axk.2/23013, exon 5 of 15)	ENSG00000065526	SPEN	spen family transcriptional repressor
Exon (uc001axk.2/23013, exon 6 of 15)	ENSG00000065526	SPEN	spen family transcriptional repressor
Exon (uc001axk.2/23013, exon 7 of 15)	ENSG00000065526	SPEN	spen family transcriptional repressor
Exon (uc001axk.2/23013, exon 8 of 15)	ENSG00000065526	SPEN	spen family transcriptional repressor
Exon (uc001axk.2/23013, exon 9 of 15)	ENSG00000065526	SPEN	spen family transcriptional repressor
Exon (uc001axk.2/23013, exon 10 of 15)	ENSG00000065526	SPEN	spen family transcriptional repressor
Exon (uc001axk.2/23013, exon 11 of 15)	ENSG00000065526	SPEN	spen family transcriptional repressor
Exon (uc001axk.2/23013, exon 11 of 15)	ENSG00000065526	SPEN	spen family transcriptional repressor
Exon (uc001axk.2/23013, exon 11 of 15)	ENSG00000065526	SPEN	spen family transcriptional repressor
Exon (uc001axk.2/23013, exon 11 of 15)	ENSG00000065526	SPEN	spen family transcriptional repressor
Exon (uc001axk.2/23013, exon 11 of 15)	ENSG00000065526	SPEN	spen family transcriptional repressor
Exon (uc001axk.2/23013, exon 11 of 15)	ENSG00000065526	SPEN	spen family transcriptional repressor
Exon (uc001axk.2/23013, exon 11 of 15)	ENSG00000065526	SPEN	spen family transcriptional repressor
Exon (uc001axk.2/23013, exon 11 of 15)	ENSG00000065526	SPEN	spen family transcriptional repressor
Exon (uc001axk.2/23013, exon 11 of 15)	ENSG00000065526	SPEN	spen family transcriptional repressor
Exon (uc001axk.2/23013, exon 11 of 15)	ENSG00000065526	SPEN	spen family transcriptional repressor
Exon (uc001axk.2/23013, exon 11 of 15)	ENSG00000065526	SPEN	spen family transcriptional repressor
Exon (uc001axk.2/23013, exon 11 of 15)	ENSG00000065526	SPEN	spen family transcriptional repressor
Exon (uc001axk.2/23013, exon 11 of 15)	ENSG00000065526	SPEN	spen family transcriptional repressor
Exon (uc001axk.2/23013, exon 11 of 15)	ENSG00000065526	SPEN	spen family transcriptional repressor
Promoter (2-3kb)	ENSG00000065526	SPEN	spen family transcriptional repressor
Promoter (1-2kb)	ENSG00000065526	SPEN	spen family transcriptional repressor
Promoter (<=1kb)	ENSG00000065526	SPEN	spen family transcriptional repressor
Promoter (<=1kb)	ENSG00000065526	SPEN	spen family transcriptional repressor
Promoter (<=1kb)	ENSG00000065526	SPEN	spen family transcriptional repressor
Promoter (1-2kb)	ENSG00000065526	SPEN	spen family transcriptional repressor
Promoter (<=1kb)	ENSG00000116809	ZBTB17	zinc finger and BTB domain containing 17
Promoter (<=1kb)	ENSG00000116809	ZBTB17	zinc finger and BTB domain containing 17
Promoter (<=1kb)	ENSG00000116809	ZBTB17	zinc finger and BTB domain containing 17
Promoter (<=1kb)	ENSG00000116809	ZBTB17	zinc finger and BTB domain containing 17
Promoter (<=1kb)	ENSG00000116809	ZBTB17	zinc finger and BTB domain containing 17
Promoter (<=1kb)	ENSG00000116809	ZBTB17	zinc finger and BTB domain containing 17
Promoter (<=1kb)	ENSG00000116809	ZBTB17	zinc finger and BTB domain containing 17
Promoter (<=1kb)	ENSG00000116809	ZBTB17	zinc finger and BTB domain containing 17
Promoter (<=1kb)	ENSG00000116809	ZBTB17	zinc finger and BTB domain containing 17
Promoter (<=1kb)	ENSG00000116809	ZBTB17	zinc finger and BTB domain containing 17
Promoter (<=1kb)	ENSG00000116809	ZBTB17	zinc finger and BTB domain containing 17
Promoter (<=1kb)	ENSG00000116809	ZBTB17	zinc finger and BTB domain containing 17
Promoter (<=1kb)	ENSG00000116809	ZBTB17	zinc finger and BTB domain containing 17
Promoter (1-2kb)	ENSG00000116809	ZBTB17	zinc finger and BTB domain containing 17
Promoter (2-3kb)	ENSG00000116809	ZBTB17	zinc finger and BTB domain containing 17
Promoter (<=1kb)	ENSG00000116809	ZBTB17	zinc finger and BTB domain containing 17
Promoter (<=1kb)	ENSG00000173641	HSPB7	heat shock protein family B (small) member 7
3' UTR	ENSG00000142632	ARHGEF19	Rho guanine nucleotide exchange factor 19
3' UTR	ENSG00000142632	ARHGEF19	Rho guanine nucleotide exchange factor 19
3' UTR	ENSG00000142632	ARHGEF19	Rho guanine nucleotide exchange factor 19
3' UTR	ENSG00000142632	ARHGEF19	Rho guanine nucleotide exchange factor 19
Exon (uc057cqr.1/128272, exon 10 of 11)	ENSG00000142632	ARHGEF19	Rho guanine nucleotide exchange factor 19
Exon (uc057cqr.1/128272, exon 9 of 11)	ENSG00000142632	ARHGEF19	Rho guanine nucleotide exchange factor 19
Exon (uc057cqr.1/128272, exon 8 of 11)	ENSG00000142632	ARHGEF19	Rho guanine nucleotide exchange factor 19
Promoter (1-2kb)	ENSG00000142632	ARHGEF19	Rho guanine nucleotide exchange factor 19
Promoter (<=1kb)	ENSG00000142632	ARHGEF19	Rho guanine nucleotide exchange factor 19
Promoter (<=1kb)	ENSG00000142632	ARHGEF19	Rho guanine nucleotide exchange factor 19
Promoter (<=1kb)	ENSG00000142632	ARHGEF19	Rho guanine nucleotide exchange factor 19
Promoter (<=1kb)	ENSG00000142632	ARHGEF19	Rho guanine nucleotide exchange factor 19
Distal Intergenic	ENSG00000132881	RSG1	REM2 and RAB like small GTPase 1
Distal Intergenic	ENSG00000132881	RSG1	REM2 and RAB like small GTPase 1
Distal Intergenic	ENSG00000132881	RSG1	REM2 and RAB like small GTPase 1
Distal Intergenic	ENSG00000132881	RSG1	REM2 and RAB like small GTPase 1
Distal Intergenic	ENSG00000132881	RSG1	REM2 and RAB like small GTPase 1
Distal Intergenic	ENSG00000132881	RSG1	REM2 and RAB like small GTPase 1
Distal Intergenic	ENSG00000132881	RSG1	REM2 and RAB like small GTPase 1
Distal Intergenic	ENSG00000132881	RSG1	REM2 and RAB like small GTPase 1
Distal Intergenic	ENSG00000132881	RSG1	REM2 and RAB like small GTPase 1
Distal Intergenic	ENSG00000132881	RSG1	REM2 and RAB like small GTPase 1
Distal Intergenic	ENSG00000132881	RSG1	REM2 and RAB like small GTPase 1
Distal Intergenic	ENSG00000132881	RSG1	REM2 and RAB like small GTPase 1
Downstream (2-3kb)	ENSG00000132881	RSG1	REM2 and RAB like small GTPase 1
Downstream (<1kb)	ENSG00000132881	RSG1	REM2 and RAB like small GTPase 1
Downstream (<1kb)	ENSG00000132881	RSG1	REM2 and RAB like small GTPase 1
3' UTR	ENSG00000132881	RSG1	REM2 and RAB like small GTPase 1
Exon (uc001ayd.4/79363, exon 4 of 5)	ENSG00000132881	RSG1	REM2 and RAB like small GTPase 1
Exon (uc001ayd.4/79363, exon 3 of 5)	ENSG00000132881	RSG1	REM2 and RAB like small GTPase 1
Promoter (2-3kb)	ENSG00000132881	RSG1	REM2 and RAB like small GTPase 1
Promoter (<=1kb)	ENSG00000132881	RSG1	REM2 and RAB like small GTPase 1
3' UTR	ENSG00000037637	FBXO42	F-box protein 42
3' UTR	ENSG00000037637	FBXO42	F-box protein 42
3' UTR	ENSG00000037637	FBXO42	F-box protein 42
3' UTR	ENSG00000037637	FBXO42	F-box protein 42
3' UTR	ENSG00000037637	FBXO42	F-box protein 42
3' UTR	ENSG00000037637	FBXO42	F-box protein 42
3' UTR	ENSG00000037637	FBXO42	F-box protein 42
3' UTR	ENSG00000037637	FBXO42	F-box protein 42
3' UTR	ENSG00000037637	FBXO42	F-box protein 42
3' UTR	ENSG00000037637	FBXO42	F-box protein 42
3' UTR	ENSG00000037637	FBXO42	F-box protein 42
3' UTR	ENSG00000037637	FBXO42	F-box protein 42
3' UTR	ENSG00000037637	FBXO42	F-box protein 42
3' UTR	ENSG00000037637	FBXO42	F-box protein 42
3' UTR	ENSG00000037637	FBXO42	F-box protein 42
Promoter (2-3kb)	ENSG00000037637	FBXO42	F-box protein 42
Promoter (1-2kb)	ENSG00000037637	FBXO42	F-box protein 42
Promoter (1-2kb)	ENSG00000037637	FBXO42	F-box protein 42
Promoter (<=1kb)	ENSG00000037637	FBXO42	F-box protein 42
Promoter (<=1kb)	ENSG00000037637	FBXO42	F-box protein 42
Promoter (2-3kb)	ENSG00000037637	FBXO42	F-box protein 42
Exon (uc001ayg.4/54455, exon 5 of 10)	ENSG00000037637	FBXO42	F-box protein 42
Exon (uc001ayg.4/54455, exon 4 of 10)	ENSG00000037637	FBXO42	F-box protein 42
Exon (uc001ayg.4/54455, exon 3 of 10)	ENSG00000037637	FBXO42	F-box protein 42
Promoter (<=1kb)	ENSG00000037637	FBXO42	F-box protein 42
Promoter (1-2kb)	ENSG00000037637	FBXO42	F-box protein 42
Promoter (1-2kb)	ENSG00000037637	FBXO42	F-box protein 42
Promoter (<=1kb)	ENSG00000037637	FBXO42	F-box protein 42
Promoter (<=1kb)	ENSG00000055070	SZRD1	SUZ RNA binding domain containing 1
Promoter (1-2kb)	ENSG00000055070	SZRD1	SUZ RNA binding domain containing 1
3' UTR	ENSG00000187144	SPATA21	spermatogenesis associated 21
3' UTR	ENSG00000187144	SPATA21	spermatogenesis associated 21
3' UTR	ENSG00000187144	SPATA21	spermatogenesis associated 21
3' UTR	ENSG00000187144	SPATA21	spermatogenesis associated 21
3' UTR	ENSG00000187144	SPATA21	spermatogenesis associated 21
3' UTR	ENSG00000187144	SPATA21	spermatogenesis associated 21
3' UTR	ENSG00000187144	SPATA21	spermatogenesis associated 21
Promoter (<=1kb)	ENSG00000157191	NECAP2	NECAP endocytosis associated 2
Promoter (2-3kb)	ENSG00000157191	NECAP2	NECAP endocytosis associated 2
Exon (uc001ayo.4/55707, exon 3 of 8)	ENSG00000157191	NECAP2	NECAP endocytosis associated 2
Exon (uc001ayo.4/55707, exon 4 of 8)	ENSG00000157191	NECAP2	NECAP endocytosis associated 2
3' UTR	ENSG00000157191	NECAP2	NECAP endocytosis associated 2
3' UTR	ENSG00000157191	NECAP2	NECAP endocytosis associated 2
Promoter (<=1kb)	ENSG00000157191	NECAP2	NECAP endocytosis associated 2
3' UTR	ENSG00000157191	NECAP2	NECAP endocytosis associated 2
3' UTR	ENSG00000157191	NECAP2	NECAP endocytosis associated 2
Distal Intergenic	ENSG00000157191	NECAP2	NECAP endocytosis associated 2
Exon (uc031tqu.2/uc031tqu.2, exon 2 of 2)	ENSG00000268991	FAM231B	family with sequence similarity 231 member B
Exon (uc031tqu.2/uc031tqu.2, exon 2 of 2)	ENSG00000268991	FAM231B	family with sequence similarity 231 member B
Intron (uc031tqu.2/uc031tqu.2, intron 1 of 1)	ENSG00000268991	FAM231B	family with sequence similarity 231 member B
Exon (uc031tqu.2/uc031tqu.2, exon 1 of 2)	ENSG00000268991	FAM231B	family with sequence similarity 231 member B
Exon (uc031tqu.2/uc031tqu.2, exon 1 of 2)	ENSG00000268991	FAM231B	family with sequence similarity 231 member B
Exon (uc031tqu.2/uc031tqu.2, exon 1 of 2)	ENSG00000268991	FAM231B	family with sequence similarity 231 member B
Exon (uc031tqu.2/uc031tqu.2, exon 1 of 2)	ENSG00000268991	FAM231B	family with sequence similarity 231 member B
Exon (uc031tqu.2/uc031tqu.2, exon 1 of 2)	ENSG00000268991	FAM231B	family with sequence similarity 231 member B
Promoter (2-3kb)	ENSG00000268991	FAM231B	family with sequence similarity 231 member B
Promoter (2-3kb)	ENSG00000268991	FAM231B	family with sequence similarity 231 member B
Promoter (2-3kb)	ENSG00000268991	FAM231B	family with sequence similarity 231 member B
Promoter (2-3kb)	ENSG00000268991	FAM231B	family with sequence similarity 231 member B
Promoter (2-3kb)	ENSG00000268991	FAM231B	family with sequence similarity 231 member B
Promoter (2-3kb)	ENSG00000268991	FAM231B	family with sequence similarity 231 member B
Promoter (2-3kb)	ENSG00000268991	FAM231B	family with sequence similarity 231 member B
Promoter (2-3kb)	ENSG00000268991	FAM231B	family with sequence similarity 231 member B
Promoter (1-2kb)	ENSG00000268991	FAM231B	family with sequence similarity 231 member B
Promoter (1-2kb)	ENSG00000268991	FAM231B	family with sequence similarity 231 member B
Promoter (1-2kb)	ENSG00000268991	FAM231B	family with sequence similarity 231 member B
Promoter (1-2kb)	ENSG00000268991	FAM231B	family with sequence similarity 231 member B
Promoter (<=1kb)	ENSG00000263811	MIR3675	microRNA 3675
3' UTR	ENSG00000263811	MIR3675	microRNA 3675
3' UTR	ENSG00000263811	MIR3675	microRNA 3675
3' UTR	ENSG00000263811	MIR3675	microRNA 3675
3' UTR	ENSG00000263811	MIR3675	microRNA 3675
3' UTR	ENSG00000263811	MIR3675	microRNA 3675
3' UTR	ENSG00000263811	MIR3675	microRNA 3675
3' UTR	ENSG00000263811	MIR3675	microRNA 3675
3' UTR	ENSG00000263811	MIR3675	microRNA 3675
3' UTR	ENSG00000263811	MIR3675	microRNA 3675
3' UTR	ENSG00000263811	MIR3675	microRNA 3675
3' UTR	ENSG00000263811	MIR3675	microRNA 3675
3' UTR	ENSG00000263811	MIR3675	microRNA 3675
3' UTR	ENSG00000263811	MIR3675	microRNA 3675
3' UTR	ENSG00000263811	MIR3675	microRNA 3675
3' UTR	ENSG00000263811	MIR3675	microRNA 3675
3' UTR	ENSG00000263811	MIR3675	microRNA 3675
3' UTR	ENSG00000219481	NBPF1	NBPF member 1
3' UTR	ENSG00000219481	NBPF1	NBPF member 1
3' UTR	ENSG00000219481	NBPF1	NBPF member 1
3' UTR	ENSG00000219481	NBPF1	NBPF member 1
3' UTR	ENSG00000219481	NBPF1	NBPF member 1
3' UTR	ENSG00000219481	NBPF1	NBPF member 1
3' UTR	ENSG00000219481	NBPF1	NBPF member 1
Exon (uc001ayw.5/55672, exon 13 of 29)	ENSG00000219481	NBPF1	NBPF member 1
Exon (uc001ayw.5/55672, exon 12 of 29)	ENSG00000219481	NBPF1	NBPF member 1
Exon (uc001ayw.5/55672, exon 11 of 29)	ENSG00000219481	NBPF1	NBPF member 1
Exon (uc001ayw.5/55672, exon 11 of 29)	ENSG00000219481	NBPF1	NBPF member 1
Exon (uc001ayw.5/55672, exon 10 of 29)	ENSG00000219481	NBPF1	NBPF member 1
Exon (uc001ayw.5/55672, exon 9 of 29)	ENSG00000219481	NBPF1	NBPF member 1
Exon (uc001ayw.5/55672, exon 8 of 29)	ENSG00000219481	NBPF1	NBPF member 1
Exon (uc001ayw.5/55672, exon 7 of 29)	ENSG00000219481	NBPF1	NBPF member 1
5' UTR	ENSG00000219481	NBPF1	NBPF member 1
5' UTR	ENSG00000219481	NBPF1	NBPF member 1
5' UTR	ENSG00000219481	NBPF1	NBPF member 1
5' UTR	ENSG00000219481	NBPF1	NBPF member 1
Exon (uc001aza.6/55672, exon 3 of 3)	ENSG00000219481	NBPF1	NBPF member 1
Exon (uc001aza.6/55672, exon 3 of 3)	ENSG00000219481	NBPF1	NBPF member 1
Exon (uc001aza.6/55672, exon 3 of 3)	ENSG00000219481	NBPF1	NBPF member 1
Exon (uc001aza.6/55672, exon 3 of 3)	ENSG00000219481	NBPF1	NBPF member 1
Exon (uc001aza.6/55672, exon 3 of 3)	ENSG00000219481	NBPF1	NBPF member 1
Exon (uc001aza.6/55672, exon 3 of 3)	ENSG00000219481	NBPF1	NBPF member 1
Exon (uc001aza.6/55672, exon 3 of 3)	ENSG00000219481	NBPF1	NBPF member 1
Exon (uc001aza.6/55672, exon 3 of 3)	ENSG00000219481	NBPF1	NBPF member 1
Exon (uc001aza.6/55672, exon 3 of 3)	ENSG00000219481	NBPF1	NBPF member 1
Exon (uc001aza.6/55672, exon 3 of 3)	ENSG00000219481	NBPF1	NBPF member 1
Exon (uc001aza.6/55672, exon 3 of 3)	ENSG00000219481	NBPF1	NBPF member 1
Exon (uc001aza.6/55672, exon 3 of 3)	ENSG00000219481	NBPF1	NBPF member 1
Exon (uc001aza.6/55672, exon 3 of 3)	ENSG00000219481	NBPF1	NBPF member 1
Exon (uc001aza.6/55672, exon 3 of 3)	ENSG00000219481	NBPF1	NBPF member 1
Exon (uc001aza.6/55672, exon 3 of 3)	ENSG00000219481	NBPF1	NBPF member 1
Promoter (2-3kb)	ENSG00000219481	NBPF1	NBPF member 1
Promoter (1-2kb)	ENSG00000219481	NBPF1	NBPF member 1
Promoter (1-2kb)	ENSG00000219481	NBPF1	NBPF member 1
Promoter (<=1kb)	ENSG00000219481	NBPF1	NBPF member 1
Promoter (1-2kb)	ENSG00000219481	NBPF1	NBPF member 1
Promoter (<=1kb)	ENSG00000219481	NBPF1	NBPF member 1
Promoter (<=1kb)	ENSG00000219481	NBPF1	NBPF member 1
Promoter (<=1kb)	ENSG00000219481	NBPF1	NBPF member 1
Distal Intergenic	ENSG00000219481	NBPF1	NBPF member 1
Distal Intergenic	ENSG00000219481	NBPF1	NBPF member 1
Distal Intergenic	ENSG00000219481	NBPF1	NBPF member 1
Distal Intergenic	ENSG00000219481	NBPF1	NBPF member 1
Distal Intergenic	ENSG00000219481	NBPF1	NBPF member 1
Distal Intergenic	ENSG00000219481	NBPF1	NBPF member 1
Distal Intergenic	ENSG00000219481	NBPF1	NBPF member 1
Distal Intergenic	ENSG00000219481	NBPF1	NBPF member 1
Distal Intergenic	ENSG00000219481	NBPF1	NBPF member 1
Distal Intergenic	ENSG00000219481	NBPF1	NBPF member 1
Distal Intergenic	ENSG00000219481	NBPF1	NBPF member 1
Distal Intergenic	ENSG00000219481	NBPF1	NBPF member 1
Distal Intergenic	ENSG00000206737	RNVU1-18	RNA, variant U1 small nuclear 18
Distal Intergenic	ENSG00000206737	RNVU1-18	RNA, variant U1 small nuclear 18
Promoter (1-2kb)	ENSG00000237847	FAM231A	family with sequence similarity 231 member A
Distal Intergenic	ENSG00000263811	MIR3675	microRNA 3675
Distal Intergenic	ENSG00000263811	MIR3675	microRNA 3675
Distal Intergenic	ENSG00000263811	MIR3675	microRNA 3675
Distal Intergenic	ENSG00000263811	MIR3675	microRNA 3675
Distal Intergenic	ENSG00000263811	MIR3675	microRNA 3675
Distal Intergenic	ENSG00000263811	MIR3675	microRNA 3675
Distal Intergenic	ENSG00000263811	MIR3675	microRNA 3675
Distal Intergenic	ENSG00000263811	MIR3675	microRNA 3675
Distal Intergenic	ENSG00000263811	MIR3675	microRNA 3675
Distal Intergenic	ENSG00000263811	MIR3675	microRNA 3675
Promoter (<=1kb)	ENSG00000206737	RNVU1-18	RNA, variant U1 small nuclear 18
Intron (uc009voy.2/9696, intron 1 of 8)	ENSG00000206737	RNVU1-18	RNA, variant U1 small nuclear 18
Intron (uc009voy.2/9696, intron 1 of 8)	ENSG00000263811	MIR3675	microRNA 3675
Intron (uc009voy.2/9696, intron 1 of 8)	ENSG00000263811	MIR3675	microRNA 3675
Intron (uc009voy.2/9696, intron 1 of 8)	ENSG00000263811	MIR3675	microRNA 3675
Intron (uc009voy.2/9696, intron 1 of 8)	ENSG00000263811	MIR3675	microRNA 3675
Intron (uc009voy.2/9696, intron 1 of 8)	ENSG00000263811	MIR3675	microRNA 3675
Exon (uc031trc.2/uc031trc.2, exon 1 of 2)	ENSG00000263811	MIR3675	microRNA 3675
Exon (uc031trc.2/uc031trc.2, exon 1 of 2)	ENSG00000263811	MIR3675	microRNA 3675
Exon (uc031trc.2/uc031trc.2, exon 1 of 2)	ENSG00000263811	MIR3675	microRNA 3675
Exon (uc031trc.2/uc031trc.2, exon 1 of 2)	ENSG00000263811	MIR3675	microRNA 3675
Exon (uc031trc.2/uc031trc.2, exon 1 of 2)	ENSG00000263811	MIR3675	microRNA 3675
Exon (uc031trc.2/uc031trc.2, exon 1 of 2)	ENSG00000263811	MIR3675	microRNA 3675
Exon (uc031trc.2/uc031trc.2, exon 1 of 2)	ENSG00000263811	MIR3675	microRNA 3675
Exon (uc031trc.2/uc031trc.2, exon 1 of 2)	ENSG00000263811	MIR3675	microRNA 3675
Exon (uc057csi.1/uc057csi.1, exon 1 of 2)	ENSG00000263811	MIR3675	microRNA 3675
Exon (uc031trc.2/uc031trc.2, exon 2 of 2)	ENSG00000263811	MIR3675	microRNA 3675
Exon (uc031trc.2/uc031trc.2, exon 2 of 2)	ENSG00000263811	MIR3675	microRNA 3675
Exon (uc031trc.2/uc031trc.2, exon 2 of 2)	ENSG00000263811	MIR3675	microRNA 3675
Promoter (<=1kb)	ENSG00000206737	RNVU1-18	RNA, variant U1 small nuclear 18
Promoter (<=1kb)	ENSG00000058453	CROCC	ciliary rootlet coiled-coil, rootletin
Promoter (<=1kb)	ENSG00000058453	CROCC	ciliary rootlet coiled-coil, rootletin
3' UTR	ENSG00000159363	ATP13A2	ATPase 13A2
Exon (uc001baa.3/23400, exon 29 of 29)	ENSG00000159363	ATP13A2	ATPase 13A2
Exon (uc001baa.3/23400, exon 27 of 29)	ENSG00000159363	ATP13A2	ATPase 13A2
Promoter (2-3kb)	ENSG00000159363	ATP13A2	ATPase 13A2
Promoter (1-2kb)	ENSG00000159363	ATP13A2	ATPase 13A2
Promoter (1-2kb)	ENSG00000159363	ATP13A2	ATPase 13A2
Promoter (<=1kb)	ENSG00000159363	ATP13A2	ATPase 13A2
Promoter (<=1kb)	ENSG00000159363	ATP13A2	ATPase 13A2
Promoter (<=1kb)	ENSG00000159363	ATP13A2	ATPase 13A2
Promoter (<=1kb)	ENSG00000159363	ATP13A2	ATPase 13A2
Promoter (<=1kb)	ENSG00000159363	ATP13A2	ATPase 13A2
Promoter (<=1kb)	ENSG00000159363	ATP13A2	ATPase 13A2
Promoter (1-2kb)	ENSG00000159363	ATP13A2	ATPase 13A2
Promoter (<=1kb)	ENSG00000159363	ATP13A2	ATPase 13A2
Promoter (<=1kb)	ENSG00000159363	ATP13A2	ATPase 13A2
Promoter (<=1kb)	ENSG00000159363	ATP13A2	ATPase 13A2
Promoter (<=1kb)	ENSG00000159363	ATP13A2	ATPase 13A2
Promoter (<=1kb)	ENSG00000159363	ATP13A2	ATPase 13A2
Promoter (<=1kb)	ENSG00000159363	ATP13A2	ATPase 13A2
Promoter (<=1kb)	ENSG00000159363	ATP13A2	ATPase 13A2
Promoter (1-2kb)	ENSG00000159363	ATP13A2	ATPase 13A2
Promoter (1-2kb)	ENSG00000159363	ATP13A2	ATPase 13A2
Promoter (<=1kb)	ENSG00000159363	ATP13A2	ATPase 13A2
Promoter (<=1kb)	ENSG00000159363	ATP13A2	ATPase 13A2
Promoter (<=1kb)	ENSG00000159363	ATP13A2	ATPase 13A2
Promoter (<=1kb)	ENSG00000159363	ATP13A2	ATPase 13A2
Promoter (<=1kb)	ENSG00000159363	ATP13A2	ATPase 13A2
3' UTR	ENSG00000117118	SDHB	succinate dehydrogenase complex iron sulfur subunit B
3' UTR	ENSG00000117118	SDHB	succinate dehydrogenase complex iron sulfur subunit B
Promoter (<=1kb)	ENSG00000117118	SDHB	succinate dehydrogenase complex iron sulfur subunit B
Promoter (<=1kb)	ENSG00000117118	SDHB	succinate dehydrogenase complex iron sulfur subunit B
Exon (uc001bae.5/6390, exon 5 of 8)	ENSG00000117118	SDHB	succinate dehydrogenase complex iron sulfur subunit B
Exon (uc001bae.5/6390, exon 4 of 8)	ENSG00000117118	SDHB	succinate dehydrogenase complex iron sulfur subunit B
Exon (uc001bae.5/6390, exon 3 of 8)	ENSG00000117118	SDHB	succinate dehydrogenase complex iron sulfur subunit B
Promoter (<=1kb)	ENSG00000117118	SDHB	succinate dehydrogenase complex iron sulfur subunit B
Promoter (<=1kb)	ENSG00000117118	SDHB	succinate dehydrogenase complex iron sulfur subunit B
3' UTR	ENSG00000179051	RCC2	regulator of chromosome condensation 2
3' UTR	ENSG00000179051	RCC2	regulator of chromosome condensation 2
Exon (uc001bam.4/55920, exon 12 of 13)	ENSG00000179051	RCC2	regulator of chromosome condensation 2
Exon (uc001bam.4/55920, exon 11 of 13)	ENSG00000179051	RCC2	regulator of chromosome condensation 2
Exon (uc001bam.4/55920, exon 10 of 13)	ENSG00000179051	RCC2	regulator of chromosome condensation 2
Exon (uc001bam.4/55920, exon 9 of 13)	ENSG00000179051	RCC2	regulator of chromosome condensation 2
Exon (uc001bam.4/55920, exon 8 of 13)	ENSG00000179051	RCC2	regulator of chromosome condensation 2
Exon (uc001bam.4/55920, exon 7 of 13)	ENSG00000179051	RCC2	regulator of chromosome condensation 2
Exon (uc001bam.4/55920, exon 6 of 13)	ENSG00000179051	RCC2	regulator of chromosome condensation 2
Exon (uc001bam.4/55920, exon 5 of 13)	ENSG00000179051	RCC2	regulator of chromosome condensation 2
Exon (uc001bam.4/55920, exon 4 of 13)	ENSG00000179051	RCC2	regulator of chromosome condensation 2
Exon (uc001bam.4/55920, exon 3 of 13)	ENSG00000179051	RCC2	regulator of chromosome condensation 2
Promoter (<=1kb)	ENSG00000179051	RCC2	regulator of chromosome condensation 2
Promoter (<=1kb)	ENSG00000179051	RCC2	regulator of chromosome condensation 2
Promoter (<=1kb)	ENSG00000179051	RCC2	regulator of chromosome condensation 2
3' UTR	ENSG00000117148	ACTL8	actin like 8
Distal Intergenic	ENSG00000117154	IGSF21	immunoglobin superfamily member 21
Distal Intergenic	ENSG00000117154	IGSF21	immunoglobin superfamily member 21
Distal Intergenic	ENSG00000117154	IGSF21	immunoglobin superfamily member 21
Promoter (2-3kb)	ENSG00000127481	UBR4	ubiquitin protein ligase E3 component n-recognin 4
Promoter (<=1kb)	ENSG00000127481	UBR4	ubiquitin protein ligase E3 component n-recognin 4
Promoter (<=1kb)	ENSG00000127481	UBR4	ubiquitin protein ligase E3 component n-recognin 4
Promoter (<=1kb)	ENSG00000127481	UBR4	ubiquitin protein ligase E3 component n-recognin 4
Promoter (2-3kb)	ENSG00000127481	UBR4	ubiquitin protein ligase E3 component n-recognin 4
Exon (uc001bbi.4/23352, exon 101 of 106)	ENSG00000127481	UBR4	ubiquitin protein ligase E3 component n-recognin 4
Exon (uc001bbi.4/23352, exon 100 of 106)	ENSG00000127481	UBR4	ubiquitin protein ligase E3 component n-recognin 4
Exon (uc001bbi.4/23352, exon 99 of 106)	ENSG00000127481	UBR4	ubiquitin protein ligase E3 component n-recognin 4
Exon (uc001bbi.4/23352, exon 98 of 106)	ENSG00000127481	UBR4	ubiquitin protein ligase E3 component n-recognin 4
Promoter (<=1kb)	ENSG00000127481	UBR4	ubiquitin protein ligase E3 component n-recognin 4
Promoter (<=1kb)	ENSG00000127481	UBR4	ubiquitin protein ligase E3 component n-recognin 4
Promoter (<=1kb)	ENSG00000127481	UBR4	ubiquitin protein ligase E3 component n-recognin 4
Promoter (<=1kb)	ENSG00000127481	UBR4	ubiquitin protein ligase E3 component n-recognin 4
Promoter (<=1kb)	ENSG00000127481	UBR4	ubiquitin protein ligase E3 component n-recognin 4
Promoter (<=1kb)	ENSG00000127481	UBR4	ubiquitin protein ligase E3 component n-recognin 4
Promoter (1-2kb)	ENSG00000127481	UBR4	ubiquitin protein ligase E3 component n-recognin 4
Promoter (<=1kb)	ENSG00000127481	UBR4	ubiquitin protein ligase E3 component n-recognin 4
Promoter (<=1kb)	ENSG00000127481	UBR4	ubiquitin protein ligase E3 component n-recognin 4
Promoter (1-2kb)	ENSG00000127481	UBR4	ubiquitin protein ligase E3 component n-recognin 4
Promoter (<=1kb)	ENSG00000127481	UBR4	ubiquitin protein ligase E3 component n-recognin 4
Promoter (<=1kb)	ENSG00000127481	UBR4	ubiquitin protein ligase E3 component n-recognin 4
Promoter (<=1kb)	ENSG00000127481	UBR4	ubiquitin protein ligase E3 component n-recognin 4
Promoter (<=1kb)	ENSG00000127481	UBR4	ubiquitin protein ligase E3 component n-recognin 4
Promoter (1-2kb)	ENSG00000127481	UBR4	ubiquitin protein ligase E3 component n-recognin 4
Promoter (1-2kb)	ENSG00000127481	UBR4	ubiquitin protein ligase E3 component n-recognin 4
Promoter (<=1kb)	ENSG00000127481	UBR4	ubiquitin protein ligase E3 component n-recognin 4
Promoter (<=1kb)	ENSG00000127481	UBR4	ubiquitin protein ligase E3 component n-recognin 4
Promoter (<=1kb)	ENSG00000127481	UBR4	ubiquitin protein ligase E3 component n-recognin 4
Promoter (<=1kb)	ENSG00000127481	UBR4	ubiquitin protein ligase E3 component n-recognin 4
Promoter (1-2kb)	ENSG00000127481	UBR4	ubiquitin protein ligase E3 component n-recognin 4
Promoter (1-2kb)	ENSG00000127481	UBR4	ubiquitin protein ligase E3 component n-recognin 4
Promoter (2-3kb)	ENSG00000127481	UBR4	ubiquitin protein ligase E3 component n-recognin 4
Promoter (2-3kb)	ENSG00000127481	UBR4	ubiquitin protein ligase E3 component n-recognin 4
Promoter (1-2kb)	ENSG00000127481	UBR4	ubiquitin protein ligase E3 component n-recognin 4
Promoter (<=1kb)	ENSG00000127481	UBR4	ubiquitin protein ligase E3 component n-recognin 4
Promoter (<=1kb)	ENSG00000127481	UBR4	ubiquitin protein ligase E3 component n-recognin 4
Promoter (<=1kb)	ENSG00000127481	UBR4	ubiquitin protein ligase E3 component n-recognin 4
Promoter (1-2kb)	ENSG00000127481	UBR4	ubiquitin protein ligase E3 component n-recognin 4
Promoter (2-3kb)	ENSG00000127481	UBR4	ubiquitin protein ligase E3 component n-recognin 4
Exon (uc001bbi.4/23352, exon 67 of 106)	ENSG00000127481	UBR4	ubiquitin protein ligase E3 component n-recognin 4
Exon (uc001bbi.4/23352, exon 66 of 106)	ENSG00000127481	UBR4	ubiquitin protein ligase E3 component n-recognin 4
Exon (uc001bbi.4/23352, exon 65 of 106)	ENSG00000127481	UBR4	ubiquitin protein ligase E3 component n-recognin 4
[truncated: 116,717 more rows]

## Sheet: ncRNAs bind to EZH2
FRIP-seq analysis the RNAs binding sites on EZH2 (exclude introns)
name	gene_Chromtin_region	name	Gene_Type
AIRN	Exon (uc003qta.4/3482, exon 2 of 48)	antisense of IGF2R non-protein coding RNA	ncRNA
BAIAP2-AS1	Exon (uc060lfv.1/uc060lfv.1, exon 2 of 2)	BAIAP2 antisense RNA 1 (head to head)	ncRNA
BAIAP2-AS1	Exon (uc060lfw.1/440465, exon 2 of 2)	BAIAP2 antisense RNA 1 (head to head)	ncRNA
BAIAP2-AS1	Exon (uc060lfw.1/440465, exon 2 of 2)	BAIAP2 antisense RNA 1 (head to head)	ncRNA
BSN-AS2	3' UTR	BSN antisense RNA 2 (head to head)	ncRNA
BSN-AS2	3' UTR	BSN antisense RNA 2 (head to head)	ncRNA
BSN-AS2	Exon (uc021wxz.1/1605, exon 3 of 3)	BSN antisense RNA 2 (head to head)	ncRNA
BSN-AS2	3' UTR	BSN antisense RNA 2 (head to head)	ncRNA
BSN-AS2	3' UTR	BSN antisense RNA 2 (head to head)	ncRNA
BSN-AS2	Exon (uc021wxz.1/1605, exon 3 of 3)	BSN antisense RNA 2 (head to head)	ncRNA
BSN-AS2	3' UTR	BSN antisense RNA 2 (head to head)	ncRNA
BSN-AS2	3' UTR	BSN antisense RNA 2 (head to head)	ncRNA
BSN-AS2	3' UTR	BSN antisense RNA 2 (head to head)	ncRNA
BSN-AS2	3' UTR	BSN antisense RNA 2 (head to head)	ncRNA
BSN-AS2	3' UTR	BSN antisense RNA 2 (head to head)	ncRNA
BSN-AS2	3' UTR	BSN antisense RNA 2 (head to head)	ncRNA
BSN-AS2	3' UTR	BSN antisense RNA 2 (head to head)	ncRNA
BSN-AS2	3' UTR	BSN antisense RNA 2 (head to head)	ncRNA
BSN-AS2	3' UTR	BSN antisense RNA 2 (head to head)	ncRNA
BSN-AS2	3' UTR	BSN antisense RNA 2 (head to head)	ncRNA
BSN-AS2	3' UTR	BSN antisense RNA 2 (head to head)	ncRNA
BVES-AS1	3' UTR	BVES antisense RNA 1	ncRNA
BVES-AS1	3' UTR	BVES antisense RNA 1	ncRNA
BVES-AS1	3' UTR	BVES antisense RNA 1	ncRNA
BVES-AS1	3' UTR	BVES antisense RNA 1	ncRNA
BVES-AS1	3' UTR	BVES antisense RNA 1	ncRNA
BVES-AS1	3' UTR	BVES antisense RNA 1	ncRNA
BVES-AS1	3' UTR	BVES antisense RNA 1	ncRNA
BVES-AS1	3' UTR	BVES antisense RNA 1	ncRNA
BVES-AS1	3' UTR	BVES antisense RNA 1	ncRNA
BVES-AS1	3' UTR	BVES antisense RNA 1	ncRNA
BVES-AS1	3' UTR	BVES antisense RNA 1	ncRNA
BVES-AS1	3' UTR	BVES antisense RNA 1	ncRNA
BVES-AS1	3' UTR	BVES antisense RNA 1	ncRNA
BVES-AS1	3' UTR	BVES antisense RNA 1	ncRNA
BVES-AS1	3' UTR	BVES antisense RNA 1	ncRNA
BVES-AS1	3' UTR	BVES antisense RNA 1	ncRNA
BVES-AS1	3' UTR	BVES antisense RNA 1	ncRNA
BVES-AS1	3' UTR	BVES antisense RNA 1	ncRNA
BVES-AS1	3' UTR	BVES antisense RNA 1	ncRNA
BVES-AS1	3' UTR	BVES antisense RNA 1	ncRNA
BVES-AS1	3' UTR	BVES antisense RNA 1	ncRNA
BVES-AS1	3' UTR	BVES antisense RNA 1	ncRNA
BVES-AS1	3' UTR	BVES antisense RNA 1	ncRNA
BVES-AS1	3' UTR	BVES antisense RNA 1	ncRNA
BVES-AS1	3' UTR	BVES antisense RNA 1	ncRNA
C22orf34	Exon (uc062fhm.1/348645, exon 3 of 3)	chromosome 22 open reading frame 34	ncRNA
C22orf34	Exon (uc003biq.4/348645, exon 3 of 5)	chromosome 22 open reading frame 34	ncRNA
C22orf34	Exon (uc003biq.4/348645, exon 2 of 5)	chromosome 22 open reading frame 34	ncRNA
C22orf34	Exon (uc003biq.4/348645, exon 5 of 5)	chromosome 22 open reading frame 34	ncRNA
C22orf34	Exon (uc003biq.4/348645, exon 4 of 5)	chromosome 22 open reading frame 34	ncRNA
CECR7	Exon (uc062bfn.1/100130418, exon 4 of 4)	cat eye syndrome chromosome region, candidate 7 (non-protein coding)	ncRNA
CECR7	Exon (uc002zlx.1/100130418, exon 4 of 4)	cat eye syndrome chromosome region, candidate 7 (non-protein coding)	ncRNA
DENND5B-AS1	Exon (uc031qgx.1/100874249, exon 3 of 3)	DENND5B antisense RNA 1	ncRNA
DGUOK-AS1	3' UTR	DGUOK antisense RNA 1	ncRNA
DGUOK-AS1	3' UTR	DGUOK antisense RNA 1	ncRNA
DHRS4-AS1	Exon (uc001wky.4/55449, exon 2 of 2)	NA	ncRNA
DHRS4-AS1	Exon (uc001wky.4/55449, exon 2 of 2)	NA	ncRNA
DHRS4-AS1	Exon (uc001wky.4/55449, exon 2 of 2)	NA	ncRNA
DHRS4-AS1	Exon (uc001wky.4/55449, exon 2 of 2)	NA	ncRNA
DHRS4-AS1	Exon (uc001wky.4/55449, exon 2 of 2)	NA	ncRNA
DHRS4-AS1	Exon (uc001wky.4/55449, exon 2 of 2)	NA	ncRNA
DLEU2	3' UTR	deleted in lymphocytic leukemia 2 (non-protein coding)	ncRNA
DLEU2	3' UTR	deleted in lymphocytic leukemia 2 (non-protein coding)	ncRNA
DLEU2	3' UTR	deleted in lymphocytic leukemia 2 (non-protein coding)	ncRNA
DLEU2	3' UTR	deleted in lymphocytic leukemia 2 (non-protein coding)	ncRNA
DOCK9-AS1	3' UTR	DOCK9 antisense RNA 1	ncRNA
DSCR9	3' UTR	Down syndrome critical region gene 9 (non-protein coding)	ncRNA
DSCR9	3' UTR	Down syndrome critical region gene 9 (non-protein coding)	ncRNA
DSCR9	3' UTR	Down syndrome critical region gene 9 (non-protein coding)	ncRNA
DSCR9	3' UTR	Down syndrome critical region gene 9 (non-protein coding)	ncRNA
DSCR9	3' UTR	Down syndrome critical region gene 9 (non-protein coding)	ncRNA
DSCR9	3' UTR	Down syndrome critical region gene 9 (non-protein coding)	ncRNA
EFCAB10	3' UTR	EF-hand calcium binding domain 10	ncRNA
FAM225A	Exon (uc064vdd.1/286333, exon 3 of 3)	family with sequence similarity 225, member A (non-protein coding)	ncRNA
FAM225A	Exon (uc064vdd.1/286333, exon 3 of 3)	family with sequence similarity 225, member A (non-protein coding)	ncRNA
FAM225A	Exon (uc064vdd.1/286333, exon 3 of 3)	family with sequence similarity 225, member A (non-protein coding)	ncRNA
FAM225A	Exon (uc064vdd.1/286333, exon 3 of 3)	family with sequence similarity 225, member A (non-protein coding)	ncRNA
FAM225A	Exon (uc064vdd.1/286333, exon 3 of 3)	family with sequence similarity 225, member A (non-protein coding)	ncRNA
FAM225A	Exon (uc064vdd.1/286333, exon 3 of 3)	family with sequence similarity 225, member A (non-protein coding)	ncRNA
FAM225A	Exon (uc064vdd.1/286333, exon 3 of 3)	family with sequence similarity 225, member A (non-protein coding)	ncRNA
FAM225A	Exon (uc064vdd.1/286333, exon 3 of 3)	family with sequence similarity 225, member A (non-protein coding)	ncRNA
FAM225A	Exon (uc064vdd.1/286333, exon 3 of 3)	family with sequence similarity 225, member A (non-protein coding)	ncRNA
FAM225A	Exon (uc064vdd.1/286333, exon 3 of 3)	family with sequence similarity 225, member A (non-protein coding)	ncRNA
FAM225A	Exon (uc064vdd.1/286333, exon 3 of 3)	family with sequence similarity 225, member A (non-protein coding)	ncRNA
FAM225A	Exon (uc064vdd.1/286333, exon 3 of 3)	family with sequence similarity 225, member A (non-protein coding)	ncRNA
FAM225A	Exon (uc064vdd.1/286333, exon 3 of 3)	family with sequence similarity 225, member A (non-protein coding)	ncRNA
FAM225A	Exon (uc064vdd.1/286333, exon 3 of 3)	family with sequence similarity 225, member A (non-protein coding)	ncRNA
FAM225A	Exon (uc064vdd.1/286333, exon 3 of 3)	family with sequence similarity 225, member A (non-protein coding)	ncRNA
FAM225A	Exon (uc064vdd.1/286333, exon 3 of 3)	family with sequence similarity 225, member A (non-protein coding)	ncRNA
FAM225A	Exon (uc064vdd.1/286333, exon 3 of 3)	family with sequence similarity 225, member A (non-protein coding)	ncRNA
FAM225A	Exon (uc064vdd.1/286333, exon 3 of 3)	family with sequence similarity 225, member A (non-protein coding)	ncRNA
FAM225A	Exon (uc064vdd.1/286333, exon 3 of 3)	family with sequence similarity 225, member A (non-protein coding)	ncRNA
FAM225B	Exon (uc064vdb.1/100128385, exon 2 of 2)	family with sequence similarity 225, member B (non-protein coding)	ncRNA
FAM225B	Exon (uc064vdb.1/100128385, exon 2 of 2)	family with sequence similarity 225, member B (non-protein coding)	ncRNA
FAM225B	Exon (uc064vdb.1/100128385, exon 2 of 2)	family with sequence similarity 225, member B (non-protein coding)	ncRNA
FAM225B	Exon (uc064vdb.1/100128385, exon 2 of 2)	family with sequence similarity 225, member B (non-protein coding)	ncRNA
FAM225B	Exon (uc064vdb.1/100128385, exon 2 of 2)	family with sequence similarity 225, member B (non-protein coding)	ncRNA
FAM225B	Exon (uc064vdb.1/100128385, exon 2 of 2)	family with sequence similarity 225, member B (non-protein coding)	ncRNA
FAM225B	Exon (uc064vdb.1/100128385, exon 2 of 2)	family with sequence similarity 225, member B (non-protein coding)	ncRNA
FAM225B	Exon (uc064vdb.1/100128385, exon 2 of 2)	family with sequence similarity 225, member B (non-protein coding)	ncRNA
FAM225B	Exon (uc064vdb.1/100128385, exon 2 of 2)	family with sequence similarity 225, member B (non-protein coding)	ncRNA
FAM225B	Exon (uc064vdb.1/100128385, exon 2 of 2)	family with sequence similarity 225, member B (non-protein coding)	ncRNA
FAM225B	Exon (uc064vdb.1/100128385, exon 2 of 2)	family with sequence similarity 225, member B (non-protein coding)	ncRNA
FAM225B	Exon (uc064vdb.1/100128385, exon 2 of 2)	family with sequence similarity 225, member B (non-protein coding)	ncRNA
FAM225B	Exon (uc064vdb.1/100128385, exon 2 of 2)	family with sequence similarity 225, member B (non-protein coding)	ncRNA
FAM225B	Exon (uc064vdb.1/100128385, exon 2 of 2)	family with sequence similarity 225, member B (non-protein coding)	ncRNA
FAM225B	Exon (uc064vdb.1/100128385, exon 2 of 2)	family with sequence similarity 225, member B (non-protein coding)	ncRNA
FAM225B	Exon (uc064vdb.1/100128385, exon 2 of 2)	family with sequence similarity 225, member B (non-protein coding)	ncRNA
FAM225B	Exon (uc064vdb.1/100128385, exon 2 of 2)	family with sequence similarity 225, member B (non-protein coding)	ncRNA
FAM225B	Exon (uc064vdb.1/100128385, exon 2 of 2)	family with sequence similarity 225, member B (non-protein coding)	ncRNA
FAM225B	Exon (uc064vdb.1/100128385, exon 2 of 2)	family with sequence similarity 225, member B (non-protein coding)	ncRNA
FAM83A-AS1	3' UTR	FAM83A antisense RNA 1	ncRNA
FAM83A-AS1	3' UTR	FAM83A antisense RNA 1	ncRNA
FAM83A-AS1	Exon (uc003ypv.5/84985, exon 4 of 5)	FAM83A antisense RNA 1	ncRNA
FAM83H-AS1	Exon (uc003yzl.2/100128338, exon 4 of 4)	FAM83H antisense RNA 1 (head to head)	ncRNA
FAM83H-AS1	Exon (uc003yzl.2/100128338, exon 4 of 4)	FAM83H antisense RNA 1 (head to head)	ncRNA
FAM83H-AS1	Exon (uc003yzl.2/100128338, exon 4 of 4)	FAM83H antisense RNA 1 (head to head)	ncRNA
FAM83H-AS1	Exon (uc003yzl.2/100128338, exon 4 of 4)	FAM83H antisense RNA 1 (head to head)	ncRNA
FAM83H-AS1	Exon (uc003yzl.2/100128338, exon 4 of 4)	FAM83H antisense RNA 1 (head to head)	ncRNA
FAM83H-AS1	Exon (uc003yzl.2/100128338, exon 4 of 4)	FAM83H antisense RNA 1 (head to head)	ncRNA
FAM83H-AS1	Exon (uc003yzl.2/100128338, exon 4 of 4)	FAM83H antisense RNA 1 (head to head)	ncRNA
FAM83H-AS1	Exon (uc003yzl.2/100128338, exon 4 of 4)	FAM83H antisense RNA 1 (head to head)	ncRNA
FAM83H-AS1	Exon (uc003yzl.2/100128338, exon 4 of 4)	FAM83H antisense RNA 1 (head to head)	ncRNA
FAM83H-AS1	Exon (uc003yzl.2/100128338, exon 4 of 4)	FAM83H antisense RNA 1 (head to head)	ncRNA
FAM83H-AS1	Exon (uc003yzl.2/100128338, exon 4 of 4)	FAM83H antisense RNA 1 (head to head)	ncRNA
FAM83H-AS1	Exon (uc003yzl.2/100128338, exon 4 of 4)	FAM83H antisense RNA 1 (head to head)	ncRNA
FLJ42969	Exon (uc064pde.1/uc064pde.1, exon 2 of 3)	uncharacterized LOC441374	ncRNA
GAS6-AS1	Exon (uc032apt.2/uc032apt.2, exon 1 of 1)	NA	ncRNA
GAS6-AS1	Exon (uc001vug.4/2621, exon 5 of 7)	NA	ncRNA
GAS6-AS1	3' UTR	NA	ncRNA
GAS6-AS1	3' UTR	NA	ncRNA
GAS6-AS1	Exon (uc001vug.4/2621, exon 5 of 7)	NA	ncRNA
GATA3-AS1	3' UTR	GATA3 antisense RNA 1	ncRNA
GMDS-AS1	Exon (uc003mts.3/100508120, exon 5 of 6)	NA	ncRNA
GMDS-AS1	Exon (uc003mts.3/100508120, exon 5 of 6)	NA	ncRNA
GMDS-AS1	Exon (uc003mts.3/100508120, exon 5 of 6)	NA	ncRNA
GMDS-AS1	Exon (uc003mts.3/100508120, exon 5 of 6)	NA	ncRNA
GS1-600G8.3	Exon (uc064yaf.1/uc064yaf.1, exon 1 of 3)	unknown transcript	ncRNA
H1FX-AS1	3' UTR	NA	ncRNA
H1FX-AS1	Exon (uc062nqn.1/56941, exon 6 of 6)	NA	ncRNA
H1FX-AS1	3' UTR	NA	ncRNA
H1FX-AS1	Exon (uc062nqn.1/56941, exon 4 of 6)	NA	ncRNA
H1FX-AS1	Exon (uc062nqn.1/56941, exon 6 of 6)	NA	ncRNA
H1FX-AS1	3' UTR	NA	ncRNA
H1FX-AS1	Exon (uc062nqn.1/56941, exon 4 of 6)	NA	ncRNA
HEIH	Exon (uc010jlj.4/729678, exon 3 of 3)	hepatocellular carcinoma up-regulated EZH2-associated long non-coding RNA	ncRNA
HEIH	Exon (uc010jlj.4/729678, exon 3 of 3)	hepatocellular carcinoma up-regulated EZH2-associated long non-coding RNA	ncRNA
HNRNPUL2-BSCL2	Exon (uc058clf.1/100534595, exon 11 of 24)	NA	ncRNA
HNRNPUL2-BSCL2	Exon (uc058clf.1/100534595, exon 10 of 24)	NA	ncRNA
IL10RB-AS1	3' UTR	IL10RB antisense RNA 1 (head to head)	ncRNA
IL21R-AS1	Exon (uc002doq.2/50615, exon 9 of 9)	NA	ncRNA
IL21R-AS1	Exon (uc002doq.2/50615, exon 9 of 9)	NA	ncRNA
IL21R-AS1	Exon (uc002doq.2/50615, exon 9 of 9)	NA	ncRNA
IPO9-AS1	Exon (uc057ojp.1/55705, exon 2 of 7)	NA	ncRNA
IQCH-AS1	Exon (uc059kpr.1/100506686, exon 6 of 6)	IQCH antisense RNA 1	ncRNA
IQCH-AS1	3' UTR	IQCH antisense RNA 1	ncRNA
ISPD-AS1	3' UTR	ISPD antisense RNA 1	ncRNA
JPX	Exon (uc004ebo.3/554203, exon 5 of 5)	JPX transcript, XIST activator (non-protein coding)	ncRNA
JPX	Exon (uc010nlq.1/100302692, exon 6 of 7)	JPX transcript, XIST activator (non-protein coding)	ncRNA
KDM4A-AS1	Exon (uc001cjx.4/9682, exon 19 of 22)	NA	ncRNA
LIMD1-AS1	3' UTR	LIMD1 antisense RNA 1	ncRNA
LIMD1-AS1	3' UTR	LIMD1 antisense RNA 1	ncRNA
LIMD1-AS1	3' UTR	LIMD1 antisense RNA 1	ncRNA
LIMD1-AS1	3' UTR	LIMD1 antisense RNA 1	ncRNA
LIMD1-AS1	3' UTR	LIMD1 antisense RNA 1	ncRNA
LIMD1-AS1	3' UTR	LIMD1 antisense RNA 1	ncRNA
LINC00092	Exon (uc064unv.1/375748, exon 4 of 4)	long intergenic non-protein coding RNA 92	ncRNA
LINC00092	Exon (uc064unv.1/375748, exon 4 of 4)	long intergenic non-protein coding RNA 92	ncRNA
LINC00092	3' UTR	long intergenic non-protein coding RNA 92	ncRNA
LINC00092	Exon (uc064unv.1/375748, exon 4 of 4)	long intergenic non-protein coding RNA 92	ncRNA
LINC00092	3' UTR	long intergenic non-protein coding RNA 92	ncRNA
LINC00092	3' UTR	long intergenic non-protein coding RNA 92	ncRNA
LINC00092	3' UTR	long intergenic non-protein coding RNA 92	ncRNA
LINC00092	3' UTR	long intergenic non-protein coding RNA 92	ncRNA
LINC00092	Exon (uc064unv.1/375748, exon 4 of 4)	long intergenic non-protein coding RNA 92	ncRNA
LINC00092	3' UTR	long intergenic non-protein coding RNA 92	ncRNA
LINC00092	3' UTR	long intergenic non-protein coding RNA 92	ncRNA
LINC00092	3' UTR	long intergenic non-protein coding RNA 92	ncRNA
LINC00176	Exon (uc002yho.4/24148, exon 17 of 21)	long intergenic non-protein coding RNA 176	ncRNA
LINC00176	Exon (uc002yho.4/24148, exon 10 of 21)	long intergenic non-protein coding RNA 176	ncRNA
LINC00176	Exon (uc002yho.4/24148, exon 19 of 21)	long intergenic non-protein coding RNA 176	ncRNA
LINC00176	Exon (uc002yho.4/24148, exon 16 of 21)	long intergenic non-protein coding RNA 176	ncRNA
LINC00176	Exon (uc002yho.4/24148, exon 11 of 21)	long intergenic non-protein coding RNA 176	ncRNA
LINC00176	Exon (uc002yho.4/24148, exon 15 of 21)	long intergenic non-protein coding RNA 176	ncRNA
LINC00176	Exon (uc002yho.4/24148, exon 12 of 21)	long intergenic non-protein coding RNA 176	ncRNA
LINC00176	Exon (uc002yho.4/24148, exon 14 of 21)	long intergenic non-protein coding RNA 176	ncRNA
LINC00221	Exon (uc059ggl.1/uc059ggl.1, exon 2 of 2)	long intergenic non-protein coding RNA 221	ncRNA
LINC00221	5' UTR	long intergenic non-protein coding RNA 221	ncRNA
LINC00221	Exon (uc059ggn.1/338005, exon 3 of 4)	long intergenic non-protein coding RNA 221	ncRNA
LINC00221	Exon (uc059ggn.1/338005, exon 4 of 4)	long intergenic non-protein coding RNA 221	ncRNA
LINC00221	Exon (uc059ggm.1/uc059ggm.1, exon 2 of 2)	long intergenic non-protein coding RNA 221	ncRNA
LINC00221	Exon (uc059ggp.1/uc059ggp.1, exon 2 of 2)	long intergenic non-protein coding RNA 221	ncRNA
LINC00221	Exon (uc059ggn.1/338005, exon 2 of 4)	long intergenic non-protein coding RNA 221	ncRNA
LINC00221	Exon (uc059ggm.1/uc059ggm.1, exon 2 of 2)	long intergenic non-protein coding RNA 221	ncRNA
LINC00226	Exon (uc059ggi.1/uc059ggi.1, exon 2 of 2)	long intergenic non-protein coding RNA 226	ncRNA
LINC00226	Exon (uc059ggi.1/uc059ggi.1, exon 2 of 2)	long intergenic non-protein coding RNA 226	ncRNA
LINC00304	3' UTR	NA	ncRNA
LINC00304	3' UTR	NA	ncRNA
LINC00310	3' UTR	long intergenic non-protein coding RNA 310	ncRNA
LINC00310	Exon (uc061zvb.1/64968, exon 5 of 5)	long intergenic non-protein coding RNA 310	ncRNA
LINC00346	3' UTR	long intergenic non-protein coding RNA 346	ncRNA
LINC00346	3' UTR	long intergenic non-protein coding RNA 346	ncRNA
LINC00470	Exon (uc002kld.1/56651, exon 2 of 5)	long intergenic non-protein coding RNA 470	ncRNA
LINC00482	Exon (uc060lim.1/284185, exon 4 of 4)	long intergenic non-protein coding RNA 482	ncRNA
LINC00482	Exon (uc060lim.1/284185, exon 4 of 4)	long intergenic non-protein coding RNA 482	ncRNA
LINC00482	Exon (uc060lim.1/284185, exon 4 of 4)	long intergenic non-protein coding RNA 482	ncRNA
LINC00482	Exon (uc060lim.1/284185, exon 4 of 4)	long intergenic non-protein coding RNA 482	ncRNA
LINC00482	Exon (uc060lim.1/284185, exon 4 of 4)	long intergenic non-protein coding RNA 482	ncRNA
LINC00482	Exon (uc060lim.1/284185, exon 4 of 4)	long intergenic non-protein coding RNA 482	ncRNA
LINC00482	Exon (uc060lim.1/284185, exon 4 of 4)	long intergenic non-protein coding RNA 482	ncRNA
LINC00486	3' UTR	long intergenic non-protein coding RNA 486	ncRNA
LINC00486	3' UTR	long intergenic non-protein coding RNA 486	ncRNA
LINC00486	3' UTR	long intergenic non-protein coding RNA 486	ncRNA
LINC00486	3' UTR	long intergenic non-protein coding RNA 486	ncRNA
LINC00486	Exon (uc002rom.4/55622, exon 19 of 20)	long intergenic non-protein coding RNA 486	ncRNA
LINC00486	Exon (uc002rom.4/55622, exon 20 of 20)	long intergenic non-protein coding RNA 486	ncRNA
LINC00511	3' UTR	long intergenic non-protein coding RNA 511	ncRNA
LINC00511	3' UTR	long intergenic non-protein coding RNA 511	ncRNA
LINC00511	3' UTR	long intergenic non-protein coding RNA 511	ncRNA
LINC00511	3' UTR	long intergenic non-protein coding RNA 511	ncRNA
LINC00511	3' UTR	long intergenic non-protein coding RNA 511	ncRNA
LINC00511	Exon (uc060jku.1/uc060jku.1, exon 1 of 1)	long intergenic non-protein coding RNA 511	ncRNA
LINC00511	Exon (uc060jku.1/uc060jku.1, exon 1 of 1)	long intergenic non-protein coding RNA 511	ncRNA
LINC00511	3' UTR	long intergenic non-protein coding RNA 511	ncRNA
LINC00511	3' UTR	long intergenic non-protein coding RNA 511	ncRNA
LINC00511	Exon (uc002jja.4/201266, exon 9 of 10)	long intergenic non-protein coding RNA 511	ncRNA
LINC00534	Exon (uc064ojb.1/100874052, exon 3 of 3)	long intergenic non-protein coding RNA 534	ncRNA
LINC00534	Exon (uc064ojb.1/100874052, exon 3 of 3)	long intergenic non-protein coding RNA 534	ncRNA
LINC00534	Exon (uc064ojb.1/100874052, exon 2 of 3)	long intergenic non-protein coding RNA 534	ncRNA
LINC00565	3' UTR	long intergenic non-protein coding RNA 565	ncRNA
LINC00565	3' UTR	long intergenic non-protein coding RNA 565	ncRNA
LINC00565	Exon (uc001vui.4/22821, exon 23 of 24)	long intergenic non-protein coding RNA 565	ncRNA
LINC00565	3' UTR	long intergenic non-protein coding RNA 565	ncRNA
LINC00565	3' UTR	long intergenic non-protein coding RNA 565	ncRNA
LINC00565	3' UTR	long intergenic non-protein coding RNA 565	ncRNA
LINC00630	Exon (uc004ejq.3/100287765, exon 8 of 8)	long intergenic non-protein coding RNA 630	ncRNA
LINC00630	Exon (uc004ejq.3/100287765, exon 8 of 8)	long intergenic non-protein coding RNA 630	ncRNA
LINC00630	Exon (uc004ejq.3/100287765, exon 8 of 8)	long intergenic non-protein coding RNA 630	ncRNA
LINC00649	Exon (uc061zsf.1/539, exon 4 of 8)	long intergenic non-protein coding RNA 649	ncRNA
LINC00654	Exon (uc002wmc.6/149837, exon 2 of 2)	long intergenic non-protein coding RNA 654	ncRNA
LINC00656	Exon (uc021wbi.3/200261, exon 4 of 4)	long intergenic non-protein coding RNA 656	ncRNA
LINC00656	Exon (uc061vuy.1/uc061vuy.1, exon 1 of 1)	long intergenic non-protein coding RNA 656	ncRNA
LINC00656	Exon (uc061vuy.1/uc061vuy.1, exon 1 of 1)	long intergenic non-protein coding RNA 656	ncRNA
LINC00656	Exon (uc061vuy.1/uc061vuy.1, exon 1 of 1)	long intergenic non-protein coding RNA 656	ncRNA
LINC00656	Exon (uc061vuy.1/uc061vuy.1, exon 1 of 1)	long intergenic non-protein coding RNA 656	ncRNA
LINC00656	Exon (uc021wbi.3/200261, exon 4 of 4)	long intergenic non-protein coding RNA 656	ncRNA
LINC00656	Exon (uc061vuy.1/uc061vuy.1, exon 1 of 1)	long intergenic non-protein coding RNA 656	ncRNA
LINC00656	Exon (uc061vuy.1/uc061vuy.1, exon 1 of 1)	long intergenic non-protein coding RNA 656	ncRNA
LINC00656	Exon (uc021wbi.3/200261, exon 2 of 4)	long intergenic non-protein coding RNA 656	ncRNA
LINC00662	Exon (uc060wlz.1/uc060wlz.1, exon 1 of 1)	long intergenic non-protein coding RNA 662	ncRNA
LINC00662	Exon (uc060wlz.1/uc060wlz.1, exon 1 of 1)	long intergenic non-protein coding RNA 662	ncRNA
LINC00662	Exon (uc060wlx.1/148189, exon 2 of 4)	long intergenic non-protein coding RNA 662	ncRNA
LINC00662	Exon (uc060wlz.1/uc060wlz.1, exon 1 of 1)	long intergenic non-protein coding RNA 662	ncRNA
LINC00662	Exon (uc060wlz.1/uc060wlz.1, exon 1 of 1)	long intergenic non-protein coding RNA 662	ncRNA
LINC00662	Exon (uc060wlz.1/uc060wlz.1, exon 1 of 1)	long intergenic non-protein coding RNA 662	ncRNA
LINC00662	Exon (uc060wly.1/uc060wly.1, exon 1 of 3)	long intergenic non-protein coding RNA 662	ncRNA
LINC00662	Exon (uc060wlz.1/uc060wlz.1, exon 1 of 1)	long intergenic non-protein coding RNA 662	ncRNA
LINC00662	Exon (uc002nrw.1/uc002nrw.1, exon 3 of 3)	long intergenic non-protein coding RNA 662	ncRNA
LINC00662	Exon (uc060wlz.1/uc060wlz.1, exon 1 of 1)	long intergenic non-protein coding RNA 662	ncRNA
LINC00662	Exon (uc060wlz.1/uc060wlz.1, exon 1 of 1)	long intergenic non-protein coding RNA 662	ncRNA
LINC00662	Exon (uc060wlz.1/uc060wlz.1, exon 1 of 1)	long intergenic non-protein coding RNA 662	ncRNA
LINC00662	Exon (uc060wly.1/uc060wly.1, exon 3 of 3)	long intergenic non-protein coding RNA 662	ncRNA
LINC00662	Exon (uc060wlz.1/uc060wlz.1, exon 1 of 1)	long intergenic non-protein coding RNA 662	ncRNA
LINC00662	Exon (uc002nrw.1/uc002nrw.1, exon 3 of 3)	long intergenic non-protein coding RNA 662	ncRNA
LINC00662	Exon (uc060wlz.1/uc060wlz.1, exon 1 of 1)	long intergenic non-protein coding RNA 662	ncRNA
LINC00662	Exon (uc060wlz.1/uc060wlz.1, exon 1 of 1)	long intergenic non-protein coding RNA 662	ncRNA
LINC00662	Exon (uc060wlx.1/148189, exon 3 of 4)	long intergenic non-protein coding RNA 662	ncRNA
LINC00662	Exon (uc060wlz.1/uc060wlz.1, exon 1 of 1)	long intergenic non-protein coding RNA 662	ncRNA
LINC00663	Exon (uc060wcn.1/284440, exon 3 of 4)	long intergenic non-protein coding RNA 663	ncRNA
LINC00667	Exon (uc002kmo.4/339290, exon 3 of 3)	long intergenic non-protein coding RNA 667	ncRNA
LINC00667	Exon (uc002kmo.4/339290, exon 3 of 3)	long intergenic non-protein coding RNA 667	ncRNA
LINC00667	Exon (uc002kmo.4/339290, exon 3 of 3)	long intergenic non-protein coding RNA 667	ncRNA
LINC00667	Exon (uc002kmo.4/339290, exon 3 of 3)	long intergenic non-protein coding RNA 667	ncRNA
LINC00667	Exon (uc002kmo.4/339290, exon 3 of 3)	long intergenic non-protein coding RNA 667	ncRNA
LINC00667	Exon (uc002kmo.4/339290, exon 3 of 3)	long intergenic non-protein coding RNA 667	ncRNA
LINC00667	Exon (uc002kmo.4/339290, exon 3 of 3)	long intergenic non-protein coding RNA 667	ncRNA
LINC00667	Exon (uc002kmo.4/339290, exon 3 of 3)	long intergenic non-protein coding RNA 667	ncRNA
LINC00668	3' UTR	long intergenic non-protein coding RNA 668	ncRNA
LINC00672	3' UTR	long intergenic non-protein coding RNA 672	ncRNA
LINC00672	3' UTR	long intergenic non-protein coding RNA 672	ncRNA
LINC00672	3' UTR	long intergenic non-protein coding RNA 672	ncRNA
LINC00672	3' UTR	long intergenic non-protein coding RNA 672	ncRNA
LINC00672	3' UTR	long intergenic non-protein coding RNA 672	ncRNA
LINC00672	3' UTR	long intergenic non-protein coding RNA 672	ncRNA
LINC00672	3' UTR	long intergenic non-protein coding RNA 672	ncRNA
LINC00676	3' UTR	long intergenic non-protein coding RNA 676	ncRNA
LINC00689	Exon (uc064jtr.1/154822, exon 4 of 4)	long intergenic non-protein coding RNA 689	ncRNA
LINC00689	Exon (uc003woh.3/7434, exon 11 of 13)	long intergenic non-protein coding RNA 689	ncRNA
LINC00689	Exon (uc064jtr.1/154822, exon 4 of 4)	long intergenic non-protein coding RNA 689	ncRNA
LINC00689	Exon (uc064jtr.1/154822, exon 4 of 4)	long intergenic non-protein coding RNA 689	ncRNA
LINC00689	3' UTR	long intergenic non-protein coding RNA 689	ncRNA
LINC00689	Exon (uc064jtr.1/154822, exon 4 of 4)	long intergenic non-protein coding RNA 689	ncRNA
LINC00689	3' UTR	long intergenic non-protein coding RNA 689	ncRNA
LINC00689	3' UTR	long intergenic non-protein coding RNA 689	ncRNA
LINC00691	3' UTR	long intergenic non-protein coding RNA 691	ncRNA
LINC00691	3' UTR	long intergenic non-protein coding RNA 691	ncRNA
LINC00691	3' UTR	long intergenic non-protein coding RNA 691	ncRNA
LINC00691	3' UTR	long intergenic non-protein coding RNA 691	ncRNA
LINC00691	Exon (uc003ccx.5/7068, exon 11 of 11)	long intergenic non-protein coding RNA 691	ncRNA
LINC00691	3' UTR	long intergenic non-protein coding RNA 691	ncRNA
LINC00691	3' UTR	long intergenic non-protein coding RNA 691	ncRNA
LINC00691	3' UTR	long intergenic non-protein coding RNA 691	ncRNA
LINC00691	3' UTR	long intergenic non-protein coding RNA 691	ncRNA
LINC00691	Exon (uc003ccx.5/7068, exon 10 of 11)	long intergenic non-protein coding RNA 691	ncRNA
LINC00691	Exon (uc003ccx.5/7068, exon 10 of 11)	long intergenic non-protein coding RNA 691	ncRNA
LINC00691	Exon (uc003ccx.5/7068, exon 11 of 11)	long intergenic non-protein coding RNA 691	ncRNA
LINC00691	Exon (uc003ccx.5/7068, exon 9 of 11)	long intergenic non-protein coding RNA 691	ncRNA
LINC00857	Exon (uc001kbv.3/439990, exon 2 of 2)	long intergenic non-protein coding RNA 857	ncRNA
LINC00909	Exon (uc010dqt.4/400657, exon 2 of 2)	long intergenic non-protein coding RNA 909	ncRNA
LINC00909	Exon (uc010dqt.4/400657, exon 2 of 2)	long intergenic non-protein coding RNA 909	ncRNA
LINC00909	Exon (uc010dqt.4/400657, exon 2 of 2)	long intergenic non-protein coding RNA 909	ncRNA
LINC00923	Exon (uc002bug.2/91948, exon 2 of 3)	long intergenic non-protein coding RNA 923	ncRNA
LINC00958	Exon (uc057zfu.2/100506305, exon 3 of 3)	long intergenic non-protein coding RNA 958	ncRNA
LINC00958	3' UTR	long intergenic non-protein coding RNA 958	ncRNA
LINC00958	Exon (uc001mkl.3/100506305, exon 2 of 2)	long intergenic non-protein coding RNA 958	ncRNA
LINC00958	Exon (uc001mkl.3/100506305, exon 2 of 2)	long intergenic non-protein coding RNA 958	ncRNA
LINC00958	Exon (uc057zfu.2/100506305, exon 3 of 3)	long intergenic non-protein coding RNA 958	ncRNA
LINC00958	Exon (uc057zfu.2/100506305, exon 3 of 3)	long intergenic non-protein coding RNA 958	ncRNA
LINC00958	Exon (uc057zfu.2/100506305, exon 3 of 3)	long intergenic non-protein coding RNA 958	ncRNA
LINC00963	Exon (uc004bxx.4/100506190, exon 2 of 2)	long intergenic non-protein coding RNA 963	ncRNA
LINC00963	Exon (uc004bxx.4/100506190, exon 2 of 2)	long intergenic non-protein coding RNA 963	ncRNA
LINC00963	Exon (uc004bxx.4/100506190, exon 2 of 2)	long intergenic non-protein coding RNA 963	ncRNA
LINC00977	Exon (uc064qey.1/137196, exon 3 of 3)	long intergenic non-protein coding RNA 977	ncRNA
LINC00977	Exon (uc064qey.1/137196, exon 3 of 3)	long intergenic non-protein coding RNA 977	ncRNA
LINC00977	Exon (uc064qey.1/137196, exon 3 of 3)	long intergenic non-protein coding RNA 977	ncRNA
LINC00977	Exon (uc064qey.1/137196, exon 3 of 3)	long intergenic non-protein coding RNA 977	ncRNA
LINC01005	Exon (uc064dwx.1/uc064dwx.1, exon 1 of 2)	NA	ncRNA
LINC01029	Exon (uc060qhz.1/uc060qhz.1, exon 1 of 1)	long intergenic non-protein coding RNA 1029	ncRNA
LINC01029	Exon (uc060qib.1/uc060qib.1, exon 1 of 2)	long intergenic non-protein coding RNA 1029	ncRNA
LINC01029	Exon (uc060qic.1/101927715, exon 4 of 4)	long intergenic non-protein coding RNA 1029	ncRNA
LINC01029	Exon (uc060qic.1/101927715, exon 3 of 4)	long intergenic non-protein coding RNA 1029	ncRNA
LINC01029	Exon (uc060qia.1/101927715, exon 2 of 3)	long intergenic non-protein coding RNA 1029	ncRNA
LINC01030	3' UTR	long intergenic non-protein coding RNA 1030	ncRNA
LINC01030	Exon (uc064ojd.1/100874052, exon 3 of 4)	long intergenic non-protein coding RNA 1030	ncRNA
LINC01030	3' UTR	long intergenic non-protein coding RNA 1030	ncRNA
LINC01030	3' UTR	long intergenic non-protein coding RNA 1030	ncRNA
LINC01030	3' UTR	long intergenic non-protein coding RNA 1030	ncRNA
LINC01030	Exon (uc011lgf.1/169200, exon 2 of 2)	long intergenic non-protein coding RNA 1030	ncRNA
LINC01097	Exon (uc010idp.1/285547, exon 4 of 4)	long intergenic non-protein coding RNA 1097	ncRNA
LINC01097	Exon (uc010idp.1/285547, exon 4 of 4)	long intergenic non-protein coding RNA 1097	ncRNA
LINC01097	Exon (uc010idp.1/285547, exon 4 of 4)	long intergenic non-protein coding RNA 1097	ncRNA
LINC01097	Exon (uc010idp.1/285547, exon 4 of 4)	long intergenic non-protein coding RNA 1097	ncRNA
LINC01097	Exon (uc062vfo.1/285547, exon 3 of 4)	long intergenic non-protein coding RNA 1097	ncRNA
LINC01097	Exon (uc010idp.1/285547, exon 4 of 4)	long intergenic non-protein coding RNA 1097	ncRNA
LINC01097	Exon (uc010idp.1/285547, exon 4 of 4)	long intergenic non-protein coding RNA 1097	ncRNA
LINC01097	Exon (uc010idp.1/285547, exon 4 of 4)	long intergenic non-protein coding RNA 1097	ncRNA
LINC01104	3' UTR	long intergenic non-protein coding RNA 1104	ncRNA
LINC01104	3' UTR	long intergenic non-protein coding RNA 1104	ncRNA
LINC01104	3' UTR	long intergenic non-protein coding RNA 1104	ncRNA
LINC01104	3' UTR	long intergenic non-protein coding RNA 1104	ncRNA
LINC01104	3' UTR	long intergenic non-protein coding RNA 1104	ncRNA
LINC01104	3' UTR	long intergenic non-protein coding RNA 1104	ncRNA
LINC01104	3' UTR	long intergenic non-protein coding RNA 1104	ncRNA
LINC01104	3' UTR	long intergenic non-protein coding RNA 1104	ncRNA
LINC01104	3' UTR	long intergenic non-protein coding RNA 1104	ncRNA
LINC01104	3' UTR	long intergenic non-protein coding RNA 1104	ncRNA
LINC01104	3' UTR	long intergenic non-protein coding RNA 1104	ncRNA
LINC01118	3' UTR	long intergenic non-protein coding RNA 1118	ncRNA
LINC01118	3' UTR	long intergenic non-protein coding RNA 1118	ncRNA
LINC01118	3' UTR	long intergenic non-protein coding RNA 1118	ncRNA
LINC01118	3' UTR	long intergenic non-protein coding RNA 1118	ncRNA
LINC01118	3' UTR	long intergenic non-protein coding RNA 1118	ncRNA
LINC01118	3' UTR	long intergenic non-protein coding RNA 1118	ncRNA
LINC01118	3' UTR	long intergenic non-protein coding RNA 1118	ncRNA
LINC01118	3' UTR	long intergenic non-protein coding RNA 1118	ncRNA
LINC01118	3' UTR	long intergenic non-protein coding RNA 1118	ncRNA
LINC01118	3' UTR	long intergenic non-protein coding RNA 1118	ncRNA
LINC01118	3' UTR	long intergenic non-protein coding RNA 1118	ncRNA
LINC01118	3' UTR	long intergenic non-protein coding RNA 1118	ncRNA
LINC01118	3' UTR	long intergenic non-protein coding RNA 1118	ncRNA
LINC01118	3' UTR	long intergenic non-protein coding RNA 1118	ncRNA
LINC01118	3' UTR	long intergenic non-protein coding RNA 1118	ncRNA
LINC01120	Exon (uc002tsh.3/55041, exon 7 of 7)	long intergenic non-protein coding RNA 1120	ncRNA
LINC01122	Exon (uc061jjy.1/400955, exon 2 of 5)	long intergenic non-protein coding RNA 1122	ncRNA
LINC01128	Exon (uc031pjj.2/643837, exon 3 of 3)	NA	ncRNA
LINC01128	Exon (uc021oem.3/643837, exon 5 of 5)	NA	ncRNA
LINC01128	Exon (uc021oem.3/643837, exon 5 of 5)	NA	ncRNA
LINC01128	Exon (uc057axa.1/643837, exon 2 of 3)	NA	ncRNA
LINC01128	Exon (uc021oem.3/643837, exon 5 of 5)	NA	ncRNA
LINC01128	Exon (uc021oem.3/643837, exon 5 of 5)	NA	ncRNA
LINC01128	Exon (uc031pjj.2/643837, exon 3 of 3)	NA	ncRNA
LINC01128	Exon (uc031pjj.2/643837, exon 3 of 3)	NA	ncRNA
LINC01128	Exon (uc021oem.3/643837, exon 5 of 5)	NA	ncRNA
LINC01128	Exon (uc057axj.1/643837, exon 2 of 2)	NA	ncRNA
LINC01128	Exon (uc057axj.1/643837, exon 2 of 2)	NA	ncRNA
LINC01128	Exon (uc031pjj.2/643837, exon 3 of 3)	NA	ncRNA
LINC01128	Exon (uc021oem.3/643837, exon 5 of 5)	NA	ncRNA
LINC01128	Exon (uc021oem.3/643837, exon 5 of 5)	NA	ncRNA
LINC01128	Exon (uc021oem.3/643837, exon 5 of 5)	NA	ncRNA
LINC01128	Exon (uc021oem.3/643837, exon 5 of 5)	NA	ncRNA
LINC01128	Exon (uc021oem.3/643837, exon 5 of 5)	NA	ncRNA
LINC01132	Exon (uc001hwj.2/100506810, exon 3 of 3)	long intergenic non-protein coding RNA 1132	ncRNA
LINC01132	Exon (uc001hwj.2/100506810, exon 3 of 3)	long intergenic non-protein coding RNA 1132	ncRNA
LINC01132	Exon (uc001hwj.2/100506810, exon 3 of 3)	long intergenic non-protein coding RNA 1132	ncRNA
LINC01132	Exon (uc001hwj.2/100506810, exon 3 of 3)	long intergenic non-protein coding RNA 1132	ncRNA
LINC01132	Exon (uc001hwj.2/100506810, exon 3 of 3)	long intergenic non-protein coding RNA 1132	ncRNA
LINC01132	Exon (uc001hwj.2/100506810, exon 3 of 3)	long intergenic non-protein coding RNA 1132	ncRNA
LINC01132	Exon (uc001hwj.2/100506810, exon 3 of 3)	long intergenic non-protein coding RNA 1132	ncRNA
LINC01132	Exon (uc001hwj.2/100506810, exon 3 of 3)	long intergenic non-protein coding RNA 1132	ncRNA
LINC01132	Exon (uc001hwj.2/100506810, exon 3 of 3)	long intergenic non-protein coding RNA 1132	ncRNA
LINC01132	Exon (uc001hwj.2/100506810, exon 3 of 3)	long intergenic non-protein coding RNA 1132	ncRNA
LINC01132	Exon (uc001hwj.2/100506810, exon 3 of 3)	long intergenic non-protein coding RNA 1132	ncRNA
LINC01137	Exon (uc021olm.2/728431, exon 3 of 3)	long intergenic non-protein coding RNA 1137	ncRNA
LINC01137	Exon (uc021olm.2/728431, exon 3 of 3)	long intergenic non-protein coding RNA 1137	ncRNA
LINC01137	Exon (uc021olm.2/728431, exon 3 of 3)	long intergenic non-protein coding RNA 1137	ncRNA
LINC01137	Exon (uc021olm.2/728431, exon 3 of 3)	long intergenic non-protein coding RNA 1137	ncRNA
LINC01140	5' UTR	long intergenic non-protein coding RNA 1140	ncRNA
LINC01140	3' UTR	long intergenic non-protein coding RNA 1140	ncRNA
LINC01140	Exon (uc001dmc.5/9653, exon 3 of 5)	long intergenic non-protein coding RNA 1140	ncRNA
LINC01140	3' UTR	long intergenic non-protein coding RNA 1140	ncRNA
LINC01140	Exon (uc001dmc.5/9653, exon 4 of 5)	long intergenic non-protein coding RNA 1140	ncRNA
LINC01140	3' UTR	long intergenic non-protein coding RNA 1140	ncRNA
LINC01140	3' UTR	long intergenic non-protein coding RNA 1140	ncRNA
LINC01140	3' UTR	long intergenic non-protein coding RNA 1140	ncRNA
LINC01140	Exon (uc010osk.3/9653, exon 6 of 7)	long intergenic non-protein coding RNA 1140	ncRNA
LINC01140	Exon (uc001dmc.5/9653, exon 5 of 5)	long intergenic non-protein coding RNA 1140	ncRNA
LINC01140	3' UTR	long intergenic non-protein coding RNA 1140	ncRNA
LINC01140	3' UTR	long intergenic non-protein coding RNA 1140	ncRNA
LINC01140	3' UTR	long intergenic non-protein coding RNA 1140	ncRNA
LINC01140	3' UTR	long intergenic non-protein coding RNA 1140	ncRNA
LINC01140	3' UTR	long intergenic non-protein coding RNA 1140	ncRNA
LINC01140	3' UTR	long intergenic non-protein coding RNA 1140	ncRNA
LINC01140	3' UTR	long intergenic non-protein coding RNA 1140	ncRNA
LINC01140	3' UTR	long intergenic non-protein coding RNA 1140	ncRNA
LINC01140	3' UTR	long intergenic non-protein coding RNA 1140	ncRNA
LINC01140	3' UTR	long intergenic non-protein coding RNA 1140	ncRNA
LINC01140	3' UTR	long intergenic non-protein coding RNA 1140	ncRNA
LIPE-AS1	Exon (uc060zhg.1/100996307, exon 2 of 2)	LIPE antisense RNA 1	ncRNA
LOC100128494	Exon (uc001ork.3/4926, exon 11 of 25)	NA	ncRNA
LOC100128494	Exon (uc031xuh.1/100128494, exon 2 of 4)	NA	ncRNA
LOC100128494	Exon (uc031xuh.1/100128494, exon 3 of 4)	NA	ncRNA
LOC100128494	Exon (uc001ork.3/4926, exon 9 of 25)	NA	ncRNA
LOC100128494	Exon (uc031xuh.1/100128494, exon 2 of 4)	NA	ncRNA
LOC100129917	3' UTR	uncharacterized LOC100129917	ncRNA
LOC100129917	3' UTR	uncharacterized LOC100129917	ncRNA
LOC100129917	5' UTR	uncharacterized LOC100129917	ncRNA
LOC100129917	5' UTR	uncharacterized LOC100129917	ncRNA
LOC100129917	3' UTR	uncharacterized LOC100129917	ncRNA
LOC100129917	3' UTR	uncharacterized LOC100129917	ncRNA
LOC100129917	3' UTR	uncharacterized LOC100129917	ncRNA
LOC100129917	3' UTR	uncharacterized LOC100129917	ncRNA
LOC100129917	5' UTR	uncharacterized LOC100129917	ncRNA
LOC100129917	3' UTR	uncharacterized LOC100129917	ncRNA
LOC100129917	3' UTR	uncharacterized LOC100129917	ncRNA
LOC100129917	5' UTR	uncharacterized LOC100129917	ncRNA
LOC100129917	3' UTR	uncharacterized LOC100129917	ncRNA
LOC100129917	3' UTR	uncharacterized LOC100129917	ncRNA
LOC100129917	3' UTR	uncharacterized LOC100129917	ncRNA
LOC100129917	5' UTR	uncharacterized LOC100129917	ncRNA
LOC100129917	3' UTR	uncharacterized LOC100129917	ncRNA
LOC100129917	5' UTR	uncharacterized LOC100129917	ncRNA
LOC100129917	3' UTR	uncharacterized LOC100129917	ncRNA
LOC100287042	Exon (uc060jwk.1/60386, exon 6 of 7)	NA	ncRNA
LOC100287042	Exon (uc060jwk.1/60386, exon 5 of 7)	NA	ncRNA
LOC100506124	3' UTR	uncharacterized LOC100506124	ncRNA
LOC100506472	Exon (uc003axt.4/10454, exon 10 of 11)	uncharacterized LOC100506472	ncRNA
LOC100507387	Exon (uc003mdm.2/100507387, exon 5 of 5)	uncharacterized LOC100507387	ncRNA
LOC101927181	3' UTR	NA	ncRNA
LOC101927181	3' UTR	NA	ncRNA
LOC101927181	3' UTR	NA	ncRNA
LOC101927181	3' UTR	NA	ncRNA
LOC101927181	3' UTR	NA	ncRNA
LOC101927181	3' UTR	NA	ncRNA
LOC101927181	5' UTR	NA	ncRNA
LOC101927181	3' UTR	NA	ncRNA
LOC101927181	3' UTR	NA	ncRNA
LOC101927181	3' UTR	NA	ncRNA
LOC101927181	3' UTR	NA	ncRNA
LOC101927181	3' UTR	NA	ncRNA
LOC101927181	3' UTR	NA	ncRNA
LOC101927354	3' UTR	uncharacterized LOC101927354	ncRNA
LOC101927354	3' UTR	uncharacterized LOC101927354	ncRNA
LOC101927354	3' UTR	uncharacterized LOC101927354	ncRNA
LOC101927354	3' UTR	uncharacterized LOC101927354	ncRNA
LOC101929295	Exon (uc001pfh.4/23052, exon 2 of 2)	uncharacterized LOC101929295	ncRNA
LOC101929295	Exon (uc001pfh.4/23052, exon 2 of 2)	uncharacterized LOC101929295	ncRNA
LOC101929295	3' UTR	uncharacterized LOC101929295	ncRNA
LOC101929295	3' UTR	uncharacterized LOC101929295	ncRNA
LOC101929295	Exon (uc001pfh.4/23052, exon 2 of 2)	uncharacterized LOC101929295	ncRNA
LOC101929295	3' UTR	uncharacterized LOC101929295	ncRNA
LOC101929295	3' UTR	uncharacterized LOC101929295	ncRNA
LOC101929295	3' UTR	uncharacterized LOC101929295	ncRNA
LOC101929295	3' UTR	uncharacterized LOC101929295	ncRNA
LOC101929295	3' UTR	uncharacterized LOC101929295	ncRNA
LOC101929295	3' UTR	uncharacterized LOC101929295	ncRNA
LOC101929295	3' UTR	uncharacterized LOC101929295	ncRNA
LOC101929295	3' UTR	uncharacterized LOC101929295	ncRNA
LOC101929295	3' UTR	uncharacterized LOC101929295	ncRNA
LOC101929295	3' UTR	uncharacterized LOC101929295	ncRNA
LOC101929295	3' UTR	uncharacterized LOC101929295	ncRNA
LOC101929295	3' UTR	uncharacterized LOC101929295	ncRNA
LOC101929295	3' UTR	uncharacterized LOC101929295	ncRNA
LOC105376064	Exon (uc064thi.1/uc064thi.1, exon 1 of 3)	NA	ncRNA
LOC105376064	Exon (uc064thi.1/uc064thi.1, exon 1 of 3)	NA	ncRNA
LOC400655	Exon (uc060qax.1/400655, exon 3 of 3)	uncharacterized LOC400655	ncRNA
LOC400655	Exon (uc002lla.3/400655, exon 2 of 10)	uncharacterized LOC400655	ncRNA
LOC400655	Exon (uc060qav.1/400655, exon 4 of 4)	uncharacterized LOC400655	ncRNA
LOC400655	Exon (uc002lla.3/400655, exon 3 of 10)	uncharacterized LOC400655	ncRNA
LOC401554	3' UTR	NA	ncRNA
LOC401554	3' UTR	NA	ncRNA
LOC401554	3' UTR	NA	ncRNA
LOC401554	3' UTR	NA	ncRNA
LOC401554	3' UTR	NA	ncRNA
LOC401554	3' UTR	NA	ncRNA
LOC401554	3' UTR	NA	ncRNA
LOC401554	3' UTR	NA	ncRNA
LOC401554	3' UTR	NA	ncRNA
LOC401554	3' UTR	NA	ncRNA
LOC401554	3' UTR	NA	ncRNA
LOC401554	3' UTR	NA	ncRNA
LOC401554	3' UTR	NA	ncRNA
LOC401554	3' UTR	NA	ncRNA
LOC401554	3' UTR	NA	ncRNA
LOC401554	3' UTR	NA	ncRNA
LOC401554	3' UTR	NA	ncRNA
LOC401554	3' UTR	NA	ncRNA
LOC401554	3' UTR	NA	ncRNA
LOC401554	3' UTR	NA	ncRNA
LOC401554	3' UTR	NA	ncRNA
LOC401554	3' UTR	NA	ncRNA
LOC401554	3' UTR	NA	ncRNA
LUCAT1	Exon (uc003kju.4/84059, exon 89 of 90)	lung cancer associated transcript 1 (non-protein coding)	ncRNA
LUCAT1	Exon (uc003kju.4/84059, exon 87 of 90)	lung cancer associated transcript 1 (non-protein coding)	ncRNA
LUCAT1	Exon (uc003kju.4/84059, exon 88 of 90)	lung cancer associated transcript 1 (non-protein coding)	ncRNA
LUCAT1	3' UTR	lung cancer associated transcript 1 (non-protein coding)	ncRNA
LY86-AS1	Exon (uc063lqf.1/uc063lqf.1, exon 1 of 1)	LY86 antisense RNA 1	ncRNA
LY86-AS1	Exon (uc063lqg.1/uc063lqg.1, exon 1 of 1)	LY86 antisense RNA 1	ncRNA
LY86-AS1	Exon (uc063lqf.1/uc063lqf.1, exon 1 of 1)	LY86 antisense RNA 1	ncRNA
MAN1B1-AS1	3' UTR	MAN1B1 antisense RNA 1 (head to head)	ncRNA
MCM3AP-AS1	3' UTR	NA	ncRNA
MCM3AP-AS1	Exon (uc062ayx.1/114044, exon 3 of 3)	NA	ncRNA
MCM3AP-AS1	Exon (uc062ayv.1/114044, exon 2 of 3)	NA	ncRNA
MCM3AP-AS1	Exon (uc002zir.3/8888, exon 27 of 28)	NA	ncRNA
MCM3AP-AS1	Exon (uc062ayx.1/114044, exon 2 of 3)	NA	ncRNA
MGC12916	3' UTR	uncharacterized protein MGC12916	ncRNA
MGC12916	3' UTR	uncharacterized protein MGC12916	ncRNA
MGC12916	Exon (uc060bks.1/9953, exon 2 of 3)	uncharacterized protein MGC12916	ncRNA
MGC12916	3' UTR	uncharacterized protein MGC12916	ncRNA
MGC12916	3' UTR	uncharacterized protein MGC12916	ncRNA
MGC12916	3' UTR	uncharacterized protein MGC12916	ncRNA
MGC12916	3' UTR	uncharacterized protein MGC12916	ncRNA
MGC12916	3' UTR	uncharacterized protein MGC12916	ncRNA
MGC12916	3' UTR	uncharacterized protein MGC12916	ncRNA
MGC12916	3' UTR	uncharacterized protein MGC12916	ncRNA
MGC12916	3' UTR	uncharacterized protein MGC12916	ncRNA
MGC12916	3' UTR	uncharacterized protein MGC12916	ncRNA
MGC12916	3' UTR	uncharacterized protein MGC12916	ncRNA
MGC12916	3' UTR	uncharacterized protein MGC12916	ncRNA
MGC12916	3' UTR	uncharacterized protein MGC12916	ncRNA
MGC12916	3' UTR	uncharacterized protein MGC12916	ncRNA
MGC12916	3' UTR	uncharacterized protein MGC12916	ncRNA
MGC12916	Exon (uc060bks.1/9953, exon 2 of 3)	uncharacterized protein MGC12916	ncRNA
MGC12916	3' UTR	uncharacterized protein MGC12916	ncRNA
MIR101-2	3' UTR	microRNA 101-2	ncRNA
MIR103A1	3' UTR	NA	ncRNA
MIR103A1	3' UTR	NA	ncRNA
MIR103A1	3' UTR	NA	ncRNA
MIR103A1	3' UTR	NA	ncRNA
MIR103A1	3' UTR	NA	ncRNA
MIR103A1	3' UTR	NA	ncRNA
MIR103A1	3' UTR	NA	ncRNA
MIR103A1	3' UTR	NA	ncRNA
MIR103A1	3' UTR	NA	ncRNA
MIR103A1	3' UTR	NA	ncRNA
MIR103A1	3' UTR	NA	ncRNA
MIR103A1	3' UTR	NA	ncRNA
MIR103A1	3' UTR	NA	ncRNA
MIR103A1	3' UTR	NA	ncRNA
MIR103A1	3' UTR	NA	ncRNA
MIR103A1	3' UTR	NA	ncRNA
MIR103A1	3' UTR	NA	ncRNA
MIR103A1	3' UTR	NA	ncRNA
MIR103A1	3' UTR	NA	ncRNA
MIR103A1	3' UTR	NA	ncRNA
MIR103A1	3' UTR	NA	ncRNA
MIR103A1	3' UTR	NA	ncRNA
MIR103A1	3' UTR	NA	ncRNA
MIR103A1	3' UTR	NA	ncRNA
MIR103A1	3' UTR	NA	ncRNA
MIR103A1	3' UTR	NA	ncRNA
MIR103A1	3' UTR	NA	ncRNA
MIR103A1	3' UTR	NA	ncRNA
MIR103A1	3' UTR	NA	ncRNA
MIR103A1	3' UTR	NA	ncRNA
MIR103A1	3' UTR	NA	ncRNA
MIR103A1	3' UTR	NA	ncRNA
MIR103A1	3' UTR	NA	ncRNA
MIR103A1	3' UTR	NA	ncRNA
MIR103A1	3' UTR	NA	ncRNA
MIR103A1	3' UTR	NA	ncRNA
MIR107	Exon (uc001kgp.2/53354, exon 3 of 7)	microRNA 107	ncRNA
MIR107	3' UTR	microRNA 107	ncRNA
MIR107	3' UTR	microRNA 107	ncRNA
MIR107	3' UTR	microRNA 107	ncRNA
MIR107	3' UTR	microRNA 107	ncRNA
MIR107	3' UTR	microRNA 107	ncRNA
MIR107	Exon (uc001kgp.2/53354, exon 3 of 7)	microRNA 107	ncRNA
MIR107	Exon (uc001kgp.2/53354, exon 6 of 7)	microRNA 107	ncRNA
MIR107	3' UTR	microRNA 107	ncRNA
MIR107	3' UTR	microRNA 107	ncRNA
MIR124-3	3' UTR	microRNA 124-3	ncRNA
MIR124-3	3' UTR	microRNA 124-3	ncRNA
MIR1257	3' UTR	microRNA 1257	ncRNA
MIR1257	3' UTR	microRNA 1257	ncRNA
MIR1257	3' UTR	microRNA 1257	ncRNA
MIR1257	3' UTR	microRNA 1257	ncRNA
MIR1257	Exon (uc032pok.1/1002, exon 13 of 16)	microRNA 1257	ncRNA
MIR1278	Exon (uc001gtb.4/79577, exon 7 of 17)	microRNA 1278	ncRNA
MIR1278	Exon (uc001gtb.4/79577, exon 3 of 17)	microRNA 1278	ncRNA
MIR1278	Exon (uc001gtb.4/79577, exon 8 of 17)	microRNA 1278	ncRNA
MIR1343	Exon (uc058aic.1/8050, exon 3 of 5)	microRNA 1343	ncRNA
MIR1343	5' UTR	microRNA 1343	ncRNA
MIR182	Exon (uc003voz.4/4899, exon 7 of 11)	microRNA 182	ncRNA
MIR182	3' UTR	microRNA 182	ncRNA
MIR182	3' UTR	microRNA 182	ncRNA
MIR182	Exon (uc003voz.4/4899, exon 9 of 11)	microRNA 182	ncRNA
MIR182	3' UTR	microRNA 182	ncRNA
MIR182	3' UTR	microRNA 182	ncRNA
MIR182	Exon (uc003voz.4/4899, exon 6 of 11)	microRNA 182	ncRNA
MIR182	3' UTR	microRNA 182	ncRNA
MIR184	Exon (uc059mhj.1/729911, exon 2 of 2)	microRNA 184	ncRNA
MIR1915	3' UTR	microRNA 1915	ncRNA
MIR223	Exon (uc064zql.1/uc064zql.1, exon 2 of 2)	microRNA 223	ncRNA
MIR223	Exon (uc064zql.1/uc064zql.1, exon 1 of 2)	microRNA 223	ncRNA
MIR3074	3' UTR	microRNA 3074	ncRNA
MIR3074	3' UTR	microRNA 3074	ncRNA
MIR3074	3' UTR	microRNA 3074	ncRNA
MIR3074	3' UTR	microRNA 3074	ncRNA
MIR3074	3' UTR	microRNA 3074	ncRNA
MIR3186	Exon (uc002kae.3/57597, exon 12 of 29)	microRNA 3186	ncRNA
MIR3190	3' UTR	microRNA 3190	ncRNA
MIR3190	3' UTR	microRNA 3190	ncRNA
MIR3190	3' UTR	microRNA 3190	ncRNA
MIR3190	3' UTR	microRNA 3190	ncRNA
MIR3190	3' UTR	microRNA 3190	ncRNA
MIR3190	3' UTR	microRNA 3190	ncRNA
MIR3190	3' UTR	microRNA 3190	ncRNA
MIR3190	3' UTR	microRNA 3190	ncRNA
MIR3199-1	Exon (uc062ctc.1/284900, exon 2 of 2)	microRNA 3199-1	ncRNA
MIR32	3' UTR	NA	ncRNA
MIR32	3' UTR	NA	ncRNA
MIR32	3' UTR	NA	ncRNA
MIR33A	3' UTR	microRNA 33a	ncRNA
MIR33A	3' UTR	microRNA 33a	ncRNA
MIR33A	3' UTR	microRNA 33a	ncRNA
MIR340	Exon (uc063kss.1/55819, exon 2 of 8)	microRNA 340	ncRNA
MIR3616	Exon (uc002xta.2/23613, exon 18 of 22)	microRNA 3616	ncRNA
MIR3616	3' UTR	microRNA 3616	ncRNA
MIR3616	3' UTR	microRNA 3616	ncRNA
MIR3616	Exon (uc002xta.2/23613, exon 20 of 22)	microRNA 3616	ncRNA
MIR3616	Exon (uc002xta.2/23613, exon 19 of 22)	microRNA 3616	ncRNA
MIR3616	Exon (uc002xta.2/23613, exon 19 of 22)	microRNA 3616	ncRNA
MIR3616	Exon (uc002xta.2/23613, exon 21 of 22)	microRNA 3616	ncRNA
MIR3616	Exon (uc002xta.2/23613, exon 17 of 22)	microRNA 3616	ncRNA
MIR3651	5' UTR	microRNA 3651	ncRNA
MIR3675	3' UTR	microRNA 3675	ncRNA
MIR3675	3' UTR	microRNA 3675	ncRNA
MIR3675	3' UTR	microRNA 3675	ncRNA
MIR3675	Exon (uc031trc.2/uc031trc.2, exon 2 of 2)	microRNA 3675	ncRNA
MIR3675	3' UTR	microRNA 3675	ncRNA
MIR3675	Exon (uc031trc.2/uc031trc.2, exon 1 of 2)	microRNA 3675	ncRNA
MIR3675	Exon (uc031trc.2/uc031trc.2, exon 1 of 2)	microRNA 3675	ncRNA
MIR3675	Exon (uc031trc.2/uc031trc.2, exon 1 of 2)	microRNA 3675	ncRNA
MIR3675	3' UTR	microRNA 3675	ncRNA
MIR3675	3' UTR	microRNA 3675	ncRNA
MIR3675	Exon (uc031trc.2/uc031trc.2, exon 1 of 2)	microRNA 3675	ncRNA
MIR3675	3' UTR	microRNA 3675	ncRNA
MIR3675	3' UTR	microRNA 3675	ncRNA
MIR3675	3' UTR	microRNA 3675	ncRNA
MIR3675	Exon (uc031trc.2/uc031trc.2, exon 2 of 2)	microRNA 3675	ncRNA
MIR3675	3' UTR	microRNA 3675	ncRNA
MIR3675	Exon (uc057csi.1/uc057csi.1, exon 1 of 2)	microRNA 3675	ncRNA
MIR3675	3' UTR	microRNA 3675	ncRNA
MIR3675	3' UTR	microRNA 3675	ncRNA
MIR3675	Exon (uc031trc.2/uc031trc.2, exon 2 of 2)	microRNA 3675	ncRNA
MIR3675	Exon (uc031trc.2/uc031trc.2, exon 1 of 2)	microRNA 3675	ncRNA
MIR3675	Exon (uc031trc.2/uc031trc.2, exon 1 of 2)	microRNA 3675	ncRNA
MIR3675	3' UTR	microRNA 3675	ncRNA
MIR3675	3' UTR	microRNA 3675	ncRNA
MIR3675	3' UTR	microRNA 3675	ncRNA
MIR3675	Exon (uc031trc.2/uc031trc.2, exon 1 of 2)	microRNA 3675	ncRNA
MIR3675	Exon (uc031trc.2/uc031trc.2, exon 1 of 2)	microRNA 3675	ncRNA
MIR3675	3' UTR	microRNA 3675	ncRNA
MIR3916	Exon (uc057qzz.1/uc057qzz.1, exon 4 of 4)	microRNA 3916	ncRNA
MIR3918	Exon (uc003qrt.5/7430, exon 9 of 13)	microRNA 3918	ncRNA
MIR3918	Exon (uc003qrt.5/7430, exon 11 of 13)	microRNA 3918	ncRNA
MIR3918	Exon (uc003qrt.5/7430, exon 10 of 13)	microRNA 3918	ncRNA
MIR3918	Exon (uc003qrt.5/7430, exon 7 of 13)	microRNA 3918	ncRNA
MIR3918	Exon (uc003qrt.5/7430, exon 8 of 13)	microRNA 3918	ncRNA
MIR3945	Exon (uc063bjc.1/731424, exon 3 of 3)	NA	ncRNA
MIR3945	Exon (uc003iwy.2/731424, exon 3 of 3)	NA	ncRNA
MIR3945	Exon (uc063bjc.1/731424, exon 3 of 3)	NA	ncRNA
MIR3945	Exon (uc003iwy.2/731424, exon 3 of 3)	NA	ncRNA
MIR3978	Exon (uc004eon.3/84187, exon 3 of 6)	microRNA 3978	ncRNA
MIR4294	3' UTR	microRNA 4294	ncRNA
MIR4294	3' UTR	microRNA 4294	ncRNA
MIR4294	3' UTR	microRNA 4294	ncRNA
MIR4294	3' UTR	microRNA 4294	ncRNA
MIR4294	3' UTR	microRNA 4294	ncRNA
MIR4294	3' UTR	microRNA 4294	ncRNA
MIR4294	3' UTR	microRNA 4294	ncRNA
MIR4294	3' UTR	microRNA 4294	ncRNA
MIR4294	3' UTR	microRNA 4294	ncRNA
MIR4294	3' UTR	microRNA 4294	ncRNA
MIR4294	3' UTR	microRNA 4294	ncRNA
MIR4294	3' UTR	microRNA 4294	ncRNA
MIR4294	3' UTR	microRNA 4294	ncRNA
MIR4294	3' UTR	microRNA 4294	ncRNA
MIR4294	3' UTR	microRNA 4294	ncRNA
MIR4304	Exon (uc001uej.2/57605, exon 3 of 25)	microRNA 4304	ncRNA
MIR4308	3' UTR	NA	ncRNA
MIR4308	3' UTR	NA	ncRNA
MIR4308	Exon (uc001xbh.2/2643, exon 5 of 7)	NA	ncRNA
MIR4308	3' UTR	NA	ncRNA
MIR4308	Exon (uc001xbh.2/2643, exon 2 of 7)	NA	ncRNA
MIR4308	3' UTR	NA	ncRNA
MIR4423	Exon (uc057hzy.1/uc057hzy.1, exon 1 of 1)	microRNA 4423	ncRNA
MIR4423	Exon (uc009wcm.4/84144, exon 7 of 7)	microRNA 4423	ncRNA
MIR4423	Exon (uc009wcm.4/84144, exon 7 of 7)	microRNA 4423	ncRNA
MIR4423	Exon (uc009wcm.4/84144, exon 7 of 7)	microRNA 4423	ncRNA
MIR4423	Exon (uc009wcm.4/84144, exon 6 of 7)	microRNA 4423	ncRNA
MIR4633	Exon (uc003kva.4/51015, exon 4 of 5)	microRNA 4633	ncRNA
MIR4633	3' UTR	microRNA 4633	ncRNA
MIR4633	Exon (uc063gqt.1/51015, exon 3 of 3)	microRNA 4633	ncRNA
MIR4633	3' UTR	microRNA 4633	ncRNA
MIR4633	3' UTR	microRNA 4633	ncRNA
MIR4633	Exon (uc063gqt.1/51015, exon 2 of 3)	microRNA 4633	ncRNA
MIR4633	3' UTR	microRNA 4633	ncRNA
MIR4633	3' UTR	microRNA 4633	ncRNA
MIR4633	3' UTR	microRNA 4633	ncRNA
MIR4633	Exon (uc003kva.4/51015, exon 5 of 5)	microRNA 4633	ncRNA
MIR4639	3' UTR	microRNA 4639	ncRNA
MIR4639	Exon (uc003nbq.4/29116, exon 7 of 7)	microRNA 4639	ncRNA
MIR4639	3' UTR	microRNA 4639	ncRNA
MIR4639	3' UTR	microRNA 4639	ncRNA
MIR4639	3' UTR	microRNA 4639	ncRNA
MIR4639	3' UTR	microRNA 4639	ncRNA
MIR4639	3' UTR	microRNA 4639	ncRNA
MIR4639	Exon (uc003nbq.4/29116, exon 6 of 7)	microRNA 4639	ncRNA
MIR4639	3' UTR	microRNA 4639	ncRNA
MIR4642	Exon (uc003oxl.4/988, exon 14 of 16)	microRNA 4642	ncRNA
MIR4642	Exon (uc003oxl.4/988, exon 13 of 16)	microRNA 4642	ncRNA
MIR4642	3' UTR	microRNA 4642	ncRNA
MIR4642	Exon (uc003oxl.4/988, exon 16 of 16)	microRNA 4642	ncRNA
MIR4642	Exon (uc003oxl.4/988, exon 15 of 16)	microRNA 4642	ncRNA
MIR4642	Exon (uc003oxl.4/988, exon 12 of 16)	microRNA 4642	ncRNA
MIR4644	Exon (uc032xtu.2/84498, exon 2 of 11)	microRNA 4644	ncRNA
MIR4655	Exon (uc064ayp.1/uc064ayp.1, exon 2 of 2)	microRNA 4655	ncRNA
MIR4655	Exon (uc064ayp.1/uc064ayp.1, exon 2 of 2)	microRNA 4655	ncRNA
MIR4655	Exon (uc064ayp.1/uc064ayp.1, exon 2 of 2)	microRNA 4655	ncRNA
MIR4655	Exon (uc064ayp.1/uc064ayp.1, exon 2 of 2)	microRNA 4655	ncRNA
MIR4655	Exon (uc064ayp.1/uc064ayp.1, exon 2 of 2)	microRNA 4655	ncRNA
MIR4655	Exon (uc064ayp.1/uc064ayp.1, exon 2 of 2)	microRNA 4655	ncRNA
MIR4655	Exon (uc064ayp.1/uc064ayp.1, exon 2 of 2)	microRNA 4655	ncRNA
MIR4668	3' UTR	microRNA 4668	ncRNA
MIR4669	Exon (uc004cfa.2/6256, exon 3 of 3)	microRNA 4669	ncRNA
MIR4669	Exon (uc064wxd.1/6256, exon 12 of 12)	microRNA 4669	ncRNA
MIR4669	Exon (uc064wxd.1/6256, exon 12 of 12)	microRNA 4669	ncRNA
MIR4669	Exon (uc004cfb.3/6256, exon 4 of 10)	microRNA 4669	ncRNA
MIR4669	Exon (uc004cfb.3/6256, exon 8 of 10)	microRNA 4669	ncRNA
MIR4669	Exon (uc004cfb.3/6256, exon 3 of 10)	microRNA 4669	ncRNA
MIR4669	Exon (uc004cfb.3/6256, exon 6 of 10)	microRNA 4669	ncRNA
MIR4669	Exon (uc004cfb.3/6256, exon 9 of 10)	microRNA 4669	ncRNA
MIR4669	3' UTR	microRNA 4669	ncRNA
MIR4669	Exon (uc004cfb.3/6256, exon 7 of 10)	microRNA 4669	ncRNA
MIR4669	Exon (uc004cfb.3/6256, exon 5 of 10)	microRNA 4669	ncRNA
MIR4669	Exon (uc064wxd.1/6256, exon 12 of 12)	microRNA 4669	ncRNA
MIR4681	Exon (uc001led.4/2869, exon 4 of 16)	microRNA 4681	ncRNA
MIR4717	Exon (uc002cpy.2/21, exon 30 of 33)	microRNA 4717	ncRNA
MIR4717	Exon (uc002cpy.2/21, exon 29 of 33)	microRNA 4717	ncRNA
MIR4717	Exon (uc002cpy.2/21, exon 31 of 33)	microRNA 4717	ncRNA
MIR4717	Exon (uc002cpy.2/21, exon 31 of 33)	microRNA 4717	ncRNA
MIR4718	3' UTR	microRNA 4718	ncRNA
MIR4718	3' UTR	microRNA 4718	ncRNA
MIR4718	3' UTR	microRNA 4718	ncRNA
MIR4718	3' UTR	microRNA 4718	ncRNA
MIR4718	3' UTR	microRNA 4718	ncRNA
MIR4718	3' UTR	microRNA 4718	ncRNA
MIR4718	3' UTR	microRNA 4718	ncRNA
MIR4718	3' UTR	microRNA 4718	ncRNA
MIR4718	3' UTR	microRNA 4718	ncRNA
MIR4718	3' UTR	microRNA 4718	ncRNA
MIR4718	3' UTR	microRNA 4718	ncRNA
MIR4718	3' UTR	microRNA 4718	ncRNA
MIR4718	3' UTR	microRNA 4718	ncRNA
MIR4718	3' UTR	microRNA 4718	ncRNA
MIR4718	3' UTR	microRNA 4718	ncRNA
MIR4718	3' UTR	microRNA 4718	ncRNA
MIR4718	3' UTR	microRNA 4718	ncRNA
MIR4718	3' UTR	microRNA 4718	ncRNA
MIR4718	3' UTR	microRNA 4718	ncRNA
MIR4718	3' UTR	microRNA 4718	ncRNA
MIR4718	3' UTR	microRNA 4718	ncRNA
MIR4718	3' UTR	microRNA 4718	ncRNA
MIR4718	3' UTR	microRNA 4718	ncRNA
MIR4718	3' UTR	microRNA 4718	ncRNA
MIR4718	3' UTR	microRNA 4718	ncRNA
MIR4720	Exon (uc002fgo.4/8139, exon 10 of 11)	microRNA 4720	ncRNA
MIR4720	3' UTR	microRNA 4720	ncRNA
MIR4720	3' UTR	microRNA 4720	ncRNA
MIR4720	3' UTR	microRNA 4720	ncRNA
MIR4742	3' UTR	microRNA 4742	ncRNA
MIR4742	3' UTR	microRNA 4742	ncRNA
MIR4742	3' UTR	microRNA 4742	ncRNA
MIR4742	3' UTR	microRNA 4742	ncRNA
MIR4742	3' UTR	microRNA 4742	ncRNA
MIR4742	3' UTR	microRNA 4742	ncRNA
MIR4742	3' UTR	microRNA 4742	ncRNA
MIR4742	3' UTR	microRNA 4742	ncRNA
MIR4761	3' UTR	microRNA 4761	ncRNA
MIR4765	Exon (uc061hyo.1/55622, exon 4 of 4)	microRNA 4765	ncRNA
MIR4765	Exon (uc002rom.4/55622, exon 5 of 20)	microRNA 4765	ncRNA
MIR4772	Exon (uc002tbx.4/8807, exon 11 of 12)	microRNA 4772	ncRNA
MIR4772	3' UTR	microRNA 4772	ncRNA
MIR4772	Exon (uc002tbx.4/8807, exon 10 of 12)	microRNA 4772	ncRNA
MIR4772	Exon (uc002tbx.4/8807, exon 9 of 12)	microRNA 4772	ncRNA
MIR4772	Exon (uc002tbx.4/8807, exon 6 of 12)	microRNA 4772	ncRNA
MIR4772	Exon (uc002tbx.4/8807, exon 7 of 12)	microRNA 4772	ncRNA
MIR4772	3' UTR	microRNA 4772	ncRNA
MIR4786	3' UTR	microRNA 4786	ncRNA
MIR4786	3' UTR	microRNA 4786	ncRNA
MIR4786	3' UTR	microRNA 4786	ncRNA
MIR4797	Exon (uc003fxn.4/1739, exon 4 of 26)	microRNA 4797	ncRNA
MIR504	3' UTR	microRNA 504	ncRNA
MIR504	3' UTR	microRNA 504	ncRNA
MIR504	3' UTR	microRNA 504	ncRNA
MIR504	3' UTR	microRNA 504	ncRNA
MIR504	Exon (uc004fal.4/2258, exon 5 of 5)	microRNA 504	ncRNA
MIR504	3' UTR	microRNA 504	ncRNA
MIR504	Exon (uc004fal.4/2258, exon 4 of 5)	microRNA 504	ncRNA
MIR504	3' UTR	microRNA 504	ncRNA
MIR5093	Exon (uc059xyx.1/uc059xyx.1, exon 1 of 2)	microRNA 5093	ncRNA
MIR5189	Exon (uc002fkv.4/161882, exon 3 of 10)	microRNA 5189	ncRNA
MIR5189	Exon (uc002fkv.4/161882, exon 2 of 10)	microRNA 5189	ncRNA
MIR548A3	3' UTR	microRNA 548a-3	ncRNA
MIR548A3	3' UTR	microRNA 548a-3	ncRNA
MIR548AA1	3' UTR	microRNA 548aa-1	ncRNA
MIR548AA1	3' UTR	microRNA 548aa-1	ncRNA
MIR548AA1	3' UTR	microRNA 548aa-1	ncRNA
MIR548AA1	3' UTR	microRNA 548aa-1	ncRNA
MIR548AA1	3' UTR	microRNA 548aa-1	ncRNA
MIR548AA1	3' UTR	microRNA 548aa-1	ncRNA
MIR548AA1	3' UTR	microRNA 548aa-1	ncRNA
MIR548AA1	3' UTR	microRNA 548aa-1	ncRNA
MIR548AA1	3' UTR	microRNA 548aa-1	ncRNA
MIR548AA1	3' UTR	microRNA 548aa-1	ncRNA
MIR548AA1	3' UTR	microRNA 548aa-1	ncRNA
MIR548H3	Exon (uc002gob.1/9955, exon 2 of 2)	microRNA 548h-3	ncRNA
MIR548H3	Exon (uc002gob.1/9955, exon 2 of 2)	microRNA 548h-3	ncRNA
MIR548H3	3' UTR	microRNA 548h-3	ncRNA
MIR548T	Exon (uc003isz.4/51809, exon 2 of 12)	microRNA 548t	ncRNA
MIR548T	Exon (uc003isz.4/51809, exon 2 of 12)	microRNA 548t	ncRNA
MIR559	3' UTR	microRNA 559	ncRNA
MIR559	3' UTR	microRNA 559	ncRNA
MIR559	3' UTR	microRNA 559	ncRNA
MIR5685	3' UTR	microRNA 5685	ncRNA
MIR5685	3' UTR	microRNA 5685	ncRNA
MIR5685	3' UTR	microRNA 5685	ncRNA
MIR5685	3' UTR	microRNA 5685	ncRNA
MIR5685	3' UTR	microRNA 5685	ncRNA
MIR5685	3' UTR	microRNA 5685	ncRNA
MIR5685	Exon (uc011dwx.2/60481, exon 7 of 9)	microRNA 5685	ncRNA
MIR5685	3' UTR	microRNA 5685	ncRNA
MIR5685	3' UTR	microRNA 5685	ncRNA
MIR5685	Exon (uc003pbs.2/60481, exon 7 of 7)	microRNA 5685	ncRNA
MIR5685	3' UTR	microRNA 5685	ncRNA
MIR569	Exon (uc003fhh.3/23043, exon 16 of 33)	microRNA 569	ncRNA
MIR569	Exon (uc003fhh.3/23043, exon 17 of 33)	microRNA 569	ncRNA
MIR569	Exon (uc003fhh.3/23043, exon 12 of 33)	microRNA 569	ncRNA
MIR569	Exon (uc003fhh.3/23043, exon 13 of 33)	microRNA 569	ncRNA
MIR569	Exon (uc003fhh.3/23043, exon 18 of 33)	microRNA 569	ncRNA
MIR569	Exon (uc003fhh.3/23043, exon 11 of 33)	microRNA 569	ncRNA
MIR5690	Exon (uc011dte.1/2289, exon 3 of 11)	microRNA 5690	ncRNA
MIR5690	Exon (uc011dte.1/2289, exon 7 of 11)	microRNA 5690	ncRNA
MIR5690	Exon (uc011dte.1/2289, exon 5 of 11)	microRNA 5690	ncRNA
MIR5690	5' UTR	microRNA 5690	ncRNA
MIR5690	Exon (uc011dte.1/2289, exon 4 of 11)	microRNA 5690	ncRNA
MIR5690	Exon (uc011dte.1/2289, exon 6 of 11)	microRNA 5690	ncRNA
MIR581	5' UTR	microRNA 581	ncRNA
MIR581	3' UTR	microRNA 581	ncRNA
MIR581	3' UTR	microRNA 581	ncRNA
MIR581	3' UTR	microRNA 581	ncRNA
MIR581	3' UTR	microRNA 581	ncRNA
MIR591	3' UTR	microRNA 591	ncRNA
MIR591	Exon (uc003uof.5/10165, exon 4 of 18)	microRNA 591	ncRNA
MIR593	Exon (uc003vmi.4/27044, exon 17 of 24)	microRNA 593	ncRNA
MIR597	Exon (uc003wss.4/8658, exon 19 of 27)	microRNA 597	ncRNA
MIR597	Exon (uc003wss.4/8658, exon 20 of 27)	microRNA 597	ncRNA
MIR597	3' UTR	microRNA 597	ncRNA
MIR600HG	3' UTR	NA	ncRNA
MIR600HG	3' UTR	NA	ncRNA
MIR6070	Exon (uc002zdj.2/uc002zdj.2, exon 1 of 1)	microRNA mir-6070	ncRNA
MIR6070	5' UTR	microRNA mir-6070	ncRNA
MIR612	Exon (uc010rog.3/283131, exon 1 of 1)	microRNA 612	ncRNA
MIR6133	Exon (uc003vrj.4/60412, exon 2 of 10)	microRNA mir-6133	ncRNA
MIR6133	Exon (uc003vrj.4/60412, exon 4 of 10)	microRNA mir-6133	ncRNA
MIR6133	Exon (uc003vrj.4/60412, exon 5 of 10)	microRNA mir-6133	ncRNA
MIR620	Exon (uc001tvw.4/23389, exon 4 of 31)	microRNA 620	ncRNA
MIR620	Exon (uc001tvw.4/23389, exon 3 of 31)	microRNA 620	ncRNA
MIR621	3' UTR	NA	ncRNA
MIR621	3' UTR	NA	ncRNA
MIR623	Exon (uc058xyx.1/337867, exon 3 of 5)	microRNA 623	ncRNA
MIR623	Exon (uc058xyx.1/337867, exon 3 of 5)	microRNA 623	ncRNA
MIR634	3' UTR	NA	ncRNA
MIR634	3' UTR	NA	ncRNA
MIR634	3' UTR	NA	ncRNA
MIR634	3' UTR	NA	ncRNA
MIR634	3' UTR	NA	ncRNA
MIR634	3' UTR	NA	ncRNA
MIR634	3' UTR	NA	ncRNA
MIR645	5' UTR	microRNA 645	ncRNA
MIR645	Exon (uc010zys.4/5770, exon 4 of 9)	microRNA 645	ncRNA
MIR645	Exon (uc010zys.4/5770, exon 7 of 9)	microRNA 645	ncRNA
MIR645	Exon (uc010zys.4/5770, exon 5 of 9)	microRNA 645	ncRNA
MIR645	Exon (uc010zys.4/5770, exon 6 of 9)	microRNA 645	ncRNA
MIR645	Exon (uc010zys.4/5770, exon 8 of 9)	microRNA 645	ncRNA
MIR645	Exon (uc010zys.4/5770, exon 8 of 9)	microRNA 645	ncRNA
MIR645	Exon (uc010zys.4/5770, exon 6 of 9)	microRNA 645	ncRNA
MIR6728	Exon (uc001apj.3/2023, exon 10 of 12)	microRNA mir-6728	ncRNA
MIR6728	Exon (uc001apj.3/2023, exon 11 of 12)	microRNA mir-6728	ncRNA
MIR6728	3' UTR	microRNA mir-6728	ncRNA
MIR6731	3' UTR	microRNA mir-6731	ncRNA
MIR6731	3' UTR	microRNA mir-6731	ncRNA
MIR6731	3' UTR	microRNA mir-6731	ncRNA
MIR6731	3' UTR	microRNA mir-6731	ncRNA
MIR6731	3' UTR	microRNA mir-6731	ncRNA
MIR6731	3' UTR	microRNA mir-6731	ncRNA
MIR6731	3' UTR	microRNA mir-6731	ncRNA
MIR6731	3' UTR	microRNA mir-6731	ncRNA
MIR6731	3' UTR	microRNA mir-6731	ncRNA
MIR6731	Exon (uc001bjo.3/25932, exon 5 of 6)	microRNA mir-6731	ncRNA
MIR6731	3' UTR	microRNA mir-6731	ncRNA
MIR6731	3' UTR	microRNA mir-6731	ncRNA
MIR6731	3' UTR	microRNA mir-6731	ncRNA
MIR6731	3' UTR	microRNA mir-6731	ncRNA
MIR6769B	Exon (uc001hea.3/9641, exon 9 of 21)	NA	ncRNA
MIR6779	3' UTR	NA	ncRNA
MIR6779	3' UTR	NA	ncRNA
MIR6779	3' UTR	NA	ncRNA
MIR6779	3' UTR	NA	ncRNA
MIR6779	3' UTR	NA	ncRNA
MIR6779	3' UTR	NA	ncRNA
MIR6779	3' UTR	NA	ncRNA
MIR6779	3' UTR	NA	ncRNA
MIR6801	3' UTR	microRNA mir-6801	ncRNA
MIR6801	Exon (uc002pyp.4/5518, exon 14 of 15)	microRNA mir-6801	ncRNA
MIR6817	Exon (uc062cmr.1/uc062cmr.1, exon 1 of 1)	microRNA mir-6817	ncRNA
MIR6817	Exon (uc062cmr.1/uc062cmr.1, exon 1 of 1)	microRNA mir-6817	ncRNA
MIR6819	Exon (uc003apg.4/4627, exon 31 of 41)	microRNA mir-6819	ncRNA
MIR6857	Exon (uc004dsg.4/8243, exon 9 of 25)	microRNA mir-6857	ncRNA
MIR6857	Exon (uc004dsg.4/8243, exon 8 of 25)	microRNA mir-6857	ncRNA
MIR6857	3' UTR	microRNA mir-6857	ncRNA
MIR6857	3' UTR	microRNA mir-6857	ncRNA
MIR6857	3' UTR	microRNA mir-6857	ncRNA
MIR6857	Exon (uc004dsg.4/8243, exon 7 of 25)	microRNA mir-6857	ncRNA
MIR7107	5' UTR	NA	ncRNA
MIR718	3' UTR	microRNA 718	ncRNA
MIR7641-2	Exon (uc059ggx.1/uc059ggx.1, exon 2 of 2)	microRNA mir-7641-2	ncRNA
MIR7641-2	3' UTR	microRNA mir-7641-2	ncRNA
MIR7641-2	3' UTR	microRNA mir-7641-2	ncRNA
MIR7641-2	Exon (uc001tkl.2/4801, exon 7 of 8)	microRNA mir-7641-2	ncRNA
MIR7641-2	3' UTR	microRNA mir-7641-2	ncRNA
MIR7641-2	3' UTR	microRNA mir-7641-2	ncRNA
MIR7641-2	3' UTR	microRNA mir-7641-2	ncRNA
MIR7641-2	3' UTR	microRNA mir-7641-2	ncRNA
MIR7641-2	Exon (uc001tkl.2/4801, exon 6 of 8)	microRNA mir-7641-2	ncRNA
MIR766	Exon (uc004ers.4/23157, exon 6 of 11)	NA	ncRNA
MIR766	Exon (uc004ers.4/23157, exon 5 of 11)	NA	ncRNA
MIR766	Exon (uc004ers.4/23157, exon 4 of 11)	NA	ncRNA
MIR8063	3' UTR	microRNA mir-8063	ncRNA
MIR8075	Exon (uc032apq.2/8451, exon 18 of 20)	microRNA mir-8075	ncRNA
MIR8075	Exon (uc032apq.2/8451, exon 17 of 20)	microRNA mir-8075	ncRNA
MIRLET7F2	Exon (uc064zlc.1/10075, exon 45 of 81)	microRNA let-7f-2	ncRNA
MIRLET7F2	Exon (uc064zlc.1/10075, exon 43 of 81)	microRNA let-7f-2	ncRNA
MIRLET7F2	Exon (uc064zlc.1/10075, exon 48 of 81)	microRNA let-7f-2	ncRNA
MIRLET7F2	Exon (uc064zlc.1/10075, exon 40 of 81)	microRNA let-7f-2	ncRNA
MIRLET7F2	Exon (uc064zlc.1/10075, exon 42 of 81)	microRNA let-7f-2	ncRNA
MIRLET7F2	Exon (uc064zlc.1/10075, exon 49 of 81)	microRNA let-7f-2	ncRNA
MIRLET7F2	Exon (uc064zlc.1/10075, exon 52 of 81)	microRNA let-7f-2	ncRNA
MIRLET7F2	Exon (uc064zlc.1/10075, exon 47 of 81)	microRNA let-7f-2	ncRNA
MIRLET7F2	Exon (uc064zlc.1/10075, exon 44 of 81)	microRNA let-7f-2	ncRNA
MIRLET7F2	Exon (uc064zlc.1/10075, exon 32 of 81)	microRNA let-7f-2	ncRNA
MIRLET7F2	Exon (uc064zlc.1/10075, exon 35 of 81)	microRNA let-7f-2	ncRNA
MIRLET7F2	Exon (uc064zlc.1/10075, exon 31 of 81)	microRNA let-7f-2	ncRNA
MIRLET7F2	Exon (uc064zlc.1/10075, exon 37 of 81)	microRNA let-7f-2	ncRNA
MIRLET7F2	Exon (uc064zlc.1/10075, exon 50 of 81)	microRNA let-7f-2	ncRNA
MIRLET7F2	Exon (uc064zlc.1/10075, exon 51 of 81)	microRNA let-7f-2	ncRNA
MIRLET7F2	Exon (uc064zlc.1/10075, exon 36 of 81)	microRNA let-7f-2	ncRNA
MIRLET7F2	Exon (uc064zlc.1/10075, exon 41 of 81)	microRNA let-7f-2	ncRNA
MIRLET7F2	Exon (uc064zlc.1/10075, exon 34 of 81)	microRNA let-7f-2	ncRNA
MIRLET7F2	Exon (uc064zlc.1/10075, exon 33 of 81)	microRNA let-7f-2	ncRNA
MIRLET7F2	Exon (uc064zlc.1/10075, exon 46 of 81)	microRNA let-7f-2	ncRNA
MIRLET7F2	Exon (uc064zlc.1/10075, exon 39 of 81)	microRNA let-7f-2	ncRNA
MIRLET7F2	Exon (uc064zlc.1/10075, exon 38 of 81)	microRNA let-7f-2	ncRNA
MYO16-AS1	3' UTR	MYO16 antisense RNA 1	ncRNA
NDUFA6-AS1	Exon (uc003bcd.3/100132273, exon 6 of 7)	NDUFA6 antisense RNA 1 (head to head)	ncRNA
NDUFA6-AS1	Exon (uc003bcd.3/100132273, exon 6 of 7)	NDUFA6 antisense RNA 1 (head to head)	ncRNA
NDUFA6-AS1	Exon (uc003bcd.3/100132273, exon 6 of 7)	NDUFA6 antisense RNA 1 (head to head)	ncRNA
NEAT1	Exon (uc010rog.3/283131, exon 1 of 1)	nuclear paraspeckle assembly transcript 1 (non-protein coding)	ncRNA
NEAT1	Exon (uc010rog.3/283131, exon 1 of 1)	nuclear paraspeckle assembly transcript 1 (non-protein coding)	ncRNA
NEAT1	Exon (uc010rog.3/283131, exon 1 of 1)	nuclear paraspeckle assembly transcript 1 (non-protein coding)	ncRNA
NEAT1	Exon (uc010rog.3/283131, exon 1 of 1)	nuclear paraspeckle assembly transcript 1 (non-protein coding)	ncRNA
NEAT1	3' UTR	nuclear paraspeckle assembly transcript 1 (non-protein coding)	ncRNA
NEAT1	3' UTR	nuclear paraspeckle assembly transcript 1 (non-protein coding)	ncRNA
NEAT1	Exon (uc010rog.3/283131, exon 1 of 1)	nuclear paraspeckle assembly transcript 1 (non-protein coding)	ncRNA
OIP5-AS1	Exon (uc001zno.4/729082, exon 4 of 4)	NA	ncRNA
OIP5-AS1	3' UTR	NA	ncRNA
OIP5-AS1	Exon (uc001zno.4/729082, exon 4 of 4)	NA	ncRNA
OIP5-AS1	Exon (uc001zno.4/729082, exon 4 of 4)	NA	ncRNA
OIP5-AS1	Exon (uc001zno.4/729082, exon 4 of 4)	NA	ncRNA
OIP5-AS1	Exon (uc001zno.4/729082, exon 4 of 4)	NA	ncRNA
OIP5-AS1	Exon (uc059hxo.1/729082, exon 4 of 4)	NA	ncRNA
OIP5-AS1	3' UTR	NA	ncRNA
OIP5-AS1	Exon (uc001zno.4/729082, exon 4 of 4)	NA	ncRNA
OIP5-AS1	Exon (uc001zno.4/729082, exon 4 of 4)	NA	ncRNA
OIP5-AS1	3' UTR	NA	ncRNA
OIP5-AS1	Exon (uc001zno.4/729082, exon 4 of 4)	NA	ncRNA
OIP5-AS1	Exon (uc001zno.4/729082, exon 4 of 4)	NA	ncRNA
OIP5-AS1	Exon (uc001zno.4/729082, exon 4 of 4)	NA	ncRNA
OIP5-AS1	Exon (uc001zno.4/729082, exon 4 of 4)	NA	ncRNA
OIP5-AS1	Exon (uc001zno.4/729082, exon 4 of 4)	NA	ncRNA
OIP5-AS1	Exon (uc001zno.4/729082, exon 4 of 4)	NA	ncRNA
OIP5-AS1	Exon (uc001zno.4/729082, exon 4 of 4)	NA	ncRNA
OIP5-AS1	Exon (uc001zno.4/729082, exon 4 of 4)	NA	ncRNA
OIP5-AS1	Exon (uc001zno.4/729082, exon 4 of 4)	NA	ncRNA
OIP5-AS1	Exon (uc001zno.4/729082, exon 4 of 4)	NA	ncRNA
OIP5-AS1	Exon (uc001zno.4/729082, exon 4 of 4)	NA	ncRNA
OIP5-AS1	Exon (uc001zno.4/729082, exon 4 of 4)	NA	ncRNA
OIP5-AS1	Exon (uc001zno.4/729082, exon 4 of 4)	NA	ncRNA
OIP5-AS1	3' UTR	NA	ncRNA
OIP5-AS1	Exon (uc001zno.4/729082, exon 4 of 4)	NA	ncRNA
OIP5-AS1	Exon (uc001zno.4/729082, exon 4 of 4)	NA	ncRNA
OIP5-AS1	Exon (uc059hxo.1/729082, exon 4 of 4)	NA	ncRNA
OIP5-AS1	3' UTR	NA	ncRNA
OIP5-AS1	Exon (uc001zno.4/729082, exon 4 of 4)	NA	ncRNA
OIP5-AS1	Exon (uc001zno.4/729082, exon 4 of 4)	NA	ncRNA
OIP5-AS1	Exon (uc001zno.4/729082, exon 4 of 4)	NA	ncRNA
OIP5-AS1	Exon (uc001zno.4/729082, exon 4 of 4)	NA	ncRNA
OIP5-AS1	3' UTR	NA	ncRNA
OIP5-AS1	Exon (uc001zno.4/729082, exon 4 of 4)	NA	ncRNA
OIP5-AS1	3' UTR	NA	ncRNA
OIP5-AS1	Exon (uc001zno.4/729082, exon 4 of 4)	NA	ncRNA
OIP5-AS1	3' UTR	NA	ncRNA
OIP5-AS1	3' UTR	NA	ncRNA
OIP5-AS1	Exon (uc001zno.4/729082, exon 4 of 4)	NA	ncRNA
OIP5-AS1	Exon (uc001zno.4/729082, exon 4 of 4)	NA	ncRNA
OIP5-AS1	Exon (uc001zno.4/729082, exon 4 of 4)	NA	ncRNA
OPA1-AS1	Exon (uc003ftg.4/4976, exon 8 of 31)	OPA1 antisense RNA 1	ncRNA
OSER1-AS1	Exon (uc002xll.3/100505783, exon 3 of 3)	OSER1 antisense RNA 1 (head to head)	ncRNA
OSER1-AS1	Exon (uc002xll.3/100505783, exon 3 of 3)	OSER1 antisense RNA 1 (head to head)	ncRNA
OXCT1-AS1	Exon (uc003jmn.4/5019, exon 3 of 17)	OXCT1 antisense RNA 1	ncRNA
OXCT1-AS1	Exon (uc003jmn.4/5019, exon 2 of 17)	OXCT1 antisense RNA 1	ncRNA
PARD6G-AS1	Exon (uc032hie.2/22850, exon 3 of 4)	PARD6G antisense RNA 1	ncRNA
PARD6G-AS1	3' UTR	PARD6G antisense RNA 1	ncRNA
PAXIP1-AS2	3' UTR	PAXIP1 antisense RNA 2	ncRNA
PHKA1-AS1	Exon (uc004eax.5/5255, exon 15 of 32)	NA	ncRNA
PHKA1-AS1	Exon (uc004eax.5/5255, exon 13 of 32)	NA	ncRNA
PHKA1-AS1	Exon (uc004eax.5/5255, exon 14 of 32)	NA	ncRNA
PHKA1-AS1	Exon (uc004eax.5/5255, exon 6 of 32)	NA	ncRNA
PHKA1-AS1	Exon (uc004eax.5/5255, exon 11 of 32)	NA	ncRNA
PHKA1-AS1	Exon (uc004eax.5/5255, exon 16 of 32)	NA	ncRNA
PHKA1-AS1	Exon (uc004eax.5/5255, exon 7 of 32)	NA	ncRNA
PHKA1-AS1	Exon (uc004eax.5/5255, exon 12 of 32)	NA	ncRNA
PHKA1-AS1	Exon (uc004eax.5/5255, exon 16 of 32)	NA	ncRNA
PHKA1-AS1	Exon (uc004eax.5/5255, exon 9 of 32)	NA	ncRNA
PHKA1-AS1	Exon (uc004eax.5/5255, exon 10 of 32)	NA	ncRNA
PHKA1-AS1	Exon (uc004eax.5/5255, exon 8 of 32)	NA	ncRNA
PPP1R26-AS1	Exon (uc004cfp.5/100506599, exon 2 of 3)	PPP1R26 antisense RNA 1	ncRNA
PPP1R26-AS1	Exon (uc004cfp.5/100506599, exon 3 of 3)	PPP1R26 antisense RNA 1	ncRNA
PPP1R26-AS1	Exon (uc004cfp.5/100506599, exon 3 of 3)	PPP1R26 antisense RNA 1	ncRNA
PPP1R26-AS1	Exon (uc004cfp.5/100506599, exon 3 of 3)	PPP1R26 antisense RNA 1	ncRNA
PPP1R26-AS1	Exon (uc004cfp.5/100506599, exon 2 of 3)	PPP1R26 antisense RNA 1	ncRNA
PPP1R26-AS1	Exon (uc004cfp.5/100506599, exon 2 of 3)	PPP1R26 antisense RNA 1	ncRNA
PRKCQ-AS1	Exon (uc001ijl.4/439949, exon 2 of 2)	PRKCQ antisense RNA 1	ncRNA
PRKCQ-AS1	Exon (uc001ijl.4/439949, exon 2 of 2)	PRKCQ antisense RNA 1	ncRNA
PRKX-AS1	Exon (uc010nde.4/5613, exon 3 of 9)	NA	ncRNA
PRKX-AS1	Exon (uc010nde.4/5613, exon 4 of 9)	NA	ncRNA
PROSER2-AS1	3' UTR	PROSER2 antisense RNA 1	ncRNA
PROSER2-AS1	Exon (uc001ila.3/26019, exon 10 of 21)	PROSER2 antisense RNA 1	ncRNA
PROSER2-AS1	3' UTR	PROSER2 antisense RNA 1	ncRNA
PROSER2-AS1	Exon (uc001ila.3/26019, exon 13 of 21)	PROSER2 antisense RNA 1	ncRNA
PROSER2-AS1	Exon (uc057rrl.1/254427, exon 5 of 5)	PROSER2 antisense RNA 1	ncRNA
PROSER2-AS1	Exon (uc057rrl.1/254427, exon 5 of 5)	PROSER2 antisense RNA 1	ncRNA
PROSER2-AS1	Exon (uc001ila.3/26019, exon 11 of 21)	PROSER2 antisense RNA 1	ncRNA
PROSER2-AS1	Exon (uc001ila.3/26019, exon 18 of 21)	PROSER2 antisense RNA 1	ncRNA
PROSER2-AS1	Exon (uc057rrk.1/254427, exon 4 of 4)	PROSER2 antisense RNA 1	ncRNA
PROSER2-AS1	3' UTR	PROSER2 antisense RNA 1	ncRNA
PROSER2-AS1	3' UTR	PROSER2 antisense RNA 1	ncRNA
PROSER2-AS1	Exon (uc001iky.3/219731, exon 2 of 6)	PROSER2 antisense RNA 1	ncRNA
PROSER2-AS1	3' UTR	PROSER2 antisense RNA 1	ncRNA
PROSER2-AS1	Exon (uc001ila.3/26019, exon 14 of 21)	PROSER2 antisense RNA 1	ncRNA
PROSER2-AS1	Exon (uc001ila.3/26019, exon 13 of 21)	PROSER2 antisense RNA 1	ncRNA
PROSER2-AS1	3' UTR	PROSER2 antisense RNA 1	ncRNA
PROSER2-AS1	Exon (uc001ila.3/26019, exon 12 of 21)	PROSER2 antisense RNA 1	ncRNA
PROSER2-AS1	Exon (uc057rrk.1/254427, exon 4 of 4)	PROSER2 antisense RNA 1	ncRNA
PROSER2-AS1	Exon (uc001ila.3/26019, exon 19 of 21)	PROSER2 antisense RNA 1	ncRNA
PROSER2-AS1	Exon (uc001ila.3/26019, exon 11 of 21)	PROSER2 antisense RNA 1	ncRNA
PROSER2-AS1	Exon (uc057rrl.1/254427, exon 4 of 5)	PROSER2 antisense RNA 1	ncRNA
PROSER2-AS1	3' UTR	PROSER2 antisense RNA 1	ncRNA
PROSER2-AS1	3' UTR	PROSER2 antisense RNA 1	ncRNA
PROSER2-AS1	Exon (uc001ikx.3/254427, exon 4 of 4)	PROSER2 antisense RNA 1	ncRNA
PROSER2-AS1	3' UTR	PROSER2 antisense RNA 1	ncRNA
PSMD5-AS1	Exon (uc064vjd.1/253039, exon 4 of 4)	NA	ncRNA
RAP2C-AS1	3' UTR	NA	ncRNA
RAP2C-AS1	3' UTR	NA	ncRNA
RAP2C-AS1	3' UTR	NA	ncRNA
RAP2C-AS1	3' UTR	NA	ncRNA
RAP2C-AS1	3' UTR	NA	ncRNA
RAP2C-AS1	3' UTR	NA	ncRNA
RAP2C-AS1	3' UTR	NA	ncRNA
RBAKDN	Exon (uc010kss.2/57786, exon 6 of 6)	RBAK downstream neighbor (non-protein coding)	ncRNA
RBAKDN	Exon (uc010kss.2/57786, exon 6 of 6)	RBAK downstream neighbor (non-protein coding)	ncRNA
RBAKDN	Exon (uc010kss.2/57786, exon 6 of 6)	RBAK downstream neighbor (non-protein coding)	ncRNA
RBAKDN	Exon (uc010kss.2/57786, exon 6 of 6)	RBAK downstream neighbor (non-protein coding)	ncRNA
RBAKDN	Exon (uc010kss.2/57786, exon 6 of 6)	RBAK downstream neighbor (non-protein coding)	ncRNA
RFPL3S	3' UTR	RFPL3 antisense	ncRNA
RFPL3S	3' UTR	RFPL3 antisense	ncRNA
RFPL3S	3' UTR	RFPL3 antisense	ncRNA
RFPL3S	3' UTR	RFPL3 antisense	ncRNA
SCARNA2	3' UTR	NA	ncRNA
SCARNA2	5' UTR	NA	ncRNA
SCARNA2	3' UTR	NA	ncRNA
SCARNA2	Exon (uc001dwn.4/uc001dwn.4, exon 3 of 3)	NA	ncRNA
SCARNA2	3' UTR	NA	ncRNA
SCARNA2	3' UTR	NA	ncRNA
SCARNA2	3' UTR	NA	ncRNA
SCARNA2	3' UTR	NA	ncRNA
SCARNA2	3' UTR	NA	ncRNA
SCARNA2	Exon (uc001dwn.4/uc001dwn.4, exon 2 of 3)	NA	ncRNA
SCARNA2	3' UTR	NA	ncRNA
SCARNA2	3' UTR	NA	ncRNA
SCARNA2	3' UTR	NA	ncRNA
SCARNA2	3' UTR	NA	ncRNA
SCARNA3	3' UTR	small Cajal body-specific RNA 3	ncRNA
SCARNA3	3' UTR	small Cajal body-specific RNA 3	ncRNA
SCARNA3	3' UTR	small Cajal body-specific RNA 3	ncRNA
SH3BP5-AS1	3' UTR	SH3BP5 antisense RNA 1	ncRNA
SH3BP5-AS1	Exon (uc003bzn.4/23473, exon 20 of 21)	SH3BP5 antisense RNA 1	ncRNA
SLC7A11-AS1	3' UTR	SLC7A11 antisense RNA 1	ncRNA
SLC7A11-AS1	Exon (uc062zqn.1/23657, exon 9 of 12)	SLC7A11 antisense RNA 1	ncRNA
SLC7A11-AS1	3' UTR	SLC7A11 antisense RNA 1	ncRNA
SLC7A11-AS1	3' UTR	SLC7A11 antisense RNA 1	ncRNA
SLC7A11-AS1	3' UTR	SLC7A11 antisense RNA 1	ncRNA
SLC7A11-AS1	3' UTR	SLC7A11 antisense RNA 1	ncRNA
SLC7A11-AS1	3' UTR	SLC7A11 antisense RNA 1	ncRNA
SLC7A11-AS1	3' UTR	SLC7A11 antisense RNA 1	ncRNA
SLC7A11-AS1	3' UTR	SLC7A11 antisense RNA 1	ncRNA
SLC7A11-AS1	3' UTR	SLC7A11 antisense RNA 1	ncRNA
SLC7A11-AS1	3' UTR	SLC7A11 antisense RNA 1	ncRNA
SLC7A11-AS1	3' UTR	SLC7A11 antisense RNA 1	ncRNA
SLC7A11-AS1	3' UTR	SLC7A11 antisense RNA 1	ncRNA
SLC7A11-AS1	3' UTR	SLC7A11 antisense RNA 1	ncRNA
SLC7A11-AS1	3' UTR	SLC7A11 antisense RNA 1	ncRNA
SLC7A11-AS1	3' UTR	SLC7A11 antisense RNA 1	ncRNA
SLC7A11-AS1	3' UTR	SLC7A11 antisense RNA 1	ncRNA
SLC7A11-AS1	Exon (uc062zqn.1/23657, exon 7 of 12)	SLC7A11 antisense RNA 1	ncRNA
SLC7A11-AS1	3' UTR	SLC7A11 antisense RNA 1	ncRNA
SNAP25-AS1	Exon (uc002wno.4/63926, exon 3 of 11)	SNAP25 antisense RNA 1	ncRNA
SNRK-AS1	3' UTR	SNRK antisense RNA 1	ncRNA
SNRK-AS1	3' UTR	SNRK antisense RNA 1	ncRNA
SNRK-AS1	Exon (uc010hik.4/54861, exon 8 of 8)	SNRK antisense RNA 1	ncRNA
SNRK-AS1	Exon (uc010hik.4/54861, exon 8 of 8)	SNRK antisense RNA 1	ncRNA
SNRK-AS1	Exon (uc010hik.4/54861, exon 8 of 8)	SNRK antisense RNA 1	ncRNA
SNRK-AS1	Exon (uc010hik.4/54861, exon 8 of 8)	SNRK antisense RNA 1	ncRNA
SNRK-AS1	3' UTR	SNRK antisense RNA 1	ncRNA
SOX21-AS1	Exon (uc001vmb.3/100507533, exon 2 of 2)	SOX21 antisense RNA 1 (head to head)	ncRNA
SOX21-AS1	Exon (uc001vmb.3/100507533, exon 2 of 2)	SOX21 antisense RNA 1 (head to head)	ncRNA
SPECC1L-ADORA2A	5' UTR	NA	ncRNA
SPECC1L-ADORA2A	Exon (uc002zzv.6/23384, exon 8 of 16)	NA	ncRNA
SPECC1L-ADORA2A	3' UTR	NA	ncRNA
SPECC1L-ADORA2A	Exon (uc002zzv.6/23384, exon 6 of 16)	NA	ncRNA
SPECC1L-ADORA2A	5' UTR	NA	ncRNA
SPECC1L-ADORA2A	Exon (uc002zzv.6/23384, exon 9 of 16)	NA	ncRNA
SPECC1L-ADORA2A	Exon (uc002zzv.6/23384, exon 5 of 16)	NA	ncRNA
SPECC1L-ADORA2A	Exon (uc002zzv.6/23384, exon 7 of 16)	NA	ncRNA
SPECC1L-ADORA2A	Exon (uc002zzv.6/23384, exon 4 of 16)	NA	ncRNA
SPECC1L-ADORA2A	Exon (uc002zzv.6/23384, exon 4 of 16)	NA	ncRNA
SPECC1L-ADORA2A	Exon (uc002zzv.6/23384, exon 4 of 16)	NA	ncRNA
SRGAP2-AS1	3' UTR	SRGAP2 antisense RNA 1	ncRNA
SRGAP2-AS1	3' UTR	SRGAP2 antisense RNA 1	ncRNA
SRGAP2-AS1	Exon (uc057jxs.1/653464, exon 7 of 10)	SRGAP2 antisense RNA 1	ncRNA
SRGAP2-AS1	3' UTR	SRGAP2 antisense RNA 1	ncRNA
SRGAP2-AS1	Exon (uc057jxs.1/653464, exon 8 of 10)	SRGAP2 antisense RNA 1	ncRNA
SRGAP2-AS1	5' UTR	SRGAP2 antisense RNA 1	ncRNA
SRGAP2-AS1	3' UTR	SRGAP2 antisense RNA 1	ncRNA
SRGAP2-AS1	3' UTR	SRGAP2 antisense RNA 1	ncRNA
SRGAP2-AS1	Exon (uc057jxs.1/653464, exon 6 of 10)	SRGAP2 antisense RNA 1	ncRNA
SRGAP2-AS1	Exon (uc057jxs.1/653464, exon 9 of 10)	SRGAP2 antisense RNA 1	ncRNA
SRGAP2-AS1	Exon (uc057jxs.1/653464, exon 4 of 10)	SRGAP2 antisense RNA 1	ncRNA
SSBP3-AS1	Exon (uc057guc.1/23648, exon 9 of 14)	SSBP3 antisense RNA 1	ncRNA
SSBP3-AS1	Exon (uc057guc.1/23648, exon 6 of 14)	SSBP3 antisense RNA 1	ncRNA
ST8SIA6-AS1	Exon (uc001ipd.4/338596, exon 3 of 8)	ST8SIA6 antisense RNA 1	ncRNA
STARD4-AS1	3' UTR	NA	ncRNA
STARD4-AS1	3' UTR	NA	ncRNA
STARD4-AS1	3' UTR	NA	ncRNA
STARD4-AS1	3' UTR	NA	ncRNA
STARD4-AS1	3' UTR	NA	ncRNA
STARD4-AS1	3' UTR	NA	ncRNA
STARD4-AS1	3' UTR	NA	ncRNA
STARD4-AS1	3' UTR	NA	ncRNA
STARD7-AS1	3' UTR	NA	ncRNA
STARD7-AS1	3' UTR	NA	ncRNA
STARD7-AS1	3' UTR	NA	ncRNA
STX18-AS1	Exon (uc003gid.4/100507266, exon 5 of 6)	STX18 antisense RNA 1 (head to head)	ncRNA
STX18-AS1	Exon (uc003gid.4/100507266, exon 5 of 6)	STX18 antisense RNA 1 (head to head)	ncRNA
STXBP5-AS1	Exon (uc063scv.1/134957, exon 5 of 10)	STXBP5 antisense RNA 1	ncRNA
STXBP5-AS1	Exon (uc063scv.1/134957, exon 6 of 10)	STXBP5 antisense RNA 1	ncRNA
STXBP5-AS1	Exon (uc063scv.1/134957, exon 4 of 10)	STXBP5 antisense RNA 1	ncRNA
STXBP5-AS1	Exon (uc063scv.1/134957, exon 3 of 10)	STXBP5 antisense RNA 1	ncRNA
STXBP5-AS1	Exon (uc063scn.1/uc063scn.1, exon 1 of 3)	STXBP5 antisense RNA 1	ncRNA
TMEM161B-AS1	Exon (uc003kje.5/100505894, exon 4 of 8)	TMEM161B antisense RNA 1	ncRNA
TMEM161B-AS1	Exon (uc063fes.1/100505894, exon 4 of 4)	TMEM161B antisense RNA 1	ncRNA
TMEM161B-AS1	Exon (uc063fev.1/100505894, exon 4 of 7)	TMEM161B antisense RNA 1	ncRNA
TMEM161B-AS1	Exon (uc003kje.5/100505894, exon 4 of 8)	TMEM161B antisense RNA 1	ncRNA
TRG-AS1	5' UTR	T cell receptor gamma locus antisense RNA 1	ncRNA
TTN-AS1	Exon (uc021vsy.4/7273, exon 273 of 312)	TTN antisense RNA 1	ncRNA
TTN-AS1	Exon (uc061qes.1/uc061qes.1, exon 1 of 1)	TTN antisense RNA 1	ncRNA
TTN-AS1	Exon (uc021vsy.4/7273, exon 291 of 312)	TTN antisense RNA 1	ncRNA
TTN-AS1	Exon (uc061qem.1/100506866, exon 6 of 6)	TTN antisense RNA 1	ncRNA
TTN-AS1	Exon (uc021vsy.4/7273, exon 272 of 312)	TTN antisense RNA 1	ncRNA
TTN-AS1	3' UTR	TTN antisense RNA 1	ncRNA
TTN-AS1	3' UTR	TTN antisense RNA 1	ncRNA
TTN-AS1	Exon (uc061qem.1/100506866, exon 6 of 6)	TTN antisense RNA 1	ncRNA
TTN-AS1	Exon (uc002ump.3/100506866, exon 2 of 7)	TTN antisense RNA 1	ncRNA
TTN-AS1	Exon (uc021vsy.4/7273, exon 274 of 312)	TTN antisense RNA 1	ncRNA
TTN-AS1	Exon (uc061qem.1/100506866, exon 6 of 6)	TTN antisense RNA 1	ncRNA
TTN-AS1	Exon (uc061qem.1/100506866, exon 6 of 6)	TTN antisense RNA 1	ncRNA
TUG1	Exon (uc003ajh.4/55000, exon 3 of 3)	taurine up-regulated 1 (non-protein coding)	ncRNA
UBXN10-AS1	3' UTR	UBXN10 antisense RNA 1	ncRNA
UBXN10-AS1	3' UTR	UBXN10 antisense RNA 1	ncRNA
UBXN10-AS1	3' UTR	UBXN10 antisense RNA 1	ncRNA
UBXN10-AS1	3' UTR	UBXN10 antisense RNA 1	ncRNA
UBXN10-AS1	3' UTR	UBXN10 antisense RNA 1	ncRNA
UBXN10-AS1	3' UTR	UBXN10 antisense RNA 1	ncRNA
UBXN10-AS1	3' UTR	UBXN10 antisense RNA 1	ncRNA
UBXN10-AS1	3' UTR	UBXN10 antisense RNA 1	ncRNA
UBXN10-AS1	Exon (uc001bdb.4/127733, exon 2 of 2)	UBXN10 antisense RNA 1	ncRNA
UBXN10-AS1	3' UTR	UBXN10 antisense RNA 1	ncRNA
UBXN10-AS1	3' UTR	UBXN10 antisense RNA 1	ncRNA
UBXN10-AS1	3' UTR	UBXN10 antisense RNA 1	ncRNA
UBXN10-AS1	3' UTR	UBXN10 antisense RNA 1	ncRNA
UCA1	Exon (uc002nbr.5/652995, exon 3 of 3)	urothelial cancer associated 1 (non-protein coding)	ncRNA
USP3-AS1	3' UTR	USP3 antisense RNA 1	ncRNA
USP3-AS1	3' UTR	USP3 antisense RNA 1	ncRNA
VIM-AS1	Exon (uc031vyl.1/100507347, exon 3 of 4)	VIM antisense RNA 1	ncRNA
VIM-AS1	Exon (uc031vyl.1/100507347, exon 4 of 4)	VIM antisense RNA 1	ncRNA
VTRNA1-1	3' UTR	vault RNA 1-1	ncRNA
WAC-AS1	Exon (uc001iuc.4/220906, exon 3 of 3)	WAC antisense RNA 1 (head to head)	ncRNA
WAC-AS1	Exon (uc001iuc.4/220906, exon 2 of 3)	WAC antisense RNA 1 (head to head)	ncRNA
WAC-AS1	Exon (uc001iuc.4/220906, exon 3 of 3)	WAC antisense RNA 1 (head to head)	ncRNA
WAC-AS1	Exon (uc001iuc.4/220906, exon 3 of 3)	WAC antisense RNA 1 (head to head)	ncRNA
WAC-AS1	Exon (uc001iuc.4/220906, exon 3 of 3)	WAC antisense RNA 1 (head to head)	ncRNA
XIST	Exon (uc004ebn.2/9383, exon 1 of 1)	X inactive specific transcript (non-protein coding)	ncRNA
XIST	Exon (uc004ebm.3/7503, exon 2 of 6)	X inactive specific transcript (non-protein coding)	ncRNA
ZBED5-AS1	Exon (uc001mjl.3/729013, exon 3 of 3)	ZBED5 antisense RNA 1	ncRNA
ZBTB11-AS1	3' UTR	ZBTB11 antisense RNA 1	ncRNA
ZNF571-AS1	Exon (uc002ogt.4/51276, exon 4 of 5)	ZNF571 antisense RNA 1	ncRNA
ASB16-AS1	3' UTR	NA	ncRNA
B4GALT4-AS1	3' UTR	NA	ncRNA
B4GALT4-AS1	3' UTR	NA	ncRNA
B4GALT4-AS1	3' UTR	NA	ncRNA
B4GALT4-AS1	3' UTR	NA	ncRNA
BOK-AS1	Exon (uc002wbq.4/666, exon 5 of 5)	NA	ncRNA
BOK-AS1	Exon (uc002wbq.4/666, exon 3 of 5)	NA	ncRNA
BOK-AS1	3' UTR	NA	ncRNA
BOK-AS1	3' UTR	NA	ncRNA
BOK-AS1	3' UTR	NA	ncRNA
BOK-AS1	3' UTR	NA	ncRNA
BOK-AS1	3' UTR	NA	ncRNA
BOK-AS1	3' UTR	NA	ncRNA
BOK-AS1	3' UTR	NA	ncRNA
BOK-AS1	3' UTR	NA	ncRNA
BOLA2-SMG1P6	3' UTR	NA	ncRNA
BOLA3-AS1	3' UTR	NA	ncRNA
BOLA3-AS1	3' UTR	NA	ncRNA
BOLA3-AS1	3' UTR	NA	ncRNA
BOLA3-AS1	3' UTR	NA	ncRNA
BOLA3-AS1	3' UTR	NA	ncRNA
BOLA3-AS1	3' UTR	NA	ncRNA
BOLA3-AS1	3' UTR	NA	ncRNA
BOLA3-AS1	3' UTR	NA	ncRNA
BOLA3-AS1	Exon (uc002skh.5/55233, exon 5 of 6)	NA	ncRNA
C1RL-AS1	Exon (uc001qsp.3/283314, exon 8 of 12)	NA	ncRNA
C1RL-AS1	Exon (uc001qsp.3/283314, exon 7 of 12)	NA	ncRNA
C1RL-AS1	Exon (uc001qsp.3/283314, exon 8 of 12)	NA	ncRNA
C1RL-AS1	Exon (uc001qsp.3/283314, exon 8 of 12)	NA	ncRNA
C1RL-AS1	Exon (uc001qsp.3/283314, exon 8 of 12)	NA	ncRNA
C1RL-AS1	Exon (uc001qsp.3/283314, exon 8 of 12)	NA	ncRNA
C1RL-AS1	Exon (uc001qsp.3/283314, exon 8 of 12)	NA	ncRNA
C1RL-AS1	Exon (uc001qsp.3/283314, exon 8 of 12)	NA	ncRNA
C1RL-AS1	Exon (uc001qsp.3/283314, exon 8 of 12)	NA	ncRNA
C1RL-AS1	Exon (uc001qsp.3/283314, exon 8 of 12)	NA	ncRNA
C1RL-AS1	Exon (uc001qsp.3/283314, exon 8 of 12)	NA	ncRNA
C1RL-AS1	Exon (uc001qsp.3/283314, exon 8 of 12)	NA	ncRNA
C1RL-AS1	Exon (uc001qsp.3/283314, exon 8 of 12)	NA	ncRNA
C9orf41-AS1	3' UTR	NA	ncRNA
C9orf41-AS1	3' UTR	NA	ncRNA
CELF2-AS1	3' UTR	NA	ncRNA
CFLAR-AS1	3' UTR	NA	ncRNA
CFLAR-AS1	3' UTR	NA	ncRNA
CFLAR-AS1	3' UTR	NA	ncRNA
CFLAR-AS1	3' UTR	NA	ncRNA
CFLAR-AS1	3' UTR	NA	ncRNA
CFLAR-AS1	3' UTR	NA	ncRNA
CFLAR-AS1	3' UTR	NA	ncRNA
CFLAR-AS1	3' UTR	NA	ncRNA
CFLAR-AS1	3' UTR	NA	ncRNA
CFLAR-AS1	3' UTR	NA	ncRNA
COL4A2-AS1	3' UTR	NA	ncRNA
COL4A2-AS1	3' UTR	NA	ncRNA
COL4A2-AS1	3' UTR	NA	ncRNA
COL4A2-AS1	Exon (uc001vqy.4/55647, exon 2 of 2)	NA	ncRNA
COL4A2-AS1	Exon (uc001vqy.4/55647, exon 2 of 2)	NA	ncRNA
COL4A2-AS1	Exon (uc001vqy.4/55647, exon 2 of 2)	NA	ncRNA
COMMD3-BMI1	3' UTR	NA	ncRNA
COMMD3-BMI1	3' UTR	NA	ncRNA
COMMD3-BMI1	3' UTR	NA	ncRNA
COX10-AS1	Exon (uc060bkk.1/uc060bkk.1, exon 1 of 1)	NA	ncRNA
COX10-AS1	Exon (uc060bkk.1/uc060bkk.1, exon 1 of 1)	NA	ncRNA
COX10-AS1	Exon (uc002goe.1/100874058, exon 2 of 3)	NA	ncRNA
COX10-AS1	Exon (uc060bkk.1/uc060bkk.1, exon 1 of 1)	NA	ncRNA
COX10-AS1	Exon (uc060bkk.1/uc060bkk.1, exon 1 of 1)	NA	ncRNA
COX10-AS1	Exon (uc060bkk.1/uc060bkk.1, exon 1 of 1)	NA	ncRNA
COX10-AS1	Exon (uc002goe.1/100874058, exon 2 of 3)	NA	ncRNA
COX10-AS1	Exon (uc060bkk.1/uc060bkk.1, exon 1 of 1)	NA	ncRNA
COX10-AS1	Exon (uc060bkk.1/uc060bkk.1, exon 1 of 1)	NA	ncRNA
COX10-AS1	Exon (uc002goe.1/100874058, exon 2 of 3)	NA	ncRNA
COX10-AS1	Exon (uc060bkk.1/uc060bkk.1, exon 1 of 1)	NA	ncRNA
COX10-AS1	Exon (uc060bkk.1/uc060bkk.1, exon 1 of 1)	NA	ncRNA
COX10-AS1	Exon (uc060bkk.1/uc060bkk.1, exon 1 of 1)	NA	ncRNA
CSE1L-AS1	3' UTR	NA	ncRNA
CSE1L-AS1	3' UTR	NA	ncRNA
CSE1L-AS1	Exon (uc002xtx.5/10564, exon 36 of 39)	NA	ncRNA
CSE1L-AS1	3' UTR	NA	ncRNA
CSE1L-AS1	3' UTR	NA	ncRNA
CSE1L-AS1	3' UTR	NA	ncRNA
CSE1L-AS1	3' UTR	NA	ncRNA
CSE1L-AS1	3' UTR	NA	ncRNA
CSE1L-AS1	3' UTR	NA	ncRNA
CSE1L-AS1	Exon (uc002xtx.5/10564, exon 38 of 39)	NA	ncRNA
CSE1L-AS1	3' UTR	NA	ncRNA
CSE1L-AS1	3' UTR	NA	ncRNA
CSE1L-AS1	3' UTR	NA	ncRNA
CSE1L-AS1	Exon (uc002xtx.5/10564, exon 35 of 39)	NA	ncRNA
DLGAP1-AS2	Exon (uc002kmi.4/84777, exon 2 of 2)	NA	ncRNA
DLGAP1-AS2	Exon (uc002kmi.4/84777, exon 2 of 2)	NA	ncRNA
DLGAP1-AS2	Exon (uc002kmi.4/84777, exon 2 of 2)	NA	ncRNA
DLGAP1-AS2	Exon (uc002kmi.4/84777, exon 2 of 2)	NA	ncRNA
DLGAP1-AS2	Exon (uc002kmi.4/84777, exon 2 of 2)	NA	ncRNA
DNAJC3-AS1	Exon (uc001vmo.5/100289274, exon 2 of 2)	NA	ncRNA
DSG2-AS1	Exon (uc002kwu.5/1829, exon 15 of 15)	NA	ncRNA
DSG2-AS1	Exon (uc002kwu.5/1829, exon 12 of 15)	NA	ncRNA
DSG2-AS1	3' UTR	NA	ncRNA
DSG2-AS1	Exon (uc002kwu.5/1829, exon 15 of 15)	NA	ncRNA
DSG2-AS1	Exon (uc002kwu.5/1829, exon 14 of 15)	NA	ncRNA
DSG2-AS1	Exon (uc002kwu.5/1829, exon 11 of 15)	NA	ncRNA
DSG2-AS1	Exon (uc002kwu.5/1829, exon 15 of 15)	NA	ncRNA
DSG2-AS1	3' UTR	NA	ncRNA
DSG2-AS1	Exon (uc002kwu.5/1829, exon 10 of 15)	NA	ncRNA
DSG2-AS1	3' UTR	NA	ncRNA
DSG2-AS1	3' UTR	NA	ncRNA
DSG2-AS1	3' UTR	NA	ncRNA
DSG2-AS1	Exon (uc002kwu.5/1829, exon 9 of 15)	NA	ncRNA
DSG2-AS1	Exon (uc002kwu.5/1829, exon 13 of 15)	NA	ncRNA
DSG2-AS1	3' UTR	NA	ncRNA
DSG2-AS1	3' UTR	NA	ncRNA
EFCAB14-AS1	3' UTR	NA	ncRNA
EHD4-AS1	Exon (uc001zot.4/30844, exon 5 of 6)	NA	ncRNA
EHD4-AS1	Exon (uc001zot.4/30844, exon 5 of 6)	NA	ncRNA
EHD4-AS1	Exon (uc001zot.4/30844, exon 3 of 6)	NA	ncRNA
EHMT1-IT1	3' UTR	EHMT1 intronic transcript 1	ncRNA
ELOA-AS1	3' UTR	NA	ncRNA
ELOA-AS1	3' UTR	NA	ncRNA
ELOA-AS1	3' UTR	NA	ncRNA
ELOA-AS1	3' UTR	NA	ncRNA
FAM53B-AS1	3' UTR	NA	ncRNA
FAM53B-AS1	3' UTR	NA	ncRNA
GAS5-AS1	Exon (uc001gjh.3/55157, exon 17 of 17)	GAS5 antisense RNA 1	ncRNA
GAS5-AS1	3' UTR	GAS5 antisense RNA 1	ncRNA
GAS5-AS1	3' UTR	GAS5 antisense RNA 1	ncRNA
GAS5-AS1	3' UTR	GAS5 antisense RNA 1	ncRNA
GAS5-AS1	3' UTR	GAS5 antisense RNA 1	ncRNA
GPR75-ASB3	Exon (uc002rxm.4/27248, exon 11 of 13)	NA	ncRNA
GPR75-ASB3	Exon (uc002rxm.4/27248, exon 7 of 13)	NA	ncRNA
GPR75-ASB3	Exon (uc002rxm.4/27248, exon 12 of 13)	NA	ncRNA
GPR75-ASB3	Exon (uc002rxm.4/27248, exon 8 of 13)	NA	ncRNA
GPR75-ASB3	Exon (uc002rxm.4/27248, exon 10 of 13)	NA	ncRNA
GPR75-ASB3	Exon (uc002rxm.4/27248, exon 3 of 13)	NA	ncRNA
GPR75-ASB3	3' UTR	NA	ncRNA
GPR75-ASB3	3' UTR	NA	ncRNA
GPR75-ASB3	Exon (uc002rxm.4/27248, exon 2 of 13)	NA	ncRNA
GPR75-ASB3	Exon (uc002rxm.4/27248, exon 4 of 13)	NA	ncRNA
GPR75-ASB3	3' UTR	NA	ncRNA
GPR75-ASB3	5' UTR	NA	ncRNA
GPR75-ASB3	Exon (uc002rxl.4/27248, exon 12 of 14)	NA	ncRNA
GPR75-ASB3	3' UTR	NA	ncRNA
GPR75-ASB3	Exon (uc002rxm.4/27248, exon 9 of 13)	NA	ncRNA
GPR75-ASB3	Exon (uc061jdj.1/27248, exon 3 of 3)	NA	ncRNA
GRPEL2-AS1	3' UTR	NA	ncRNA
GRPEL2-AS1	3' UTR	NA	ncRNA
GRPEL2-AS1	3' UTR	NA	ncRNA
GRPEL2-AS1	3' UTR	NA	ncRNA
GRPEL2-AS1	3' UTR	NA	ncRNA
GRPEL2-AS1	3' UTR	NA	ncRNA
GRPEL2-AS1	3' UTR	NA	ncRNA
GRPEL2-AS1	3' UTR	NA	ncRNA
GRPEL2-AS1	3' UTR	NA	ncRNA
GRPEL2-AS1	3' UTR	NA	ncRNA
GRPEL2-AS1	3' UTR	NA	ncRNA
GRPEL2-AS1	3' UTR	NA	ncRNA
GRPEL2-AS1	3' UTR	NA	ncRNA
GRPEL2-AS1	3' UTR	NA	ncRNA
GRPEL2-AS1	3' UTR	NA	ncRNA
GRPEL2-AS1	3' UTR	NA	ncRNA
GRPEL2-AS1	3' UTR	NA	ncRNA
HMMR-AS1	Exon (uc003lzg.5/3161, exon 11 of 17)	NA	ncRNA
HMMR-AS1	Exon (uc003lzg.5/3161, exon 12 of 17)	NA	ncRNA
HMMR-AS1	Exon (uc003lzg.5/3161, exon 15 of 17)	NA	ncRNA
HMMR-AS1	Exon (uc003lzg.5/3161, exon 14 of 17)	NA	ncRNA
HMMR-AS1	Exon (uc003lzg.5/3161, exon 13 of 17)	NA	ncRNA
HMMR-AS1	Exon (uc003lzg.5/3161, exon 16 of 17)	NA	ncRNA
HMMR-AS1	Exon (uc003lzg.5/3161, exon 13 of 17)	NA	ncRNA
HMMR-AS1	Exon (uc003lzg.5/3161, exon 16 of 17)	NA	ncRNA
IBA57-AS1	Exon (uc001hsk.4/57165, exon 2 of 2)	NA	ncRNA
IBA57-AS1	Exon (uc001hsk.4/57165, exon 2 of 2)	NA	ncRNA
IBA57-AS1	Exon (uc001hsk.4/57165, exon 2 of 2)	NA	ncRNA
IBA57-AS1	Exon (uc001hsk.4/57165, exon 2 of 2)	NA	ncRNA
IBA57-AS1	Exon (uc001hsk.4/57165, exon 2 of 2)	NA	ncRNA
IBA57-AS1	Exon (uc001hsk.4/57165, exon 2 of 2)	NA	ncRNA
IBA57-AS1	3' UTR	NA	ncRNA
IBA57-AS1	3' UTR	NA	ncRNA
IBA57-AS1	3' UTR	NA	ncRNA
IDI2-AS1	3' UTR	NA	ncRNA
IDI2-AS1	3' UTR	NA	ncRNA
IPO11-LRRC70	3' UTR	NA	ncRNA
IPO11-LRRC70	3' UTR	NA	ncRNA
IPO11-LRRC70	5' UTR	NA	ncRNA
IPO11-LRRC70	3' UTR	NA	ncRNA
IPO11-LRRC70	3' UTR	NA	ncRNA
IPO11-LRRC70	3' UTR	NA	ncRNA
KLF3-AS1	3' UTR	NA	ncRNA
KLF3-AS1	3' UTR	NA	ncRNA
KLF3-AS1	3' UTR	NA	ncRNA
KLF3-AS1	3' UTR	NA	ncRNA
KLF3-AS1	3' UTR	NA	ncRNA
KLF3-AS1	3' UTR	NA	ncRNA
KLF3-AS1	3' UTR	NA	ncRNA
KLF3-AS1	Exon (uc003gth.5/51274, exon 5 of 6)	NA	ncRNA
KLF3-AS1	3' UTR	NA	ncRNA
KLF3-AS1	3' UTR	NA	ncRNA
KLF3-AS1	3' UTR	NA	ncRNA
KLF3-AS1	3' UTR	NA	ncRNA
KLF3-AS1	3' UTR	NA	ncRNA
KLF3-AS1	Exon (uc003gth.5/51274, exon 3 of 6)	NA	ncRNA
KLF3-AS1	3' UTR	NA	ncRNA
KLF3-AS1	3' UTR	NA	ncRNA
KLF3-AS1	3' UTR	NA	ncRNA
KLF3-AS1	3' UTR	NA	ncRNA
KLF3-AS1	3' UTR	NA	ncRNA
KLF3-AS1	3' UTR	NA	ncRNA
KLF3-AS1	3' UTR	NA	ncRNA
KLF3-AS1	3' UTR	NA	ncRNA
KLF3-AS1	3' UTR	NA	ncRNA
KLF3-AS1	3' UTR	NA	ncRNA
KLF3-AS1	3' UTR	NA	ncRNA
KLF3-AS1	Exon (uc003gth.5/51274, exon 6 of 6)	NA	ncRNA
LARS2-AS1	Exon (uc003cop.2/23395, exon 16 of 22)	LARS2 antisense RNA 1	ncRNA
LENG8-AS1	Exon (uc061cqw.1/104355426, exon 3 of 3)	NA	ncRNA
LHX4-AS1	3' UTR	NA	ncRNA
LINC00094	3' UTR	long intergenic non-protein coding RNA 94	ncRNA
LINC00094	3' UTR	long intergenic non-protein coding RNA 94	ncRNA
LINC00094	3' UTR	long intergenic non-protein coding RNA 94	ncRNA
LINC00094	3' UTR	long intergenic non-protein coding RNA 94	ncRNA
LINC00094	Exon (uc064wwm.1/uc064wwm.1, exon 1 of 1)	long intergenic non-protein coding RNA 94	ncRNA
LINC00094	3' UTR	long intergenic non-protein coding RNA 94	ncRNA
LINC00094	3' UTR	long intergenic non-protein coding RNA 94	ncRNA
LINC00094	3' UTR	long intergenic non-protein coding RNA 94	ncRNA
LINC00094	Exon (uc064wwm.1/uc064wwm.1, exon 1 of 1)	long intergenic non-protein coding RNA 94	ncRNA
LINC00235	3' UTR	NA	ncRNA
LINC00235	3' UTR	NA	ncRNA
LINC00235	3' UTR	NA	ncRNA
LINC00235	Exon (uc002chf.4/9727, exon 11 of 14)	NA	ncRNA
LINC00235	3' UTR	NA	ncRNA
LINC00235	3' UTR	NA	ncRNA
LINC00235	Exon (uc002chf.4/9727, exon 10 of 14)	NA	ncRNA
LINC00235	3' UTR	NA	ncRNA
LINC00235	Exon (uc002chf.4/9727, exon 12 of 14)	NA	ncRNA
LINC00235	Exon (uc002chf.4/9727, exon 13 of 14)	NA	ncRNA
LINC00235	3' UTR	NA	ncRNA
LINC00235	3' UTR	NA	ncRNA
LINC00235	3' UTR	NA	ncRNA
LINC00235	Exon (uc002chf.4/9727, exon 13 of 14)	NA	ncRNA
LINC00421	Exon (uc058vsn.1/uc058vsn.1, exon 2 of 2)	long intergenic non-protein coding RNA 421	ncRNA
LINC00421	Exon (uc058vsn.1/uc058vsn.1, exon 2 of 2)	long intergenic non-protein coding RNA 421	ncRNA
LINC00421	Exon (uc058vsn.1/uc058vsn.1, exon 1 of 2)	long intergenic non-protein coding RNA 421	ncRNA
LINC00622	Exon (uc001ehy.2/90874, exon 3 of 3)	long intergenic non-protein coding RNA 622	ncRNA
LINC00622	3' UTR	long intergenic non-protein coding RNA 622	ncRNA
LINC00622	3' UTR	long intergenic non-protein coding RNA 622	ncRNA
LINC00622	3' UTR	long intergenic non-protein coding RNA 622	ncRNA
LINC00622	3' UTR	long intergenic non-protein coding RNA 622	ncRNA
LINC00622	3' UTR	long intergenic non-protein coding RNA 622	ncRNA
LINC00622	3' UTR	long intergenic non-protein coding RNA 622	ncRNA
LINC00622	3' UTR	long intergenic non-protein coding RNA 622	ncRNA
LINC00622	3' UTR	long intergenic non-protein coding RNA 622	ncRNA
LINC00622	3' UTR	long intergenic non-protein coding RNA 622	ncRNA
LINC00622	3' UTR	long intergenic non-protein coding RNA 622	ncRNA
LINC00622	3' UTR	long intergenic non-protein coding RNA 622	ncRNA
LINC00622	Exon (uc001ehy.2/90874, exon 3 of 3)	long intergenic non-protein coding RNA 622	ncRNA
LINC00622	3' UTR	long intergenic non-protein coding RNA 622	ncRNA
LINC00622	3' UTR	long intergenic non-protein coding RNA 622	ncRNA
LINC00622	3' UTR	long intergenic non-protein coding RNA 622	ncRNA
LINC00622	3' UTR	long intergenic non-protein coding RNA 622	ncRNA
LINC00622	3' UTR	long intergenic non-protein coding RNA 622	ncRNA
LINC00664	Exon (uc060whb.1/uc060whb.1, exon 5 of 5)	long intergenic non-protein coding RNA 664	ncRNA
LINC00664	Exon (uc060wha.1/uc060wha.1, exon 4 of 4)	long intergenic non-protein coding RNA 664	ncRNA
LINC00664	Exon (uc060whb.1/uc060whb.1, exon 4 of 5)	long intergenic non-protein coding RNA 664	ncRNA
LINC00664	Exon (uc002npz.4/uc002npz.4, exon 2 of 2)	long intergenic non-protein coding RNA 664	ncRNA
LINC00664	Exon (uc002npz.4/uc002npz.4, exon 2 of 2)	long intergenic non-protein coding RNA 664	ncRNA
LINC00664	Exon (uc060wha.1/uc060wha.1, exon 3 of 4)	long intergenic non-protein coding RNA 664	ncRNA
LINC00664	Exon (uc060wha.1/uc060wha.1, exon 2 of 4)	long intergenic non-protein coding RNA 664	ncRNA
LINC00664	Exon (uc002npz.4/uc002npz.4, exon 2 of 2)	long intergenic non-protein coding RNA 664	ncRNA
LINC00664	Exon (uc060wha.1/uc060wha.1, exon 1 of 4)	long intergenic non-protein coding RNA 664	ncRNA
LINC00664	Exon (uc060whb.1/uc060whb.1, exon 4 of 5)	long intergenic non-protein coding RNA 664	ncRNA
LINC00680	Exon (uc003ped.5/106660612, exon 5 of 5)	NA	ncRNA
LINC00694	3' UTR	NA	ncRNA
LINC00869	Exon (uc031uxj.2/57234, exon 9 of 9)	NA	ncRNA
LINC01033	Exon (uc063dol.1/104355136, exon 3 of 5)	NA	ncRNA
LINC01033	Exon (uc063dol.1/104355136, exon 4 of 5)	NA	ncRNA
LINC01033	Exon (uc063dol.1/104355136, exon 5 of 5)	NA	ncRNA
LINC01033	Exon (uc063dol.1/104355136, exon 3 of 5)	NA	ncRNA
LINC01033	Exon (uc063dol.1/104355136, exon 2 of 5)	NA	ncRNA
LINC01039	3' UTR	NA	ncRNA
LINC01039	3' UTR	NA	ncRNA
LINC01039	Exon (uc001voj.3/9375, exon 16 of 17)	NA	ncRNA
LINC01068	3' UTR	NA	ncRNA
LINC01068	3' UTR	NA	ncRNA
LINC01068	3' UTR	NA	ncRNA
LINC01068	3' UTR	NA	ncRNA
LINC01068	3' UTR	NA	ncRNA
LINC01088	Exon (uc062xqa.1/100505875, exon 2 of 2)	long intergenic non-protein coding RNA 1088	ncRNA
LINC01088	Exon (uc062xqa.1/100505875, exon 2 of 2)	long intergenic non-protein coding RNA 1088	ncRNA
LINC01090	Exon (uc061qne.1/104355152, exon 2 of 2)	NA	ncRNA
LINC01090	Exon (uc061qne.1/104355152, exon 2 of 2)	NA	ncRNA
LINC01090	Exon (uc061qne.1/104355152, exon 2 of 2)	NA	ncRNA
LINC01090	Exon (uc061qne.1/104355152, exon 2 of 2)	NA	ncRNA
LINC01126	3' UTR	long intergenic non-protein coding RNA 1126	ncRNA
LINC01126	3' UTR	long intergenic non-protein coding RNA 1126	ncRNA
LINC01234	Exon (uc001tvk.1/100506465, exon 2 of 2)	NA	ncRNA
LINC01234	Exon (uc001tvk.1/100506465, exon 2 of 2)	NA	ncRNA
LINC01234	Exon (uc001tvk.1/100506465, exon 2 of 2)	NA	ncRNA
LINC01234	Exon (uc001tvk.1/100506465, exon 2 of 2)	NA	ncRNA
LINC01234	Exon (uc001tvk.1/100506465, exon 2 of 2)	NA	ncRNA
LINC01238	Exon (uc002wcs.1/102723927, exon 6 of 6)	NA	ncRNA
LINC01257	Exon (uc058vfr.1/uc058vfr.1, exon 1 of 1)	NA	ncRNA
LINC01287	Exon (uc064jnf.1/103724390, exon 3 of 4)	NA	ncRNA
LINC01287	Exon (uc064jnf.1/103724390, exon 4 of 4)	NA	ncRNA
LINC01291	Exon (uc002snd.4/3099, exon 14 of 18)	NA	ncRNA
LINC01337	3' UTR	NA	ncRNA
LINC01337	Exon (uc003kgy.2/1719, exon 5 of 6)	NA	ncRNA
LINC01337	3' UTR	NA	ncRNA
LINC01341	3' UTR	NA	ncRNA
LINC01341	Exon (uc001ibr.4/51097, exon 10 of 12)	NA	ncRNA
LINC01341	Exon (uc001ibr.4/51097, exon 6 of 12)	NA	ncRNA
LINC01341	Exon (uc001ibr.4/51097, exon 6 of 12)	NA	ncRNA
LINC01341	3' UTR	NA	ncRNA
LINC01341	Exon (uc001ibr.4/51097, exon 9 of 12)	NA	ncRNA
LINC01341	Exon (uc001ibr.4/51097, exon 8 of 12)	NA	ncRNA
LINC01364	Exon (uc057icr.1/uc057icr.1, exon 1 of 1)	NA	ncRNA
LINC01364	Exon (uc057icr.1/uc057icr.1, exon 1 of 1)	NA	ncRNA
LINC01364	Exon (uc057icr.1/uc057icr.1, exon 1 of 1)	NA	ncRNA
LINC01372	3' UTR	NA	ncRNA
LINC01372	3' UTR	NA	ncRNA
LINC01372	3' UTR	NA	ncRNA
LINC01389	3' UTR	NA	ncRNA
LINC01389	3' UTR	NA	ncRNA
LINC01389	3' UTR	NA	ncRNA
LINC01389	3' UTR	NA	ncRNA
LINC01389	3' UTR	NA	ncRNA
LINC01389	Exon (uc001cri.3/51727, exon 3 of 6)	NA	ncRNA
LINC01389	3' UTR	NA	ncRNA
LINC01389	3' UTR	NA	ncRNA
LINC01389	Exon (uc001cri.3/51727, exon 4 of 6)	NA	ncRNA
LINC01391	Exon (uc003esv.1/103344930, exon 3 of 3)	NA	ncRNA
LINC01391	Exon (uc003esv.1/103344930, exon 3 of 3)	NA	ncRNA
LINC01391	Exon (uc003esv.1/103344930, exon 3 of 3)	NA	ncRNA
LINC01391	Exon (uc003esv.1/103344930, exon 3 of 3)	NA	ncRNA
LINC01391	Exon (uc003esv.1/103344930, exon 3 of 3)	NA	ncRNA
LINC01391	Exon (uc003esv.1/103344930, exon 3 of 3)	NA	ncRNA
LINC01391	Exon (uc003esv.1/103344930, exon 3 of 3)	NA	ncRNA
LINC01391	Exon (uc003esv.1/103344930, exon 3 of 3)	NA	ncRNA
LINC01391	Exon (uc003esv.1/103344930, exon 3 of 3)	NA	ncRNA
LINC01399	Exon (uc062dpu.1/uc062dpu.1, exon 1 of 1)	NA	ncRNA
LINC01399	Exon (uc062dpu.1/uc062dpu.1, exon 1 of 1)	NA	ncRNA
LINC01399	Exon (uc062dpu.1/uc062dpu.1, exon 1 of 1)	NA	ncRNA
LINC01399	Exon (uc062dpu.1/uc062dpu.1, exon 1 of 1)	NA	ncRNA
LINC01399	Exon (uc062dpu.1/uc062dpu.1, exon 1 of 1)	NA	ncRNA
LINC01399	Exon (uc062dpu.1/uc062dpu.1, exon 1 of 1)	NA	ncRNA
LINC01399	Exon (uc062dpu.1/uc062dpu.1, exon 1 of 1)	NA	ncRNA
LINC01399	Exon (uc062dpu.1/uc062dpu.1, exon 1 of 1)	NA	ncRNA
LINC01399	Exon (uc062dpu.1/uc062dpu.1, exon 1 of 1)	NA	ncRNA
LINC01399	Exon (uc062dpu.1/uc062dpu.1, exon 1 of 1)	NA	ncRNA
LINC01399	Exon (uc062dpu.1/uc062dpu.1, exon 1 of 1)	NA	ncRNA
LINC01399	Exon (uc062dpu.1/uc062dpu.1, exon 1 of 1)	NA	ncRNA
LINC01399	Exon (uc062dpu.1/uc062dpu.1, exon 1 of 1)	NA	ncRNA
LINC01399	Exon (uc062dpu.1/uc062dpu.1, exon 1 of 1)	NA	ncRNA
LINC01399	Exon (uc062dpu.1/uc062dpu.1, exon 1 of 1)	NA	ncRNA
LINC01399	Exon (uc062dpu.1/uc062dpu.1, exon 1 of 1)	NA	ncRNA
LINC01399	Exon (uc062dpu.1/uc062dpu.1, exon 1 of 1)	NA	ncRNA
LINC01424	Exon (uc062atm.1/6612, exon 3 of 4)	NA	ncRNA
LINC01424	3' UTR	NA	ncRNA
LINC01424	3' UTR	NA	ncRNA
LINC01426	3' UTR	NA	ncRNA
LINC01431	5' UTR	NA	ncRNA
LINC01465	3' UTR	NA	ncRNA
LINC01465	3' UTR	NA	ncRNA
LINC01465	3' UTR	NA	ncRNA
LINC01543	3' UTR	NA	ncRNA
LINC01543	3' UTR	NA	ncRNA
LINC01543	3' UTR	NA	ncRNA
LINC01543	3' UTR	NA	ncRNA
LINC01543	3' UTR	NA	ncRNA
LINC01543	3' UTR	NA	ncRNA
LINC01543	3' UTR	NA	ncRNA
LINC01543	3' UTR	NA	ncRNA
LINC01543	3' UTR	NA	ncRNA
LINC01543	3' UTR	NA	ncRNA
LINC01543	3' UTR	NA	ncRNA
LINC01543	3' UTR	NA	ncRNA
LINC01543	3' UTR	NA	ncRNA
LINC01543	3' UTR	NA	ncRNA
LINC01543	3' UTR	NA	ncRNA
LINC01569	3' UTR	NA	ncRNA
LINC01578	5' UTR	NA	ncRNA
LINC01587	3' UTR	NA	ncRNA
LINC01637	3' UTR	NA	ncRNA
LINC01719	3' UTR	NA	ncRNA
LINC01719	3' UTR	NA	ncRNA
LINC01719	3' UTR	NA	ncRNA
LINC01743	3' UTR	NA	ncRNA
LINC01743	Exon (uc001ibn.4/64216, exon 7 of 8)	NA	ncRNA
LINC01743	Exon (uc001ibn.4/64216, exon 8 of 8)	NA	ncRNA
LINC01801	Exon (uc060wxf.1/uc060wxf.1, exon 2 of 4)	NA	ncRNA
LINC01801	Exon (uc060wxf.1/uc060wxf.1, exon 1 of 4)	NA	ncRNA
LINC01801	Exon (uc060wxf.1/uc060wxf.1, exon 1 of 4)	NA	ncRNA
LINC01801	Exon (uc002nwj.4/400685, exon 6 of 6)	NA	ncRNA
LINC01801	Exon (uc002nwj.4/400685, exon 6 of 6)	NA	ncRNA
LINC01801	Exon (uc002nwj.4/400685, exon 5 of 6)	NA	ncRNA
LINC01801	Exon (uc002nvy.5/uc002nvy.5, exon 1 of 1)	NA	ncRNA
LINC01801	Exon (uc002nvy.5/uc002nvy.5, exon 1 of 1)	NA	ncRNA
LINC01801	Exon (uc002nvy.5/uc002nvy.5, exon 1 of 1)	NA	ncRNA
LINC01801	Exon (uc002nwj.4/400685, exon 6 of 6)	NA	ncRNA
LINC01801	Exon (uc002nvy.5/uc002nvy.5, exon 1 of 1)	NA	ncRNA
LINC01801	Exon (uc002nvy.5/uc002nvy.5, exon 1 of 1)	NA	ncRNA
LINC01909	5' UTR	NA	ncRNA
LINC01909	3' UTR	NA	ncRNA
LINC01909	3' UTR	NA	ncRNA
LINC01909	3' UTR	NA	ncRNA
LINC01909	3' UTR	NA	ncRNA
LINC01909	3' UTR	NA	ncRNA
LINC01909	3' UTR	NA	ncRNA
LINC01909	3' UTR	NA	ncRNA
LINC01909	3' UTR	NA	ncRNA
LINC01909	3' UTR	NA	ncRNA
LINC01909	3' UTR	NA	ncRNA
LINC01962	3' UTR	NA	ncRNA
LINC01983	3' UTR	NA	ncRNA
LINC02036	Exon (uc062roo.1/101929337, exon 4 of 4)	NA	ncRNA
LINC02109	Exon (uc063cqk.1/uc063cqk.1, exon 1 of 2)	NA	ncRNA
LINC02111	Exon (uc063cnj.1/uc063cnj.1, exon 1 of 2)	NA	ncRNA
LINC02139	Exon (uc059xyv.1/uc059xyv.1, exon 2 of 2)	NA	ncRNA
LINC02139	Exon (uc059xyv.1/uc059xyv.1, exon 1 of 2)	NA	ncRNA
LINC02150	3' UTR	NA	ncRNA
LINC02182	Exon (uc059ygs.1/uc059ygs.1, exon 1 of 4)	NA	ncRNA
LINC02239	Exon (uc063cpo.1/uc063cpo.1, exon 1 of 5)	NA	ncRNA
LINC02268	3' UTR	NA	ncRNA
LINC02268	3' UTR	NA	ncRNA
LINC02268	3' UTR	NA	ncRNA
LINC02268	3' UTR	NA	ncRNA
LINC02268	3' UTR	NA	ncRNA
LINC02297	Exon (uc058ypx.1/uc058ypx.1, exon 2 of 2)	NA	ncRNA
LINC02365	Exon (uc003iwg.4/836, exon 4 of 7)	NA	ncRNA
LINC02365	3' UTR	NA	ncRNA
LINC02365	Exon (uc003iwg.4/836, exon 5 of 7)	NA	ncRNA
LINC02365	3' UTR	NA	ncRNA
LINC02365	Exon (uc003iwh.3/836, exon 7 of 8)	NA	ncRNA
LINC02365	3' UTR	NA	ncRNA
LINC02365	3' UTR	NA	ncRNA
LINC02365	3' UTR	NA	ncRNA
LINC02381	Exon (uc284nfw.1/uc284nfw.1, exon 5 of 6)	NA	ncRNA
LINC02405	Exon (uc058vbe.1/uc058vbe.1, exon 1 of 1)	NA	ncRNA
LINC02405	Exon (uc058vbe.1/uc058vbe.1, exon 1 of 1)	NA	ncRNA
LINC02405	Exon (uc058vbe.1/uc058vbe.1, exon 1 of 1)	NA	ncRNA
LINC02405	Exon (uc058vbe.1/uc058vbe.1, exon 1 of 1)	NA	ncRNA
LINC02405	Exon (uc058vbf.1/uc058vbf.1, exon 1 of 1)	NA	ncRNA
LMF1-AS1	5' UTR	NA	ncRNA
LMLN-AS1	Exon (uc003fyt.4/89782, exon 14 of 17)	NA	ncRNA
LOC100008587	Exon (uc061yzd.1/uc061yzd.1, exon 1 of 1)	NA	ncRNA
LOC100008587	Exon (uc061yyp.1/uc061yyp.1, exon 1 of 1)	NA	ncRNA
LOC100130172	Exon (uc003lbz.3/51306, exon 7 of 23)	NA	ncRNA
LOC100130357	3' UTR	NA	ncRNA
LOC100130357	3' UTR	NA	ncRNA
LOC100130357	3' UTR	NA	ncRNA
LOC100130357	3' UTR	NA	ncRNA
LOC100130357	3' UTR	NA	ncRNA
LOC100130357	Exon (uc063lxp.1/107080638, exon 5 of 8)	NA	ncRNA
LOC100130357	3' UTR	NA	ncRNA
LOC100130357	3' UTR	NA	ncRNA
LOC100130357	3' UTR	NA	ncRNA
LOC100131496	Exon (uc002xta.2/23613, exon 3 of 22)	NA	ncRNA
LOC100132077	Exon (uc004auq.1/100132077, exon 2 of 3)	NA	ncRNA
LOC100288123	Exon (uc002lua.5/57455, exon 2 of 16)	uncharacterized LOC100288123	ncRNA
LOC100288123	Exon (uc002lua.5/57455, exon 2 of 16)	uncharacterized LOC100288123	ncRNA
LOC100505915	Exon (uc059rdq.1/105369154, exon 14 of 18)	NA	ncRNA
LOC100505938	Exon (uc064bms.1/100505938, exon 5 of 7)	NA	ncRNA
LOC100505938	Exon (uc064bms.1/100505938, exon 4 of 7)	NA	ncRNA
LOC100505938	Exon (uc064bms.1/100505938, exon 6 of 7)	NA	ncRNA
LOC100505938	Exon (uc064bms.1/100505938, exon 5 of 7)	NA	ncRNA
LOC100505938	Exon (uc064bms.1/100505938, exon 7 of 7)	NA	ncRNA
LOC100506071	3' UTR	NA	ncRNA
LOC100506071	3' UTR	NA	ncRNA
LOC100506071	3' UTR	NA	ncRNA
LOC100506071	3' UTR	NA	ncRNA
LOC100506071	3' UTR	NA	ncRNA
LOC100506071	3' UTR	NA	ncRNA
LOC100506071	3' UTR	NA	ncRNA
LOC100506083	3' UTR	NA	ncRNA
LOC100506083	3' UTR	NA	ncRNA
LOC100506083	3' UTR	NA	ncRNA
LOC100506100	3' UTR	uncharacterized LOC100506100	ncRNA
LOC100506100	3' UTR	uncharacterized LOC100506100	ncRNA
LOC100506100	Exon (uc004bwa.3/10444, exon 13 of 16)	uncharacterized LOC100506100	ncRNA
LOC100506100	3' UTR	uncharacterized LOC100506100	ncRNA
LOC100506100	3' UTR	uncharacterized LOC100506100	ncRNA
LOC100506100	Exon (uc004bwa.3/10444, exon 9 of 16)	uncharacterized LOC100506100	ncRNA
LOC100506100	Exon (uc004bwa.3/10444, exon 13 of 16)	uncharacterized LOC100506100	ncRNA
LOC100506100	Exon (uc004bwa.3/10444, exon 11 of 16)	uncharacterized LOC100506100	ncRNA
LOC100506100	Exon (uc004bwa.3/10444, exon 14 of 16)	uncharacterized LOC100506100	ncRNA
LOC100506100	Exon (uc004bwa.3/10444, exon 11 of 16)	uncharacterized LOC100506100	ncRNA
LOC100506100	Exon (uc004bwa.3/10444, exon 12 of 16)	uncharacterized LOC100506100	ncRNA
LOC100506100	Exon (uc004bwa.3/10444, exon 9 of 16)	uncharacterized LOC100506100	ncRNA
LOC100506178	Exon (uc003svi.3/100506178, exon 3 of 4)	NA	ncRNA
LOC100506178	Exon (uc003svi.3/100506178, exon 3 of 4)	NA	ncRNA
LOC100506178	Exon (uc003svi.3/100506178, exon 4 of 4)	NA	ncRNA
LOC100506321	5' UTR	NA	ncRNA
LOC100506321	3' UTR	NA	ncRNA
LOC100506321	3' UTR	NA	ncRNA
LOC100506321	3' UTR	NA	ncRNA
LOC100506321	3' UTR	NA	ncRNA
LOC100506321	3' UTR	NA	ncRNA
LOC100506321	5' UTR	NA	ncRNA
LOC100506691	Exon (uc001ubo.4/605, exon 5 of 6)	NA	ncRNA
LOC100506691	Exon (uc001ubo.4/605, exon 4 of 6)	NA	ncRNA
LOC100506937	Exon (uc003vre.4/54927, exon 6 of 8)	NA	ncRNA
LOC100506937	3' UTR	NA	ncRNA
LOC100506937	Exon (uc003vre.4/54927, exon 5 of 8)	NA	ncRNA
LOC100506937	3' UTR	NA	ncRNA
LOC100507006	Exon (uc002sct.5/57162, exon 7 of 7)	NA	ncRNA
LOC100507006	3' UTR	NA	ncRNA
LOC100507006	3' UTR	NA	ncRNA
LOC100507006	3' UTR	NA	ncRNA
LOC100507006	3' UTR	NA	ncRNA
LOC100507006	3' UTR	NA	ncRNA
LOC100507006	3' UTR	NA	ncRNA
LOC100507006	3' UTR	NA	ncRNA
LOC100507006	3' UTR	NA	ncRNA
LOC100507006	Exon (uc002sct.5/57162, exon 3 of 7)	NA	ncRNA
LOC100507006	Exon (uc002sct.5/57162, exon 5 of 7)	NA	ncRNA
LOC100507006	Exon (uc002sct.5/57162, exon 5 of 7)	NA	ncRNA
LOC100507006	5' UTR	NA	ncRNA
LOC100507006	3' UTR	NA	ncRNA
LOC100507006	Exon (uc002sct.5/57162, exon 7 of 7)	NA	ncRNA
LOC100507006	3' UTR	NA	ncRNA
LOC100507006	3' UTR	NA	ncRNA
LOC100507006	Exon (uc002sct.5/57162, exon 6 of 7)	NA	ncRNA
LOC100507377	Exon (uc001sxc.4/100507377, exon 4 of 4)	NA	ncRNA
LOC100507377	Exon (uc009zrx.5/100507377, exon 3 of 7)	NA	ncRNA
LOC100507377	Exon (uc001sxc.4/100507377, exon 4 of 4)	NA	ncRNA
LOC100507377	Exon (uc001sxc.4/100507377, exon 4 of 4)	NA	ncRNA
LOC100507377	Exon (uc009zrx.5/100507377, exon 2 of 7)	NA	ncRNA
LOC100507412	Exon (uc284prx.1/100507412, exon 2 of 7)	NA	ncRNA
LOC100507412	Exon (uc032psn.2/100507412, exon 2 of 7)	NA	ncRNA
LOC100507557	Exon (uc003qla.4/84085, exon 2 of 3)	NA	ncRNA
LOC100507557	Exon (uc003qla.4/84085, exon 2 of 3)	NA	ncRNA
LOC100507557	Exon (uc003qla.4/84085, exon 2 of 3)	NA	ncRNA
LOC100507557	Exon (uc003qla.4/84085, exon 2 of 3)	NA	ncRNA
LOC100507557	Exon (uc003qla.4/84085, exon 2 of 3)	NA	ncRNA
LOC100507557	Exon (uc003qla.4/84085, exon 2 of 3)	NA	ncRNA
LOC100996437	3' UTR	NA	ncRNA
LOC100996437	3' UTR	NA	ncRNA
LOC101926963	Exon (uc032zar.2/101926963, exon 2 of 2)	NA	ncRNA
LOC101926964	Exon (uc284mpj.1/uc284mpj.1, exon 2 of 8)	NA	ncRNA
LOC101926964	Exon (uc284mpj.1/uc284mpj.1, exon 3 of 8)	NA	ncRNA
LOC101926964	Exon (uc284mpj.1/uc284mpj.1, exon 3 of 8)	NA	ncRNA
LOC101927000	3' UTR	NA	ncRNA
LOC101927000	3' UTR	NA	ncRNA
LOC101927021	Exon (uc003skf.3/101927021, exon 3 of 3)	NA	ncRNA
LOC101927021	Exon (uc003skf.3/101927021, exon 3 of 3)	NA	ncRNA
LOC101927021	Exon (uc003skf.3/101927021, exon 3 of 3)	NA	ncRNA
LOC101927021	Exon (uc003skf.3/101927021, exon 3 of 3)	NA	ncRNA
LOC101927021	Exon (uc003skf.3/101927021, exon 3 of 3)	NA	ncRNA
LOC101927027	Exon (uc002uly.4/114880, exon 18 of 26)	NA	ncRNA
LOC101927027	Exon (uc002uly.4/114880, exon 21 of 26)	NA	ncRNA
LOC101927027	3' UTR	NA	ncRNA
LOC101927027	Exon (uc002uly.4/114880, exon 24 of 26)	NA	ncRNA
LOC101927027	Exon (uc032ola.2/101927027, exon 2 of 4)	NA	ncRNA
LOC101927027	Exon (uc002uly.4/114880, exon 22 of 26)	NA	ncRNA
LOC101927027	Exon (uc002uly.4/114880, exon 18 of 26)	NA	ncRNA
LOC101927100	5' UTR	NA	ncRNA
LOC101927100	3' UTR	NA	ncRNA
LOC101927100	3' UTR	NA	ncRNA
LOC101927100	3' UTR	NA	ncRNA
LOC101927100	3' UTR	NA	ncRNA
LOC101927100	3' UTR	NA	ncRNA
LOC101927100	3' UTR	NA	ncRNA
LOC101927100	3' UTR	NA	ncRNA
LOC101927151	Exon (uc002nry.2/101927151, exon 2 of 2)	NA	ncRNA
LOC101927151	Exon (uc002nry.2/101927151, exon 2 of 2)	NA	ncRNA
LOC101927151	Exon (uc002nrz.2/101927151, exon 2 of 2)	NA	ncRNA
LOC101927151	Exon (uc002nry.2/101927151, exon 2 of 2)	NA	ncRNA
LOC101927151	Exon (uc002nry.2/101927151, exon 2 of 2)	NA	ncRNA
LOC101927151	Exon (uc002nrz.2/101927151, exon 2 of 2)	NA	ncRNA
LOC101927151	Exon (uc002nry.2/101927151, exon 2 of 2)	NA	ncRNA
LOC101927211	Exon (uc003pdr.4/9532, exon 3 of 3)	NA	ncRNA
LOC101927211	3' UTR	NA	ncRNA
LOC101927211	Exon (uc003pdt.5/51715, exon 5 of 7)	NA	ncRNA
LOC101927211	Exon (uc003pdr.4/9532, exon 2 of 3)	NA	ncRNA
LOC101927211	Exon (uc003pdt.5/51715, exon 4 of 7)	NA	ncRNA
LOC101927211	3' UTR	NA	ncRNA
LOC101927211	3' UTR	NA	ncRNA
LOC101927211	3' UTR	NA	ncRNA
LOC101927365	Exon (uc003ppo.5/25957, exon 4 of 12)	NA	ncRNA
LOC101927365	Exon (uc003ppo.5/25957, exon 5 of 12)	NA	ncRNA
LOC101927418	Exon (uc001wvr.4/54813, exon 3 of 5)	NA	ncRNA
LOC101927468	Exon (uc057khg.1/uc057khg.1, exon 2 of 2)	NA	ncRNA
LOC101927468	Exon (uc284msq.1/uc284msq.1, exon 4 of 4)	NA	ncRNA
LOC101927468	Exon (uc284msq.1/uc284msq.1, exon 4 of 4)	NA	ncRNA
LOC101927472	3' UTR	NA	ncRNA
LOC101927472	3' UTR	NA	ncRNA
LOC101927472	3' UTR	NA	ncRNA
LOC101927472	3' UTR	NA	ncRNA
LOC101927472	3' UTR	NA	ncRNA
LOC101927472	3' UTR	NA	ncRNA
LOC101927472	3' UTR	NA	ncRNA
LOC101927472	5' UTR	NA	ncRNA
LOC101927472	3' UTR	NA	ncRNA
LOC101927472	3' UTR	NA	ncRNA
LOC101927472	3' UTR	NA	ncRNA
LOC101927472	3' UTR	NA	ncRNA
LOC101927472	3' UTR	NA	ncRNA
LOC101927482	Exon (uc002utm.2/57520, exon 19 of 29)	NA	ncRNA
LOC101927539	Exon (uc010wnm.2/uc010wnm.2, exon 9 of 14)	NA	ncRNA
LOC101927550	3' UTR	NA	ncRNA
LOC101927550	Exon (uc064frx.1/101927550, exon 2 of 2)	NA	ncRNA
LOC101927550	3' UTR	NA	ncRNA
LOC101927550	3' UTR	NA	ncRNA
LOC101927550	Exon (uc003upp.3/8295, exon 68 of 72)	NA	ncRNA
LOC101927550	Exon (uc003upv.3/57154, exon 9 of 18)	NA	ncRNA
LOC101927550	Exon (uc003upp.3/8295, exon 67 of 72)	NA	ncRNA
LOC101927550	Exon (uc003upp.3/8295, exon 69 of 72)	NA	ncRNA
LOC101927550	3' UTR	NA	ncRNA
LOC101927550	Exon (uc003upv.3/57154, exon 13 of 18)	NA	ncRNA
LOC101927550	3' UTR	NA	ncRNA
LOC101927550	3' UTR	NA	ncRNA
LOC101927550	Exon (uc003upv.3/57154, exon 8 of 18)	NA	ncRNA
LOC101927550	Exon (uc003upp.3/8295, exon 66 of 72)	NA	ncRNA
LOC101927550	3' UTR	NA	ncRNA
LOC101927550	3' UTR	NA	ncRNA
LOC101927550	Exon (uc003upv.3/57154, exon 6 of 18)	NA	ncRNA
LOC101927550	Exon (uc064frx.1/101927550, exon 2 of 2)	NA	ncRNA
LOC101927550	3' UTR	NA	ncRNA
LOC101927550	Exon (uc064fry.1/uc064fry.1, exon 1 of 2)	NA	ncRNA
LOC101927550	Exon (uc003upv.3/57154, exon 7 of 18)	NA	ncRNA
LOC101927550	Exon (uc003upv.3/57154, exon 15 of 18)	NA	ncRNA
LOC101927550	3' UTR	NA	ncRNA
LOC101927550	3' UTR	NA	ncRNA
LOC101927550	Exon (uc003upv.3/57154, exon 14 of 18)	NA	ncRNA
LOC101927557	Exon (uc010wnm.2/uc010wnm.2, exon 7 of 14)	NA	ncRNA
LOC101927657	Exon (uc064qcp.1/101927657, exon 3 of 3)	NA	ncRNA
LOC101927668	3' UTR	NA	ncRNA
LOC101927668	3' UTR	NA	ncRNA
LOC101927793	Exon (uc059ylm.1/101927793, exon 3 of 3)	NA	ncRNA
LOC101927815	Exon (uc064jzf.1/101927815, exon 2 of 4)	NA	ncRNA
LOC101927815	Exon (uc064jzf.1/101927815, exon 4 of 4)	NA	ncRNA
LOC101927815	Exon (uc064jzg.1/101927815, exon 2 of 5)	NA	ncRNA
LOC101927815	Exon (uc064jzf.1/101927815, exon 3 of 4)	NA	ncRNA
LOC101927815	Exon (uc064jzi.1/101927815, exon 2 of 5)	NA	ncRNA
LOC101927815	Exon (uc064jzk.1/uc064jzk.1, exon 2 of 5)	NA	ncRNA
LOC101927815	Exon (uc064jzf.1/101927815, exon 4 of 4)	NA	ncRNA
LOC101927907	Exon (uc061lbm.1/uc061lbm.1, exon 1 of 1)	NA	ncRNA
LOC101927972	Exon (uc010jnv.2/10667, exon 5 of 7)	NA	ncRNA
LOC101928118	3' UTR	NA	ncRNA
LOC101928118	3' UTR	NA	ncRNA
LOC101928118	3' UTR	NA	ncRNA
LOC101928118	3' UTR	NA	ncRNA
LOC101928118	3' UTR	NA	ncRNA
LOC101928118	3' UTR	NA	ncRNA
LOC101928126	Exon (uc002ytn.4/100506334, exon 3 of 3)	NA	ncRNA
LOC101928126	Exon (uc002ytn.4/100506334, exon 3 of 3)	NA	ncRNA
LOC101928126	Exon (uc002ytn.4/100506334, exon 3 of 3)	NA	ncRNA
LOC101928126	Exon (uc002ytn.4/100506334, exon 3 of 3)	NA	ncRNA
LOC101928226	3' UTR	NA	ncRNA
LOC101928371	3' UTR	NA	ncRNA
LOC101928461	Exon (uc003qhc.4/4217, exon 5 of 30)	NA	ncRNA
LOC101928461	Exon (uc003qhc.4/4217, exon 11 of 30)	NA	ncRNA
LOC101928461	Exon (uc003qhc.4/4217, exon 9 of 30)	NA	ncRNA
LOC101928461	Exon (uc003qhc.4/4217, exon 4 of 30)	NA	ncRNA
LOC101928461	Exon (uc003qhc.4/4217, exon 10 of 30)	NA	ncRNA
LOC101928461	Exon (uc003qhc.4/4217, exon 17 of 30)	NA	ncRNA
LOC101928461	Exon (uc003qhc.4/4217, exon 15 of 30)	NA	ncRNA
LOC101928461	Exon (uc003qhc.4/4217, exon 7 of 30)	NA	ncRNA
LOC101928461	Exon (uc003qhc.4/4217, exon 8 of 30)	NA	ncRNA
LOC101928461	Exon (uc003qhc.4/4217, exon 6 of 30)	NA	ncRNA
LOC101928461	Exon (uc003qhc.4/4217, exon 16 of 30)	NA	ncRNA
LOC101928464	Exon (uc021upl.2/729747, exon 4 of 4)	NA	ncRNA
LOC101928626	Exon (uc057avp.1/uc057avp.1, exon 3 of 3)	NA	ncRNA
LOC101928626	Exon (uc284mlv.1/101928626, exon 3 of 6)	NA	ncRNA
LOC101928626	Exon (uc057avp.1/uc057avp.1, exon 2 of 3)	NA	ncRNA
LOC101928626	Exon (uc057avt.1/uc057avt.1, exon 1 of 2)	NA	ncRNA
LOC101928626	Exon (uc057avp.1/uc057avp.1, exon 3 of 3)	NA	ncRNA
LOC101928855	3' UTR	NA	ncRNA
LOC101928855	3' UTR	NA	ncRNA
LOC101928855	3' UTR	NA	ncRNA
LOC101928855	3' UTR	NA	ncRNA
LOC101928855	3' UTR	NA	ncRNA
LOC101928865	3' UTR	NA	ncRNA
LOC101928865	3' UTR	NA	ncRNA
LOC101928865	3' UTR	NA	ncRNA
LOC101928896	Exon (uc001ozi.3/79731, exon 7 of 14)	NA	ncRNA
LOC101929057	Exon (uc003pnn.2/23195, exon 48 of 102)	NA	ncRNA
LOC101929057	Exon (uc003pnn.2/23195, exon 28 of 102)	NA	ncRNA
LOC101929057	Exon (uc003pnn.2/23195, exon 75 of 102)	NA	ncRNA
LOC101929057	Exon (uc003pnn.2/23195, exon 46 of 102)	NA	ncRNA
LOC101929057	Exon (uc003pnn.2/23195, exon 62 of 102)	NA	ncRNA
LOC101929057	Exon (uc003pnn.2/23195, exon 37 of 102)	NA	ncRNA
LOC101929057	Exon (uc003pnn.2/23195, exon 64 of 102)	NA	ncRNA
LOC101929057	Exon (uc003pnn.2/23195, exon 51 of 102)	NA	ncRNA
LOC101929057	Exon (uc003pnn.2/23195, exon 73 of 102)	NA	ncRNA
LOC101929057	Exon (uc003pnn.2/23195, exon 69 of 102)	NA	ncRNA
LOC101929057	Exon (uc003pnn.2/23195, exon 30 of 102)	NA	ncRNA
LOC101929057	Exon (uc003pnn.2/23195, exon 63 of 102)	NA	ncRNA
LOC101929057	Exon (uc003pnn.2/23195, exon 72 of 102)	NA	ncRNA
LOC101929057	Exon (uc003pnn.2/23195, exon 29 of 102)	NA	ncRNA
LOC101929057	Exon (uc003pnn.2/23195, exon 60 of 102)	NA	ncRNA
LOC101929057	Exon (uc003pnn.2/23195, exon 61 of 102)	NA	ncRNA
LOC101929057	Exon (uc003pnn.2/23195, exon 36 of 102)	NA	ncRNA
LOC101929057	Exon (uc003pnn.2/23195, exon 34 of 102)	NA	ncRNA
LOC101929057	Exon (uc003pnn.2/23195, exon 51 of 102)	NA	ncRNA
LOC101929057	Exon (uc003pnn.2/23195, exon 57 of 102)	NA	ncRNA
LOC101929057	Exon (uc003pnn.2/23195, exon 53 of 102)	NA	ncRNA
LOC101929057	Exon (uc003pnn.2/23195, exon 56 of 102)	NA	ncRNA
LOC101929057	Exon (uc003pnn.2/23195, exon 44 of 102)	NA	ncRNA
LOC101929057	Exon (uc003pnn.2/23195, exon 28 of 102)	NA	ncRNA
LOC101929057	Exon (uc003pnn.2/23195, exon 58 of 102)	NA	ncRNA
LOC101929057	Exon (uc003pnn.2/23195, exon 70 of 102)	NA	ncRNA
LOC101929057	Exon (uc003pnn.2/23195, exon 55 of 102)	NA	ncRNA
LOC101929057	Exon (uc003pnn.2/23195, exon 76 of 102)	NA	ncRNA
LOC101929057	Exon (uc003pnn.2/23195, exon 49 of 102)	NA	ncRNA
LOC101929057	Exon (uc003pnn.2/23195, exon 59 of 102)	NA	ncRNA
LOC101929057	Exon (uc003pnn.2/23195, exon 65 of 102)	NA	ncRNA
LOC101929057	Exon (uc003pnn.2/23195, exon 49 of 102)	NA	ncRNA
LOC101929057	Exon (uc003pnn.2/23195, exon 71 of 102)	NA	ncRNA
LOC101929057	Exon (uc003pnn.2/23195, exon 50 of 102)	NA	ncRNA
LOC101929057	Exon (uc003pnn.2/23195, exon 43 of 102)	NA	ncRNA
LOC101929057	Exon (uc003pnn.2/23195, exon 68 of 102)	NA	ncRNA
LOC101929057	Exon (uc003pnn.2/23195, exon 54 of 102)	NA	ncRNA
LOC101929057	Exon (uc003pnn.2/23195, exon 67 of 102)	NA	ncRNA
LOC101929057	Exon (uc003pnn.2/23195, exon 31 of 102)	NA	ncRNA
LOC101929057	Exon (uc003pnn.2/23195, exon 32 of 102)	NA	ncRNA
LOC101929057	Exon (uc003pnn.2/23195, exon 43 of 102)	NA	ncRNA
LOC101929057	Exon (uc003pnn.2/23195, exon 74 of 102)	NA	ncRNA
LOC101929057	Exon (uc003pnn.2/23195, exon 66 of 102)	NA	ncRNA
LOC101929057	Exon (uc003pnn.2/23195, exon 40 of 102)	NA	ncRNA
LOC101929057	Exon (uc003pnn.2/23195, exon 33 of 102)	NA	ncRNA
LOC101929057	Exon (uc003pnn.2/23195, exon 52 of 102)	NA	ncRNA
LOC101929057	Exon (uc003pnn.2/23195, exon 41 of 102)	NA	ncRNA
LOC101929057	Exon (uc003pnn.2/23195, exon 39 of 102)	NA	ncRNA
LOC101929057	Exon (uc003pnn.2/23195, exon 45 of 102)	NA	ncRNA
LOC101929057	Exon (uc003pnn.2/23195, exon 38 of 102)	NA	ncRNA
LOC101929057	Exon (uc003pnn.2/23195, exon 47 of 102)	NA	ncRNA
LOC101929057	Exon (uc003pnn.2/23195, exon 42 of 102)	NA	ncRNA
LOC101929057	Exon (uc003pnn.2/23195, exon 35 of 102)	NA	ncRNA
LOC101929147	Exon (uc001eho.2/101929147, exon 3 of 4)	NA	ncRNA
LOC101929147	Exon (uc009whk.2/101929147, exon 3 of 4)	NA	ncRNA
LOC101929162	3' UTR	NA	ncRNA
LOC101929162	3' UTR	NA	ncRNA
LOC101929231	3' UTR	NA	ncRNA
LOC101929231	Exon (uc002txc.4/27249, exon 6 of 8)	NA	ncRNA
LOC101929231	Exon (uc002txc.4/27249, exon 5 of 8)	NA	ncRNA
LOC101929231	Exon (uc002txc.4/27249, exon 4 of 8)	NA	ncRNA
LOC101929231	Exon (uc002txc.4/27249, exon 3 of 8)	NA	ncRNA
LOC101929231	3' UTR	NA	ncRNA
LOC101929231	Exon (uc002txc.4/27249, exon 7 of 8)	NA	ncRNA
LOC101929445	Exon (uc001jaj.4/9790, exon 23 of 23)	NA	ncRNA
LOC101929445	3' UTR	NA	ncRNA
LOC101929445	Exon (uc001jaj.4/9790, exon 22 of 23)	NA	ncRNA
LOC101929529	3' UTR	NA	ncRNA
LOC101929529	Exon (uc062ytr.1/79807, exon 4 of 10)	NA	ncRNA
[truncated: 1,122 more rows]

## Sheet: mRNAs bind to EZH2
FRIP-seq analysis the EZH2-bound transcripts
GENENAME	GENENAME	Gene.Type
44258	membrane associated ring-CH-type finger 3	protein-coding
44261	membrane associated ring-CH-type finger 6	protein-coding
44262	membrane associated ring-CH-type finger 7	protein-coding
44263	membrane associated ring-CH-type finger 8	protein-coding
44441	septin 2	protein-coding
44445	septin 6	protein-coding
44446	septin 7	protein-coding
44448	septin 9	protein-coding
44450	septin 11	protein-coding
AAGAB	alpha- and gamma-adaptin binding protein	protein-coding
AAR2	AAR2 splicing factor homolog	protein-coding
AARS	alanyl-tRNA synthetase	protein-coding
AARS2	alanyl-tRNA synthetase 2, mitochondrial	protein-coding
AARSD1	alanyl-tRNA synthetase domain containing 1	protein-coding
AASDH	aminoadipate-semialdehyde dehydrogenase	protein-coding
AASDHPPT	aminoadipate-semialdehyde dehydrogenase-phosphopantetheinyl transferase	protein-coding
ABCA3	ATP binding cassette subfamily A member 3	protein-coding
ABCA7	ATP binding cassette subfamily A member 7	protein-coding
ABCB10	ATP binding cassette subfamily B member 10	protein-coding
ABCB8	ATP binding cassette subfamily B member 8	protein-coding
ABCC1	ATP binding cassette subfamily C member 1	protein-coding
ABCC10	ATP binding cassette subfamily C member 10	protein-coding
ABCC11	ATP binding cassette subfamily C member 11	protein-coding
ABCC3	ATP binding cassette subfamily C member 3	protein-coding
ABCC4	ATP binding cassette subfamily C member 4	protein-coding
ABCC5	ATP binding cassette subfamily C member 5	protein-coding
ABCC6	ATP binding cassette subfamily C member 6	protein-coding
ABCD1	ATP binding cassette subfamily D member 1	protein-coding
ABCD3	ATP binding cassette subfamily D member 3	protein-coding
ABCE1	ATP binding cassette subfamily E member 1	protein-coding
ABHD12	abhydrolase domain containing 12	protein-coding
ABHD15	abhydrolase domain containing 15	protein-coding
ABHD16A	abhydrolase domain containing 16A	protein-coding
ABHD17B	abhydrolase domain containing 17B	protein-coding
ABHD2	abhydrolase domain containing 2	protein-coding
ABHD5	abhydrolase domain containing 5	protein-coding
ABI2	abl interactor 2	protein-coding
ABL1	ABL proto-oncogene 1, non-receptor tyrosine kinase	protein-coding
ABL2	ABL proto-oncogene 2, non-receptor tyrosine kinase	protein-coding
ABO	ABO, alpha 1-3-N-acetylgalactosaminyltransferase and alpha 1-3-galactosyltransferase	protein-coding
ABR	active BCR-related	protein-coding
ABTB1	ankyrin repeat and BTB domain containing 1	protein-coding
ACAA2	acetyl-CoA acyltransferase 2	protein-coding
ACACA	acetyl-CoA carboxylase alpha	protein-coding
ACACB	acetyl-CoA carboxylase beta	protein-coding
ACAD8	acyl-CoA dehydrogenase family member 8	protein-coding
ACADM	acyl-CoA dehydrogenase, C-4 to C-12 straight chain	protein-coding
ACADS	acyl-CoA dehydrogenase, C-2 to C-3 short chain	protein-coding
ACAP2	ArfGAP with coiled-coil, ankyrin repeat and PH domains 2	protein-coding
ACAT1	acetyl-CoA acetyltransferase 1	protein-coding
ACBD3	acyl-CoA binding domain containing 3	protein-coding
ACBD5	acyl-CoA binding domain containing 5	protein-coding
ACBD6	acyl-CoA binding domain containing 6	protein-coding
ACER2	alkaline ceramidase 2	protein-coding
ACO2	aconitase 2	protein-coding
ACOT9	acyl-CoA thioesterase 9	protein-coding
ACSBG2	acyl-CoA synthetase bubblegum family member 2	protein-coding
ACSF3	acyl-CoA synthetase family member 3	protein-coding
ACSL1	acyl-CoA synthetase long-chain family member 1	protein-coding
ACSL3	acyl-CoA synthetase long-chain family member 3	protein-coding
ACSL4	acyl-CoA synthetase long-chain family member 4	protein-coding
ACSM1	acyl-CoA synthetase medium-chain family member 1	protein-coding
ACSM3	acyl-CoA synthetase medium-chain family member 3	protein-coding
ACSS2	acyl-CoA synthetase short-chain family member 2	protein-coding
ACTA1	actin, alpha 1, skeletal muscle	protein-coding
ACTL6A	actin like 6A	protein-coding
ACTL7A	actin like 7A	protein-coding
ACTL8	actin like 8	protein-coding
ACTN1	actinin alpha 1	protein-coding
ACTN4	actinin alpha 4	protein-coding
ACTR1A	ARP1 actin-related protein 1 homolog A, centractin alpha	protein-coding
ACTR1B	ARP1 actin-related protein 1 homolog B, centractin beta	protein-coding
ACTR2	ARP2 actin related protein 2 homolog	protein-coding
ACTR3	ARP3 actin related protein 3 homolog	protein-coding
ACVR1	activin A receptor type 1	protein-coding
ACVR1B	activin A receptor type 1B	protein-coding
ACVR2B	activin A receptor type 2B	protein-coding
ADAL	adenosine deaminase like	protein-coding
ADAM10	ADAM metallopeptidase domain 10	protein-coding
ADAM17	ADAM metallopeptidase domain 17	protein-coding
ADAM32	ADAM metallopeptidase domain 32	protein-coding
ADAM9	ADAM metallopeptidase domain 9	protein-coding
ADAMTS13	ADAM metallopeptidase with thrombospondin type 1 motif 13	protein-coding
ADAMTS3	ADAM metallopeptidase with thrombospondin type 1 motif 3	protein-coding
ADAMTS6	ADAM metallopeptidase with thrombospondin type 1 motif 6	protein-coding
ADAR	adenosine deaminase, RNA specific	protein-coding
ADARB1	adenosine deaminase, RNA specific B1	protein-coding
ADAT1	adenosine deaminase, tRNA specific 1	protein-coding
ADAT2	adenosine deaminase, tRNA specific 2	protein-coding
ADCY10	adenylate cyclase 10, soluble	protein-coding
ADCY3	adenylate cyclase 3	protein-coding
ADCY7	adenylate cyclase 7	protein-coding
ADD1	adducin 1	protein-coding
ADD2	adducin 2	protein-coding
ADD3	adducin 3	protein-coding
ADH5	alcohol dehydrogenase 5 (class III), chi polypeptide	protein-coding
ADI1	acireductone dioxygenase 1	protein-coding
ADIG	adipogenin	protein-coding
ADK	adenosine kinase	protein-coding
ADO	2-aminoethanethiol dioxygenase	protein-coding
ADORA2A	adenosine A2a receptor	protein-coding
ADPGK	ADP dependent glucokinase	protein-coding
ADPRHL1	ADP-ribosylhydrolase like 1	protein-coding
ADPRHL2	ADP-ribosylhydrolase like 2	protein-coding
ADSL	adenylosuccinate lyase	protein-coding
ADSS	adenylosuccinate synthase	protein-coding
ADSSL1	adenylosuccinate synthase like 1	protein-coding
AEBP2	AE binding protein 2	protein-coding
AEN	apoptosis enhancing nuclease	protein-coding
AFAP1	actin filament associated protein 1	protein-coding
AFF1	AF4/FMR2 family member 1	protein-coding
AFF4	AF4/FMR2 family member 4	protein-coding
AFG3L2	AFG3 like matrix AAA peptidase subunit 2	protein-coding
AGAP1	ArfGAP with GTPase domain, ankyrin repeat and PH domain 1	protein-coding
AGAP3	ArfGAP with GTPase domain, ankyrin repeat and PH domain 3	protein-coding
AGBL5	ATP/GTP binding protein like 5	protein-coding
AGGF1	angiogenic factor with G-patch and FHA domains 1	protein-coding
AGL	amylo-alpha-1, 6-glucosidase, 4-alpha-glucanotransferase	protein-coding
AGO1	argonaute 1, RISC catalytic component	protein-coding
AGO2	argonaute 2, RISC catalytic component	protein-coding
AGO3	argonaute 3, RISC catalytic component	protein-coding
AGO4	argonaute 4, RISC catalytic component	protein-coding
AGPAT3	1-acylglycerol-3-phosphate O-acyltransferase 3	protein-coding
AGPAT4	1-acylglycerol-3-phosphate O-acyltransferase 4	protein-coding
AGPAT5	1-acylglycerol-3-phosphate O-acyltransferase 5	protein-coding
AGRN	agrin	protein-coding
AGTPBP1	ATP/GTP binding protein 1	protein-coding
AGTRAP	angiotensin II receptor associated protein	protein-coding
AHCTF1	AT-hook containing transcription factor 1	protein-coding
AHCY	adenosylhomocysteinase	protein-coding
AHCYL1	adenosylhomocysteinase like 1	protein-coding
AHDC1	AT-hook DNA binding motif containing 1	protein-coding
AHNAK	AHNAK nucleoprotein	protein-coding
AHSA1	activator of HSP90 ATPase activity 1	protein-coding
AIFM1	apoptosis inducing factor mitochondria associated 1	protein-coding
AIFM2	apoptosis inducing factor, mitochondria associated 2	protein-coding
AIG1	androgen induced 1	protein-coding
AJUBA	ajuba LIM protein	protein-coding
AK2	adenylate kinase 2	protein-coding
AK3	adenylate kinase 3	protein-coding
AK5	adenylate kinase 5	protein-coding
AK7	adenylate kinase 7	protein-coding
AKAP1	A-kinase anchoring protein 1	protein-coding
AKAP10	A-kinase anchoring protein 10	protein-coding
AKAP11	A-kinase anchoring protein 11	protein-coding
AKAP12	A-kinase anchoring protein 12	protein-coding
AKAP17A	A-kinase anchoring protein 17A	protein-coding
AKAP8	A-kinase anchoring protein 8	protein-coding
AKIP1	A-kinase interacting protein 1	protein-coding
AKIRIN1	akirin 1	protein-coding
AKIRIN2	akirin 2	protein-coding
AKNA	AT-hook transcription factor	protein-coding
AKNAD1	AKNA domain containing 1	protein-coding
AKR1C1	aldo-keto reductase family 1 member C1	protein-coding
AKR1C2	aldo-keto reductase family 1 member C2	protein-coding
AKR7A2	aldo-keto reductase family 7 member A2	protein-coding
AKT2	AKT serine/threonine kinase 2	protein-coding
ALDH18A1	aldehyde dehydrogenase 18 family member A1	protein-coding
ALDH1A2	aldehyde dehydrogenase 1 family member A2	protein-coding
ALDH1B1	aldehyde dehydrogenase 1 family member B1	protein-coding
ALDH1L2	aldehyde dehydrogenase 1 family member L2	protein-coding
ALDH8A1	aldehyde dehydrogenase 8 family member A1	protein-coding
ALG1L	ALG1, chitobiosyldiphosphodolichol beta-mannosyltransferase like	protein-coding
ALG2	ALG2, alpha-1,3/1,6-mannosyltransferase	protein-coding
ALKBH3	alkB homolog 3, alpha-ketoglutaratedependent dioxygenase	protein-coding
ALKBH5	alkB homolog 5, RNA demethylase	protein-coding
ALKBH7	alkB homolog 7	protein-coding
ALKBH8	alkB homolog 8, tRNA methyltransferase	protein-coding
ALLC	allantoicase	protein-coding
ALMS1	ALMS1, centrosome and basal body associated protein	protein-coding
ALPK1	alpha kinase 1	protein-coding
ALPK3	alpha kinase 3	protein-coding
ALPL	alkaline phosphatase, liver/bone/kidney	protein-coding
AMBP	alpha-1-microglobulin/bikunin precursor	protein-coding
AMBRA1	autophagy and beclin 1 regulator 1	protein-coding
AMFR	autocrine motility factor receptor	protein-coding
AMMECR1L	AMMECR1 like	protein-coding
AMN	amnion associated transmembrane protein	protein-coding
AMOTL1	angiomotin like 1	protein-coding
AMPH	amphiphysin	protein-coding
AMZ2	archaelysin family metallopeptidase 2	protein-coding
ANAPC1	anaphase promoting complex subunit 1	protein-coding
ANAPC13	anaphase promoting complex subunit 13	protein-coding
ANAPC16	anaphase promoting complex subunit 16	protein-coding
ANAPC4	anaphase promoting complex subunit 4	protein-coding
ANAPC7	anaphase promoting complex subunit 7	protein-coding
ANGEL2	angel homolog 2	protein-coding
ANGPT1	angiopoietin 1	protein-coding
ANK1	ankyrin 1	protein-coding
ANKFY1	ankyrin repeat and FYVE domain containing 1	protein-coding
ANKH	ANKH inorganic pyrophosphate transport regulator	protein-coding
ANKHD1	ankyrin repeat and KH domain containing 1	protein-coding
ANKMY2	ankyrin repeat and MYND domain containing 2	protein-coding
ANKRD13A	ankyrin repeat domain 13A	protein-coding
ANKRD13C	ankyrin repeat domain 13C	protein-coding
ANKRD17	ankyrin repeat domain 17	protein-coding
ANKRD2	ankyrin repeat domain 2	protein-coding
ANKRD26	ankyrin repeat domain 26	protein-coding
ANKRD27	ankyrin repeat domain 27	protein-coding
ANKRD28	ankyrin repeat domain 28	protein-coding
ANKRD33B	ankyrin repeat domain 33B	protein-coding
ANKRD40	ankyrin repeat domain 40	protein-coding
ANKRD42	ankyrin repeat domain 42	protein-coding
ANKRD50	ankyrin repeat domain 50	protein-coding
ANKRD54	ankyrin repeat domain 54	protein-coding
ANKS1A	ankyrin repeat and sterile alpha motif domain containing 1A	protein-coding
ANKS1B	ankyrin repeat and sterile alpha motif domain containing 1B	protein-coding
ANKS3	ankyrin repeat and sterile alpha motif domain containing 3	protein-coding
ANKS6	ankyrin repeat and sterile alpha motif domain containing 6	protein-coding
ANO10	anoctamin 10	protein-coding
ANO6	anoctamin 6	protein-coding
ANO7	anoctamin 7	protein-coding
ANO8	anoctamin 8	protein-coding
ANP32B	acidic nuclear phosphoprotein 32 family member B	protein-coding
ANP32E	acidic nuclear phosphoprotein 32 family member E	protein-coding
ANTXR2	anthrax toxin receptor 2	protein-coding
ANXA1	annexin A1	protein-coding
ANXA2	annexin A2	protein-coding
ANXA4	annexin A4	protein-coding
ANXA5	annexin A5	protein-coding
ANXA7	annexin A7	protein-coding
AP1AR	adaptor related protein complex 1 associated regulatory protein	protein-coding
AP1B1	adaptor related protein complex 1 beta 1 subunit	protein-coding
AP1G1	adaptor related protein complex 1 gamma 1 subunit	protein-coding
AP1M1	adaptor related protein complex 1 mu 1 subunit	protein-coding
AP2A2	adaptor related protein complex 2 alpha 2 subunit	protein-coding
AP2B1	adaptor related protein complex 2 beta 1 subunit	protein-coding
AP3B1	adaptor related protein complex 3 beta 1 subunit	protein-coding
AP3M1	adaptor related protein complex 3 mu 1 subunit	protein-coding
AP4E1	adaptor related protein complex 4 epsilon 1 subunit	protein-coding
AP5B1	adaptor related protein complex 5 beta 1 subunit	protein-coding
AP5M1	adaptor related protein complex 5 mu 1 subunit	protein-coding
AP5S1	adaptor related protein complex 5 sigma 1 subunit	protein-coding
AP5Z1	adaptor related protein complex 5 zeta 1 subunit	protein-coding
APAF1	apoptotic peptidase activating factor 1	protein-coding
APBA2	amyloid beta precursor protein binding family A member 2	protein-coding
APC	APC, WNT signaling pathway regulator	protein-coding
APC2	APC2, WNT signaling pathway regulator	protein-coding
APEH	acylaminoacyl-peptide hydrolase	protein-coding
APEX2	apurinic/apyrimidinic endodeoxyribonuclease 2	protein-coding
APH1B	aph-1 homolog B, gamma-secretase subunit	protein-coding
API5	apoptosis inhibitor 5	protein-coding
APIP	APAF1 interacting protein	protein-coding
APLP2	amyloid beta precursor like protein 2	protein-coding
APOL1	apolipoprotein L1	protein-coding
APOL4	apolipoprotein L4	protein-coding
APOLD1	apolipoprotein L domain containing 1	protein-coding
APRT	adenine phosphoribosyltransferase	protein-coding
APTX	aprataxin	protein-coding
AQP8	aquaporin 8	protein-coding
AQR	aquarius intron-binding spliceosomal factor	protein-coding
ARAP1	ArfGAP with RhoGAP domain, ankyrin repeat and PH domain 1	protein-coding
AREL1	apoptosis resistant E3 ubiquitin protein ligase 1	protein-coding
ARFGAP2	ADP ribosylation factor GTPase activating protein 2	protein-coding
ARFGAP3	ADP ribosylation factor GTPase activating protein 3	protein-coding
ARFGEF1	ADP ribosylation factor guanine nucleotide exchange factor 1	protein-coding
ARFGEF2	ADP ribosylation factor guanine nucleotide exchange factor 2	protein-coding
ARG2	arginase 2	protein-coding
ARHGAP11B	Rho GTPase activating protein 11B	protein-coding
ARHGAP12	Rho GTPase activating protein 12	protein-coding
ARHGAP17	Rho GTPase activating protein 17	protein-coding
ARHGAP18	Rho GTPase activating protein 18	protein-coding
ARHGAP19	Rho GTPase activating protein 19	protein-coding
ARHGAP21	Rho GTPase activating protein 21	protein-coding
ARHGAP22	Rho GTPase activating protein 22	protein-coding
ARHGAP23	Rho GTPase activating protein 23	protein-coding
ARHGAP24	Rho GTPase activating protein 24	protein-coding
ARHGAP25	Rho GTPase activating protein 25	protein-coding
ARHGAP26	Rho GTPase activating protein 26	protein-coding
ARHGAP39	Rho GTPase activating protein 39	protein-coding
ARHGAP5	Rho GTPase activating protein 5	protein-coding
ARHGAP6	Rho GTPase activating protein 6	protein-coding
ARHGEF1	Rho guanine nucleotide exchange factor 1	protein-coding
ARHGEF11	Rho guanine nucleotide exchange factor 11	protein-coding
ARHGEF12	Rho guanine nucleotide exchange factor 12	protein-coding
ARHGEF18	Rho/Rac guanine nucleotide exchange factor 18	protein-coding
ARHGEF19	Rho guanine nucleotide exchange factor 19	protein-coding
ARHGEF2	Rho/Rac guanine nucleotide exchange factor 2	protein-coding
ARHGEF4	Rho guanine nucleotide exchange factor 4	protein-coding
ARHGEF6	Rac/Cdc42 guanine nucleotide exchange factor 6	protein-coding
ARHGEF7	Rho guanine nucleotide exchange factor 7	protein-coding
ARID1A	AT-rich interaction domain 1A	protein-coding
ARID1B	AT-rich interaction domain 1B	protein-coding
ARID3A	AT-rich interaction domain 3A	protein-coding
ARID3B	AT-rich interaction domain 3B	protein-coding
ARID4B	AT-rich interaction domain 4B	protein-coding
ARID5A	AT-rich interaction domain 5A	protein-coding
ARID5B	AT-rich interaction domain 5B	protein-coding
ARIH1	ariadne RBR E3 ubiquitin protein ligase 1	protein-coding
ARIH2	ariadne RBR E3 ubiquitin protein ligase 2	protein-coding
ARL1	ADP ribosylation factor like GTPase 1	protein-coding
ARL13A	ADP ribosylation factor like GTPase 13A	protein-coding
ARL14EPL	ADP ribosylation factor like GTPase 14 effector protein like	protein-coding
ARL2	ADP ribosylation factor like GTPase 2	protein-coding
ARL2BP	ADP ribosylation factor like GTPase 2 binding protein	protein-coding
ARL5A	ADP ribosylation factor like GTPase 5A	protein-coding
ARL5B	ADP ribosylation factor like GTPase 5B	protein-coding
ARL6IP1	ADP ribosylation factor like GTPase 6 interacting protein 1	protein-coding
ARL6IP4	ADP ribosylation factor like GTPase 6 interacting protein 4	protein-coding
ARL6IP6	ADP ribosylation factor like GTPase 6 interacting protein 6	protein-coding
ARL8A	ADP ribosylation factor like GTPase 8A	protein-coding
ARL8B	ADP ribosylation factor like GTPase 8B	protein-coding
ARMC1	armadillo repeat containing 1	protein-coding
ARMC10	armadillo repeat containing 10	protein-coding
ARMC7	armadillo repeat containing 7	protein-coding
ARMC8	armadillo repeat containing 8	protein-coding
ARMCX3	armadillo repeat containing, X-linked 3	protein-coding
ARMCX4	armadillo repeat containing, X-linked 4	protein-coding
ARNT	aryl hydrocarbon receptor nuclear translocator	protein-coding
ARNTL	aryl hydrocarbon receptor nuclear translocator like	protein-coding
ARPC1A	actin related protein 2/3 complex subunit 1A	protein-coding
ARPC2	actin related protein 2/3 complex subunit 2	protein-coding
ARPC4	actin related protein 2/3 complex subunit 4	protein-coding
ARPC5	actin related protein 2/3 complex subunit 5	protein-coding
ARPC5L	actin related protein 2/3 complex subunit 5 like	protein-coding
ARPP19	cAMP regulated phosphoprotein 19	protein-coding
ARRB1	arrestin beta 1	protein-coding
ARRDC2	arrestin domain containing 2	protein-coding
ARRDC3	arrestin domain containing 3	protein-coding
ARRDC4	arrestin domain containing 4	protein-coding
ARSG	arylsulfatase G	protein-coding
ARVCF	armadillo repeat gene deleted in velocardiofacial syndrome	protein-coding
ARX	aristaless related homeobox	protein-coding
ASAP2	ArfGAP with SH3 domain, ankyrin repeat and PH domain 2	protein-coding
ASAP3	ArfGAP with SH3 domain, ankyrin repeat and PH domain 3	protein-coding
ASB1	ankyrin repeat and SOCS box containing 1	protein-coding
ASB6	ankyrin repeat and SOCS box containing 6	protein-coding
ASB7	ankyrin repeat and SOCS box containing 7	protein-coding
ASB8	ankyrin repeat and SOCS box containing 8	protein-coding
ASCC2	activating signal cointegrator 1 complex subunit 2	protein-coding
ASCC3	activating signal cointegrator 1 complex subunit 3	protein-coding
ASH1L	ASH1 like histone lysine methyltransferase	protein-coding
ASIC3	acid sensing ion channel subunit 3	protein-coding
ASIP	agouti signaling protein	protein-coding
ASL	argininosuccinate lyase	protein-coding
ASMTL	acetylserotonin O-methyltransferase like	protein-coding
ASNS	asparagine synthetase (glutamine-hydrolyzing)	protein-coding
ASNSD1	asparagine synthetase domain containing 1	protein-coding
ASPH	aspartate beta-hydroxylase	protein-coding
ASPHD2	aspartate beta-hydroxylase domain containing 2	protein-coding
ASPM	abnormal spindle microtubule assembly	protein-coding
ASPRV1	aspartic peptidase, retroviral-like 1	protein-coding
ASPSCR1	ASPSCR1, UBX domain containing tether for SLC2A4	protein-coding
ASTN2	astrotactin 2	protein-coding
ASXL1	additional sex combs like 1, transcriptional regulator	protein-coding
ASXL2	additional sex combs like 2, transcriptional regulator	protein-coding
ATAD1	ATPase family, AAA domain containing 1	protein-coding
ATAD2	ATPase family, AAA domain containing 2	protein-coding
ATAD2B	ATPase family, AAA domain containing 2B	protein-coding
ATAD3A	ATPase family, AAA domain containing 3A	protein-coding
ATF1	activating transcription factor 1	protein-coding
ATF3	activating transcription factor 3	protein-coding
ATF6	activating transcription factor 6	protein-coding
ATG10	autophagy related 10	protein-coding
ATG13	autophagy related 13	protein-coding
ATG14	autophagy related 14	protein-coding
ATG16L1	autophagy related 16 like 1	protein-coding
ATG3	autophagy related 3	protein-coding
ATG4A	autophagy related 4A cysteine peptidase	protein-coding
ATG4B	autophagy related 4B cysteine peptidase	protein-coding
ATG4C	autophagy related 4C cysteine peptidase	protein-coding
ATG5	autophagy related 5	protein-coding
ATIC	5-aminoimidazole-4-carboxamide ribonucleotide formyltransferase/IMP cyclohydrolase	protein-coding
ATL1	atlastin GTPase 1	protein-coding
ATL2	atlastin GTPase 2	protein-coding
ATL3	atlastin GTPase 3	protein-coding
ATM	ATM serine/threonine kinase	protein-coding
ATP11A	ATPase phospholipid transporting 11A	protein-coding
ATP11B	ATPase phospholipid transporting 11B (putative)	protein-coding
ATP11C	ATPase phospholipid transporting 11C	protein-coding
ATP1A1	ATPase Na+/K+ transporting subunit alpha 1	protein-coding
ATP1B3	ATPase Na+/K+ transporting subunit beta 3	protein-coding
ATP2A2	ATPase sarcoplasmic/endoplasmic reticulum Ca2+ transporting 2	protein-coding
ATP2A3	ATPase sarcoplasmic/endoplasmic reticulum Ca2+ transporting 3	protein-coding
ATP2B1	ATPase plasma membrane Ca2+ transporting 1	protein-coding
ATP2B4	ATPase plasma membrane Ca2+ transporting 4	protein-coding
ATP2C1	ATPase secretory pathway Ca2+ transporting 1	protein-coding
ATP2C2	ATPase secretory pathway Ca2+ transporting 2	protein-coding
ATP5B	ATP synthase, H+ transporting, mitochondrial F1 complex, beta polypeptide	protein-coding
ATP5G2	ATP synthase, H+ transporting, mitochondrial Fo complex subunit C2 (subunit 9)	protein-coding
ATP5G3	ATP synthase, H+ transporting, mitochondrial Fo complex subunit C3 (subunit 9)	protein-coding
ATP5J	ATP synthase, H+ transporting, mitochondrial Fo complex subunit F6	protein-coding
ATP5L	ATP synthase, H+ transporting, mitochondrial Fo complex subunit G	protein-coding
ATP5O	ATP synthase, H+ transporting, mitochondrial F1 complex, O subunit	protein-coding
ATP6AP1L	ATPase H+ transporting accessory protein 1 like	protein-coding
ATP6V0A1	ATPase H+ transporting V0 subunit a1	protein-coding
ATP6V0A2	ATPase H+ transporting V0 subunit a2	protein-coding
ATP6V0E2	ATPase H+ transporting V0 subunit e2	protein-coding
ATP6V1B2	ATPase H+ transporting V1 subunit B2	protein-coding
ATP6V1C1	ATPase H+ transporting V1 subunit C1	protein-coding
ATP6V1C2	ATPase H+ transporting V1 subunit C2	protein-coding
ATP6V1E1	ATPase H+ transporting V1 subunit E1	protein-coding
ATP6V1E2	ATPase H+ transporting V1 subunit E2	protein-coding
ATP6V1F	ATPase H+ transporting V1 subunit F	protein-coding
ATP6V1G1	ATPase H+ transporting V1 subunit G1	protein-coding
ATP6V1H	ATPase H+ transporting V1 subunit H	protein-coding
ATP7A	ATPase copper transporting alpha	protein-coding
ATP8B2	ATPase phospholipid transporting 8B2	protein-coding
ATR	ATR serine/threonine kinase	protein-coding
ATRN	attractin	protein-coding
ATXN10	ataxin 10	protein-coding
ATXN1L	ataxin 1 like	protein-coding
ATXN2	ataxin 2	protein-coding
AUNIP	aurora kinase A and ninein interacting protein	protein-coding
AVL9	AVL9 cell migration associated	protein-coding
AVPI1	arginine vasopressin induced 1	protein-coding
AZI2	5-azacytidine induced 2	protein-coding
AZIN1	antizyme inhibitor 1	protein-coding
B3GALNT1	beta-1,3-N-acetylgalactosaminyltransferase 1 (globoside blood group)	protein-coding
B3GALNT2	beta-1,3-N-acetylgalactosaminyltransferase 2	protein-coding
B3GALT2	beta-1,3-galactosyltransferase 2	protein-coding
B3GNT2	UDP-GlcNAc:betaGal beta-1,3-N-acetylglucosaminyltransferase 2	protein-coding
B3GNT5	UDP-GlcNAc:betaGal beta-1,3-N-acetylglucosaminyltransferase 5	protein-coding
B4GALT5	beta-1,4-galactosyltransferase 5	protein-coding
BAAT	bile acid-CoA:amino acid N-acyltransferase	protein-coding
BACH1	BTB domain and CNC homolog 1	protein-coding
BACH2	BTB domain and CNC homolog 2	protein-coding
BAG6	BCL2 associated athanogene 6	protein-coding
BAHCC1	BAH domain and coiled-coil containing 1	protein-coding
BAIAP2L1	BAI1 associated protein 2 like 1	protein-coding
BAK1	BCL2 antagonist/killer 1	protein-coding
BAMBI	BMP and activin membrane bound inhibitor	protein-coding
BANP	BTG3 associated nuclear protein	protein-coding
BARD1	BRCA1 associated RING domain 1	protein-coding
BAZ1A	bromodomain adjacent to zinc finger domain 1A	protein-coding
BAZ1B	bromodomain adjacent to zinc finger domain 1B	protein-coding
BAZ2A	bromodomain adjacent to zinc finger domain 2A	protein-coding
BAZ2B	bromodomain adjacent to zinc finger domain 2B	protein-coding
BBS10	Bardet-Biedl syndrome 10	protein-coding
BBS12	Bardet-Biedl syndrome 12	protein-coding
BCAN	brevican	protein-coding
BCAP29	B-cell receptor associated protein 29	protein-coding
BCAP31	B-cell receptor-associated protein 31	protein-coding
BCAR1	BCAR1, Cas family scaffolding protein	protein-coding
BCAS2	BCAS2, pre-mRNA processing factor	protein-coding
BCAS3	BCAS3, microtubule associated cell migration factor	protein-coding
BCAS4	breast carcinoma amplified sequence 4	protein-coding
BCAT1	branched chain amino acid transaminase 1	protein-coding
BCDIN3D	BCDIN3 domain containing RNA methyltransferase	protein-coding
BCL2	BCL2, apoptosis regulator	protein-coding
BCL2L11	BCL2 like 11	protein-coding
BCL2L13	BCL2 like 13	protein-coding
BCL7A	BCL tumor suppressor 7A	protein-coding
BCL7B	BCL tumor suppressor 7B	protein-coding
BCL9	B-cell CLL/lymphoma 9	protein-coding
BCL9L	B-cell CLL/lymphoma 9 like	protein-coding
BCLAF1	BCL2 associated transcription factor 1	protein-coding
BCOR	BCL6 corepressor	protein-coding
BCORL1	BCL6 corepressor like 1	protein-coding
BCR	BCR, RhoGEF and GTPase activating protein	protein-coding
BDP1	B double prime 1, subunit of RNA polymerase III transcription initiation factor IIIB	protein-coding
BEND3	BEN domain containing 3	protein-coding
BEND7	BEN domain containing 7	protein-coding
BFAR	bifunctional apoptosis regulator	protein-coding
BHLHA15	basic helix-loop-helix family member a15	protein-coding
BHLHB9	basic helix-loop-helix family member b9	protein-coding
BHLHE40	basic helix-loop-helix family member e40	protein-coding
BICD2	BICD cargo adaptor 2	protein-coding
BID	BH3 interacting domain death agonist	protein-coding
BIRC2	baculoviral IAP repeat containing 2	protein-coding
BIRC6	baculoviral IAP repeat containing 6	protein-coding
BIVM	basic, immunoglobulin-like variable motif containing	protein-coding
BLM	Bloom syndrome RecQ like helicase	protein-coding
BLMH	bleomycin hydrolase	protein-coding
BLOC1S2	biogenesis of lysosomal organelles complex 1 subunit 2	protein-coding
BLOC1S5	biogenesis of lysosomal organelles complex 1 subunit 5	protein-coding
BLOC1S6	biogenesis of lysosomal organelles complex 1 subunit 6	protein-coding
BLVRA	biliverdin reductase A	protein-coding
BLZF1	basic leucine zipper nuclear factor 1	protein-coding
BMF	Bcl2 modifying factor	protein-coding
BMP2K	BMP2 inducible kinase	protein-coding
BMP8A	bone morphogenetic protein 8a	protein-coding
BMPR1A	bone morphogenetic protein receptor type 1A	protein-coding
BMPR2	bone morphogenetic protein receptor type 2	protein-coding
BMS1	BMS1, ribosome biogenesis factor	protein-coding
BNIP2	BCL2 interacting protein 2	protein-coding
BNIP3L	BCL2 interacting protein 3 like	protein-coding
BOLA3	bolA family member 3	protein-coding
BORA	bora, aurora kinase A activator	protein-coding
BPGM	bisphosphoglycerate mutase	protein-coding
BPHL	biphenyl hydrolase like	protein-coding
BPTF	bromodomain PHD finger transcription factor	protein-coding
BRAF	B-Raf proto-oncogene, serine/threonine kinase	protein-coding
BRCA1	BRCA1, DNA repair associated	protein-coding
BRD1	bromodomain containing 1	protein-coding
BRD3	bromodomain containing 3	protein-coding
BRD4	bromodomain containing 4	protein-coding
BRD7	bromodomain containing 7	protein-coding
BRF1	BRF1, RNA polymerase III transcription initiation factor subunit	protein-coding
BRF2	BRF2, RNA polymerase III transcription initiation factor subunit	protein-coding
BRI3	brain protein I3	protein-coding
BRK1	BRICK1, SCAR/WAVE actin nucleating complex subunit	protein-coding
BROX	BRO1 domain and CAAX motif containing	protein-coding
BRPF1	bromodomain and PHD finger containing 1	protein-coding
BRPF3	bromodomain and PHD finger containing 3	protein-coding
BRSK1	BR serine/threonine kinase 1	protein-coding
BRWD1	bromodomain and WD repeat domain containing 1	protein-coding
BRWD3	bromodomain and WD repeat domain containing 3	protein-coding
BSCL2	BSCL2, seipin lipid droplet biogenesis associated	protein-coding
BSDC1	BSD domain containing 1	protein-coding
BSN	bassoon presynaptic cytomatrix protein	protein-coding
BTBD1	BTB domain containing 1	protein-coding
BTBD10	BTB domain containing 10	protein-coding
BTBD3	BTB domain containing 3	protein-coding
BTF3L4	basic transcription factor 3 like 4	protein-coding
BTK	Bruton tyrosine kinase	protein-coding
BTN2A1	butyrophilin subfamily 2 member A1	protein-coding
BUB1	BUB1 mitotic checkpoint serine/threonine kinase	protein-coding
BUB1B	BUB1 mitotic checkpoint serine/threonine kinase B	protein-coding
BUB3	BUB3, mitotic checkpoint protein	protein-coding
BUD13	BUD13 homolog	protein-coding
BYSL	bystin like	protein-coding
BZW1	basic leucine zipper and W2 domains 1	protein-coding
C10orf128	chromosome 10 open reading frame 128	protein-coding
C10orf71	chromosome 10 open reading frame 71	protein-coding
C10orf88	chromosome 10 open reading frame 88	protein-coding
C11orf24	chromosome 11 open reading frame 24	protein-coding
C11orf57	chromosome 11 open reading frame 57	protein-coding
C11orf58	chromosome 11 open reading frame 58	protein-coding
C11orf65	chromosome 11 open reading frame 65	protein-coding
C11orf84	chromosome 11 open reading frame 84	protein-coding
C11orf91	chromosome 11 open reading frame 91	protein-coding
C11orf95	chromosome 11 open reading frame 95	protein-coding
C12orf43	chromosome 12 open reading frame 43	protein-coding
C12orf49	chromosome 12 open reading frame 49	protein-coding
C12orf66	chromosome 12 open reading frame 66	protein-coding
C12orf76	chromosome 12 open reading frame 76	protein-coding
C14orf159	chromosome 14 open reading frame 159	protein-coding
C14orf39	chromosome 14 open reading frame 39	protein-coding
C14orf79	chromosome 14 open reading frame 79	protein-coding
C14orf93	chromosome 14 open reading frame 93	protein-coding
C15orf39	chromosome 15 open reading frame 39	protein-coding
C15orf40	chromosome 15 open reading frame 40	protein-coding
C15orf52	chromosome 15 open reading frame 52	protein-coding
C15orf57	chromosome 15 open reading frame 57	protein-coding
C16orf46	chromosome 16 open reading frame 46	protein-coding
C16orf59	chromosome 16 open reading frame 59	protein-coding
C16orf62	chromosome 16 open reading frame 62	protein-coding
C16orf72	chromosome 16 open reading frame 72	protein-coding
C17orf51	chromosome 17 open reading frame 51	protein-coding
C18orf25	chromosome 18 open reading frame 25	protein-coding
C18orf54	chromosome 18 open reading frame 54	protein-coding
C18orf8	chromosome 18 open reading frame 8	protein-coding
C19orf12	chromosome 19 open reading frame 12	protein-coding
C19orf25	chromosome 19 open reading frame 25	protein-coding
C19orf35	chromosome 19 open reading frame 35	protein-coding
C19orf47	chromosome 19 open reading frame 47	protein-coding
C19orf53	chromosome 19 open reading frame 53	protein-coding
C19orf54	chromosome 19 open reading frame 54	protein-coding
C1GALT1	core 1 synthase, glycoprotein-N-acetylgalactosamine 3-beta-galactosyltransferase 1	protein-coding
C1orf123	chromosome 1 open reading frame 123	protein-coding
C1orf174	chromosome 1 open reading frame 174	protein-coding
C1orf52	chromosome 1 open reading frame 52	protein-coding
C1QBP	complement C1q binding protein	protein-coding
C1R	complement C1r	protein-coding
C20orf203	chromosome 20 open reading frame 203	protein-coding
C20orf24	chromosome 20 open reading frame 24	protein-coding
C20orf27	chromosome 20 open reading frame 27	protein-coding
C21orf33	chromosome 21 open reading frame 33	protein-coding
C21orf58	chromosome 21 open reading frame 58	protein-coding
C21orf59	chromosome 21 open reading frame 59	protein-coding
C22orf39	chromosome 22 open reading frame 39	protein-coding
C2CD2	C2 calcium dependent domain containing 2	protein-coding
C2CD3	C2 calcium dependent domain containing 3	protein-coding
C2orf49	chromosome 2 open reading frame 49	protein-coding
C2orf82	chromosome 2 open reading frame 82	protein-coding
C3orf20	chromosome 3 open reading frame 20	protein-coding
C3orf58	chromosome 3 open reading frame 58	protein-coding
C4orf3	chromosome 4 open reading frame 3	protein-coding
C4orf32	chromosome 4 open reading frame 32	protein-coding
C4orf33	chromosome 4 open reading frame 33	protein-coding
C4orf46	chromosome 4 open reading frame 46	protein-coding
C5orf15	chromosome 5 open reading frame 15	protein-coding
C5orf22	chromosome 5 open reading frame 22	protein-coding
C5orf24	chromosome 5 open reading frame 24	protein-coding
C5orf30	chromosome 5 open reading frame 30	protein-coding
C5orf47	chromosome 5 open reading frame 47	protein-coding
C5orf51	chromosome 5 open reading frame 51	protein-coding
C6orf1	chromosome 6 open reading frame 1	protein-coding
C6orf106	chromosome 6 open reading frame 106	protein-coding
C6orf203	chromosome 6 open reading frame 203	protein-coding
C6orf52	chromosome 6 open reading frame 52	protein-coding
C6orf62	chromosome 6 open reading frame 62	protein-coding
C6orf89	chromosome 6 open reading frame 89	protein-coding
C7orf25	chromosome 7 open reading frame 25	protein-coding
C8orf33	chromosome 8 open reading frame 33	protein-coding
C8orf76	chromosome 8 open reading frame 76	protein-coding
C8orf82	chromosome 8 open reading frame 82	protein-coding
C8orf88	chromosome 8 open reading frame 88	protein-coding
C9orf129	chromosome 9 open reading frame 129	protein-coding
C9orf16	chromosome 9 open reading frame 16	protein-coding
C9orf172	chromosome 9 open reading frame 172	protein-coding
C9orf40	chromosome 9 open reading frame 40	protein-coding
C9orf64	chromosome 9 open reading frame 64	protein-coding
CA8	carbonic anhydrase 8	protein-coding
CAAP1	caspase activity and apoptosis inhibitor 1	protein-coding
CAB39	calcium binding protein 39	protein-coding
CABIN1	calcineurin binding protein 1	protein-coding
CABP7	calcium binding protein 7	protein-coding
CACNA1I	calcium voltage-gated channel subunit alpha1 I	protein-coding
CACNG1	calcium voltage-gated channel auxiliary subunit gamma 1	protein-coding
CACTIN	cactin, spliceosome C complex subunit	protein-coding
CACUL1	CDK2 associated cullin domain 1	protein-coding
CAD	carbamoyl-phosphate synthetase 2, aspartate transcarbamylase, and dihydroorotase	protein-coding
CALB1	calbindin 1	protein-coding
CALCOCO2	calcium binding and coiled-coil domain 2	protein-coding
CALCRL	calcitonin receptor like receptor	protein-coding
CALM2	calmodulin 2	protein-coding
CALN1	calneuron 1	protein-coding
CALU	calumenin	protein-coding
CAMK2G	calcium/calmodulin dependent protein kinase II gamma	protein-coding
CAMKK1	calcium/calmodulin dependent protein kinase kinase 1	protein-coding
CAMKK2	calcium/calmodulin dependent protein kinase kinase 2	protein-coding
CAMLG	calcium modulating ligand	protein-coding
CAMSAP1	calmodulin regulated spectrin associated protein 1	protein-coding
CAMSAP2	calmodulin regulated spectrin associated protein family member 2	protein-coding
CAND1	cullin associated and neddylation dissociated 1	protein-coding
CAND2	cullin associated and neddylation dissociated 2 (putative)	protein-coding
CANX	calnexin	protein-coding
CAP1	adenylate cyclase associated protein 1	protein-coding
CAPN2	calpain 2	protein-coding
CAPN3	calpain 3	protein-coding
CAPN7	calpain 7	protein-coding
CAPRIN1	cell cycle associated protein 1	protein-coding
CAPZA1	capping actin protein of muscle Z-line alpha subunit 1	protein-coding
CAPZA2	capping actin protein of muscle Z-line alpha subunit 2	protein-coding
CAPZB	capping actin protein of muscle Z-line beta subunit	protein-coding
CARD10	caspase recruitment domain family member 10	protein-coding
CARD11	caspase recruitment domain family member 11	protein-coding
CARD6	caspase recruitment domain family member 6	protein-coding
CARD8	caspase recruitment domain family member 8	protein-coding
CARS	cysteinyl-tRNA synthetase	protein-coding
CARS2	cysteinyl-tRNA synthetase 2, mitochondrial (putative)	protein-coding
CASC3	cancer susceptibility 3	protein-coding
CASC4	cancer susceptibility 4	protein-coding
CASK	calcium/calmodulin dependent serine protein kinase	protein-coding
CASKIN1	CASK interacting protein 1	protein-coding
CASP10	caspase 10	protein-coding
CASP2	caspase 2	protein-coding
CASP6	caspase 6	protein-coding
CASP8	caspase 8	protein-coding
CASP9	caspase 9	protein-coding
CASS4	Cas scaffolding protein family member 4	protein-coding
CAST	calpastatin	protein-coding
CAT	catalase	protein-coding
CAV2	caveolin 2	protein-coding
CBFA2T3	CBFA2/RUNX1 translocation partner 3	protein-coding
CBFB	core-binding factor beta subunit	protein-coding
CBS	cystathionine-beta-synthase	protein-coding
CBX2	chromobox 2	protein-coding
CBX3	chromobox 3	protein-coding
CBX4	chromobox 4	protein-coding
CBX5	chromobox 5	protein-coding
CBX6	chromobox 6	protein-coding
CBX8	chromobox 8	protein-coding
CC2D1B	coiled-coil and C2 domain containing 1B	protein-coding
CC2D2A	coiled-coil and C2 domain containing 2A	protein-coding
CCAR1	cell division cycle and apoptosis regulator 1	protein-coding
CCDC102A	coiled-coil domain containing 102A	protein-coding
CCDC117	coiled-coil domain containing 117	protein-coding
CCDC124	coiled-coil domain containing 124	protein-coding
CCDC13	coiled-coil domain containing 13	protein-coding
CCDC134	coiled-coil domain containing 134	protein-coding
CCDC138	coiled-coil domain containing 138	protein-coding
CCDC144NL	coiled-coil domain containing 144 family, N-terminal like	protein-coding
CCDC148	coiled-coil domain containing 148	protein-coding
CCDC169-SOHLH2	CCDC169-SOHLH2 readthrough	protein-coding
CCDC181	coiled-coil domain containing 181	protein-coding
CCDC22	coiled-coil domain containing 22	protein-coding
CCDC24	coiled-coil domain containing 24	protein-coding
CCDC34	coiled-coil domain containing 34	protein-coding
CCDC51	coiled-coil domain containing 51	protein-coding
CCDC57	coiled-coil domain containing 57	protein-coding
CCDC6	coiled-coil domain containing 6	protein-coding
CCDC69	coiled-coil domain containing 69	protein-coding
CCDC71L	coiled-coil domain containing 71 like	protein-coding
CCDC82	coiled-coil domain containing 82	protein-coding
CCDC88A	coiled-coil domain containing 88A	protein-coding
CCDC88C	coiled-coil domain containing 88C	protein-coding
CCDC97	coiled-coil domain containing 97	protein-coding
CCL19	C-C motif chemokine ligand 19	protein-coding
CCL28	C-C motif chemokine ligand 28	protein-coding
CCM2	CCM2 scaffolding protein	protein-coding
CCNA2	cyclin A2	protein-coding
CCNB1IP1	cyclin B1 interacting protein 1	protein-coding
CCNB2	cyclin B2	protein-coding
CCNC	cyclin C	protein-coding
CCND2	cyclin D2	protein-coding
CCNE1	cyclin E1	protein-coding
CCNF	cyclin F	protein-coding
CCNH	cyclin H	protein-coding
CCNI	cyclin I	protein-coding
CCNT1	cyclin T1	protein-coding
CCNY	cyclin Y	protein-coding
CCPG1	cell cycle progression 1	protein-coding
CCSAP	centriole, cilia and spindle associated protein	protein-coding
CCSER2	coiled-coil serine rich protein 2	protein-coding
CCT4	chaperonin containing TCP1 subunit 4	protein-coding
CCT5	chaperonin containing TCP1 subunit 5	protein-coding
CCT7	chaperonin containing TCP1 subunit 7	protein-coding
CCT8	chaperonin containing TCP1 subunit 8	protein-coding
CD101	CD101 molecule	protein-coding
CD160	CD160 molecule	protein-coding
CD163L1	CD163 molecule like 1	protein-coding
CD164	CD164 molecule	protein-coding
CD180	CD180 molecule	protein-coding
CD247	CD247 molecule	protein-coding
CD2AP	CD2 associated protein	protein-coding
CD320	CD320 molecule	protein-coding
CD37	CD37 molecule	protein-coding
CD40LG	CD40 ligand	protein-coding
CD46	CD46 molecule	protein-coding
CD47	CD47 molecule	protein-coding
CD5	CD5 molecule	protein-coding
CD55	CD55 molecule (Cromer blood group)	protein-coding
CD58	CD58 molecule	protein-coding
CD59	CD59 molecule (CD59 blood group)	protein-coding
CD69	CD69 molecule	protein-coding
CD83	CD83 molecule	protein-coding
CD99L2	CD99 molecule like 2	protein-coding
CDADC1	cytidine and dCMP deaminase domain containing 1	protein-coding
CDC123	cell division cycle 123	protein-coding
CDC14A	cell division cycle 14A	protein-coding
CDC16	cell division cycle 16	protein-coding
CDC25A	cell division cycle 25A	protein-coding
CDC25C	cell division cycle 25C	protein-coding
CDC27	cell division cycle 27	protein-coding
CDC42	cell division cycle 42	protein-coding
CDC42BPA	CDC42 binding protein kinase alpha	protein-coding
CDC42BPB	CDC42 binding protein kinase beta	protein-coding
CDC42BPG	CDC42 binding protein kinase gamma	protein-coding
CDC42EP1	CDC42 effector protein 1	protein-coding
CDC42SE1	CDC42 small effector 1	protein-coding
CDC42SE2	CDC42 small effector 2	protein-coding
CDC5L	cell division cycle 5 like	protein-coding
CDC6	cell division cycle 6	protein-coding
CDC7	cell division cycle 7	protein-coding
CDC73	cell division cycle 73	protein-coding
CDCA2	cell division cycle associated 2	protein-coding
CDCA4	cell division cycle associated 4	protein-coding
CDCA7	cell division cycle associated 7	protein-coding
CDCP1	CUB domain containing protein 1	protein-coding
CDHR2	cadherin related family member 2	protein-coding
CDK1	cyclin dependent kinase 1	protein-coding
CDK10	cyclin dependent kinase 10	protein-coding
CDK12	cyclin dependent kinase 12	protein-coding
CDK13	cyclin dependent kinase 13	protein-coding
CDK16	cyclin dependent kinase 16	protein-coding
CDK17	cyclin dependent kinase 17	protein-coding
CDK19	cyclin dependent kinase 19	protein-coding
CDK5R1	cyclin dependent kinase 5 regulatory subunit 1	protein-coding
CDK5RAP1	CDK5 regulatory subunit associated protein 1	protein-coding
CDK5RAP2	CDK5 regulatory subunit associated protein 2	protein-coding
CDK6	cyclin dependent kinase 6	protein-coding
CDK7	cyclin dependent kinase 7	protein-coding
CDK8	cyclin dependent kinase 8	protein-coding
CDKAL1	CDK5 regulatory subunit associated protein 1 like 1	protein-coding
CDKN2C	cyclin dependent kinase inhibitor 2C	protein-coding
CDPF1	cysteine rich DPF motif domain containing 1	protein-coding
CDR2	cerebellar degeneration related protein 2	protein-coding
CDR2L	cerebellar degeneration related protein 2 like	protein-coding
CDRT15	CMT1A duplicated region transcript 15	protein-coding
CDRT4	CMT1A duplicated region transcript 4	protein-coding
CDS2	CDP-diacylglycerol synthase 2	protein-coding
CDV3	CDV3 homolog	protein-coding
CDYL	chromodomain Y like	protein-coding
CEACAM19	carcinoembryonic antigen related cell adhesion molecule 19	protein-coding
CEBPB	CCAAT/enhancer binding protein beta	protein-coding
CEBPD	CCAAT/enhancer binding protein delta	protein-coding
CEBPG	CCAAT/enhancer binding protein gamma	protein-coding
CECR2	CECR2, histone acetyl-lysine reader	protein-coding
CECR6	cat eye syndrome chromosome region, candidate 6	protein-coding
CELF2	CUGBP Elav-like family member 2	protein-coding
CELF3	CUGBP Elav-like family member 3	protein-coding
CELSR2	cadherin EGF LAG seven-pass G-type receptor 2	protein-coding
CENPA	centromere protein A	protein-coding
CENPF	centromere protein F	protein-coding
CENPH	centromere protein H	protein-coding
CENPI	centromere protein I	protein-coding
CENPJ	centromere protein J	protein-coding
CENPL	centromere protein L	protein-coding
CENPO	centromere protein O	protein-coding
CENPU	centromere protein U	protein-coding
CENPW	centromere protein W	protein-coding
CEP120	centrosomal protein 120	protein-coding
CEP152	centrosomal protein 152	protein-coding
CEP164	centrosomal protein 164	protein-coding
CEP170B	centrosomal protein 170B	protein-coding
CEP19	centrosomal protein 19	protein-coding
CEP192	centrosomal protein 192	protein-coding
CEP250	centrosomal protein 250	protein-coding
CEP350	centrosomal protein 350	protein-coding
CEP44	centrosomal protein 44	protein-coding
CEP57	centrosomal protein 57	protein-coding
CEP57L1	centrosomal protein 57 like 1	protein-coding
CEP68	centrosomal protein 68	protein-coding
CEP78	centrosomal protein 78	protein-coding
CEP85	centrosomal protein 85	protein-coding
CEP85L	centrosomal protein 85 like	protein-coding
CEP95	centrosomal protein 95	protein-coding
CEPT1	choline/ethanolamine phosphotransferase 1	protein-coding
CERK	ceramide kinase	protein-coding
CETN3	centrin 3	protein-coding
CFD	complement factor D	protein-coding
CFDP1	craniofacial development protein 1	protein-coding
CFP	complement factor properdin	protein-coding
CGGBP1	CGG triplet repeat binding protein 1	protein-coding
CGREF1	cell growth regulator with EF-hand domain 1	protein-coding
CHADL	chondroadherin like	protein-coding
CHAF1A	chromatin assembly factor 1 subunit A	protein-coding
CHAF1B	chromatin assembly factor 1 subunit B	protein-coding
CHCHD2	coiled-coil-helix-coiled-coil-helix domain containing 2	protein-coding
CHCHD3	coiled-coil-helix-coiled-coil-helix domain containing 3	protein-coding
CHCHD4	coiled-coil-helix-coiled-coil-helix domain containing 4	protein-coding
CHCHD5	coiled-coil-helix-coiled-coil-helix domain containing 5	protein-coding
CHCHD7	coiled-coil-helix-coiled-coil-helix domain containing 7	protein-coding
CHD1	chromodomain helicase DNA binding protein 1	protein-coding
CHD1L	chromodomain helicase DNA binding protein 1 like	protein-coding
CHD3	chromodomain helicase DNA binding protein 3	protein-coding
CHD4	chromodomain helicase DNA binding protein 4	protein-coding
CHD6	chromodomain helicase DNA binding protein 6	protein-coding
CHD7	chromodomain helicase DNA binding protein 7	protein-coding
CHD8	chromodomain helicase DNA binding protein 8	protein-coding
CHD9	chromodomain helicase DNA binding protein 9	protein-coding
CHDH	choline dehydrogenase	protein-coding
CHEK1	checkpoint kinase 1	protein-coding
CHGA	chromogranin A	protein-coding
CHIC2	cysteine rich hydrophobic domain 2	protein-coding
CHID1	chitinase domain containing 1	protein-coding
CHMP3	charged multivesicular body protein 3	protein-coding
CHMP4B	charged multivesicular body protein 4B	protein-coding
CHMP6	charged multivesicular body protein 6	protein-coding
CHP1	calcineurin like EF-hand protein 1	protein-coding
CHPF	chondroitin polymerizing factor	protein-coding
CHPT1	choline phosphotransferase 1	protein-coding
CHRAC1	chromatin accessibility complex 1	protein-coding
CHRM4	cholinergic receptor muscarinic 4	protein-coding
CHRNB1	cholinergic receptor nicotinic beta 1 subunit	protein-coding
CHST10	carbohydrate sulfotransferase 10	protein-coding
CHST2	carbohydrate sulfotransferase 2	protein-coding
CHST3	carbohydrate sulfotransferase 3	protein-coding
CHSY1	chondroitin sulfate synthase 1	protein-coding
CHUK	conserved helix-loop-helix ubiquitous kinase	protein-coding
CIC	capicua transcriptional repressor	protein-coding
CIITA	class II major histocompatibility complex transactivator	protein-coding
CISD2	CDGSH iron sulfur domain 2	protein-coding
CIT	citron rho-interacting serine/threonine kinase	protein-coding
CIZ1	CDKN1A interacting zinc finger protein 1	protein-coding
CKAP2	cytoskeleton associated protein 2	protein-coding
CKAP2L	cytoskeleton associated protein 2 like	protein-coding
CKAP5	cytoskeleton associated protein 5	protein-coding
CLASP2	cytoplasmic linker associated protein 2	protein-coding
CLCC1	chloride channel CLIC like 1	protein-coding
CLCN1	chloride voltage-gated channel 1	protein-coding
CLCN3	chloride voltage-gated channel 3	protein-coding
CLCN5	chloride voltage-gated channel 5	protein-coding
CLCN7	chloride voltage-gated channel 7	protein-coding
CLDN22	claudin 22	protein-coding
CLDN5	claudin 5	protein-coding
CLEC16A	C-type lectin domain containing 16A	protein-coding
CLEC18C	C-type lectin domain family 18 member C	protein-coding
CLEC2L	C-type lectin domain family 2 member L	protein-coding
CLEC3B	C-type lectin domain family 3 member B	protein-coding
CLIC4	chloride intracellular channel 4	protein-coding
CLINT1	clathrin interactor 1	protein-coding
CLIP1	CAP-Gly domain containing linker protein 1	protein-coding
CLIP2	CAP-Gly domain containing linker protein 2	protein-coding
CLK3	CDC like kinase 3	protein-coding
CLN3	CLN3, battenin	protein-coding
CLN8	CLN8, transmembrane ER and ERGIC protein	protein-coding
CLNS1A	chloride nucleotide-sensitive channel 1A	protein-coding
CLPB	ClpB homolog, mitochondrial AAA ATPase chaperonin	protein-coding
CLPTM1L	CLPTM1 like	protein-coding
CLPX	caseinolytic mitochondrial matrix peptidase chaperone subunit	protein-coding
CLSPN	claspin	protein-coding
CLSTN1	calsyntenin 1	protein-coding
CLTA	clathrin light chain A	protein-coding
CLTB	clathrin light chain B	protein-coding
CLTC	clathrin heavy chain	protein-coding
CLTCL1	clathrin heavy chain like 1	protein-coding
CMA1	chymase 1	protein-coding
CMAS	cytidine monophosphate N-acetylneuraminic acid synthetase	protein-coding
CMBL	carboxymethylenebutenolidase homolog	protein-coding
CMC4	C-X9-C motif containing 4	protein-coding
CMIP	c-Maf inducing protein	protein-coding
CMPK1	cytidine/uridine monophosphate kinase 1	protein-coding
CMSS1	cms1 ribosomal small subunit homolog (yeast)	protein-coding
CMTM3	CKLF like MARVEL transmembrane domain containing 3	protein-coding
CMTM6	CKLF like MARVEL transmembrane domain containing 6	protein-coding
CMTR1	cap methyltransferase 1	protein-coding
CMTR2	cap methyltransferase 2	protein-coding
CMYA5	cardiomyopathy associated 5	protein-coding
CNBD2	cyclic nucleotide binding domain containing 2	protein-coding
CNDP2	carnosine dipeptidase 2	protein-coding
CNIH1	cornichon family AMPA receptor auxiliary protein 1	protein-coding
CNIH4	cornichon family AMPA receptor auxiliary protein 4	protein-coding
CNKSR3	CNKSR family member 3	protein-coding
CNNM2	cyclin and CBS domain divalent metal cation transport mediator 2	protein-coding
CNNM3	cyclin and CBS domain divalent metal cation transport mediator 3	protein-coding
CNOT1	CCR4-NOT transcription complex subunit 1	protein-coding
CNOT10	CCR4-NOT transcription complex subunit 10	protein-coding
CNOT11	CCR4-NOT transcription complex subunit 11	protein-coding
CNOT2	CCR4-NOT transcription complex subunit 2	protein-coding
CNOT6	CCR4-NOT transcription complex subunit 6	protein-coding
CNOT6L	CCR4-NOT transcription complex subunit 6 like	protein-coding
CNOT8	CCR4-NOT transcription complex subunit 8	protein-coding
CNP	2',3'-cyclic nucleotide 3' phosphodiesterase	protein-coding
CNPY3	canopy FGF signaling regulator 3	protein-coding
CNST	consortin, connexin sorting protein	protein-coding
CNTF	ciliary neurotrophic factor	protein-coding
CNTRL	centriolin	protein-coding
COA1	cytochrome c oxidase assembly factor 1 homolog	protein-coding
COA5	cytochrome c oxidase assembly factor 5	protein-coding
COA7	cytochrome c oxidase assembly factor 7 (putative)	protein-coding
COG1	component of oligomeric golgi complex 1	protein-coding
COG2	component of oligomeric golgi complex 2	protein-coding
COG4	component of oligomeric golgi complex 4	protein-coding
COG5	component of oligomeric golgi complex 5	protein-coding
COIL	coilin	protein-coding
COL17A1	collagen type XVII alpha 1 chain	protein-coding
COL18A1	collagen type XVIII alpha 1 chain	protein-coding
COL4A3BP	collagen type IV alpha 3 binding protein	protein-coding
COL6A3	collagen type VI alpha 3 chain	protein-coding
COL6A5	collagen type VI alpha 5 chain	protein-coding
COLGALT1	collagen beta(1-O)galactosyltransferase 1	protein-coding
COLGALT2	collagen beta(1-O)galactosyltransferase 2	protein-coding
COMMD7	COMM domain containing 7	protein-coding
COPE	coatomer protein complex subunit epsilon	protein-coding
COPG2	coatomer protein complex subunit gamma 2	protein-coding
COPRS	coordinator of PRMT5 and differentiation stimulator	protein-coding
COPS2	COP9 signalosome subunit 2	protein-coding
COPS3	COP9 signalosome subunit 3	protein-coding
COPS4	COP9 signalosome subunit 4	protein-coding
COPS5	COP9 signalosome subunit 5	protein-coding
COPS7B	COP9 signalosome subunit 7B	protein-coding
COPZ1	coatomer protein complex subunit zeta 1	protein-coding
COQ3	coenzyme Q3, methyltransferase	protein-coding
COQ4	coenzyme Q4	protein-coding
COQ5	coenzyme Q5, methyltransferase	protein-coding
COQ6	coenzyme Q6, monooxygenase	protein-coding
CORO1C	coronin 1C	protein-coding
CORO2A	coronin 2A	protein-coding
CORO6	coronin 6	protein-coding
COX19	COX19, cytochrome c oxidase assembly factor	protein-coding
COX4I2	cytochrome c oxidase subunit 4I2	protein-coding
COX5A	cytochrome c oxidase subunit 5A	protein-coding
COX6C	cytochrome c oxidase subunit 6C	protein-coding
COX7A2	cytochrome c oxidase subunit 7A2	protein-coding
COX7A2L	cytochrome c oxidase subunit 7A2 like	protein-coding
COX7B	cytochrome c oxidase subunit 7B	protein-coding
CPAMD8	C3 and PZP like, alpha-2-macroglobulin domain containing 8	protein-coding
CPB2	carboxypeptidase B2	protein-coding
CPD	carboxypeptidase D	protein-coding
CPEB4	cytoplasmic polyadenylation element binding protein 4	protein-coding
CPED1	cadherin like and PC-esterase domain containing 1	protein-coding
CPNE1	copine 1	protein-coding
CPNE2	copine 2	protein-coding
CPNE9	copine family member 9	protein-coding
CPQ	carboxypeptidase Q	protein-coding
CPS1	carbamoyl-phosphate synthase 1	protein-coding
CPSF2	cleavage and polyadenylation specific factor 2	protein-coding
CPSF3	cleavage and polyadenylation specific factor 3	protein-coding
CPSF4L	cleavage and polyadenylation specific factor 4 like	protein-coding
CPSF6	cleavage and polyadenylation specific factor 6	protein-coding
CPSF7	cleavage and polyadenylation specific factor 7	protein-coding
CRADD	CASP2 and RIPK1 domain containing adaptor with death domain	protein-coding
CRB2	crumbs 2, cell polarity complex component	protein-coding
CRBN	cereblon	protein-coding
CREB1	cAMP responsive element binding protein 1	protein-coding
CREBBP	CREB binding protein	protein-coding
CREG1	cellular repressor of E1A stimulated genes 1	protein-coding
CRELD1	cysteine rich with EGF like domains 1	protein-coding
CREM	cAMP responsive element modulator	protein-coding
CRIP3	cysteine rich protein 3	protein-coding
CRK	CRK proto-oncogene, adaptor protein	protein-coding
CRKL	CRK like proto-oncogene, adaptor protein	protein-coding
CRLF3	cytokine receptor like factor 3	protein-coding
CRTAP	cartilage associated protein	protein-coding
CRTC1	CREB regulated transcription coactivator 1	protein-coding
CRTC3	CREB regulated transcription coactivator 3	protein-coding
CRY1	cryptochrome circadian clock 1	protein-coding
CRYZ	crystallin zeta	protein-coding
CSDE1	cold shock domain containing E1	protein-coding
CSE1L	chromosome segregation 1 like	protein-coding
CSGALNACT2	chondroitin sulfate N-acetylgalactosaminyltransferase 2	protein-coding
CSMD1	CUB and Sushi multiple domains 1	protein-coding
CSNK1A1	casein kinase 1 alpha 1	protein-coding
CSNK1G3	casein kinase 1 gamma 3	protein-coding
CSNK2A1	casein kinase 2 alpha 1	protein-coding
CSNK2A2	casein kinase 2 alpha 2	protein-coding
CSPG5	chondroitin sulfate proteoglycan 5	protein-coding
CSPP1	centrosome and spindle pole associated protein 1	protein-coding
CSRNP2	cysteine and serine rich nuclear protein 2	protein-coding
CSRP1	cysteine and glycine rich protein 1	protein-coding
CST3	cystatin C	protein-coding
CT45A10	cancer/testis antigen family 45 member A10	protein-coding
CT45A3	cancer/testis antigen family 45 member A3	protein-coding
CT45A7	cancer/testis antigen family 45 member A7	protein-coding
CT45A8	cancer/testis antigen family 45 member A8	protein-coding
CT55	cancer/testis antigen 55	protein-coding
CTBP1	C-terminal binding protein 1	protein-coding
CTCF	CCCTC-binding factor	protein-coding
CTCFL	CCCTC-binding factor like	protein-coding
CTDP1	CTD phosphatase subunit 1	protein-coding
CTDSPL	CTD small phosphatase like	protein-coding
CTDSPL2	CTD small phosphatase like 2	protein-coding
CTH	cystathionine gamma-lyase	protein-coding
CTNNA1	catenin alpha 1	protein-coding
CTNNAL1	catenin alpha like 1	protein-coding
CTNNBIP1	catenin beta interacting protein 1	protein-coding
CTNNBL1	catenin beta like 1	protein-coding
CTNND1	catenin delta 1	protein-coding
CTPS1	CTP synthase 1	protein-coding
CTR9	CTR9 homolog, Paf1/RNA polymerase II complex component	protein-coding
CTSB	cathepsin B	protein-coding
CTSC	cathepsin C	protein-coding
CTSH	cathepsin H	protein-coding
CTSL	cathepsin L	protein-coding
CTTN	cortactin	protein-coding
CUEDC1	CUE domain containing 1	protein-coding
CUL1	cullin 1	protein-coding
CUL2	cullin 2	protein-coding
CUL3	cullin 3	protein-coding
CUL4A	cullin 4A	protein-coding
CUL4B	cullin 4B	protein-coding
CUL5	cullin 5	protein-coding
CUTC	cutC copper transporter	protein-coding
CUX1	cut like homeobox 1	protein-coding
CWC22	CWC22 spliceosome associated protein homolog	protein-coding
CWF19L2	CWF19 like 2, cell cycle control (S. pombe)	protein-coding
CXCR6	C-X-C motif chemokine receptor 6	protein-coding
CXorf40A	chromosome X open reading frame 40A	protein-coding
CXorf40B	chromosome X open reading frame 40B	protein-coding
CXorf56	chromosome X open reading frame 56	protein-coding
CXXC5	CXXC finger protein 5	protein-coding
CYB561	cytochrome b561	protein-coding
CYB561D2	cytochrome b561 family member D2	protein-coding
CYB5B	cytochrome b5 type B	protein-coding
CYB5D2	cytochrome b5 domain containing 2	protein-coding
CYB5R4	cytochrome b5 reductase 4	protein-coding
CYBA	cytochrome b-245 alpha chain	protein-coding
CYFIP1	cytoplasmic FMR1 interacting protein 1	protein-coding
CYLD	CYLD lysine 63 deubiquitinase	protein-coding
CYP17A1	cytochrome P450 family 17 subfamily A member 1	protein-coding
CYP2R1	cytochrome P450 family 2 subfamily R member 1	protein-coding
CYP4F2	cytochrome P450 family 4 subfamily F member 2	protein-coding
CYP51A1	cytochrome P450 family 51 subfamily A member 1	protein-coding
CYTH1	cytohesin 1	protein-coding
CYTH2	cytohesin 2	protein-coding
CYTH3	cytohesin 3	protein-coding
D2HGDH	D-2-hydroxyglutarate dehydrogenase	protein-coding
DAB2	DAB2, clathrin adaptor protein	protein-coding
DAD1	defender against cell death 1	protein-coding
DAG1	dystroglycan 1	protein-coding
DAP	death associated protein	protein-coding
DAP3	death associated protein 3	protein-coding
DAPK1	death associated protein kinase 1	protein-coding
DARS	aspartyl-tRNA synthetase	protein-coding
DAZAP2	DAZ associated protein 2	protein-coding
DBF4B	DBF4 zinc finger B	protein-coding
DBN1	drebrin 1	protein-coding
DBP	D-box binding PAR bZIP transcription factor	protein-coding
DBR1	debranching RNA lariats 1	protein-coding
DCAF10	DDB1 and CUL4 associated factor 10	protein-coding
DCAF11	DDB1 and CUL4 associated factor 11	protein-coding
DCAF12	DDB1 and CUL4 associated factor 12	protein-coding
DCAF13	DDB1 and CUL4 associated factor 13	protein-coding
DCAF17	DDB1 and CUL4 associated factor 17	protein-coding
DCAF5	DDB1 and CUL4 associated factor 5	protein-coding
DCAF7	DDB1 and CUL4 associated factor 7	protein-coding
DCAKD	dephospho-CoA kinase domain containing	protein-coding
DCBLD1	discoidin, CUB and LCCL domain containing 1	protein-coding
DCBLD2	discoidin, CUB and LCCL domain containing 2	protein-coding
DCHS1	dachsous cadherin-related 1	protein-coding
DCHS2	dachsous cadherin-related 2	protein-coding
DCK	deoxycytidine kinase	protein-coding
DCLK2	doublecortin like kinase 2	protein-coding
DCLRE1B	DNA cross-link repair 1B	protein-coding
DCLRE1C	DNA cross-link repair 1C	protein-coding
DCP2	decapping mRNA 2	protein-coding
DCPS	decapping enzyme, scavenger	protein-coding
DCTD	dCMP deaminase	protein-coding
DCUN1D2	defective in cullin neddylation 1 domain containing 2	protein-coding
DCUN1D5	defective in cullin neddylation 1 domain containing 5	protein-coding
DDB1	damage specific DNA binding protein 1	protein-coding
DDI2	DNA damage inducible 1 homolog 2	protein-coding
DDN	dendrin	protein-coding
DDX1	DEAD-box helicase 1	protein-coding
DDX10	DEAD-box helicase 10	protein-coding
DDX17	DEAD-box helicase 17	protein-coding
DDX18	DEAD-box helicase 18	protein-coding
DDX19A	DEAD-box helicase 19A	protein-coding
DDX20	DEAD-box helicase 20	protein-coding
DDX21	DExD-box helicase 21	protein-coding
DDX23	DEAD-box helicase 23	protein-coding
DDX27	DEAD-box helicase 27	protein-coding
DDX31	DEAD-box helicase 31	protein-coding
DDX39A	DExD-box helicase 39A	protein-coding
DDX3X	DEAD-box helicase 3, X-linked	protein-coding
DDX46	DEAD-box helicase 46	protein-coding
DDX50	DExD-box helicase 50	protein-coding
DDX55	DEAD-box helicase 55	protein-coding
DDX59	DEAD-box helicase 59	protein-coding
DDX6	DEAD-box helicase 6	protein-coding
DEAF1	DEAF1, transcription factor	protein-coding
DECR1	2,4-dienoyl-CoA reductase 1	protein-coding
DEDD2	death effector domain containing 2	protein-coding
DEF6	DEF6, guanine nucleotide exchange factor	protein-coding
DEFB115	defensin beta 115	protein-coding
DEGS1	delta 4-desaturase, sphingolipid 1	protein-coding
DEK	DEK proto-oncogene	protein-coding
DENND1B	DENN domain containing 1B	protein-coding
DENND3	DENN domain containing 3	protein-coding
DENND4A	DENN domain containing 4A	protein-coding
DENND4C	DENN domain containing 4C	protein-coding
DENND5A	DENN domain containing 5A	protein-coding
DENND5B	DENN domain containing 5B	protein-coding
DENND6A	DENN domain containing 6A	protein-coding
DEPDC1	DEP domain containing 1	protein-coding
DEPDC1B	DEP domain containing 1B	protein-coding
DERL1	derlin 1	protein-coding
DERL2	derlin 2	protein-coding
DESI2	desumoylating isopeptidase 2	protein-coding
DET1	de-etiolated homolog 1 (Arabidopsis)	protein-coding
DGAT2L6	diacylglycerol O-acyltransferase 2 like 6	protein-coding
DGCR14	DiGeorge syndrome critical region gene 14	protein-coding
DGCR2	DiGeorge syndrome critical region gene 2	protein-coding
DGCR6	DiGeorge syndrome critical region gene 6	protein-coding
DGCR6L	DiGeorge syndrome critical region gene 6 like	protein-coding
DGCR8	DGCR8, microprocessor complex subunit	protein-coding
DGKD	diacylglycerol kinase delta	protein-coding
DGKI	diacylglycerol kinase iota	protein-coding
DGUOK	deoxyguanosine kinase	protein-coding
DHCR24	24-dehydrocholesterol reductase	protein-coding
DHRS13	dehydrogenase/reductase 13	protein-coding
DHRS2	dehydrogenase/reductase 2	protein-coding
DHRS7	dehydrogenase/reductase 7	protein-coding
DHRS7B	dehydrogenase/reductase 7B	protein-coding
DHRSX	dehydrogenase/reductase X-linked	protein-coding
DHX15	DEAH-box helicase 15	protein-coding
DHX16	DEAH-box helicase 16	protein-coding
DHX30	DExH-box helicase 30	protein-coding
DHX32	DEAH-box helicase 32 (putative)	protein-coding
DHX34	DExH-box helicase 34	protein-coding
DHX35	DEAH-box helicase 35	protein-coding
DHX36	DEAH-box helicase 36	protein-coding
DHX40	DEAH-box helicase 40	protein-coding
DHX8	DEAH-box helicase 8	protein-coding
DHX9	DExH-box helicase 9	protein-coding
DIABLO	diablo IAP-binding mitochondrial protein	protein-coding
DICER1	dicer 1, ribonuclease III	protein-coding
DIDO1	death inducer-obliterator 1	protein-coding
DIMT1	DIM1 dimethyladenosine transferase 1 homolog	protein-coding
DIP2A	disco interacting protein 2 homolog A	protein-coding
DIP2B	disco interacting protein 2 homolog B	protein-coding
DIRAS1	DIRAS family GTPase 1	protein-coding
DIS3	DIS3 homolog, exosome endoribonuclease and 3'-5' exoribonuclease	protein-coding
DIS3L	DIS3 like exosome 3'-5' exoribonuclease	protein-coding
DIS3L2	DIS3 like 3'-5' exoribonuclease 2	protein-coding
DIXDC1	DIX domain containing 1	protein-coding
DKKL1	dickkopf like acrosomal protein 1	protein-coding
DLAT	dihydrolipoamide S-acetyltransferase	protein-coding
DLC1	DLC1 Rho GTPase activating protein	protein-coding
DLD	dihydrolipoamide dehydrogenase	protein-coding
DLG1	discs large MAGUK scaffold protein 1	protein-coding
DLG3	discs large MAGUK scaffold protein 3	protein-coding
DLGAP5	DLG associated protein 5	protein-coding
DLK1	delta like non-canonical Notch ligand 1	protein-coding
DLX1	distal-less homeobox 1	protein-coding
DMD	dystrophin	protein-coding
DMRTA2	DMRT like family A2	protein-coding
DMTF1	cyclin D binding myb like transcription factor 1	protein-coding
DMXL1	Dmx like 1	protein-coding
DMXL2	Dmx like 2	protein-coding
DNA2	DNA replication helicase/nuclease 2	protein-coding
DNAH14	dynein axonemal heavy chain 14	protein-coding
DNAH7	dynein axonemal heavy chain 7	protein-coding
DNAJA1	DnaJ heat shock protein family (Hsp40) member A1	protein-coding
DNAJA2	DnaJ heat shock protein family (Hsp40) member A2	protein-coding
DNAJA3	DnaJ heat shock protein family (Hsp40) member A3	protein-coding
DNAJB12	DnaJ heat shock protein family (Hsp40) member B12	protein-coding
DNAJB6	DnaJ heat shock protein family (Hsp40) member B6	protein-coding
DNAJC1	DnaJ heat shock protein family (Hsp40) member C1	protein-coding
DNAJC10	DnaJ heat shock protein family (Hsp40) member C10	protein-coding
DNAJC11	DnaJ heat shock protein family (Hsp40) member C11	protein-coding
DNAJC12	DnaJ heat shock protein family (Hsp40) member C12	protein-coding
DNAJC13	DnaJ heat shock protein family (Hsp40) member C13	protein-coding
DNAJC16	DnaJ heat shock protein family (Hsp40) member C16	protein-coding
DNAJC19	DnaJ heat shock protein family (Hsp40) member C19	protein-coding
DNAJC2	DnaJ heat shock protein family (Hsp40) member C2	protein-coding
DNAJC21	DnaJ heat shock protein family (Hsp40) member C21	protein-coding
DNAJC3	DnaJ heat shock protein family (Hsp40) member C3	protein-coding
DNAJC6	DnaJ heat shock protein family (Hsp40) member C6	protein-coding
DNAJC7	DnaJ heat shock protein family (Hsp40) member C7	protein-coding
DNAJC9	DnaJ heat shock protein family (Hsp40) member C9	protein-coding
DNAL4	dynein axonemal light chain 4	protein-coding
DNHD1	dynein heavy chain domain 1	protein-coding
DNM1L	dynamin 1 like	protein-coding
DNMT1	DNA methyltransferase 1	protein-coding
DNMT3A	DNA methyltransferase 3 alpha	protein-coding
DNMT3B	DNA methyltransferase 3 beta	protein-coding
DNPEP	aspartyl aminopeptidase	protein-coding
DNTTIP2	deoxynucleotidyltransferase terminal interacting protein 2	protein-coding
DOCK11	dedicator of cytokinesis 11	protein-coding
DOCK2	dedicator of cytokinesis 2	protein-coding
DOCK7	dedicator of cytokinesis 7	protein-coding
DOCK8	dedicator of cytokinesis 8	protein-coding
DOCK9	dedicator of cytokinesis 9	protein-coding
DOHH	deoxyhypusine hydroxylase	protein-coding
DOK4	docking protein 4	protein-coding
DOK7	docking protein 7	protein-coding
DOLPP1	dolichyldiphosphatase 1	protein-coding
DONSON	downstream neighbor of SON	protein-coding
DOPEY1	dopey family member 1	protein-coding
DOT1L	DOT1 like histone lysine methyltransferase	protein-coding
DPH3	diphthamide biosynthesis 3	protein-coding
DPH7	diphthamide biosynthesis 7	protein-coding
DPP8	dipeptidyl peptidase 8	protein-coding
DPY19L1	dpy-19 like 1	protein-coding
DRC1	dynein regulatory complex subunit 1	protein-coding
DRG1	developmentally regulated GTP binding protein 1	protein-coding
DROSHA	drosha ribonuclease III	protein-coding
DRP2	dystrophin related protein 2	protein-coding
DSC3	desmocollin 3	protein-coding
DSCC1	DNA replication and sister chromatid cohesion 1	protein-coding
DSCR3	DSCR3 arrestin fold containing	protein-coding
DSE	dermatan sulfate epimerase	protein-coding
DSG2	desmoglein 2	protein-coding
DSN1	DSN1 homolog, MIS12 kinetochore complex component	protein-coding
DST	dystonin	protein-coding
DTD1	D-tyrosyl-tRNA deacylase 1	protein-coding
DTL	denticleless E3 ubiquitin protein ligase homolog	protein-coding
DTNBP1	dystrobrevin binding protein 1	protein-coding
DTWD1	DTW domain containing 1	protein-coding
DTWD2	DTW domain containing 2	protein-coding
DTYMK	deoxythymidylate kinase	protein-coding
DUPD1	dual specificity phosphatase and pro isomerase domain containing 1	protein-coding
DUS1L	dihydrouridine synthase 1 like	protein-coding
DUSP10	dual specificity phosphatase 10	protein-coding
DUSP11	dual specificity phosphatase 11	protein-coding
DUSP14	dual specificity phosphatase 14	protein-coding
DUSP16	dual specificity phosphatase 16	protein-coding
DUSP19	dual specificity phosphatase 19	protein-coding
DUSP22	dual specificity phosphatase 22	protein-coding
DUSP5	dual specificity phosphatase 5	protein-coding
DUSP7	dual specificity phosphatase 7	protein-coding
DUSP9	dual specificity phosphatase 9	protein-coding
DYM	dymeclin	protein-coding
DYNC1H1	dynein cytoplasmic 1 heavy chain 1	protein-coding
DYNC1I2	dynein cytoplasmic 1 intermediate chain 2	protein-coding
DYNC1LI1	dynein cytoplasmic 1 light intermediate chain 1	protein-coding
DYNLL2	dynein light chain LC8-type 2	protein-coding
DYNLRB1	dynein light chain roadblock-type 1	protein-coding
DYNLT1	dynein light chain Tctex-type 1	protein-coding
DYRK1A	dual specificity tyrosine phosphorylation regulated kinase 1A	protein-coding
DYRK2	dual specificity tyrosine phosphorylation regulated kinase 2	protein-coding
DYRK3	dual specificity tyrosine phosphorylation regulated kinase 3	protein-coding
E2F2	E2F transcription factor 2	protein-coding
E2F7	E2F transcription factor 7	protein-coding
EARS2	glutamyl-tRNA synthetase 2, mitochondrial	protein-coding
EBLN2	endogenous Bornavirus-like nucleoprotein 2	protein-coding
EBLN3P	endogenous Bornavirus-like nucleoprotein 3, pseudogene	protein-coding
EBNA1BP2	EBNA1 binding protein 2	protein-coding
ECE1	endothelin converting enzyme 1	protein-coding
ECHDC1	ethylmalonyl-CoA decarboxylase 1	protein-coding
ECHDC2	enoyl-CoA hydratase domain containing 2	protein-coding
ECHDC3	enoyl-CoA hydratase domain containing 3	protein-coding
ECI2	enoyl-CoA delta isomerase 2	protein-coding
ECT2L	epithelial cell transforming 2 like	protein-coding
EDC3	enhancer of mRNA decapping 3	protein-coding
EDC4	enhancer of mRNA decapping 4	protein-coding
EDEM1	ER degradation enhancing alpha-mannosidase like protein 1	protein-coding
EDEM2	ER degradation enhancing alpha-mannosidase like protein 2	protein-coding
EDEM3	ER degradation enhancing alpha-mannosidase like protein 3	protein-coding
EED	embryonic ectoderm development	protein-coding
EEF1A1	eukaryotic translation elongation factor 1 alpha 1	protein-coding
EEF1D	eukaryotic translation elongation factor 1 delta	protein-coding
EEF1E1	eukaryotic translation elongation factor 1 epsilon 1	protein-coding
EEF1G	eukaryotic translation elongation factor 1 gamma	protein-coding
EEF2K	eukaryotic elongation factor 2 kinase	protein-coding
EFCAB14	EF-hand calcium binding domain 14	protein-coding
EFHC1	EF-hand domain containing 1	protein-coding
EFNB1	ephrin B1	protein-coding
EFR3A	EFR3 homolog A	protein-coding
EFTUD2	elongation factor Tu GTP binding domain containing 2	protein-coding
EGLN3	egl-9 family hypoxia inducible factor 3	protein-coding
EHBP1	EH domain binding protein 1	protein-coding
EHD4	EH domain containing 4	protein-coding
EHMT1	euchromatic histone lysine methyltransferase 1	protein-coding
EIF1AD	eukaryotic translation initiation factor 1A domain containing	protein-coding
EIF1AX	eukaryotic translation initiation factor 1A, X-linked	protein-coding
EIF2AK1	eukaryotic translation initiation factor 2 alpha kinase 1	protein-coding
EIF2AK3	eukaryotic translation initiation factor 2 alpha kinase 3	protein-coding
EIF2AK4	eukaryotic translation initiation factor 2 alpha kinase 4	protein-coding
EIF2B3	eukaryotic translation initiation factor 2B subunit gamma	protein-coding
EIF2D	eukaryotic translation initiation factor 2D	protein-coding
EIF2S1	eukaryotic translation initiation factor 2 subunit alpha	protein-coding
EIF2S2	eukaryotic translation initiation factor 2 subunit beta	protein-coding
EIF2S3	eukaryotic translation initiation factor 2 subunit gamma	protein-coding
EIF3A	eukaryotic translation initiation factor 3 subunit A	protein-coding
EIF3D	eukaryotic translation initiation factor 3 subunit D	protein-coding
EIF3E	eukaryotic translation initiation factor 3 subunit E	protein-coding
EIF3H	eukaryotic translation initiation factor 3 subunit H	protein-coding
EIF3L	eukaryotic translation initiation factor 3 subunit L	protein-coding
EIF3M	eukaryotic translation initiation factor 3 subunit M	protein-coding
EIF4B	eukaryotic translation initiation factor 4B	protein-coding
EIF4E	eukaryotic translation initiation factor 4E	protein-coding
EIF4EBP1	eukaryotic translation initiation factor 4E binding protein 1	protein-coding
EIF4EBP2	eukaryotic translation initiation factor 4E binding protein 2	protein-coding
EIF4G3	eukaryotic translation initiation factor 4 gamma 3	protein-coding
EIF5B	eukaryotic translation initiation factor 5B	protein-coding
ELAC1	elaC ribonuclease Z 1	protein-coding
ELF1	E74 like ETS transcription factor 1	protein-coding
ELF2	E74 like ETS transcription factor 2	protein-coding
ELF4	E74 like ETS transcription factor 4	protein-coding
ELK1	ELK1, ETS transcription factor	protein-coding
ELL	elongation factor for RNA polymerase II	protein-coding
ELMOD3	ELMO domain containing 3	protein-coding
ELMSAN1	ELM2 and Myb/SANT domain containing 1	protein-coding
ELOVL6	ELOVL fatty acid elongase 6	protein-coding
ELP2	elongator acetyltransferase complex subunit 2	protein-coding
ELP3	elongator acetyltransferase complex subunit 3	protein-coding
ELP4	elongator acetyltransferase complex subunit 4	protein-coding
ELP6	elongator acetyltransferase complex subunit 6	protein-coding
EMC1	ER membrane protein complex subunit 1	protein-coding
EMC10	ER membrane protein complex subunit 10	protein-coding
EMILIN2	elastin microfibril interfacer 2	protein-coding
EML2	echinoderm microtubule associated protein like 2	protein-coding
EML4	echinoderm microtubule associated protein like 4	protein-coding
EML5	echinoderm microtubule associated protein like 5	protein-coding
EML6	echinoderm microtubule associated protein like 6	protein-coding
EMX1	empty spiracles homeobox 1	protein-coding
ENC1	ectodermal-neural cortex 1	protein-coding
ENDOG	endonuclease G	protein-coding
ENO1	enolase 1	protein-coding
ENOSF1	enolase superfamily member 1	protein-coding
ENOX2	ecto-NOX disulfide-thiol exchanger 2	protein-coding
ENTPD6	ectonucleoside triphosphate diphosphohydrolase 6 (putative)	protein-coding
ENTPD7	ectonucleoside triphosphate diphosphohydrolase 7	protein-coding
EP300	E1A binding protein p300	protein-coding
EPB41	erythrocyte membrane protein band 4.1	protein-coding
EPB41L2	erythrocyte membrane protein band 4.1 like 2	protein-coding
EPC2	enhancer of polycomb homolog 2	protein-coding
EPG5	ectopic P-granules autophagy protein 5 homolog	protein-coding
EPHA6	EPH receptor A6	protein-coding
EPHA8	EPH receptor A8	protein-coding
EPHB4	EPH receptor B4	protein-coding
EPHX3	epoxide hydrolase 3	protein-coding
EPN1	epsin 1	protein-coding
EPPK1	epiplakin 1	protein-coding
EPRS	glutamyl-prolyl-tRNA synthetase	protein-coding
EPS15	epidermal growth factor receptor pathway substrate 15	protein-coding
EQTN	equatorin	protein-coding
ERCC3	ERCC excision repair 3, TFIIH core complex helicase subunit	protein-coding
ERCC5	ERCC excision repair 5, endonuclease	protein-coding
ERCC6L2	ERCC excision repair 6 like 2	protein-coding
ERGIC1	endoplasmic reticulum-golgi intermediate compartment 1	protein-coding
ERGIC2	ERGIC and golgi 2	protein-coding
ERH	enhancer of rudimentary homolog (Drosophila)	protein-coding
ERI1	exoribonuclease 1	protein-coding
ERLIN1	ER lipid raft associated 1	protein-coding
ERLIN2	ER lipid raft associated 2	protein-coding
ERMAP	erythroblast membrane associated protein (Scianna blood group)	protein-coding
ERMN	ermin	protein-coding
ERN1	endoplasmic reticulum to nucleus signaling 1	protein-coding
ERP29	endoplasmic reticulum protein 29	protein-coding
ERRFI1	ERBB receptor feedback inhibitor 1	protein-coding
ERVFRD-1	endogenous retrovirus group FRD member 1	protein-coding
ERVV-2	endogenous retrovirus group V member 2	protein-coding
ESD	esterase D	protein-coding
ESRRB	estrogen related receptor beta	protein-coding
ESYT1	extended synaptotagmin 1	protein-coding
ESYT2	extended synaptotagmin 2	protein-coding
ETF1	eukaryotic translation termination factor 1	protein-coding
ETFA	electron transfer flavoprotein alpha subunit	protein-coding
ETFB	electron transfer flavoprotein beta subunit	protein-coding
ETNK1	ethanolamine kinase 1	protein-coding
ETS2	ETS proto-oncogene 2, transcription factor	protein-coding
ETV1	ETS variant 1	protein-coding
ETV3	ETS variant 3	protein-coding
ETV4	ETS variant 4	protein-coding
ETV5	ETS variant 5	protein-coding
EVA1B	eva-1 homolog B	protein-coding
EVC2	EvC ciliary complex subunit 2	protein-coding
EVI2A	ecotropic viral integration site 2A	protein-coding
EVI5	ecotropic viral integration site 5	protein-coding
EVI5L	ecotropic viral integration site 5 like	protein-coding
EVL	Enah/Vasp-like	protein-coding
EWSR1	EWS RNA binding protein 1	protein-coding
EXD2	exonuclease 3'-5' domain containing 2	protein-coding
EXD3	exonuclease 3'-5' domain containing 3	protein-coding
EXO1	exonuclease 1	protein-coding
EXO5	exonuclease 5	protein-coding
EXOC1	exocyst complex component 1	protein-coding
EXOC4	exocyst complex component 4	protein-coding
EXOC5	exocyst complex component 5	protein-coding
EXOC6	exocyst complex component 6	protein-coding
EXOG	exo/endonuclease G	protein-coding
EXOSC2	exosome component 2	protein-coding
EXOSC3	exosome component 3	protein-coding
EXOSC6	exosome component 6	protein-coding
EXOSC7	exosome component 7	protein-coding
EXOSC8	exosome component 8	protein-coding
EXOSC9	exosome component 9	protein-coding
EXT2	exostosin glycosyltransferase 2	protein-coding
EXTL2	exostosin like glycosyltransferase 2	protein-coding
EXTL3	exostosin like glycosyltransferase 3	protein-coding
EZH2	enhancer of zeste 2 polycomb repressive complex 2 subunit	protein-coding
EZR	ezrin	protein-coding
F10	coagulation factor X	protein-coding
F13B	coagulation factor XIII B chain	protein-coding
F2R	coagulation factor II thrombin receptor	protein-coding
F2RL3	F2R like thrombin/trypsin receptor 3	protein-coding
FABP3	fatty acid binding protein 3	protein-coding
FADD	Fas associated via death domain	protein-coding
FADS2	fatty acid desaturase 2	protein-coding
FADS3	fatty acid desaturase 3	protein-coding
FAF1	Fas associated factor 1	protein-coding
FAF2	Fas associated factor family member 2	protein-coding
FAH	fumarylacetoacetate hydrolase	protein-coding
FAHD1	fumarylacetoacetate hydrolase domain containing 1	protein-coding
FAHD2A	fumarylacetoacetate hydrolase domain containing 2A	protein-coding
FAHD2B	fumarylacetoacetate hydrolase domain containing 2B	protein-coding
FAM102B	family with sequence similarity 102 member B	protein-coding
FAM110A	family with sequence similarity 110 member A	protein-coding
FAM111A	family with sequence similarity 111 member A	protein-coding
FAM114A2	family with sequence similarity 114 member A2	protein-coding
FAM117B	family with sequence similarity 117 member B	protein-coding
FAM118A	family with sequence similarity 118 member A	protein-coding
FAM120A	family with sequence similarity 120A	protein-coding
FAM120AOS	family with sequence similarity 120A opposite strand	protein-coding
FAM120B	family with sequence similarity 120B	protein-coding
FAM122A	family with sequence similarity 122A	protein-coding
FAM122B	family with sequence similarity 122B	protein-coding
FAM122C	family with sequence similarity 122C	protein-coding
FAM124B	family with sequence similarity 124 member B	protein-coding
FAM126A	family with sequence similarity 126 member A	protein-coding
FAM129A	family with sequence similarity 129 member A	protein-coding
FAM129B	family with sequence similarity 129 member B	protein-coding
FAM135A	family with sequence similarity 135 member A	protein-coding
FAM13A	family with sequence similarity 13 member A	protein-coding
FAM13B	family with sequence similarity 13 member B	protein-coding
FAM151B	family with sequence similarity 151 member B	protein-coding
FAM156A	family with sequence similarity 156 member A	protein-coding
FAM156B	family with sequence similarity 156 member B	protein-coding
FAM166B	family with sequence similarity 166 member B	protein-coding
FAM168B	family with sequence similarity 168 member B	protein-coding
FAM171A1	family with sequence similarity 171 member A1	protein-coding
FAM171A2	family with sequence similarity 171 member A2	protein-coding
FAM173B	family with sequence similarity 173 member B	protein-coding
FAM177B	family with sequence similarity 177 member B	protein-coding
FAM184A	family with sequence similarity 184 member A	protein-coding
FAM185A	family with sequence similarity 185 member A	protein-coding
FAM192A	family with sequence similarity 192 member A	protein-coding
FAM199X	family with sequence similarity 199, X-linked	protein-coding
FAM19A2	family with sequence similarity 19 member A2, C-C motif chemokine like	protein-coding
FAM204A	family with sequence similarity 204 member A	protein-coding
FAM206A	family with sequence similarity 206 member A	protein-coding
FAM207A	family with sequence similarity 207 member A	protein-coding
FAM208A	family with sequence similarity 208 member A	protein-coding
FAM208B	family with sequence similarity 208 member B	protein-coding
FAM20B	FAM20B, glycosaminoglycan xylosylkinase	protein-coding
FAM210A	family with sequence similarity 210 member A	protein-coding
FAM210B	family with sequence similarity 210 member B	protein-coding
FAM212B	family with sequence similarity 212 member B	protein-coding
FAM219B	family with sequence similarity 219 member B	protein-coding
FAM220A	family with sequence similarity 220 member A	protein-coding
FAM221A	family with sequence similarity 221 member A	protein-coding
FAM223A	family with sequence similarity 223 member A (non-protein coding)	protein-coding
FAM227B	family with sequence similarity 227 member B	protein-coding
FAM32A	family with sequence similarity 32 member A	protein-coding
FAM46B	family with sequence similarity 46 member B	protein-coding
FAM46C	family with sequence similarity 46 member C	protein-coding
FAM49B	family with sequence similarity 49 member B	protein-coding
FAM50B	family with sequence similarity 50 member B	protein-coding
FAM53A	family with sequence similarity 53 member A	protein-coding
FAM53C	family with sequence similarity 53 member C	protein-coding
FAM57A	family with sequence similarity 57 member A	protein-coding
FAM58A	family with sequence similarity 58 member A	protein-coding
FAM60A	family with sequence similarity 60 member A	protein-coding
FAM69B	family with sequence similarity 69 member B	protein-coding
FAM71A	family with sequence similarity 71 member A	protein-coding
FAM71F2	family with sequence similarity 71 member F2	protein-coding
FAM72B	family with sequence similarity 72 member B	protein-coding
FAM72C	family with sequence similarity 72 member C	protein-coding
FAM78A	family with sequence similarity 78 member A	protein-coding
FAM81B	family with sequence similarity 81 member B	protein-coding
FAM83A	family with sequence similarity 83 member A	protein-coding
FAM83D	family with sequence similarity 83 member D	protein-coding
FAM83G	family with sequence similarity 83 member G	protein-coding
FAM86C1	family with sequence similarity 86 member C1	protein-coding
FAM8A1	family with sequence similarity 8 member A1	protein-coding
FAM96A	family with sequence similarity 96 member A	protein-coding
FAM98A	family with sequence similarity 98 member A	protein-coding
FAM98B	family with sequence similarity 98 member B	protein-coding
FAN1	FANCD2 and FANCI associated nuclease 1	protein-coding
FANCC	Fanconi anemia complementation group C	protein-coding
FANCD2	Fanconi anemia complementation group D2	protein-coding
FANCE	Fanconi anemia complementation group E	protein-coding
FANCI	Fanconi anemia complementation group I	protein-coding
FANCL	Fanconi anemia complementation group L	protein-coding
FANCM	Fanconi anemia complementation group M	protein-coding
FAR1	fatty acyl-CoA reductase 1	protein-coding
FARS2	phenylalanyl-tRNA synthetase 2, mitochondrial	protein-coding
FARSA	phenylalanyl-tRNA synthetase alpha subunit	protein-coding
FARSB	phenylalanyl-tRNA synthetase beta subunit	protein-coding
FASTKD2	FAST kinase domains 2	protein-coding
FASTKD3	FAST kinase domains 3	protein-coding
FAT1	FAT atypical cadherin 1	protein-coding
FBRSL1	fibrosin like 1	protein-coding
FBXL13	F-box and leucine rich repeat protein 13	protein-coding
FBXL2	F-box and leucine rich repeat protein 2	protein-coding
FBXL20	F-box and leucine rich repeat protein 20	protein-coding
FBXL3	F-box and leucine rich repeat protein 3	protein-coding
FBXL4	F-box and leucine rich repeat protein 4	protein-coding
FBXO10	F-box protein 10	protein-coding
FBXO11	F-box protein 11	protein-coding
FBXO17	F-box protein 17	protein-coding
FBXO18	F-box protein, helicase, 18	protein-coding
FBXO22	F-box protein 22	protein-coding
FBXO3	F-box protein 3	protein-coding
FBXO33	F-box protein 33	protein-coding
FBXO4	F-box protein 4	protein-coding
FBXO42	F-box protein 42	protein-coding
FBXO45	F-box protein 45	protein-coding
FBXO46	F-box protein 46	protein-coding
FBXO6	F-box protein 6	protein-coding
FBXO7	F-box protein 7	protein-coding
FBXO9	F-box protein 9	protein-coding
FBXW11	F-box and WD repeat domain containing 11	protein-coding
FBXW2	F-box and WD repeat domain containing 2	protein-coding
FBXW4	F-box and WD repeat domain containing 4	protein-coding
FCGR2A	Fc fragment of IgG receptor IIa	protein-coding
FCHO1	FCH domain only 1	protein-coding
FCHSD2	FCH and double SH3 domains 2	protein-coding
FDFT1	farnesyl-diphosphate farnesyltransferase 1	protein-coding
FDPS	farnesyl diphosphate synthase	protein-coding
FDX1	ferredoxin 1	protein-coding
FECH	ferrochelatase	protein-coding
FEM1A	fem-1 homolog A	protein-coding
FEM1C	fem-1 homolog C	protein-coding
FES	FES proto-oncogene, tyrosine kinase	protein-coding
FEZ2	fasciculation and elongation protein zeta 2	protein-coding
FGD6	FYVE, RhoGEF and PH domain containing 6	protein-coding
FGF22	fibroblast growth factor 22	protein-coding
FGFBP3	fibroblast growth factor binding protein 3	protein-coding
FGFR1OP2	FGFR1 oncogene partner 2	protein-coding
FGFR3	fibroblast growth factor receptor 3	protein-coding
FGFRL1	fibroblast growth factor receptor-like 1	protein-coding
FGGY	FGGY carbohydrate kinase domain containing	protein-coding
FH	fumarate hydratase	protein-coding
FIP1L1	factor interacting with PAPOLA and CPSF1	protein-coding
FIRRE	firre intergenic repeating RNA element	protein-coding
FIZ1	FLT3 interacting zinc finger 1	protein-coding
FKBP11	FK506 binding protein 11	protein-coding
FKBP8	FK506 binding protein 8	protein-coding
FLCN	folliculin	protein-coding
FLII	FLII, actin remodeling protein	protein-coding
FLJ44635	TPT1-like protein	protein-coding
FLNB	filamin B	protein-coding
FLOT2	flotillin 2	protein-coding
FLT1	fms related tyrosine kinase 1	protein-coding
FLT3LG	fms related tyrosine kinase 3 ligand	protein-coding
FLVCR1	feline leukemia virus subgroup C cellular receptor 1	protein-coding
FLYWCH1	FLYWCH-type zinc finger 1	protein-coding
FLYWCH2	FLYWCH family member 2	protein-coding
FMNL1	formin like 1	protein-coding
FMNL3	formin like 3	protein-coding
FNBP1	formin binding protein 1	protein-coding
FNBP4	formin binding protein 4	protein-coding
FNDC3A	fibronectin type III domain containing 3A	protein-coding
FNDC3B	fibronectin type III domain containing 3B	protein-coding
FNIP1	folliculin interacting protein 1	protein-coding
FNIP2	folliculin interacting protein 2	protein-coding
FNTA	farnesyltransferase, CAAX box, alpha	protein-coding
FOSL2	FOS like 2, AP-1 transcription factor subunit	protein-coding
FOXA1	forkhead box A1	protein-coding
FOXD4	forkhead box D4	protein-coding
FOXJ2	forkhead box J2	protein-coding
FOXJ3	forkhead box J3	protein-coding
FOXK1	forkhead box K1	protein-coding
FOXN2	forkhead box N2	protein-coding
FOXN3	forkhead box N3	protein-coding
FOXO3	forkhead box O3	protein-coding
FOXP1	forkhead box P1	protein-coding
FOXP3	forkhead box P3	protein-coding
FPGS	folylpolyglutamate synthase	protein-coding
FRG1	FSHD region gene 1	protein-coding
FRMD7	FERM domain containing 7	protein-coding
FRMD8	FERM domain containing 8	protein-coding
FRRS1	ferric chelate reductase 1	protein-coding
FRYL	FRY like transcription coactivator	protein-coding
FSCN1	fascin actin-bundling protein 1	protein-coding
FSIP1	fibrous sheath interacting protein 1	protein-coding
FTCD	formimidoyltransferase cyclodeaminase	protein-coding
FTL	ferritin light chain	protein-coding
FTSJ1	FtsJ RNA methyltransferase homolog 1 (E. coli)	protein-coding
FUBP1	far upstream element binding protein 1	protein-coding
FUCA2	fucosidase, alpha-L- 2, plasma	protein-coding
FUK	fucokinase	protein-coding
FUNDC2	FUN14 domain containing 2	protein-coding
FUT10	fucosyltransferase 10	protein-coding
FUT8	fucosyltransferase 8	protein-coding
FXR1	FMR1 autosomal homolog 1	protein-coding
FYCO1	FYVE and coiled-coil domain containing 1	protein-coding
FYN	FYN proto-oncogene, Src family tyrosine kinase	protein-coding
FYTTD1	forty-two-three domain containing 1	protein-coding
FZD1	frizzled class receptor 1	protein-coding
FZD4	frizzled class receptor 4	protein-coding
FZD5	frizzled class receptor 5	protein-coding
FZD7	frizzled class receptor 7	protein-coding
FZD9	frizzled class receptor 9	protein-coding
G3BP1	G3BP stress granule assembly factor 1	protein-coding
G3BP2	G3BP stress granule assembly factor 2	protein-coding
GAB1	GRB2 associated binding protein 1	protein-coding
GAB2	GRB2 associated binding protein 2	protein-coding
GAB3	GRB2 associated binding protein 3	protein-coding
GABARAPL1	GABA type A receptor associated protein like 1	protein-coding
GABARAPL2	GABA type A receptor associated protein like 2	protein-coding
GABBR2	gamma-aminobutyric acid type B receptor subunit 2	protein-coding
GABPA	GA binding protein transcription factor alpha subunit	protein-coding
GABPB1	GA binding protein transcription factor beta subunit 1	protein-coding
GABRG3	gamma-aminobutyric acid type A receptor gamma3 subunit	protein-coding
GAGE1	G antigen 1	protein-coding
GAGE12C	G antigen 12C	protein-coding
GAGE13	G antigen 13	protein-coding
GAGE5	G antigen 5	protein-coding
GAL	galanin and GMAP prepropeptide	protein-coding
GAL3ST2	galactose-3-O-sulfotransferase 2	protein-coding
GALK2	galactokinase 2	protein-coding
GALNT1	polypeptide N-acetylgalactosaminyltransferase 1	protein-coding
GALNT10	polypeptide N-acetylgalactosaminyltransferase 10	protein-coding
GALNT11	polypeptide N-acetylgalactosaminyltransferase 11	protein-coding
GALNT12	polypeptide N-acetylgalactosaminyltransferase 12	protein-coding
GALNT2	polypeptide N-acetylgalactosaminyltransferase 2	protein-coding
GALNT4	polypeptide N-acetylgalactosaminyltransferase 4	protein-coding
GALNT5	polypeptide N-acetylgalactosaminyltransferase 5	protein-coding
GALNT7	polypeptide N-acetylgalactosaminyltransferase 7	protein-coding
GAN	gigaxonin	protein-coding
GAPVD1	GTPase activating protein and VPS9 domains 1	protein-coding
GARS	glycyl-tRNA synthetase	protein-coding
GART	phosphoribosylglycinamide formyltransferase, phosphoribosylglycinamide synthetase, phosphoribosylaminoimidazole synthetase	protein-coding
GAS6	growth arrest specific 6	protein-coding
GATA1	GATA binding protein 1	protein-coding
GATA2	GATA binding protein 2	protein-coding
GATAD1	GATA zinc finger domain containing 1	protein-coding
GATAD2A	GATA zinc finger domain containing 2A	protein-coding
GBX2	gastrulation brain homeobox 2	protein-coding
GCLC	glutamate-cysteine ligase catalytic subunit	protein-coding
GCLM	glutamate-cysteine ligase modifier subunit	protein-coding
GCNA	germ cell nuclear acidic peptidase	protein-coding
GCNT2	glucosaminyl (N-acetyl) transferase 2, I-branching enzyme (I blood group)	protein-coding
GDA	guanine deaminase	protein-coding
GDAP2	ganglioside induced differentiation associated protein 2	protein-coding
GDE1	glycerophosphodiester phosphodiesterase 1	protein-coding
GDF11	growth differentiation factor 11	protein-coding
GDF6	growth differentiation factor 6	protein-coding
GDF7	growth differentiation factor 7	protein-coding
GDI2	GDP dissociation inhibitor 2	protein-coding
GDPD2	glycerophosphodiester phosphodiesterase domain containing 2	protein-coding
GDPD5	glycerophosphodiester phosphodiesterase domain containing 5	protein-coding
GEMIN2	gem nuclear organelle associated protein 2	protein-coding
GEMIN4	gem nuclear organelle associated protein 4	protein-coding
GFI1	growth factor independent 1 transcriptional repressor	protein-coding
GFI1B	growth factor independent 1B transcriptional repressor	protein-coding
GFOD2	glucose-fructose oxidoreductase domain containing 2	protein-coding
GFPT1	glutamine--fructose-6-phosphate transaminase 1	protein-coding
GGA2	golgi associated, gamma adaptin ear containing, ARF binding protein 2	protein-coding
GGA3	golgi associated, gamma adaptin ear containing, ARF binding protein 3	protein-coding
GGACT	gamma-glutamylamine cyclotransferase	protein-coding
GGCT	gamma-glutamylcyclotransferase	protein-coding
GGNBP2	gametogenetin binding protein 2	protein-coding
GGPS1	geranylgeranyl diphosphate synthase 1	protein-coding
GGT1	gamma-glutamyltransferase 1	protein-coding
GHITM	growth hormone inducible transmembrane protein	protein-coding
GHSR	growth hormone secretagogue receptor	protein-coding
GIGYF1	GRB10 interacting GYF protein 1	protein-coding
GIGYF2	GRB10 interacting GYF protein 2	protein-coding
GIMD1	GIMAP family P-loop NTPase domain containing 1	protein-coding
GINS1	GINS complex subunit 1	protein-coding
GINS3	GINS complex subunit 3	protein-coding
GJA10	gap junction protein alpha 10	protein-coding
GJD4	gap junction protein delta 4	protein-coding
GK5	glycerol kinase 5 (putative)	protein-coding
GLB1L2	galactosidase beta 1 like 2	protein-coding
GLCCI1	glucocorticoid induced 1	protein-coding
GLCE	glucuronic acid epimerase	protein-coding
GLG1	golgi glycoprotein 1	protein-coding
GLI4	GLI family zinc finger 4	protein-coding
GLIS1	GLIS family zinc finger 1	protein-coding
GLIS2	GLIS family zinc finger 2	protein-coding
GLRX2	glutaredoxin 2	protein-coding
GLRX3	glutaredoxin 3	protein-coding
GLRX5	glutaredoxin 5	protein-coding
GLS	glutaminase	protein-coding
GLT8D2	glycosyltransferase 8 domain containing 2	protein-coding
GLUD1	glutamate dehydrogenase 1	protein-coding
GMCL1	germ cell-less, spermatogenesis associated 1	protein-coding
GMEB2	glucocorticoid modulatory element binding protein 2	protein-coding
GMNN	geminin, DNA replication inhibitor	protein-coding
GMPR	guanosine monophosphate reductase	protein-coding
GMPS	guanine monophosphate synthase	protein-coding
GNA11	G protein subunit alpha 11	protein-coding
GNA12	G protein subunit alpha 12	protein-coding
GNA13	G protein subunit alpha 13	protein-coding
GNA14	G protein subunit alpha 14	protein-coding
GNAQ	G protein subunit alpha q	protein-coding
GNAZ	G protein subunit alpha z	protein-coding
GNB1L	G protein subunit beta 1 like	protein-coding
GNB2	G protein subunit beta 2	protein-coding
GNE	glucosamine (UDP-N-acetyl)-2-epimerase/N-acetylmannosamine kinase	protein-coding
GNG5	G protein subunit gamma 5	protein-coding
GNL3L	G protein nucleolar 3 like	protein-coding
GNPAT	glyceronephosphate O-acyltransferase	protein-coding
GNPDA1	glucosamine-6-phosphate deaminase 1	protein-coding
GNPNAT1	glucosamine-phosphate N-acetyltransferase 1	protein-coding
GNPTAB	N-acetylglucosamine-1-phosphate transferase alpha and beta subunits	protein-coding
GNPTG	N-acetylglucosamine-1-phosphate transferase gamma subunit	protein-coding
GNS	glucosamine (N-acetyl)-6-sulfatase	protein-coding
GOLGA3	golgin A3	protein-coding
GOLGA4	golgin A4	protein-coding
GOLGA5	golgin A5	protein-coding
GOLGA7	golgin A7	protein-coding
GOLGA8A	golgin A8 family member A	protein-coding
GOLGA8B	golgin A8 family member B	protein-coding
GOLGB1	golgin B1	protein-coding
GOLIM4	golgi integral membrane protein 4	protein-coding
GOLM1	golgi membrane protein 1	protein-coding
GOLPH3	golgi phosphoprotein 3	protein-coding
GON4L	gon-4 like	protein-coding
GOPC	golgi associated PDZ and coiled-coil motif containing	protein-coding
GORASP1	golgi reassembly stacking protein 1	protein-coding
GORASP2	golgi reassembly stacking protein 2	protein-coding
GOSR1	golgi SNAP receptor complex member 1	protein-coding
GOSR2	golgi SNAP receptor complex member 2	protein-coding
GOT1	glutamic-oxaloacetic transaminase 1	protein-coding
GOT2	glutamic-oxaloacetic transaminase 2	protein-coding
GP6	glycoprotein VI platelet	protein-coding
GP9	glycoprotein IX platelet	protein-coding
GPAM	glycerol-3-phosphate acyltransferase, mitochondrial	protein-coding
GPATCH2L	G-patch domain containing 2 like	protein-coding
GPBP1	GC-rich promoter binding protein 1	protein-coding
GPBP1L1	GC-rich promoter binding protein 1 like 1	protein-coding
GPC1	glypican 1	protein-coding
GPCPD1	glycerophosphocholine phosphodiesterase 1	protein-coding
GPD1L	glycerol-3-phosphate dehydrogenase 1-like	protein-coding
GPD2	glycerol-3-phosphate dehydrogenase 2	protein-coding
GPHA2	glycoprotein hormone alpha 2	protein-coding
GPI	glucose-6-phosphate isomerase	protein-coding
GPKOW	G-patch domain and KOW motifs	protein-coding
GPN1	GPN-loop GTPase 1	protein-coding
GPR107	G protein-coupled receptor 107	protein-coding
GPR132	G protein-coupled receptor 132	protein-coding
GPR143	G protein-coupled receptor 143	protein-coding
GPR153	G protein-coupled receptor 153	protein-coding
GPR158	G protein-coupled receptor 158	protein-coding
GPR161	G protein-coupled receptor 161	protein-coding
GPR182	G protein-coupled receptor 182	protein-coding
GPR3	G protein-coupled receptor 3	protein-coding
GPR45	G protein-coupled receptor 45	protein-coding
GPR55	G protein-coupled receptor 55	protein-coding
GPR63	G protein-coupled receptor 63	protein-coding
GPR68	G protein-coupled receptor 68	protein-coding
GPR88	G protein-coupled receptor 88	protein-coding
GPRASP2	G protein-coupled receptor associated sorting protein 2	protein-coding
GPRC5C	G protein-coupled receptor class C group 5 member C	protein-coding
GPSM2	G-protein signaling modulator 2	protein-coding
GPT2	glutamic--pyruvic transaminase 2	protein-coding
GPX1	glutathione peroxidase 1	protein-coding
GPX3	glutathione peroxidase 3	protein-coding
GRAMD4	GRAM domain containing 4	protein-coding
GRAP2	GRB2-related adaptor protein 2	protein-coding
GRASP	general receptor for phosphoinositides 1 associated scaffold protein	protein-coding
GRB10	growth factor receptor bound protein 10	protein-coding
GRB2	growth factor receptor bound protein 2	protein-coding
GREB1L	growth regulation by estrogen in breast cancer 1 like	protein-coding
GRHL3	grainyhead like transcription factor 3	protein-coding
GRHPR	glyoxylate and hydroxypyruvate reductase	protein-coding
GRIN2C	glutamate ionotropic receptor NMDA type subunit 2C	protein-coding
GRIN2D	glutamate ionotropic receptor NMDA type subunit 2D	protein-coding
GRIPAP1	GRIP1 associated protein 1	protein-coding
GRK4	G protein-coupled receptor kinase 4	protein-coding
GRK6	G protein-coupled receptor kinase 6	protein-coding
GRN	granulin precursor	protein-coding
GRPEL2	GrpE like 2, mitochondrial	protein-coding
GRSF1	G-rich RNA sequence binding factor 1	protein-coding
GRWD1	glutamate rich WD repeat containing 1	protein-coding
GSE1	Gse1 coiled-coil protein	protein-coding
GSK3A	glycogen synthase kinase 3 alpha	protein-coding
GSK3B	glycogen synthase kinase 3 beta	protein-coding
GSN	gelsolin	protein-coding
GSPT1	G1 to S phase transition 1	protein-coding
GSR	glutathione-disulfide reductase	protein-coding
GSTCD	glutathione S-transferase C-terminal domain containing	protein-coding
GSTK1	glutathione S-transferase kappa 1	protein-coding
GSTO1	glutathione S-transferase omega 1	protein-coding
GSTZ1	glutathione S-transferase zeta 1	protein-coding
GTF2A1	general transcription factor IIA subunit 1	protein-coding
GTF2B	general transcription factor IIB	protein-coding
GTF2E2	general transcription factor IIE subunit 2	protein-coding
GTF2F2	general transcription factor IIF subunit 2	protein-coding
GTF2H5	general transcription factor IIH subunit 5	protein-coding
GTF2I	general transcription factor IIi	protein-coding
GTF2IRD1	GTF2I repeat domain containing 1	protein-coding
GTF3C3	general transcription factor IIIC subunit 3	protein-coding
GTPBP1	GTP binding protein 1	protein-coding
GTPBP4	GTP binding protein 4	protein-coding
GTPBP6	GTP binding protein 6 (putative)	protein-coding
GTSE1	G2 and S-phase expressed 1	protein-coding
GTSF1	gametocyte specific factor 1	protein-coding
GTSF1L	gametocyte specific factor 1 like	protein-coding
GUCD1	guanylyl cyclase domain containing 1	protein-coding
GUF1	GUF1 homolog, GTPase	protein-coding
GULP1	GULP, engulfment adaptor PTB domain containing 1	protein-coding
GUSB	glucuronidase beta	protein-coding
GXYLT1	glucoside xylosyltransferase 1	protein-coding
GYG2	glycogenin 2	protein-coding
GYPA	glycophorin A (MNS blood group)	protein-coding
GYPC	glycophorin C (Gerbich blood group)	protein-coding
GYPE	glycophorin E (MNS blood group)	protein-coding
H2AFV	H2A histone family member V	protein-coding
H6PD	hexose-6-phosphate dehydrogenase/glucose 1-dehydrogenase	protein-coding
HACE1	HECT domain and ankyrin repeat containing E3 ubiquitin protein ligase 1	protein-coding
HADH	hydroxyacyl-CoA dehydrogenase	protein-coding
HADHA	hydroxyacyl-CoA dehydrogenase/3-ketoacyl-CoA thiolase/enoyl-CoA hydratase (trifunctional protein), alpha subunit	protein-coding
HADHB	hydroxyacyl-CoA dehydrogenase/3-ketoacyl-CoA thiolase/enoyl-CoA hydratase (trifunctional protein), beta subunit	protein-coding
HARS	histidyl-tRNA synthetase	protein-coding
HAS3	hyaluronan synthase 3	protein-coding
HAT1	histone acetyltransferase 1	protein-coding
HAUS5	HAUS augmin like complex subunit 5	protein-coding
HBP1	HMG-box transcription factor 1	protein-coding
HBS1L	HBS1 like translational GTPase	protein-coding
HCCS	holocytochrome c synthase	protein-coding
HCFC1	host cell factor C1	protein-coding
HCLS1	hematopoietic cell-specific Lyn substrate 1	protein-coding
HCN2	hyperpolarization activated cyclic nucleotide gated potassium channel 2	protein-coding
HDAC1	histone deacetylase 1	protein-coding
HDAC11	histone deacetylase 11	protein-coding
HDAC2	histone deacetylase 2	protein-coding
HDAC4	histone deacetylase 4	protein-coding
HDAC5	histone deacetylase 5	protein-coding
HDAC6	histone deacetylase 6	protein-coding
HDAC7	histone deacetylase 7	protein-coding
HDAC8	histone deacetylase 8	protein-coding
HDC	histidine decarboxylase	protein-coding
HDDC2	HD domain containing 2	protein-coding
HDGFRP2	hepatoma-derived growth factor-related protein 2	protein-coding
HDGFRP3	hepatoma-derived growth factor, related protein 3	protein-coding
HEATR1	HEAT repeat containing 1	protein-coding
HEBP2	heme binding protein 2	protein-coding
HECA	hdc homolog, cell cycle regulator	protein-coding
HECTD1	HECT domain E3 ubiquitin protein ligase 1	protein-coding
HECTD4	HECT domain E3 ubiquitin protein ligase 4	protein-coding
HECW2	HECT, C2 and WW domain containing E3 ubiquitin protein ligase 2	protein-coding
HELB	DNA helicase B	protein-coding
HELLS	helicase, lymphoid-specific	protein-coding
HELZ	helicase with zinc finger	protein-coding
HELZ2	helicase with zinc finger 2	protein-coding
HEMGN	hemogen	protein-coding
HENMT1	HEN1 methyltransferase homolog 1	protein-coding
HEPH	hephaestin	protein-coding
HERC1	HECT and RLD domain containing E3 ubiquitin protein ligase family member 1	protein-coding
HERPUD2	HERPUD family member 2	protein-coding
HES3	hes family bHLH transcription factor 3	protein-coding
HEXA	hexosaminidase subunit alpha	protein-coding
HEXB	hexosaminidase subunit beta	protein-coding
HEYL	hes related family bHLH transcription factor with YRPW motif-like	protein-coding
HFE2	hemochromatosis type 2 (juvenile)	protein-coding
HGS	hepatocyte growth factor-regulated tyrosine kinase substrate	protein-coding
HGSNAT	heparan-alpha-glucosaminide N-acetyltransferase	protein-coding
HHEX	hematopoietically expressed homeobox	protein-coding
HIBADH	3-hydroxyisobutyrate dehydrogenase	protein-coding
HIBCH	3-hydroxyisobutyryl-CoA hydrolase	protein-coding
HIC1	HIC ZBTB transcriptional repressor 1	protein-coding
HINT1	histidine triad nucleotide binding protein 1	protein-coding
HINT3	histidine triad nucleotide binding protein 3	protein-coding
HIP1	huntingtin interacting protein 1	protein-coding
HIPK1	homeodomain interacting protein kinase 1	protein-coding
HIPK3	homeodomain interacting protein kinase 3	protein-coding
HIPK4	homeodomain interacting protein kinase 4	protein-coding
HIRA	histone cell cycle regulator	protein-coding
HIST1H2BC	histone cluster 1 H2B family member c	protein-coding
HIST1H2BJ	histone cluster 1 H2B family member j	protein-coding
HIST1H4H	histone cluster 1 H4 family member h	protein-coding
HIVEP1	human immunodeficiency virus type I enhancer binding protein 1	protein-coding
HK1	hexokinase 1	protein-coding
HK2	hexokinase 2	protein-coding
HLA-E	major histocompatibility complex, class I, E	protein-coding
HLCS	holocarboxylase synthetase	protein-coding
HM13	histocompatibility minor 13	protein-coding
HMBOX1	homeobox containing 1	protein-coding
HMCN2	hemicentin 2	protein-coding
HMG20A	high mobility group 20A	protein-coding
HMGCL	3-hydroxymethyl-3-methylglutaryl-CoA lyase	protein-coding
HMGCS1	3-hydroxy-3-methylglutaryl-CoA synthase 1	protein-coding
HMGN1	high mobility group nucleosome binding domain 1	protein-coding
HMGN4	high mobility group nucleosomal binding domain 4	protein-coding
HMGXB4	HMG-box containing 4	protein-coding
HMMR	hyaluronan mediated motility receptor	protein-coding
HNF1A	HNF1 homeobox A	protein-coding
HNRNPA1L2	heterogeneous nuclear ribonucleoprotein A1-like 2	protein-coding
HNRNPA2B1	heterogeneous nuclear ribonucleoprotein A2/B1	protein-coding
HNRNPA3	heterogeneous nuclear ribonucleoprotein A3	protein-coding
HNRNPAB	heterogeneous nuclear ribonucleoprotein A/B	protein-coding
HNRNPD	heterogeneous nuclear ribonucleoprotein D	protein-coding
HNRNPDL	heterogeneous nuclear ribonucleoprotein D like	protein-coding
HNRNPF	heterogeneous nuclear ribonucleoprotein F	protein-coding
HNRNPH2	heterogeneous nuclear ribonucleoprotein H2	protein-coding
HNRNPM	heterogeneous nuclear ribonucleoprotein M	protein-coding
HNRNPR	heterogeneous nuclear ribonucleoprotein R	protein-coding
HNRNPUL1	heterogeneous nuclear ribonucleoprotein U like 1	protein-coding
HOGA1	4-hydroxy-2-oxoglutarate aldolase 1	protein-coding
HOMER1	homer scaffolding protein 1	protein-coding
HOOK3	hook microtubule tethering protein 3	protein-coding
HPCAL1	hippocalcin like 1	protein-coding
HPD	4-hydroxyphenylpyruvate dioxygenase	protein-coding
HPRT1	hypoxanthine phosphoribosyltransferase 1	protein-coding
HPS3	HPS3, biogenesis of lysosomal organelles complex 2 subunit 1	protein-coding
HPS4	HPS4, biogenesis of lysosomal organelles complex 3 subunit 2	protein-coding
HPS5	HPS5, biogenesis of lysosomal organelles complex 2 subunit 2	protein-coding
HRAS	HRas proto-oncogene, GTPase	protein-coding
HS6ST1	heparan sulfate 6-O-sulfotransferase 1	protein-coding
HSD17B11	hydroxysteroid 17-beta dehydrogenase 11	protein-coding
HSD17B13	hydroxysteroid 17-beta dehydrogenase 13	protein-coding
HSD17B4	hydroxysteroid 17-beta dehydrogenase 4	protein-coding
HSD3B7	hydroxy-delta-5-steroid dehydrogenase, 3 beta- and steroid delta-isomerase 7	protein-coding
HSDL2	hydroxysteroid dehydrogenase like 2	protein-coding
HSF2	heat shock transcription factor 2	protein-coding
HSPA13	heat shock protein family A (Hsp70) member 13	protein-coding
HSPA4	heat shock protein family A (Hsp70) member 4	protein-coding
HSPA4L	heat shock protein family A (Hsp70) member 4 like	protein-coding
HSPA5	heat shock protein family A (Hsp70) member 5	protein-coding
HSPA6	heat shock protein family A (Hsp70) member 6	protein-coding
HSPA9	heat shock protein family A (Hsp70) member 9	protein-coding
HSPB1	heat shock protein family B (small) member 1	protein-coding
HSPBP1	HSPA (Hsp70) binding protein 1	protein-coding
HSPD1	heat shock protein family D (Hsp60) member 1	protein-coding
HSPG2	heparan sulfate proteoglycan 2	protein-coding
HTATSF1	HIV-1 Tat specific factor 1	protein-coding
HTR6	5-hydroxytryptamine receptor 6	protein-coding
HTR7	5-hydroxytryptamine receptor 7	protein-coding
HUS1B	HUS1 checkpoint clamp component B	protein-coding
HUWE1	HECT, UBA and WWE domain containing 1, E3 ubiquitin protein ligase	protein-coding
HYKK	hydroxylysine kinase	protein-coding
IAH1	isoamyl acetate-hydrolyzing esterase 1 homolog	protein-coding
IARS	isoleucyl-tRNA synthetase	protein-coding
IARS2	isoleucyl-tRNA synthetase 2, mitochondrial	protein-coding
IBTK	inhibitor of Bruton tyrosine kinase	protein-coding
ICA1	islet cell autoantigen 1	protein-coding
ICA1L	islet cell autoantigen 1 like	protein-coding
ICAM1	intercellular adhesion molecule 1	protein-coding
ICOSLG	inducible T-cell costimulator ligand	protein-coding
IDE	insulin degrading enzyme	protein-coding
IDH1	isocitrate dehydrogenase (NADP(+)) 1, cytosolic	protein-coding
IDH2	isocitrate dehydrogenase (NADP(+)) 2, mitochondrial	protein-coding
IDI1	isopentenyl-diphosphate delta isomerase 1	protein-coding
IFITM3	interferon induced transmembrane protein 3	protein-coding
IFNAR1	interferon alpha and beta receptor subunit 1	protein-coding
IFNGR1	interferon gamma receptor 1	protein-coding
IFNGR2	interferon gamma receptor 2	protein-coding
IFRD1	interferon related developmental regulator 1	protein-coding
IFT140	intraflagellar transport 140	protein-coding
IGBP1	immunoglobulin binding protein 1	protein-coding
IGF1R	insulin like growth factor 1 receptor	protein-coding
IGF2BP1	insulin like growth factor 2 mRNA binding protein 1	protein-coding
IGF2BP3	insulin like growth factor 2 mRNA binding protein 3	protein-coding
IGF2R	insulin like growth factor 2 receptor	protein-coding
IGFBP4	insulin like growth factor binding protein 4	protein-coding
IGHMBP2	immunoglobulin mu binding protein 2	protein-coding
IGSF11	immunoglobulin superfamily member 11	protein-coding
IGSF3	immunoglobulin superfamily member 3	protein-coding
IGSF6	immunoglobulin superfamily member 6	protein-coding
IKBKAP	inhibitor of kappa light polypeptide gene enhancer in B-cells, kinase complex-associated protein	protein-coding
IKBKB	inhibitor of nuclear factor kappa B kinase subunit beta	protein-coding
IKBKG	inhibitor of nuclear factor kappa B kinase subunit gamma	protein-coding
IKZF1	IKAROS family zinc finger 1	protein-coding
IKZF4	IKAROS family zinc finger 4	protein-coding
IL10RA	interleukin 10 receptor subunit alpha	protein-coding
IL10RB	interleukin 10 receptor subunit beta	protein-coding
IL16	interleukin 16	protein-coding
IL17RA	interleukin 17 receptor A	protein-coding
IL17REL	interleukin 17 receptor E like	protein-coding
IL18R1	interleukin 18 receptor 1	protein-coding
IL20RB	interleukin 20 receptor subunit beta	protein-coding
IL21R	interleukin 21 receptor	protein-coding
IL34	interleukin 34	protein-coding
IL4R	interleukin 4 receptor	protein-coding
IL6ST	interleukin 6 signal transducer	protein-coding
IL9R	interleukin 9 receptor	protein-coding
ILKAP	ILK associated serine/threonine phosphatase	protein-coding
IMMP2L	inner mitochondrial membrane peptidase subunit 2	protein-coding
IMMT	inner membrane mitochondrial protein	protein-coding
IMPA1	inositol monophosphatase 1	protein-coding
IMPA2	inositol monophosphatase 2	protein-coding
IMPAD1	inositol monophosphatase domain containing 1	protein-coding
INA	internexin neuronal intermediate filament protein alpha	protein-coding
INCENP	inner centromere protein	protein-coding
ING1	inhibitor of growth family member 1	protein-coding
[truncated: 4,696 more rows]
