# Supplementary material for: A Class of Protein-Coding RNAs Binds to Polycomb Repressive Complex 2 and Alters Histone Methylation
Source: Front Oncol. 2021 Nov 5;11:739830. doi: 10.3389/fonc.2021.739830 (PMC8602814; doi:10.3389/fonc.2021.739830)
Supplement: Supplementary file 3 [file Table_2.xlsx]

## Sheet: Total RNAs bind to SUZ12
FRIP-seq analysis the RNAs binding sites on SUZ12 (GSE67963)
geneChr	GENENAME	GENENAME
Promoter (2-3kb)	MIR6859-1	microRNA 6859-1
Promoter (1-2kb)	MIR6859-1	microRNA 6859-1
Promoter (1-2kb)	MIR6859-1	microRNA 6859-1
Promoter (1-2kb)	MIR6859-1	microRNA 6859-1
Promoter (1-2kb)	MIR6859-1	microRNA 6859-1
Promoter (<=1kb)	MIR6859-1	microRNA 6859-1
Promoter (<=1kb)	MIR6859-1	microRNA 6859-1
Promoter (<=1kb)	MIR6859-1	microRNA 6859-1
Promoter (<=1kb)	MIR6859-1	microRNA 6859-1
Promoter (<=1kb)	MIR6859-1	microRNA 6859-1
Promoter (<=1kb)	MIR6859-1	microRNA 6859-1
Promoter (1-2kb)	MIR6859-1	microRNA 6859-1
Distal Intergenic	MIR1302-2	microRNA 1302-2
Promoter (1-2kb)	LOC729737	uncharacterized LOC729737
Promoter (2-3kb)	LOC729737	uncharacterized LOC729737
Intron (uc057aui.1/uc057aui.1, intron 1 of 1)	LOC729737	uncharacterized LOC729737
Intron (uc057aui.1/uc057aui.1, intron 1 of 1)	LOC729737	uncharacterized LOC729737
Intron (uc057aui.1/uc057aui.1, intron 1 of 1)	LOC729737	uncharacterized LOC729737
Exon (uc057aui.1/uc057aui.1, exon 1 of 2)	LOC729737	uncharacterized LOC729737
Exon (uc057aui.1/uc057aui.1, exon 1 of 2)	LOC729737	uncharacterized LOC729737
Intron (uc057auk.1/uc057auk.1, intron 7 of 7)	LOC729737	uncharacterized LOC729737
Intron (uc057auk.1/uc057auk.1, intron 7 of 7)	LOC729737	uncharacterized LOC729737
Exon (uc057auk.1/uc057auk.1, exon 7 of 8)	LOC729737	uncharacterized LOC729737
Intron (uc057auk.1/uc057auk.1, intron 6 of 7)	LOC729737	uncharacterized LOC729737
Exon (uc057auk.1/uc057auk.1, exon 6 of 8)	MIR6859-1	microRNA 6859-1
Exon (uc057auk.1/uc057auk.1, exon 6 of 8)	MIR6859-1	microRNA 6859-1
Exon (uc057auk.1/uc057auk.1, exon 4 of 8)	MIR6859-1	microRNA 6859-1
Intron (uc057auk.1/uc057auk.1, intron 3 of 7)	MIR6859-1	microRNA 6859-1
Exon (uc057auk.1/uc057auk.1, exon 3 of 8)	MIR6859-1	microRNA 6859-1
Exon (uc057auk.1/uc057auk.1, exon 2 of 8)	MIR6859-1	microRNA 6859-1
Exon (uc057auk.1/uc057auk.1, exon 1 of 8)	MIR6859-1	microRNA 6859-1
Promoter (2-3kb)	MIR6859-1	microRNA 6859-1
Promoter (2-3kb)	MIR6859-1	microRNA 6859-1
Promoter (1-2kb)	MIR6859-1	microRNA 6859-1
Promoter (1-2kb)	MIR6859-1	microRNA 6859-1
Promoter (1-2kb)	MIR6859-1	microRNA 6859-1
Promoter (1-2kb)	MIR6859-1	microRNA 6859-1
Promoter (<=1kb)	MIR6859-1	microRNA 6859-1
Promoter (<=1kb)	MIR6859-1	microRNA 6859-1
Promoter (<=1kb)	MIR6859-1	microRNA 6859-1
Promoter (<=1kb)	MIR6859-1	microRNA 6859-1
Promoter (<=1kb)	MIR6859-1	microRNA 6859-1
Promoter (<=1kb)	MIR6859-1	microRNA 6859-1
Exon (uc057aup.1/uc057aup.1, exon 1 of 10)	MIR6859-1	microRNA 6859-1
Exon (uc057aus.1/uc057aus.1, exon 2 of 2)	MIR6859-1	microRNA 6859-1
Distal Intergenic	OR4F29	olfactory receptor family 4 subfamily F member 29
Distal Intergenic	OR4F29	olfactory receptor family 4 subfamily F member 29
Intron (uc057avc.1/uc057avc.1, intron 1 of 2)	OR4F29	olfactory receptor family 4 subfamily F member 29
Promoter (1-2kb)	LOC100132287	uncharacterized LOC100132287
Promoter (1-2kb)	LOC100132287	uncharacterized LOC100132287
Promoter (<=1kb)	LOC100132287	uncharacterized LOC100132287
Promoter (<=1kb)	LOC100132287	uncharacterized LOC100132287
Promoter (<=1kb)	LOC100132287	uncharacterized LOC100132287
Promoter (<=1kb)	LOC100132287	uncharacterized LOC100132287
Promoter (<=1kb)	LOC100132287	uncharacterized LOC100132287
Promoter (<=1kb)	LOC100132287	uncharacterized LOC100132287
Promoter (1-2kb)	LOC100132287	uncharacterized LOC100132287
Promoter (1-2kb)	LOC100132287	uncharacterized LOC100132287
Promoter (2-3kb)	LOC100132287	uncharacterized LOC100132287
Promoter (2-3kb)	LOC100132287	uncharacterized LOC100132287
Distal Intergenic	LOC100132287	uncharacterized LOC100132287
Distal Intergenic	LOC100132287	uncharacterized LOC100132287
Distal Intergenic	LOC100132287	uncharacterized LOC100132287
Distal Intergenic	LOC100132287	uncharacterized LOC100132287
Distal Intergenic	LOC100132287	uncharacterized LOC100132287
Distal Intergenic	LOC100132287	uncharacterized LOC100132287
Distal Intergenic	LOC100132287	uncharacterized LOC100132287
Distal Intergenic	LOC100132287	uncharacterized LOC100132287
Distal Intergenic	LOC100132287	uncharacterized LOC100132287
Distal Intergenic	LOC100132287	uncharacterized LOC100132287
Distal Intergenic	LOC100132287	uncharacterized LOC100132287
Distal Intergenic	LOC100132287	uncharacterized LOC100132287
Distal Intergenic	LOC100132287	uncharacterized LOC100132287
Exon (uc057avp.1/uc057avp.1, exon 2 of 3)	LOC101928626	uncharacterized LOC101928626
Promoter (1-2kb)	MIR6723	microRNA 6723
Promoter (1-2kb)	MIR6723	microRNA 6723
Promoter (<=1kb)	MIR6723	microRNA 6723
Promoter (<=1kb)	MIR6723	microRNA 6723
Promoter (2-3kb)	MIR6723	microRNA 6723
Promoter (2-3kb)	MIR6723	microRNA 6723
Promoter (2-3kb)	OR4F29	olfactory receptor family 4 subfamily F member 29
Intron (uc284mlw.1/uc284mlw.1, intron 1 of 3)	OR4F29	olfactory receptor family 4 subfamily F member 29
Intron (uc284mlw.1/uc284mlw.1, intron 1 of 3)	OR4F29	olfactory receptor family 4 subfamily F member 29
Intron (uc284mlw.1/uc284mlw.1, intron 1 of 3)	OR4F29	olfactory receptor family 4 subfamily F member 29
Intron (uc284mlw.1/uc284mlw.1, intron 1 of 3)	OR4F29	olfactory receptor family 4 subfamily F member 29
Intron (uc284mlw.1/uc284mlw.1, intron 1 of 3)	OR4F29	olfactory receptor family 4 subfamily F member 29
Intron (uc284mlw.1/uc284mlw.1, intron 1 of 3)	OR4F29	olfactory receptor family 4 subfamily F member 29
Intron (uc284mlw.1/uc284mlw.1, intron 1 of 3)	OR4F29	olfactory receptor family 4 subfamily F member 29
Intron (uc284mlw.1/uc284mlw.1, intron 1 of 3)	OR4F29	olfactory receptor family 4 subfamily F member 29
Intron (uc284mlw.1/uc284mlw.1, intron 1 of 3)	OR4F29	olfactory receptor family 4 subfamily F member 29
Intron (uc284mlw.1/uc284mlw.1, intron 1 of 3)	OR4F29	olfactory receptor family 4 subfamily F member 29
Intron (uc284mlw.1/uc284mlw.1, intron 1 of 3)	OR4F29	olfactory receptor family 4 subfamily F member 29
Intron (uc284mlw.1/uc284mlw.1, intron 1 of 3)	OR4F29	olfactory receptor family 4 subfamily F member 29
Intron (uc284mlw.1/uc284mlw.1, intron 1 of 3)	OR4F29	olfactory receptor family 4 subfamily F member 29
Intron (uc284mlw.1/uc284mlw.1, intron 1 of 3)	OR4F29	olfactory receptor family 4 subfamily F member 29
Intron (uc284mlw.1/uc284mlw.1, intron 1 of 3)	OR4F29	olfactory receptor family 4 subfamily F member 29
Intron (uc284mlw.1/uc284mlw.1, intron 1 of 3)	OR4F29	olfactory receptor family 4 subfamily F member 29
Intron (uc284mlw.1/uc284mlw.1, intron 1 of 3)	OR4F29	olfactory receptor family 4 subfamily F member 29
Intron (uc284mlw.1/uc284mlw.1, intron 1 of 3)	OR4F29	olfactory receptor family 4 subfamily F member 29
Intron (uc284mlw.1/uc284mlw.1, intron 1 of 3)	OR4F29	olfactory receptor family 4 subfamily F member 29
Intron (uc284mlw.1/uc284mlw.1, intron 1 of 3)	OR4F29	olfactory receptor family 4 subfamily F member 29
Intron (uc284mlw.1/uc284mlw.1, intron 1 of 3)	FAM87B	family with sequence similarity 87 member B
Intron (uc284mlw.1/uc284mlw.1, intron 1 of 3)	FAM87B	family with sequence similarity 87 member B
Intron (uc284mlw.1/uc284mlw.1, intron 1 of 3)	FAM87B	family with sequence similarity 87 member B
Intron (uc284mlw.1/uc284mlw.1, intron 1 of 3)	FAM87B	family with sequence similarity 87 member B
Intron (uc284mlw.1/uc284mlw.1, intron 1 of 3)	FAM87B	family with sequence similarity 87 member B
Intron (uc284mlw.1/uc284mlw.1, intron 1 of 3)	FAM87B	family with sequence similarity 87 member B
Intron (uc284mlw.1/uc284mlw.1, intron 1 of 3)	FAM87B	family with sequence similarity 87 member B
Intron (uc284mlw.1/uc284mlw.1, intron 1 of 3)	FAM87B	family with sequence similarity 87 member B
Intron (uc284mlw.1/uc284mlw.1, intron 1 of 3)	FAM87B	family with sequence similarity 87 member B
Intron (uc284mlw.1/uc284mlw.1, intron 1 of 3)	FAM87B	family with sequence similarity 87 member B
Intron (uc284mlw.1/uc284mlw.1, intron 1 of 3)	FAM87B	family with sequence similarity 87 member B
Intron (uc284mlw.1/uc284mlw.1, intron 1 of 3)	FAM87B	family with sequence similarity 87 member B
Intron (uc284mlw.1/uc284mlw.1, intron 1 of 3)	FAM87B	family with sequence similarity 87 member B
Intron (uc284mlw.1/uc284mlw.1, intron 1 of 3)	FAM87B	family with sequence similarity 87 member B
Intron (uc284mlw.1/uc284mlw.1, intron 1 of 3)	FAM87B	family with sequence similarity 87 member B
Intron (uc057awt.1/uc057awt.1, intron 3 of 3)	FAM87B	family with sequence similarity 87 member B
Intron (uc057awv.1/uc057awv.1, intron 3 of 3)	FAM87B	family with sequence similarity 87 member B
Intron (uc284mlw.1/uc284mlw.1, intron 1 of 3)	FAM87B	family with sequence similarity 87 member B
Promoter (<=1kb)	FAM87B	family with sequence similarity 87 member B
Promoter (<=1kb)	FAM87B	family with sequence similarity 87 member B
Promoter (2-3kb)	LINC01128	long intergenic non-protein coding RNA 1128
Distal Intergenic	LOC100130417	uncharacterized LOC100130417
Intron (uc057axn.1/uc057axn.1, intron 1 of 1)	LOC100130417	uncharacterized LOC100130417
Intron (uc057axn.1/uc057axn.1, intron 1 of 1)	LOC100130417	uncharacterized LOC100130417
Intron (uc057axn.1/uc057axn.1, intron 1 of 1)	LOC100130417	uncharacterized LOC100130417
Exon (uc001abu.1/uc001abu.1, exon 2 of 2)	LOC100130417	uncharacterized LOC100130417
Intron (uc057axn.1/uc057axn.1, intron 1 of 1)	LOC100130417	uncharacterized LOC100130417
Intron (uc057axn.1/uc057axn.1, intron 1 of 1)	LOC100130417	uncharacterized LOC100130417
Promoter (1-2kb)	NOC2L	NOC2 like nucleolar associated transcriptional repressor
Promoter (<=1kb)	NOC2L	NOC2 like nucleolar associated transcriptional repressor
Promoter (<=1kb)	NOC2L	NOC2 like nucleolar associated transcriptional repressor
Promoter (<=1kb)	NOC2L	NOC2 like nucleolar associated transcriptional repressor
Promoter (<=1kb)	NOC2L	NOC2 like nucleolar associated transcriptional repressor
Promoter (1-2kb)	NOC2L	NOC2 like nucleolar associated transcriptional repressor
Promoter (1-2kb)	NOC2L	NOC2 like nucleolar associated transcriptional repressor
Exon (uc001abz.5/26155, exon 12 of 19)	NOC2L	NOC2 like nucleolar associated transcriptional repressor
Exon (uc001abz.5/26155, exon 11 of 19)	NOC2L	NOC2 like nucleolar associated transcriptional repressor
Exon (uc001abz.5/26155, exon 10 of 19)	NOC2L	NOC2 like nucleolar associated transcriptional repressor
Exon (uc001abz.5/26155, exon 10 of 19)	NOC2L	NOC2 like nucleolar associated transcriptional repressor
Exon (uc001abz.5/26155, exon 7 of 19)	NOC2L	NOC2 like nucleolar associated transcriptional repressor
Promoter (2-3kb)	NOC2L	NOC2 like nucleolar associated transcriptional repressor
Promoter (2-3kb)	NOC2L	NOC2 like nucleolar associated transcriptional repressor
Promoter (1-2kb)	NOC2L	NOC2 like nucleolar associated transcriptional repressor
Promoter (1-2kb)	NOC2L	NOC2 like nucleolar associated transcriptional repressor
Promoter (1-2kb)	NOC2L	NOC2 like nucleolar associated transcriptional repressor
Promoter (<=1kb)	NOC2L	NOC2 like nucleolar associated transcriptional repressor
Promoter (<=1kb)	KLHL17	kelch like family member 17
Promoter (<=1kb)	KLHL17	kelch like family member 17
Promoter (<=1kb)	KLHL17	kelch like family member 17
Promoter (<=1kb)	KLHL17	kelch like family member 17
Promoter (<=1kb)	KLHL17	kelch like family member 17
Promoter (<=1kb)	KLHL17	kelch like family member 17
Promoter (<=1kb)	HES4	hes family bHLH transcription factor 4
Promoter (2-3kb)	AGRN	agrin
Exon (uc001ack.3/375790, exon 7 of 36)	AGRN	agrin
Exon (uc001ack.3/375790, exon 7 of 36)	AGRN	agrin
Promoter (2-3kb)	AGRN	agrin
Promoter (1-2kb)	AGRN	agrin
Promoter (1-2kb)	AGRN	agrin
Promoter (1-2kb)	AGRN	agrin
Promoter (<=1kb)	AGRN	agrin
Promoter (<=1kb)	AGRN	agrin
Promoter (<=1kb)	AGRN	agrin
Promoter (<=1kb)	AGRN	agrin
Promoter (<=1kb)	AGRN	agrin
Promoter (<=1kb)	AGRN	agrin
Promoter (<=1kb)	AGRN	agrin
Promoter (<=1kb)	AGRN	agrin
Promoter (<=1kb)	AGRN	agrin
Promoter (<=1kb)	AGRN	agrin
Promoter (<=1kb)	AGRN	agrin
Downstream (1-2kb)	RNF223	ring finger protein 223
Promoter (1-2kb)	C1orf159	chromosome 1 open reading frame 159
Promoter (1-2kb)	SDF4	stromal cell derived factor 4
Promoter (1-2kb)	SDF4	stromal cell derived factor 4
Promoter (1-2kb)	SDF4	stromal cell derived factor 4
Promoter (1-2kb)	SDF4	stromal cell derived factor 4
Promoter (1-2kb)	SDF4	stromal cell derived factor 4
Promoter (1-2kb)	SDF4	stromal cell derived factor 4
Promoter (2-3kb)	SDF4	stromal cell derived factor 4
Promoter (<=1kb)	SDF4	stromal cell derived factor 4
Promoter (<=1kb)	C1QTNF12	C1q and TNF related 12
Promoter (<=1kb)	UBE2J2	ubiquitin conjugating enzyme E2 J2
Promoter (<=1kb)	UBE2J2	ubiquitin conjugating enzyme E2 J2
Promoter (<=1kb)	UBE2J2	ubiquitin conjugating enzyme E2 J2
Promoter (<=1kb)	UBE2J2	ubiquitin conjugating enzyme E2 J2
Promoter (<=1kb)	UBE2J2	ubiquitin conjugating enzyme E2 J2
Promoter (1-2kb)	SCNN1D	sodium channel epithelial 1 delta subunit
Promoter (<=1kb)	SCNN1D	sodium channel epithelial 1 delta subunit
Promoter (<=1kb)	SCNN1D	sodium channel epithelial 1 delta subunit
Promoter (1-2kb)	ACAP3	ArfGAP with coiled-coil, ankyrin repeat and PH domains 3
Promoter (<=1kb)	ACAP3	ArfGAP with coiled-coil, ankyrin repeat and PH domains 3
Promoter (<=1kb)	ACAP3	ArfGAP with coiled-coil, ankyrin repeat and PH domains 3
Promoter (<=1kb)	ACAP3	ArfGAP with coiled-coil, ankyrin repeat and PH domains 3
Promoter (<=1kb)	MIR6726	microRNA 6726
Promoter (<=1kb)	MIR6726	microRNA 6726
Promoter (<=1kb)	MIR6726	microRNA 6726
Promoter (<=1kb)	MIR6726	microRNA 6726
Promoter (<=1kb)	ACAP3	ArfGAP with coiled-coil, ankyrin repeat and PH domains 3
Promoter (<=1kb)	ACAP3	ArfGAP with coiled-coil, ankyrin repeat and PH domains 3
Promoter (<=1kb)	ACAP3	ArfGAP with coiled-coil, ankyrin repeat and PH domains 3
Promoter (<=1kb)	ACAP3	ArfGAP with coiled-coil, ankyrin repeat and PH domains 3
Promoter (<=1kb)	ACAP3	ArfGAP with coiled-coil, ankyrin repeat and PH domains 3
Promoter (<=1kb)	ACAP3	ArfGAP with coiled-coil, ankyrin repeat and PH domains 3
Promoter (<=1kb)	ACAP3	ArfGAP with coiled-coil, ankyrin repeat and PH domains 3
Promoter (<=1kb)	ACAP3	ArfGAP with coiled-coil, ankyrin repeat and PH domains 3
Promoter (<=1kb)	ACAP3	ArfGAP with coiled-coil, ankyrin repeat and PH domains 3
Promoter (<=1kb)	ACAP3	ArfGAP with coiled-coil, ankyrin repeat and PH domains 3
Promoter (<=1kb)	ACAP3	ArfGAP with coiled-coil, ankyrin repeat and PH domains 3
Promoter (<=1kb)	ACAP3	ArfGAP with coiled-coil, ankyrin repeat and PH domains 3
Promoter (<=1kb)	ACAP3	ArfGAP with coiled-coil, ankyrin repeat and PH domains 3
Promoter (<=1kb)	ACAP3	ArfGAP with coiled-coil, ankyrin repeat and PH domains 3
Promoter (1-2kb)	ACAP3	ArfGAP with coiled-coil, ankyrin repeat and PH domains 3
Promoter (1-2kb)	ACAP3	ArfGAP with coiled-coil, ankyrin repeat and PH domains 3
Promoter (1-2kb)	ACAP3	ArfGAP with coiled-coil, ankyrin repeat and PH domains 3
Promoter (<=1kb)	ACAP3	ArfGAP with coiled-coil, ankyrin repeat and PH domains 3
Promoter (<=1kb)	ACAP3	ArfGAP with coiled-coil, ankyrin repeat and PH domains 3
Promoter (<=1kb)	ACAP3	ArfGAP with coiled-coil, ankyrin repeat and PH domains 3
Promoter (<=1kb)	MIR6727	microRNA 6727
Promoter (<=1kb)	MIR6727	microRNA 6727
Promoter (<=1kb)	MIR6727	microRNA 6727
Promoter (<=1kb)	MIR6727	microRNA 6727
Promoter (<=1kb)	INTS11	integrator complex subunit 11
Promoter (<=1kb)	INTS11	integrator complex subunit 11
Promoter (<=1kb)	INTS11	integrator complex subunit 11
Promoter (<=1kb)	INTS11	integrator complex subunit 11
Promoter (<=1kb)	INTS11	integrator complex subunit 11
Promoter (<=1kb)	INTS11	integrator complex subunit 11
Promoter (<=1kb)	INTS11	integrator complex subunit 11
Promoter (<=1kb)	INTS11	integrator complex subunit 11
Promoter (<=1kb)	INTS11	integrator complex subunit 11
Promoter (<=1kb)	INTS11	integrator complex subunit 11
Promoter (<=1kb)	INTS11	integrator complex subunit 11
Promoter (<=1kb)	INTS11	integrator complex subunit 11
Promoter (<=1kb)	INTS11	integrator complex subunit 11
Promoter (2-3kb)	TAS1R3	taste 1 receptor member 3
Promoter (2-3kb)	TAS1R3	taste 1 receptor member 3
3' UTR	DVL1	dishevelled segment polarity protein 1
Promoter (1-2kb)	DVL1	dishevelled segment polarity protein 1
Promoter (1-2kb)	DVL1	dishevelled segment polarity protein 1
Promoter (<=1kb)	DVL1	dishevelled segment polarity protein 1
Promoter (<=1kb)	DVL1	dishevelled segment polarity protein 1
Promoter (<=1kb)	DVL1	dishevelled segment polarity protein 1
Promoter (1-2kb)	DVL1	dishevelled segment polarity protein 1
Promoter (1-2kb)	DVL1	dishevelled segment polarity protein 1
Promoter (1-2kb)	DVL1	dishevelled segment polarity protein 1
Promoter (2-3kb)	DVL1	dishevelled segment polarity protein 1
Promoter (2-3kb)	DVL1	dishevelled segment polarity protein 1
Promoter (<=1kb)	DVL1	dishevelled segment polarity protein 1
Promoter (1-2kb)	AURKAIP1	aurora kinase A interacting protein 1
Promoter (1-2kb)	AURKAIP1	aurora kinase A interacting protein 1
Promoter (2-3kb)	CCNL2	cyclin L2
Promoter (2-3kb)	CCNL2	cyclin L2
Promoter (2-3kb)	CCNL2	cyclin L2
Promoter (1-2kb)	CCNL2	cyclin L2
Promoter (<=1kb)	CCNL2	cyclin L2
Promoter (<=1kb)	CCNL2	cyclin L2
Promoter (<=1kb)	CCNL2	cyclin L2
Promoter (<=1kb)	CCNL2	cyclin L2
Promoter (<=1kb)	CCNL2	cyclin L2
Promoter (<=1kb)	CCNL2	cyclin L2
Promoter (<=1kb)	CCNL2	cyclin L2
Promoter (<=1kb)	CCNL2	cyclin L2
Promoter (<=1kb)	CCNL2	cyclin L2
Promoter (<=1kb)	CCNL2	cyclin L2
Promoter (1-2kb)	CCNL2	cyclin L2
Promoter (1-2kb)	CCNL2	cyclin L2
Promoter (2-3kb)	CCNL2	cyclin L2
Promoter (2-3kb)	CCNL2	cyclin L2
Promoter (<=1kb)	CCNL2	cyclin L2
Promoter (<=1kb)	CCNL2	cyclin L2
Promoter (<=1kb)	CCNL2	cyclin L2
Promoter (<=1kb)	LOC148413	uncharacterized LOC148413
Promoter (<=1kb)	MRPL20	mitochondrial ribosomal protein L20
Promoter (<=1kb)	ATAD3C	ATPase family, AAA domain containing 3C
Exon (uc001aft.2/219293, exon 4 of 12)	ATAD3C	ATPase family, AAA domain containing 3C
Exon (uc001aft.2/219293, exon 5 of 12)	ATAD3C	ATPase family, AAA domain containing 3C
Promoter (<=1kb)	ATAD3B	ATPase family, AAA domain containing 3B
Promoter (<=1kb)	ATAD3B	ATPase family, AAA domain containing 3B
Promoter (<=1kb)	ATAD3B	ATPase family, AAA domain containing 3B
Promoter (<=1kb)	ATAD3B	ATPase family, AAA domain containing 3B
Promoter (1-2kb)	ATAD3B	ATPase family, AAA domain containing 3B
Promoter (1-2kb)	ATAD3B	ATPase family, AAA domain containing 3B
Promoter (<=1kb)	ATAD3B	ATPase family, AAA domain containing 3B
Promoter (<=1kb)	ATAD3B	ATPase family, AAA domain containing 3B
Promoter (<=1kb)	ATAD3B	ATPase family, AAA domain containing 3B
Promoter (<=1kb)	ATAD3B	ATPase family, AAA domain containing 3B
Promoter (1-2kb)	ATAD3B	ATPase family, AAA domain containing 3B
Promoter (1-2kb)	ATAD3B	ATPase family, AAA domain containing 3B
Promoter (1-2kb)	ATAD3B	ATPase family, AAA domain containing 3B
Exon (uc001afv.4/83858, exon 12 of 16)	ATAD3B	ATPase family, AAA domain containing 3B
Exon (uc001afv.4/83858, exon 13 of 16)	ATAD3B	ATPase family, AAA domain containing 3B
Exon (uc057bfr.1/83858, exon 4 of 5)	ATAD3B	ATPase family, AAA domain containing 3B
Exon (uc057bfq.1/83858, exon 7 of 10)	ATAD3B	ATPase family, AAA domain containing 3B
Exon (uc057bfr.1/83858, exon 4 of 5)	ATAD3B	ATPase family, AAA domain containing 3B
Exon (uc001afv.4/83858, exon 14 of 16)	ATAD3B	ATPase family, AAA domain containing 3B
Exon (uc001afv.4/83858, exon 15 of 16)	ATAD3B	ATPase family, AAA domain containing 3B
Exon (uc001afv.4/83858, exon 16 of 16)	ATAD3B	ATPase family, AAA domain containing 3B
Exon (uc001afv.4/83858, exon 16 of 16)	ATAD3B	ATPase family, AAA domain containing 3B
Exon (uc001afv.4/83858, exon 16 of 16)	ATAD3B	ATPase family, AAA domain containing 3B
3' UTR	ATAD3B	ATPase family, AAA domain containing 3B
Promoter (<=1kb)	ATAD3A	ATPase family, AAA domain containing 3A
Promoter (<=1kb)	ATAD3A	ATPase family, AAA domain containing 3A
Promoter (1-2kb)	ATAD3A	ATPase family, AAA domain containing 3A
Promoter (2-3kb)	ATAD3A	ATPase family, AAA domain containing 3A
Promoter (2-3kb)	ATAD3A	ATPase family, AAA domain containing 3A
Promoter (1-2kb)	ATAD3A	ATPase family, AAA domain containing 3A
Promoter (<=1kb)	ATAD3A	ATPase family, AAA domain containing 3A
Promoter (<=1kb)	ATAD3A	ATPase family, AAA domain containing 3A
Promoter (<=1kb)	ATAD3A	ATPase family, AAA domain containing 3A
Exon (uc001aga.3/55210, exon 14 of 16)	ATAD3A	ATPase family, AAA domain containing 3A
Promoter (1-2kb)	TMEM240	transmembrane protein 240
Promoter (1-2kb)	TMEM240	transmembrane protein 240
Promoter (2-3kb)	TMEM240	transmembrane protein 240
Promoter (2-3kb)	TMEM240	transmembrane protein 240
Promoter (2-3kb)	TMEM240	transmembrane protein 240
Promoter (2-3kb)	TMEM240	transmembrane protein 240
Promoter (2-3kb)	TMEM240	transmembrane protein 240
Promoter (2-3kb)	SSU72	SSU72 homolog, RNA polymerase II CTD phosphatase
Promoter (1-2kb)	SSU72	SSU72 homolog, RNA polymerase II CTD phosphatase
Exon (uc001agd.4/29101, exon 2 of 5)	SSU72	SSU72 homolog, RNA polymerase II CTD phosphatase
Promoter (<=1kb)	SSU72	SSU72 homolog, RNA polymerase II CTD phosphatase
Promoter (<=1kb)	MIB2	mindbomb E3 ubiquitin protein ligase 2
Promoter (<=1kb)	MIB2	mindbomb E3 ubiquitin protein ligase 2
Promoter (<=1kb)	MIB2	mindbomb E3 ubiquitin protein ligase 2
Promoter (<=1kb)	MIB2	mindbomb E3 ubiquitin protein ligase 2
Promoter (<=1kb)	MIB2	mindbomb E3 ubiquitin protein ligase 2
Promoter (<=1kb)	MIB2	mindbomb E3 ubiquitin protein ligase 2
Promoter (<=1kb)	MIB2	mindbomb E3 ubiquitin protein ligase 2
Promoter (<=1kb)	MIB2	mindbomb E3 ubiquitin protein ligase 2
Promoter (<=1kb)	MIB2	mindbomb E3 ubiquitin protein ligase 2
Promoter (<=1kb)	MIB2	mindbomb E3 ubiquitin protein ligase 2
Promoter (<=1kb)	MIB2	mindbomb E3 ubiquitin protein ligase 2
Promoter (<=1kb)	MIB2	mindbomb E3 ubiquitin protein ligase 2
Promoter (<=1kb)	MIB2	mindbomb E3 ubiquitin protein ligase 2
Promoter (<=1kb)	MIB2	mindbomb E3 ubiquitin protein ligase 2
Promoter (<=1kb)	MIB2	mindbomb E3 ubiquitin protein ligase 2
Promoter (<=1kb)	MIB2	mindbomb E3 ubiquitin protein ligase 2
Promoter (<=1kb)	MIB2	mindbomb E3 ubiquitin protein ligase 2
Promoter (<=1kb)	MIB2	mindbomb E3 ubiquitin protein ligase 2
Promoter (<=1kb)	MIB2	mindbomb E3 ubiquitin protein ligase 2
Promoter (<=1kb)	MIB2	mindbomb E3 ubiquitin protein ligase 2
Promoter (1-2kb)	MMP23B	matrix metallopeptidase 23B
Promoter (1-2kb)	MMP23B	matrix metallopeptidase 23B
Promoter (1-2kb)	MMP23B	matrix metallopeptidase 23B
Promoter (2-3kb)	MMP23B	matrix metallopeptidase 23B
Promoter (2-3kb)	MMP23B	matrix metallopeptidase 23B
Promoter (2-3kb)	MMP23B	matrix metallopeptidase 23B
Promoter (2-3kb)	MMP23B	matrix metallopeptidase 23B
Intron (uc057bhf.1/8510, intron 4 of 6)	MMP23B	matrix metallopeptidase 23B
3' UTR	MMP23B	matrix metallopeptidase 23B
3' UTR	MMP23B	matrix metallopeptidase 23B
3' UTR	MMP23B	matrix metallopeptidase 23B
3' UTR	MMP23B	matrix metallopeptidase 23B
Intron (uc057bhf.1/8510, intron 4 of 6)	MMP23B	matrix metallopeptidase 23B
3' UTR	MMP23B	matrix metallopeptidase 23B
3' UTR	MMP23B	matrix metallopeptidase 23B
Exon (uc031tmi.2/984, exon 8 of 20)	MMP23B	matrix metallopeptidase 23B
Intron (uc057bhf.1/8510, intron 4 of 6)	MMP23B	matrix metallopeptidase 23B
Exon (uc031tmi.2/984, exon 7 of 20)	MMP23B	matrix metallopeptidase 23B
Exon (uc031tmi.2/984, exon 6 of 20)	MMP23B	matrix metallopeptidase 23B
Exon (uc031tmi.2/984, exon 5 of 20)	CDK11B	cyclin dependent kinase 11B
Intron (uc057bhf.1/8510, intron 4 of 6)	CDK11B	cyclin dependent kinase 11B
Exon (uc031tmi.2/984, exon 4 of 20)	CDK11B	cyclin dependent kinase 11B
Exon (uc031tmi.2/984, exon 3 of 20)	CDK11B	cyclin dependent kinase 11B
Promoter (1-2kb)	CDK11B	cyclin dependent kinase 11B
Promoter (1-2kb)	CDK11B	cyclin dependent kinase 11B
Promoter (<=1kb)	CDK11B	cyclin dependent kinase 11B
Promoter (<=1kb)	CDK11B	cyclin dependent kinase 11B
Exon (uc031tmq.2/728661, exon 10 of 10)	SLC35E2B	solute carrier family 35 member E2B
Promoter (1-2kb)	SLC35E2B	solute carrier family 35 member E2B
Promoter (<=1kb)	SLC35E2B	solute carrier family 35 member E2B
Promoter (1-2kb)	SLC35E2B	solute carrier family 35 member E2B
Intron (uc057bhf.1/8510, intron 4 of 6)	SLC35E2B	solute carrier family 35 member E2B
Intron (uc057bhf.1/8510, intron 4 of 6)	SLC35E2B	solute carrier family 35 member E2B
Exon (uc009vkl.3/728661, exon 5 of 7)	SLC35E2B	solute carrier family 35 member E2B
Exon (uc009vkl.3/728661, exon 4 of 7)	SLC35E2B	solute carrier family 35 member E2B
5' UTR	SLC35E2B	solute carrier family 35 member E2B
5' UTR	SLC35E2B	solute carrier family 35 member E2B
Promoter (1-2kb)	SLC35E2B	solute carrier family 35 member E2B
Promoter (1-2kb)	SLC35E2B	solute carrier family 35 member E2B
Promoter (1-2kb)	CDK11A	cyclin dependent kinase 11A
Promoter (<=1kb)	CDK11A	cyclin dependent kinase 11A
Promoter (<=1kb)	CDK11A	cyclin dependent kinase 11A
Promoter (<=1kb)	CDK11A	cyclin dependent kinase 11A
Promoter (<=1kb)	CDK11A	cyclin dependent kinase 11A
Promoter (<=1kb)	CDK11A	cyclin dependent kinase 11A
Promoter (<=1kb)	CDK11A	cyclin dependent kinase 11A
Promoter (<=1kb)	CDK11A	cyclin dependent kinase 11A
Promoter (<=1kb)	CDK11A	cyclin dependent kinase 11A
Promoter (<=1kb)	CDK11A	cyclin dependent kinase 11A
Promoter (<=1kb)	CDK11A	cyclin dependent kinase 11A
Promoter (<=1kb)	CDK11A	cyclin dependent kinase 11A
Promoter (<=1kb)	CDK11A	cyclin dependent kinase 11A
Promoter (<=1kb)	CDK11A	cyclin dependent kinase 11A
Promoter (<=1kb)	CDK11A	cyclin dependent kinase 11A
Promoter (<=1kb)	CDK11A	cyclin dependent kinase 11A
Promoter (<=1kb)	CDK11A	cyclin dependent kinase 11A
Promoter (<=1kb)	CDK11A	cyclin dependent kinase 11A
Exon (uc057bhx.1/728642, exon 5 of 19)	CDK11A	cyclin dependent kinase 11A
Exon (uc057bhx.1/728642, exon 4 of 19)	CDK11A	cyclin dependent kinase 11A
Intron (uc057bhx.1/728642, intron 3 of 18)	CDK11A	cyclin dependent kinase 11A
Intron (uc057bhx.1/728642, intron 3 of 18)	CDK11A	cyclin dependent kinase 11A
Promoter (2-3kb)	CDK11A	cyclin dependent kinase 11A
Promoter (2-3kb)	CDK11A	cyclin dependent kinase 11A
Promoter (2-3kb)	CDK11A	cyclin dependent kinase 11A
Promoter (<=1kb)	CDK11A	cyclin dependent kinase 11A
Promoter (<=1kb)	CDK11A	cyclin dependent kinase 11A
Promoter (<=1kb)	CDK11A	cyclin dependent kinase 11A
Promoter (<=1kb)	CDK11A	cyclin dependent kinase 11A
Promoter (<=1kb)	CDK11A	cyclin dependent kinase 11A
Promoter (<=1kb)	CDK11A	cyclin dependent kinase 11A
Promoter (<=1kb)	CDK11A	cyclin dependent kinase 11A
Promoter (<=1kb)	SLC35E2	solute carrier family 35 member E2
Promoter (<=1kb)	SLC35E2	solute carrier family 35 member E2
Promoter (<=1kb)	SLC35E2	solute carrier family 35 member E2
Promoter (<=1kb)	CDK11A	cyclin dependent kinase 11A
Promoter (<=1kb)	CDK11A	cyclin dependent kinase 11A
Promoter (<=1kb)	CDK11A	cyclin dependent kinase 11A
Promoter (1-2kb)	CDK11A	cyclin dependent kinase 11A
Promoter (1-2kb)	CDK11A	cyclin dependent kinase 11A
Promoter (1-2kb)	SLC35E2	solute carrier family 35 member E2
Promoter (1-2kb)	SLC35E2	solute carrier family 35 member E2
Promoter (<=1kb)	NADK	NAD kinase
Promoter (<=1kb)	NADK	NAD kinase
Promoter (<=1kb)	NADK	NAD kinase
Promoter (<=1kb)	NADK	NAD kinase
Promoter (<=1kb)	NADK	NAD kinase
Promoter (<=1kb)	NADK	NAD kinase
Promoter (<=1kb)	NADK	NAD kinase
Promoter (<=1kb)	NADK	NAD kinase
Promoter (<=1kb)	NADK	NAD kinase
Promoter (1-2kb)	NADK	NAD kinase
Promoter (2-3kb)	NADK	NAD kinase
Exon (uc001aic.3/65220, exon 3 of 12)	NADK	NAD kinase
Exon (uc001aic.3/65220, exon 2 of 12)	NADK	NAD kinase
Exon (uc057bjg.1/2782, exon 3 of 3)	GNB1	G protein subunit beta 1
Exon (uc057bjg.1/2782, exon 3 of 3)	GNB1	G protein subunit beta 1
Exon (uc009vky.4/2782, exon 8 of 10)	GNB1	G protein subunit beta 1
Exon (uc009vky.4/2782, exon 8 of 10)	GNB1	G protein subunit beta 1
Exon (uc057bjv.1/85452, exon 5 of 38)	CFAP74	cilia and flagella associated protein 74
Intron (uc001aiq.3/5590, intron 16 of 17)	PRKCZ	protein kinase C zeta
Intron (uc001aiq.3/5590, intron 16 of 17)	PRKCZ	protein kinase C zeta
Intron (uc001aiq.3/5590, intron 16 of 17)	PRKCZ	protein kinase C zeta
Promoter (<=1kb)	FAAP20	Fanconi anemia core complex associated protein 20
Promoter (<=1kb)	SKI	SKI proto-oncogene
Promoter (<=1kb)	SKI	SKI proto-oncogene
Promoter (<=1kb)	SKI	SKI proto-oncogene
Exon (uc001ajb.2/79906, exon 8 of 14)	MORN1	MORN repeat containing 1
Promoter (1-2kb)	MORN1	MORN repeat containing 1
Promoter (<=1kb)	MORN1	MORN repeat containing 1
Promoter (<=1kb)	MORN1	MORN repeat containing 1
Promoter (<=1kb)	MORN1	MORN repeat containing 1
Promoter (<=1kb)	MORN1	MORN repeat containing 1
Promoter (<=1kb)	MORN1	MORN repeat containing 1
Promoter (<=1kb)	RER1	retention in endoplasmic reticulum sorting receptor 1
Promoter (<=1kb)	RER1	retention in endoplasmic reticulum sorting receptor 1
Promoter (<=1kb)	RER1	retention in endoplasmic reticulum sorting receptor 1
Promoter (1-2kb)	RER1	retention in endoplasmic reticulum sorting receptor 1
Promoter (1-2kb)	RER1	retention in endoplasmic reticulum sorting receptor 1
3' UTR	PANK4	pantothenate kinase 4
3' UTR	PANK4	pantothenate kinase 4
Promoter (2-3kb)	PANK4	pantothenate kinase 4
Promoter (1-2kb)	PANK4	pantothenate kinase 4
Promoter (<=1kb)	PANK4	pantothenate kinase 4
Promoter (<=1kb)	PANK4	pantothenate kinase 4
Promoter (<=1kb)	PANK4	pantothenate kinase 4
Promoter (<=1kb)	PANK4	pantothenate kinase 4
Promoter (<=1kb)	PANK4	pantothenate kinase 4
Promoter (<=1kb)	PANK4	pantothenate kinase 4
Promoter (<=1kb)	PANK4	pantothenate kinase 4
Promoter (<=1kb)	PANK4	pantothenate kinase 4
Promoter (<=1kb)	PANK4	pantothenate kinase 4
Promoter (<=1kb)	PANK4	pantothenate kinase 4
Promoter (<=1kb)	PANK4	pantothenate kinase 4
Promoter (<=1kb)	PANK4	pantothenate kinase 4
Promoter (<=1kb)	PANK4	pantothenate kinase 4
Promoter (<=1kb)	PANK4	pantothenate kinase 4
Promoter (<=1kb)	LOC115110	uncharacterized LOC115110
Promoter (<=1kb)	LOC115110	uncharacterized LOC115110
Promoter (<=1kb)	TNFRSF14	TNF receptor superfamily member 14
Promoter (<=1kb)	TNFRSF14	TNF receptor superfamily member 14
Promoter (<=1kb)	TNFRSF14	TNF receptor superfamily member 14
Promoter (<=1kb)	TNFRSF14	TNF receptor superfamily member 14
Promoter (<=1kb)	TNFRSF14	TNF receptor superfamily member 14
Promoter (1-2kb)	TNFRSF14	TNF receptor superfamily member 14
Downstream (1-2kb)	MEGF6	multiple EGF like domains 6
Downstream (1-2kb)	MEGF6	multiple EGF like domains 6
Downstream (1-2kb)	MEGF6	multiple EGF like domains 6
Downstream (1-2kb)	MEGF6	multiple EGF like domains 6
Downstream (1-2kb)	MEGF6	multiple EGF like domains 6
Downstream (<1kb)	MEGF6	multiple EGF like domains 6
Downstream (<1kb)	MEGF6	multiple EGF like domains 6
Downstream (<1kb)	MEGF6	multiple EGF like domains 6
3' UTR	MEGF6	multiple EGF like domains 6
3' UTR	MEGF6	multiple EGF like domains 6
Promoter (2-3kb)	MEGF6	multiple EGF like domains 6
Promoter (<=1kb)	MEGF6	multiple EGF like domains 6
Promoter (<=1kb)	MEGF6	multiple EGF like domains 6
Promoter (<=1kb)	MEGF6	multiple EGF like domains 6
Promoter (<=1kb)	MEGF6	multiple EGF like domains 6
Promoter (<=1kb)	MEGF6	multiple EGF like domains 6
Promoter (<=1kb)	MEGF6	multiple EGF like domains 6
Promoter (<=1kb)	MEGF6	multiple EGF like domains 6
Promoter (<=1kb)	MEGF6	multiple EGF like domains 6
Promoter (<=1kb)	MEGF6	multiple EGF like domains 6
Promoter (1-2kb)	MEGF6	multiple EGF like domains 6
Promoter (1-2kb)	MEGF6	multiple EGF like domains 6
Promoter (1-2kb)	MEGF6	multiple EGF like domains 6
Promoter (1-2kb)	MEGF6	multiple EGF like domains 6
Promoter (1-2kb)	MEGF6	multiple EGF like domains 6
Promoter (2-3kb)	MEGF6	multiple EGF like domains 6
Promoter (2-3kb)	MEGF6	multiple EGF like domains 6
Promoter (2-3kb)	MEGF6	multiple EGF like domains 6
Promoter (2-3kb)	MEGF6	multiple EGF like domains 6
Promoter (2-3kb)	MEGF6	multiple EGF like domains 6
Promoter (2-3kb)	MEGF6	multiple EGF like domains 6
Exon (uc001akk.4/1953, exon 19 of 30)	MEGF6	multiple EGF like domains 6
Intron (uc001akk.4/1953, intron 18 of 29)	MEGF6	multiple EGF like domains 6
Exon (uc001akk.4/1953, exon 18 of 30)	MEGF6	multiple EGF like domains 6
Exon (uc001akk.4/1953, exon 17 of 30)	MEGF6	multiple EGF like domains 6
Exon (uc001akk.4/1953, exon 16 of 30)	MEGF6	multiple EGF like domains 6
Exon (uc001akk.4/1953, exon 15 of 30)	MEGF6	multiple EGF like domains 6
Exon (uc001akk.4/1953, exon 14 of 30)	MEGF6	multiple EGF like domains 6
Exon (uc001akk.4/1953, exon 13 of 30)	MEGF6	multiple EGF like domains 6
Exon (uc001akk.4/1953, exon 12 of 30)	MEGF6	multiple EGF like domains 6
Intron (uc001akk.4/1953, intron 11 of 29)	MEGF6	multiple EGF like domains 6
Intron (uc001akk.4/1953, intron 11 of 29)	MEGF6	multiple EGF like domains 6
Intron (uc001akk.4/1953, intron 11 of 29)	MEGF6	multiple EGF like domains 6
Intron (uc001akk.4/1953, intron 11 of 29)	MEGF6	multiple EGF like domains 6
Intron (uc001akk.4/1953, intron 11 of 29)	MEGF6	multiple EGF like domains 6
Intron (uc001akk.4/1953, intron 11 of 29)	MEGF6	multiple EGF like domains 6
Intron (uc001akk.4/1953, intron 11 of 29)	MEGF6	multiple EGF like domains 6
Exon (uc001akk.4/1953, exon 10 of 30)	MEGF6	multiple EGF like domains 6
Exon (uc001akk.4/1953, exon 9 of 30)	MEGF6	multiple EGF like domains 6
Intron (uc001akk.4/1953, intron 8 of 29)	MEGF6	multiple EGF like domains 6
Exon (uc001akk.4/1953, exon 8 of 30)	MEGF6	multiple EGF like domains 6
Intron (uc001akk.4/1953, intron 7 of 29)	MEGF6	multiple EGF like domains 6
Intron (uc001akk.4/1953, intron 7 of 29)	MEGF6	multiple EGF like domains 6
Exon (uc001akk.4/1953, exon 7 of 30)	MEGF6	multiple EGF like domains 6
Intron (uc001akk.4/1953, intron 6 of 29)	MEGF6	multiple EGF like domains 6
Exon (uc001akk.4/1953, exon 6 of 30)	MEGF6	multiple EGF like domains 6
Intron (uc001akk.4/1953, intron 5 of 29)	MEGF6	multiple EGF like domains 6
Exon (uc001akk.4/1953, exon 5 of 30)	MEGF6	multiple EGF like domains 6
Exon (uc001akk.4/1953, exon 4 of 30)	MEGF6	multiple EGF like domains 6
Intron (uc001akk.4/1953, intron 3 of 29)	MEGF6	multiple EGF like domains 6
Intron (uc001akk.4/1953, intron 3 of 29)	MEGF6	multiple EGF like domains 6
Intron (uc001akk.4/1953, intron 3 of 29)	MEGF6	multiple EGF like domains 6
Exon (uc001akk.4/1953, exon 3 of 30)	MEGF6	multiple EGF like domains 6
Exon (uc001akk.4/1953, exon 2 of 30)	MEGF6	multiple EGF like domains 6
Exon (uc001akl.4/1953, exon 4 of 37)	MIR551A	microRNA 551a
Exon (uc001akl.4/1953, exon 3 of 37)	MEGF6	multiple EGF like domains 6
Exon (uc001akl.4/1953, exon 2 of 37)	MEGF6	multiple EGF like domains 6
Intron (uc001akl.4/1953, intron 1 of 36)	MEGF6	multiple EGF like domains 6
Promoter (2-3kb)	WRAP73	WD repeat containing, antisense to TP73
Promoter (2-3kb)	WRAP73	WD repeat containing, antisense to TP73
Promoter (1-2kb)	WRAP73	WD repeat containing, antisense to TP73
Promoter (<=1kb)	WRAP73	WD repeat containing, antisense to TP73
Promoter (<=1kb)	WRAP73	WD repeat containing, antisense to TP73
Promoter (<=1kb)	WRAP73	WD repeat containing, antisense to TP73
Promoter (<=1kb)	WRAP73	WD repeat containing, antisense to TP73
Promoter (2-3kb)	TP73-AS1	TP73 antisense RNA 1
Promoter (<=1kb)	TP73-AS1	TP73 antisense RNA 1
Promoter (1-2kb)	TP73-AS1	TP73 antisense RNA 1
Promoter (<=1kb)	TP73-AS1	TP73 antisense RNA 1
Promoter (<=1kb)	TP73-AS1	TP73 antisense RNA 1
Promoter (<=1kb)	TP73-AS1	TP73 antisense RNA 1
Promoter (<=1kb)	TP73-AS1	TP73 antisense RNA 1
Promoter (<=1kb)	TP73-AS1	TP73 antisense RNA 1
Promoter (<=1kb)	TP73-AS1	TP73 antisense RNA 1
Promoter (<=1kb)	CEP104	centrosomal protein 104
Exon (uc001aky.3/9731, exon 20 of 22)	CEP104	centrosomal protein 104
Exon (uc001aky.3/9731, exon 19 of 22)	CEP104	centrosomal protein 104
Exon (uc001aky.3/9731, exon 19 of 22)	CEP104	centrosomal protein 104
Intron (uc001aky.3/9731, intron 18 of 21)	CEP104	centrosomal protein 104
Exon (uc001aky.3/9731, exon 18 of 22)	CEP104	centrosomal protein 104
Promoter (2-3kb)	CEP104	centrosomal protein 104
Promoter (2-3kb)	CEP104	centrosomal protein 104
Promoter (1-2kb)	CEP104	centrosomal protein 104
Promoter (<=1kb)	CEP104	centrosomal protein 104
Promoter (<=1kb)	CEP104	centrosomal protein 104
Promoter (<=1kb)	CEP104	centrosomal protein 104
Promoter (<=1kb)	CEP104	centrosomal protein 104
Promoter (<=1kb)	CEP104	centrosomal protein 104
Promoter (2-3kb)	CEP104	centrosomal protein 104
Promoter (2-3kb)	CEP104	centrosomal protein 104
Promoter (1-2kb)	CEP104	centrosomal protein 104
Promoter (1-2kb)	CEP104	centrosomal protein 104
Promoter (1-2kb)	CEP104	centrosomal protein 104
Promoter (<=1kb)	CEP104	centrosomal protein 104
Promoter (<=1kb)	CEP104	centrosomal protein 104
Promoter (<=1kb)	CEP104	centrosomal protein 104
Promoter (<=1kb)	CEP104	centrosomal protein 104
Promoter (<=1kb)	CEP104	centrosomal protein 104
Promoter (<=1kb)	CEP104	centrosomal protein 104
Promoter (<=1kb)	CEP104	centrosomal protein 104
Promoter (<=1kb)	CEP104	centrosomal protein 104
Promoter (<=1kb)	CEP104	centrosomal protein 104
Promoter (<=1kb)	CEP104	centrosomal protein 104
Promoter (<=1kb)	CEP104	centrosomal protein 104
Promoter (<=1kb)	CEP104	centrosomal protein 104
Promoter (<=1kb)	CEP104	centrosomal protein 104
Promoter (1-2kb)	CEP104	centrosomal protein 104
Promoter (1-2kb)	CEP104	centrosomal protein 104
Promoter (2-3kb)	CEP104	centrosomal protein 104
Promoter (2-3kb)	CEP104	centrosomal protein 104
Promoter (1-2kb)	CEP104	centrosomal protein 104
Promoter (1-2kb)	CEP104	centrosomal protein 104
Promoter (1-2kb)	CEP104	centrosomal protein 104
Promoter (<=1kb)	CEP104	centrosomal protein 104
Promoter (<=1kb)	CEP104	centrosomal protein 104
Promoter (<=1kb)	CEP104	centrosomal protein 104
Promoter (<=1kb)	CEP104	centrosomal protein 104
Promoter (1-2kb)	CEP104	centrosomal protein 104
Promoter (2-3kb)	CEP104	centrosomal protein 104
Intron (uc001aky.3/9731, intron 2 of 21)	CEP104	centrosomal protein 104
Intron (uc001aky.3/9731, intron 2 of 21)	CEP104	centrosomal protein 104
Intron (uc001aky.3/9731, intron 2 of 21)	CEP104	centrosomal protein 104
Intron (uc001aky.3/9731, intron 2 of 21)	CEP104	centrosomal protein 104
Intron (uc001aky.3/9731, intron 2 of 21)	CEP104	centrosomal protein 104
Exon (uc001aky.3/9731, exon 2 of 22)	CEP104	centrosomal protein 104
Exon (uc057brq.1/339448, exon 5 of 5)	C1orf174	chromosome 1 open reading frame 174
Exon (uc057brq.1/339448, exon 4 of 5)	C1orf174	chromosome 1 open reading frame 174
Exon (uc057brq.1/339448, exon 4 of 5)	C1orf174	chromosome 1 open reading frame 174
Promoter (<=1kb)	MIR4689	microRNA 4689
Promoter (<=1kb)	NPHP4	nephrocystin 4
Promoter (<=1kb)	NPHP4	nephrocystin 4
Promoter (<=1kb)	NPHP4	nephrocystin 4
Promoter (1-2kb)	NPHP4	nephrocystin 4
Promoter (<=1kb)	NPHP4	nephrocystin 4
Promoter (2-3kb)	NPHP4	nephrocystin 4
Promoter (2-3kb)	NPHP4	nephrocystin 4
3' UTR	NPHP4	nephrocystin 4
Promoter (<=1kb)	NPHP4	nephrocystin 4
Promoter (<=1kb)	NPHP4	nephrocystin 4
Promoter (<=1kb)	NPHP4	nephrocystin 4
3' UTR	NPHP4	nephrocystin 4
3' UTR	NPHP4	nephrocystin 4
3' UTR	NPHP4	nephrocystin 4
3' UTR	NPHP4	nephrocystin 4
Exon (uc057bsd.1/261734, exon 6 of 26)	NPHP4	nephrocystin 4
Exon (uc057bsd.1/261734, exon 5 of 26)	KCNAB2	potassium voltage-gated channel subfamily A regulatory beta subunit 2
Exon (uc057bsd.1/261734, exon 4 of 26)	KCNAB2	potassium voltage-gated channel subfamily A regulatory beta subunit 2
Exon (uc057bsd.1/261734, exon 4 of 26)	KCNAB2	potassium voltage-gated channel subfamily A regulatory beta subunit 2
Exon (uc057bsd.1/261734, exon 3 of 26)	KCNAB2	potassium voltage-gated channel subfamily A regulatory beta subunit 2
Exon (uc057bsd.1/261734, exon 2 of 26)	KCNAB2	potassium voltage-gated channel subfamily A regulatory beta subunit 2
Exon (uc057bse.1/261734, exon 3 of 33)	KCNAB2	potassium voltage-gated channel subfamily A regulatory beta subunit 2
Exon (uc057bse.1/261734, exon 2 of 33)	KCNAB2	potassium voltage-gated channel subfamily A regulatory beta subunit 2
Promoter (<=1kb)	KCNAB2	potassium voltage-gated channel subfamily A regulatory beta subunit 2
Promoter (1-2kb)	KCNAB2	potassium voltage-gated channel subfamily A regulatory beta subunit 2
Promoter (1-2kb)	KCNAB2	potassium voltage-gated channel subfamily A regulatory beta subunit 2
Promoter (1-2kb)	KCNAB2	potassium voltage-gated channel subfamily A regulatory beta subunit 2
Promoter (1-2kb)	CHD5	chromodomain helicase DNA binding protein 5
Promoter (<=1kb)	CHD5	chromodomain helicase DNA binding protein 5
Promoter (2-3kb)	CHD5	chromodomain helicase DNA binding protein 5
Promoter (2-3kb)	CHD5	chromodomain helicase DNA binding protein 5
Exon (uc001amb.3/26038, exon 8 of 42)	CHD5	chromodomain helicase DNA binding protein 5
Exon (uc001amb.3/26038, exon 5 of 42)	CHD5	chromodomain helicase DNA binding protein 5
Exon (uc001amb.3/26038, exon 3 of 42)	CHD5	chromodomain helicase DNA binding protein 5
Exon (uc001amb.3/26038, exon 2 of 42)	CHD5	chromodomain helicase DNA binding protein 5
3' UTR	CHD5	chromodomain helicase DNA binding protein 5
3' UTR	CHD5	chromodomain helicase DNA binding protein 5
Exon (uc057btd.1/6146, exon 2 of 3)	RPL22	ribosomal protein L22
Promoter (<=1kb)	RPL22	ribosomal protein L22
Promoter (<=1kb)	RPL22	ribosomal protein L22
Promoter (<=1kb)	RPL22	ribosomal protein L22
Promoter (<=1kb)	RNF207	ring finger protein 207
Promoter (<=1kb)	RNF207	ring finger protein 207
Promoter (<=1kb)	RPL22	ribosomal protein L22
Promoter (<=1kb)	RNF207	ring finger protein 207
Promoter (<=1kb)	RNF207	ring finger protein 207
Promoter (<=1kb)	RNF207	ring finger protein 207
Promoter (<=1kb)	RNF207	ring finger protein 207
Promoter (<=1kb)	RNF207	ring finger protein 207
Promoter (<=1kb)	RNF207	ring finger protein 207
Promoter (<=1kb)	RNF207	ring finger protein 207
Promoter (<=1kb)	RNF207	ring finger protein 207
Promoter (<=1kb)	RNF207	ring finger protein 207
Promoter (<=1kb)	RNF207	ring finger protein 207
Promoter (<=1kb)	RNF207	ring finger protein 207
Promoter (<=1kb)	RNF207	ring finger protein 207
Exon (uc001amg.4/388591, exon 18 of 18)	RNF207	ring finger protein 207
Promoter (1-2kb)	MIR4252	microRNA 4252
Promoter (<=1kb)	ESPN	espin
Exon (uc001ans.4/79707, exon 12 of 12)	PLEKHG5	pleckstrin homology and RhoGEF domain containing G5
Promoter (1-2kb)	NOL9	nucleolar protein 9
Promoter (1-2kb)	NOL9	nucleolar protein 9
Promoter (<=1kb)	NOL9	nucleolar protein 9
Promoter (<=1kb)	NOL9	nucleolar protein 9
Exon (uc001ans.4/79707, exon 6 of 12)	NOL9	nucleolar protein 9
Promoter (<=1kb)	NOL9	nucleolar protein 9
Promoter (<=1kb)	NOL9	nucleolar protein 9
Promoter (<=1kb)	NOL9	nucleolar protein 9
Promoter (<=1kb)	NOL9	nucleolar protein 9
Promoter (<=1kb)	NOL9	nucleolar protein 9
Promoter (1-2kb)	NOL9	nucleolar protein 9
Promoter (1-2kb)	NOL9	nucleolar protein 9
Promoter (<=1kb)	NOL9	nucleolar protein 9
Promoter (<=1kb)	NOL9	nucleolar protein 9
Promoter (<=1kb)	NOL9	nucleolar protein 9
Promoter (<=1kb)	ZBTB48	zinc finger and BTB domain containing 48
Promoter (<=1kb)	ZBTB48	zinc finger and BTB domain containing 48
Promoter (1-2kb)	ZBTB48	zinc finger and BTB domain containing 48
Promoter (2-3kb)	ZBTB48	zinc finger and BTB domain containing 48
Promoter (<=1kb)	ZBTB48	zinc finger and BTB domain containing 48
Promoter (<=1kb)	ZBTB48	zinc finger and BTB domain containing 48
Promoter (<=1kb)	ZBTB48	zinc finger and BTB domain containing 48
Promoter (<=1kb)	ZBTB48	zinc finger and BTB domain containing 48
Promoter (<=1kb)	ZBTB48	zinc finger and BTB domain containing 48
Promoter (<=1kb)	ZBTB48	zinc finger and BTB domain containing 48
Promoter (<=1kb)	ZBTB48	zinc finger and BTB domain containing 48
Promoter (<=1kb)	ZBTB48	zinc finger and BTB domain containing 48
Promoter (<=1kb)	ZBTB48	zinc finger and BTB domain containing 48
Promoter (<=1kb)	ZBTB48	zinc finger and BTB domain containing 48
Promoter (<=1kb)	ZBTB48	zinc finger and BTB domain containing 48
Exon (uc057bwg.1/55735, exon 5 of 7)	DNAJC11	DnaJ heat shock protein family (Hsp40) member C11
Exon (uc057bwg.1/55735, exon 4 of 7)	DNAJC11	DnaJ heat shock protein family (Hsp40) member C11
Exon (uc057bwg.1/55735, exon 3 of 7)	DNAJC11	DnaJ heat shock protein family (Hsp40) member C11
Promoter (<=1kb)	DNAJC11	DnaJ heat shock protein family (Hsp40) member C11
Promoter (<=1kb)	DNAJC11	DnaJ heat shock protein family (Hsp40) member C11
Promoter (<=1kb)	DNAJC11	DnaJ heat shock protein family (Hsp40) member C11
Exon (uc057bwh.1/55735, exon 6 of 8)	DNAJC11	DnaJ heat shock protein family (Hsp40) member C11
Intron (uc057bwh.1/55735, intron 5 of 7)	DNAJC11	DnaJ heat shock protein family (Hsp40) member C11
Intron (uc057bwh.1/55735, intron 5 of 7)	DNAJC11	DnaJ heat shock protein family (Hsp40) member C11
Intron (uc057bwh.1/55735, intron 5 of 7)	DNAJC11	DnaJ heat shock protein family (Hsp40) member C11
Exon (uc057bwh.1/55735, exon 4 of 8)	DNAJC11	DnaJ heat shock protein family (Hsp40) member C11
Promoter (<=1kb)	DNAJC11	DnaJ heat shock protein family (Hsp40) member C11
Promoter (2-3kb)	DNAJC11	DnaJ heat shock protein family (Hsp40) member C11
Promoter (<=1kb)	DNAJC11	DnaJ heat shock protein family (Hsp40) member C11
Intron (uc001aof.3/55735, intron 1 of 15)	DNAJC11	DnaJ heat shock protein family (Hsp40) member C11
Intron (uc001aof.3/55735, intron 1 of 15)	DNAJC11	DnaJ heat shock protein family (Hsp40) member C11
Intron (uc001aof.3/55735, intron 1 of 15)	DNAJC11	DnaJ heat shock protein family (Hsp40) member C11
Promoter (<=1kb)	DNAJC11	DnaJ heat shock protein family (Hsp40) member C11
Exon (uc001aon.3/8863, exon 7 of 10)	PER3	period circadian clock 3
Promoter (1-2kb)	PER3	period circadian clock 3
Promoter (<=1kb)	PARK7	Parkinsonism associated deglycase
Exon (uc001ape.4/473, exon 21 of 24)	RERE	arginine-glutamic acid dipeptide repeats
Exon (uc001ape.4/473, exon 21 of 24)	RERE	arginine-glutamic acid dipeptide repeats
Exon (uc001ape.4/473, exon 21 of 24)	RERE	arginine-glutamic acid dipeptide repeats
Promoter (<=1kb)	RERE	arginine-glutamic acid dipeptide repeats
Promoter (<=1kb)	RERE	arginine-glutamic acid dipeptide repeats
Promoter (<=1kb)	RERE	arginine-glutamic acid dipeptide repeats
Promoter (<=1kb)	RERE	arginine-glutamic acid dipeptide repeats
Promoter (<=1kb)	RERE	arginine-glutamic acid dipeptide repeats
Promoter (<=1kb)	RERE	arginine-glutamic acid dipeptide repeats
Promoter (<=1kb)	RERE	arginine-glutamic acid dipeptide repeats
Exon (uc001ape.4/473, exon 12 of 24)	LOC102724552	uncharacterized LOC102724552
Exon (uc001ape.4/473, exon 11 of 24)	RERE	arginine-glutamic acid dipeptide repeats
5' UTR	RERE	arginine-glutamic acid dipeptide repeats
5' UTR	RERE	arginine-glutamic acid dipeptide repeats
Exon (uc001ape.4/473, exon 8 of 24)	RERE	arginine-glutamic acid dipeptide repeats
Exon (uc001ape.4/473, exon 7 of 24)	RERE	arginine-glutamic acid dipeptide repeats
Exon (uc001ape.4/473, exon 6 of 24)	RERE	arginine-glutamic acid dipeptide repeats
Exon (uc001ape.4/473, exon 5 of 24)	RERE	arginine-glutamic acid dipeptide repeats
Promoter (<=1kb)	RERE	arginine-glutamic acid dipeptide repeats
Promoter (<=1kb)	RERE	arginine-glutamic acid dipeptide repeats
Intron (uc001ape.4/473, intron 2 of 23)	RERE	arginine-glutamic acid dipeptide repeats
Promoter (<=1kb)	RERE	arginine-glutamic acid dipeptide repeats
3' UTR	MIR6728	microRNA 6728
Exon (uc001apj.3/2023, exon 11 of 12)	MIR6728	microRNA 6728
Exon (uc001apj.3/2023, exon 10 of 12)	MIR6728	microRNA 6728
Promoter (2-3kb)	MIR6728	microRNA 6728
Promoter (1-2kb)	MIR6728	microRNA 6728
Promoter (1-2kb)	MIR6728	microRNA 6728
Promoter (<=1kb)	MIR6728	microRNA 6728
Promoter (<=1kb)	MIR6728	microRNA 6728
Promoter (<=1kb)	MIR6728	microRNA 6728
Promoter (<=1kb)	MIR6728	microRNA 6728
Promoter (<=1kb)	MIR6728	microRNA 6728
Promoter (<=1kb)	MIR6728	microRNA 6728
Promoter (1-2kb)	MIR6728	microRNA 6728
Promoter (1-2kb)	MIR6728	microRNA 6728
Promoter (1-2kb)	MIR6728	microRNA 6728
Promoter (<=1kb)	ENO1	enolase 1
Promoter (<=1kb)	ENO1	enolase 1
Promoter (<=1kb)	ENO1	enolase 1
Promoter (<=1kb)	ENO1	enolase 1
Promoter (<=1kb)	ENO1	enolase 1
Promoter (<=1kb)	ENO1	enolase 1
Promoter (<=1kb)	ENO1	enolase 1
Promoter (<=1kb)	ENO1	enolase 1
5' UTR	ENO1	enolase 1
Promoter (<=1kb)	ENO1	enolase 1
Promoter (<=1kb)	MIR34A	microRNA 34a
Promoter (<=1kb)	MIR34A	microRNA 34a
Intron (uc001apt.4/9563, intron 2 of 4)	H6PD	hexose-6-phosphate dehydrogenase/glucose 1-dehydrogenase
Promoter (1-2kb)	TMEM201	transmembrane protein 201
Promoter (<=1kb)	PIK3CD	phosphatidylinositol-4,5-bisphosphate 3-kinase catalytic subunit delta
Promoter (<=1kb)	PIK3CD	phosphatidylinositol-4,5-bisphosphate 3-kinase catalytic subunit delta
Promoter (2-3kb)	PIK3CD	phosphatidylinositol-4,5-bisphosphate 3-kinase catalytic subunit delta
Exon (uc057cax.1/5293, exon 15 of 25)	PIK3CD	phosphatidylinositol-4,5-bisphosphate 3-kinase catalytic subunit delta
Exon (uc057cax.1/5293, exon 16 of 25)	PIK3CD	phosphatidylinositol-4,5-bisphosphate 3-kinase catalytic subunit delta
Promoter (1-2kb)	CLSTN1	calsyntenin 1
Promoter (<=1kb)	CLSTN1	calsyntenin 1
Promoter (<=1kb)	CLSTN1	calsyntenin 1
Promoter (1-2kb)	CLSTN1	calsyntenin 1
Promoter (2-3kb)	CLSTN1	calsyntenin 1
Promoter (2-3kb)	CLSTN1	calsyntenin 1
Exon (uc001aqh.4/22883, exon 11 of 19)	CLSTN1	calsyntenin 1
Intron (uc001aqh.4/22883, intron 10 of 18)	CLSTN1	calsyntenin 1
Exon (uc001aqh.4/22883, exon 10 of 19)	CLSTN1	calsyntenin 1
Exon (uc001aqh.4/22883, exon 9 of 19)	CLSTN1	calsyntenin 1
Exon (uc001aqh.4/22883, exon 8 of 19)	CLSTN1	calsyntenin 1
Exon (uc001aqh.4/22883, exon 8 of 19)	CLSTN1	calsyntenin 1
Promoter (<=1kb)	CLSTN1	calsyntenin 1
Promoter (<=1kb)	CLSTN1	calsyntenin 1
Promoter (<=1kb)	CLSTN1	calsyntenin 1
Promoter (<=1kb)	CLSTN1	calsyntenin 1
Exon (uc001aqh.4/22883, exon 4 of 19)	CLSTN1	calsyntenin 1
Exon (uc001aqh.4/22883, exon 4 of 19)	CLSTN1	calsyntenin 1
Promoter (<=1kb)	LZIC	leucine zipper and CTNNBIP1 domain containing
Promoter (<=1kb)	LZIC	leucine zipper and CTNNBIP1 domain containing
Promoter (<=1kb)	LZIC	leucine zipper and CTNNBIP1 domain containing
Promoter (<=1kb)	LZIC	leucine zipper and CTNNBIP1 domain containing
Promoter (<=1kb)	NMNAT1	nicotinamide nucleotide adenylyltransferase 1
5' UTR	MIR5697	microRNA 5697
Exon (uc057cbo.1/64802, exon 3 of 5)	NMNAT1	nicotinamide nucleotide adenylyltransferase 1
Promoter (<=1kb)	NMNAT1	nicotinamide nucleotide adenylyltransferase 1
Promoter (<=1kb)	NMNAT1	nicotinamide nucleotide adenylyltransferase 1
Promoter (<=1kb)	UBE4B	ubiquitination factor E4B
Exon (uc001aqr.5/10277, exon 2 of 27)	UBE4B	ubiquitination factor E4B
Exon (uc001aqr.5/10277, exon 2 of 27)	UBE4B	ubiquitination factor E4B
Exon (uc001aqr.5/10277, exon 3 of 27)	UBE4B	ubiquitination factor E4B
Promoter (<=1kb)	UBE4B	ubiquitination factor E4B
Promoter (2-3kb)	UBE4B	ubiquitination factor E4B
Promoter (1-2kb)	UBE4B	ubiquitination factor E4B
Intron (uc001aqr.5/10277, intron 6 of 26)	UBE4B	ubiquitination factor E4B
Exon (uc001aqr.5/10277, exon 7 of 27)	UBE4B	ubiquitination factor E4B
Promoter (2-3kb)	UBE4B	ubiquitination factor E4B
Promoter (<=1kb)	UBE4B	ubiquitination factor E4B
Promoter (<=1kb)	UBE4B	ubiquitination factor E4B
Promoter (1-2kb)	UBE4B	ubiquitination factor E4B
Promoter (1-2kb)	UBE4B	ubiquitination factor E4B
Promoter (<=1kb)	UBE4B	ubiquitination factor E4B
Promoter (<=1kb)	UBE4B	ubiquitination factor E4B
Promoter (2-3kb)	UBE4B	ubiquitination factor E4B
Promoter (2-3kb)	UBE4B	ubiquitination factor E4B
Promoter (2-3kb)	UBE4B	ubiquitination factor E4B
Promoter (2-3kb)	UBE4B	ubiquitination factor E4B
Intron (uc001aqr.5/10277, intron 13 of 26)	UBE4B	ubiquitination factor E4B
Intron (uc001aqr.5/10277, intron 13 of 26)	UBE4B	ubiquitination factor E4B
Exon (uc001aqr.5/10277, exon 14 of 27)	UBE4B	ubiquitination factor E4B
Exon (uc001aqr.5/10277, exon 15 of 27)	UBE4B	ubiquitination factor E4B
Intron (uc001aqr.5/10277, intron 15 of 26)	UBE4B	ubiquitination factor E4B
Exon (uc001aqr.5/10277, exon 16 of 27)	UBE4B	ubiquitination factor E4B
Exon (uc001aqr.5/10277, exon 17 of 27)	UBE4B	ubiquitination factor E4B
Exon (uc001aqr.5/10277, exon 17 of 27)	UBE4B	ubiquitination factor E4B
Intron (uc001aqr.5/10277, intron 17 of 26)	UBE4B	ubiquitination factor E4B
Intron (uc001aqr.5/10277, intron 17 of 26)	UBE4B	ubiquitination factor E4B
Intron (uc001aqr.5/10277, intron 17 of 26)	UBE4B	ubiquitination factor E4B
Intron (uc001aqr.5/10277, intron 17 of 26)	UBE4B	ubiquitination factor E4B
Exon (uc001aqr.5/10277, exon 18 of 27)	UBE4B	ubiquitination factor E4B
Exon (uc001aqr.5/10277, exon 19 of 27)	UBE4B	ubiquitination factor E4B
Intron (uc001aqr.5/10277, intron 19 of 26)	UBE4B	ubiquitination factor E4B
Exon (uc001aqr.5/10277, exon 20 of 27)	UBE4B	ubiquitination factor E4B
Intron (uc001aqr.5/10277, intron 20 of 26)	UBE4B	ubiquitination factor E4B
Promoter (2-3kb)	UBE4B	ubiquitination factor E4B
Promoter (2-3kb)	UBE4B	ubiquitination factor E4B
Promoter (2-3kb)	UBE4B	ubiquitination factor E4B
Promoter (2-3kb)	UBE4B	ubiquitination factor E4B
Promoter (2-3kb)	UBE4B	ubiquitination factor E4B
Promoter (2-3kb)	UBE4B	ubiquitination factor E4B
Promoter (1-2kb)	UBE4B	ubiquitination factor E4B
Promoter (1-2kb)	UBE4B	ubiquitination factor E4B
Promoter (<=1kb)	UBE4B	ubiquitination factor E4B
Promoter (<=1kb)	UBE4B	ubiquitination factor E4B
Promoter (<=1kb)	UBE4B	ubiquitination factor E4B
Promoter (<=1kb)	UBE4B	ubiquitination factor E4B
Promoter (2-3kb)	UBE4B	ubiquitination factor E4B
Promoter (<=1kb)	KIF1B	kinesin family member 1B
Exon (uc001aqv.5/23095, exon 3 of 21)	KIF1B	kinesin family member 1B
Exon (uc001aqv.5/23095, exon 4 of 21)	KIF1B	kinesin family member 1B
Intron (uc001aqv.5/23095, intron 4 of 20)	KIF1B	kinesin family member 1B
Intron (uc001aqv.5/23095, intron 4 of 20)	KIF1B	kinesin family member 1B
Exon (uc001aqv.5/23095, exon 5 of 21)	KIF1B	kinesin family member 1B
Exon (uc001aqv.5/23095, exon 6 of 21)	KIF1B	kinesin family member 1B
Exon (uc001aqv.5/23095, exon 7 of 21)	KIF1B	kinesin family member 1B
Exon (uc001aqv.5/23095, exon 8 of 21)	KIF1B	kinesin family member 1B
Exon (uc001aqv.5/23095, exon 9 of 21)	KIF1B	kinesin family member 1B
Intron (uc001aqv.5/23095, intron 9 of 20)	KIF1B	kinesin family member 1B
Intron (uc001aqv.5/23095, intron 9 of 20)	KIF1B	kinesin family member 1B
Intron (uc001aqv.5/23095, intron 9 of 20)	KIF1B	kinesin family member 1B
Intron (uc001aqv.5/23095, intron 9 of 20)	KIF1B	kinesin family member 1B
Intron (uc001aqv.5/23095, intron 9 of 20)	KIF1B	kinesin family member 1B
Exon (uc001aqv.5/23095, exon 10 of 21)	KIF1B	kinesin family member 1B
Exon (uc001aqv.5/23095, exon 11 of 21)	KIF1B	kinesin family member 1B
Exon (uc001aqv.5/23095, exon 12 of 21)	KIF1B	kinesin family member 1B
Intron (uc001aqv.5/23095, intron 12 of 20)	KIF1B	kinesin family member 1B
Intron (uc001aqv.5/23095, intron 12 of 20)	KIF1B	kinesin family member 1B
Intron (uc001aqv.5/23095, intron 12 of 20)	KIF1B	kinesin family member 1B
Promoter (<=1kb)	KIF1B	kinesin family member 1B
Exon (uc001aqv.5/23095, exon 14 of 21)	RNU6-1	RNA, U6 small nuclear 1
Exon (uc001aqv.5/23095, exon 15 of 21)	RNU6-1	RNA, U6 small nuclear 1
Exon (uc001aqv.5/23095, exon 16 of 21)	RNU6-1	RNA, U6 small nuclear 1
Exon (uc001aqv.5/23095, exon 17 of 21)	RNU6-1	RNA, U6 small nuclear 1
Promoter (2-3kb)	RNU6-1	RNA, U6 small nuclear 1
Promoter (1-2kb)	RNU6-1	RNA, U6 small nuclear 1
Promoter (1-2kb)	RNU6-1	RNA, U6 small nuclear 1
Exon (uc001aqv.5/23095, exon 21 of 21)	RNU6-1	RNA, U6 small nuclear 1
Exon (uc001aqv.5/23095, exon 21 of 21)	RNU6-1	RNA, U6 small nuclear 1
Exon (uc001aqw.5/23095, exon 22 of 47)	RNU6-1	RNA, U6 small nuclear 1
Intron (uc001aqw.5/23095, intron 22 of 46)	KIF1B	kinesin family member 1B
Intron (uc001aqw.5/23095, intron 22 of 46)	KIF1B	kinesin family member 1B
Intron (uc001aqw.5/23095, intron 22 of 46)	KIF1B	kinesin family member 1B
Exon (uc001aqw.5/23095, exon 23 of 47)	KIF1B	kinesin family member 1B
Exon (uc001aqw.5/23095, exon 23 of 47)	KIF1B	kinesin family member 1B
Exon (uc001aqw.5/23095, exon 24 of 47)	KIF1B	kinesin family member 1B
Exon (uc001aqw.5/23095, exon 26 of 47)	KIF1B	kinesin family member 1B
Exon (uc001aqw.5/23095, exon 27 of 47)	KIF1B	kinesin family member 1B
Exon (uc001aqw.5/23095, exon 28 of 47)	KIF1B	kinesin family member 1B
Exon (uc001aqw.5/23095, exon 29 of 47)	KIF1B	kinesin family member 1B
Intron (uc001aqw.5/23095, intron 29 of 46)	KIF1B	kinesin family member 1B
Promoter (2-3kb)	KIF1B	kinesin family member 1B
Promoter (1-2kb)	KIF1B	kinesin family member 1B
Promoter (<=1kb)	KIF1B	kinesin family member 1B
Promoter (2-3kb)	KIF1B	kinesin family member 1B
Exon (uc001aqw.5/23095, exon 35 of 47)	KIF1B	kinesin family member 1B
Promoter (<=1kb)	KIF1B	kinesin family member 1B
Intron (uc001aqw.5/23095, intron 36 of 46)	KIF1B	kinesin family member 1B
Intron (uc001aqw.5/23095, intron 36 of 46)	KIF1B	kinesin family member 1B
Exon (uc001aqw.5/23095, exon 38 of 47)	KIF1B	kinesin family member 1B
Promoter (1-2kb)	KIF1B	kinesin family member 1B
Promoter (<=1kb)	KIF1B	kinesin family member 1B
Promoter (<=1kb)	KIF1B	kinesin family member 1B
Promoter (<=1kb)	KIF1B	kinesin family member 1B
Exon (uc001aqw.5/23095, exon 44 of 47)	KIF1B	kinesin family member 1B
Intron (uc001aqw.5/23095, intron 44 of 46)	KIF1B	kinesin family member 1B
Promoter (<=1kb)	PGD	phosphogluconate dehydrogenase
Promoter (<=1kb)	PGD	phosphogluconate dehydrogenase
Promoter (<=1kb)	PGD	phosphogluconate dehydrogenase
Promoter (<=1kb)	PGD	phosphogluconate dehydrogenase
Promoter (<=1kb)	PGD	phosphogluconate dehydrogenase
3' UTR	PGD	phosphogluconate dehydrogenase
3' UTR	PGD	phosphogluconate dehydrogenase
Exon (uc057ccl.1/5226, exon 6 of 7)	PGD	phosphogluconate dehydrogenase
Promoter (1-2kb)	PGD	phosphogluconate dehydrogenase
Promoter (1-2kb)	PGD	phosphogluconate dehydrogenase
Promoter (<=1kb)	PGD	phosphogluconate dehydrogenase
Promoter (<=1kb)	PGD	phosphogluconate dehydrogenase
Promoter (<=1kb)	PGD	phosphogluconate dehydrogenase
Promoter (<=1kb)	PGD	phosphogluconate dehydrogenase
Promoter (<=1kb)	PGD	phosphogluconate dehydrogenase
Promoter (<=1kb)	PGD	phosphogluconate dehydrogenase
Promoter (<=1kb)	PGD	phosphogluconate dehydrogenase
Promoter (1-2kb)	PGD	phosphogluconate dehydrogenase
Promoter (1-2kb)	PGD	phosphogluconate dehydrogenase
Promoter (1-2kb)	PGD	phosphogluconate dehydrogenase
Promoter (1-2kb)	PGD	phosphogluconate dehydrogenase
Promoter (<=1kb)	PGD	phosphogluconate dehydrogenase
Promoter (<=1kb)	PGD	phosphogluconate dehydrogenase
Promoter (<=1kb)	APITD1-CORT	APITD1-CORT readthrough
Exon (uc001arj.4/1676, exon 3 of 6)	PEX14	peroxisomal biogenesis factor 14
Intron (uc001arj.4/1676, intron 2 of 5)	PEX14	peroxisomal biogenesis factor 14
Intron (uc001arj.4/1676, intron 2 of 5)	PEX14	peroxisomal biogenesis factor 14
Intron (uc001arj.4/1676, intron 2 of 5)	PEX14	peroxisomal biogenesis factor 14
Exon (uc001arj.4/1676, exon 2 of 6)	PEX14	peroxisomal biogenesis factor 14
Promoter (<=1kb)	PEX14	peroxisomal biogenesis factor 14
Promoter (<=1kb)	TARDBP	TAR DNA binding protein
Promoter (<=1kb)	TARDBP	TAR DNA binding protein
Promoter (<=1kb)	TARDBP	TAR DNA binding protein
Promoter (<=1kb)	TARDBP	TAR DNA binding protein
Promoter (<=1kb)	TARDBP	TAR DNA binding protein
Promoter (<=1kb)	TARDBP	TAR DNA binding protein
Promoter (<=1kb)	TARDBP	TAR DNA binding protein
Promoter (<=1kb)	TARDBP	TAR DNA binding protein
Promoter (<=1kb)	TARDBP	TAR DNA binding protein
Promoter (<=1kb)	TARDBP	TAR DNA binding protein
Promoter (<=1kb)	TARDBP	TAR DNA binding protein
Promoter (<=1kb)	TARDBP	TAR DNA binding protein
Promoter (<=1kb)	TARDBP	TAR DNA binding protein
Promoter (<=1kb)	TARDBP	TAR DNA binding protein
Promoter (<=1kb)	TARDBP	TAR DNA binding protein
Promoter (<=1kb)	TARDBP	TAR DNA binding protein
Promoter (1-2kb)	TARDBP	TAR DNA binding protein
Promoter (1-2kb)	TARDBP	TAR DNA binding protein
Promoter (1-2kb)	TARDBP	TAR DNA binding protein
Promoter (2-3kb)	TARDBP	TAR DNA binding protein
Promoter (2-3kb)	TARDBP	TAR DNA binding protein
Promoter (2-3kb)	TARDBP	TAR DNA binding protein
Promoter (2-3kb)	TARDBP	TAR DNA binding protein
3' UTR	TARDBP	TAR DNA binding protein
3' UTR	TARDBP	TAR DNA binding protein
3' UTR	TARDBP	TAR DNA binding protein
3' UTR	TARDBP	TAR DNA binding protein
3' UTR	TARDBP	TAR DNA binding protein
3' UTR	TARDBP	TAR DNA binding protein
3' UTR	TARDBP	TAR DNA binding protein
Promoter (2-3kb)	EXOSC10	exosome component 10
Promoter (<=1kb)	EXOSC10	exosome component 10
Promoter (<=1kb)	EXOSC10	exosome component 10
Promoter (<=1kb)	EXOSC10	exosome component 10
Promoter (1-2kb)	EXOSC10	exosome component 10
Promoter (<=1kb)	EXOSC10	exosome component 10
Promoter (<=1kb)	EXOSC10	exosome component 10
Promoter (<=1kb)	EXOSC10	exosome component 10
Promoter (1-2kb)	EXOSC10	exosome component 10
Promoter (<=1kb)	EXOSC10	exosome component 10
Promoter (<=1kb)	EXOSC10	exosome component 10
Promoter (<=1kb)	EXOSC10	exosome component 10
Promoter (<=1kb)	EXOSC10	exosome component 10
Promoter (<=1kb)	EXOSC10	exosome component 10
Promoter (<=1kb)	EXOSC10	exosome component 10
Promoter (<=1kb)	EXOSC10	exosome component 10
Promoter (<=1kb)	EXOSC10	exosome component 10
Promoter (<=1kb)	EXOSC10	exosome component 10
Promoter (<=1kb)	EXOSC10	exosome component 10
Promoter (<=1kb)	EXOSC10	exosome component 10
Promoter (<=1kb)	EXOSC10	exosome component 10
Promoter (<=1kb)	EXOSC10	exosome component 10
Promoter (<=1kb)	EXOSC10	exosome component 10
Intron (uc001asb.4/5394, intron 9 of 23)	EXOSC10	exosome component 10
Intron (uc001asb.4/5394, intron 9 of 23)	EXOSC10	exosome component 10
Exon (uc001asb.4/5394, exon 9 of 24)	EXOSC10	exosome component 10
Exon (uc001asb.4/5394, exon 8 of 24)	EXOSC10	exosome component 10
Exon (uc001asb.4/5394, exon 7 of 24)	EXOSC10	exosome component 10
Exon (uc001asb.4/5394, exon 6 of 24)	EXOSC10	exosome component 10
Exon (uc001asb.4/5394, exon 5 of 24)	EXOSC10	exosome component 10
3' UTR	LOC105376736	uncharacterized LOC105376736
Exon (uc001asb.4/5394, exon 3 of 24)	LOC105376736	uncharacterized LOC105376736
Promoter (1-2kb)	LOC105376736	uncharacterized LOC105376736
Promoter (1-2kb)	LOC105376736	uncharacterized LOC105376736
Promoter (<=1kb)	LOC105376736	uncharacterized LOC105376736
3' UTR	EXOSC10	exosome component 10
3' UTR	EXOSC10	exosome component 10
3' UTR	EXOSC10	exosome component 10
3' UTR	EXOSC10	exosome component 10
Exon (uc001asc.4/2475, exon 18 of 20)	MTOR	mechanistic target of rapamycin
Promoter (<=1kb)	MTOR	mechanistic target of rapamycin
Promoter (<=1kb)	MTOR	mechanistic target of rapamycin
Promoter (<=1kb)	MTOR	mechanistic target of rapamycin
Exon (uc001asc.4/2475, exon 11 of 20)	MTOR	mechanistic target of rapamycin
Exon (uc001asc.4/2475, exon 11 of 20)	MTOR	mechanistic target of rapamycin
Intron (uc001asc.4/2475, intron 10 of 19)	MTOR	mechanistic target of rapamycin
Exon (uc001asc.4/2475, exon 10 of 20)	MTOR	mechanistic target of rapamycin
Exon (uc001asc.4/2475, exon 9 of 20)	MTOR	mechanistic target of rapamycin
Exon (uc001asc.4/2475, exon 8 of 20)	MTOR	mechanistic target of rapamycin
Exon (uc001asc.4/2475, exon 7 of 20)	MTOR	mechanistic target of rapamycin
Exon (uc001asc.4/2475, exon 5 of 20)	MTOR	mechanistic target of rapamycin
Promoter (2-3kb)	MTOR	mechanistic target of rapamycin
Promoter (2-3kb)	MTOR	mechanistic target of rapamycin
Promoter (1-2kb)	MTOR	mechanistic target of rapamycin
Promoter (<=1kb)	MTOR	mechanistic target of rapamycin
Promoter (1-2kb)	MTOR	mechanistic target of rapamycin
Promoter (2-3kb)	MTOR	mechanistic target of rapamycin
Promoter (<=1kb)	MTOR	mechanistic target of rapamycin
Promoter (1-2kb)	MTOR	mechanistic target of rapamycin
Exon (uc001asd.4/2475, exon 30 of 58)	MTOR	mechanistic target of rapamycin
Exon (uc001asd.4/2475, exon 28 of 58)	ANGPTL7	angiopoietin like 7
Exon (uc001asd.4/2475, exon 27 of 58)	ANGPTL7	angiopoietin like 7
Exon (uc001asd.4/2475, exon 26 of 58)	ANGPTL7	angiopoietin like 7
Exon (uc001asd.4/2475, exon 25 of 58)	ANGPTL7	angiopoietin like 7
Exon (uc001asd.4/2475, exon 24 of 58)	ANGPTL7	angiopoietin like 7
Intron (uc001asd.4/2475, intron 23 of 57)	ANGPTL7	angiopoietin like 7
Intron (uc001asd.4/2475, intron 23 of 57)	ANGPTL7	angiopoietin like 7
Intron (uc001asd.4/2475, intron 23 of 57)	ANGPTL7	angiopoietin like 7
Intron (uc001asd.4/2475, intron 23 of 57)	ANGPTL7	angiopoietin like 7
Exon (uc001asd.4/2475, exon 23 of 58)	ANGPTL7	angiopoietin like 7
Exon (uc001asd.4/2475, exon 22 of 58)	ANGPTL7	angiopoietin like 7
Exon (uc001asd.4/2475, exon 22 of 58)	ANGPTL7	angiopoietin like 7
Exon (uc001asd.4/2475, exon 21 of 58)	ANGPTL7	angiopoietin like 7
Exon (uc001asd.4/2475, exon 20 of 58)	ANGPTL7	angiopoietin like 7
Exon (uc001asd.4/2475, exon 19 of 58)	MTOR	mechanistic target of rapamycin
Exon (uc001asd.4/2475, exon 18 of 58)	MTOR	mechanistic target of rapamycin
Exon (uc001asd.4/2475, exon 17 of 58)	MTOR	mechanistic target of rapamycin
Intron (uc001asd.4/2475, intron 16 of 57)	MTOR	mechanistic target of rapamycin
Intron (uc001asd.4/2475, intron 16 of 57)	MTOR	mechanistic target of rapamycin
Intron (uc001asd.4/2475, intron 16 of 57)	MTOR	mechanistic target of rapamycin
Intron (uc001asd.4/2475, intron 16 of 57)	MTOR	mechanistic target of rapamycin
Exon (uc001asd.4/2475, exon 16 of 58)	MTOR	mechanistic target of rapamycin
Exon (uc001asd.4/2475, exon 16 of 58)	MTOR	mechanistic target of rapamycin
Exon (uc001asd.4/2475, exon 15 of 58)	MTOR	mechanistic target of rapamycin
Exon (uc001asd.4/2475, exon 14 of 58)	MTOR	mechanistic target of rapamycin
Exon (uc001asd.4/2475, exon 13 of 58)	MTOR	mechanistic target of rapamycin
Exon (uc001asd.4/2475, exon 13 of 58)	MTOR	mechanistic target of rapamycin
Exon (uc001asd.4/2475, exon 12 of 58)	MTOR	mechanistic target of rapamycin
Exon (uc001asd.4/2475, exon 11 of 58)	MTOR	mechanistic target of rapamycin
Exon (uc001asd.4/2475, exon 10 of 58)	MTOR	mechanistic target of rapamycin
Exon (uc001asd.4/2475, exon 9 of 58)	MTOR	mechanistic target of rapamycin
Exon (uc001asd.4/2475, exon 8 of 58)	MTOR	mechanistic target of rapamycin
Exon (uc001asd.4/2475, exon 7 of 58)	MTOR	mechanistic target of rapamycin
Exon (uc001asd.4/2475, exon 6 of 58)	MTOR	mechanistic target of rapamycin
Exon (uc001asd.4/2475, exon 5 of 58)	MTOR	mechanistic target of rapamycin
Exon (uc001asd.4/2475, exon 4 of 58)	MTOR	mechanistic target of rapamycin
Exon (uc001asd.4/2475, exon 3 of 58)	MTOR	mechanistic target of rapamycin
Exon (uc001asd.4/2475, exon 2 of 58)	MTOR	mechanistic target of rapamycin
Promoter (<=1kb)	MTOR	mechanistic target of rapamycin
Promoter (<=1kb)	FBXO2	F-box protein 2
Promoter (<=1kb)	FBXO2	F-box protein 2
Promoter (<=1kb)	FBXO44	F-box protein 44
Promoter (<=1kb)	FBXO44	F-box protein 44
Promoter (<=1kb)	FBXO44	F-box protein 44
Promoter (<=1kb)	FBXO44	F-box protein 44
Promoter (<=1kb)	FBXO44	F-box protein 44
Promoter (2-3kb)	FBXO44	F-box protein 44
Promoter (2-3kb)	FBXO6	F-box protein 6
Promoter (1-2kb)	FBXO6	F-box protein 6
Exon (uc057cgv.1/10459, exon 6 of 6)	MAD2L2	mitotic arrest deficient 2 like 2
Promoter (<=1kb)	C1orf167	chromosome 1 open reading frame 167
Promoter (<=1kb)	C1orf167	chromosome 1 open reading frame 167
Promoter (<=1kb)	C1orf167	chromosome 1 open reading frame 167
Promoter (2-3kb)	C1orf167	chromosome 1 open reading frame 167
Promoter (<=1kb)	C1orf167	chromosome 1 open reading frame 167
Exon (uc057chg.1/284498, exon 9 of 21)	C1orf167	chromosome 1 open reading frame 167
Promoter (<=1kb)	C1orf167	chromosome 1 open reading frame 167
Promoter (2-3kb)	C1orf167	chromosome 1 open reading frame 167
Promoter (2-3kb)	C1orf167	chromosome 1 open reading frame 167
Promoter (2-3kb)	C1orf167	chromosome 1 open reading frame 167
Exon (uc057chn.1/4524, exon 10 of 11)	C1orf167	chromosome 1 open reading frame 167
Exon (uc057chn.1/4524, exon 9 of 11)	C1orf167	chromosome 1 open reading frame 167
Exon (uc057chn.1/4524, exon 7 of 11)	C1orf167	chromosome 1 open reading frame 167
Intron (uc057chn.1/4524, intron 6 of 10)	C1orf167	chromosome 1 open reading frame 167
Exon (uc057chn.1/4524, exon 5 of 11)	C1orf167	chromosome 1 open reading frame 167
Intron (uc057chn.1/4524, intron 4 of 10)	MTHFR	methylenetetrahydrofolate reductase
Exon (uc057chn.1/4524, exon 4 of 11)	MTHFR	methylenetetrahydrofolate reductase
Promoter (2-3kb)	MTHFR	methylenetetrahydrofolate reductase
Promoter (2-3kb)	MTHFR	methylenetetrahydrofolate reductase
Promoter (1-2kb)	MTHFR	methylenetetrahydrofolate reductase
Promoter (1-2kb)	MTHFR	methylenetetrahydrofolate reductase
Promoter (1-2kb)	MTHFR	methylenetetrahydrofolate reductase
Promoter (<=1kb)	MTHFR	methylenetetrahydrofolate reductase
Promoter (<=1kb)	MTHFR	methylenetetrahydrofolate reductase
Promoter (<=1kb)	MTHFR	methylenetetrahydrofolate reductase
Promoter (<=1kb)	MTHFR	methylenetetrahydrofolate reductase
Promoter (<=1kb)	MTHFR	methylenetetrahydrofolate reductase
Promoter (<=1kb)	CLCN6	chloride voltage-gated channel 6
Promoter (<=1kb)	MTHFR	methylenetetrahydrofolate reductase
Exon (uc001ate.6/1185, exon 3 of 23)	MTHFR	methylenetetrahydrofolate reductase
Exon (uc010oau.4/1185, exon 3 of 22)	MTHFR	methylenetetrahydrofolate reductase
Exon (uc010oau.4/1185, exon 4 of 22)	CLCN6	chloride voltage-gated channel 6
Exon (uc010oau.4/1185, exon 5 of 22)	CLCN6	chloride voltage-gated channel 6
Intron (uc010oau.4/1185, intron 5 of 21)	CLCN6	chloride voltage-gated channel 6
Intron (uc010oau.4/1185, intron 5 of 21)	CLCN6	chloride voltage-gated channel 6
Exon (uc010oau.4/1185, exon 6 of 22)	CLCN6	chloride voltage-gated channel 6
Exon (uc010oau.4/1185, exon 7 of 22)	CLCN6	chloride voltage-gated channel 6
Exon (uc010oau.4/1185, exon 8 of 22)	CLCN6	chloride voltage-gated channel 6
Promoter (2-3kb)	CLCN6	chloride voltage-gated channel 6
Promoter (2-3kb)	CLCN6	chloride voltage-gated channel 6
Promoter (1-2kb)	CLCN6	chloride voltage-gated channel 6
Promoter (1-2kb)	CLCN6	chloride voltage-gated channel 6
Promoter (1-2kb)	CLCN6	chloride voltage-gated channel 6
Promoter (1-2kb)	CLCN6	chloride voltage-gated channel 6
Promoter (1-2kb)	CLCN6	chloride voltage-gated channel 6
Promoter (<=1kb)	CLCN6	chloride voltage-gated channel 6
Promoter (<=1kb)	CLCN6	chloride voltage-gated channel 6
Promoter (<=1kb)	CLCN6	chloride voltage-gated channel 6
Exon (uc010oau.4/1185, exon 13 of 22)	CLCN6	chloride voltage-gated channel 6
Exon (uc010oau.4/1185, exon 14 of 22)	CLCN6	chloride voltage-gated channel 6
Exon (uc010oau.4/1185, exon 15 of 22)	CLCN6	chloride voltage-gated channel 6
Exon (uc010oau.4/1185, exon 16 of 22)	CLCN6	chloride voltage-gated channel 6
Exon (uc010oau.4/1185, exon 17 of 22)	NPPA-AS1	NPPA antisense RNA 1
Intron (uc010oau.4/1185, intron 17 of 21)	NPPA-AS1	NPPA antisense RNA 1
Intron (uc010oau.4/1185, intron 17 of 21)	NPPA-AS1	NPPA antisense RNA 1
Intron (uc010oau.4/1185, intron 17 of 21)	NPPA-AS1	NPPA antisense RNA 1
Intron (uc010oau.4/1185, intron 17 of 21)	NPPA-AS1	NPPA antisense RNA 1
Exon (uc010oau.4/1185, exon 18 of 22)	NPPA-AS1	NPPA antisense RNA 1
Exon (uc010oau.4/1185, exon 19 of 22)	NPPA-AS1	NPPA antisense RNA 1
Promoter (2-3kb)	NPPA-AS1	NPPA antisense RNA 1
Promoter (2-3kb)	NPPA-AS1	NPPA antisense RNA 1
Promoter (<=1kb)	NPPA-AS1	NPPA antisense RNA 1
Promoter (<=1kb)	NPPA-AS1	NPPA antisense RNA 1
Promoter (<=1kb)	NPPA-AS1	NPPA antisense RNA 1
Promoter (<=1kb)	NPPA-AS1	NPPA antisense RNA 1
Promoter (<=1kb)	NPPA-AS1	NPPA antisense RNA 1
Promoter (1-2kb)	NPPA-AS1	NPPA antisense RNA 1
Promoter (1-2kb)	NPPA	natriuretic peptide A
Promoter (<=1kb)	MFN2	mitofusin 2
5' UTR	MFN2	mitofusin 2
Intron (uc009vni.4/9927, intron 2 of 17)	MFN2	mitofusin 2
Intron (uc009vni.4/9927, intron 2 of 17)	MFN2	mitofusin 2
Exon (uc009vni.4/9927, exon 3 of 18)	MFN2	mitofusin 2
Exon (uc009vni.4/9927, exon 4 of 18)	MFN2	mitofusin 2
Exon (uc009vni.4/9927, exon 5 of 18)	MFN2	mitofusin 2
Intron (uc009vni.4/9927, intron 5 of 17)	MFN2	mitofusin 2
Exon (uc009vni.4/9927, exon 6 of 18)	MFN2	mitofusin 2
Exon (uc009vni.4/9927, exon 7 of 18)	MFN2	mitofusin 2
Intron (uc009vni.4/9927, intron 7 of 17)	MIIP	migration and invasion inhibitory protein
Exon (uc009vni.4/9927, exon 8 of 18)	MIIP	migration and invasion inhibitory protein
Exon (uc009vni.4/9927, exon 8 of 18)	MIIP	migration and invasion inhibitory protein
Exon (uc009vni.4/9927, exon 10 of 18)	MIIP	migration and invasion inhibitory protein
Intron (uc009vni.4/9927, intron 10 of 17)	MIIP	migration and invasion inhibitory protein
Exon (uc009vni.4/9927, exon 11 of 18)	MIIP	migration and invasion inhibitory protein
Exon (uc009vni.4/9927, exon 12 of 18)	MIIP	migration and invasion inhibitory protein
Exon (uc009vni.4/9927, exon 13 of 18)	MIIP	migration and invasion inhibitory protein
Exon (uc009vni.4/9927, exon 14 of 18)	MIIP	migration and invasion inhibitory protein
Exon (uc009vni.4/9927, exon 15 of 18)	MIIP	migration and invasion inhibitory protein
Intron (uc009vni.4/9927, intron 15 of 17)	MIIP	migration and invasion inhibitory protein
Exon (uc009vni.4/9927, exon 16 of 18)	MIIP	migration and invasion inhibitory protein
Exon (uc009vni.4/9927, exon 17 of 18)	MIIP	migration and invasion inhibitory protein
3' UTR	MIIP	migration and invasion inhibitory protein
Promoter (<=1kb)	MIIP	migration and invasion inhibitory protein
Promoter (<=1kb)	MIIP	migration and invasion inhibitory protein
Promoter (<=1kb)	MIIP	migration and invasion inhibitory protein
Promoter (<=1kb)	MIIP	migration and invasion inhibitory protein
Promoter (<=1kb)	MIR6729	microRNA 6729
Intron (uc010obc.3/943, intron 1 of 13)	TNFRSF8	TNF receptor superfamily member 8
3' UTR	TNFRSF8	TNF receptor superfamily member 8
3' UTR	TNFRSF8	TNF receptor superfamily member 8
Promoter (2-3kb)	TNFRSF8	TNF receptor superfamily member 8
Promoter (<=1kb)	VPS13D	vacuolar protein sorting 13 homolog D
5' UTR	VPS13D	vacuolar protein sorting 13 homolog D
Promoter (1-2kb)	VPS13D	vacuolar protein sorting 13 homolog D
Promoter (<=1kb)	VPS13D	vacuolar protein sorting 13 homolog D
Promoter (<=1kb)	VPS13D	vacuolar protein sorting 13 homolog D
Exon (uc031tou.2/55187, exon 6 of 70)	VPS13D	vacuolar protein sorting 13 homolog D
Promoter (<=1kb)	VPS13D	vacuolar protein sorting 13 homolog D
Promoter (<=1kb)	VPS13D	vacuolar protein sorting 13 homolog D
Promoter (<=1kb)	VPS13D	vacuolar protein sorting 13 homolog D
Promoter (1-2kb)	VPS13D	vacuolar protein sorting 13 homolog D
Promoter (1-2kb)	VPS13D	vacuolar protein sorting 13 homolog D
Promoter (2-3kb)	VPS13D	vacuolar protein sorting 13 homolog D
Promoter (2-3kb)	VPS13D	vacuolar protein sorting 13 homolog D
Exon (uc031tou.2/55187, exon 9 of 70)	VPS13D	vacuolar protein sorting 13 homolog D
Intron (uc031tou.2/55187, intron 9 of 69)	VPS13D	vacuolar protein sorting 13 homolog D
Intron (uc031tou.2/55187, intron 9 of 69)	VPS13D	vacuolar protein sorting 13 homolog D
Intron (uc031tou.2/55187, intron 9 of 69)	VPS13D	vacuolar protein sorting 13 homolog D
Exon (uc031tou.2/55187, exon 10 of 70)	VPS13D	vacuolar protein sorting 13 homolog D
Intron (uc031tou.2/55187, intron 10 of 69)	VPS13D	vacuolar protein sorting 13 homolog D
Intron (uc031tou.2/55187, intron 10 of 69)	VPS13D	vacuolar protein sorting 13 homolog D
Intron (uc031tou.2/55187, intron 10 of 69)	VPS13D	vacuolar protein sorting 13 homolog D
Intron (uc031tou.2/55187, intron 10 of 69)	VPS13D	vacuolar protein sorting 13 homolog D
Intron (uc031tou.2/55187, intron 10 of 69)	VPS13D	vacuolar protein sorting 13 homolog D
Intron (uc031tou.2/55187, intron 10 of 69)	VPS13D	vacuolar protein sorting 13 homolog D
Exon (uc031tou.2/55187, exon 11 of 70)	VPS13D	vacuolar protein sorting 13 homolog D
Exon (uc031tou.2/55187, exon 12 of 70)	VPS13D	vacuolar protein sorting 13 homolog D
Intron (uc031tou.2/55187, intron 12 of 69)	VPS13D	vacuolar protein sorting 13 homolog D
Exon (uc031tou.2/55187, exon 13 of 70)	VPS13D	vacuolar protein sorting 13 homolog D
Exon (uc031tou.2/55187, exon 14 of 70)	VPS13D	vacuolar protein sorting 13 homolog D
Intron (uc031tou.2/55187, intron 14 of 69)	VPS13D	vacuolar protein sorting 13 homolog D
Exon (uc031tou.2/55187, exon 15 of 70)	VPS13D	vacuolar protein sorting 13 homolog D
Exon (uc031tou.2/55187, exon 16 of 70)	VPS13D	vacuolar protein sorting 13 homolog D
Exon (uc031tou.2/55187, exon 17 of 70)	VPS13D	vacuolar protein sorting 13 homolog D
Exon (uc031tou.2/55187, exon 18 of 70)	VPS13D	vacuolar protein sorting 13 homolog D
Promoter (<=1kb)	VPS13D	vacuolar protein sorting 13 homolog D
Promoter (<=1kb)	VPS13D	vacuolar protein sorting 13 homolog D
Promoter (2-3kb)	VPS13D	vacuolar protein sorting 13 homolog D
Exon (uc031tou.2/55187, exon 21 of 70)	VPS13D	vacuolar protein sorting 13 homolog D
Exon (uc031tou.2/55187, exon 21 of 70)	VPS13D	vacuolar protein sorting 13 homolog D
Exon (uc031tou.2/55187, exon 22 of 70)	VPS13D	vacuolar protein sorting 13 homolog D
Exon (uc031tou.2/55187, exon 23 of 70)	VPS13D	vacuolar protein sorting 13 homolog D
Exon (uc031tou.2/55187, exon 24 of 70)	VPS13D	vacuolar protein sorting 13 homolog D
Promoter (<=1kb)	VPS13D	vacuolar protein sorting 13 homolog D
Intron (uc031tou.2/55187, intron 25 of 69)	VPS13D	vacuolar protein sorting 13 homolog D
Intron (uc031tou.2/55187, intron 25 of 69)	VPS13D	vacuolar protein sorting 13 homolog D
Intron (uc031tou.2/55187, intron 25 of 69)	VPS13D	vacuolar protein sorting 13 homolog D
Intron (uc031tou.2/55187, intron 25 of 69)	VPS13D	vacuolar protein sorting 13 homolog D
Intron (uc031tou.2/55187, intron 25 of 69)	VPS13D	vacuolar protein sorting 13 homolog D
Intron (uc031tou.2/55187, intron 25 of 69)	VPS13D	vacuolar protein sorting 13 homolog D
Exon (uc031tou.2/55187, exon 26 of 70)	VPS13D	vacuolar protein sorting 13 homolog D
Promoter (2-3kb)	VPS13D	vacuolar protein sorting 13 homolog D
Promoter (<=1kb)	VPS13D	vacuolar protein sorting 13 homolog D
Promoter (<=1kb)	VPS13D	vacuolar protein sorting 13 homolog D
Promoter (<=1kb)	VPS13D	vacuolar protein sorting 13 homolog D
Promoter (<=1kb)	VPS13D	vacuolar protein sorting 13 homolog D
Promoter (<=1kb)	VPS13D	vacuolar protein sorting 13 homolog D
Promoter (<=1kb)	VPS13D	vacuolar protein sorting 13 homolog D
Promoter (1-2kb)	VPS13D	vacuolar protein sorting 13 homolog D
Promoter (1-2kb)	VPS13D	vacuolar protein sorting 13 homolog D
Promoter (1-2kb)	VPS13D	vacuolar protein sorting 13 homolog D
Promoter (2-3kb)	VPS13D	vacuolar protein sorting 13 homolog D
Promoter (2-3kb)	VPS13D	vacuolar protein sorting 13 homolog D
Promoter (2-3kb)	VPS13D	vacuolar protein sorting 13 homolog D
Intron (uc031tou.2/55187, intron 30 of 69)	VPS13D	vacuolar protein sorting 13 homolog D
Intron (uc031tou.2/55187, intron 30 of 69)	VPS13D	vacuolar protein sorting 13 homolog D
Exon (uc031tou.2/55187, exon 31 of 70)	VPS13D	vacuolar protein sorting 13 homolog D
Intron (uc031tou.2/55187, intron 31 of 69)	VPS13D	vacuolar protein sorting 13 homolog D
Intron (uc031tou.2/55187, intron 31 of 69)	VPS13D	vacuolar protein sorting 13 homolog D
Intron (uc031tou.2/55187, intron 31 of 69)	VPS13D	vacuolar protein sorting 13 homolog D
Intron (uc031tou.2/55187, intron 31 of 69)	VPS13D	vacuolar protein sorting 13 homolog D
Exon (uc031tou.2/55187, exon 32 of 70)	VPS13D	vacuolar protein sorting 13 homolog D
Intron (uc031tou.2/55187, intron 32 of 69)	VPS13D	vacuolar protein sorting 13 homolog D
Intron (uc031tou.2/55187, intron 32 of 69)	VPS13D	vacuolar protein sorting 13 homolog D
Intron (uc031tou.2/55187, intron 32 of 69)	VPS13D	vacuolar protein sorting 13 homolog D
Intron (uc031tou.2/55187, intron 32 of 69)	VPS13D	vacuolar protein sorting 13 homolog D
Intron (uc031tou.2/55187, intron 32 of 69)	VPS13D	vacuolar protein sorting 13 homolog D
Intron (uc031tou.2/55187, intron 32 of 69)	VPS13D	vacuolar protein sorting 13 homolog D
Intron (uc031tou.2/55187, intron 32 of 69)	VPS13D	vacuolar protein sorting 13 homolog D
Intron (uc031tou.2/55187, intron 32 of 69)	VPS13D	vacuolar protein sorting 13 homolog D
Exon (uc031tou.2/55187, exon 33 of 70)	VPS13D	vacuolar protein sorting 13 homolog D
Exon (uc031tou.2/55187, exon 34 of 70)	VPS13D	vacuolar protein sorting 13 homolog D
Exon (uc031tou.2/55187, exon 35 of 70)	VPS13D	vacuolar protein sorting 13 homolog D
Intron (uc031tou.2/55187, intron 35 of 69)	VPS13D	vacuolar protein sorting 13 homolog D
Intron (uc031tou.2/55187, intron 35 of 69)	VPS13D	vacuolar protein sorting 13 homolog D
Intron (uc031tou.2/55187, intron 35 of 69)	VPS13D	vacuolar protein sorting 13 homolog D
Intron (uc031tou.2/55187, intron 35 of 69)	VPS13D	vacuolar protein sorting 13 homolog D
Intron (uc031tou.2/55187, intron 35 of 69)	VPS13D	vacuolar protein sorting 13 homolog D
Intron (uc031tou.2/55187, intron 35 of 69)	VPS13D	vacuolar protein sorting 13 homolog D
Exon (uc031tou.2/55187, exon 36 of 70)	VPS13D	vacuolar protein sorting 13 homolog D
Exon (uc031tou.2/55187, exon 37 of 70)	VPS13D	vacuolar protein sorting 13 homolog D
Exon (uc031tou.2/55187, exon 38 of 70)	VPS13D	vacuolar protein sorting 13 homolog D
Intron (uc031tou.2/55187, intron 38 of 69)	VPS13D	vacuolar protein sorting 13 homolog D
Intron (uc031tou.2/55187, intron 38 of 69)	VPS13D	vacuolar protein sorting 13 homolog D
Intron (uc031tou.2/55187, intron 38 of 69)	VPS13D	vacuolar protein sorting 13 homolog D
Intron (uc031tou.2/55187, intron 38 of 69)	VPS13D	vacuolar protein sorting 13 homolog D
Exon (uc031tou.2/55187, exon 39 of 70)	VPS13D	vacuolar protein sorting 13 homolog D
Exon (uc057cjp.1/55187, exon 12 of 12)	VPS13D	vacuolar protein sorting 13 homolog D
Promoter (1-2kb)	VPS13D	vacuolar protein sorting 13 homolog D
Promoter (1-2kb)	VPS13D	vacuolar protein sorting 13 homolog D
Promoter (<=1kb)	VPS13D	vacuolar protein sorting 13 homolog D
Promoter (<=1kb)	VPS13D	vacuolar protein sorting 13 homolog D
Promoter (<=1kb)	VPS13D	vacuolar protein sorting 13 homolog D
Promoter (1-2kb)	VPS13D	vacuolar protein sorting 13 homolog D
Promoter (1-2kb)	VPS13D	vacuolar protein sorting 13 homolog D
Promoter (2-3kb)	VPS13D	vacuolar protein sorting 13 homolog D
Intron (uc031tou.2/55187, intron 44 of 69)	VPS13D	vacuolar protein sorting 13 homolog D
Exon (uc031tou.2/55187, exon 45 of 70)	VPS13D	vacuolar protein sorting 13 homolog D
Intron (uc031tou.2/55187, intron 46 of 69)	VPS13D	vacuolar protein sorting 13 homolog D
Intron (uc031tou.2/55187, intron 46 of 69)	VPS13D	vacuolar protein sorting 13 homolog D
Intron (uc031tou.2/55187, intron 46 of 69)	VPS13D	vacuolar protein sorting 13 homolog D
Intron (uc031tou.2/55187, intron 46 of 69)	VPS13D	vacuolar protein sorting 13 homolog D
Exon (uc031tou.2/55187, exon 47 of 70)	VPS13D	vacuolar protein sorting 13 homolog D
Exon (uc031tou.2/55187, exon 48 of 70)	VPS13D	vacuolar protein sorting 13 homolog D
Exon (uc031tou.2/55187, exon 49 of 70)	VPS13D	vacuolar protein sorting 13 homolog D
Intron (uc031tou.2/55187, intron 49 of 69)	VPS13D	vacuolar protein sorting 13 homolog D
Intron (uc031tou.2/55187, intron 49 of 69)	VPS13D	vacuolar protein sorting 13 homolog D
Intron (uc031tou.2/55187, intron 49 of 69)	VPS13D	vacuolar protein sorting 13 homolog D
Intron (uc031tou.2/55187, intron 49 of 69)	VPS13D	vacuolar protein sorting 13 homolog D
Intron (uc031tou.2/55187, intron 49 of 69)	VPS13D	vacuolar protein sorting 13 homolog D
Intron (uc031tou.2/55187, intron 49 of 69)	VPS13D	vacuolar protein sorting 13 homolog D
Intron (uc031tou.2/55187, intron 49 of 69)	VPS13D	vacuolar protein sorting 13 homolog D
Exon (uc031tou.2/55187, exon 50 of 70)	VPS13D	vacuolar protein sorting 13 homolog D
Intron (uc031tou.2/55187, intron 50 of 69)	VPS13D	vacuolar protein sorting 13 homolog D
Intron (uc031tou.2/55187, intron 50 of 69)	VPS13D	vacuolar protein sorting 13 homolog D
Intron (uc031tou.2/55187, intron 50 of 69)	VPS13D	vacuolar protein sorting 13 homolog D
Intron (uc031tou.2/55187, intron 50 of 69)	VPS13D	vacuolar protein sorting 13 homolog D
Exon (uc031tou.2/55187, exon 51 of 70)	VPS13D	vacuolar protein sorting 13 homolog D
Exon (uc031tou.2/55187, exon 52 of 70)	VPS13D	vacuolar protein sorting 13 homolog D
Intron (uc031tou.2/55187, intron 52 of 69)	VPS13D	vacuolar protein sorting 13 homolog D
Promoter (<=1kb)	VPS13D	vacuolar protein sorting 13 homolog D
Promoter (<=1kb)	VPS13D	vacuolar protein sorting 13 homolog D
Promoter (<=1kb)	VPS13D	vacuolar protein sorting 13 homolog D
Promoter (1-2kb)	VPS13D	vacuolar protein sorting 13 homolog D
Promoter (1-2kb)	VPS13D	vacuolar protein sorting 13 homolog D
Promoter (1-2kb)	VPS13D	vacuolar protein sorting 13 homolog D
Promoter (1-2kb)	VPS13D	vacuolar protein sorting 13 homolog D
Exon (uc031tou.2/55187, exon 55 of 70)	VPS13D	vacuolar protein sorting 13 homolog D
Exon (uc031tou.2/55187, exon 56 of 70)	VPS13D	vacuolar protein sorting 13 homolog D
Intron (uc031tou.2/55187, intron 56 of 69)	VPS13D	vacuolar protein sorting 13 homolog D
Exon (uc031tou.2/55187, exon 57 of 70)	VPS13D	vacuolar protein sorting 13 homolog D
Exon (uc031tou.2/55187, exon 58 of 70)	VPS13D	vacuolar protein sorting 13 homolog D
Intron (uc031tou.2/55187, intron 58 of 69)	VPS13D	vacuolar protein sorting 13 homolog D
Exon (uc031tou.2/55187, exon 59 of 70)	VPS13D	vacuolar protein sorting 13 homolog D
Intron (uc031tou.2/55187, intron 59 of 69)	VPS13D	vacuolar protein sorting 13 homolog D
Exon (uc031tou.2/55187, exon 60 of 70)	VPS13D	vacuolar protein sorting 13 homolog D
Intron (uc031tou.2/55187, intron 60 of 69)	VPS13D	vacuolar protein sorting 13 homolog D
Intron (uc031tou.2/55187, intron 60 of 69)	VPS13D	vacuolar protein sorting 13 homolog D
Intron (uc031tou.2/55187, intron 60 of 69)	VPS13D	vacuolar protein sorting 13 homolog D
Intron (uc031tou.2/55187, intron 60 of 69)	VPS13D	vacuolar protein sorting 13 homolog D
Intron (uc031tou.2/55187, intron 60 of 69)	VPS13D	vacuolar protein sorting 13 homolog D
Promoter (<=1kb)	VPS13D	vacuolar protein sorting 13 homolog D
Promoter (<=1kb)	VPS13D	vacuolar protein sorting 13 homolog D
Promoter (1-2kb)	VPS13D	vacuolar protein sorting 13 homolog D
Promoter (1-2kb)	VPS13D	vacuolar protein sorting 13 homolog D
Promoter (1-2kb)	VPS13D	vacuolar protein sorting 13 homolog D
Intron (uc031tou.2/55187, intron 62 of 69)	VPS13D	vacuolar protein sorting 13 homolog D
3' UTR	VPS13D	vacuolar protein sorting 13 homolog D
Promoter (2-3kb)	VPS13D	vacuolar protein sorting 13 homolog D
Exon (uc031tou.2/55187, exon 64 of 70)	VPS13D	vacuolar protein sorting 13 homolog D
Exon (uc031tou.2/55187, exon 65 of 70)	VPS13D	vacuolar protein sorting 13 homolog D
Intron (uc031tou.2/55187, intron 65 of 69)	VPS13D	vacuolar protein sorting 13 homolog D
Exon (uc031tou.2/55187, exon 66 of 70)	VPS13D	vacuolar protein sorting 13 homolog D
Exon (uc031tou.2/55187, exon 67 of 70)	VPS13D	vacuolar protein sorting 13 homolog D
Intron (uc031tou.2/55187, intron 67 of 69)	VPS13D	vacuolar protein sorting 13 homolog D
Promoter (<=1kb)	VPS13D	vacuolar protein sorting 13 homolog D
Promoter (<=1kb)	VPS13D	vacuolar protein sorting 13 homolog D
Promoter (<=1kb)	SNORA59B	small nucleolar RNA, H/ACA box 59B
Promoter (<=1kb)	SNORA59B	small nucleolar RNA, H/ACA box 59B
Promoter (<=1kb)	SNORA59B	small nucleolar RNA, H/ACA box 59B
Promoter (<=1kb)	SNORA59B	small nucleolar RNA, H/ACA box 59B
Promoter (<=1kb)	SNORA59B	small nucleolar RNA, H/ACA box 59B
Promoter (<=1kb)	SNORA59B	small nucleolar RNA, H/ACA box 59B
Promoter (1-2kb)	SNORA59B	small nucleolar RNA, H/ACA box 59B
Promoter (1-2kb)	SNORA59B	small nucleolar RNA, H/ACA box 59B
Promoter (1-2kb)	PRDM2	PR/SET domain 2
Promoter (1-2kb)	PRDM2	PR/SET domain 2
Exon (uc001avh.4/7799, exon 8 of 9)	PRDM2	PR/SET domain 2
Exon (uc001avh.4/7799, exon 8 of 9)	PRDM2	PR/SET domain 2
Exon (uc001avh.4/7799, exon 8 of 9)	PRDM2	PR/SET domain 2
Exon (uc001avh.4/7799, exon 8 of 9)	PRDM2	PR/SET domain 2
Intron (uc057cmc.2/uc057cmc.2, intron 2 of 3)	KAZN	kazrin, periplakin interacting protein
Intron (uc057cmc.2/uc057cmc.2, intron 2 of 3)	KAZN	kazrin, periplakin interacting protein
Intron (uc057cmc.2/uc057cmc.2, intron 1 of 3)	KAZN	kazrin, periplakin interacting protein
Exon (uc057cmc.2/uc057cmc.2, exon 1 of 4)	KAZN	kazrin, periplakin interacting protein
Distal Intergenic	KAZN	kazrin, periplakin interacting protein
Distal Intergenic	KAZN	kazrin, periplakin interacting protein
Distal Intergenic	KAZN	kazrin, periplakin interacting protein
Distal Intergenic	KAZN	kazrin, periplakin interacting protein
Distal Intergenic	KAZN	kazrin, periplakin interacting protein
Distal Intergenic	KAZN	kazrin, periplakin interacting protein
Intron (uc057cmd.1/23254, intron 1 of 6)	KAZN	kazrin, periplakin interacting protein
Intron (uc057cmd.1/23254, intron 1 of 6)	KAZN	kazrin, periplakin interacting protein
Intron (uc057cmd.1/23254, intron 1 of 6)	KAZN	kazrin, periplakin interacting protein
Exon (uc057cmd.1/23254, exon 4 of 7)	KAZN	kazrin, periplakin interacting protein
Distal Intergenic	FHAD1	forkhead associated phosphopeptide binding domain 1
Distal Intergenic	FHAD1	forkhead associated phosphopeptide binding domain 1
Distal Intergenic	FHAD1	forkhead associated phosphopeptide binding domain 1
Promoter (<=1kb)	FHAD1	forkhead associated phosphopeptide binding domain 1
Exon (uc001awb.2/114827, exon 3 of 31)	FHAD1	forkhead associated phosphopeptide binding domain 1
Promoter (2-3kb)	FHAD1	forkhead associated phosphopeptide binding domain 1
Exon (uc001awb.2/114827, exon 5 of 31)	FHAD1	forkhead associated phosphopeptide binding domain 1
Exon (uc001awb.2/114827, exon 6 of 31)	FHAD1	forkhead associated phosphopeptide binding domain 1
Promoter (2-3kb)	FHAD1	forkhead associated phosphopeptide binding domain 1
Promoter (<=1kb)	FHAD1	forkhead associated phosphopeptide binding domain 1
Exon (uc001awb.2/114827, exon 9 of 31)	FHAD1	forkhead associated phosphopeptide binding domain 1
Exon (uc001awb.2/114827, exon 10 of 31)	FHAD1	forkhead associated phosphopeptide binding domain 1
Promoter (<=1kb)	FHAD1	forkhead associated phosphopeptide binding domain 1
Promoter (1-2kb)	FHAD1	forkhead associated phosphopeptide binding domain 1
Promoter (2-3kb)	FHAD1	forkhead associated phosphopeptide binding domain 1
Promoter (2-3kb)	FHAD1	forkhead associated phosphopeptide binding domain 1
Promoter (2-3kb)	FHAD1	forkhead associated phosphopeptide binding domain 1
Promoter (<=1kb)	FHAD1	forkhead associated phosphopeptide binding domain 1
Promoter (<=1kb)	FHAD1	forkhead associated phosphopeptide binding domain 1
Promoter (<=1kb)	FHAD1	forkhead associated phosphopeptide binding domain 1
Exon (uc001awb.2/114827, exon 18 of 31)	FHAD1	forkhead associated phosphopeptide binding domain 1
Exon (uc001awb.2/114827, exon 19 of 31)	FHAD1	forkhead associated phosphopeptide binding domain 1
Promoter (<=1kb)	FHAD1	forkhead associated phosphopeptide binding domain 1
Promoter (1-2kb)	FHAD1	forkhead associated phosphopeptide binding domain 1
Promoter (<=1kb)	FHAD1	forkhead associated phosphopeptide binding domain 1
Exon (uc001awb.2/114827, exon 23 of 31)	FHAD1	forkhead associated phosphopeptide binding domain 1
Exon (uc001awb.2/114827, exon 24 of 31)	FHAD1	forkhead associated phosphopeptide binding domain 1
Exon (uc001awb.2/114827, exon 25 of 31)	FHAD1	forkhead associated phosphopeptide binding domain 1
Promoter (1-2kb)	FHAD1	forkhead associated phosphopeptide binding domain 1
Promoter (<=1kb)	FHAD1	forkhead associated phosphopeptide binding domain 1
Promoter (<=1kb)	FHAD1	forkhead associated phosphopeptide binding domain 1
Promoter (<=1kb)	FHAD1	forkhead associated phosphopeptide binding domain 1
Promoter (<=1kb)	FHAD1	forkhead associated phosphopeptide binding domain 1
Promoter (<=1kb)	FHAD1	forkhead associated phosphopeptide binding domain 1
Promoter (<=1kb)	DNAJC16	DnaJ heat shock protein family (Hsp40) member C16
Promoter (2-3kb)	DNAJC16	DnaJ heat shock protein family (Hsp40) member C16
Promoter (2-3kb)	DNAJC16	DnaJ heat shock protein family (Hsp40) member C16
5' UTR	DNAJC16	DnaJ heat shock protein family (Hsp40) member C16
5' UTR	DNAJC16	DnaJ heat shock protein family (Hsp40) member C16
5' UTR	DNAJC16	DnaJ heat shock protein family (Hsp40) member C16
5' UTR	DNAJC16	DnaJ heat shock protein family (Hsp40) member C16
Intron (uc001awr.3/23341, intron 5 of 12)	DNAJC16	DnaJ heat shock protein family (Hsp40) member C16
5' UTR	DNAJC16	DnaJ heat shock protein family (Hsp40) member C16
Intron (uc001awr.3/23341, intron 6 of 12)	DNAJC16	DnaJ heat shock protein family (Hsp40) member C16
Intron (uc001awr.3/23341, intron 6 of 12)	DNAJC16	DnaJ heat shock protein family (Hsp40) member C16
5' UTR	DNAJC16	DnaJ heat shock protein family (Hsp40) member C16
Intron (uc001awr.3/23341, intron 7 of 12)	DNAJC16	DnaJ heat shock protein family (Hsp40) member C16
Intron (uc001awr.3/23341, intron 7 of 12)	DNAJC16	DnaJ heat shock protein family (Hsp40) member C16
Promoter (<=1kb)	DNAJC16	DnaJ heat shock protein family (Hsp40) member C16
Promoter (1-2kb)	DNAJC16	DnaJ heat shock protein family (Hsp40) member C16
Promoter (<=1kb)	DNAJC16	DnaJ heat shock protein family (Hsp40) member C16
Promoter (<=1kb)	DNAJC16	DnaJ heat shock protein family (Hsp40) member C16
Promoter (<=1kb)	DNAJC16	DnaJ heat shock protein family (Hsp40) member C16
Promoter (<=1kb)	DNAJC16	DnaJ heat shock protein family (Hsp40) member C16
Promoter (<=1kb)	DNAJC16	DnaJ heat shock protein family (Hsp40) member C16
Promoter (<=1kb)	DNAJC16	DnaJ heat shock protein family (Hsp40) member C16
Promoter (<=1kb)	DNAJC16	DnaJ heat shock protein family (Hsp40) member C16
Promoter (<=1kb)	DNAJC16	DnaJ heat shock protein family (Hsp40) member C16
Promoter (<=1kb)	DNAJC16	DnaJ heat shock protein family (Hsp40) member C16
Promoter (<=1kb)	DNAJC16	DnaJ heat shock protein family (Hsp40) member C16
Exon (uc001awz.4/84301, exon 2 of 10)	DDI2	DNA damage inducible 1 homolog 2
Exon (uc057cog.1/84301, exon 2 of 2)	DDI2	DNA damage inducible 1 homolog 2
Promoter (1-2kb)	DDI2	DNA damage inducible 1 homolog 2
Promoter (<=1kb)	DDI2	DNA damage inducible 1 homolog 2
Exon (uc001awz.4/84301, exon 4 of 10)	DDI2	DNA damage inducible 1 homolog 2
Exon (uc057cof.1/84301, exon 4 of 4)	DDI2	DNA damage inducible 1 homolog 2
3' UTR	DDI2	DNA damage inducible 1 homolog 2
Exon (uc057cof.1/84301, exon 4 of 4)	DDI2	DNA damage inducible 1 homolog 2
Exon (uc057cof.1/84301, exon 4 of 4)	DDI2	DNA damage inducible 1 homolog 2
Intron (uc001awz.4/84301, intron 4 of 9)	DDI2	DNA damage inducible 1 homolog 2
Intron (uc001awz.4/84301, intron 4 of 9)	DDI2	DNA damage inducible 1 homolog 2
Intron (uc001awz.4/84301, intron 4 of 9)	DDI2	DNA damage inducible 1 homolog 2
Intron (uc001awz.4/84301, intron 4 of 9)	DDI2	DNA damage inducible 1 homolog 2
Intron (uc001awz.4/84301, intron 4 of 9)	DDI2	DNA damage inducible 1 homolog 2
Intron (uc001awz.4/84301, intron 4 of 9)	DDI2	DNA damage inducible 1 homolog 2
Exon (uc001awz.4/84301, exon 5 of 10)	DDI2	DNA damage inducible 1 homolog 2
Intron (uc001awz.4/84301, intron 5 of 9)	DDI2	DNA damage inducible 1 homolog 2
3' UTR	DDI2	DNA damage inducible 1 homolog 2
Intron (uc001awz.4/84301, intron 6 of 9)	DDI2	DNA damage inducible 1 homolog 2
Promoter (2-3kb)	DDI2	DNA damage inducible 1 homolog 2
Promoter (<=1kb)	DDI2	DNA damage inducible 1 homolog 2
Promoter (<=1kb)	DDI2	DNA damage inducible 1 homolog 2
Promoter (<=1kb)	RSC1A1	regulator of solute carriers 1
Promoter (<=1kb)	PLEKHM2	pleckstrin homology and RUN domain containing M2
Exon (uc010obo.2/23207, exon 2 of 20)	PLEKHM2	pleckstrin homology and RUN domain containing M2
Exon (uc010obo.2/23207, exon 3 of 20)	PLEKHM2	pleckstrin homology and RUN domain containing M2
Exon (uc010obo.2/23207, exon 4 of 20)	PLEKHM2	pleckstrin homology and RUN domain containing M2
Exon (uc010obo.2/23207, exon 5 of 20)	PLEKHM2	pleckstrin homology and RUN domain containing M2
Exon (uc010obo.2/23207, exon 6 of 20)	PLEKHM2	pleckstrin homology and RUN domain containing M2
Exon (uc010obo.2/23207, exon 8 of 20)	PLEKHM2	pleckstrin homology and RUN domain containing M2
Promoter (2-3kb)	PLEKHM2	pleckstrin homology and RUN domain containing M2
Promoter (2-3kb)	PLEKHM2	pleckstrin homology and RUN domain containing M2
Promoter (2-3kb)	PLEKHM2	pleckstrin homology and RUN domain containing M2
Promoter (1-2kb)	PLEKHM2	pleckstrin homology and RUN domain containing M2
Promoter (1-2kb)	PLEKHM2	pleckstrin homology and RUN domain containing M2
Promoter (1-2kb)	PLEKHM2	pleckstrin homology and RUN domain containing M2
Promoter (<=1kb)	PLEKHM2	pleckstrin homology and RUN domain containing M2
Promoter (<=1kb)	PLEKHM2	pleckstrin homology and RUN domain containing M2
Promoter (<=1kb)	PLEKHM2	pleckstrin homology and RUN domain containing M2
Promoter (2-3kb)	PLEKHM2	pleckstrin homology and RUN domain containing M2
Promoter (1-2kb)	UQCRHL	ubiquinol-cytochrome c reductase hinge protein like
Promoter (<=1kb)	FLJ37453	uncharacterized LOC729614
Promoter (<=1kb)	SPEN	spen family transcriptional repressor
Promoter (<=1kb)	SPEN	spen family transcriptional repressor
Promoter (<=1kb)	SPEN	spen family transcriptional repressor
Promoter (<=1kb)	SPEN	spen family transcriptional repressor
Promoter (<=1kb)	SPEN	spen family transcriptional repressor
Promoter (<=1kb)	SPEN	spen family transcriptional repressor
Exon (uc001axk.2/23013, exon 4 of 15)	SPEN	spen family transcriptional repressor
Intron (uc001axk.2/23013, intron 4 of 14)	SPEN	spen family transcriptional repressor
Exon (uc001axk.2/23013, exon 5 of 15)	SPEN	spen family transcriptional repressor
Intron (uc001axk.2/23013, intron 5 of 14)	SPEN	spen family transcriptional repressor
Intron (uc001axk.2/23013, intron 5 of 14)	SPEN	spen family transcriptional repressor
Intron (uc001axk.2/23013, intron 5 of 14)	SPEN	spen family transcriptional repressor
Intron (uc001axk.2/23013, intron 5 of 14)	SPEN	spen family transcriptional repressor
Intron (uc001axk.2/23013, intron 5 of 14)	SPEN	spen family transcriptional repressor
Intron (uc001axk.2/23013, intron 5 of 14)	SPEN	spen family transcriptional repressor
Intron (uc001axk.2/23013, intron 5 of 14)	SPEN	spen family transcriptional repressor
Intron (uc001axk.2/23013, intron 5 of 14)	SPEN	spen family transcriptional repressor
Exon (uc001axk.2/23013, exon 6 of 15)	SPEN	spen family transcriptional repressor
Exon (uc001axk.2/23013, exon 7 of 15)	SPEN	spen family transcriptional repressor
Exon (uc001axk.2/23013, exon 8 of 15)	SPEN	spen family transcriptional repressor
Intron (uc001axk.2/23013, intron 8 of 14)	SPEN	spen family transcriptional repressor
Intron (uc001axk.2/23013, intron 8 of 14)	SPEN	spen family transcriptional repressor
Exon (uc001axk.2/23013, exon 9 of 15)	SPEN	spen family transcriptional repressor
Intron (uc001axk.2/23013, intron 9 of 14)	SPEN	spen family transcriptional repressor
Intron (uc001axk.2/23013, intron 9 of 14)	SPEN	spen family transcriptional repressor
Exon (uc001axk.2/23013, exon 10 of 15)	SPEN	spen family transcriptional repressor
Exon (uc001axk.2/23013, exon 11 of 15)	SPEN	spen family transcriptional repressor
Exon (uc001axk.2/23013, exon 11 of 15)	SPEN	spen family transcriptional repressor
Exon (uc001axk.2/23013, exon 11 of 15)	SPEN	spen family transcriptional repressor
Exon (uc001axk.2/23013, exon 11 of 15)	SPEN	spen family transcriptional repressor
Exon (uc001axk.2/23013, exon 11 of 15)	SPEN	spen family transcriptional repressor
Exon (uc001axk.2/23013, exon 11 of 15)	SPEN	spen family transcriptional repressor
Exon (uc001axk.2/23013, exon 11 of 15)	SPEN	spen family transcriptional repressor
Exon (uc001axk.2/23013, exon 11 of 15)	SPEN	spen family transcriptional repressor
Exon (uc001axk.2/23013, exon 11 of 15)	SPEN	spen family transcriptional repressor
Exon (uc001axk.2/23013, exon 11 of 15)	SPEN	spen family transcriptional repressor
Exon (uc001axk.2/23013, exon 11 of 15)	SPEN	spen family transcriptional repressor
Exon (uc001axk.2/23013, exon 11 of 15)	SPEN	spen family transcriptional repressor
Exon (uc001axk.2/23013, exon 11 of 15)	SPEN	spen family transcriptional repressor
Exon (uc001axk.2/23013, exon 11 of 15)	SPEN	spen family transcriptional repressor
Exon (uc001axk.2/23013, exon 11 of 15)	SPEN	spen family transcriptional repressor
Exon (uc001axk.2/23013, exon 11 of 15)	SPEN	spen family transcriptional repressor
Exon (uc001axk.2/23013, exon 11 of 15)	SPEN	spen family transcriptional repressor
Exon (uc001axk.2/23013, exon 11 of 15)	SPEN	spen family transcriptional repressor
Exon (uc001axk.2/23013, exon 11 of 15)	SPEN	spen family transcriptional repressor
Promoter (<=1kb)	SPEN	spen family transcriptional repressor
Promoter (<=1kb)	ZBTB17	zinc finger and BTB domain containing 17
Promoter (<=1kb)	ZBTB17	zinc finger and BTB domain containing 17
Promoter (<=1kb)	ZBTB17	zinc finger and BTB domain containing 17
Promoter (<=1kb)	ZBTB17	zinc finger and BTB domain containing 17
Promoter (<=1kb)	ZBTB17	zinc finger and BTB domain containing 17
Promoter (<=1kb)	ZBTB17	zinc finger and BTB domain containing 17
Promoter (<=1kb)	ZBTB17	zinc finger and BTB domain containing 17
Promoter (<=1kb)	ZBTB17	zinc finger and BTB domain containing 17
Promoter (<=1kb)	ZBTB17	zinc finger and BTB domain containing 17
Promoter (<=1kb)	ZBTB17	zinc finger and BTB domain containing 17
Promoter (<=1kb)	ZBTB17	zinc finger and BTB domain containing 17
Promoter (<=1kb)	ZBTB17	zinc finger and BTB domain containing 17
Promoter (<=1kb)	ZBTB17	zinc finger and BTB domain containing 17
Promoter (<=1kb)	ZBTB17	zinc finger and BTB domain containing 17
Promoter (<=1kb)	ZBTB17	zinc finger and BTB domain containing 17
Promoter (<=1kb)	ZBTB17	zinc finger and BTB domain containing 17
Promoter (1-2kb)	ZBTB17	zinc finger and BTB domain containing 17
Promoter (2-3kb)	ZBTB17	zinc finger and BTB domain containing 17
Promoter (<=1kb)	ZBTB17	zinc finger and BTB domain containing 17
Promoter (2-3kb)	FBXO42	F-box protein 42
Promoter (2-3kb)	FBXO42	F-box protein 42
Exon (uc001ayg.4/54455, exon 5 of 10)	FBXO42	F-box protein 42
Exon (uc001ayg.4/54455, exon 4 of 10)	FBXO42	F-box protein 42
Exon (uc001ayg.4/54455, exon 3 of 10)	FBXO42	F-box protein 42
Promoter (1-2kb)	FBXO42	F-box protein 42
Promoter (1-2kb)	FBXO42	F-box protein 42
Promoter (<=1kb)	FBXO42	F-box protein 42
Promoter (<=1kb)	FBXO42	F-box protein 42
Promoter (<=1kb)	FBXO42	F-box protein 42
Promoter (1-2kb)	FBXO42	F-box protein 42
Promoter (1-2kb)	FBXO42	F-box protein 42
Promoter (<=1kb)	FBXO42	F-box protein 42
Promoter (2-3kb)	NECAP2	NECAP endocytosis associated 2
Exon (uc001ayo.4/55707, exon 3 of 8)	NECAP2	NECAP endocytosis associated 2
3' UTR	NECAP2	NECAP endocytosis associated 2
Distal Intergenic	NECAP2	NECAP endocytosis associated 2
Distal Intergenic	NECAP2	NECAP endocytosis associated 2
Distal Intergenic	NECAP2	NECAP endocytosis associated 2
Distal Intergenic	NECAP2	NECAP endocytosis associated 2
Distal Intergenic	NECAP2	NECAP endocytosis associated 2
Distal Intergenic	NECAP2	NECAP endocytosis associated 2
Distal Intergenic	NECAP2	NECAP endocytosis associated 2
Distal Intergenic	NECAP2	NECAP endocytosis associated 2
Distal Intergenic	NECAP2	NECAP endocytosis associated 2
Distal Intergenic	NECAP2	NECAP endocytosis associated 2
Distal Intergenic	NECAP2	NECAP endocytosis associated 2
Distal Intergenic	RNVU1-18	RNA, variant U1 small nuclear 18
Distal Intergenic	RNVU1-18	RNA, variant U1 small nuclear 18
Distal Intergenic	RNVU1-18	RNA, variant U1 small nuclear 18
Distal Intergenic	RNVU1-18	RNA, variant U1 small nuclear 18
Distal Intergenic	RNVU1-18	RNA, variant U1 small nuclear 18
Distal Intergenic	RNVU1-18	RNA, variant U1 small nuclear 18
Distal Intergenic	RNVU1-18	RNA, variant U1 small nuclear 18
Distal Intergenic	RNVU1-18	RNA, variant U1 small nuclear 18
Distal Intergenic	RNVU1-18	RNA, variant U1 small nuclear 18
Distal Intergenic	RNVU1-18	RNA, variant U1 small nuclear 18
Promoter (<=1kb)	RNVU1-18	RNA, variant U1 small nuclear 18
Distal Intergenic	MIR3675	microRNA 3675
Promoter (<=1kb)	MIR3675	microRNA 3675
Promoter (1-2kb)	MIR3675	microRNA 3675
3' UTR	MIR3675	microRNA 3675
3' UTR	MIR3675	microRNA 3675
3' UTR	MIR3675	microRNA 3675
Intron (uc001ayw.5/55672, intron 25 of 28)	MIR3675	microRNA 3675
Intron (uc001ayw.5/55672, intron 25 of 28)	MIR3675	microRNA 3675
3' UTR	MIR3675	microRNA 3675
Intron (uc001ayw.5/55672, intron 23 of 28)	MIR3675	microRNA 3675
Intron (uc001ayw.5/55672, intron 23 of 28)	MIR3675	microRNA 3675
3' UTR	MIR3675	microRNA 3675
3' UTR	MIR3675	microRNA 3675
Intron (uc001ayw.5/55672, intron 20 of 28)	MIR3675	microRNA 3675
3' UTR	MIR3675	microRNA 3675
Intron (uc001ayw.5/55672, intron 19 of 28)	MIR3675	microRNA 3675
Intron (uc001ayw.5/55672, intron 19 of 28)	MIR3675	microRNA 3675
Intron (uc001ayw.5/55672, intron 19 of 28)	MIR3675	microRNA 3675
Intron (uc001ayw.5/55672, intron 19 of 28)	MIR3675	microRNA 3675
3' UTR	MIR3675	microRNA 3675
Intron (uc001ayw.5/55672, intron 18 of 28)	MIR3675	microRNA 3675
3' UTR	NBPF1	NBPF member 1
3' UTR	NBPF1	NBPF member 1
3' UTR	NBPF1	NBPF member 1
3' UTR	NBPF1	NBPF member 1
3' UTR	NBPF1	NBPF member 1
Exon (uc001ayw.5/55672, exon 13 of 29)	NBPF1	NBPF member 1
Exon (uc001ayw.5/55672, exon 12 of 29)	NBPF1	NBPF member 1
Exon (uc001ayw.5/55672, exon 11 of 29)	NBPF1	NBPF member 1
Exon (uc001ayw.5/55672, exon 10 of 29)	NBPF1	NBPF member 1
Intron (uc001ayw.5/55672, intron 9 of 28)	NBPF1	NBPF member 1
Exon (uc001ayw.5/55672, exon 9 of 29)	NBPF1	NBPF member 1
Intron (uc001ayw.5/55672, intron 8 of 28)	NBPF1	NBPF member 1
Intron (uc001ayw.5/55672, intron 8 of 28)	NBPF1	NBPF member 1
Exon (uc001ayw.5/55672, exon 8 of 29)	NBPF1	NBPF member 1
5' UTR	NBPF1	NBPF member 1
5' UTR	NBPF1	NBPF member 1
Intron (uc001ayw.5/55672, intron 5 of 28)	NBPF1	NBPF member 1
Intron (uc001ayw.5/55672, intron 5 of 28)	NBPF1	NBPF member 1
Intron (uc001ayw.5/55672, intron 5 of 28)	NBPF1	NBPF member 1
Intron (uc001ayw.5/55672, intron 5 of 28)	NBPF1	NBPF member 1
5' UTR	NBPF1	NBPF member 1
5' UTR	NBPF1	NBPF member 1
Intron (uc001ayw.5/55672, intron 4 of 28)	NBPF1	NBPF member 1
5' UTR	NBPF1	NBPF member 1
5' UTR	NBPF1	NBPF member 1
Promoter (<=1kb)	NBPF1	NBPF member 1
Distal Intergenic	NBPF1	NBPF member 1
Distal Intergenic	NBPF1	NBPF member 1
Distal Intergenic	NBPF1	NBPF member 1
Distal Intergenic	NBPF1	NBPF member 1
Distal Intergenic	NBPF1	NBPF member 1
Distal Intergenic	NBPF1	NBPF member 1
Distal Intergenic	NBPF1	NBPF member 1
Distal Intergenic	NBPF1	NBPF member 1
Distal Intergenic	NBPF1	NBPF member 1
Distal Intergenic	NBPF1	NBPF member 1
Distal Intergenic	NBPF1	NBPF member 1
Distal Intergenic	NBPF1	NBPF member 1
Distal Intergenic	NBPF1	NBPF member 1
Distal Intergenic	NBPF1	NBPF member 1
Distal Intergenic	NBPF1	NBPF member 1
Distal Intergenic	NBPF1	NBPF member 1
Distal Intergenic	NBPF1	NBPF member 1
Distal Intergenic	NBPF1	NBPF member 1
Distal Intergenic	NBPF1	NBPF member 1
Distal Intergenic	NBPF1	NBPF member 1
Distal Intergenic	NBPF1	NBPF member 1
Distal Intergenic	NBPF1	NBPF member 1
Distal Intergenic	NBPF1	NBPF member 1
Distal Intergenic	RNVU1-18	RNA, variant U1 small nuclear 18
Distal Intergenic	RNVU1-18	RNA, variant U1 small nuclear 18
Distal Intergenic	RNVU1-18	RNA, variant U1 small nuclear 18
Distal Intergenic	RNVU1-18	RNA, variant U1 small nuclear 18
Distal Intergenic	RNVU1-18	RNA, variant U1 small nuclear 18
Distal Intergenic	RNVU1-18	RNA, variant U1 small nuclear 18
Distal Intergenic	RNVU1-18	RNA, variant U1 small nuclear 18
Promoter (<=1kb)	MIR3675	microRNA 3675
Distal Intergenic	MIR3675	microRNA 3675
Promoter (<=1kb)	RNVU1-18	RNA, variant U1 small nuclear 18
Promoter (1-2kb)	MIR3675	microRNA 3675
Promoter (<=1kb)	MIR3675	microRNA 3675
Promoter (<=1kb)	MIR3675	microRNA 3675
Intron (uc009voy.2/9696, intron 1 of 8)	MIR3675	microRNA 3675
Intron (uc009voy.2/9696, intron 1 of 8)	MIR3675	microRNA 3675
Promoter (<=1kb)	RNVU1-18	RNA, variant U1 small nuclear 18
Promoter (<=1kb)	CROCC	ciliary rootlet coiled-coil, rootletin
Promoter (<=1kb)	CROCC	ciliary rootlet coiled-coil, rootletin
Promoter (<=1kb)	CROCC	ciliary rootlet coiled-coil, rootletin
Promoter (<=1kb)	CROCC	ciliary rootlet coiled-coil, rootletin
Promoter (<=1kb)	CROCC	ciliary rootlet coiled-coil, rootletin
Promoter (1-2kb)	CROCC	ciliary rootlet coiled-coil, rootletin
Promoter (<=1kb)	CROCC	ciliary rootlet coiled-coil, rootletin
Promoter (<=1kb)	CROCC	ciliary rootlet coiled-coil, rootletin
Promoter (<=1kb)	CROCC	ciliary rootlet coiled-coil, rootletin
Promoter (<=1kb)	CROCC	ciliary rootlet coiled-coil, rootletin
Promoter (<=1kb)	CROCC	ciliary rootlet coiled-coil, rootletin
Promoter (<=1kb)	CROCC	ciliary rootlet coiled-coil, rootletin
Promoter (<=1kb)	CROCC	ciliary rootlet coiled-coil, rootletin
Promoter (<=1kb)	CROCC	ciliary rootlet coiled-coil, rootletin
Promoter (<=1kb)	CROCC	ciliary rootlet coiled-coil, rootletin
Promoter (<=1kb)	CROCC	ciliary rootlet coiled-coil, rootletin
Promoter (1-2kb)	CROCC	ciliary rootlet coiled-coil, rootletin
Promoter (1-2kb)	CROCC	ciliary rootlet coiled-coil, rootletin
Promoter (<=1kb)	CROCC	ciliary rootlet coiled-coil, rootletin
Promoter (<=1kb)	CROCC	ciliary rootlet coiled-coil, rootletin
Promoter (<=1kb)	CROCC	ciliary rootlet coiled-coil, rootletin
Promoter (<=1kb)	CROCC	ciliary rootlet coiled-coil, rootletin
Promoter (<=1kb)	CROCC	ciliary rootlet coiled-coil, rootletin
Promoter (1-2kb)	CROCC	ciliary rootlet coiled-coil, rootletin
Promoter (1-2kb)	CROCC	ciliary rootlet coiled-coil, rootletin
Promoter (2-3kb)	CROCC	ciliary rootlet coiled-coil, rootletin
Promoter (2-3kb)	CROCC	ciliary rootlet coiled-coil, rootletin
Promoter (2-3kb)	CROCC	ciliary rootlet coiled-coil, rootletin
Intron (uc001azt.2/9696, intron 25 of 36)	CROCC	ciliary rootlet coiled-coil, rootletin
Intron (uc001azt.2/9696, intron 25 of 36)	CROCC	ciliary rootlet coiled-coil, rootletin
Exon (uc001azt.2/9696, exon 26 of 37)	CROCC	ciliary rootlet coiled-coil, rootletin
Exon (uc001azt.2/9696, exon 27 of 37)	CROCC	ciliary rootlet coiled-coil, rootletin
Promoter (<=1kb)	CROCC	ciliary rootlet coiled-coil, rootletin
Promoter (<=1kb)	CROCC	ciliary rootlet coiled-coil, rootletin
Promoter (<=1kb)	CROCC	ciliary rootlet coiled-coil, rootletin
Promoter (1-2kb)	CROCC	ciliary rootlet coiled-coil, rootletin
Promoter (<=1kb)	CROCC	ciliary rootlet coiled-coil, rootletin
Promoter (<=1kb)	CROCC	ciliary rootlet coiled-coil, rootletin
Promoter (<=1kb)	CROCC	ciliary rootlet coiled-coil, rootletin
Promoter (<=1kb)	CROCC	ciliary rootlet coiled-coil, rootletin
Promoter (<=1kb)	CROCC	ciliary rootlet coiled-coil, rootletin
Promoter (<=1kb)	SDHB	succinate dehydrogenase complex iron sulfur subunit B
Exon (uc001bae.5/6390, exon 5 of 8)	SDHB	succinate dehydrogenase complex iron sulfur subunit B
Exon (uc001bae.5/6390, exon 4 of 8)	SDHB	succinate dehydrogenase complex iron sulfur subunit B
3' UTR	RCC2	regulator of chromosome condensation 2
3' UTR	RCC2	regulator of chromosome condensation 2
3' UTR	RCC2	regulator of chromosome condensation 2
3' UTR	RCC2	regulator of chromosome condensation 2
3' UTR	RCC2	regulator of chromosome condensation 2
Intron (uc001bam.4/55920, intron 12 of 12)	RCC2	regulator of chromosome condensation 2
Intron (uc001bam.4/55920, intron 12 of 12)	RCC2	regulator of chromosome condensation 2
Intron (uc001bam.4/55920, intron 12 of 12)	RCC2	regulator of chromosome condensation 2
Exon (uc001bam.4/55920, exon 12 of 13)	RCC2	regulator of chromosome condensation 2
Exon (uc001bam.4/55920, exon 11 of 13)	RCC2	regulator of chromosome condensation 2
Exon (uc001bam.4/55920, exon 10 of 13)	RCC2	regulator of chromosome condensation 2
Intron (uc001bam.4/55920, intron 9 of 12)	RCC2	regulator of chromosome condensation 2
Exon (uc001bam.4/55920, exon 9 of 13)	RCC2	regulator of chromosome condensation 2
Exon (uc001bam.4/55920, exon 9 of 13)	RCC2	regulator of chromosome condensation 2
Exon (uc001bam.4/55920, exon 8 of 13)	RCC2	regulator of chromosome condensation 2
Intron (uc001bam.4/55920, intron 7 of 12)	RCC2	regulator of chromosome condensation 2
Intron (uc001bam.4/55920, intron 7 of 12)	RCC2	regulator of chromosome condensation 2
Intron (uc001bam.4/55920, intron 7 of 12)	RCC2	regulator of chromosome condensation 2
Exon (uc001bam.4/55920, exon 7 of 13)	RCC2	regulator of chromosome condensation 2
Intron (uc001bam.4/55920, intron 6 of 12)	RCC2	regulator of chromosome condensation 2
Intron (uc001bam.4/55920, intron 6 of 12)	RCC2	regulator of chromosome condensation 2
Exon (uc001bam.4/55920, exon 6 of 13)	RCC2	regulator of chromosome condensation 2
Exon (uc001bam.4/55920, exon 5 of 13)	RCC2	regulator of chromosome condensation 2
Intron (uc001bam.4/55920, intron 4 of 12)	RCC2	regulator of chromosome condensation 2
Intron (uc001bam.4/55920, intron 4 of 12)	RCC2	regulator of chromosome condensation 2
Intron (uc001bam.4/55920, intron 4 of 12)	RCC2	regulator of chromosome condensation 2
Exon (uc001bam.4/55920, exon 4 of 13)	RCC2	regulator of chromosome condensation 2
Exon (uc001bam.4/55920, exon 3 of 13)	RCC2	regulator of chromosome condensation 2
Promoter (<=1kb)	RCC2	regulator of chromosome condensation 2
Promoter (<=1kb)	RCC2	regulator of chromosome condensation 2
Promoter (<=1kb)	RCC2	regulator of chromosome condensation 2
Promoter (1-2kb)	RCC2	regulator of chromosome condensation 2
Promoter (1-2kb)	RCC2	regulator of chromosome condensation 2
Distal Intergenic	IGSF21	immunoglobin superfamily member 21
Distal Intergenic	IGSF21	immunoglobin superfamily member 21
Distal Intergenic	IGSF21	immunoglobin superfamily member 21
Promoter (<=1kb)	MIR4695	microRNA 4695
Promoter (<=1kb)	MIR4695	microRNA 4695
Promoter (1-2kb)	IFFO2	intermediate filament family orphan 2
Promoter (2-3kb)	UBR4	ubiquitin protein ligase E3 component n-recognin 4
Promoter (<=1kb)	UBR4	ubiquitin protein ligase E3 component n-recognin 4
Promoter (<=1kb)	UBR4	ubiquitin protein ligase E3 component n-recognin 4
Promoter (<=1kb)	UBR4	ubiquitin protein ligase E3 component n-recognin 4
Promoter (<=1kb)	UBR4	ubiquitin protein ligase E3 component n-recognin 4
Promoter (<=1kb)	UBR4	ubiquitin protein ligase E3 component n-recognin 4
Promoter (<=1kb)	UBR4	ubiquitin protein ligase E3 component n-recognin 4
Promoter (<=1kb)	UBR4	ubiquitin protein ligase E3 component n-recognin 4
Promoter (2-3kb)	UBR4	ubiquitin protein ligase E3 component n-recognin 4
Exon (uc001bbi.4/23352, exon 101 of 106)	UBR4	ubiquitin protein ligase E3 component n-recognin 4
Intron (uc001bbi.4/23352, intron 100 of 105)	UBR4	ubiquitin protein ligase E3 component n-recognin 4
Exon (uc001bbi.4/23352, exon 100 of 106)	UBR4	ubiquitin protein ligase E3 component n-recognin 4
Intron (uc001bbi.4/23352, intron 99 of 105)	UBR4	ubiquitin protein ligase E3 component n-recognin 4
Intron (uc001bbi.4/23352, intron 99 of 105)	UBR4	ubiquitin protein ligase E3 component n-recognin 4
Intron (uc001bbi.4/23352, intron 99 of 105)	UBR4	ubiquitin protein ligase E3 component n-recognin 4
Intron (uc001bbi.4/23352, intron 99 of 105)	UBR4	ubiquitin protein ligase E3 component n-recognin 4
Intron (uc001bbi.4/23352, intron 99 of 105)	UBR4	ubiquitin protein ligase E3 component n-recognin 4
Exon (uc001bbi.4/23352, exon 99 of 106)	UBR4	ubiquitin protein ligase E3 component n-recognin 4
Exon (uc001bbi.4/23352, exon 98 of 106)	UBR4	ubiquitin protein ligase E3 component n-recognin 4
Intron (uc001bbi.4/23352, intron 97 of 105)	UBR4	ubiquitin protein ligase E3 component n-recognin 4
Intron (uc001bbi.4/23352, intron 97 of 105)	UBR4	ubiquitin protein ligase E3 component n-recognin 4
Intron (uc001bbi.4/23352, intron 97 of 105)	UBR4	ubiquitin protein ligase E3 component n-recognin 4
Intron (uc001bbi.4/23352, intron 97 of 105)	UBR4	ubiquitin protein ligase E3 component n-recognin 4
Promoter (1-2kb)	UBR4	ubiquitin protein ligase E3 component n-recognin 4
Promoter (1-2kb)	UBR4	ubiquitin protein ligase E3 component n-recognin 4
Promoter (<=1kb)	UBR4	ubiquitin protein ligase E3 component n-recognin 4
Promoter (<=1kb)	UBR4	ubiquitin protein ligase E3 component n-recognin 4
Promoter (<=1kb)	UBR4	ubiquitin protein ligase E3 component n-recognin 4
Promoter (<=1kb)	UBR4	ubiquitin protein ligase E3 component n-recognin 4
Promoter (<=1kb)	UBR4	ubiquitin protein ligase E3 component n-recognin 4
Promoter (<=1kb)	UBR4	ubiquitin protein ligase E3 component n-recognin 4
Promoter (<=1kb)	UBR4	ubiquitin protein ligase E3 component n-recognin 4
Promoter (1-2kb)	UBR4	ubiquitin protein ligase E3 component n-recognin 4
Promoter (1-2kb)	UBR4	ubiquitin protein ligase E3 component n-recognin 4
Promoter (<=1kb)	UBR4	ubiquitin protein ligase E3 component n-recognin 4
Promoter (<=1kb)	UBR4	ubiquitin protein ligase E3 component n-recognin 4
Promoter (<=1kb)	UBR4	ubiquitin protein ligase E3 component n-recognin 4
Promoter (<=1kb)	UBR4	ubiquitin protein ligase E3 component n-recognin 4
Promoter (<=1kb)	UBR4	ubiquitin protein ligase E3 component n-recognin 4
Promoter (1-2kb)	UBR4	ubiquitin protein ligase E3 component n-recognin 4
Promoter (1-2kb)	UBR4	ubiquitin protein ligase E3 component n-recognin 4
Promoter (1-2kb)	UBR4	ubiquitin protein ligase E3 component n-recognin 4
Promoter (2-3kb)	UBR4	ubiquitin protein ligase E3 component n-recognin 4
Promoter (<=1kb)	UBR4	ubiquitin protein ligase E3 component n-recognin 4
Promoter (<=1kb)	UBR4	ubiquitin protein ligase E3 component n-recognin 4
Promoter (<=1kb)	UBR4	ubiquitin protein ligase E3 component n-recognin 4
Promoter (1-2kb)	UBR4	ubiquitin protein ligase E3 component n-recognin 4
Promoter (1-2kb)	UBR4	ubiquitin protein ligase E3 component n-recognin 4
Promoter (<=1kb)	UBR4	ubiquitin protein ligase E3 component n-recognin 4
Promoter (<=1kb)	UBR4	ubiquitin protein ligase E3 component n-recognin 4
Promoter (<=1kb)	UBR4	ubiquitin protein ligase E3 component n-recognin 4
Promoter (<=1kb)	UBR4	ubiquitin protein ligase E3 component n-recognin 4
Promoter (<=1kb)	UBR4	ubiquitin protein ligase E3 component n-recognin 4
Promoter (<=1kb)	UBR4	ubiquitin protein ligase E3 component n-recognin 4
Promoter (<=1kb)	UBR4	ubiquitin protein ligase E3 component n-recognin 4
Promoter (1-2kb)	UBR4	ubiquitin protein ligase E3 component n-recognin 4
Promoter (1-2kb)	UBR4	ubiquitin protein ligase E3 component n-recognin 4
Promoter (1-2kb)	UBR4	ubiquitin protein ligase E3 component n-recognin 4
Promoter (1-2kb)	UBR4	ubiquitin protein ligase E3 component n-recognin 4
Promoter (2-3kb)	UBR4	ubiquitin protein ligase E3 component n-recognin 4
Promoter (2-3kb)	UBR4	ubiquitin protein ligase E3 component n-recognin 4
Promoter (2-3kb)	UBR4	ubiquitin protein ligase E3 component n-recognin 4
Promoter (2-3kb)	UBR4	ubiquitin protein ligase E3 component n-recognin 4
Promoter (2-3kb)	UBR4	ubiquitin protein ligase E3 component n-recognin 4
Promoter (2-3kb)	UBR4	ubiquitin protein ligase E3 component n-recognin 4
Promoter (1-2kb)	UBR4	ubiquitin protein ligase E3 component n-recognin 4
Promoter (1-2kb)	UBR4	ubiquitin protein ligase E3 component n-recognin 4
Promoter (1-2kb)	UBR4	ubiquitin protein ligase E3 component n-recognin 4
Promoter (1-2kb)	UBR4	ubiquitin protein ligase E3 component n-recognin 4
Promoter (<=1kb)	UBR4	ubiquitin protein ligase E3 component n-recognin 4
Promoter (<=1kb)	UBR4	ubiquitin protein ligase E3 component n-recognin 4
Promoter (<=1kb)	UBR4	ubiquitin protein ligase E3 component n-recognin 4
Promoter (<=1kb)	UBR4	ubiquitin protein ligase E3 component n-recognin 4
Promoter (1-2kb)	UBR4	ubiquitin protein ligase E3 component n-recognin 4
Promoter (2-3kb)	UBR4	ubiquitin protein ligase E3 component n-recognin 4
Promoter (2-3kb)	UBR4	ubiquitin protein ligase E3 component n-recognin 4
Promoter (2-3kb)	UBR4	ubiquitin protein ligase E3 component n-recognin 4
Exon (uc001bbi.4/23352, exon 66 of 106)	UBR4	ubiquitin protein ligase E3 component n-recognin 4
Intron (uc001bbi.4/23352, intron 65 of 105)	UBR4	ubiquitin protein ligase E3 component n-recognin 4
Intron (uc001bbi.4/23352, intron 65 of 105)	UBR4	ubiquitin protein ligase E3 component n-recognin 4
Intron (uc001bbi.4/23352, intron 65 of 105)	UBR4	ubiquitin protein ligase E3 component n-recognin 4
Promoter (2-3kb)	UBR4	ubiquitin protein ligase E3 component n-recognin 4
Promoter (<=1kb)	UBR4	ubiquitin protein ligase E3 component n-recognin 4
Promoter (<=1kb)	UBR4	ubiquitin protein ligase E3 component n-recognin 4
Promoter (<=1kb)	UBR4	ubiquitin protein ligase E3 component n-recognin 4
Promoter (<=1kb)	UBR4	ubiquitin protein ligase E3 component n-recognin 4
Promoter (<=1kb)	UBR4	ubiquitin protein ligase E3 component n-recognin 4
Promoter (1-2kb)	UBR4	ubiquitin protein ligase E3 component n-recognin 4
Exon (uc001bbi.4/23352, exon 60 of 106)	UBR4	ubiquitin protein ligase E3 component n-recognin 4
Intron (uc001bbi.4/23352, intron 59 of 105)	UBR4	ubiquitin protein ligase E3 component n-recognin 4
Intron (uc001bbi.4/23352, intron 59 of 105)	UBR4	ubiquitin protein ligase E3 component n-recognin 4
Exon (uc001bbi.4/23352, exon 59 of 106)	UBR4	ubiquitin protein ligase E3 component n-recognin 4
Exon (uc001bbi.4/23352, exon 58 of 106)	UBR4	ubiquitin protein ligase E3 component n-recognin 4
Exon (uc001bbi.4/23352, exon 57 of 106)	UBR4	ubiquitin protein ligase E3 component n-recognin 4
Exon (uc001bbi.4/23352, exon 56 of 106)	UBR4	ubiquitin protein ligase E3 component n-recognin 4
Intron (uc001bbi.4/23352, intron 55 of 105)	UBR4	ubiquitin protein ligase E3 component n-recognin 4
Intron (uc001bbi.4/23352, intron 55 of 105)	UBR4	ubiquitin protein ligase E3 component n-recognin 4
Intron (uc001bbi.4/23352, intron 55 of 105)	UBR4	ubiquitin protein ligase E3 component n-recognin 4
Promoter (2-3kb)	UBR4	ubiquitin protein ligase E3 component n-recognin 4
Promoter (2-3kb)	UBR4	ubiquitin protein ligase E3 component n-recognin 4
Promoter (2-3kb)	UBR4	ubiquitin protein ligase E3 component n-recognin 4
Promoter (1-2kb)	UBR4	ubiquitin protein ligase E3 component n-recognin 4
Promoter (1-2kb)	UBR4	ubiquitin protein ligase E3 component n-recognin 4
Promoter (1-2kb)	UBR4	ubiquitin protein ligase E3 component n-recognin 4
Promoter (<=1kb)	UBR4	ubiquitin protein ligase E3 component n-recognin 4
Promoter (<=1kb)	UBR4	ubiquitin protein ligase E3 component n-recognin 4
Promoter (<=1kb)	UBR4	ubiquitin protein ligase E3 component n-recognin 4
Promoter (<=1kb)	UBR4	ubiquitin protein ligase E3 component n-recognin 4
Promoter (<=1kb)	UBR4	ubiquitin protein ligase E3 component n-recognin 4
Promoter (<=1kb)	UBR4	ubiquitin protein ligase E3 component n-recognin 4
Promoter (1-2kb)	UBR4	ubiquitin protein ligase E3 component n-recognin 4
Promoter (1-2kb)	UBR4	ubiquitin protein ligase E3 component n-recognin 4
Promoter (1-2kb)	UBR4	ubiquitin protein ligase E3 component n-recognin 4
Promoter (1-2kb)	UBR4	ubiquitin protein ligase E3 component n-recognin 4
Promoter (2-3kb)	UBR4	ubiquitin protein ligase E3 component n-recognin 4
Promoter (2-3kb)	UBR4	ubiquitin protein ligase E3 component n-recognin 4
Promoter (<=1kb)	UBR4	ubiquitin protein ligase E3 component n-recognin 4
Promoter (<=1kb)	UBR4	ubiquitin protein ligase E3 component n-recognin 4
Promoter (<=1kb)	UBR4	ubiquitin protein ligase E3 component n-recognin 4
Promoter (<=1kb)	UBR4	ubiquitin protein ligase E3 component n-recognin 4
Promoter (<=1kb)	UBR4	ubiquitin protein ligase E3 component n-recognin 4
Promoter (<=1kb)	UBR4	ubiquitin protein ligase E3 component n-recognin 4
Promoter (<=1kb)	UBR4	ubiquitin protein ligase E3 component n-recognin 4
Promoter (<=1kb)	UBR4	ubiquitin protein ligase E3 component n-recognin 4
Promoter (2-3kb)	UBR4	ubiquitin protein ligase E3 component n-recognin 4
Intron (uc001bbi.4/23352, intron 39 of 105)	UBR4	ubiquitin protein ligase E3 component n-recognin 4
Intron (uc001bbi.4/23352, intron 39 of 105)	UBR4	ubiquitin protein ligase E3 component n-recognin 4
Exon (uc001bbi.4/23352, exon 39 of 106)	UBR4	ubiquitin protein ligase E3 component n-recognin 4
Exon (uc001bbi.4/23352, exon 38 of 106)	UBR4	ubiquitin protein ligase E3 component n-recognin 4
Exon (uc001bbi.4/23352, exon 36 of 106)	UBR4	ubiquitin protein ligase E3 component n-recognin 4
Intron (uc001bbi.4/23352, intron 35 of 105)	UBR4	ubiquitin protein ligase E3 component n-recognin 4
Intron (uc001bbi.4/23352, intron 35 of 105)	UBR4	ubiquitin protein ligase E3 component n-recognin 4
Exon (uc001bbi.4/23352, exon 35 of 106)	UBR4	ubiquitin protein ligase E3 component n-recognin 4
Intron (uc001bbi.4/23352, intron 34 of 105)	UBR4	ubiquitin protein ligase E3 component n-recognin 4
Intron (uc001bbi.4/23352, intron 34 of 105)	UBR4	ubiquitin protein ligase E3 component n-recognin 4
Intron (uc001bbi.4/23352, intron 34 of 105)	UBR4	ubiquitin protein ligase E3 component n-recognin 4
Intron (uc001bbi.4/23352, intron 34 of 105)	UBR4	ubiquitin protein ligase E3 component n-recognin 4
Exon (uc001bbi.4/23352, exon 33 of 106)	UBR4	ubiquitin protein ligase E3 component n-recognin 4
Intron (uc001bbi.4/23352, intron 32 of 105)	UBR4	ubiquitin protein ligase E3 component n-recognin 4
Promoter (2-3kb)	UBR4	ubiquitin protein ligase E3 component n-recognin 4
Promoter (2-3kb)	UBR4	ubiquitin protein ligase E3 component n-recognin 4
Promoter (2-3kb)	UBR4	ubiquitin protein ligase E3 component n-recognin 4
Promoter (1-2kb)	UBR4	ubiquitin protein ligase E3 component n-recognin 4
Promoter (1-2kb)	UBR4	ubiquitin protein ligase E3 component n-recognin 4
Promoter (1-2kb)	UBR4	ubiquitin protein ligase E3 component n-recognin 4
Promoter (1-2kb)	UBR4	ubiquitin protein ligase E3 component n-recognin 4
Promoter (1-2kb)	UBR4	ubiquitin protein ligase E3 component n-recognin 4
Promoter (1-2kb)	UBR4	ubiquitin protein ligase E3 component n-recognin 4
Promoter (<=1kb)	UBR4	ubiquitin protein ligase E3 component n-recognin 4
Promoter (<=1kb)	UBR4	ubiquitin protein ligase E3 component n-recognin 4
Promoter (<=1kb)	UBR4	ubiquitin protein ligase E3 component n-recognin 4
Promoter (<=1kb)	UBR4	ubiquitin protein ligase E3 component n-recognin 4
Promoter (1-2kb)	UBR4	ubiquitin protein ligase E3 component n-recognin 4
Promoter (1-2kb)	UBR4	ubiquitin protein ligase E3 component n-recognin 4
Promoter (1-2kb)	UBR4	ubiquitin protein ligase E3 component n-recognin 4
Promoter (2-3kb)	UBR4	ubiquitin protein ligase E3 component n-recognin 4
Promoter (2-3kb)	UBR4	ubiquitin protein ligase E3 component n-recognin 4
Promoter (2-3kb)	UBR4	ubiquitin protein ligase E3 component n-recognin 4
Promoter (2-3kb)	UBR4	ubiquitin protein ligase E3 component n-recognin 4
Intron (uc001bbi.4/23352, intron 25 of 105)	UBR4	ubiquitin protein ligase E3 component n-recognin 4
Exon (uc001bbi.4/23352, exon 25 of 106)	UBR4	ubiquitin protein ligase E3 component n-recognin 4
Exon (uc001bbi.4/23352, exon 24 of 106)	UBR4	ubiquitin protein ligase E3 component n-recognin 4
Exon (uc001bbi.4/23352, exon 23 of 106)	UBR4	ubiquitin protein ligase E3 component n-recognin 4
Intron (uc001bbi.4/23352, intron 22 of 105)	UBR4	ubiquitin protein ligase E3 component n-recognin 4
Exon (uc001bbi.4/23352, exon 22 of 106)	UBR4	ubiquitin protein ligase E3 component n-recognin 4
Promoter (2-3kb)	UBR4	ubiquitin protein ligase E3 component n-recognin 4
Promoter (2-3kb)	UBR4	ubiquitin protein ligase E3 component n-recognin 4
Promoter (1-2kb)	UBR4	ubiquitin protein ligase E3 component n-recognin 4
Promoter (1-2kb)	UBR4	ubiquitin protein ligase E3 component n-recognin 4
Promoter (<=1kb)	UBR4	ubiquitin protein ligase E3 component n-recognin 4
Promoter (<=1kb)	UBR4	ubiquitin protein ligase E3 component n-recognin 4
Promoter (<=1kb)	UBR4	ubiquitin protein ligase E3 component n-recognin 4
Promoter (<=1kb)	UBR4	ubiquitin protein ligase E3 component n-recognin 4
Promoter (<=1kb)	UBR4	ubiquitin protein ligase E3 component n-recognin 4
Promoter (1-2kb)	UBR4	ubiquitin protein ligase E3 component n-recognin 4
Promoter (1-2kb)	UBR4	ubiquitin protein ligase E3 component n-recognin 4
Intron (uc001bbi.4/23352, intron 17 of 105)	UBR4	ubiquitin protein ligase E3 component n-recognin 4
Intron (uc001bbi.4/23352, intron 17 of 105)	UBR4	ubiquitin protein ligase E3 component n-recognin 4
Exon (uc001bbi.4/23352, exon 17 of 106)	UBR4	ubiquitin protein ligase E3 component n-recognin 4
Exon (uc001bbi.4/23352, exon 16 of 106)	UBR4	ubiquitin protein ligase E3 component n-recognin 4
Intron (uc001bbi.4/23352, intron 15 of 105)	UBR4	ubiquitin protein ligase E3 component n-recognin 4
Intron (uc001bbi.4/23352, intron 15 of 105)	UBR4	ubiquitin protein ligase E3 component n-recognin 4
Exon (uc001bbi.4/23352, exon 15 of 106)	UBR4	ubiquitin protein ligase E3 component n-recognin 4
Intron (uc001bbi.4/23352, intron 14 of 105)	UBR4	ubiquitin protein ligase E3 component n-recognin 4
Intron (uc001bbi.4/23352, intron 14 of 105)	UBR4	ubiquitin protein ligase E3 component n-recognin 4
Exon (uc001bbi.4/23352, exon 14 of 106)	UBR4	ubiquitin protein ligase E3 component n-recognin 4
Intron (uc001bbi.4/23352, intron 13 of 105)	UBR4	ubiquitin protein ligase E3 component n-recognin 4
Intron (uc001bbi.4/23352, intron 13 of 105)	UBR4	ubiquitin protein ligase E3 component n-recognin 4
Exon (uc001bbi.4/23352, exon 13 of 106)	UBR4	ubiquitin protein ligase E3 component n-recognin 4
Exon (uc001bbi.4/23352, exon 12 of 106)	UBR4	ubiquitin protein ligase E3 component n-recognin 4
Intron (uc001bbi.4/23352, intron 11 of 105)	UBR4	ubiquitin protein ligase E3 component n-recognin 4
Intron (uc001bbi.4/23352, intron 11 of 105)	UBR4	ubiquitin protein ligase E3 component n-recognin 4
Intron (uc001bbi.4/23352, intron 11 of 105)	UBR4	ubiquitin protein ligase E3 component n-recognin 4
Intron (uc001bbi.4/23352, intron 11 of 105)	UBR4	ubiquitin protein ligase E3 component n-recognin 4
Exon (uc001bbi.4/23352, exon 10 of 106)	UBR4	ubiquitin protein ligase E3 component n-recognin 4
Intron (uc001bbi.4/23352, intron 9 of 105)	UBR4	ubiquitin protein ligase E3 component n-recognin 4
Intron (uc001bbi.4/23352, intron 9 of 105)	UBR4	ubiquitin protein ligase E3 component n-recognin 4
Exon (uc001bbi.4/23352, exon 9 of 106)	UBR4	ubiquitin protein ligase E3 component n-recognin 4
Intron (uc001bbi.4/23352, intron 8 of 105)	UBR4	ubiquitin protein ligase E3 component n-recognin 4
Intron (uc001bbi.4/23352, intron 8 of 105)	UBR4	ubiquitin protein ligase E3 component n-recognin 4
Exon (uc001bbi.4/23352, exon 8 of 106)	UBR4	ubiquitin protein ligase E3 component n-recognin 4
Exon (uc001bbi.4/23352, exon 7 of 106)	UBR4	ubiquitin protein ligase E3 component n-recognin 4
Exon (uc001bbi.4/23352, exon 6 of 106)	UBR4	ubiquitin protein ligase E3 component n-recognin 4
Exon (uc001bbi.4/23352, exon 4 of 106)	UBR4	ubiquitin protein ligase E3 component n-recognin 4
Exon (uc001bbi.4/23352, exon 3 of 106)	UBR4	ubiquitin protein ligase E3 component n-recognin 4
Exon (uc001bbi.4/23352, exon 2 of 106)	UBR4	ubiquitin protein ligase E3 component n-recognin 4
Promoter (1-2kb)	EMC1	ER membrane protein complex subunit 1
Promoter (1-2kb)	EMC1	ER membrane protein complex subunit 1
Promoter (1-2kb)	EMC1	ER membrane protein complex subunit 1
Promoter (2-3kb)	EMC1	ER membrane protein complex subunit 1
Promoter (2-3kb)	EMC1	ER membrane protein complex subunit 1
Promoter (2-3kb)	EMC1	ER membrane protein complex subunit 1
Intron (uc057cvu.1/101927895, intron 1 of 1)	EMC1	ER membrane protein complex subunit 1
Exon (uc001bbo.5/23065, exon 15 of 23)	EMC1	ER membrane protein complex subunit 1
Exon (uc001bbo.5/23065, exon 14 of 23)	EMC1	ER membrane protein complex subunit 1
Intron (uc057cvu.1/101927895, intron 1 of 1)	EMC1	ER membrane protein complex subunit 1
Intron (uc057cvu.1/101927895, intron 1 of 1)	EMC1	ER membrane protein complex subunit 1
Exon (uc001bbo.5/23065, exon 13 of 23)	EMC1	ER membrane protein complex subunit 1
Promoter (2-3kb)	EMC1	ER membrane protein complex subunit 1
Promoter (2-3kb)	EMC1	ER membrane protein complex subunit 1
Promoter (1-2kb)	EMC1	ER membrane protein complex subunit 1
Promoter (1-2kb)	EMC1	ER membrane protein complex subunit 1
Promoter (<=1kb)	EMC1	ER membrane protein complex subunit 1
Promoter (<=1kb)	EMC1	ER membrane protein complex subunit 1
Promoter (<=1kb)	EMC1	ER membrane protein complex subunit 1
Promoter (<=1kb)	EMC1	ER membrane protein complex subunit 1
Promoter (1-2kb)	EMC1	ER membrane protein complex subunit 1
Promoter (1-2kb)	EMC1	ER membrane protein complex subunit 1
3' UTR	EMC1	ER membrane protein complex subunit 1
3' UTR	EMC1	ER membrane protein complex subunit 1
Promoter (<=1kb)	AKR7L	aldo-keto reductase family 7 like (gene/pseudogene)
[truncated: 170,310 more rows]

## Sheet: ncRNAs bind to SUZ12
FRIP-seq analysis the RNAs binding sites on SUZ12 (exclude introns)
name	gene_Chromtin_region	name	Gene_Type
ABCA9-AS1	5' UTR	ABCA9 antisense RNA 1	ncRNA
ABCA9-AS1	5' UTR	ABCA9 antisense RNA 1	ncRNA
AGPAT4-IT1	Exon (uc003qtr.2/56895, exon 3 of 9)	AGPAT4 intronic transcript 1	ncRNA
AIRN	Exon (uc003qta.4/3482, exon 2 of 48)	antisense of IGF2R non-protein coding RNA	ncRNA
ASMTL-AS1	Exon (uc064xts.1/80161, exon 4 of 4)	ASMTL antisense RNA 1	ncRNA
ASMTL-AS1	Exon (uc064xtu.1/80161, exon 3 of 3)	ASMTL antisense RNA 1	ncRNA
ASMTL-AS1	Exon (uc064xts.1/80161, exon 3 of 4)	ASMTL antisense RNA 1	ncRNA
ATP6V0E2-AS1	Exon (uc064jby.1/uc064jby.1, exon 1 of 1)	ATP6V0E2 antisense RNA 1	ncRNA
C1RL-AS1	Exon (uc001qsp.3/283314, exon 7 of 12)	C1RL antisense RNA 1	ncRNA
C1RL-AS1	Exon (uc001qsp.3/283314, exon 8 of 12)	C1RL antisense RNA 1	ncRNA
C1RL-AS1	Exon (uc001qsp.3/283314, exon 8 of 12)	C1RL antisense RNA 1	ncRNA
C1RL-AS1	Exon (uc001qsp.3/283314, exon 8 of 12)	C1RL antisense RNA 1	ncRNA
C1RL-AS1	Exon (uc001qsp.3/283314, exon 8 of 12)	C1RL antisense RNA 1	ncRNA
C21orf62-AS1	Exon (uc002yqs.4/54067, exon 2 of 4)	C21orf62 antisense RNA 1	ncRNA
C21orf91-OT1	Exon (uc002yko.4/54149, exon 3 of 5)	C21orf91 overlapping transcript 1	ncRNA
C22orf34	Exon (uc003biq.4/348645, exon 2 of 5)	chromosome 22 open reading frame 34	ncRNA
C22orf34	Exon (uc003biq.4/348645, exon 2 of 5)	chromosome 22 open reading frame 34	ncRNA
C22orf34	Exon (uc003biq.4/348645, exon 2 of 5)	chromosome 22 open reading frame 34	ncRNA
C5orf66-AS1	Exon (uc063hdp.1/100996485, exon 3 of 5)	C5orf66 antisense RNA 1	ncRNA
C9orf41-AS1	3' UTR	C9orf41 antisense RNA 1	ncRNA
C9orf41-AS1	Exon (uc004ajq.4/138199, exon 7 of 8)	C9orf41 antisense RNA 1	ncRNA
CADM2-AS2	Exon (uc003dqk.4/253559, exon 6 of 10)	CADM2 antisense RNA 2	ncRNA
CADM2-AS2	Exon (uc003dqk.4/253559, exon 8 of 10)	CADM2 antisense RNA 2	ncRNA
CADM2-AS2	Exon (uc003dqk.4/253559, exon 7 of 10)	CADM2 antisense RNA 2	ncRNA
CADM2-AS2	Exon (uc003dqk.4/253559, exon 4 of 10)	CADM2 antisense RNA 2	ncRNA
CADM2-AS2	Exon (uc003dqk.4/253559, exon 3 of 10)	CADM2 antisense RNA 2	ncRNA
CADM2-AS2	Exon (uc003dqk.4/253559, exon 5 of 10)	CADM2 antisense RNA 2	ncRNA
CADM2-AS2	Exon (uc003dqk.4/253559, exon 6 of 10)	CADM2 antisense RNA 2	ncRNA
CCDC148-AS1	3' UTR	CCDC148 antisense RNA 1	ncRNA
CECR7	Exon (uc002zlx.1/100130418, exon 3 of 4)	cat eye syndrome chromosome region, candidate 7 (non-protein coding)	ncRNA
CECR7	Exon (uc002zlx.1/100130418, exon 2 of 4)	cat eye syndrome chromosome region, candidate 7 (non-protein coding)	ncRNA
CFAP44-AS1	3' UTR	CFAP44 antisense RNA 1	ncRNA
CFAP44-AS1	3' UTR	CFAP44 antisense RNA 1	ncRNA
CFLAR-AS1	3' UTR	CFLAR antisense RNA 1	ncRNA
CPS1-IT1	Exon (uc010fur.4/1373, exon 21 of 39)	CPS1 intronic transcript 1	ncRNA
CPS1-IT1	Exon (uc010fur.4/1373, exon 21 of 39)	CPS1 intronic transcript 1	ncRNA
CRYM-AS1	Exon (uc010bwr.2/400508, exon 2 of 3)	CRYM antisense RNA 1	ncRNA
CRYM-AS1	Exon (uc010bwr.2/400508, exon 3 of 3)	CRYM antisense RNA 1	ncRNA
CSE1L-AS1	3' UTR	CSE1L antisense RNA 1	ncRNA
CSE1L-AS1	Exon (uc002xtx.5/10564, exon 35 of 39)	CSE1L antisense RNA 1	ncRNA
CSE1L-AS1	Exon (uc002xtx.5/10564, exon 36 of 39)	CSE1L antisense RNA 1	ncRNA
CSE1L-AS1	Exon (uc002xtx.5/10564, exon 37 of 39)	CSE1L antisense RNA 1	ncRNA
CSE1L-AS1	Exon (uc002xtx.5/10564, exon 38 of 39)	CSE1L antisense RNA 1	ncRNA
CSE1L-AS1	Exon (uc002xtx.5/10564, exon 38 of 39)	CSE1L antisense RNA 1	ncRNA
DDX11-AS1	Exon (uc058mky.1/uc058mky.1, exon 1 of 2)	DDX11 antisense RNA 1	ncRNA
DIAPH3-AS1	Exon (uc001vht.6/81624, exon 16 of 28)	DIAPH3 antisense RNA 1	ncRNA
DIAPH3-AS1	Exon (uc031qlx.3/100874195, exon 3 of 4)	DIAPH3 antisense RNA 1	ncRNA
DIAPH3-AS1	Exon (uc001vht.6/81624, exon 10 of 28)	DIAPH3 antisense RNA 1	ncRNA
DIAPH3-AS1	Exon (uc001vht.6/81624, exon 12 of 28)	DIAPH3 antisense RNA 1	ncRNA
DIAPH3-AS1	Exon (uc001vht.6/81624, exon 13 of 28)	DIAPH3 antisense RNA 1	ncRNA
DIAPH3-AS1	Exon (uc001vht.6/81624, exon 17 of 28)	DIAPH3 antisense RNA 1	ncRNA
DIAPH3-AS1	Exon (uc001vht.6/81624, exon 11 of 28)	DIAPH3 antisense RNA 1	ncRNA
DIAPH3-AS1	Exon (uc001vht.6/81624, exon 15 of 28)	DIAPH3 antisense RNA 1	ncRNA
DIAPH3-AS1	Exon (uc001vht.6/81624, exon 14 of 28)	DIAPH3 antisense RNA 1	ncRNA
DIAPH3-AS1	Exon (uc001vht.6/81624, exon 9 of 28)	DIAPH3 antisense RNA 1	ncRNA
DIAPH3-AS2	Exon (uc001vht.6/81624, exon 4 of 28)	DIAPH3 antisense RNA 2	ncRNA
DIAPH3-AS2	Exon (uc001vht.6/81624, exon 3 of 28)	DIAPH3 antisense RNA 2	ncRNA
DIRC3-AS1	Exon (uc061sgt.1/105373877, exon 3 of 5)	DIRC3 antisense RNA 1	ncRNA
DLEU1	Exon (uc058xbp.1/10301, exon 5 of 6)	deleted in lymphocytic leukemia 1	ncRNA
DLEU1	Exon (uc058xcd.1/uc058xcd.1, exon 1 of 2)	deleted in lymphocytic leukemia 1	ncRNA
DLEU1	Exon (uc058xcd.1/uc058xcd.1, exon 1 of 2)	deleted in lymphocytic leukemia 1	ncRNA
DLEU2	Exon (uc058xbj.1/uc058xbj.1, exon 1 of 1)	deleted in lymphocytic leukemia 2 (non-protein coding)	ncRNA
DLEU2	Exon (uc058xbk.1/uc058xbk.1, exon 1 of 1)	deleted in lymphocytic leukemia 2 (non-protein coding)	ncRNA
DLGAP1-AS2	Exon (uc002kmi.4/84777, exon 2 of 2)	DLGAP1 antisense RNA 2	ncRNA
DNAJC27-AS1	3' UTR	DNAJC27 antisense RNA 1	ncRNA
DNAJC27-AS1	Exon (uc002rft.2/51277, exon 3 of 7)	DNAJC27 antisense RNA 1	ncRNA
DNAJC27-AS1	3' UTR	DNAJC27 antisense RNA 1	ncRNA
DNAJC27-AS1	3' UTR	DNAJC27 antisense RNA 1	ncRNA
DNAJC27-AS1	Exon (uc002rft.2/51277, exon 2 of 7)	DNAJC27 antisense RNA 1	ncRNA
DNAJC9-AS1	Exon (uc009xrc.4/118491, exon 27 of 28)	DNAJC9 antisense RNA 1	ncRNA
DNAJC9-AS1	Exon (uc009xrc.4/118491, exon 26 of 28)	DNAJC9 antisense RNA 1	ncRNA
DNMBP-AS1	Exon (uc001kqk.2/100188954, exon 4 of 5)	DNMBP antisense RNA 1	ncRNA
DNMBP-AS1	Exon (uc001kqk.2/100188954, exon 4 of 5)	DNMBP antisense RNA 1	ncRNA
DNMBP-AS1	Exon (uc001kqk.2/100188954, exon 5 of 5)	DNMBP antisense RNA 1	ncRNA
DNMBP-AS1	Exon (uc001kqj.2/23268, exon 4 of 17)	DNMBP antisense RNA 1	ncRNA
DNMBP-AS1	Exon (uc001kqk.2/100188954, exon 5 of 5)	DNMBP antisense RNA 1	ncRNA
DNMBP-AS1	Exon (uc001kqj.2/23268, exon 4 of 17)	DNMBP antisense RNA 1	ncRNA
DNMBP-AS1	Exon (uc001kqj.2/23268, exon 4 of 17)	DNMBP antisense RNA 1	ncRNA
DNMBP-AS1	Exon (uc001kqk.2/100188954, exon 5 of 5)	DNMBP antisense RNA 1	ncRNA
DNMBP-AS1	Exon (uc001kqj.2/23268, exon 4 of 17)	DNMBP antisense RNA 1	ncRNA
DNMBP-AS1	Exon (uc001kqj.2/23268, exon 4 of 17)	DNMBP antisense RNA 1	ncRNA
DNMBP-AS1	Exon (uc001kqj.2/23268, exon 4 of 17)	DNMBP antisense RNA 1	ncRNA
DNMBP-AS1	Exon (uc001kqj.2/23268, exon 4 of 17)	DNMBP antisense RNA 1	ncRNA
DOCK9-AS1	3' UTR	DOCK9 antisense RNA 1	ncRNA
DSG2-AS1	Exon (uc002kwu.5/1829, exon 11 of 15)	DSG2 antisense RNA 1	ncRNA
DSG2-AS1	Exon (uc002kwu.5/1829, exon 13 of 15)	DSG2 antisense RNA 1	ncRNA
DSG2-AS1	Exon (uc002kwu.5/1829, exon 9 of 15)	DSG2 antisense RNA 1	ncRNA
DSG2-AS1	Exon (uc002kwu.5/1829, exon 9 of 15)	DSG2 antisense RNA 1	ncRNA
EFCAB10	3' UTR	EF-hand calcium binding domain 10	ncRNA
EFCAB10	3' UTR	EF-hand calcium binding domain 10	ncRNA
EFCAB10	3' UTR	EF-hand calcium binding domain 10	ncRNA
EFCAB10	3' UTR	EF-hand calcium binding domain 10	ncRNA
EGFLAM-AS4	Exon (uc031sje.2/100852408, exon 2 of 4)	EGFLAM antisense RNA 4	ncRNA
EGFLAM-AS4	Exon (uc031sje.2/100852408, exon 4 of 4)	EGFLAM antisense RNA 4	ncRNA
EGFLAM-AS4	Exon (uc031sje.2/100852408, exon 3 of 4)	EGFLAM antisense RNA 4	ncRNA
EHMT1-IT1	3' UTR	EHMT1 intronic transcript 1	ncRNA
ELMO1-AS1	3' UTR	ELMO1 antisense RNA 1	ncRNA
ELMO1-AS1	Exon (uc003tfk.3/9844, exon 15 of 22)	ELMO1 antisense RNA 1	ncRNA
FAM138D	Exon (uc058jnf.1/uc058jnf.1, exon 1 of 1)	family with sequence similarity 138 member D	ncRNA
FAM13A-AS1	Exon (uc003hrw.2/8916, exon 24 of 26)	FAM13A antisense RNA 1	ncRNA
FAM13A-AS1	Exon (uc003hrw.2/8916, exon 25 of 26)	FAM13A antisense RNA 1	ncRNA
FAM53B-AS1	3' UTR	FAM53B antisense RNA 1	ncRNA
FAM53B-AS1	3' UTR	FAM53B antisense RNA 1	ncRNA
FAM83A-AS1	Exon (uc003ypv.5/84985, exon 4 of 5)	FAM83A antisense RNA 1	ncRNA
FER1L6-AS1	Exon (uc003yqw.3/654463, exon 26 of 41)	FER1L6 antisense RNA 1	ncRNA
FLJ42969	Exon (uc064pde.1/uc064pde.1, exon 2 of 3)	uncharacterized LOC441374	ncRNA
FOXG1-AS1	Exon (uc059ajq.1/103695363, exon 3 of 4)	FOXG1 antisense RNA 1 (head to head)	ncRNA
FOXG1-AS1	Exon (uc059ajq.1/103695363, exon 4 of 4)	FOXG1 antisense RNA 1 (head to head)	ncRNA
FOXG1-AS1	Exon (uc059ajr.1/103695363, exon 4 of 5)	FOXG1 antisense RNA 1 (head to head)	ncRNA
FPGT-TNNI3K	Exon (uc001dge.4/100526835, exon 13 of 27)	FPGT-TNNI3K readthrough	ncRNA
GAS6-AS1	Exon (uc001vug.4/2621, exon 5 of 7)	GAS6 antisense RNA 1	ncRNA
GAS6-AS1	Exon (uc001vug.4/2621, exon 5 of 7)	GAS6 antisense RNA 1	ncRNA
GATA3-AS1	Exon (uc010qbd.4/83860, exon 3 of 7)	GATA3 antisense RNA 1	ncRNA
GATA3-AS1	Exon (uc010qbd.4/83860, exon 3 of 7)	GATA3 antisense RNA 1	ncRNA
GATA3-AS1	Exon (uc010qbd.4/83860, exon 3 of 7)	GATA3 antisense RNA 1	ncRNA
GMDS-AS1	Exon (uc063lkn.1/100508120, exon 3 of 3)	GMDS antisense RNA 1 (head to head)	ncRNA
GMDS-AS1	Exon (uc003mts.3/100508120, exon 5 of 6)	GMDS antisense RNA 1 (head to head)	ncRNA
GMDS-AS1	Exon (uc063lke.1/100508120, exon 3 of 5)	GMDS antisense RNA 1 (head to head)	ncRNA
GRIK1-AS2	Exon (uc061zls.1/2897, exon 16 of 18)	GRIK1 antisense RNA 2	ncRNA
GRIK1-AS2	Exon (uc061zls.1/2897, exon 10 of 18)	GRIK1 antisense RNA 2	ncRNA
GRIK1-AS2	Exon (uc061zls.1/2897, exon 12 of 18)	GRIK1 antisense RNA 2	ncRNA
GRIK1-AS2	Exon (uc061zls.1/2897, exon 14 of 18)	GRIK1 antisense RNA 2	ncRNA
GRIK1-AS2	Exon (uc061zls.1/2897, exon 15 of 18)	GRIK1 antisense RNA 2	ncRNA
GRIK1-AS2	Exon (uc061zls.1/2897, exon 7 of 18)	GRIK1 antisense RNA 2	ncRNA
GRIK1-AS2	Exon (uc061zls.1/2897, exon 11 of 18)	GRIK1 antisense RNA 2	ncRNA
GRM7-AS3	Exon (uc062gfe.1/uc062gfe.1, exon 1 of 3)	GRM7 antisense RNA 3	ncRNA
GRM7-AS3	Exon (uc062gfe.1/uc062gfe.1, exon 1 of 3)	GRM7 antisense RNA 3	ncRNA
GRM7-AS3	Exon (uc062gfe.1/uc062gfe.1, exon 2 of 3)	GRM7 antisense RNA 3	ncRNA
GRM7-AS3	Exon (uc062gfi.1/uc062gfi.1, exon 2 of 2)	GRM7 antisense RNA 3	ncRNA
GRM7-AS3	Exon (uc062gfm.1/uc062gfm.1, exon 2 of 2)	GRM7 antisense RNA 3	ncRNA
GRM7-AS3	Exon (uc062gfm.1/uc062gfm.1, exon 2 of 2)	GRM7 antisense RNA 3	ncRNA
GRTP1-AS1	Exon (uc032aps.1/79774, exon 5 of 6)	GRTP1 antisense RNA 1	ncRNA
GS1-124K5.11	Exon (uc064eae.1/493754, exon 2 of 2)	RAB guanine nucleotide exchange factor 1 pseudogene	ncRNA
HLA-F-AS1	Exon (uc003nnp.2/285830, exon 4 of 6)	HLA-F antisense RNA 1	ncRNA
HLA-F-AS1	3' UTR	HLA-F antisense RNA 1	ncRNA
HLTF-AS1	Exon (uc003ews.2/6596, exon 4 of 25)	HLTF antisense RNA 1	ncRNA
HLTF-AS1	Exon (uc003ews.2/6596, exon 3 of 25)	HLTF antisense RNA 1	ncRNA
HMGN3-AS1	Exon (uc003pis.4/9324, exon 5 of 6)	HMGN3 antisense RNA 1	ncRNA
HMGN3-AS1	Exon (uc003pit.4/9324, exon 5 of 6)	HMGN3 antisense RNA 1	ncRNA
HMMR-AS1	Exon (uc003lzg.5/3161, exon 12 of 17)	HMMR antisense RNA 1	ncRNA
HMMR-AS1	Exon (uc003lzg.5/3161, exon 13 of 17)	HMMR antisense RNA 1	ncRNA
HMMR-AS1	Exon (uc003lzg.5/3161, exon 14 of 17)	HMMR antisense RNA 1	ncRNA
HMMR-AS1	Exon (uc003lzg.5/3161, exon 15 of 17)	HMMR antisense RNA 1	ncRNA
HMMR-AS1	Exon (uc003lzg.5/3161, exon 16 of 17)	HMMR antisense RNA 1	ncRNA
HMMR-AS1	Exon (uc003lzg.5/3161, exon 11 of 17)	HMMR antisense RNA 1	ncRNA
HNRNPUL2-BSCL2	Exon (uc058clf.1/100534595, exon 10 of 24)	HNRNPUL2-BSCL2 readthrough (NMD candidate)	ncRNA
HNRNPUL2-BSCL2	Exon (uc058clf.1/100534595, exon 11 of 24)	HNRNPUL2-BSCL2 readthrough (NMD candidate)	ncRNA
IGFL2-AS1	Exon (uc002pec.4/645553, exon 3 of 3)	IGFL2 antisense RNA 1	ncRNA
IGFL2-AS1	Exon (uc061aen.1/645553, exon 2 of 2)	IGFL2 antisense RNA 1	ncRNA
IGFL2-AS1	Exon (uc061aen.1/645553, exon 2 of 2)	IGFL2 antisense RNA 1	ncRNA
IL10RB-AS1	3' UTR	IL10RB antisense RNA 1 (head to head)	ncRNA
IL10RB-AS1	3' UTR	IL10RB antisense RNA 1 (head to head)	ncRNA
IPO9-AS1	Exon (uc057ojp.1/55705, exon 2 of 7)	IPO9 antisense RNA 1	ncRNA
IQCH-AS1	3' UTR	IQCH antisense RNA 1	ncRNA
IQCH-AS1	3' UTR	IQCH antisense RNA 1	ncRNA
IQCH-AS1	3' UTR	IQCH antisense RNA 1	ncRNA
IQCH-AS1	3' UTR	IQCH antisense RNA 1	ncRNA
IQCH-AS1	3' UTR	IQCH antisense RNA 1	ncRNA
ISPD-AS1	Exon (uc010ktx.2/729920, exon 9 of 10)	ISPD antisense RNA 1	ncRNA
ISPD-AS1	Exon (uc010ktx.2/729920, exon 9 of 10)	ISPD antisense RNA 1	ncRNA
ISPD-AS1	Exon (uc010ktx.2/729920, exon 10 of 10)	ISPD antisense RNA 1	ncRNA
JPX	Exon (uc004ebo.3/554203, exon 5 of 5)	JPX transcript, XIST activator (non-protein coding)	ncRNA
JPX	Exon (uc004ebo.3/554203, exon 5 of 5)	JPX transcript, XIST activator (non-protein coding)	ncRNA
JPX	Exon (uc004ebo.3/554203, exon 5 of 5)	JPX transcript, XIST activator (non-protein coding)	ncRNA
JPX	Exon (uc004ebo.3/554203, exon 5 of 5)	JPX transcript, XIST activator (non-protein coding)	ncRNA
JPX	Exon (uc004ebo.3/554203, exon 5 of 5)	JPX transcript, XIST activator (non-protein coding)	ncRNA
JPX	Exon (uc004ebo.3/554203, exon 5 of 5)	JPX transcript, XIST activator (non-protein coding)	ncRNA
JPX	Exon (uc004ebo.3/554203, exon 5 of 5)	JPX transcript, XIST activator (non-protein coding)	ncRNA
KBTBD11-OT1	3' UTR	KBTBD11 overlapping transcript 1	ncRNA
KCNMB2-AS1	Exon (uc062qdj.1/104797538, exon 3 of 8)	KCNMB2 antisense RNA 1	ncRNA
KCNMB2-AS1	Exon (uc062qdj.1/104797538, exon 4 of 8)	KCNMB2 antisense RNA 1	ncRNA
KCNMB2-AS1	Exon (uc062qdj.1/104797538, exon 5 of 8)	KCNMB2 antisense RNA 1	ncRNA
KDM4A-AS1	Exon (uc001cjx.4/9682, exon 19 of 22)	KDM4A antisense RNA 1	ncRNA
KIZ-AS1	Exon (uc032pdn.2/55857, exon 6 of 11)	KIZ antisense RNA 1	ncRNA
KIZ-AS1	Exon (uc032pdn.2/55857, exon 5 of 11)	KIZ antisense RNA 1	ncRNA
KLF3-AS1	3' UTR	KLF3 antisense RNA 1	ncRNA
KLF3-AS1	3' UTR	KLF3 antisense RNA 1	ncRNA
KLF3-AS1	3' UTR	KLF3 antisense RNA 1	ncRNA
KLF3-AS1	3' UTR	KLF3 antisense RNA 1	ncRNA
KLF3-AS1	Exon (uc003gth.5/51274, exon 3 of 6)	KLF3 antisense RNA 1	ncRNA
KLF3-AS1	Exon (uc003gth.5/51274, exon 5 of 6)	KLF3 antisense RNA 1	ncRNA
LENG8-AS1	Exon (uc061cqw.1/104355426, exon 3 of 3)	LENG8 antisense RNA 1	ncRNA
LENG8-AS1	Exon (uc061cqw.1/104355426, exon 3 of 3)	LENG8 antisense RNA 1	ncRNA
LHFPL3-AS2	Exon (uc003vch.1/723809, exon 4 of 4)	LHFPL3 antisense RNA 2	ncRNA
LHX4-AS1	Exon (uc001gof.3/100527964, exon 5 of 5)	LHX4 antisense RNA 1	ncRNA
LHX4-AS1	Exon (uc057nrs.1/84320, exon 4 of 7)	LHX4 antisense RNA 1	ncRNA
LHX4-AS1	3' UTR	LHX4 antisense RNA 1	ncRNA
LHX4-AS1	Exon (uc057nrt.1/84320, exon 6 of 6)	LHX4 antisense RNA 1	ncRNA
LHX4-AS1	Exon (uc057nrs.1/84320, exon 6 of 7)	LHX4 antisense RNA 1	ncRNA
LINC00052	Exon (uc059mvz.1/uc059mvz.1, exon 5 of 6)	long intergenic non-protein coding RNA 52	ncRNA
LINC00052	Exon (uc059mvz.1/uc059mvz.1, exon 6 of 6)	long intergenic non-protein coding RNA 52	ncRNA
LINC00052	Exon (uc059mvz.1/uc059mvz.1, exon 3 of 6)	long intergenic non-protein coding RNA 52	ncRNA
LINC00094	Exon (uc004cew.4/8019, exon 12 of 12)	long intergenic non-protein coding RNA 94	ncRNA
LINC00161	Exon (uc061zji.1/uc061zji.1, exon 3 of 5)	long intergenic non-protein coding RNA 161	ncRNA
LINC00174	Exon (uc003tux.5/285908, exon 7 of 7)	long intergenic non-protein coding RNA 174	ncRNA
LINC00176	Exon (uc002yho.4/24148, exon 13 of 21)	long intergenic non-protein coding RNA 176	ncRNA
LINC00176	Exon (uc002yho.4/24148, exon 11 of 21)	long intergenic non-protein coding RNA 176	ncRNA
LINC00176	Exon (uc002yho.4/24148, exon 14 of 21)	long intergenic non-protein coding RNA 176	ncRNA
LINC00176	Exon (uc002yho.4/24148, exon 10 of 21)	long intergenic non-protein coding RNA 176	ncRNA
LINC00176	Exon (uc002yho.4/24148, exon 16 of 21)	long intergenic non-protein coding RNA 176	ncRNA
LINC00176	Exon (uc002yho.4/24148, exon 15 of 21)	long intergenic non-protein coding RNA 176	ncRNA
LINC00176	Exon (uc002yho.4/24148, exon 12 of 21)	long intergenic non-protein coding RNA 176	ncRNA
LINC00235	Exon (uc002chf.4/9727, exon 13 of 14)	long intergenic non-protein coding RNA 235	ncRNA
LINC00235	Exon (uc002chf.4/9727, exon 14 of 14)	long intergenic non-protein coding RNA 235	ncRNA
LINC00235	Exon (uc002chf.4/9727, exon 11 of 14)	long intergenic non-protein coding RNA 235	ncRNA
LINC00243	Exon (uc003nrp.2/401247, exon 2 of 2)	long intergenic non-protein coding RNA 243	ncRNA
LINC00243	Exon (uc003nrp.2/401247, exon 2 of 2)	long intergenic non-protein coding RNA 243	ncRNA
LINC00243	Exon (uc003nrp.2/401247, exon 2 of 2)	long intergenic non-protein coding RNA 243	ncRNA
LINC00265	Exon (uc003thf.4/349114, exon 10 of 12)	long intergenic non-protein coding RNA 265	ncRNA
LINC00265	Exon (uc003thf.4/349114, exon 2 of 12)	long intergenic non-protein coding RNA 265	ncRNA
LINC00265	Exon (uc003thf.4/349114, exon 3 of 12)	long intergenic non-protein coding RNA 265	ncRNA
LINC00294	3' UTR	long intergenic non-protein coding RNA 294	ncRNA
LINC00308	Exon (uc021whu.1/54143, exon 6 of 6)	long intergenic non-protein coding RNA 308	ncRNA
LINC00308	Exon (uc061zfw.1/uc061zfw.1, exon 1 of 3)	long intergenic non-protein coding RNA 308	ncRNA
LINC00308	Exon (uc061zfw.1/uc061zfw.1, exon 2 of 3)	long intergenic non-protein coding RNA 308	ncRNA
LINC00308	Exon (uc061zfw.1/uc061zfw.1, exon 1 of 3)	long intergenic non-protein coding RNA 308	ncRNA
LINC00320	Exon (uc061zff.1/uc061zff.1, exon 2 of 2)	long intergenic non-protein coding RNA 320	ncRNA
LINC00320	Exon (uc061zff.1/uc061zff.1, exon 1 of 2)	long intergenic non-protein coding RNA 320	ncRNA
LINC00320	Exon (uc061zff.1/uc061zff.1, exon 2 of 2)	long intergenic non-protein coding RNA 320	ncRNA
LINC00334	Exon (uc062ave.1/104, exon 12 of 13)	long intergenic non-protein coding RNA 334	ncRNA
LINC00334	Exon (uc062ave.1/104, exon 11 of 13)	long intergenic non-protein coding RNA 334	ncRNA
LINC00346	Exon (uc001vrn.5/55608, exon 6 of 6)	long intergenic non-protein coding RNA 346	ncRNA
LINC00346	3' UTR	long intergenic non-protein coding RNA 346	ncRNA
LINC00346	3' UTR	long intergenic non-protein coding RNA 346	ncRNA
LINC00383	Exon (uc058xkb.1/103689913, exon 3 of 4)	long intergenic non-protein coding RNA 383	ncRNA
LINC00412	Exon (uc058wad.1/uc058wad.1, exon 2 of 5)	long intergenic non-protein coding RNA 412	ncRNA
LINC00467	Exon (uc001hil.5/84791, exon 3 of 6)	long intergenic non-protein coding RNA 467	ncRNA
LINC00467	Exon (uc001hil.5/84791, exon 2 of 6)	long intergenic non-protein coding RNA 467	ncRNA
LINC00470	Exon (uc002klb.2/56651, exon 3 of 7)	long intergenic non-protein coding RNA 470	ncRNA
LINC00470	Exon (uc002kld.1/56651, exon 5 of 5)	long intergenic non-protein coding RNA 470	ncRNA
LINC00470	Exon (uc060mvd.1/uc060mvd.1, exon 2 of 2)	long intergenic non-protein coding RNA 470	ncRNA
LINC00470	Exon (uc002klb.2/56651, exon 4 of 7)	long intergenic non-protein coding RNA 470	ncRNA
LINC00470	Exon (uc002kld.1/56651, exon 2 of 5)	long intergenic non-protein coding RNA 470	ncRNA
LINC00470	Exon (uc002kld.1/56651, exon 5 of 5)	long intergenic non-protein coding RNA 470	ncRNA
LINC00470	Exon (uc002klb.2/56651, exon 5 of 7)	long intergenic non-protein coding RNA 470	ncRNA
LINC00470	Exon (uc002klb.2/56651, exon 6 of 7)	long intergenic non-protein coding RNA 470	ncRNA
LINC00470	Exon (uc002kld.1/56651, exon 5 of 5)	long intergenic non-protein coding RNA 470	ncRNA
LINC00470	Exon (uc060muv.1/uc060muv.1, exon 2 of 4)	long intergenic non-protein coding RNA 470	ncRNA
LINC00470	Exon (uc060muv.1/uc060muv.1, exon 4 of 4)	long intergenic non-protein coding RNA 470	ncRNA
LINC00470	Exon (uc060mvd.1/uc060mvd.1, exon 2 of 2)	long intergenic non-protein coding RNA 470	ncRNA
LINC00470	Exon (uc002klc.2/56651, exon 4 of 6)	long intergenic non-protein coding RNA 470	ncRNA
LINC00470	Exon (uc060muw.1/uc060muw.1, exon 4 of 5)	long intergenic non-protein coding RNA 470	ncRNA
LINC00471	Exon (uc002vrx.2/151477, exon 3 of 3)	long intergenic non-protein coding RNA 471	ncRNA
LINC00511	Exon (uc060jku.1/uc060jku.1, exon 1 of 1)	long intergenic non-protein coding RNA 511	ncRNA
LINC00534	Exon (uc064ojb.1/100874052, exon 2 of 3)	long intergenic non-protein coding RNA 534	ncRNA
LINC00565	3' UTR	long intergenic non-protein coding RNA 565	ncRNA
LINC00565	Exon (uc001vui.4/22821, exon 23 of 24)	long intergenic non-protein coding RNA 565	ncRNA
LINC00565	3' UTR	long intergenic non-protein coding RNA 565	ncRNA
LINC00571	Exon (uc058wnc.1/100874188, exon 2 of 2)	long intergenic non-protein coding RNA 571	ncRNA
LINC00571	Exon (uc031qle.1/100874188, exon 6 of 6)	long intergenic non-protein coding RNA 571	ncRNA
LINC00571	Exon (uc031qle.1/100874188, exon 3 of 6)	long intergenic non-protein coding RNA 571	ncRNA
LINC00571	Exon (uc058wnc.1/100874188, exon 2 of 2)	long intergenic non-protein coding RNA 571	ncRNA
LINC00571	Exon (uc031qle.1/100874188, exon 2 of 6)	long intergenic non-protein coding RNA 571	ncRNA
LINC00589	Exon (uc064lqv.1/uc064lqv.1, exon 2 of 2)	long intergenic non-protein coding RNA 589	ncRNA
LINC00589	Exon (uc064lqv.1/uc064lqv.1, exon 2 of 2)	long intergenic non-protein coding RNA 589	ncRNA
LINC00613	Exon (uc062zpj.1/uc062zpj.1, exon 2 of 3)	long intergenic non-protein coding RNA 613	ncRNA
LINC00618	3' UTR	long intergenic non-protein coding RNA 618	ncRNA
LINC00624	Exon (uc057kep.1/100289211, exon 3 of 6)	long intergenic non-protein coding RNA 624	ncRNA
LINC00630	Exon (uc004ejq.3/100287765, exon 6 of 8)	long intergenic non-protein coding RNA 630	ncRNA
LINC00630	Exon (uc065akg.1/100287765, exon 4 of 5)	long intergenic non-protein coding RNA 630	ncRNA
LINC00630	Exon (uc004ejq.3/100287765, exon 8 of 8)	long intergenic non-protein coding RNA 630	ncRNA
LINC00630	Exon (uc004ejq.3/100287765, exon 8 of 8)	long intergenic non-protein coding RNA 630	ncRNA
LINC00630	Exon (uc065akh.1/100287765, exon 4 of 6)	long intergenic non-protein coding RNA 630	ncRNA
LINC00630	Exon (uc004ejq.3/100287765, exon 3 of 8)	long intergenic non-protein coding RNA 630	ncRNA
LINC00630	Exon (uc065akg.1/100287765, exon 3 of 5)	long intergenic non-protein coding RNA 630	ncRNA
LINC00662	Exon (uc060wlx.1/148189, exon 2 of 4)	long intergenic non-protein coding RNA 662	ncRNA
LINC00662	Exon (uc060wlx.1/148189, exon 3 of 4)	long intergenic non-protein coding RNA 662	ncRNA
LINC00662	Exon (uc002nrw.1/uc002nrw.1, exon 3 of 3)	long intergenic non-protein coding RNA 662	ncRNA
LINC00662	Exon (uc060wlx.1/148189, exon 3 of 4)	long intergenic non-protein coding RNA 662	ncRNA
LINC00662	Exon (uc060wly.1/uc060wly.1, exon 1 of 3)	long intergenic non-protein coding RNA 662	ncRNA
LINC00664	Exon (uc060wha.1/uc060wha.1, exon 1 of 4)	long intergenic non-protein coding RNA 664	ncRNA
LINC00664	Exon (uc002npz.4/uc002npz.4, exon 2 of 2)	long intergenic non-protein coding RNA 664	ncRNA
LINC00664	Exon (uc002npz.4/uc002npz.4, exon 2 of 2)	long intergenic non-protein coding RNA 664	ncRNA
LINC00664	Exon (uc060wha.1/uc060wha.1, exon 2 of 4)	long intergenic non-protein coding RNA 664	ncRNA
LINC00664	Exon (uc060wha.1/uc060wha.1, exon 3 of 4)	long intergenic non-protein coding RNA 664	ncRNA
LINC00689	Exon (uc064jtr.1/154822, exon 3 of 4)	long intergenic non-protein coding RNA 689	ncRNA
LINC00689	Exon (uc064jtr.1/154822, exon 3 of 4)	long intergenic non-protein coding RNA 689	ncRNA
LINC00689	Exon (uc064jtr.1/154822, exon 3 of 4)	long intergenic non-protein coding RNA 689	ncRNA
LINC00839	Exon (uc001izy.4/84856, exon 4 of 5)	long intergenic non-protein coding RNA 839	ncRNA
LINC00858	Exon (uc001kdf.1/170425, exon 5 of 6)	long intergenic non-protein coding RNA 858	ncRNA
LINC00858	Exon (uc001kdf.1/170425, exon 5 of 6)	long intergenic non-protein coding RNA 858	ncRNA
LINC00858	Exon (uc001kdf.1/170425, exon 5 of 6)	long intergenic non-protein coding RNA 858	ncRNA
LINC00858	Exon (uc001kdf.1/170425, exon 5 of 6)	long intergenic non-protein coding RNA 858	ncRNA
LINC00858	Exon (uc001kdf.1/170425, exon 5 of 6)	long intergenic non-protein coding RNA 858	ncRNA
LINC00858	Exon (uc001kdf.1/170425, exon 4 of 6)	long intergenic non-protein coding RNA 858	ncRNA
LINC00858	Exon (uc001kdf.1/170425, exon 2 of 6)	long intergenic non-protein coding RNA 858	ncRNA
LINC00858	Exon (uc001kdf.1/170425, exon 3 of 6)	long intergenic non-protein coding RNA 858	ncRNA
LINC00861	Exon (uc003yry.5/100130231, exon 2 of 2)	long intergenic non-protein coding RNA 861	ncRNA
LINC00861	Exon (uc064qcm.1/100130231, exon 2 of 3)	long intergenic non-protein coding RNA 861	ncRNA
LINC00861	Exon (uc003yry.5/100130231, exon 2 of 2)	long intergenic non-protein coding RNA 861	ncRNA
LINC00861	Exon (uc064qcm.1/100130231, exon 3 of 3)	long intergenic non-protein coding RNA 861	ncRNA
LINC00861	Exon (uc003yry.5/100130231, exon 2 of 2)	long intergenic non-protein coding RNA 861	ncRNA
LINC00869	Exon (uc031uxj.2/57234, exon 9 of 9)	long intergenic non-protein coding RNA 869	ncRNA
LINC00877	Exon (uc003dpb.3/285286, exon 5 of 7)	long intergenic non-protein coding RNA 877	ncRNA
LINC00877	Exon (uc003dpb.3/285286, exon 6 of 7)	long intergenic non-protein coding RNA 877	ncRNA
LINC00877	Exon (uc003dpb.3/285286, exon 3 of 7)	long intergenic non-protein coding RNA 877	ncRNA
LINC00877	Exon (uc003dpb.3/285286, exon 3 of 7)	long intergenic non-protein coding RNA 877	ncRNA
LINC00910	Exon (uc010wib.2/100130581, exon 2 of 6)	long intergenic non-protein coding RNA 910	ncRNA
LINC00923	Exon (uc059nrj.1/91948, exon 3 of 6)	long intergenic non-protein coding RNA 923	ncRNA
LINC00923	Exon (uc002bug.2/91948, exon 2 of 3)	long intergenic non-protein coding RNA 923	ncRNA
LINC00937	Exon (uc058kwe.1/389634, exon 3 of 5)	long intergenic non-protein coding RNA 937	ncRNA
LINC00969	Exon (uc062rtv.1/440993, exon 4 of 4)	long intergenic non-protein coding RNA 969	ncRNA
LINC00977	Exon (uc064qey.1/137196, exon 3 of 3)	long intergenic non-protein coding RNA 977	ncRNA
LINC00977	Exon (uc064qey.1/137196, exon 3 of 3)	long intergenic non-protein coding RNA 977	ncRNA
LINC00977	Exon (uc064qey.1/137196, exon 3 of 3)	long intergenic non-protein coding RNA 977	ncRNA
LINC01001	Exon (uc057xca.1/uc057xca.1, exon 4 of 7)	long intergenic non-protein coding RNA 1001	ncRNA
LINC01001	Exon (uc057xbw.1/uc057xbw.1, exon 2 of 4)	long intergenic non-protein coding RNA 1001	ncRNA
LINC01002	Exon (uc284plq.1/uc284plq.1, exon 1 of 4)	long intergenic non-protein coding RNA 1002	ncRNA
LINC01002	Exon (uc284plw.1/uc284plw.1, exon 1 of 5)	long intergenic non-protein coding RNA 1002	ncRNA
LINC01002	Exon (uc284plw.1/uc284plw.1, exon 2 of 5)	long intergenic non-protein coding RNA 1002	ncRNA
LINC01002	Exon (uc284plw.1/uc284plw.1, exon 3 of 5)	long intergenic non-protein coding RNA 1002	ncRNA
LINC01002	Exon (uc284pls.1/uc284pls.1, exon 1 of 4)	long intergenic non-protein coding RNA 1002	ncRNA
LINC01002	Exon (uc284plw.1/uc284plw.1, exon 4 of 5)	long intergenic non-protein coding RNA 1002	ncRNA
LINC01002	Exon (uc284plx.1/uc284plx.1, exon 1 of 4)	long intergenic non-protein coding RNA 1002	ncRNA
LINC01002	Exon (uc284plq.1/uc284plq.1, exon 2 of 4)	long intergenic non-protein coding RNA 1002	ncRNA
LINC01005	Exon (uc064dwx.1/uc064dwx.1, exon 1 of 2)	long intergenic non-protein coding RNA 1005	ncRNA
LINC01012	Exon (uc021yrc.1/100507173, exon 2 of 3)	long intergenic non-protein coding RNA 1012	ncRNA
LINC01012	Exon (uc021yrc.1/100507173, exon 3 of 3)	long intergenic non-protein coding RNA 1012	ncRNA
LINC01028	Exon (uc060jip.1/uc060jip.1, exon 3 of 5)	long intergenic non-protein coding RNA 1028	ncRNA
LINC01028	Exon (uc060jip.1/uc060jip.1, exon 4 of 5)	long intergenic non-protein coding RNA 1028	ncRNA
LINC01028	Exon (uc060jip.1/uc060jip.1, exon 5 of 5)	long intergenic non-protein coding RNA 1028	ncRNA
LINC01030	Exon (uc064ojd.1/100874052, exon 3 of 4)	long intergenic non-protein coding RNA 1030	ncRNA
LINC01033	Exon (uc063dol.1/104355136, exon 2 of 5)	long intergenic non-protein coding RNA 1033	ncRNA
LINC01033	Exon (uc063dol.1/104355136, exon 3 of 5)	long intergenic non-protein coding RNA 1033	ncRNA
LINC01033	Exon (uc063dol.1/104355136, exon 4 of 5)	long intergenic non-protein coding RNA 1033	ncRNA
LINC01033	Exon (uc063dol.1/104355136, exon 5 of 5)	long intergenic non-protein coding RNA 1033	ncRNA
LINC01037	Exon (uc057nzs.1/104169671, exon 3 of 4)	long intergenic non-protein coding RNA 1037	ncRNA
LINC01037	Exon (uc057nzv.1/uc057nzv.1, exon 1 of 1)	long intergenic non-protein coding RNA 1037	ncRNA
LINC01037	Exon (uc057nzs.1/104169671, exon 2 of 4)	long intergenic non-protein coding RNA 1037	ncRNA
LINC01088	Exon (uc062xqa.1/100505875, exon 2 of 2)	long intergenic non-protein coding RNA 1088	ncRNA
LINC01088	Exon (uc062xqa.1/100505875, exon 2 of 2)	long intergenic non-protein coding RNA 1088	ncRNA
LINC01088	Exon (uc062xqa.1/100505875, exon 2 of 2)	long intergenic non-protein coding RNA 1088	ncRNA
LINC01088	Exon (uc032tng.2/uc032tng.2, exon 1 of 2)	long intergenic non-protein coding RNA 1088	ncRNA
LINC01090	Exon (uc284pqd.1/104355152, exon 2 of 5)	long intergenic non-protein coding RNA 1090	ncRNA
LINC01094	Exon (uc003hlh.4/100505702, exon 4 of 4)	long intergenic non-protein coding RNA 1094	ncRNA
LINC01094	Exon (uc003hlh.4/100505702, exon 4 of 4)	long intergenic non-protein coding RNA 1094	ncRNA
LINC01094	Exon (uc003hlh.4/100505702, exon 4 of 4)	long intergenic non-protein coding RNA 1094	ncRNA
LINC01094	Exon (uc003hlh.4/100505702, exon 4 of 4)	long intergenic non-protein coding RNA 1094	ncRNA
LINC01094	Exon (uc062xpf.1/100505702, exon 2 of 3)	long intergenic non-protein coding RNA 1094	ncRNA
LINC01122	Exon (uc061jjx.1/400955, exon 4 of 6)	long intergenic non-protein coding RNA 1122	ncRNA
LINC01122	Exon (uc061jkd.1/400955, exon 3 of 3)	long intergenic non-protein coding RNA 1122	ncRNA
LINC01122	Exon (uc061jjy.1/400955, exon 2 of 5)	long intergenic non-protein coding RNA 1122	ncRNA
LINC01124	Exon (uc002ugc.2/uc002ugc.2, exon 2 of 10)	long intergenic non-protein coding RNA 1124	ncRNA
LINC01125	Exon (uc002syc.5/728537, exon 10 of 10)	long intergenic non-protein coding RNA 1125	ncRNA
LINC01140	Exon (uc001dmc.5/9653, exon 2 of 5)	long intergenic non-protein coding RNA 1140	ncRNA
LINC01140	Exon (uc001dmc.5/9653, exon 2 of 5)	long intergenic non-protein coding RNA 1140	ncRNA
LINC01162	Exon (uc064bwb.1/104355138, exon 3 of 6)	long intergenic non-protein coding RNA 1162	ncRNA
LINC01162	Exon (uc064bwb.1/104355138, exon 6 of 6)	long intergenic non-protein coding RNA 1162	ncRNA
LINC01162	Exon (uc064bwb.1/104355138, exon 5 of 6)	long intergenic non-protein coding RNA 1162	ncRNA
LINC01162	Exon (uc064bwb.1/104355138, exon 4 of 6)	long intergenic non-protein coding RNA 1162	ncRNA
LINC01176	Exon (uc032ziy.2/100506516, exon 3 of 3)	long intergenic non-protein coding RNA 1176	ncRNA
LINC01192	Exon (uc003feh.3/647107, exon 4 of 7)	long intergenic non-protein coding RNA 1192	ncRNA
LINC01192	Exon (uc003feh.3/647107, exon 5 of 7)	long intergenic non-protein coding RNA 1192	ncRNA
LINC01192	Exon (uc062pqo.1/647107, exon 3 of 6)	long intergenic non-protein coding RNA 1192	ncRNA
LINC01192	Exon (uc003feh.3/647107, exon 3 of 7)	long intergenic non-protein coding RNA 1192	ncRNA
LINC01192	Exon (uc062pqp.1/647107, exon 2 of 8)	long intergenic non-protein coding RNA 1192	ncRNA
LINC01194	Exon (uc063cka.1/404663, exon 3 of 4)	long intergenic non-protein coding RNA 1194	ncRNA
LINC01197	Exon (uc059not.1/uc059not.1, exon 2 of 3)	long intergenic non-protein coding RNA 1197	ncRNA
LINC01197	Exon (uc059nok.1/uc059nok.1, exon 3 of 4)	long intergenic non-protein coding RNA 1197	ncRNA
LINC01197	Exon (uc059noq.1/uc059noq.1, exon 6 of 6)	long intergenic non-protein coding RNA 1197	ncRNA
LINC01197	Exon (uc059nok.1/uc059nok.1, exon 2 of 4)	long intergenic non-protein coding RNA 1197	ncRNA
LINC01197	Exon (uc059noo.1/uc059noo.1, exon 5 of 5)	long intergenic non-protein coding RNA 1197	ncRNA
LINC01197	Exon (uc059noq.1/uc059noq.1, exon 5 of 6)	long intergenic non-protein coding RNA 1197	ncRNA
LINC01197	Exon (uc059non.1/uc059non.1, exon 4 of 5)	long intergenic non-protein coding RNA 1197	ncRNA
LINC01197	Exon (uc059noq.1/uc059noq.1, exon 4 of 6)	long intergenic non-protein coding RNA 1197	ncRNA
LINC01203	Exon (uc064yai.1/100133123, exon 3 of 4)	long intergenic non-protein coding RNA 1203	ncRNA
LINC01203	Exon (uc064yai.1/100133123, exon 4 of 4)	long intergenic non-protein coding RNA 1203	ncRNA
LINC01203	Exon (uc064yaj.1/uc064yaj.1, exon 1 of 2)	long intergenic non-protein coding RNA 1203	ncRNA
LINC01203	Exon (uc064yaj.1/uc064yaj.1, exon 2 of 2)	long intergenic non-protein coding RNA 1203	ncRNA
LINC01203	Exon (uc064yak.1/uc064yak.1, exon 1 of 2)	long intergenic non-protein coding RNA 1203	ncRNA
LINC01215	Exon (uc032rwv.1/101929623, exon 2 of 3)	long intergenic non-protein coding RNA 1215	ncRNA
LINC01215	Exon (uc032rwv.1/101929623, exon 3 of 3)	long intergenic non-protein coding RNA 1215	ncRNA
LINC01226	Exon (uc001bsy.1/284551, exon 3 of 3)	long intergenic non-protein coding RNA 1226	ncRNA
LINC01287	Exon (uc064jnf.1/103724390, exon 3 of 4)	long intergenic non-protein coding RNA 1287	ncRNA
LINC01287	Exon (uc064jnf.1/103724390, exon 4 of 4)	long intergenic non-protein coding RNA 1287	ncRNA
LINC01287	Exon (uc064jnf.1/103724390, exon 4 of 4)	long intergenic non-protein coding RNA 1287	ncRNA
LINC01337	Exon (uc003kgy.2/1719, exon 5 of 6)	long intergenic non-protein coding RNA 1337	ncRNA
LINC01340	Exon (uc063frg.1/uc063frg.1, exon 1 of 2)	long intergenic non-protein coding RNA 1340	ncRNA
LINC01340	Exon (uc032vdx.2/102546227, exon 3 of 4)	long intergenic non-protein coding RNA 1340	ncRNA
LINC01340	Exon (uc032vdx.2/102546227, exon 4 of 4)	long intergenic non-protein coding RNA 1340	ncRNA
LINC01340	Exon (uc063fqv.1/uc063fqv.1, exon 6 of 7)	long intergenic non-protein coding RNA 1340	ncRNA
LINC01341	Exon (uc001ibs.2/149134, exon 2 of 6)	long intergenic non-protein coding RNA 1341	ncRNA
LINC01341	Exon (uc001ibr.4/51097, exon 7 of 12)	long intergenic non-protein coding RNA 1341	ncRNA
LINC01341	Exon (uc001ibr.4/51097, exon 6 of 12)	long intergenic non-protein coding RNA 1341	ncRNA
LINC01344	Exon (uc057ntc.1/400799, exon 5 of 17)	long intergenic non-protein coding RNA 1344	ncRNA
LINC01344	Exon (uc057ntc.1/400799, exon 5 of 17)	long intergenic non-protein coding RNA 1344	ncRNA
LINC01372	3' UTR	long intergenic non-protein coding RNA 1372	ncRNA
LINC01376	Exon (uc061gxm.1/400945, exon 2 of 5)	long intergenic non-protein coding RNA 1376	ncRNA
LINC01376	Exon (uc061gxm.1/400945, exon 3 of 5)	long intergenic non-protein coding RNA 1376	ncRNA
LINC01376	Exon (uc061gxo.1/uc061gxo.1, exon 3 of 5)	long intergenic non-protein coding RNA 1376	ncRNA
LINC01389	Exon (uc001cri.3/51727, exon 4 of 6)	long intergenic non-protein coding RNA 1389	ncRNA
LINC01389	Exon (uc057ghy.1/51727, exon 3 of 3)	long intergenic non-protein coding RNA 1389	ncRNA
LINC01389	Exon (uc001cri.3/51727, exon 3 of 6)	long intergenic non-protein coding RNA 1389	ncRNA
LINC01399	Exon (uc062dpu.1/uc062dpu.1, exon 1 of 1)	long intergenic non-protein coding RNA 1399	ncRNA
LINC01399	Exon (uc062dpu.1/uc062dpu.1, exon 1 of 1)	long intergenic non-protein coding RNA 1399	ncRNA
LINC01399	Exon (uc062dpu.1/uc062dpu.1, exon 1 of 1)	long intergenic non-protein coding RNA 1399	ncRNA
LINC01399	Exon (uc062dpu.1/uc062dpu.1, exon 1 of 1)	long intergenic non-protein coding RNA 1399	ncRNA
LINC01399	Exon (uc062dpu.1/uc062dpu.1, exon 1 of 1)	long intergenic non-protein coding RNA 1399	ncRNA
LINC01399	Exon (uc062dpu.1/uc062dpu.1, exon 1 of 1)	long intergenic non-protein coding RNA 1399	ncRNA
LINC01399	Exon (uc062dpu.1/uc062dpu.1, exon 1 of 1)	long intergenic non-protein coding RNA 1399	ncRNA
LINC01399	Exon (uc062dpu.1/uc062dpu.1, exon 1 of 1)	long intergenic non-protein coding RNA 1399	ncRNA
LINC01446	Exon (uc022adj.1/401337, exon 2 of 6)	long intergenic non-protein coding RNA 1446	ncRNA
LINC01446	Exon (uc022adj.1/401337, exon 3 of 6)	long intergenic non-protein coding RNA 1446	ncRNA
LINC01446	Exon (uc022adj.1/401337, exon 5 of 6)	long intergenic non-protein coding RNA 1446	ncRNA
LINC01473	Exon (uc061qln.1/101927217, exon 4 of 5)	long intergenic non-protein coding RNA 1473	ncRNA
LINC01473	Exon (uc061qlm.1/101927217, exon 3 of 3)	long intergenic non-protein coding RNA 1473	ncRNA
LINC01473	Exon (uc061qln.1/101927217, exon 2 of 5)	long intergenic non-protein coding RNA 1473	ncRNA
LINC01473	Exon (uc061qln.1/101927217, exon 3 of 5)	long intergenic non-protein coding RNA 1473	ncRNA
LINC01473	Exon (uc061qlm.1/101927217, exon 3 of 3)	long intergenic non-protein coding RNA 1473	ncRNA
LINC01474	Exon (uc004ajd.4/216, exon 11 of 13)	long intergenic non-protein coding RNA 1474	ncRNA
LINC01474	Exon (uc004ajd.4/216, exon 10 of 13)	long intergenic non-protein coding RNA 1474	ncRNA
LINC01474	Exon (uc004ajd.4/216, exon 11 of 13)	long intergenic non-protein coding RNA 1474	ncRNA
LINC01480	Exon (uc060zbo.1/uc060zbo.1, exon 1 of 2)	long intergenic non-protein coding RNA 1480	ncRNA
LINC01524	Exon (uc061xtw.1/101927700, exon 2 of 7)	long intergenic non-protein coding RNA 1524	ncRNA
LINC01524	Exon (uc061xtw.1/101927700, exon 5 of 7)	long intergenic non-protein coding RNA 1524	ncRNA
LINC01524	Exon (uc061xtw.1/101927700, exon 6 of 7)	long intergenic non-protein coding RNA 1524	ncRNA
LINC01535	3' UTR	long intergenic non-protein coding RNA 1535	ncRNA
LINC01535	3' UTR	long intergenic non-protein coding RNA 1535	ncRNA
LINC01539	Exon (uc060pkt.1/uc060pkt.1, exon 7 of 9)	long intergenic non-protein coding RNA 1539	ncRNA
LINC01539	Exon (uc060pkt.1/uc060pkt.1, exon 7 of 9)	long intergenic non-protein coding RNA 1539	ncRNA
LINC01539	Exon (uc060pkt.1/uc060pkt.1, exon 7 of 9)	long intergenic non-protein coding RNA 1539	ncRNA
LINC01543	3' UTR	long intergenic non-protein coding RNA 1543	ncRNA
LINC01543	3' UTR	long intergenic non-protein coding RNA 1543	ncRNA
LINC01572	Exon (uc002fch.2/uc002fch.2, exon 1 of 1)	long intergenic non-protein coding RNA 1572	ncRNA
LINC01572	Exon (uc002fch.2/uc002fch.2, exon 1 of 1)	long intergenic non-protein coding RNA 1572	ncRNA
LINC01572	Exon (uc002fch.2/uc002fch.2, exon 1 of 1)	long intergenic non-protein coding RNA 1572	ncRNA
LINC01572	Exon (uc059wzp.1/101927957, exon 2 of 14)	long intergenic non-protein coding RNA 1572	ncRNA
LINC01572	Exon (uc059wzp.1/101927957, exon 3 of 14)	long intergenic non-protein coding RNA 1572	ncRNA
LINC01572	Exon (uc059wzq.1/101927957, exon 3 of 3)	long intergenic non-protein coding RNA 1572	ncRNA
LINC01572	Exon (uc059wzp.1/101927957, exon 4 of 14)	long intergenic non-protein coding RNA 1572	ncRNA
LINC01572	Exon (uc059wzp.1/101927957, exon 5 of 14)	long intergenic non-protein coding RNA 1572	ncRNA
LINC01572	Exon (uc059wzp.1/101927957, exon 6 of 14)	long intergenic non-protein coding RNA 1572	ncRNA
LINC01572	Exon (uc059wzq.1/101927957, exon 2 of 3)	long intergenic non-protein coding RNA 1572	ncRNA
LINC01572	Exon (uc059wzv.1/101927957, exon 2 of 4)	long intergenic non-protein coding RNA 1572	ncRNA
LINC01583	Exon (uc002bgr.4/101929690, exon 4 of 6)	long intergenic non-protein coding RNA 1583	ncRNA
LINC01583	Exon (uc002bgr.4/101929690, exon 5 of 6)	long intergenic non-protein coding RNA 1583	ncRNA
LINC01583	Exon (uc002bgr.4/101929690, exon 5 of 6)	long intergenic non-protein coding RNA 1583	ncRNA
LINC01583	Exon (uc002bgr.4/101929690, exon 5 of 6)	long intergenic non-protein coding RNA 1583	ncRNA
LINC01583	Exon (uc002bgr.4/101929690, exon 5 of 6)	long intergenic non-protein coding RNA 1583	ncRNA
LINC01587	3' UTR	long intergenic non-protein coding RNA 1587	ncRNA
LINC01587	3' UTR	long intergenic non-protein coding RNA 1587	ncRNA
LINC01587	3' UTR	long intergenic non-protein coding RNA 1587	ncRNA
LINC01587	3' UTR	long intergenic non-protein coding RNA 1587	ncRNA
LINC01590	3' UTR	long intergenic non-protein coding RNA 1590	ncRNA
LINC01596	Exon (uc063bqw.1/uc063bqw.1, exon 3 of 3)	long intergenic non-protein coding RNA 1596	ncRNA
LINC01606	Exon (uc064nae.1/100507651, exon 4 of 5)	long intergenic non-protein coding RNA 1606	ncRNA
LINC01606	Exon (uc003xtf.4/100507651, exon 8 of 8)	long intergenic non-protein coding RNA 1606	ncRNA
LINC01606	Exon (uc064nae.1/100507651, exon 3 of 5)	long intergenic non-protein coding RNA 1606	ncRNA
LINC01606	Exon (uc064nac.1/uc064nac.1, exon 3 of 4)	long intergenic non-protein coding RNA 1606	ncRNA
LINC01608	Exon (uc064ppl.1/101927459, exon 3 of 6)	long intergenic non-protein coding RNA 1608	ncRNA
LINC01608	Exon (uc064ppl.1/101927459, exon 2 of 6)	long intergenic non-protein coding RNA 1608	ncRNA
LINC01608	Exon (uc064ppl.1/101927459, exon 5 of 6)	long intergenic non-protein coding RNA 1608	ncRNA
LINC01608	Exon (uc064ppl.1/101927459, exon 4 of 6)	long intergenic non-protein coding RNA 1608	ncRNA
LINC01619	Exon (uc058rrb.1/uc058rrb.1, exon 2 of 2)	long intergenic non-protein coding RNA 1619	ncRNA
LINC01619	Exon (uc058rrb.1/uc058rrb.1, exon 2 of 2)	long intergenic non-protein coding RNA 1619	ncRNA
LINC01619	Exon (uc058rrb.1/uc058rrb.1, exon 2 of 2)	long intergenic non-protein coding RNA 1619	ncRNA
LINC01619	Exon (uc058rrb.1/uc058rrb.1, exon 2 of 2)	long intergenic non-protein coding RNA 1619	ncRNA
LINC01619	Exon (uc058rrb.1/uc058rrb.1, exon 2 of 2)	long intergenic non-protein coding RNA 1619	ncRNA
LINC01619	Exon (uc058rrb.1/uc058rrb.1, exon 2 of 2)	long intergenic non-protein coding RNA 1619	ncRNA
LINC01619	Exon (uc058rqz.1/uc058rqz.1, exon 1 of 1)	long intergenic non-protein coding RNA 1619	ncRNA
LINC01619	Exon (uc058rra.1/uc058rra.1, exon 1 of 2)	long intergenic non-protein coding RNA 1619	ncRNA
LINC01619	Exon (uc058rra.1/uc058rra.1, exon 2 of 2)	long intergenic non-protein coding RNA 1619	ncRNA
LINC01619	Exon (uc058rrb.1/uc058rrb.1, exon 1 of 2)	long intergenic non-protein coding RNA 1619	ncRNA
LINC01619	Exon (uc058rrb.1/uc058rrb.1, exon 2 of 2)	long intergenic non-protein coding RNA 1619	ncRNA
LINC01619	Exon (uc058rrj.1/256021, exon 4 of 4)	long intergenic non-protein coding RNA 1619	ncRNA
LINC01637	3' UTR	long intergenic non-protein coding RNA 1637	ncRNA
LINC01657	Exon (uc057nmt.1/uc057nmt.1, exon 3 of 3)	long intergenic non-protein coding RNA 1657	ncRNA
LINC01657	Exon (uc057nmt.1/uc057nmt.1, exon 3 of 3)	long intergenic non-protein coding RNA 1657	ncRNA
LINC01657	Exon (uc057nmt.1/uc057nmt.1, exon 2 of 3)	long intergenic non-protein coding RNA 1657	ncRNA
LINC01665	3' UTR	long intergenic non-protein coding RNA 1665	ncRNA
LINC01665	Exon (uc002zlv.4/150165, exon 4 of 4)	long intergenic non-protein coding RNA 1665	ncRNA
LINC01665	Exon (uc002zlv.4/150165, exon 4 of 4)	long intergenic non-protein coding RNA 1665	ncRNA
LINC01665	Exon (uc002zlv.4/150165, exon 4 of 4)	long intergenic non-protein coding RNA 1665	ncRNA
LINC01665	Exon (uc002zlv.4/150165, exon 4 of 4)	long intergenic non-protein coding RNA 1665	ncRNA
LINC01667	Exon (uc061zae.1/441058, exon 3 of 3)	long intergenic non-protein coding RNA 1667	ncRNA
LINC01687	Exon (uc002ylf.3/101927843, exon 3 of 6)	long intergenic non-protein coding RNA 1687	ncRNA
LINC01687	Exon (uc002ylf.3/101927843, exon 4 of 6)	long intergenic non-protein coding RNA 1687	ncRNA
LINC01719	3' UTR	long intergenic non-protein coding RNA 1719	ncRNA
LINC01719	Exon (uc057kcv.1/100132406, exon 77 of 90)	long intergenic non-protein coding RNA 1719	ncRNA
LINC01719	3' UTR	long intergenic non-protein coding RNA 1719	ncRNA
LINC01719	Exon (uc057kcv.1/100132406, exon 74 of 90)	long intergenic non-protein coding RNA 1719	ncRNA
LINC01719	Exon (uc057kcv.1/100132406, exon 68 of 90)	long intergenic non-protein coding RNA 1719	ncRNA
LINC01730	Exon (uc010zqk.3/994, exon 13 of 16)	long intergenic non-protein coding RNA 1730	ncRNA
LINC01835	Exon (uc060uvw.1/102724279, exon 2 of 3)	long intergenic non-protein coding RNA 1835	ncRNA
LINC01835	Exon (uc060uvw.1/102724279, exon 3 of 3)	long intergenic non-protein coding RNA 1835	ncRNA
LINC01876	Exon (uc061osh.1/101929378, exon 3 of 3)	long intergenic non-protein coding RNA 1876	ncRNA
LINC01876	Exon (uc061osh.1/101929378, exon 3 of 3)	long intergenic non-protein coding RNA 1876	ncRNA
LINC01876	Exon (uc061osh.1/101929378, exon 3 of 3)	long intergenic non-protein coding RNA 1876	ncRNA
LINC01876	Exon (uc061osh.1/101929378, exon 3 of 3)	long intergenic non-protein coding RNA 1876	ncRNA
LINC01876	Exon (uc061osh.1/101929378, exon 3 of 3)	long intergenic non-protein coding RNA 1876	ncRNA
LINC01910	Exon (uc060pzx.1/uc060pzx.1, exon 1 of 1)	long intergenic non-protein coding RNA 1910	ncRNA
LINC01950	Exon (uc063fvf.1/uc063fvf.1, exon 1 of 3)	long intergenic non-protein coding RNA 1950	ncRNA
LINC01959	Exon (uc063hep.1/uc063hep.1, exon 4 of 4)	long intergenic non-protein coding RNA 1959	ncRNA
LINC01959	Exon (uc063hep.1/uc063hep.1, exon 3 of 4)	long intergenic non-protein coding RNA 1959	ncRNA
LINC02027	Exon (uc062lqs.1/uc062lqs.1, exon 2 of 3)	long intergenic non-protein coding RNA 2027	ncRNA
LINC02035	3' UTR	long intergenic non-protein coding RNA 2035	ncRNA
LINC02035	3' UTR	long intergenic non-protein coding RNA 2035	ncRNA
LINC02102	3' UTR	long intergenic non-protein coding RNA 2102	ncRNA
LINC02109	Exon (uc063cqk.1/uc063cqk.1, exon 1 of 2)	long intergenic non-protein coding RNA 2109	ncRNA
LINC02109	Exon (uc063cqp.1/101929660, exon 9 of 9)	long intergenic non-protein coding RNA 2109	ncRNA
LINC02109	Exon (uc063cqp.1/101929660, exon 7 of 9)	long intergenic non-protein coding RNA 2109	ncRNA
LINC02109	Exon (uc063cqk.1/uc063cqk.1, exon 1 of 2)	long intergenic non-protein coding RNA 2109	ncRNA
LINC02109	Exon (uc063cqp.1/101929660, exon 2 of 9)	long intergenic non-protein coding RNA 2109	ncRNA
LINC02109	Exon (uc063cqp.1/101929660, exon 5 of 9)	long intergenic non-protein coding RNA 2109	ncRNA
LINC02109	Exon (uc063cqp.1/101929660, exon 6 of 9)	long intergenic non-protein coding RNA 2109	ncRNA
LINC02109	Exon (uc063cqp.1/101929660, exon 3 of 9)	long intergenic non-protein coding RNA 2109	ncRNA
LINC02125	Exon (uc059xim.1/uc059xim.1, exon 1 of 3)	long intergenic non-protein coding RNA 2125	ncRNA
LINC02139	Exon (uc059xyv.1/uc059xyv.1, exon 1 of 2)	long intergenic non-protein coding RNA 2139	ncRNA
LINC02150	3' UTR	long intergenic non-protein coding RNA 2150	ncRNA
LINC02254	Exon (uc059nra.1/101927286, exon 3 of 5)	long intergenic non-protein coding RNA 2254	ncRNA
LINC02282	Exon (uc059ajy.1/uc059ajy.1, exon 1 of 4)	long intergenic non-protein coding RNA 2282	ncRNA
LINC02282	Exon (uc059ajy.1/uc059ajy.1, exon 2 of 4)	long intergenic non-protein coding RNA 2282	ncRNA
LINC02282	Exon (uc059akf.1/uc059akf.1, exon 4 of 6)	long intergenic non-protein coding RNA 2282	ncRNA
LINC02282	Exon (uc059akf.1/uc059akf.1, exon 5 of 6)	long intergenic non-protein coding RNA 2282	ncRNA
LINC02282	Exon (uc059aka.1/uc059aka.1, exon 5 of 6)	long intergenic non-protein coding RNA 2282	ncRNA
LINC02282	Exon (uc059akf.1/uc059akf.1, exon 2 of 6)	long intergenic non-protein coding RNA 2282	ncRNA
LINC02282	Exon (uc059akf.1/uc059akf.1, exon 3 of 6)	long intergenic non-protein coding RNA 2282	ncRNA
LINC02365	3' UTR	long intergenic non-protein coding RNA 2365	ncRNA
LINC02365	Exon (uc003iwg.4/836, exon 5 of 7)	long intergenic non-protein coding RNA 2365	ncRNA
LINC02365	Exon (uc003iwg.4/836, exon 6 of 7)	long intergenic non-protein coding RNA 2365	ncRNA
LINC02367	Exon (uc058lad.1/101930452, exon 2 of 4)	long intergenic non-protein coding RNA 2367	ncRNA
LINC02367	Exon (uc058lad.1/101930452, exon 4 of 4)	long intergenic non-protein coding RNA 2367	ncRNA
LINC02367	Exon (uc058lad.1/101930452, exon 3 of 4)	long intergenic non-protein coding RNA 2367	ncRNA
LINC02367	Exon (uc058lad.1/101930452, exon 4 of 4)	long intergenic non-protein coding RNA 2367	ncRNA
LINC02367	Exon (uc058lad.1/101930452, exon 4 of 4)	long intergenic non-protein coding RNA 2367	ncRNA
LINC02367	Exon (uc058lad.1/101930452, exon 4 of 4)	long intergenic non-protein coding RNA 2367	ncRNA
LINC02367	Exon (uc058lad.1/101930452, exon 4 of 4)	long intergenic non-protein coding RNA 2367	ncRNA
LINC02405	Exon (uc058vbf.1/uc058vbf.1, exon 1 of 1)	long intergenic non-protein coding RNA 2405	ncRNA
LINC02405	Exon (uc001uho.4/101927592, exon 4 of 7)	long intergenic non-protein coding RNA 2405	ncRNA
LINC02405	Exon (uc058vbc.1/uc058vbc.1, exon 2 of 3)	long intergenic non-protein coding RNA 2405	ncRNA
LINC02405	Exon (uc001uho.4/101927592, exon 2 of 7)	long intergenic non-protein coding RNA 2405	ncRNA
LINC-PINT	Exon (uc064ibm.1/378805, exon 3 of 4)	long intergenic non-protein coding RNA, p53 induced transcript	ncRNA
LINC-PINT	Exon (uc064ibp.1/378805, exon 4 of 5)	long intergenic non-protein coding RNA, p53 induced transcript	ncRNA
LINC-PINT	Exon (uc064ibm.1/378805, exon 4 of 4)	long intergenic non-protein coding RNA, p53 induced transcript	ncRNA
LINC-PINT	Exon (uc003vqq.4/378805, exon 6 of 6)	long intergenic non-protein coding RNA, p53 induced transcript	ncRNA
LINC-PINT	Exon (uc003vqo.1/378805, exon 5 of 5)	long intergenic non-protein coding RNA, p53 induced transcript	ncRNA
LINC-PINT	Exon (uc003vqo.1/378805, exon 5 of 5)	long intergenic non-protein coding RNA, p53 induced transcript	ncRNA
LINC-PINT	Exon (uc003vqq.4/378805, exon 6 of 6)	long intergenic non-protein coding RNA, p53 induced transcript	ncRNA
LINCR-0002	Exon (uc062rky.1/103344926, exon 3 of 4)	uncharacterized LincR-0002	ncRNA
LINCR-0002	Exon (uc062rky.1/103344926, exon 4 of 4)	uncharacterized LincR-0002	ncRNA
LINCR-0002	Exon (uc062rky.1/103344926, exon 4 of 4)	uncharacterized LincR-0002	ncRNA
LMLN-AS1	Exon (uc003fyt.4/89782, exon 15 of 17)	LMLN antisense RNA 1	ncRNA
LMLN-AS1	Exon (uc003fyt.4/89782, exon 14 of 17)	LMLN antisense RNA 1	ncRNA
LMLN-AS1	Exon (uc003fyt.4/89782, exon 13 of 17)	LMLN antisense RNA 1	ncRNA
LNX1-AS1	Exon (uc003haf.5/84708, exon 7 of 10)	LNX1 antisense RNA 1	ncRNA
LOC100008587	Exon (uc284prx.1/100507412, exon 5 of 7)	RNA, 5.8S ribosomal	ncRNA
LOC100008587	Exon (uc284prx.1/100507412, exon 7 of 7)	RNA, 5.8S ribosomal	ncRNA
LOC100008587	Exon (uc284prx.1/100507412, exon 7 of 7)	RNA, 5.8S ribosomal	ncRNA
LOC100008587	Exon (uc284prx.1/100507412, exon 4 of 7)	RNA, 5.8S ribosomal	ncRNA
LOC100008587	Exon (uc032psn.2/100507412, exon 7 of 7)	RNA, 5.8S ribosomal	ncRNA
LOC100008587	Exon (uc284prx.1/100507412, exon 6 of 7)	RNA, 5.8S ribosomal	ncRNA
LOC100008587	Exon (uc032psn.2/100507412, exon 6 of 7)	RNA, 5.8S ribosomal	ncRNA
LOC100128494	Exon (uc031xuh.1/100128494, exon 3 of 4)	uncharacterized LOC100128494	ncRNA
LOC100128494	Exon (uc001ork.3/4926, exon 9 of 25)	uncharacterized LOC100128494	ncRNA
LOC100128494	Exon (uc031xuh.1/100128494, exon 2 of 4)	uncharacterized LOC100128494	ncRNA
LOC100128494	Exon (uc001ork.3/4926, exon 11 of 25)	uncharacterized LOC100128494	ncRNA
LOC100128494	Exon (uc031xuh.1/100128494, exon 2 of 4)	uncharacterized LOC100128494	ncRNA
LOC100128494	Exon (uc031xuh.1/100128494, exon 2 of 4)	uncharacterized LOC100128494	ncRNA
LOC100129203	5' UTR	uncharacterized LOC100129203	ncRNA
LOC100129203	Exon (uc001pfj.6/143686, exon 4 of 10)	uncharacterized LOC100129203	ncRNA
LOC100129203	Exon (uc001pfj.6/143686, exon 5 of 10)	uncharacterized LOC100129203	ncRNA
LOC100129203	5' UTR	uncharacterized LOC100129203	ncRNA
LOC100129203	Exon (uc001pfj.6/143686, exon 7 of 10)	uncharacterized LOC100129203	ncRNA
LOC100129203	Exon (uc001pfj.6/143686, exon 4 of 10)	uncharacterized LOC100129203	ncRNA
LOC100129203	Exon (uc001pfj.6/143686, exon 9 of 10)	uncharacterized LOC100129203	ncRNA
LOC100129917	5' UTR	uncharacterized LOC100129917	ncRNA
LOC100129917	3' UTR	uncharacterized LOC100129917	ncRNA
LOC100129917	3' UTR	uncharacterized LOC100129917	ncRNA
LOC100129917	3' UTR	uncharacterized LOC100129917	ncRNA
LOC100129917	3' UTR	uncharacterized LOC100129917	ncRNA
LOC100129917	3' UTR	uncharacterized LOC100129917	ncRNA
LOC100129917	3' UTR	uncharacterized LOC100129917	ncRNA
LOC100129917	3' UTR	uncharacterized LOC100129917	ncRNA
LOC100129917	3' UTR	uncharacterized LOC100129917	ncRNA
LOC100129917	3' UTR	uncharacterized LOC100129917	ncRNA
LOC100130172	5' UTR	uncharacterized LOC100130172	ncRNA
LOC100130172	5' UTR	uncharacterized LOC100130172	ncRNA
LOC100130172	5' UTR	uncharacterized LOC100130172	ncRNA
LOC100130172	5' UTR	uncharacterized LOC100130172	ncRNA
LOC100130172	Exon (uc003lbz.3/51306, exon 5 of 23)	uncharacterized LOC100130172	ncRNA
LOC100130172	Exon (uc003lbz.3/51306, exon 6 of 23)	uncharacterized LOC100130172	ncRNA
LOC100130172	Exon (uc003lbz.3/51306, exon 7 of 23)	uncharacterized LOC100130172	ncRNA
LOC100130417	Exon (uc001abu.1/uc001abu.1, exon 2 of 2)	uncharacterized LOC100130417	ncRNA
LOC100130691	5' UTR	uncharacterized LOC100130691	ncRNA
LOC100130691	5' UTR	uncharacterized LOC100130691	ncRNA
LOC100130950	3' UTR	uncharacterized LOC100130950	ncRNA
LOC100130964	Exon (uc064mfl.1/uc064mfl.1, exon 3 of 3)	ADAM metallopeptidase domain 3A-like	ncRNA
LOC100130964	Exon (uc064mfm.1/100130964, exon 4 of 4)	ADAM metallopeptidase domain 3A-like	ncRNA
LOC100130964	Exon (uc064mfl.1/uc064mfl.1, exon 1 of 3)	ADAM metallopeptidase domain 3A-like	ncRNA
LOC100130964	Exon (uc064mfl.1/uc064mfl.1, exon 2 of 3)	ADAM metallopeptidase domain 3A-like	ncRNA
LOC100130964	Exon (uc064mfl.1/uc064mfl.1, exon 1 of 3)	ADAM metallopeptidase domain 3A-like	ncRNA
LOC100131047	Exon (uc021yzh.2/1769, exon 61 of 93)	uncharacterized LOC100131047	ncRNA
LOC100131047	Exon (uc021yzh.2/1769, exon 62 of 93)	uncharacterized LOC100131047	ncRNA
LOC100131047	Exon (uc021yzh.2/1769, exon 64 of 93)	uncharacterized LOC100131047	ncRNA
LOC100131047	Exon (uc021yzh.2/1769, exon 67 of 93)	uncharacterized LOC100131047	ncRNA
LOC100131047	Exon (uc021yzh.2/1769, exon 74 of 93)	uncharacterized LOC100131047	ncRNA
LOC100131047	Exon (uc021yzh.2/1769, exon 77 of 93)	uncharacterized LOC100131047	ncRNA
LOC100131047	Exon (uc021yzh.2/1769, exon 65 of 93)	uncharacterized LOC100131047	ncRNA
LOC100131047	Exon (uc021yzh.2/1769, exon 66 of 93)	uncharacterized LOC100131047	ncRNA
LOC100131047	Exon (uc021yzh.2/1769, exon 66 of 93)	uncharacterized LOC100131047	ncRNA
LOC100131047	Exon (uc021yzh.2/1769, exon 68 of 93)	uncharacterized LOC100131047	ncRNA
LOC100131047	Exon (uc021yzh.2/1769, exon 69 of 93)	uncharacterized LOC100131047	ncRNA
LOC100131047	Exon (uc021yzh.2/1769, exon 72 of 93)	uncharacterized LOC100131047	ncRNA
LOC100131047	Exon (uc021yzh.2/1769, exon 73 of 93)	uncharacterized LOC100131047	ncRNA
LOC100131047	Exon (uc021yzh.2/1769, exon 70 of 93)	uncharacterized LOC100131047	ncRNA
LOC100131047	Exon (uc021yzh.2/1769, exon 78 of 93)	uncharacterized LOC100131047	ncRNA
LOC100131047	Exon (uc021yzh.2/1769, exon 80 of 93)	uncharacterized LOC100131047	ncRNA
LOC100131047	Exon (uc021yzh.2/1769, exon 83 of 93)	uncharacterized LOC100131047	ncRNA
LOC100131047	Exon (uc021yzh.2/1769, exon 71 of 93)	uncharacterized LOC100131047	ncRNA
LOC100131047	Exon (uc021yzh.2/1769, exon 63 of 93)	uncharacterized LOC100131047	ncRNA
LOC100131047	Exon (uc021yzh.2/1769, exon 84 of 93)	uncharacterized LOC100131047	ncRNA
LOC100131047	Exon (uc021yzh.2/1769, exon 87 of 93)	uncharacterized LOC100131047	ncRNA
LOC100131047	Exon (uc021yzh.2/1769, exon 79 of 93)	uncharacterized LOC100131047	ncRNA
LOC100131047	Exon (uc021yzh.2/1769, exon 85 of 93)	uncharacterized LOC100131047	ncRNA
LOC100131047	Exon (uc021yzh.2/1769, exon 87 of 93)	uncharacterized LOC100131047	ncRNA
LOC100131047	Exon (uc021yzh.2/1769, exon 86 of 93)	uncharacterized LOC100131047	ncRNA
LOC100131047	Exon (uc021yzh.2/1769, exon 85 of 93)	uncharacterized LOC100131047	ncRNA
LOC100131047	Exon (uc021yzh.2/1769, exon 78 of 93)	uncharacterized LOC100131047	ncRNA
LOC100131496	Exon (uc002xta.2/23613, exon 3 of 22)	uncharacterized LOC100131496	ncRNA
LOC100132077	Exon (uc004auq.1/100132077, exon 2 of 3)	uncharacterized LOC100132077	ncRNA
LOC100132287	Exon (uc032vwk.2/uc032vwk.2, exon 3 of 5)	uncharacterized LOC100132287	ncRNA
LOC100132287	Exon (uc032vwk.2/uc032vwk.2, exon 4 of 5)	uncharacterized LOC100132287	ncRNA
LOC100132287	Exon (uc063kyq.1/100132287, exon 6 of 8)	uncharacterized LOC100132287	ncRNA
LOC100132287	Exon (uc063kyq.1/100132287, exon 8 of 8)	uncharacterized LOC100132287	ncRNA
LOC100288123	Exon (uc002lua.5/57455, exon 2 of 16)	uncharacterized LOC100288123	ncRNA
LOC100288123	Exon (uc002lua.5/57455, exon 2 of 16)	uncharacterized LOC100288123	ncRNA
LOC100499484-C9ORF174	Exon (uc011luu.3/100499484, exon 6 of 12)	LOC100499484-C9orf174 readthrough	ncRNA
LOC100499484-C9ORF174	Exon (uc011luu.3/100499484, exon 2 of 12)	LOC100499484-C9orf174 readthrough	ncRNA
LOC100499484-C9ORF174	Exon (uc011luu.3/100499484, exon 8 of 12)	LOC100499484-C9orf174 readthrough	ncRNA
LOC100499484-C9ORF174	Exon (uc011luu.3/100499484, exon 5 of 12)	LOC100499484-C9orf174 readthrough	ncRNA
LOC100499484-C9ORF174	Exon (uc011lur.3/100499484, exon 14 of 16)	LOC100499484-C9orf174 readthrough	ncRNA
LOC100499484-C9ORF174	Exon (uc011luu.3/100499484, exon 7 of 12)	LOC100499484-C9orf174 readthrough	ncRNA
LOC100499484-C9ORF174	Exon (uc011lur.3/100499484, exon 15 of 16)	LOC100499484-C9orf174 readthrough	ncRNA
LOC100505635	Exon (uc063oio.1/4337, exon 8 of 11)	uncharacterized LOC100505635	ncRNA
LOC100505716	Exon (uc002rls.4/9577, exon 9 of 13)	uncharacterized LOC100505716	ncRNA
LOC100505716	Exon (uc002rls.4/9577, exon 11 of 13)	uncharacterized LOC100505716	ncRNA
LOC100505915	Exon (uc059rdq.1/105369154, exon 17 of 18)	uncharacterized LOC100505915	ncRNA
LOC100505915	Exon (uc059rdp.1/100505915, exon 4 of 4)	uncharacterized LOC100505915	ncRNA
LOC100505938	Exon (uc064bms.1/100505938, exon 5 of 7)	uncharacterized LOC100505938	ncRNA
LOC100505938	Exon (uc064bms.1/100505938, exon 4 of 7)	uncharacterized LOC100505938	ncRNA
LOC100506071	3' UTR	uncharacterized LOC100506071	ncRNA
LOC100506071	3' UTR	uncharacterized LOC100506071	ncRNA
LOC100506071	3' UTR	uncharacterized LOC100506071	ncRNA
LOC100506071	3' UTR	uncharacterized LOC100506071	ncRNA
LOC100506071	3' UTR	uncharacterized LOC100506071	ncRNA
LOC100506071	3' UTR	uncharacterized LOC100506071	ncRNA
LOC100506071	3' UTR	uncharacterized LOC100506071	ncRNA
LOC100506071	3' UTR	uncharacterized LOC100506071	ncRNA
LOC100506076	3' UTR	uncharacterized LOC100506076	ncRNA
LOC100506083	3' UTR	uncharacterized LOC100506083	ncRNA
LOC100506083	3' UTR	uncharacterized LOC100506083	ncRNA
LOC100506083	Exon (uc002eyt.3/100506083, exon 2 of 5)	uncharacterized LOC100506083	ncRNA
LOC100506083	3' UTR	uncharacterized LOC100506083	ncRNA
LOC100506083	3' UTR	uncharacterized LOC100506083	ncRNA
LOC100506083	3' UTR	uncharacterized LOC100506083	ncRNA
LOC100506083	3' UTR	uncharacterized LOC100506083	ncRNA
LOC100506100	Exon (uc004bwa.3/10444, exon 11 of 16)	uncharacterized LOC100506100	ncRNA
LOC100506100	Exon (uc004bwa.3/10444, exon 9 of 16)	uncharacterized LOC100506100	ncRNA
LOC100506100	Exon (uc004bwa.3/10444, exon 12 of 16)	uncharacterized LOC100506100	ncRNA
LOC100506124	3' UTR	uncharacterized LOC100506124	ncRNA
LOC100506124	Exon (uc061pei.1/79809, exon 5 of 10)	uncharacterized LOC100506124	ncRNA
LOC100506124	3' UTR	uncharacterized LOC100506124	ncRNA
LOC100506178	Exon (uc003svi.3/100506178, exon 4 of 4)	uncharacterized LOC100506178	ncRNA
LOC100506178	Exon (uc003svi.3/100506178, exon 4 of 4)	uncharacterized LOC100506178	ncRNA
LOC100506178	Exon (uc003svi.3/100506178, exon 3 of 4)	uncharacterized LOC100506178	ncRNA
LOC100506321	3' UTR	uncharacterized LOC100506321	ncRNA
LOC100506321	Exon (uc001xij.3/4149, exon 4 of 4)	uncharacterized LOC100506321	ncRNA
LOC100506551	Exon (uc001twg.2/26259, exon 8 of 11)	uncharacterized LOC100506551	ncRNA
LOC100506606	Exon (uc001riu.3/100506606, exon 5 of 7)	uncharacterized LOC100506606	ncRNA
LOC100506606	5' UTR	uncharacterized LOC100506606	ncRNA
LOC100506606	Exon (uc001riu.3/100506606, exon 4 of 7)	uncharacterized LOC100506606	ncRNA
LOC100506606	3' UTR	uncharacterized LOC100506606	ncRNA
LOC100506606	Exon (uc001riu.3/100506606, exon 4 of 7)	uncharacterized LOC100506606	ncRNA
LOC100506937	3' UTR	uncharacterized LOC100506937	ncRNA
LOC100506937	3' UTR	uncharacterized LOC100506937	ncRNA
LOC100506937	3' UTR	uncharacterized LOC100506937	ncRNA
LOC100506937	Exon (uc003vre.4/54927, exon 5 of 8)	uncharacterized LOC100506937	ncRNA
LOC100507006	Exon (uc002sct.5/57162, exon 6 of 7)	uncharacterized LOC100507006	ncRNA
LOC100507006	Exon (uc002sct.5/57162, exon 5 of 7)	uncharacterized LOC100507006	ncRNA
LOC100507006	Exon (uc002sct.5/57162, exon 7 of 7)	uncharacterized LOC100507006	ncRNA
LOC100507006	Exon (uc061jth.1/100507006, exon 3 of 4)	uncharacterized LOC100507006	ncRNA
LOC100507006	Exon (uc061jtf.1/100507006, exon 4 of 4)	uncharacterized LOC100507006	ncRNA
LOC100507291	Exon (uc062oix.1/100507291, exon 2 of 5)	uncharacterized LOC100507291	ncRNA
LOC100507291	Exon (uc062oit.1/100507291, exon 2 of 3)	uncharacterized LOC100507291	ncRNA
LOC100507377	Exon (uc058raz.1/100507377, exon 4 of 6)	uncharacterized LOC100507377	ncRNA
LOC100507377	Exon (uc058raz.1/100507377, exon 3 of 6)	uncharacterized LOC100507377	ncRNA
LOC100507377	Exon (uc009zrx.5/100507377, exon 5 of 7)	uncharacterized LOC100507377	ncRNA
LOC100507377	Exon (uc009zrx.5/100507377, exon 3 of 7)	uncharacterized LOC100507377	ncRNA
LOC100507377	Exon (uc009zrx.5/100507377, exon 6 of 7)	uncharacterized LOC100507377	ncRNA
LOC100507377	Exon (uc009zrx.5/100507377, exon 2 of 7)	uncharacterized LOC100507377	ncRNA
LOC100507387	Exon (uc003mdm.2/100507387, exon 5 of 5)	uncharacterized LOC100507387	ncRNA
LOC100507387	Exon (uc003mdm.2/100507387, exon 5 of 5)	uncharacterized LOC100507387	ncRNA
LOC100507412	Exon (uc032psn.2/100507412, exon 2 of 7)	uncharacterized LOC100507412	ncRNA
LOC100507424	Exon (uc021qtc.2/100507424, exon 2 of 4)	uncharacterized LOC100507424	ncRNA
LOC100507477	Exon (uc063rxl.1/100507477, exon 3 of 3)	uncharacterized LOC100507477	ncRNA
LOC100507487	Exon (uc003igh.1/100507487, exon 9 of 9)	uncharacterized LOC100507487	ncRNA
LOC100507487	Exon (uc003igh.1/100507487, exon 9 of 9)	uncharacterized LOC100507487	ncRNA
LOC100507487	Exon (uc003igh.1/100507487, exon 9 of 9)	uncharacterized LOC100507487	ncRNA
LOC100507487	Exon (uc062znb.1/100507487, exon 2 of 5)	uncharacterized LOC100507487	ncRNA
LOC100507487	Exon (uc062znb.1/100507487, exon 3 of 5)	uncharacterized LOC100507487	ncRNA
LOC100507487	Exon (uc062znb.1/100507487, exon 4 of 5)	uncharacterized LOC100507487	ncRNA
LOC100507487	Exon (uc003igh.1/100507487, exon 5 of 9)	uncharacterized LOC100507487	ncRNA
LOC100507487	Exon (uc003igh.1/100507487, exon 6 of 9)	uncharacterized LOC100507487	ncRNA
LOC100507487	Exon (uc003igh.1/100507487, exon 7 of 9)	uncharacterized LOC100507487	ncRNA
LOC100507487	Exon (uc003igh.1/100507487, exon 8 of 9)	uncharacterized LOC100507487	ncRNA
LOC100507557	Exon (uc003qla.4/84085, exon 2 of 3)	uncharacterized LOC100507557	ncRNA
LOC100507557	Exon (uc003qla.4/84085, exon 2 of 3)	uncharacterized LOC100507557	ncRNA
LOC100507557	Exon (uc003qla.4/84085, exon 2 of 3)	uncharacterized LOC100507557	ncRNA
LOC100507557	Exon (uc003qla.4/84085, exon 2 of 3)	uncharacterized LOC100507557	ncRNA
LOC100507557	Exon (uc003qla.4/84085, exon 2 of 3)	uncharacterized LOC100507557	ncRNA
LOC100507639	Exon (uc062zuz.1/100507639, exon 2 of 2)	uncharacterized LOC100507639	ncRNA
LOC100507639	Exon (uc062zuz.1/100507639, exon 2 of 2)	uncharacterized LOC100507639	ncRNA
LOC100508046	3' UTR	uncharacterized LOC100508046	ncRNA
LOC100508046	3' UTR	uncharacterized LOC100508046	ncRNA
LOC100508046	3' UTR	uncharacterized LOC100508046	ncRNA
LOC100508046	3' UTR	uncharacterized LOC100508046	ncRNA
LOC100508046	3' UTR	uncharacterized LOC100508046	ncRNA
LOC100508046	3' UTR	uncharacterized LOC100508046	ncRNA
LOC100508046	3' UTR	uncharacterized LOC100508046	ncRNA
LOC100508631	Exon (uc062vwk.1/100508631, exon 2 of 2)	uncharacterized LOC100508631	ncRNA
LOC100508631	Exon (uc062vwk.1/100508631, exon 2 of 2)	uncharacterized LOC100508631	ncRNA
LOC100996447	3' UTR	uncharacterized LOC100996447	ncRNA
LOC100996447	3' UTR	uncharacterized LOC100996447	ncRNA
LOC101926913	Exon (uc002ugf.2/101926913, exon 2 of 7)	uncharacterized LOC101926913	ncRNA
LOC101926913	Exon (uc002ugf.2/101926913, exon 2 of 7)	uncharacterized LOC101926913	ncRNA
LOC101926913	Exon (uc002ugf.2/101926913, exon 7 of 7)	uncharacterized LOC101926913	ncRNA
LOC101926941	Exon (uc063iep.1/101926941, exon 2 of 4)	uncharacterized LOC101926941	ncRNA
LOC101926941	Exon (uc063iep.1/101926941, exon 4 of 4)	uncharacterized LOC101926941	ncRNA
LOC101926963	Exon (uc021zyi.1/5575, exon 6 of 11)	uncharacterized LOC101926963	ncRNA
LOC101926964	Exon (uc284mpj.1/uc284mpj.1, exon 2 of 8)	uncharacterized LOC101926964	ncRNA
LOC101926964	Exon (uc284mpj.1/uc284mpj.1, exon 3 of 8)	uncharacterized LOC101926964	ncRNA
LOC101926964	Exon (uc284mpj.1/uc284mpj.1, exon 4 of 8)	uncharacterized LOC101926964	ncRNA
LOC101926964	Exon (uc284mpj.1/uc284mpj.1, exon 5 of 8)	uncharacterized LOC101926964	ncRNA
LOC101926964	Exon (uc284mpj.1/uc284mpj.1, exon 6 of 8)	uncharacterized LOC101926964	ncRNA
LOC101926964	Exon (uc284mpj.1/uc284mpj.1, exon 7 of 8)	uncharacterized LOC101926964	ncRNA
LOC101926964	Exon (uc284mpj.1/uc284mpj.1, exon 7 of 8)	uncharacterized LOC101926964	ncRNA
LOC101926964	Exon (uc284mpk.1/uc284mpk.1, exon 5 of 7)	uncharacterized LOC101926964	ncRNA
LOC101926964	Exon (uc284mpm.1/uc284mpm.1, exon 1 of 6)	uncharacterized LOC101926964	ncRNA
LOC101927027	Exon (uc002ulw.4/114880, exon 14 of 14)	uncharacterized LOC101927027	ncRNA
LOC101927027	Exon (uc002uly.4/114880, exon 18 of 26)	uncharacterized LOC101927027	ncRNA
LOC101927027	Exon (uc002uly.4/114880, exon 18 of 26)	uncharacterized LOC101927027	ncRNA
LOC101927027	Exon (uc002uly.4/114880, exon 18 of 26)	uncharacterized LOC101927027	ncRNA
LOC101927027	Exon (uc002uly.4/114880, exon 19 of 26)	uncharacterized LOC101927027	ncRNA
LOC101927027	Exon (uc002uly.4/114880, exon 22 of 26)	uncharacterized LOC101927027	ncRNA
LOC101927027	Exon (uc032ola.2/101927027, exon 2 of 4)	uncharacterized LOC101927027	ncRNA
LOC101927131	3' UTR	uncharacterized LOC101927131	ncRNA
LOC101927131	3' UTR	uncharacterized LOC101927131	ncRNA
LOC101927131	3' UTR	uncharacterized LOC101927131	ncRNA
LOC101927131	3' UTR	uncharacterized LOC101927131	ncRNA
LOC101927131	3' UTR	uncharacterized LOC101927131	ncRNA
LOC101927131	3' UTR	uncharacterized LOC101927131	ncRNA
LOC101927131	3' UTR	uncharacterized LOC101927131	ncRNA
LOC101927131	3' UTR	uncharacterized LOC101927131	ncRNA
LOC101927131	3' UTR	uncharacterized LOC101927131	ncRNA
LOC101927131	3' UTR	uncharacterized LOC101927131	ncRNA
LOC101927131	3' UTR	uncharacterized LOC101927131	ncRNA
LOC101927131	3' UTR	uncharacterized LOC101927131	ncRNA
LOC101927131	3' UTR	uncharacterized LOC101927131	ncRNA
LOC101927131	3' UTR	uncharacterized LOC101927131	ncRNA
LOC101927131	3' UTR	uncharacterized LOC101927131	ncRNA
LOC101927131	3' UTR	uncharacterized LOC101927131	ncRNA
LOC101927131	3' UTR	uncharacterized LOC101927131	ncRNA
LOC101927131	3' UTR	uncharacterized LOC101927131	ncRNA
LOC101927131	Exon (uc059qvd.1/uc059qvd.1, exon 11 of 65)	uncharacterized LOC101927131	ncRNA
LOC101927131	Exon (uc059qvd.1/uc059qvd.1, exon 12 of 65)	uncharacterized LOC101927131	ncRNA
LOC101927131	Exon (uc059qvd.1/uc059qvd.1, exon 13 of 65)	uncharacterized LOC101927131	ncRNA
LOC101927131	Exon (uc059qvd.1/uc059qvd.1, exon 33 of 65)	uncharacterized LOC101927131	ncRNA
LOC101927131	Exon (uc059qvd.1/uc059qvd.1, exon 34 of 65)	uncharacterized LOC101927131	ncRNA
LOC101927131	Exon (uc059qvd.1/uc059qvd.1, exon 35 of 65)	uncharacterized LOC101927131	ncRNA
LOC101927131	Exon (uc059qvd.1/uc059qvd.1, exon 36 of 65)	uncharacterized LOC101927131	ncRNA
LOC101927131	Exon (uc059qvd.1/uc059qvd.1, exon 36 of 65)	uncharacterized LOC101927131	ncRNA
LOC101927131	Exon (uc059qvd.1/uc059qvd.1, exon 37 of 65)	uncharacterized LOC101927131	ncRNA
LOC101927131	Exon (uc059qvd.1/uc059qvd.1, exon 38 of 65)	uncharacterized LOC101927131	ncRNA
LOC101927131	Exon (uc059qvd.1/uc059qvd.1, exon 38 of 65)	uncharacterized LOC101927131	ncRNA
LOC101927131	Exon (uc059qvd.1/uc059qvd.1, exon 45 of 65)	uncharacterized LOC101927131	ncRNA
LOC101927157	Exon (uc010igi.4/152518, exon 3 of 23)	uncharacterized LOC101927157	ncRNA
LOC101927157	Exon (uc010igi.4/152518, exon 4 of 23)	uncharacterized LOC101927157	ncRNA
LOC101927157	Exon (uc010igi.4/152518, exon 5 of 23)	uncharacterized LOC101927157	ncRNA
LOC101927157	Exon (uc010igi.4/152518, exon 6 of 23)	uncharacterized LOC101927157	ncRNA
LOC101927157	Exon (uc010igi.4/152518, exon 7 of 23)	uncharacterized LOC101927157	ncRNA
LOC101927157	Exon (uc010igi.4/152518, exon 8 of 23)	uncharacterized LOC101927157	ncRNA
LOC101927157	Exon (uc010igi.4/152518, exon 9 of 23)	uncharacterized LOC101927157	ncRNA
LOC101927157	Exon (uc284pwh.1/101927179, exon 3 of 3)	uncharacterized LOC101927157	ncRNA
LOC101927178	3' UTR	uncharacterized LOC101927178	ncRNA
LOC101927211	Exon (uc003pdt.5/51715, exon 7 of 7)	uncharacterized LOC101927211	ncRNA
LOC101927237	3' UTR	uncharacterized LOC101927237	ncRNA
LOC101927237	3' UTR	uncharacterized LOC101927237	ncRNA
LOC101927237	3' UTR	uncharacterized LOC101927237	ncRNA
LOC101927237	3' UTR	uncharacterized LOC101927237	ncRNA
LOC101927305	Exon (uc062zoh.1/uc062zoh.1, exon 1 of 3)	uncharacterized LOC101927305	ncRNA
LOC101927310	Exon (uc059nrf.1/uc059nrf.1, exon 1 of 5)	uncharacterized LOC101927310	ncRNA
LOC101927310	Exon (uc059nrf.1/uc059nrf.1, exon 2 of 5)	uncharacterized LOC101927310	ncRNA
LOC101927310	Exon (uc059nrf.1/uc059nrf.1, exon 3 of 5)	uncharacterized LOC101927310	ncRNA
LOC101927310	Exon (uc059nrg.1/uc059nrg.1, exon 3 of 3)	uncharacterized LOC101927310	ncRNA
LOC101927310	Exon (uc059nrg.1/uc059nrg.1, exon 3 of 3)	uncharacterized LOC101927310	ncRNA
LOC101927310	Exon (uc059nri.1/uc059nri.1, exon 3 of 5)	uncharacterized LOC101927310	ncRNA
LOC101927310	Exon (uc059nri.1/uc059nri.1, exon 4 of 5)	uncharacterized LOC101927310	ncRNA
LOC101927310	Exon (uc059nrj.1/91948, exon 4 of 6)	uncharacterized LOC101927310	ncRNA
LOC101927365	5' UTR	uncharacterized LOC101927365	ncRNA
LOC101927365	Exon (uc003ppo.5/25957, exon 5 of 12)	uncharacterized LOC101927365	ncRNA
LOC101927365	Exon (uc003ppo.5/25957, exon 6 of 12)	uncharacterized LOC101927365	ncRNA
LOC101927365	5' UTR	uncharacterized LOC101927365	ncRNA
LOC101927365	Exon (uc003ppo.5/25957, exon 4 of 12)	uncharacterized LOC101927365	ncRNA
LOC101927378	5' UTR	uncharacterized LOC101927378	ncRNA
LOC101927468	Exon (uc057khg.1/uc057khg.1, exon 2 of 2)	uncharacterized LOC101927468	ncRNA
LOC101927468	Exon (uc057khg.1/uc057khg.1, exon 2 of 2)	uncharacterized LOC101927468	ncRNA
LOC101927468	Exon (uc057khg.1/uc057khg.1, exon 2 of 2)	uncharacterized LOC101927468	ncRNA
LOC101927482	Exon (uc002utm.2/57520, exon 19 of 29)	uncharacterized LOC101927482	ncRNA
LOC101927501	Exon (uc004dfw.1/101927501, exon 3 of 6)	uncharacterized LOC101927501	ncRNA
LOC101927501	Exon (uc004dfw.1/101927501, exon 3 of 6)	uncharacterized LOC101927501	ncRNA
LOC101927523	3' UTR	uncharacterized LOC101927523	ncRNA
LOC101927523	3' UTR	uncharacterized LOC101927523	ncRNA
LOC101927523	Exon (uc001kyh.3/159686, exon 17 of 18)	uncharacterized LOC101927523	ncRNA
LOC101927539	Exon (uc010wnm.2/uc010wnm.2, exon 9 of 14)	uncharacterized LOC101927539	ncRNA
LOC101927550	Exon (uc003upp.3/8295, exon 66 of 72)	uncharacterized LOC101927550	ncRNA
LOC101927550	Exon (uc003upp.3/8295, exon 67 of 72)	uncharacterized LOC101927550	ncRNA
LOC101927550	Exon (uc003upp.3/8295, exon 67 of 72)	uncharacterized LOC101927550	ncRNA
LOC101927550	Exon (uc003upp.3/8295, exon 68 of 72)	uncharacterized LOC101927550	ncRNA
LOC101927550	Exon (uc003upv.3/57154, exon 12 of 18)	uncharacterized LOC101927550	ncRNA
LOC101927550	Exon (uc003upv.3/57154, exon 13 of 18)	uncharacterized LOC101927550	ncRNA
LOC101927550	Exon (uc003upv.3/57154, exon 14 of 18)	uncharacterized LOC101927550	ncRNA
LOC101927550	Exon (uc003upv.3/57154, exon 15 of 18)	uncharacterized LOC101927550	ncRNA
LOC101927550	Exon (uc003upv.3/57154, exon 6 of 18)	uncharacterized LOC101927550	ncRNA
LOC101927550	Exon (uc003upv.3/57154, exon 7 of 18)	uncharacterized LOC101927550	ncRNA
LOC101927550	Exon (uc003upv.3/57154, exon 8 of 18)	uncharacterized LOC101927550	ncRNA
LOC101927550	Exon (uc003upv.3/57154, exon 9 of 18)	uncharacterized LOC101927550	ncRNA
LOC101927550	Exon (uc064frx.1/101927550, exon 2 of 2)	uncharacterized LOC101927550	ncRNA
LOC101927550	Exon (uc064fry.1/uc064fry.1, exon 1 of 2)	uncharacterized LOC101927550	ncRNA
LOC101927557	Exon (uc010wnm.2/uc010wnm.2, exon 7 of 14)	uncharacterized LOC101927557	ncRNA
LOC101927572	Exon (uc002ocy.4/101927572, exon 3 of 4)	uncharacterized LOC101927572	ncRNA
LOC101927668	Exon (uc032zgg.2/101927668, exon 2 of 6)	uncharacterized LOC101927668	ncRNA
LOC101927708	Exon (uc057ycf.1/101927708, exon 2 of 5)	uncharacterized LOC101927708	ncRNA
LOC101927708	Exon (uc057ycf.1/101927708, exon 3 of 5)	uncharacterized LOC101927708	ncRNA
LOC101927793	Exon (uc002fml.3/863, exon 3 of 11)	uncharacterized LOC101927793	ncRNA
LOC101927793	Exon (uc002fml.3/863, exon 4 of 11)	uncharacterized LOC101927793	ncRNA
LOC101927815	Exon (uc003wqa.4/101927815, exon 2 of 5)	uncharacterized LOC101927815	ncRNA
LOC101927815	Exon (uc003wqa.4/101927815, exon 3 of 5)	uncharacterized LOC101927815	ncRNA
LOC101927815	Exon (uc064jzf.1/101927815, exon 2 of 4)	uncharacterized LOC101927815	ncRNA
LOC101927815	Exon (uc064jzk.1/uc064jzk.1, exon 2 of 5)	uncharacterized LOC101927815	ncRNA
LOC101927815	Exon (uc284qjj.1/uc284qjj.1, exon 1 of 3)	uncharacterized LOC101927815	ncRNA
LOC101927829	Exon (uc284pts.1/101927829, exon 2 of 17)	uncharacterized LOC101927829	ncRNA
LOC101927829	Exon (uc284pts.1/101927829, exon 3 of 17)	uncharacterized LOC101927829	ncRNA
LOC101927907	Exon (uc061lbm.1/uc061lbm.1, exon 1 of 1)	uncharacterized LOC101927907	ncRNA
LOC101927950	Exon (uc010jnv.2/10667, exon 6 of 7)	uncharacterized LOC101927950	ncRNA
LOC101927972	Exon (uc010jnv.2/10667, exon 5 of 7)	uncharacterized LOC101927972	ncRNA
LOC101928020	Exon (uc061rym.1/101928020, exon 3 of 4)	uncharacterized LOC101928020	ncRNA
LOC101928063	Exon (uc031rlg.1/7711, exon 5 of 5)	uncharacterized LOC101928063	ncRNA
LOC101928150	Exon (uc057rnq.1/uc057rnq.1, exon 6 of 7)	uncharacterized LOC101928150	ncRNA
LOC101928150	Exon (uc057rns.1/uc057rns.1, exon 8 of 9)	uncharacterized LOC101928150	ncRNA
LOC101928150	Exon (uc057rns.1/uc057rns.1, exon 8 of 9)	uncharacterized LOC101928150	ncRNA
LOC101928150	Exon (uc057rob.1/101928150, exon 3 of 4)	uncharacterized LOC101928150	ncRNA
LOC101928298	Exon (uc057rps.1/uc057rps.1, exon 1 of 2)	uncharacterized LOC101928298	ncRNA
LOC101928298	Exon (uc057rps.1/uc057rps.1, exon 2 of 2)	uncharacterized LOC101928298	ncRNA
LOC101928324	3' UTR	uncharacterized LOC101928324	ncRNA
LOC101928461	Exon (uc003qhc.4/4217, exon 10 of 30)	uncharacterized LOC101928461	ncRNA
LOC101928461	Exon (uc003qhc.4/4217, exon 11 of 30)	uncharacterized LOC101928461	ncRNA
LOC101928461	Exon (uc003qhc.4/4217, exon 11 of 30)	uncharacterized LOC101928461	ncRNA
LOC101928461	Exon (uc003qhc.4/4217, exon 12 of 30)	uncharacterized LOC101928461	ncRNA
LOC101928461	Exon (uc003qhc.4/4217, exon 13 of 30)	uncharacterized LOC101928461	ncRNA
LOC101928461	Exon (uc003qhc.4/4217, exon 14 of 30)	uncharacterized LOC101928461	ncRNA
LOC101928461	Exon (uc003qhc.4/4217, exon 15 of 30)	uncharacterized LOC101928461	ncRNA
LOC101928461	Exon (uc003qhc.4/4217, exon 16 of 30)	uncharacterized LOC101928461	ncRNA
LOC101928461	Exon (uc003qhc.4/4217, exon 17 of 30)	uncharacterized LOC101928461	ncRNA
LOC101928461	Exon (uc003qhc.4/4217, exon 5 of 30)	uncharacterized LOC101928461	ncRNA
LOC101928461	Exon (uc003qhc.4/4217, exon 6 of 30)	uncharacterized LOC101928461	ncRNA
LOC101928461	Exon (uc003qhc.4/4217, exon 7 of 30)	uncharacterized LOC101928461	ncRNA
LOC101928461	Exon (uc003qhc.4/4217, exon 8 of 30)	uncharacterized LOC101928461	ncRNA
LOC101928461	Exon (uc003qhc.4/4217, exon 9 of 30)	uncharacterized LOC101928461	ncRNA
LOC101928461	Exon (uc003qhc.4/4217, exon 4 of 30)	uncharacterized LOC101928461	ncRNA
LOC101928461	Exon (uc003qhc.4/4217, exon 18 of 30)	uncharacterized LOC101928461	ncRNA
LOC101928464	Exon (uc021upl.2/729747, exon 4 of 4)	uncharacterized LOC101928464	ncRNA
LOC101928622	Exon (uc062vvo.1/uc062vvo.1, exon 3 of 4)	uncharacterized LOC101928622	ncRNA
LOC101928622	Exon (uc062vvo.1/uc062vvo.1, exon 1 of 4)	uncharacterized LOC101928622	ncRNA
LOC101928622	Exon (uc062vvo.1/uc062vvo.1, exon 2 of 4)	uncharacterized LOC101928622	ncRNA
LOC101928622	Exon (uc062vvo.1/uc062vvo.1, exon 3 of 4)	uncharacterized LOC101928622	ncRNA
LOC101928622	Exon (uc062vvo.1/uc062vvo.1, exon 4 of 4)	uncharacterized LOC101928622	ncRNA
LOC101928626	Exon (uc057avp.1/uc057avp.1, exon 2 of 3)	uncharacterized LOC101928626	ncRNA
LOC101928696	3' UTR	uncharacterized LOC101928696	ncRNA
LOC101928696	3' UTR	uncharacterized LOC101928696	ncRNA
LOC101928696	3' UTR	uncharacterized LOC101928696	ncRNA
LOC101928708	Exon (uc002fjt.1/uc002fjt.1, exon 2 of 5)	uncharacterized LOC101928708	ncRNA
LOC101928708	Exon (uc002fjt.1/uc002fjt.1, exon 2 of 5)	uncharacterized LOC101928708	ncRNA
LOC101928708	Exon (uc002fjt.1/uc002fjt.1, exon 2 of 5)	uncharacterized LOC101928708	ncRNA
LOC101928708	Exon (uc002fjt.1/uc002fjt.1, exon 3 of 5)	uncharacterized LOC101928708	ncRNA
LOC101928708	Exon (uc002fjt.1/uc002fjt.1, exon 4 of 5)	uncharacterized LOC101928708	ncRNA
LOC101928708	Exon (uc002fjt.1/uc002fjt.1, exon 2 of 5)	uncharacterized LOC101928708	ncRNA
LOC101928855	3' UTR	uncharacterized LOC101928855	ncRNA
LOC101928855	3' UTR	uncharacterized LOC101928855	ncRNA
LOC101928855	3' UTR	uncharacterized LOC101928855	ncRNA
LOC101928855	3' UTR	uncharacterized LOC101928855	ncRNA
LOC101928858	Exon (uc063edj.1/uc063edj.1, exon 4 of 4)	uncharacterized LOC101928858	ncRNA
LOC101928858	Exon (uc063edj.1/uc063edj.1, exon 4 of 4)	uncharacterized LOC101928858	ncRNA
LOC101928858	Exon (uc063edj.1/uc063edj.1, exon 4 of 4)	uncharacterized LOC101928858	ncRNA
LOC101928896	5' UTR	uncharacterized LOC101928896	ncRNA
LOC101928896	Exon (uc001ozi.3/79731, exon 7 of 14)	uncharacterized LOC101928896	ncRNA
LOC101928942	Exon (uc003hmh.3/5593, exon 5 of 19)	uncharacterized LOC101928942	ncRNA
LOC101928978	Exon (uc010ikd.3/101928978, exon 2 of 6)	uncharacterized LOC101928978	ncRNA
LOC101928988	3' UTR	uncharacterized LOC101928988	ncRNA
LOC101928988	3' UTR	uncharacterized LOC101928988	ncRNA
LOC101929057	Exon (uc003pnn.2/23195, exon 30 of 102)	uncharacterized LOC101929057	ncRNA
LOC101929057	Exon (uc003pnn.2/23195, exon 31 of 102)	uncharacterized LOC101929057	ncRNA
LOC101929057	Exon (uc003pnn.2/23195, exon 32 of 102)	uncharacterized LOC101929057	ncRNA
LOC101929057	Exon (uc003pnn.2/23195, exon 33 of 102)	uncharacterized LOC101929057	ncRNA
LOC101929057	Exon (uc003pnn.2/23195, exon 34 of 102)	uncharacterized LOC101929057	ncRNA
LOC101929057	Exon (uc003pnn.2/23195, exon 35 of 102)	uncharacterized LOC101929057	ncRNA
LOC101929057	Exon (uc003pnn.2/23195, exon 36 of 102)	uncharacterized LOC101929057	ncRNA
LOC101929057	Exon (uc003pnn.2/23195, exon 37 of 102)	uncharacterized LOC101929057	ncRNA
LOC101929057	Exon (uc003pnn.2/23195, exon 38 of 102)	uncharacterized LOC101929057	ncRNA
LOC101929057	Exon (uc003pnn.2/23195, exon 39 of 102)	uncharacterized LOC101929057	ncRNA
LOC101929057	Exon (uc003pnn.2/23195, exon 40 of 102)	uncharacterized LOC101929057	ncRNA
LOC101929057	Exon (uc003pnn.2/23195, exon 41 of 102)	uncharacterized LOC101929057	ncRNA
LOC101929057	Exon (uc003pnn.2/23195, exon 42 of 102)	uncharacterized LOC101929057	ncRNA
LOC101929057	Exon (uc003pnn.2/23195, exon 43 of 102)	uncharacterized LOC101929057	ncRNA
LOC101929057	Exon (uc003pnn.2/23195, exon 44 of 102)	uncharacterized LOC101929057	ncRNA
LOC101929057	Exon (uc003pnn.2/23195, exon 45 of 102)	uncharacterized LOC101929057	ncRNA
LOC101929057	Exon (uc003pnn.2/23195, exon 46 of 102)	uncharacterized LOC101929057	ncRNA
LOC101929057	Exon (uc003pnn.2/23195, exon 47 of 102)	uncharacterized LOC101929057	ncRNA
LOC101929057	Exon (uc003pnn.2/23195, exon 48 of 102)	uncharacterized LOC101929057	ncRNA
LOC101929057	Exon (uc003pnn.2/23195, exon 49 of 102)	uncharacterized LOC101929057	ncRNA
LOC101929057	Exon (uc003pnn.2/23195, exon 50 of 102)	uncharacterized LOC101929057	ncRNA
LOC101929057	Exon (uc003pnn.2/23195, exon 51 of 102)	uncharacterized LOC101929057	ncRNA
LOC101929057	Exon (uc003pnn.2/23195, exon 52 of 102)	uncharacterized LOC101929057	ncRNA
LOC101929057	Exon (uc003pnn.2/23195, exon 53 of 102)	uncharacterized LOC101929057	ncRNA
LOC101929057	Exon (uc003pnn.2/23195, exon 54 of 102)	uncharacterized LOC101929057	ncRNA
LOC101929057	Exon (uc003pnn.2/23195, exon 55 of 102)	uncharacterized LOC101929057	ncRNA
LOC101929057	Exon (uc003pnn.2/23195, exon 55 of 102)	uncharacterized LOC101929057	ncRNA
LOC101929057	Exon (uc003pnn.2/23195, exon 56 of 102)	uncharacterized LOC101929057	ncRNA
LOC101929057	Exon (uc003pnn.2/23195, exon 57 of 102)	uncharacterized LOC101929057	ncRNA
LOC101929057	Exon (uc003pnn.2/23195, exon 58 of 102)	uncharacterized LOC101929057	ncRNA
LOC101929057	Exon (uc003pnn.2/23195, exon 59 of 102)	uncharacterized LOC101929057	ncRNA
LOC101929057	Exon (uc003pnn.2/23195, exon 60 of 102)	uncharacterized LOC101929057	ncRNA
LOC101929057	Exon (uc003pnn.2/23195, exon 61 of 102)	uncharacterized LOC101929057	ncRNA
LOC101929057	Exon (uc003pnn.2/23195, exon 61 of 102)	uncharacterized LOC101929057	ncRNA
LOC101929057	Exon (uc003pnn.2/23195, exon 62 of 102)	uncharacterized LOC101929057	ncRNA
LOC101929057	Exon (uc003pnn.2/23195, exon 63 of 102)	uncharacterized LOC101929057	ncRNA
LOC101929057	Exon (uc003pnn.2/23195, exon 64 of 102)	uncharacterized LOC101929057	ncRNA
LOC101929057	Exon (uc003pnn.2/23195, exon 65 of 102)	uncharacterized LOC101929057	ncRNA
LOC101929057	Exon (uc003pnn.2/23195, exon 66 of 102)	uncharacterized LOC101929057	ncRNA
LOC101929057	Exon (uc003pnn.2/23195, exon 67 of 102)	uncharacterized LOC101929057	ncRNA
LOC101929057	Exon (uc003pnn.2/23195, exon 68 of 102)	uncharacterized LOC101929057	ncRNA
LOC101929057	Exon (uc003pnn.2/23195, exon 69 of 102)	uncharacterized LOC101929057	ncRNA
LOC101929057	Exon (uc003pnn.2/23195, exon 70 of 102)	uncharacterized LOC101929057	ncRNA
LOC101929057	Exon (uc003pnn.2/23195, exon 71 of 102)	uncharacterized LOC101929057	ncRNA
LOC101929057	Exon (uc003pnn.2/23195, exon 72 of 102)	uncharacterized LOC101929057	ncRNA
LOC101929057	Exon (uc003pnn.2/23195, exon 73 of 102)	uncharacterized LOC101929057	ncRNA
LOC101929057	Exon (uc003pnn.2/23195, exon 74 of 102)	uncharacterized LOC101929057	ncRNA
LOC101929057	Exon (uc003pnn.2/23195, exon 75 of 102)	uncharacterized LOC101929057	ncRNA
LOC101929057	Exon (uc003pnn.2/23195, exon 76 of 102)	uncharacterized LOC101929057	ncRNA
LOC101929057	Exon (uc003pnn.2/23195, exon 28 of 102)	uncharacterized LOC101929057	ncRNA
LOC101929057	Exon (uc003pnn.2/23195, exon 29 of 102)	uncharacterized LOC101929057	ncRNA
LOC101929099	Exon (uc057jsu.1/9398, exon 5 of 9)	uncharacterized LOC101929099	ncRNA
LOC101929099	Exon (uc057jsu.1/9398, exon 6 of 9)	uncharacterized LOC101929099	ncRNA
LOC101929099	Exon (uc057jsu.1/9398, exon 6 of 9)	uncharacterized LOC101929099	ncRNA
LOC101929099	Exon (uc057jsu.1/9398, exon 8 of 9)	uncharacterized LOC101929099	ncRNA
LOC101929147	Exon (uc001eho.2/101929147, exon 3 of 4)	uncharacterized LOC101929147	ncRNA
LOC101929147	Exon (uc001eho.2/101929147, exon 4 of 4)	uncharacterized LOC101929147	ncRNA
LOC101929231	Exon (uc002txc.4/27249, exon 4 of 8)	uncharacterized LOC101929231	ncRNA
LOC101929340	3' UTR	uncharacterized LOC101929340	ncRNA
LOC101929340	3' UTR	uncharacterized LOC101929340	ncRNA
LOC101929340	3' UTR	uncharacterized LOC101929340	ncRNA
LOC101929445	3' UTR	uncharacterized LOC101929445	ncRNA
LOC101929445	Exon (uc001jaj.4/9790, exon 22 of 23)	uncharacterized LOC101929445	ncRNA
LOC101929445	Exon (uc001jaj.4/9790, exon 22 of 23)	uncharacterized LOC101929445	ncRNA
LOC101929445	Exon (uc001jaj.4/9790, exon 23 of 23)	uncharacterized LOC101929445	ncRNA
LOC101929529	Exon (uc062ytt.1/79807, exon 6 of 6)	uncharacterized LOC101929529	ncRNA
LOC101929572	3' UTR	uncharacterized LOC101929572	ncRNA
LOC101929572	3' UTR	uncharacterized LOC101929572	ncRNA
LOC101929572	3' UTR	uncharacterized LOC101929572	ncRNA
LOC101929572	3' UTR	uncharacterized LOC101929572	ncRNA
LOC101929572	Exon (uc058yqk.1/uc058yqk.1, exon 1 of 4)	uncharacterized LOC101929572	ncRNA
LOC101929577	3' UTR	uncharacterized LOC101929577	ncRNA
LOC101929577	3' UTR	uncharacterized LOC101929577	ncRNA
LOC101929596	Exon (uc061iid.1/101929596, exon 2 of 5)	uncharacterized LOC101929596	ncRNA
LOC101929680	Exon (uc002udp.4/101929680, exon 4 of 12)	uncharacterized LOC101929680	ncRNA
LOC101929680	Exon (uc002udp.4/101929680, exon 4 of 12)	uncharacterized LOC101929680	ncRNA
LOC101929680	Exon (uc010fpl.4/6335, exon 24 of 27)	uncharacterized LOC101929680	ncRNA
LOC101929680	Exon (uc010fpl.4/6335, exon 25 of 27)	uncharacterized LOC101929680	ncRNA
LOC101929680	Exon (uc010fpl.4/6335, exon 26 of 27)	uncharacterized LOC101929680	ncRNA
LOC101929680	Exon (uc010fpl.4/6335, exon 26 of 27)	uncharacterized LOC101929680	ncRNA
LOC101929680	Exon (uc010fpl.4/6335, exon 27 of 27)	uncharacterized LOC101929680	ncRNA
LOC101929680	Exon (uc010fpl.4/6335, exon 27 of 27)	uncharacterized LOC101929680	ncRNA
LOC101929680	Exon (uc010fpl.4/6335, exon 27 of 27)	uncharacterized LOC101929680	ncRNA
LOC101929680	Exon (uc010fpl.4/6335, exon 27 of 27)	uncharacterized LOC101929680	ncRNA
LOC101929680	Exon (uc010fpl.4/6335, exon 27 of 27)	uncharacterized LOC101929680	ncRNA
LOC101929680	Exon (uc061pes.1/6323, exon 15 of 26)	uncharacterized LOC101929680	ncRNA
LOC101929709	Exon (uc064ohe.1/101929709, exon 4 of 7)	uncharacterized LOC101929709	ncRNA
LOC101929709	Exon (uc064ohe.1/101929709, exon 5 of 7)	uncharacterized LOC101929709	ncRNA
LOC101929709	Exon (uc064ohe.1/101929709, exon 5 of 7)	uncharacterized LOC101929709	ncRNA
LOC101929709	Exon (uc064ohf.1/uc064ohf.1, exon 1 of 3)	uncharacterized LOC101929709	ncRNA
LOC101929709	Exon (uc064ohf.1/uc064ohf.1, exon 3 of 3)	uncharacterized LOC101929709	ncRNA
LOC101929753	Exon (uc002ufv.6/140469, exon 23 of 30)	uncharacterized LOC101929753	ncRNA
LOC101929753	Exon (uc002ufv.6/140469, exon 24 of 30)	uncharacterized LOC101929753	ncRNA
LOC101929753	Exon (uc002ufv.6/140469, exon 27 of 30)	uncharacterized LOC101929753	ncRNA
LOC101929753	Exon (uc002ufv.6/140469, exon 9 of 30)	uncharacterized LOC101929753	ncRNA
LOC102546299	Exon (uc063jjg.1/102546299, exon 3 of 6)	uncharacterized LOC102546299	ncRNA
LOC102606465	Exon (uc057irq.1/102606465, exon 4 of 5)	uncharacterized LOC102606465	ncRNA
LOC102606465	Exon (uc031ujg.2/102606465, exon 5 of 5)	uncharacterized LOC102606465	ncRNA
LOC102723322	3' UTR	uncharacterized LOC102723322	ncRNA
LOC102723322	3' UTR	uncharacterized LOC102723322	ncRNA
LOC102723322	Exon (uc003ycw.4/85444, exon 19 of 19)	uncharacterized LOC102723322	ncRNA
LOC102723439	Exon (uc010qlb.3/132, exon 7 of 10)	uncharacterized LOC102723439	ncRNA
LOC102723439	Exon (uc010qlb.3/132, exon 8 of 10)	uncharacterized LOC102723439	ncRNA
LOC102723582	3' UTR	uncharacterized LOC102723582	ncRNA
LOC102723582	3' UTR	uncharacterized LOC102723582	ncRNA
LOC102723582	3' UTR	uncharacterized LOC102723582	ncRNA
LOC102723582	3' UTR	uncharacterized LOC102723582	ncRNA
LOC102723672	Exon (uc284pzk.1/uc284pzk.1, exon 1 of 4)	uncharacterized LOC102723672	ncRNA
LOC102723672	Exon (uc284pzk.1/uc284pzk.1, exon 2 of 4)	uncharacterized LOC102723672	ncRNA
LOC102723672	Exon (uc284pzk.1/uc284pzk.1, exon 3 of 4)	uncharacterized LOC102723672	ncRNA
LOC102723692	Exon (uc059ric.1/102723692, exon 3 of 3)	uncharacterized LOC102723692	ncRNA
LOC102723692	Exon (uc059ric.1/102723692, exon 3 of 3)	uncharacterized LOC102723692	ncRNA
LOC102723692	Exon (uc059ric.1/102723692, exon 3 of 3)	uncharacterized LOC102723692	ncRNA
LOC102723828	Exon (uc062vvf.1/102723828, exon 2 of 3)	uncharacterized LOC102723828	ncRNA
LOC102723883	Exon (uc063pjk.1/uc063pjk.1, exon 1 of 2)	uncharacterized LOC102723883	ncRNA
LOC102723883	Exon (uc063pjk.1/uc063pjk.1, exon 2 of 2)	uncharacterized LOC102723883	ncRNA
LOC102723883	Exon (uc063pjk.1/uc063pjk.1, exon 2 of 2)	uncharacterized LOC102723883	ncRNA
LOC102723883	Exon (uc063pjk.1/uc063pjk.1, exon 2 of 2)	uncharacterized LOC102723883	ncRNA
LOC102723968	Exon (uc001vii.1/uc001vii.1, exon 1 of 6)	uncharacterized LOC102723968	ncRNA
LOC102723968	Exon (uc001vii.1/uc001vii.1, exon 1 of 6)	uncharacterized LOC102723968	ncRNA
LOC102723968	Exon (uc001vii.1/uc001vii.1, exon 1 of 6)	uncharacterized LOC102723968	ncRNA
LOC102724265	Exon (uc058eqb.1/uc058eqb.1, exon 3 of 3)	uncharacterized LOC102724265	ncRNA
LOC102724265	Exon (uc058eqd.1/uc058eqd.1, exon 4 of 5)	uncharacterized LOC102724265	ncRNA
LOC102724265	Exon (uc058eqd.1/uc058eqd.1, exon 5 of 5)	uncharacterized LOC102724265	ncRNA
LOC102724265	Exon (uc058eqf.2/uc058eqf.2, exon 1 of 2)	uncharacterized LOC102724265	ncRNA
LOC102724467	Exon (uc059yff.1/102724467, exon 3 of 3)	uncharacterized LOC102724467	ncRNA
LOC102724552	Exon (uc001ape.4/473, exon 12 of 24)	uncharacterized LOC102724552	ncRNA
LOC102724691	Exon (uc002tcn.5/64965, exon 2 of 11)	uncharacterized LOC102724691	ncRNA
LOC103171574	Exon (uc059mro.1/uc059mro.1, exon 1 of 1)	uncharacterized LOC103171574	ncRNA
LOC105370586	Exon (uc284nlf.1/9369, exon 11 of 20)	uncharacterized LOC105370586	ncRNA
LOC105370586	Exon (uc284nlf.1/9369, exon 11 of 20)	uncharacterized LOC105370586	ncRNA
LOC105370586	Exon (uc284nlf.1/9369, exon 12 of 20)	uncharacterized LOC105370586	ncRNA
LOC105370586	Exon (uc284nlf.1/9369, exon 12 of 20)	uncharacterized LOC105370586	ncRNA
LOC105370622	Exon (uc001xyp.4/145567, exon 5 of 20)	uncharacterized LOC105370622	ncRNA
LOC105372069	3' UTR	uncharacterized LOC105372069	ncRNA
LOC105372069	3' UTR	uncharacterized LOC105372069	ncRNA
LOC105372069	3' UTR	uncharacterized LOC105372069	ncRNA
LOC105372069	3' UTR	uncharacterized LOC105372069	ncRNA
LOC105372069	3' UTR	uncharacterized LOC105372069	ncRNA
LOC105372069	3' UTR	uncharacterized LOC105372069	ncRNA
LOC105372069	5' UTR	uncharacterized LOC105372069	ncRNA
LOC105372069	5' UTR	uncharacterized LOC105372069	ncRNA
LOC105374205	Exon (uc062pun.1/uc062pun.1, exon 1 of 2)	uncharacterized LOC105374205	ncRNA
LOC105374952	Exon (uc010jpl.2/9972, exon 2 of 21)	uncharacterized LOC105374952	ncRNA
LOC105374952	Exon (uc010jpl.2/9972, exon 3 of 21)	uncharacterized LOC105374952	ncRNA
LOC105374952	Exon (uc010jpl.2/9972, exon 4 of 21)	uncharacterized LOC105374952	ncRNA
LOC105374952	Exon (uc010jpl.2/9972, exon 5 of 21)	uncharacterized LOC105374952	ncRNA
LOC105374952	Exon (uc010jpl.2/9972, exon 6 of 21)	uncharacterized LOC105374952	ncRNA
LOC105374952	Exon (uc010jpl.2/9972, exon 7 of 21)	uncharacterized LOC105374952	ncRNA
LOC105374952	Exon (uc010jpl.2/9972, exon 8 of 21)	uncharacterized LOC105374952	ncRNA
LOC105374952	Exon (uc010jpl.2/9972, exon 9 of 21)	uncharacterized LOC105374952	ncRNA
LOC105374952	Exon (uc010jpl.2/9972, exon 11 of 21)	uncharacterized LOC105374952	ncRNA
LOC105374952	Exon (uc010jpl.2/9972, exon 10 of 21)	uncharacterized LOC105374952	ncRNA
LOC105375972	Exon (uc022bdl.2/uc022bdl.2, exon 1 of 1)	uncharacterized LOC105375972	ncRNA
LOC105376736	3' UTR	uncharacterized LOC105376736	ncRNA
LOC105376736	Exon (uc001asb.4/5394, exon 3 of 24)	uncharacterized LOC105376736	ncRNA
LOC105377763	Exon (uc063kow.1/105377763, exon 3 of 3)	uncharacterized LOC105377763	ncRNA
LOC105616981	Exon (uc061pfz.1/105616981, exon 2 of 2)	uncharacterized LOC105616981	ncRNA
LOC105616981	Exon (uc061pfz.1/105616981, exon 2 of 2)	uncharacterized LOC105616981	ncRNA
LOC145783	5' UTR	uncharacterized LOC145783	ncRNA
LOC145783	5' UTR	uncharacterized LOC145783	ncRNA
LOC149373	Exon (uc057qih.1/440730, exon 6 of 10)	uncharacterized LOC149373	ncRNA
LOC149373	Exon (uc057qih.1/440730, exon 6 of 10)	uncharacterized LOC149373	ncRNA
LOC149373	Exon (uc057qih.1/440730, exon 7 of 10)	uncharacterized LOC149373	ncRNA
LOC149373	Exon (uc057qih.1/440730, exon 2 of 10)	uncharacterized LOC149373	ncRNA
LOC149373	Exon (uc057qih.1/440730, exon 3 of 10)	uncharacterized LOC149373	ncRNA
LOC149373	Exon (uc057qih.1/440730, exon 5 of 10)	uncharacterized LOC149373	ncRNA
LOC171391	Exon (uc057xlw.1/171391, exon 2 of 2)	uncharacterized LOC171391	ncRNA
LOC283177	Exon (uc001qhs.4/283177, exon 5 of 6)	uncharacterized LOC283177	ncRNA
LOC283683	Exon (uc001yvf.3/283683, exon 3 of 5)	uncharacterized LOC283683	ncRNA
LOC284009	3' UTR	uncharacterized LOC284009	ncRNA
LOC284009	3' UTR	uncharacterized LOC284009	ncRNA
LOC284009	3' UTR	uncharacterized LOC284009	ncRNA
LOC284009	3' UTR	uncharacterized LOC284009	ncRNA
LOC284009	3' UTR	uncharacterized LOC284009	ncRNA
LOC284930	Exon (uc003bik.2/284930, exon 2 of 9)	uncharacterized LOC284930	ncRNA
LOC284930	Exon (uc003bik.2/284930, exon 2 of 9)	uncharacterized LOC284930	ncRNA
LOC339059	Exon (uc010vpb.3/9780, exon 2 of 51)	uncharacterized LOC339059	ncRNA
LOC339260	Exon (uc060cqn.1/440416, exon 4 of 4)	uncharacterized LOC339260	ncRNA
LOC339260	Exon (uc060cqp.1/440416, exon 4 of 5)	uncharacterized LOC339260	ncRNA
LOC339260	Exon (uc060cqr.1/uc060cqr.1, exon 3 of 3)	uncharacterized LOC339260	ncRNA
LOC339260	Exon (uc060cqr.1/uc060cqr.1, exon 3 of 3)	uncharacterized LOC339260	ncRNA
LOC339298	Exon (uc060qel.1/uc060qel.1, exon 2 of 2)	uncharacterized LOC339298	ncRNA
LOC399715	Exon (uc021pms.2/399715, exon 2 of 7)	uncharacterized LOC399715	ncRNA
LOC400655	Exon (uc002lla.3/400655, exon 8 of 10)	uncharacterized LOC400655	ncRNA
LOC400655	Exon (uc002lla.3/400655, exon 2 of 10)	uncharacterized LOC400655	ncRNA
LOC400655	Exon (uc002lla.3/400655, exon 6 of 10)	uncharacterized LOC400655	ncRNA
LOC400655	Exon (uc060qav.1/400655, exon 4 of 4)	uncharacterized LOC400655	ncRNA
LOC400655	Exon (uc002lla.3/400655, exon 3 of 10)	uncharacterized LOC400655	ncRNA
LOC400655	Exon (uc060qax.1/400655, exon 3 of 3)	uncharacterized LOC400655	ncRNA
LOC400655	Exon (uc060qav.1/400655, exon 4 of 4)	uncharacterized LOC400655	ncRNA
LOC400655	Exon (uc002lla.3/400655, exon 7 of 10)	uncharacterized LOC400655	ncRNA
LOC400655	Exon (uc002lla.3/400655, exon 9 of 10)	uncharacterized LOC400655	ncRNA
LOC400655	Exon (uc060qav.1/400655, exon 4 of 4)	uncharacterized LOC400655	ncRNA
LOC401312	Exon (uc064bxr.1/401312, exon 3 of 5)	uncharacterized LOC401312	ncRNA
LOC401320	Exon (uc064cng.1/401320, exon 2 of 9)	uncharacterized LOC401320	ncRNA
LOC441242	Exon (uc064dyp.1/uc064dyp.1, exon 2 of 4)	uncharacterized LOC441242	ncRNA
LOC550113	Exon (uc003hdt.2/389208, exon 7 of 10)	uncharacterized LOC550113	ncRNA
LOC550113	Exon (uc003hdt.2/389208, exon 3 of 10)	uncharacterized LOC550113	ncRNA
LOC648987	Exon (uc003jnd.4/648987, exon 2 of 2)	uncharacterized LOC648987	ncRNA
LOC729737	Exon (uc057aui.1/uc057aui.1, exon 1 of 2)	uncharacterized LOC729737	ncRNA
LOC729737	Exon (uc057aui.1/uc057aui.1, exon 1 of 2)	uncharacterized LOC729737	ncRNA
LOC729737	Exon (uc057auk.1/uc057auk.1, exon 7 of 8)	uncharacterized LOC729737	ncRNA
LUCAT1	Exon (uc003kju.4/84059, exon 87 of 90)	lung cancer associated transcript 1 (non-protein coding)	ncRNA
LUCAT1	Exon (uc003kju.4/84059, exon 87 of 90)	lung cancer associated transcript 1 (non-protein coding)	ncRNA
LY86-AS1	Exon (uc003mww.5/285780, exon 3 of 8)	LY86 antisense RNA 1	ncRNA
MACC1-AS1	5' UTR	MACC1 antisense RNA 1	ncRNA
MACC1-AS1	Exon (uc003sus.5/346389, exon 5 of 7)	MACC1 antisense RNA 1	ncRNA
MACC1-AS1	Exon (uc003sus.5/346389, exon 5 of 7)	MACC1 antisense RNA 1	ncRNA
MACC1-AS1	Exon (uc003sus.5/346389, exon 5 of 7)	MACC1 antisense RNA 1	ncRNA
MACC1-AS1	Exon (uc003sus.5/346389, exon 5 of 7)	MACC1 antisense RNA 1	ncRNA
MACC1-AS1	Exon (uc003sus.5/346389, exon 5 of 7)	MACC1 antisense RNA 1	ncRNA
MACC1-AS1	Exon (uc003sus.5/346389, exon 5 of 7)	MACC1 antisense RNA 1	ncRNA
MACC1-AS1	Exon (uc003sus.5/346389, exon 5 of 7)	MACC1 antisense RNA 1	ncRNA
MACC1-AS1	Exon (uc003sus.5/346389, exon 6 of 7)	MACC1 antisense RNA 1	ncRNA
MAFA-AS1	Exon (uc064qys.1/uc064qys.1, exon 1 of 3)	MAFA antisense RNA 1	ncRNA
MAFA-AS1	Exon (uc064qys.1/uc064qys.1, exon 2 of 3)	MAFA antisense RNA 1	ncRNA
MAN1B1-AS1	3' UTR	MAN1B1 antisense RNA 1 (head to head)	ncRNA
MAP3K14-AS1	Exon (uc060ggr.1/100133991, exon 3 of 4)	MAP3K14 antisense RNA 1	ncRNA
MAP3K14-AS1	Exon (uc060ggr.1/100133991, exon 4 of 4)	MAP3K14 antisense RNA 1	ncRNA
MAP3K14-AS1	Exon (uc060ggs.1/100133991, exon 2 of 2)	MAP3K14 antisense RNA 1	ncRNA
MAP3K20-AS1	Exon (uc002uib.4/339751, exon 8 of 8)	MAP3K20 antisense RNA 1	ncRNA
MAP3K20-AS1	Exon (uc002uib.4/339751, exon 8 of 8)	MAP3K20 antisense RNA 1	ncRNA
MAP3K20-AS1	Exon (uc061ptb.1/51776, exon 11 of 12)	MAP3K20 antisense RNA 1	ncRNA
MAP3K20-AS1	Exon (uc061ptb.1/51776, exon 5 of 12)	MAP3K20 antisense RNA 1	ncRNA
MAP3K20-AS1	Exon (uc061ptb.1/51776, exon 7 of 12)	MAP3K20 antisense RNA 1	ncRNA
MAP3K20-AS1	Exon (uc061ptb.1/51776, exon 8 of 12)	MAP3K20 antisense RNA 1	ncRNA
MAP3K20-AS1	Exon (uc061ptb.1/51776, exon 9 of 12)	MAP3K20 antisense RNA 1	ncRNA
MAP3K20-AS1	Exon (uc061ptc.1/51776, exon 14 of 20)	MAP3K20 antisense RNA 1	ncRNA
MAP3K20-AS1	Exon (uc061ptc.1/51776, exon 15 of 20)	MAP3K20 antisense RNA 1	ncRNA
MAP3K20-AS1	Exon (uc061ptc.1/51776, exon 16 of 20)	MAP3K20 antisense RNA 1	ncRNA
MAP3K20-AS1	Exon (uc061ptc.1/51776, exon 17 of 20)	MAP3K20 antisense RNA 1	ncRNA
MAP3K20-AS1	Exon (uc061ptc.1/51776, exon 18 of 20)	MAP3K20 antisense RNA 1	ncRNA
MCM3AP-AS1	Exon (uc062ayx.1/114044, exon 3 of 3)	MCM3AP antisense RNA 1	ncRNA
MCM3AP-AS1	Exon (uc062ayx.1/114044, exon 3 of 3)	MCM3AP antisense RNA 1	ncRNA
MCM3AP-AS1	Exon (uc062ayx.1/114044, exon 3 of 3)	MCM3AP antisense RNA 1	ncRNA
MCM3AP-AS1	Exon (uc062ayx.1/114044, exon 3 of 3)	MCM3AP antisense RNA 1	ncRNA
MCM3AP-AS1	Exon (uc062ayx.1/114044, exon 3 of 3)	MCM3AP antisense RNA 1	ncRNA
MCM3AP-AS1	Exon (uc062ayx.1/114044, exon 3 of 3)	MCM3AP antisense RNA 1	ncRNA
MCM3AP-AS1	Exon (uc062ayx.1/114044, exon 3 of 3)	MCM3AP antisense RNA 1	ncRNA
MCM3AP-AS1	Exon (uc002zir.3/8888, exon 27 of 28)	MCM3AP antisense RNA 1	ncRNA
MCM3AP-AS1	Exon (uc062ayv.1/114044, exon 2 of 3)	MCM3AP antisense RNA 1	ncRNA
MCM3AP-AS1	Exon (uc062ayx.1/114044, exon 3 of 3)	MCM3AP antisense RNA 1	ncRNA
MCM3AP-AS1	3' UTR	MCM3AP antisense RNA 1	ncRNA
MCM8-AS1	Exon (uc002wmk.4/84515, exon 16 of 19)	MCM8 antisense RNA 1	ncRNA
MCM8-AS1	Exon (uc002wmk.4/84515, exon 17 of 19)	MCM8 antisense RNA 1	ncRNA
MCM8-AS1	Exon (uc002wmk.4/84515, exon 18 of 19)	MCM8 antisense RNA 1	ncRNA
MCM8-AS1	Exon (uc032ozh.2/101929225, exon 4 of 5)	MCM8 antisense RNA 1	ncRNA
MCM8-AS1	3' UTR	MCM8 antisense RNA 1	ncRNA
MCM8-AS1	Exon (uc002wmk.4/84515, exon 14 of 19)	MCM8 antisense RNA 1	ncRNA
MCM8-AS1	Exon (uc002wmk.4/84515, exon 15 of 19)	MCM8 antisense RNA 1	ncRNA
MEF2C-AS1	Exon (uc003kjn.3/101929423, exon 4 of 4)	MEF2C antisense RNA 1	ncRNA
MEF2C-AS1	Exon (uc003kjn.3/101929423, exon 4 of 4)	MEF2C antisense RNA 1	ncRNA
MEF2C-AS1	Exon (uc063fgy.1/101929423, exon 4 of 5)	MEF2C antisense RNA 1	ncRNA
MIR101-2	3' UTR	microRNA 101-2	ncRNA
MIR101-2	3' UTR	microRNA 101-2	ncRNA
MIR103A1	3' UTR	microRNA 103a-1	ncRNA
MIR103A1	3' UTR	microRNA 103a-1	ncRNA
MIR103A2	Exon (uc002wkh.4/11237, exon 4 of 6)	microRNA 103a-2	ncRNA
MIR1183	3' UTR	microRNA 1183	ncRNA
MIR1184-1	Exon (uc004fmt.4/2157, exon 16 of 26)	microRNA 1184-1	ncRNA
MIR1184-1	Exon (uc004fmt.4/2157, exon 16 of 26)	microRNA 1184-1	ncRNA
MIR1231	3' UTR	microRNA 1231	ncRNA
MIR1231	Exon (uc057ojc.1/89796, exon 28 of 30)	microRNA 1231	ncRNA
MIR1231	Exon (uc057ojc.1/89796, exon 27 of 30)	microRNA 1231	ncRNA
MIR1231	Exon (uc057ojc.1/89796, exon 26 of 30)	microRNA 1231	ncRNA
MIR1237	3' UTR	microRNA 1237	ncRNA
MIR1255B2	Exon (uc010plk.4/55827, exon 6 of 21)	microRNA 1255b-2	ncRNA
MIR1255B2	Exon (uc010plk.4/55827, exon 7 of 21)	microRNA 1255b-2	ncRNA
MIR1255B2	Exon (uc010plk.4/55827, exon 8 of 21)	microRNA 1255b-2	ncRNA
MIR1255B2	Exon (uc057ncn.1/55827, exon 6 of 6)	microRNA 1255b-2	ncRNA
MIR1255B2	Exon (uc057ncm.1/55827, exon 5 of 5)	microRNA 1255b-2	ncRNA
MIR1255B2	Exon (uc010plk.4/55827, exon 9 of 21)	microRNA 1255b-2	ncRNA
MIR1256	5' UTR	microRNA 1256	ncRNA
MIR1273H	3' UTR	microRNA 1273h	ncRNA
MIR1273H	Exon (uc002dme.4/5579, exon 17 of 17)	microRNA 1273h	ncRNA
MIR1273H	3' UTR	microRNA 1273h	ncRNA
MIR1277	Exon (uc011mtr.3/54521, exon 2 of 18)	microRNA 1277	ncRNA
MIR1278	Exon (uc001gtb.4/79577, exon 8 of 17)	microRNA 1278	ncRNA
MIR1278	Exon (uc001gtb.4/79577, exon 7 of 17)	microRNA 1278	ncRNA
MIR1278	Exon (uc001gtb.4/79577, exon 3 of 17)	microRNA 1278	ncRNA
MIR1278	Exon (uc001gtb.4/79577, exon 10 of 17)	microRNA 1278	ncRNA
MIR1278	Exon (uc001gtb.4/79577, exon 9 of 17)	microRNA 1278	ncRNA
MIR128-1	Exon (uc010zbh.4/23518, exon 15 of 23)	microRNA 128-1	ncRNA
MIR1285-1	3' UTR	microRNA 1285-1	ncRNA
MIR1285-1	3' UTR	microRNA 1285-1	ncRNA
MIR1285-1	3' UTR	microRNA 1285-1	ncRNA
MIR1294	Exon (uc003lvg.2/55568, exon 4 of 7)	microRNA 1294	ncRNA
MIR1296	Exon (uc001jmn.5/221037, exon 2 of 26)	microRNA 1296	ncRNA
MIR1302-3	Exon (uc061ndy.1/uc061ndy.1, exon 1 of 1)	microRNA 1302-3	ncRNA
MIR1302-3	Exon (uc061ndy.1/uc061ndy.1, exon 1 of 1)	microRNA 1302-3	ncRNA
MIR1302-5	Exon (uc010zyt.3/140876, exon 10 of 22)	microRNA 1302-5	ncRNA
MIR1302-5	Exon (uc010zyt.3/140876, exon 11 of 22)	microRNA 1302-5	ncRNA
MIR1302-5	Exon (uc010zyt.3/140876, exon 8 of 22)	microRNA 1302-5	ncRNA
MIR1302-5	Exon (uc010zyt.3/140876, exon 5 of 22)	microRNA 1302-5	ncRNA
MIR1302-5	Exon (uc010zyt.3/140876, exon 9 of 22)	microRNA 1302-5	ncRNA
MIR1302-5	Exon (uc010zyt.3/140876, exon 3 of 22)	microRNA 1302-5	ncRNA
MIR1302-5	Exon (uc010zyt.3/140876, exon 6 of 22)	microRNA 1302-5	ncRNA
MIR1307	3' UTR	microRNA 1307	ncRNA
MIR130B	Exon (uc062bzn.1/23759, exon 4 of 7)	microRNA 130b	ncRNA
MIR133A1	Exon (uc060nut.1/57534, exon 12 of 21)	microRNA 133a-1	ncRNA
MIR133A1	Exon (uc060nut.1/57534, exon 11 of 21)	microRNA 133a-1	ncRNA
MIR133A1	Exon (uc060nut.1/57534, exon 11 of 21)	microRNA 133a-1	ncRNA
MIR133A1	Exon (uc060nva.1/uc060nva.1, exon 1 of 1)	microRNA 133a-1	ncRNA
MIR133A1HG	Exon (uc060nut.1/57534, exon 16 of 21)	MIR133A1 host gene	ncRNA
MIR133A1HG	Exon (uc060nut.1/57534, exon 17 of 21)	MIR133A1 host gene	ncRNA
MIR133A1HG	Exon (uc060nut.1/57534, exon 18 of 21)	MIR133A1 host gene	ncRNA
MIR133A1HG	Exon (uc060nut.1/57534, exon 19 of 21)	MIR133A1 host gene	ncRNA
MIR133A1HG	Exon (uc060nut.1/57534, exon 20 of 21)	MIR133A1 host gene	ncRNA
MIR133A1HG	Exon (uc060nut.1/57534, exon 14 of 21)	MIR133A1 host gene	ncRNA
MIR133A1HG	Exon (uc060nut.1/57534, exon 15 of 21)	MIR133A1 host gene	ncRNA
MIR133A1HG	Exon (uc060nut.1/57534, exon 13 of 21)	MIR133A1 host gene	ncRNA
MIR1343	Exon (uc058aic.1/8050, exon 2 of 5)	microRNA 1343	ncRNA
MIR1343	Exon (uc058aic.1/8050, exon 3 of 5)	microRNA 1343	ncRNA
MIR1343	Exon (uc058aic.1/8050, exon 4 of 5)	microRNA 1343	ncRNA
MIR1537	Exon (uc001hxj.4/1130, exon 3 of 53)	microRNA 1537	ncRNA
MIR16-1	Exon (uc058xbe.1/uc058xbe.1, exon 1 of 1)	microRNA 16-1	ncRNA
MIR182	Exon (uc003voz.4/4899, exon 7 of 11)	microRNA 182	ncRNA
MIR182	Exon (uc003voz.4/4899, exon 7 of 11)	microRNA 182	ncRNA
MIR182	Exon (uc003voz.4/4899, exon 6 of 11)	microRNA 182	ncRNA
MIR182	Exon (uc003voz.4/4899, exon 6 of 11)	microRNA 182	ncRNA
MIR197	Exon (uc001dxz.4/2773, exon 3 of 9)	microRNA 197	ncRNA
MIR197	Exon (uc001dxz.4/2773, exon 4 of 9)	microRNA 197	ncRNA
MIR197	Exon (uc001dxz.4/2773, exon 5 of 9)	microRNA 197	ncRNA
MIR197	Exon (uc001dxz.4/2773, exon 2 of 9)	microRNA 197	ncRNA
MIR197	Exon (uc001dxz.4/2773, exon 6 of 9)	microRNA 197	ncRNA
MIR197	3' UTR	microRNA 197	ncRNA
MIR197	Exon (uc001dxz.4/2773, exon 7 of 9)	microRNA 197	ncRNA
MIR197	Exon (uc001dxz.4/2773, exon 8 of 9)	microRNA 197	ncRNA
MIR197	Exon (uc001dxz.4/2773, exon 5 of 9)	microRNA 197	ncRNA
MIR197	Exon (uc001dxz.4/2773, exon 6 of 9)	microRNA 197	ncRNA
MIR1972-1	Exon (uc002eyc.4/283970, exon 2 of 26)	microRNA 1972-1	ncRNA
MIR1972-1	Exon (uc002eyc.4/283970, exon 3 of 26)	microRNA 1972-1	ncRNA
MIR1972-1	Exon (uc002eyc.4/283970, exon 4 of 26)	microRNA 1972-1	ncRNA
MIR1972-1	Exon (uc002eyc.4/283970, exon 5 of 26)	microRNA 1972-1	ncRNA
MIR1972-1	Exon (uc002eyc.4/283970, exon 6 of 26)	microRNA 1972-1	ncRNA
MIR1972-1	Exon (uc059rco.1/23042, exon 10 of 23)	microRNA 1972-1	ncRNA
MIR1972-1	Exon (uc059rco.1/23042, exon 11 of 23)	microRNA 1972-1	ncRNA
MIR1972-1	Exon (uc059rco.1/23042, exon 9 of 23)	microRNA 1972-1	ncRNA
MIR1972-1	Exon (uc059rcz.1/uc059rcz.1, exon 1 of 1)	microRNA 1972-1	ncRNA
MIR2110	5' UTR	microRNA 2110	ncRNA
MIR214	Exon (uc001gid.6/26052, exon 12 of 15)	microRNA 214	ncRNA
MIR222	Exon (uc064yso.1/uc064yso.1, exon 1 of 2)	microRNA 222	ncRNA
MIR222	Exon (uc064ysq.1/uc064ysq.1, exon 2 of 2)	microRNA 222	ncRNA
MIR222	Exon (uc064yso.1/uc064yso.1, exon 1 of 2)	microRNA 222	ncRNA
MIR222	Exon (uc064yso.1/uc064yso.1, exon 1 of 2)	microRNA 222	ncRNA
MIR222	Exon (uc064yso.1/uc064yso.1, exon 1 of 2)	microRNA 222	ncRNA
MIR223	Exon (uc064zql.1/uc064zql.1, exon 2 of 2)	microRNA 223	ncRNA
MIR223	Exon (uc064zql.1/uc064zql.1, exon 1 of 2)	microRNA 223	ncRNA
MIR223	Exon (uc064zql.1/uc064zql.1, exon 2 of 2)	microRNA 223	ncRNA
MIR223	Exon (uc064zql.1/uc064zql.1, exon 2 of 2)	microRNA 223	ncRNA
MIR2278	Exon (uc004aux.3/84909, exon 5 of 8)	microRNA 2278	ncRNA
MIR2278	Exon (uc004aux.3/84909, exon 4 of 8)	microRNA 2278	ncRNA
MIR29C	3' UTR	microRNA 29c	ncRNA
MIR29C	3' UTR	microRNA 29c	ncRNA
MIR29C	3' UTR	microRNA 29c	ncRNA
MIR29C	3' UTR	microRNA 29c	ncRNA
MIR29C	3' UTR	microRNA 29c	ncRNA
MIR29C	3' UTR	microRNA 29c	ncRNA
MIR29C	3' UTR	microRNA 29c	ncRNA
MIR30B	Exon (uc064qna.1/uc064qna.1, exon 1 of 1)	microRNA 30b	ncRNA
MIR30B	Exon (uc064qna.1/uc064qna.1, exon 1 of 1)	microRNA 30b	ncRNA
MIR30B	Exon (uc064qna.1/uc064qna.1, exon 1 of 1)	microRNA 30b	ncRNA
MIR30B	Exon (uc064qna.1/uc064qna.1, exon 1 of 1)	microRNA 30b	ncRNA
MIR3118-1	Exon (uc002yjb.1/317754, exon 7 of 11)	microRNA 3118-1	ncRNA
MIR3134	Exon (uc003cai.2/23243, exon 12 of 26)	microRNA 3134	ncRNA
MIR3138	Exon (uc062vdv.1/9948, exon 10 of 15)	microRNA 3138	ncRNA
MIR3138	Exon (uc062vdv.1/9948, exon 9 of 15)	microRNA 3138	ncRNA
MIR3160-1	Exon (uc001ncu.3/55626, exon 14 of 19)	microRNA 3160-1	ncRNA
MIR3160-1	Exon (uc001ncu.3/55626, exon 13 of 19)	microRNA 3160-1	ncRNA
MIR3161	Exon (uc058bio.1/5795, exon 3 of 25)	microRNA 3161	ncRNA
MIR3162	3' UTR	microRNA 3162	ncRNA
MIR3162	Exon (uc058brl.1/uc058brl.1, exon 6 of 6)	microRNA 3162	ncRNA
MIR3162	Exon (uc001noc.1/5007, exon 14 of 14)	microRNA 3162	ncRNA
MIR3162	3' UTR	microRNA 3162	ncRNA
MIR3162	3' UTR	microRNA 3162	ncRNA
MIR3162	Exon (uc058brl.1/uc058brl.1, exon 3 of 6)	microRNA 3162	ncRNA
MIR3162	3' UTR	microRNA 3162	ncRNA
MIR3164	3' UTR	microRNA 3164	ncRNA
MIR3164	Exon (uc001oos.3/219931, exon 10 of 25)	microRNA 3164	ncRNA
MIR3164	Exon (uc001oos.3/219931, exon 13 of 25)	microRNA 3164	ncRNA
MIR3164	Exon (uc001oos.3/219931, exon 14 of 25)	microRNA 3164	ncRNA
MIR3164	Exon (uc001oos.3/219931, exon 24 of 25)	microRNA 3164	ncRNA
MIR3164	Exon (uc001oos.3/219931, exon 9 of 25)	microRNA 3164	ncRNA
MIR3168	Exon (uc001uxt.4/11193, exon 10 of 10)	microRNA 3168	ncRNA
MIR3176	Exon (uc059okw.1/6650, exon 3 of 3)	microRNA 3176	ncRNA
MIR3176	Exon (uc059okw.1/6650, exon 3 of 3)	microRNA 3176	ncRNA
MIR3176	Exon (uc059okw.1/6650, exon 3 of 3)	microRNA 3176	ncRNA
MIR3177	Exon (uc002cmk.4/23162, exon 4 of 32)	microRNA 3177	ncRNA
MIR3177	Exon (uc002cmk.4/23162, exon 2 of 32)	microRNA 3177	ncRNA
MIR3177	Exon (uc002cmk.4/23162, exon 3 of 32)	microRNA 3177	ncRNA
MIR3190	3' UTR	microRNA 3190	ncRNA
MIR3194	Exon (uc002xwc.4/4773, exon 9 of 11)	microRNA 3194	ncRNA
MIR3194	Exon (uc002xwc.4/4773, exon 9 of 11)	microRNA 3194	ncRNA
MIR3194	Exon (uc002xwc.4/4773, exon 5 of 11)	microRNA 3194	ncRNA
MIR3194	Exon (uc002xwc.4/4773, exon 9 of 11)	microRNA 3194	ncRNA
MIR3194	Exon (uc002xwc.4/4773, exon 4 of 11)	microRNA 3194	ncRNA
MIR32	3' UTR	microRNA 32	ncRNA
MIR32	3' UTR	microRNA 32	ncRNA
MIR32	3' UTR	microRNA 32	ncRNA
MIR32	3' UTR	microRNA 32	ncRNA
MIR32	3' UTR	microRNA 32	ncRNA
MIR32	3' UTR	microRNA 32	ncRNA
MIR320E	Exon (uc002pfk.4/25865, exon 6 of 19)	microRNA 320e	ncRNA
MIR33A	Exon (uc062esv.1/6721, exon 4 of 5)	microRNA 33a	ncRNA
MIR33B	5' UTR	microRNA 33b	ncRNA
MIR33B	5' UTR	microRNA 33b	ncRNA
MIR33B	5' UTR	microRNA 33b	ncRNA
MIR33B	3' UTR	microRNA 33b	ncRNA
MIR33B	Exon (uc060byg.1/uc060byg.1, exon 1 of 6)	microRNA 33b	ncRNA
MIR33B	3' UTR	microRNA 33b	ncRNA
MIR33B	5' UTR	microRNA 33b	ncRNA
MIR33B	Exon (uc002grr.3/uc002grr.3, exon 3 of 17)	microRNA 33b	ncRNA
MIR33B	5' UTR	microRNA 33b	ncRNA
MIR33B	5' UTR	microRNA 33b	ncRNA
MIR33B	Exon (uc060bxx.1/uc060bxx.1, exon 1 of 14)	microRNA 33b	ncRNA
MIR33B	3' UTR	microRNA 33b	ncRNA
MIR340	Exon (uc063kss.1/55819, exon 2 of 8)	microRNA 340	ncRNA
MIR3609	Exon (uc064frs.1/8295, exon 5 of 5)	microRNA 3609	ncRNA
MIR3609	Exon (uc064frs.1/8295, exon 5 of 5)	microRNA 3609	ncRNA
MIR361	Exon (uc004eet.3/1121, exon 9 of 15)	microRNA 361	ncRNA
MIR3616	Exon (uc002xta.2/23613, exon 21 of 22)	microRNA 3616	ncRNA
MIR3616	3' UTR	microRNA 3616	ncRNA
MIR3616	Exon (uc002xta.2/23613, exon 18 of 22)	microRNA 3616	ncRNA
MIR3616	Exon (uc002xta.2/23613, exon 20 of 22)	microRNA 3616	ncRNA
MIR3616	3' UTR	microRNA 3616	ncRNA
MIR3616	3' UTR	microRNA 3616	ncRNA
MIR3616	Exon (uc002xta.2/23613, exon 19 of 22)	microRNA 3616	ncRNA
MIR3616	3' UTR	microRNA 3616	ncRNA
MIR3616	3' UTR	microRNA 3616	ncRNA
MIR3616	Exon (uc002xta.2/23613, exon 17 of 22)	microRNA 3616	ncRNA
MIR3648-1	Exon (uc061yzp.1/uc061yzp.1, exon 1 of 2)	microRNA 3648-1	ncRNA
MIR3648-1	Exon (uc061yzp.1/uc061yzp.1, exon 1 of 2)	microRNA 3648-1	ncRNA
MIR3648-1	Exon (uc061yzp.1/uc061yzp.1, exon 1 of 2)	microRNA 3648-1	ncRNA
MIR3651	5' UTR	microRNA 3651	ncRNA
MIR3672	Exon (uc065ayg.1/uc065ayg.1, exon 1 of 1)	microRNA 3672	ncRNA
MIR3672	Exon (uc065ayg.1/uc065ayg.1, exon 1 of 1)	microRNA 3672	ncRNA
MIR3675	3' UTR	microRNA 3675	ncRNA
MIR3675	3' UTR	microRNA 3675	ncRNA
MIR3675	3' UTR	microRNA 3675	ncRNA
MIR3675	3' UTR	microRNA 3675	ncRNA
MIR3675	3' UTR	microRNA 3675	ncRNA
MIR3675	3' UTR	microRNA 3675	ncRNA
MIR3675	3' UTR	microRNA 3675	ncRNA
MIR3675	3' UTR	microRNA 3675	ncRNA
MIR3681	Exon (uc061gts.1/100506457, exon 3 of 5)	microRNA 3681	ncRNA
MIR3681HG	Exon (uc061gts.1/100506457, exon 4 of 5)	MIR3681 host gene	ncRNA
MIR3681HG	Exon (uc061gtu.1/100506457, exon 2 of 4)	MIR3681 host gene	ncRNA
MIR3686	Exon (uc064qfa.1/137196, exon 2 of 4)	microRNA 3686	ncRNA
MIR3686	Exon (uc064qey.1/137196, exon 2 of 3)	microRNA 3686	ncRNA
MIR3687-1	Exon (uc061yzv.1/uc061yzv.1, exon 1 of 6)	microRNA 3687-1	ncRNA
MIR3687-1	Exon (uc061yzv.1/uc061yzv.1, exon 2 of 6)	microRNA 3687-1	ncRNA
MIR3687-1	Exon (uc061yzv.1/uc061yzv.1, exon 2 of 6)	microRNA 3687-1	ncRNA
MIR3687-1	Exon (uc061zaa.1/uc061zaa.1, exon 1 of 2)	microRNA 3687-1	ncRNA
MIR3687-1	Exon (uc061zaa.1/uc061zaa.1, exon 1 of 2)	microRNA 3687-1	ncRNA
MIR378E	3' UTR	microRNA 378e	ncRNA
MIR378E	3' UTR	microRNA 378e	ncRNA
MIR3913-1	Exon (uc009zrj.5/10818, exon 9 of 9)	microRNA 3913-1	ncRNA
MIR3913-1	Exon (uc009zrj.5/10818, exon 9 of 9)	microRNA 3913-1	ncRNA
MIR3913-1	Exon (uc009zrj.5/10818, exon 9 of 9)	microRNA 3913-1	ncRNA
MIR3916	Exon (uc057qzz.1/uc057qzz.1, exon 4 of 4)	microRNA 3916	ncRNA
MIR3918	Exon (uc003qrt.5/7430, exon 11 of 13)	microRNA 3918	ncRNA
MIR3918	Exon (uc003qrt.5/7430, exon 7 of 13)	microRNA 3918	ncRNA
MIR3918	Exon (uc003qrt.5/7430, exon 8 of 13)	microRNA 3918	ncRNA
MIR3918	Exon (uc003qrt.5/7430, exon 10 of 13)	microRNA 3918	ncRNA
MIR3918	Exon (uc003qrt.5/7430, exon 9 of 13)	microRNA 3918	ncRNA
MIR3934	Exon (uc063nyh.1/3710, exon 34 of 59)	microRNA 3934	ncRNA
MIR3934	Exon (uc063nyh.1/3710, exon 35 of 59)	microRNA 3934	ncRNA
MIR3934	Exon (uc063nyh.1/3710, exon 36 of 59)	microRNA 3934	ncRNA
MIR3934	Exon (uc063nyh.1/3710, exon 37 of 59)	microRNA 3934	ncRNA
MIR3934	Exon (uc063nyh.1/3710, exon 40 of 59)	microRNA 3934	ncRNA
MIR3934	Exon (uc063nyh.1/3710, exon 41 of 59)	microRNA 3934	ncRNA
MIR3934	Exon (uc063nyh.1/3710, exon 12 of 59)	microRNA 3934	ncRNA
MIR3934	Exon (uc063nyh.1/3710, exon 11 of 59)	microRNA 3934	ncRNA
MIR3934	Exon (uc063nyh.1/3710, exon 13 of 59)	microRNA 3934	ncRNA
MIR3934	Exon (uc063nyh.1/3710, exon 14 of 59)	microRNA 3934	ncRNA
MIR3934	Exon (uc063nyh.1/3710, exon 15 of 59)	microRNA 3934	ncRNA
MIR3934	Exon (uc063nyh.1/3710, exon 16 of 59)	microRNA 3934	ncRNA
MIR3934	Exon (uc063nyh.1/3710, exon 16 of 59)	microRNA 3934	ncRNA
MIR3934	Exon (uc063nyh.1/3710, exon 17 of 59)	microRNA 3934	ncRNA
MIR3934	Exon (uc063nyh.1/3710, exon 17 of 59)	microRNA 3934	ncRNA
MIR3934	Exon (uc063nyh.1/3710, exon 18 of 59)	microRNA 3934	ncRNA
MIR3934	Exon (uc063nyh.1/3710, exon 19 of 59)	microRNA 3934	ncRNA
MIR3934	Exon (uc063nyh.1/3710, exon 20 of 59)	microRNA 3934	ncRNA
MIR3934	Exon (uc063nyh.1/3710, exon 21 of 59)	microRNA 3934	ncRNA
MIR3934	Exon (uc063nyh.1/3710, exon 23 of 59)	microRNA 3934	ncRNA
MIR3934	Exon (uc063nyh.1/3710, exon 24 of 59)	microRNA 3934	ncRNA
MIR3934	Exon (uc063nyh.1/3710, exon 25 of 59)	microRNA 3934	ncRNA
MIR3934	Exon (uc063nyh.1/3710, exon 26 of 59)	microRNA 3934	ncRNA
MIR3934	Exon (uc063nyh.1/3710, exon 30 of 59)	microRNA 3934	ncRNA
MIR3934	Exon (uc063nyh.1/3710, exon 31 of 59)	microRNA 3934	ncRNA
MIR3934	Exon (uc063nyh.1/3710, exon 32 of 59)	microRNA 3934	ncRNA
MIR3934	Exon (uc063nyh.1/3710, exon 33 of 59)	microRNA 3934	ncRNA
MIR3934	Exon (uc063nyh.1/3710, exon 38 of 59)	microRNA 3934	ncRNA
MIR3934	Exon (uc063nyh.1/3710, exon 39 of 59)	microRNA 3934	ncRNA
MIR3934	Exon (uc063nyh.1/3710, exon 42 of 59)	microRNA 3934	ncRNA
MIR3934	Exon (uc063nyh.1/3710, exon 42 of 59)	microRNA 3934	ncRNA
MIR3934	Exon (uc063nyh.1/3710, exon 43 of 59)	microRNA 3934	ncRNA
MIR3934	Exon (uc063nyh.1/3710, exon 44 of 59)	microRNA 3934	ncRNA
MIR3934	Exon (uc063nyh.1/3710, exon 45 of 59)	microRNA 3934	ncRNA
MIR3934	Exon (uc063nyh.1/3710, exon 46 of 59)	microRNA 3934	ncRNA
MIR3934	Exon (uc063nyh.1/3710, exon 47 of 59)	microRNA 3934	ncRNA
MIR3934	Exon (uc063nyh.1/3710, exon 48 of 59)	microRNA 3934	ncRNA
MIR3934	Exon (uc063nyh.1/3710, exon 49 of 59)	microRNA 3934	ncRNA
MIR3934	Exon (uc063nyh.1/3710, exon 50 of 59)	microRNA 3934	ncRNA
MIR3934	Exon (uc063nyh.1/3710, exon 51 of 59)	microRNA 3934	ncRNA
MIR3934	Exon (uc063nyh.1/3710, exon 56 of 59)	microRNA 3934	ncRNA
MIR3934	Exon (uc063nyh.1/3710, exon 57 of 59)	microRNA 3934	ncRNA
MIR3934	Exon (uc063nyh.1/3710, exon 9 of 59)	microRNA 3934	ncRNA
MIR3934	Exon (uc063nyh.1/3710, exon 10 of 59)	microRNA 3934	ncRNA
MIR3934	Exon (uc063nyh.1/3710, exon 27 of 59)	microRNA 3934	ncRNA
MIR3934	Exon (uc063nyh.1/3710, exon 28 of 59)	microRNA 3934	ncRNA
MIR3938	Exon (uc062kue.1/26059, exon 11 of 18)	microRNA 3938	ncRNA
MIR3942	Exon (uc059hjg.1/89978, exon 2 of 4)	microRNA 3942	ncRNA
MIR4261	Exon (uc021vds.2/348738, exon 4 of 4)	microRNA 4261	ncRNA
MIR4263	3' UTR	microRNA 4263	ncRNA
MIR4263	Exon (uc002rls.4/9577, exon 7 of 13)	microRNA 4263	ncRNA
MIR4263	Exon (uc061hru.1/9577, exon 6 of 6)	microRNA 4263	ncRNA
MIR4263	Exon (uc002rls.4/9577, exon 6 of 13)	microRNA 4263	ncRNA
MIR4273	5' UTR	microRNA 4273	ncRNA
MIR4273	5' UTR	microRNA 4273	ncRNA
MIR4295	Exon (uc001kzy.4/143187, exon 6 of 8)	microRNA 4295	ncRNA
MIR4295	Exon (uc001kzy.4/143187, exon 7 of 8)	microRNA 4295	ncRNA
MIR4304	Exon (uc001uej.2/57605, exon 3 of 25)	microRNA 4304	ncRNA
MIR4307	Exon (uc059ajk.1/uc059ajk.1, exon 5 of 6)	microRNA 4307	ncRNA
MIR4423	Exon (uc009wcm.4/84144, exon 6 of 7)	microRNA 4423	ncRNA
MIR4428	Exon (uc001hyl.2/6262, exon 29 of 105)	microRNA 4428	ncRNA
MIR4428	Exon (uc001hyl.2/6262, exon 28 of 105)	microRNA 4428	ncRNA
MIR4428	Exon (uc001hyl.2/6262, exon 24 of 105)	microRNA 4428	ncRNA
MIR4428	Exon (uc001hyl.2/6262, exon 23 of 105)	microRNA 4428	ncRNA
MIR4428	Exon (uc001hyl.2/6262, exon 22 of 105)	microRNA 4428	ncRNA
MIR4428	Exon (uc001hyl.2/6262, exon 19 of 105)	microRNA 4428	ncRNA
MIR4435-1	Exon (uc061mxg.1/uc061mxg.1, exon 1 of 4)	microRNA 4435-1	ncRNA
MIR4435-1	Exon (uc061mxm.1/uc061mxm.1, exon 1 of 3)	microRNA 4435-1	ncRNA
MIR4435-1	Exon (uc061mxm.1/uc061mxm.1, exon 1 of 3)	microRNA 4435-1	ncRNA
MIR4435-1	Exon (uc061mxf.1/uc061mxf.1, exon 1 of 2)	microRNA 4435-1	ncRNA
MIR4435-1	Exon (uc061lof.1/112597, exon 2 of 2)	microRNA 4435-1	ncRNA
MIR4435-1	Exon (uc061lof.1/112597, exon 2 of 2)	microRNA 4435-1	ncRNA
MIR4435-1	Exon (uc061log.1/112597, exon 3 of 3)	microRNA 4435-1	ncRNA
MIR4459	5' UTR	microRNA 4459	ncRNA
MIR4459	5' UTR	microRNA 4459	ncRNA
MIR4459	Exon (uc003jpg.1/54622, exon 2 of 5)	microRNA 4459	ncRNA
MIR4465	Exon (uc063rxp.1/uc063rxp.1, exon 2 of 2)	microRNA 4465	ncRNA
MIR4477B	Exon (uc064tkt.1/uc064tkt.1, exon 4 of 5)	microRNA 4477b	ncRNA
MIR4490	Exon (uc031yah.1/101929222, exon 2 of 7)	microRNA 4490	ncRNA
MIR4498	Exon (uc001txo.4/10985, exon 37 of 58)	microRNA 4498	ncRNA
MIR4498	Exon (uc001txo.4/10985, exon 34 of 58)	microRNA 4498	ncRNA
MIR4498	Exon (uc001txo.4/10985, exon 34 of 58)	microRNA 4498	ncRNA
MIR4498	Exon (uc001txo.4/10985, exon 35 of 58)	microRNA 4498	ncRNA
MIR4498	Exon (uc001txo.4/10985, exon 36 of 58)	microRNA 4498	ncRNA
MIR4504	3' UTR	microRNA 4504	ncRNA
MIR4504	3' UTR	microRNA 4504	ncRNA
MIR4504	3' UTR	microRNA 4504	ncRNA
MIR4504	Exon (uc010tqn.3/79944, exon 6 of 10)	microRNA 4504	ncRNA
MIR4504	Exon (uc010tqn.3/79944, exon 7 of 10)	microRNA 4504	ncRNA
MIR4504	Exon (uc010tqn.3/79944, exon 8 of 10)	microRNA 4504	ncRNA
MIR4504	Exon (uc059bil.1/79944, exon 5 of 6)	microRNA 4504	ncRNA
MIR4511	Exon (uc002api.4/10260, exon 14 of 33)	microRNA 4511	ncRNA
MIR4511	Exon (uc059kle.1/10260, exon 14 of 14)	microRNA 4511	ncRNA
MIR4511	Exon (uc059kle.1/10260, exon 14 of 14)	microRNA 4511	ncRNA
MIR4517	3' UTR	microRNA 4517	ncRNA
MIR4517	3' UTR	microRNA 4517	ncRNA
MIR4517	3' UTR	microRNA 4517	ncRNA
MIR4517	3' UTR	microRNA 4517	ncRNA
MIR4517	3' UTR	microRNA 4517	ncRNA
MIR4517	3' UTR	microRNA 4517	ncRNA
MIR4517	Exon (uc002drt.4/84901, exon 5 of 5)	microRNA 4517	ncRNA
MIR4517	3' UTR	microRNA 4517	ncRNA
MIR4517	3' UTR	microRNA 4517	ncRNA
MIR4522	Exon (uc060ctt.1/uc060ctt.1, exon 1 of 3)	microRNA 4522	ncRNA
MIR4522	Exon (uc060ctt.1/uc060ctt.1, exon 2 of 3)	microRNA 4522	ncRNA
MIR4522	Exon (uc060ctt.1/uc060ctt.1, exon 3 of 3)	microRNA 4522	ncRNA
MIR4522	Exon (uc060ctu.1/uc060ctu.1, exon 2 of 2)	microRNA 4522	ncRNA
MIR4639	3' UTR	microRNA 4639	ncRNA
MIR4639	Exon (uc003nbq.4/29116, exon 7 of 7)	microRNA 4639	ncRNA
MIR4639	Exon (uc003nbq.4/29116, exon 6 of 7)	microRNA 4639	ncRNA
MIR4642	Exon (uc003oxl.4/988, exon 13 of 16)	microRNA 4642	ncRNA
MIR4642	Exon (uc003oxl.4/988, exon 12 of 16)	microRNA 4642	ncRNA
MIR4642	Exon (uc003oxl.4/988, exon 14 of 16)	microRNA 4642	ncRNA
MIR4642	Exon (uc003oxl.4/988, exon 16 of 16)	microRNA 4642	ncRNA
MIR4642	Exon (uc003oxl.4/988, exon 9 of 16)	microRNA 4642	ncRNA
MIR4642	Exon (uc003oxl.4/988, exon 11 of 16)	microRNA 4642	ncRNA
MIR4642	Exon (uc003oxl.4/988, exon 10 of 16)	microRNA 4642	ncRNA
MIR4642	Exon (uc003oxl.4/988, exon 15 of 16)	microRNA 4642	ncRNA
MIR4642	Exon (uc003oxl.4/988, exon 14 of 16)	microRNA 4642	ncRNA
MIR4644	Exon (uc032xtu.2/84498, exon 2 of 11)	microRNA 4644	ncRNA
MIR4644	Exon (uc032xtu.2/84498, exon 3 of 11)	microRNA 4644	ncRNA
MIR4650-1	3' UTR	microRNA 4650-1	ncRNA
MIR4650-1	3' UTR	microRNA 4650-1	ncRNA
MIR4650-1	3' UTR	microRNA 4650-1	ncRNA
MIR4650-1	3' UTR	microRNA 4650-1	ncRNA
MIR4650-1	3' UTR	microRNA 4650-1	ncRNA
MIR4650-1	Exon (uc032zpz.2/441250, exon 7 of 12)	microRNA 4650-1	ncRNA
MIR4650-1	Exon (uc032zpz.2/441250, exon 8 of 12)	microRNA 4650-1	ncRNA
MIR4650-1	Exon (uc032zpz.2/441250, exon 9 of 12)	microRNA 4650-1	ncRNA
MIR4650-1	Exon (uc032zpz.2/441250, exon 10 of 12)	microRNA 4650-1	ncRNA
MIR4650-1	Exon (uc032zpz.2/441250, exon 11 of 12)	microRNA 4650-1	ncRNA
MIR4650-1	Exon (uc032zpz.2/441250, exon 6 of 12)	microRNA 4650-1	ncRNA
MIR4662B	Exon (uc064qaw.1/uc064qaw.1, exon 1 of 3)	microRNA 4662b	ncRNA
MIR4667	Exon (uc064sxd.1/971, exon 7 of 10)	microRNA 4667	ncRNA
MIR4667	Exon (uc064sxd.1/971, exon 8 of 10)	microRNA 4667	ncRNA
MIR4673	Exon (uc004chz.4/4851, exon 10 of 34)	microRNA 4673	ncRNA
MIR4677	Exon (uc001hzw.4/10806, exon 13 of 18)	microRNA 4677	ncRNA
MIR4682	3' UTR	microRNA 4682	ncRNA
MIR4685	Exon (uc021pwv.2/3257, exon 12 of 20)	microRNA 4685	ncRNA
MIR4685	Exon (uc021pwv.2/3257, exon 13 of 20)	microRNA 4685	ncRNA
MIR4685	Exon (uc021pwv.2/3257, exon 14 of 20)	microRNA 4685	ncRNA
MIR4685	Exon (uc021pwv.2/3257, exon 15 of 20)	microRNA 4685	ncRNA
MIR4685	Exon (uc021pwv.2/3257, exon 4 of 20)	microRNA 4685	ncRNA
MIR4712	Exon (uc001zyi.4/uc001zyi.4, exon 2 of 2)	microRNA 4712	ncRNA
MIR4712	Exon (uc001zyi.4/uc001zyi.4, exon 2 of 2)	microRNA 4712	ncRNA
MIR4712	Exon (uc001zyi.4/uc001zyi.4, exon 2 of 2)	microRNA 4712	ncRNA
MIR4720	Exon (uc002fgo.4/8139, exon 10 of 11)	microRNA 4720	ncRNA
MIR4742	3' UTR	microRNA 4742	ncRNA
MIR4742	3' UTR	microRNA 4742	ncRNA
MIR4742	3' UTR	microRNA 4742	ncRNA
MIR4742	3' UTR	microRNA 4742	ncRNA
MIR4747	Exon (uc060rzz.1/29128, exon 3 of 17)	microRNA 4747	ncRNA
MIR4747	Exon (uc060rzz.1/29128, exon 12 of 17)	microRNA 4747	ncRNA
MIR4747	Exon (uc060rzz.1/29128, exon 6 of 17)	microRNA 4747	ncRNA
MIR4756	5' UTR	microRNA 4756	ncRNA
MIR4761	3' UTR	microRNA 4761	ncRNA
MIR4765	Exon (uc061hyo.1/55622, exon 4 of 4)	microRNA 4765	ncRNA
MIR4765	Exon (uc002rom.4/55622, exon 5 of 20)	microRNA 4765	ncRNA
MIR4772	Exon (uc002tbx.4/8807, exon 8 of 12)	microRNA 4772	ncRNA
MIR4772	Exon (uc061mmp.1/uc061mmp.1, exon 2 of 3)	microRNA 4772	ncRNA
MIR4772	Exon (uc002tbx.4/8807, exon 10 of 12)	microRNA 4772	ncRNA
MIR4772	Exon (uc002tbx.4/8807, exon 9 of 12)	microRNA 4772	ncRNA
MIR4772	Exon (uc002tbx.4/8807, exon 6 of 12)	microRNA 4772	ncRNA
MIR4772	3' UTR	microRNA 4772	ncRNA
MIR4772	Exon (uc002tbx.4/8807, exon 11 of 12)	microRNA 4772	ncRNA
MIR4772	Exon (uc061mmp.1/uc061mmp.1, exon 1 of 3)	microRNA 4772	ncRNA
MIR4772	Exon (uc061mmp.1/uc061mmp.1, exon 3 of 3)	microRNA 4772	ncRNA
MIR4772	Exon (uc002tbx.4/8807, exon 7 of 12)	microRNA 4772	ncRNA
MIR4772	Exon (uc002tbx.4/8807, exon 11 of 12)	microRNA 4772	ncRNA
MIR4774	Exon (uc002ueb.3/253782, exon 3 of 10)	microRNA 4774	ncRNA
MIR4774	Exon (uc002ueb.3/253782, exon 2 of 10)	microRNA 4774	ncRNA
MIR4786	3' UTR	microRNA 4786	ncRNA
MIR4791	Exon (uc003cbk.2/131096, exon 2 of 16)	microRNA 4791	ncRNA
MIR4797	Exon (uc003fxn.4/1739, exon 4 of 26)	microRNA 4797	ncRNA
MIR4804	3' UTR	microRNA 4804	ncRNA
MIR4804	3' UTR	microRNA 4804	ncRNA
MIR491	Exon (uc003zog.2/54914, exon 6 of 46)	microRNA 491	ncRNA
MIR499A	Exon (uc061wko.1/57644, exon 26 of 43)	microRNA 499a	ncRNA
MIR5004	Exon (uc003oeo.4/8831, exon 6 of 10)	microRNA 5004	ncRNA
MIR5006	Exon (uc001uyj.4/23078, exon 39 of 45)	microRNA 5006	ncRNA
MIR5006	Exon (uc001uyj.4/23078, exon 41 of 45)	microRNA 5006	ncRNA
MIR5093	Exon (uc059xyx.1/uc059xyx.1, exon 1 of 2)	microRNA 5093	ncRNA
MIR5096	Exon (uc010ijl.2/55589, exon 2 of 15)	microRNA 5096	ncRNA
MIR5096	Exon (uc010ijl.2/55589, exon 3 of 15)	microRNA 5096	ncRNA
MIR5189	Exon (uc002fkv.4/161882, exon 3 of 10)	microRNA 5189	ncRNA
MIR545	Exon (uc064zzm.1/uc064zzm.1, exon 1 of 1)	microRNA 545	ncRNA
MIR545	Exon (uc064zzq.1/uc064zzq.1, exon 1 of 1)	microRNA 545	ncRNA
MIR545	Exon (uc064zzt.1/uc064zzt.1, exon 1 of 1)	microRNA 545	ncRNA
MIR545	Exon (uc064zzu.1/uc064zzu.1, exon 1 of 1)	microRNA 545	ncRNA
MIR548AA1	3' UTR	microRNA 548aa-1	ncRNA
MIR548AA1	3' UTR	microRNA 548aa-1	ncRNA
MIR548AA1	3' UTR	microRNA 548aa-1	ncRNA
MIR548AA1	3' UTR	microRNA 548aa-1	ncRNA
MIR548AA1	3' UTR	microRNA 548aa-1	ncRNA
MIR548AA1	3' UTR	microRNA 548aa-1	ncRNA
MIR548AA1	3' UTR	microRNA 548aa-1	ncRNA
MIR548AA1	3' UTR	microRNA 548aa-1	ncRNA
MIR548AA1	Exon (uc064pxw.1/29028, exon 19 of 19)	microRNA 548aa-1	ncRNA
MIR548AA1	3' UTR	microRNA 548aa-1	ncRNA
MIR548AA1	3' UTR	microRNA 548aa-1	ncRNA
MIR548AA1	3' UTR	microRNA 548aa-1	ncRNA
MIR548AA1	Exon (uc064pxv.1/uc064pxv.1, exon 1 of 1)	microRNA 548aa-1	ncRNA
MIR548AA1	3' UTR	microRNA 548aa-1	ncRNA
MIR548AA1	3' UTR	microRNA 548aa-1	ncRNA
MIR548AA1	3' UTR	microRNA 548aa-1	ncRNA
MIR548AM	Exon (uc004cxk.4/56474, exon 15 of 19)	microRNA 548am	ncRNA
MIR548AM	Exon (uc004cxk.4/56474, exon 16 of 19)	microRNA 548am	ncRNA
MIR548AM	Exon (uc004cxk.4/56474, exon 17 of 19)	microRNA 548am	ncRNA
MIR548BB	5' UTR	microRNA 548bb	ncRNA
MIR548BB	5' UTR	microRNA 548bb	ncRNA
MIR548E	Exon (uc001kzl.5/8036, exon 3 of 9)	microRNA 548e	ncRNA
MIR548F3	3' UTR	microRNA 548f-3	ncRNA
MIR548L	Exon (uc001peu.4/4361, exon 7 of 20)	microRNA 548l	ncRNA
MIR548L	3' UTR	microRNA 548l	ncRNA
MIR548L	Exon (uc001peu.4/4361, exon 12 of 20)	microRNA 548l	ncRNA
MIR548L	Exon (uc001peu.4/4361, exon 13 of 20)	microRNA 548l	ncRNA
MIR548L	Exon (uc001peu.4/4361, exon 5 of 20)	microRNA 548l	ncRNA
MIR548L	Exon (uc001peu.4/4361, exon 6 of 20)	microRNA 548l	ncRNA
MIR548L	Exon (uc001peu.4/4361, exon 8 of 20)	microRNA 548l	ncRNA
MIR548L	Exon (uc001peu.4/4361, exon 9 of 20)	microRNA 548l	ncRNA
MIR548L	Exon (uc058goz.1/uc058goz.1, exon 2 of 2)	microRNA 548l	ncRNA
MIR548L	Exon (uc058goz.1/uc058goz.1, exon 2 of 2)	microRNA 548l	ncRNA
MIR548L	Exon (uc058goz.1/uc058goz.1, exon 1 of 2)	microRNA 548l	ncRNA
MIR548S	Exon (uc010yjm.4/23175, exon 5 of 22)	microRNA 548s	ncRNA
MIR548T	Exon (uc003isz.4/51809, exon 2 of 12)	microRNA 548t	ncRNA
MIR548T	Exon (uc003isz.4/51809, exon 2 of 12)	microRNA 548t	ncRNA
MIR548X	Exon (uc061zev.1/101927797, exon 3 of 3)	microRNA 548x	ncRNA
MIR548X	Exon (uc002ykx.4/101927797, exon 3 of 4)	microRNA 548x	ncRNA
MIR548XHG	Exon (uc002ykx.4/101927797, exon 2 of 4)	MIR548X host gene	ncRNA
MIR548XHG	Exon (uc061zfc.1/uc061zfc.1, exon 2 of 2)	MIR548X host gene	ncRNA
MIR551A	Exon (uc001akl.4/1953, exon 4 of 37)	microRNA 551a	ncRNA
MIR553	Exon (uc001dtc.4/8634, exon 5 of 11)	microRNA 553	ncRNA
MIR553	Exon (uc001dtc.4/8634, exon 8 of 11)	microRNA 553	ncRNA
MIR553	Exon (uc001dtc.4/8634, exon 10 of 11)	microRNA 553	ncRNA
MIR553	Exon (uc001dtc.4/8634, exon 6 of 11)	microRNA 553	ncRNA
MIR553	Exon (uc001dtc.4/8634, exon 7 of 11)	microRNA 553	ncRNA
MIR558	Exon (uc061hyj.1/uc061hyj.1, exon 1 of 1)	microRNA 558	ncRNA
MIR558	Exon (uc061hyj.1/uc061hyj.1, exon 1 of 1)	microRNA 558	ncRNA
MIR558	Exon (uc010ezu.4/57448, exon 65 of 74)	microRNA 558	ncRNA
MIR558	Exon (uc061hyi.1/uc061hyi.1, exon 1 of 1)	microRNA 558	ncRNA
MIR558	Exon (uc061hyi.1/uc061hyi.1, exon 1 of 1)	microRNA 558	ncRNA
MIR558	Exon (uc061hyi.1/uc061hyi.1, exon 1 of 1)	microRNA 558	ncRNA
MIR558	Exon (uc061hyi.1/uc061hyi.1, exon 1 of 1)	microRNA 558	ncRNA
MIR558	Exon (uc010ezu.4/57448, exon 63 of 74)	microRNA 558	ncRNA
MIR558	Exon (uc010ezu.4/57448, exon 62 of 74)	microRNA 558	ncRNA
MIR558	Exon (uc010ezu.4/57448, exon 64 of 74)	microRNA 558	ncRNA
MIR5585	3' UTR	microRNA 5585	ncRNA
MIR562	3' UTR	microRNA 562	ncRNA
MIR562	3' UTR	microRNA 562	ncRNA
MIR5685	Exon (uc003pbs.2/60481, exon 6 of 7)	microRNA 5685	ncRNA
MIR5685	3' UTR	microRNA 5685	ncRNA
MIR5685	Exon (uc003pbs.2/60481, exon 3 of 7)	microRNA 5685	ncRNA
MIR5685	3' UTR	microRNA 5685	ncRNA
MIR5685	Exon (uc003pbs.2/60481, exon 6 of 7)	microRNA 5685	ncRNA
MIR5685	3' UTR	microRNA 5685	ncRNA
MIR5685	3' UTR	microRNA 5685	ncRNA
MIR5685	3' UTR	microRNA 5685	ncRNA
MIR5685	3' UTR	microRNA 5685	ncRNA
MIR5685	Exon (uc011dwx.2/60481, exon 7 of 9)	microRNA 5685	ncRNA
MIR569	Exon (uc003fhh.3/23043, exon 11 of 33)	microRNA 569	ncRNA
MIR569	Exon (uc003fhh.3/23043, exon 19 of 33)	microRNA 569	ncRNA
MIR569	Exon (uc003fhh.3/23043, exon 14 of 33)	microRNA 569	ncRNA
MIR569	Exon (uc003fhh.3/23043, exon 17 of 33)	microRNA 569	ncRNA
MIR569	Exon (uc003fhh.3/23043, exon 13 of 33)	microRNA 569	ncRNA
MIR569	Exon (uc003fhh.3/23043, exon 18 of 33)	microRNA 569	ncRNA
MIR569	Exon (uc003fhh.3/23043, exon 16 of 33)	microRNA 569	ncRNA
MIR569	Exon (uc003fhh.3/23043, exon 12 of 33)	microRNA 569	ncRNA
MIR569	Exon (uc003fhh.3/23043, exon 15 of 33)	microRNA 569	ncRNA
MIR5690	Exon (uc011dte.1/2289, exon 4 of 11)	microRNA 5690	ncRNA
MIR5690	Exon (uc011dte.1/2289, exon 6 of 11)	microRNA 5690	ncRNA
MIR5690	Exon (uc011dte.1/2289, exon 5 of 11)	microRNA 5690	ncRNA
MIR5690	Exon (uc011dte.1/2289, exon 3 of 11)	microRNA 5690	ncRNA
MIR5690	5' UTR	microRNA 5690	ncRNA
MIR5690	Exon (uc011dte.1/2289, exon 6 of 11)	microRNA 5690	ncRNA
MIR5697	5' UTR	microRNA 5697	ncRNA
MIR5706	Exon (uc010jcl.1/1657, exon 15 of 44)	microRNA 5706	ncRNA
MIR5706	Exon (uc010jcl.1/1657, exon 16 of 44)	microRNA 5706	ncRNA
MIR5706	Exon (uc010jcl.1/1657, exon 17 of 44)	microRNA 5706	ncRNA
MIR5706	Exon (uc010jcl.1/1657, exon 18 of 44)	microRNA 5706	ncRNA
MIR574	Exon (uc011byg.3/92689, exon 2 of 3)	microRNA 574	ncRNA
MIR576	Exon (uc011cfp.3/10427, exon 10 of 25)	microRNA 576	ncRNA
MIR576	Exon (uc011cfp.3/10427, exon 11 of 25)	microRNA 576	ncRNA
MIR576	Exon (uc011cfp.3/10427, exon 12 of 25)	microRNA 576	ncRNA
MIR576	Exon (uc011cfp.3/10427, exon 13 of 25)	microRNA 576	ncRNA
MIR576	Exon (uc011cfp.3/10427, exon 14 of 25)	microRNA 576	ncRNA
MIR576	Exon (uc011cfp.3/10427, exon 15 of 25)	microRNA 576	ncRNA
MIR576	Exon (uc011cfp.3/10427, exon 3 of 25)	microRNA 576	ncRNA
MIR576	Exon (uc011cfp.3/10427, exon 3 of 25)	microRNA 576	ncRNA
MIR576	Exon (uc011cfp.3/10427, exon 3 of 25)	microRNA 576	ncRNA
MIR576	Exon (uc011cfp.3/10427, exon 3 of 25)	microRNA 576	ncRNA
MIR576	Exon (uc011cfp.3/10427, exon 3 of 25)	microRNA 576	ncRNA
MIR576	Exon (uc011cfp.3/10427, exon 7 of 25)	microRNA 576	ncRNA
MIR576	Exon (uc011cfp.3/10427, exon 8 of 25)	microRNA 576	ncRNA
MIR576	Exon (uc011cfp.3/10427, exon 9 of 25)	microRNA 576	ncRNA
MIR577	Exon (uc003ibs.3/7368, exon 4 of 6)	microRNA 577	ncRNA
MIR577	Exon (uc003ibs.3/7368, exon 3 of 6)	microRNA 577	ncRNA
MIR577	Exon (uc003ibs.3/7368, exon 5 of 6)	microRNA 577	ncRNA
MIR579	Exon (uc003jhr.2/51663, exon 4 of 20)	microRNA 579	ncRNA
MIR579	Exon (uc003jhr.2/51663, exon 5 of 20)	microRNA 579	ncRNA
MIR579	Exon (uc003jhr.2/51663, exon 6 of 20)	microRNA 579	ncRNA
MIR579	Exon (uc003jhr.2/51663, exon 7 of 20)	microRNA 579	ncRNA
MIR579	Exon (uc003jhr.2/51663, exon 8 of 20)	microRNA 579	ncRNA
MIR579	Exon (uc003jhr.2/51663, exon 9 of 20)	microRNA 579	ncRNA
MIR590	Exon (uc003uad.2/7458, exon 2 of 7)	microRNA 590	ncRNA
MIR590	Exon (uc003uad.2/7458, exon 6 of 7)	microRNA 590	ncRNA
MIR590	Exon (uc003uad.2/7458, exon 7 of 7)	microRNA 590	ncRNA
MIR591	Exon (uc003uof.5/10165, exon 4 of 18)	microRNA 591	ncRNA
MIR591	3' UTR	microRNA 591	ncRNA
MIR593	Exon (uc003vmi.4/27044, exon 17 of 24)	microRNA 593	ncRNA
MIR597	Exon (uc003wss.4/8658, exon 20 of 27)	microRNA 597	ncRNA
MIR597	3' UTR	microRNA 597	ncRNA
MIR597	Exon (uc003wss.4/8658, exon 19 of 27)	microRNA 597	ncRNA
MIR600	3' UTR	microRNA 600	ncRNA
MIR600	3' UTR	microRNA 600	ncRNA
MIR600	3' UTR	microRNA 600	ncRNA
MIR600HG	3' UTR	MIR600 host gene	ncRNA
MIR6070	Exon (uc002zdj.2/uc002zdj.2, exon 1 of 1)	microRNA 6070	ncRNA
MIR6073	Exon (uc057zjs.1/55553, exon 14 of 15)	microRNA 6073	ncRNA
MIR6073	Exon (uc057zjs.1/55553, exon 13 of 15)	microRNA 6073	ncRNA
MIR6080	Exon (uc060ixx.1/146880, exon 4 of 12)	microRNA 6080	ncRNA
MIR6080	Exon (uc060ixx.1/146880, exon 8 of 12)	microRNA 6080	ncRNA
MIR6080	Exon (uc060ixx.1/146880, exon 5 of 12)	microRNA 6080	ncRNA
MIR6080	Exon (uc060ixx.1/146880, exon 6 of 12)	microRNA 6080	ncRNA
MIR6080	Exon (uc060ixx.1/146880, exon 11 of 12)	microRNA 6080	ncRNA
MIR6080	Exon (uc060ixx.1/146880, exon 9 of 12)	microRNA 6080	ncRNA
MIR6080	Exon (uc060ixx.1/146880, exon 3 of 12)	microRNA 6080	ncRNA
MIR6080	Exon (uc060ixx.1/146880, exon 7 of 12)	microRNA 6080	ncRNA
MIR6080	Exon (uc060ixx.1/146880, exon 10 of 12)	microRNA 6080	ncRNA
MIR609	Exon (uc001kxw.3/80217, exon 6 of 38)	microRNA 609	ncRNA
MIR610	Exon (uc001msc.3/81930, exon 15 of 17)	microRNA 610	ncRNA
MIR610	Exon (uc001msc.3/81930, exon 14 of 17)	microRNA 610	ncRNA
MIR610	Exon (uc001msc.3/81930, exon 12 of 17)	microRNA 610	ncRNA
MIR610	Exon (uc001msc.3/81930, exon 16 of 17)	microRNA 610	ncRNA
MIR610	3' UTR	microRNA 610	ncRNA
MIR610	3' UTR	microRNA 610	ncRNA
MIR610	Exon (uc001msc.3/81930, exon 11 of 17)	microRNA 610	ncRNA
MIR612	Exon (uc010rog.3/283131, exon 1 of 1)	microRNA 612	ncRNA
MIR612	Exon (uc010rog.3/283131, exon 1 of 1)	microRNA 612	ncRNA
MIR612	Exon (uc010rog.3/283131, exon 1 of 1)	microRNA 612	ncRNA
MIR612	Exon (uc010rog.3/283131, exon 1 of 1)	microRNA 612	ncRNA
MIR612	Exon (uc010rog.3/283131, exon 1 of 1)	microRNA 612	ncRNA
MIR612	Exon (uc010rog.3/283131, exon 1 of 1)	microRNA 612	ncRNA
MIR612	Exon (uc010rog.3/283131, exon 1 of 1)	microRNA 612	ncRNA
MIR612	Exon (uc010rog.3/283131, exon 1 of 1)	microRNA 612	ncRNA
MIR612	Exon (uc010rog.3/283131, exon 1 of 1)	microRNA 612	ncRNA
MIR612	Exon (uc010rog.3/283131, exon 1 of 1)	microRNA 612	ncRNA
MIR612	Exon (uc010rog.3/283131, exon 1 of 1)	microRNA 612	ncRNA
MIR612	Exon (uc010rog.3/283131, exon 1 of 1)	microRNA 612	ncRNA
MIR612	Exon (uc010rog.3/283131, exon 1 of 1)	microRNA 612	ncRNA
MIR612	Exon (uc010rog.3/283131, exon 1 of 1)	microRNA 612	ncRNA
MIR6129	Exon (uc002iow.4/22834, exon 2 of 6)	microRNA 6129	ncRNA
MIR6129	Exon (uc060haj.1/uc060haj.1, exon 3 of 8)	microRNA 6129	ncRNA
MIR6129	Exon (uc060haj.1/uc060haj.1, exon 4 of 8)	microRNA 6129	ncRNA
MIR6129	Exon (uc060haj.1/uc060haj.1, exon 5 of 8)	microRNA 6129	ncRNA
MIR6129	Exon (uc002iow.4/22834, exon 2 of 6)	microRNA 6129	ncRNA
MIR6129	Exon (uc060haj.1/uc060haj.1, exon 6 of 8)	microRNA 6129	ncRNA
MIR6133	Exon (uc003vrj.4/60412, exon 4 of 10)	microRNA 6133	ncRNA
MIR6133	Exon (uc003vrj.4/60412, exon 5 of 10)	microRNA 6133	ncRNA
MIR6133	Exon (uc003vrj.4/60412, exon 2 of 10)	microRNA 6133	ncRNA
MIR620	Exon (uc001tvw.4/23389, exon 3 of 31)	microRNA 620	ncRNA
MIR620	Exon (uc001tvw.4/23389, exon 4 of 31)	microRNA 620	ncRNA
MIR625	5' UTR	microRNA 625	ncRNA
MIR626	Exon (uc059hzp.1/23269, exon 2 of 2)	microRNA 626	ncRNA
MIR626	Exon (uc059hzq.1/23269, exon 7 of 9)	microRNA 626	ncRNA
MIR626	Exon (uc059hzq.1/23269, exon 5 of 9)	microRNA 626	ncRNA
MIR626	Exon (uc059hzq.1/23269, exon 8 of 9)	microRNA 626	ncRNA
MIR626	Exon (uc059hzq.1/23269, exon 6 of 9)	microRNA 626	ncRNA
MIR626	Exon (uc059hzq.1/23269, exon 4 of 9)	microRNA 626	ncRNA
MIR628	Exon (uc010bfk.3/9236, exon 3 of 9)	microRNA 628	ncRNA
MIR628	Exon (uc010bfk.3/9236, exon 4 of 9)	microRNA 628	ncRNA
MIR628	Exon (uc010bfk.3/9236, exon 5 of 9)	microRNA 628	ncRNA
MIR634	3' UTR	microRNA 634	ncRNA
MIR634	3' UTR	microRNA 634	ncRNA
MIR634	3' UTR	microRNA 634	ncRNA
MIR634	3' UTR	microRNA 634	ncRNA
MIR634	3' UTR	microRNA 634	ncRNA
MIR634	3' UTR	microRNA 634	ncRNA
MIR634	3' UTR	microRNA 634	ncRNA
MIR634	3' UTR	microRNA 634	ncRNA
MIR634	3' UTR	microRNA 634	ncRNA
MIR634	3' UTR	microRNA 634	ncRNA
MIR644A	Exon (uc002xak.3/83737, exon 13 of 25)	microRNA 644a	ncRNA
MIR644A	Exon (uc002xak.3/83737, exon 14 of 25)	microRNA 644a	ncRNA
MIR645	Exon (uc061xsf.1/uc061xsf.1, exon 2 of 2)	microRNA 645	ncRNA
MIR645	Exon (uc061xsf.1/uc061xsf.1, exon 2 of 2)	microRNA 645	ncRNA
MIR645	Exon (uc061xsf.1/uc061xsf.1, exon 1 of 2)	microRNA 645	ncRNA
MIR645	Exon (uc010zys.4/5770, exon 6 of 9)	microRNA 645	ncRNA
MIR645	Exon (uc002xvl.5/5770, exon 2 of 10)	microRNA 645	ncRNA
MIR645	Exon (uc061xsf.1/uc061xsf.1, exon 2 of 2)	microRNA 645	ncRNA
MIR645	Exon (uc010zys.4/5770, exon 5 of 9)	microRNA 645	ncRNA
MIR645	Exon (uc010zys.4/5770, exon 7 of 9)	microRNA 645	ncRNA
MIR645	5' UTR	microRNA 645	ncRNA
MIR645	Exon (uc010zys.4/5770, exon 3 of 9)	microRNA 645	ncRNA
MIR645	Exon (uc010zys.4/5770, exon 8 of 9)	microRNA 645	ncRNA
MIR645	Exon (uc010zys.4/5770, exon 4 of 9)	microRNA 645	ncRNA
MIR6503	5' UTR	microRNA 6503	ncRNA
MIR6503	5' UTR	microRNA 6503	ncRNA
MIR6503	3' UTR	microRNA 6503	ncRNA
MIR6503	3' UTR	microRNA 6503	ncRNA
MIR6511A1	Exon (uc059rhw.1/uc059rhw.1, exon 1 of 1)	microRNA 6511a-1	ncRNA
MIR6511A1	Exon (uc059rix.1/uc059rix.1, exon 6 of 6)	microRNA 6511a-1	ncRNA
MIR6511A1	Exon (uc002dfc.5/uc002dfc.5, exon 8 of 10)	microRNA 6511a-1	ncRNA
MIR6511A1	Exon (uc002dfc.5/uc002dfc.5, exon 6 of 10)	microRNA 6511a-1	ncRNA
MIR6516	5' UTR	microRNA 6516	ncRNA
MIR664A	Exon (uc057pnr.1/25782, exon 15 of 35)	microRNA 664a	ncRNA
MIR664A	Exon (uc057pnr.1/25782, exon 16 of 35)	microRNA 664a	ncRNA
MIR664A	Exon (uc057pnr.1/25782, exon 17 of 35)	microRNA 664a	ncRNA
MIR664A	Exon (uc057pnr.1/25782, exon 18 of 35)	microRNA 664a	ncRNA
MIR664A	Exon (uc057pnr.1/25782, exon 19 of 35)	microRNA 664a	ncRNA
MIR664A	Exon (uc057pnr.1/25782, exon 13 of 35)	microRNA 664a	ncRNA
MIR664A	Exon (uc057pnr.1/25782, exon 14 of 35)	microRNA 664a	ncRNA
MIR664A	Exon (uc057pnr.1/25782, exon 20 of 35)	microRNA 664a	ncRNA
MIR664A	Exon (uc057pnr.1/25782, exon 21 of 35)	microRNA 664a	ncRNA
MIR664A	Exon (uc057pnr.1/25782, exon 10 of 35)	microRNA 664a	ncRNA
MIR664A	Exon (uc057pnr.1/25782, exon 11 of 35)	microRNA 664a	ncRNA
MIR664A	Exon (uc057pnr.1/25782, exon 12 of 35)	microRNA 664a	ncRNA
MIR6728	3' UTR	microRNA 6728	ncRNA
MIR6728	Exon (uc001apj.3/2023, exon 10 of 12)	microRNA 6728	ncRNA
MIR6728	Exon (uc001apj.3/2023, exon 11 of 12)	microRNA 6728	ncRNA
MIR6738	3' UTR	microRNA 6738	ncRNA
MIR6739	Exon (uc001gwz.4/55705, exon 11 of 24)	microRNA 6739	ncRNA
MIR6739	Exon (uc001gwz.4/55705, exon 13 of 24)	microRNA 6739	ncRNA
MIR6739	Exon (uc001gwz.4/55705, exon 15 of 24)	microRNA 6739	ncRNA
MIR6739	Exon (uc001gwz.4/55705, exon 10 of 24)	microRNA 6739	ncRNA
MIR6739	Exon (uc001gwz.4/55705, exon 16 of 24)	microRNA 6739	ncRNA
MIR6739	Exon (uc001gwz.4/55705, exon 12 of 24)	microRNA 6739	ncRNA
MIR6742	Exon (uc001hsq.2/84033, exon 109 of 116)	microRNA 6742	ncRNA
MIR6742	Exon (uc001hsq.2/84033, exon 111 of 116)	microRNA 6742	ncRNA
MIR6742	Exon (uc001hsq.2/84033, exon 112 of 116)	microRNA 6742	ncRNA
MIR6749	Exon (uc058dbh.1/23130, exon 15 of 37)	microRNA 6749	ncRNA
MIR6749	Exon (uc058dbh.1/23130, exon 20 of 37)	microRNA 6749	ncRNA
MIR6749	Exon (uc058dbh.1/23130, exon 14 of 37)	microRNA 6749	ncRNA
MIR6749	Exon (uc058dbh.1/23130, exon 16 of 37)	microRNA 6749	ncRNA
MIR6749	Exon (uc058dbh.1/23130, exon 17 of 37)	microRNA 6749	ncRNA
MIR6749	Exon (uc058dbh.1/23130, exon 19 of 37)	microRNA 6749	ncRNA
MIR6749	Exon (uc058dbh.1/23130, exon 13 of 37)	microRNA 6749	ncRNA
MIR6769B	Exon (uc001hea.3/9641, exon 14 of 21)	microRNA 6769b	ncRNA
MIR6769B	Exon (uc001hea.3/9641, exon 9 of 21)	microRNA 6769b	ncRNA
MIR6769B	Exon (uc001hea.3/9641, exon 11 of 21)	microRNA 6769b	ncRNA
MIR6769B	Exon (uc001hea.3/9641, exon 9 of 21)	microRNA 6769b	ncRNA
MIR6770-1	5' UTR	microRNA 6770-1	ncRNA
MIR6770-1	Exon (uc002dfc.5/uc002dfc.5, exon 3 of 10)	microRNA 6770-1	ncRNA
MIR6770-1	Exon (uc002dfc.5/uc002dfc.5, exon 4 of 10)	microRNA 6770-1	ncRNA
MIR6770-1	Exon (uc002dfc.5/uc002dfc.5, exon 5 of 10)	microRNA 6770-1	ncRNA
MIR6770-1	Exon (uc059rjb.1/uc059rjb.1, exon 1 of 1)	microRNA 6770-1	ncRNA
MIR6780A	3' UTR	microRNA 6780a	ncRNA
MIR6780A	3' UTR	microRNA 6780a	ncRNA
MIR6780A	3' UTR	microRNA 6780a	ncRNA
MIR6780A	3' UTR	microRNA 6780a	ncRNA
MIR6780A	3' UTR	microRNA 6780a	ncRNA
MIR6780A	3' UTR	microRNA 6780a	ncRNA
MIR6780A	3' UTR	microRNA 6780a	ncRNA
MIR6780A	3' UTR	microRNA 6780a	ncRNA
MIR6780A	3' UTR	microRNA 6780a	ncRNA
MIR6780A	3' UTR	microRNA 6780a	ncRNA
MIR6780A	3' UTR	microRNA 6780a	ncRNA
MIR6780A	3' UTR	microRNA 6780a	ncRNA
MIR6780A	3' UTR	microRNA 6780a	ncRNA
MIR6780A	Exon (uc002iaz.4/2145, exon 5 of 21)	microRNA 6780a	ncRNA
MIR6780A	Exon (uc002iaz.4/2145, exon 6 of 21)	microRNA 6780a	ncRNA
MIR6785	5' UTR	microRNA 6785	ncRNA
MIR6785	Exon (uc002jnz.5/9772, exon 13 of 32)	microRNA 6785	ncRNA
MIR6785	Exon (uc002jnz.5/9772, exon 14 of 32)	microRNA 6785	ncRNA
MIR6785	3' UTR	microRNA 6785	ncRNA
MIR6785	3' UTR	microRNA 6785	ncRNA
MIR6785	3' UTR	microRNA 6785	ncRNA
MIR6785	3' UTR	microRNA 6785	ncRNA
MIR6785	3' UTR	microRNA 6785	ncRNA
MIR6785	3' UTR	microRNA 6785	ncRNA
MIR6785	3' UTR	microRNA 6785	ncRNA
MIR6785	5' UTR	microRNA 6785	ncRNA
MIR6785	5' UTR	microRNA 6785	ncRNA
MIR6785	Exon (uc002jnz.5/9772, exon 14 of 32)	microRNA 6785	ncRNA
MIR6785	Exon (uc002jnz.5/9772, exon 16 of 32)	microRNA 6785	ncRNA
MIR6785	Exon (uc002jnz.5/9772, exon 18 of 32)	microRNA 6785	ncRNA
MIR6785	Exon (uc002jnz.5/9772, exon 19 of 32)	microRNA 6785	ncRNA
MIR6785	Exon (uc002jnz.5/9772, exon 20 of 32)	microRNA 6785	ncRNA
MIR6785	Exon (uc002jnz.5/9772, exon 21 of 32)	microRNA 6785	ncRNA
MIR6785	Exon (uc002jnz.5/9772, exon 7 of 32)	microRNA 6785	ncRNA
MIR6785	Exon (uc060jxh.1/9772, exon 5 of 5)	microRNA 6785	ncRNA
MIR6785	Exon (uc060jxk.1/9772, exon 16 of 31)	microRNA 6785	ncRNA
MIR6785	Exon (uc060jxk.1/9772, exon 16 of 31)	microRNA 6785	ncRNA
MIR6785	Exon (uc060jxk.1/9772, exon 16 of 31)	microRNA 6785	ncRNA
MIR6785	Exon (uc060jxx.1/uc060jxx.1, exon 5 of 5)	microRNA 6785	ncRNA
MIR6799	Exon (uc002ppo.4/160, exon 3 of 23)	microRNA 6799	ncRNA
MIR6799	Exon (uc002ppo.4/160, exon 4 of 23)	microRNA 6799	ncRNA
MIR6815	Exon (uc062awf.1/80781, exon 3 of 42)	microRNA 6815	ncRNA
MIR6818	Exon (uc062dac.1/uc062dac.1, exon 1 of 1)	microRNA 6818	ncRNA
MIR6819	Exon (uc003apg.4/4627, exon 31 of 41)	microRNA 6819	ncRNA
MIR6852	Exon (uc003zxt.3/7094, exon 13 of 57)	microRNA 6852	ncRNA
MIR6852	Exon (uc003zxt.3/7094, exon 11 of 57)	microRNA 6852	ncRNA
MIR6852	Exon (uc003zxt.3/7094, exon 12 of 57)	microRNA 6852	ncRNA
MIR6852	Exon (uc003zxt.3/7094, exon 14 of 57)	microRNA 6852	ncRNA
MIR6852	Exon (uc003zxt.3/7094, exon 15 of 57)	microRNA 6852	ncRNA
MIR6852	Exon (uc003zxt.3/7094, exon 16 of 57)	microRNA 6852	ncRNA
MIR6852	Exon (uc003zxt.3/7094, exon 16 of 57)	microRNA 6852	ncRNA
MIR6852	Exon (uc003zxt.3/7094, exon 17 of 57)	microRNA 6852	ncRNA
MIR6852	Exon (uc003zxt.3/7094, exon 18 of 57)	microRNA 6852	ncRNA
MIR6852	Exon (uc003zxt.3/7094, exon 21 of 57)	microRNA 6852	ncRNA
MIR6852	Exon (uc003zxt.3/7094, exon 24 of 57)	microRNA 6852	ncRNA
MIR6852	Exon (uc003zxt.3/7094, exon 25 of 57)	microRNA 6852	ncRNA
MIR6852	Exon (uc003zxt.3/7094, exon 19 of 57)	microRNA 6852	ncRNA
MIR6852	Exon (uc003zxt.3/7094, exon 20 of 57)	microRNA 6852	ncRNA
MIR6852	Exon (uc003zxt.3/7094, exon 23 of 57)	microRNA 6852	ncRNA
MIR6852	Exon (uc003zxt.3/7094, exon 22 of 57)	microRNA 6852	ncRNA
MIR6854	5' UTR	microRNA 6854	ncRNA
MIR6857	3' UTR	microRNA 6857	ncRNA
MIR6857	Exon (uc004dsg.4/8243, exon 9 of 25)	microRNA 6857	ncRNA
MIR6857	3' UTR	microRNA 6857	ncRNA
MIR6857	Exon (uc004dsg.4/8243, exon 7 of 25)	microRNA 6857	ncRNA
MIR6857	3' UTR	microRNA 6857	ncRNA
MIR6857	Exon (uc004dsg.4/8243, exon 8 of 25)	microRNA 6857	ncRNA
MIR6859-1	Exon (uc057auk.1/uc057auk.1, exon 2 of 8)	microRNA 6859-1	ncRNA
MIR6859-1	Exon (uc057auk.1/uc057auk.1, exon 3 of 8)	microRNA 6859-1	ncRNA
MIR6859-1	Exon (uc057auk.1/uc057auk.1, exon 4 of 8)	microRNA 6859-1	ncRNA
MIR6859-1	Exon (uc057auk.1/uc057auk.1, exon 6 of 8)	microRNA 6859-1	ncRNA
MIR6859-1	Exon (uc057aus.1/uc057aus.1, exon 2 of 2)	microRNA 6859-1	ncRNA
MIR6859-1	Exon (uc057auk.1/uc057auk.1, exon 1 of 8)	microRNA 6859-1	ncRNA
MIR6859-1	Exon (uc057auk.1/uc057auk.1, exon 6 of 8)	microRNA 6859-1	ncRNA
MIR6859-1	Exon (uc057aup.1/uc057aup.1, exon 1 of 10)	microRNA 6859-1	ncRNA
MIR6862-1	Exon (uc010byb.3/728689, exon 20 of 21)	microRNA 6862-1	ncRNA
MIR6862-1	3' UTR	microRNA 6862-1	ncRNA
MIR6862-1	Exon (uc010byb.3/728689, exon 16 of 21)	microRNA 6862-1	ncRNA
MIR6862-1	Exon (uc010byb.3/728689, exon 17 of 21)	microRNA 6862-1	ncRNA
MIR6862-1	Exon (uc010byb.3/728689, exon 18 of 21)	microRNA 6862-1	ncRNA
MIR6862-1	Exon (uc010byb.3/728689, exon 19 of 21)	microRNA 6862-1	ncRNA
MIR6877	Exon (uc004cci.5/9328, exon 2 of 11)	microRNA 6877	ncRNA
MIR6886	3' UTR	microRNA 6886	ncRNA
MIR6886	3' UTR	microRNA 6886	ncRNA
MIR6886	3' UTR	microRNA 6886	ncRNA
MIR6886	3' UTR	microRNA 6886	ncRNA
MIR6886	Exon (uc002mqk.5/3949, exon 15 of 18)	microRNA 6886	ncRNA
MIR6886	3' UTR	microRNA 6886	ncRNA
MIR6886	Exon (uc002mqk.5/3949, exon 12 of 18)	microRNA 6886	ncRNA
MIR6886	Exon (uc002mqk.5/3949, exon 17 of 18)	microRNA 6886	ncRNA
MIR6889	Exon (uc003azt.5/5905, exon 8 of 17)	microRNA 6889	ncRNA
MIR6889	Exon (uc003azt.5/5905, exon 7 of 17)	microRNA 6889	ncRNA
MIR6889	Exon (uc003azt.5/5905, exon 9 of 17)	microRNA 6889	ncRNA
MIR6889	Exon (uc003azt.5/5905, exon 9 of 17)	microRNA 6889	ncRNA
MIR6889	Exon (uc003azt.5/5905, exon 10 of 17)	microRNA 6889	ncRNA
MIR6893	Exon (uc064rmz.1/4796, exon 14 of 17)	microRNA 6893	ncRNA
MIR711	Exon (uc062jjd.1/1294, exon 38 of 83)	microRNA 711	ncRNA
MIR711	Exon (uc062jjd.1/1294, exon 39 of 83)	microRNA 711	ncRNA
MIR7112	Exon (uc010mft.4/727957, exon 34 of 42)	microRNA 7112	ncRNA
MIR7112	Exon (uc010mft.4/727957, exon 35 of 42)	microRNA 7112	ncRNA
MIR7161	Exon (uc003qrm.5/57583, exon 2 of 17)	microRNA 7161	ncRNA
MIR7161	Exon (uc003qrm.5/57583, exon 3 of 17)	microRNA 7161	ncRNA
MIR7161	Exon (uc003qrm.5/57583, exon 4 of 17)	microRNA 7161	ncRNA
MIR7161	Exon (uc003qrm.5/57583, exon 5 of 17)	microRNA 7161	ncRNA
MIR7161	Exon (uc003qrm.5/57583, exon 6 of 17)	microRNA 7161	ncRNA
MIR7161	Exon (uc003qrm.5/57583, exon 7 of 17)	microRNA 7161	ncRNA
MIR7641-2	Exon (uc001tkl.2/4801, exon 6 of 8)	microRNA 7641-2	ncRNA
MIR7641-2	3' UTR	microRNA 7641-2	ncRNA
MIR7641-2	Exon (uc001tkl.2/4801, exon 7 of 8)	microRNA 7641-2	ncRNA
MIR766	Exon (uc004ers.4/23157, exon 5 of 11)	microRNA 766	ncRNA
MIR766	Exon (uc004ers.4/23157, exon 6 of 11)	microRNA 766	ncRNA
MIR766	Exon (uc004ers.4/23157, exon 3 of 11)	microRNA 766	ncRNA
MIR766	Exon (uc004ers.4/23157, exon 4 of 11)	microRNA 766	ncRNA
MIR7851	Exon (uc001rmz.4/85437, exon 5 of 8)	microRNA 7851	ncRNA
MIR7851	Exon (uc001rmz.4/85437, exon 8 of 8)	microRNA 7851	ncRNA
MIR7851	Exon (uc001rmz.4/85437, exon 6 of 8)	microRNA 7851	ncRNA
MIR7855	Exon (uc001xhs.3/6710, exon 11 of 36)	microRNA 7855	ncRNA
MIR7855	Exon (uc001xhs.3/6710, exon 12 of 36)	microRNA 7855	ncRNA
MIR7855	Exon (uc001xhs.3/6710, exon 13 of 36)	microRNA 7855	ncRNA
MIR7855	Exon (uc001xhs.3/6710, exon 14 of 36)	microRNA 7855	ncRNA
MIR7855	Exon (uc001xhs.3/6710, exon 14 of 36)	microRNA 7855	ncRNA
MIR7855	Exon (uc001xhs.3/6710, exon 14 of 36)	microRNA 7855	ncRNA
MIR7855	Exon (uc001xhs.3/6710, exon 4 of 36)	microRNA 7855	ncRNA
MIR7855	Exon (uc001xhs.3/6710, exon 5 of 36)	microRNA 7855	ncRNA
MIR7855	Exon (uc001xhs.3/6710, exon 6 of 36)	microRNA 7855	ncRNA
MIR7855	Exon (uc001xhs.3/6710, exon 7 of 36)	microRNA 7855	ncRNA
MIR7855	Exon (uc001xhs.3/6710, exon 8 of 36)	microRNA 7855	ncRNA
MIR7855	Exon (uc001xhs.3/6710, exon 9 of 36)	microRNA 7855	ncRNA
MIR7855	Exon (uc001xhs.3/6710, exon 9 of 36)	microRNA 7855	ncRNA
MIR7855	Exon (uc001xhs.3/6710, exon 10 of 36)	microRNA 7855	ncRNA
MIR8067	Exon (uc059jzu.1/uc059jzu.1, exon 1 of 1)	microRNA 8067	ncRNA
MIR8067	Exon (uc059jzw.1/uc059jzw.1, exon 1 of 1)	microRNA 8067	ncRNA
MIR8067	Exon (uc059jzu.1/uc059jzu.1, exon 1 of 1)	microRNA 8067	ncRNA
MIR8067	Exon (uc059jzv.1/uc059jzv.1, exon 1 of 1)	microRNA 8067	ncRNA
MIR8069-1	Exon (uc032prv.2/uc032prv.2, exon 3 of 4)	microRNA 8069-1	ncRNA
MIR8069-1	Exon (uc061ywx.1/uc061ywx.1, exon 3 of 3)	microRNA 8069-1	ncRNA
MIR8069-1	Exon (uc061yxb.1/uc061yxb.1, exon 1 of 5)	microRNA 8069-1	ncRNA
MIR8069-1	Exon (uc061yxb.1/uc061yxb.1, exon 2 of 5)	microRNA 8069-1	ncRNA
MIR8069-1	Exon (uc061ywx.1/uc061ywx.1, exon 1 of 3)	microRNA 8069-1	ncRNA
MIR8069-1	Exon (uc061yxb.1/uc061yxb.1, exon 3 of 5)	microRNA 8069-1	ncRNA
MIR8069-1	Exon (uc061yxb.1/uc061yxb.1, exon 3 of 5)	microRNA 8069-1	ncRNA
MIR8069-1	Exon (uc061yxb.1/uc061yxb.1, exon 4 of 5)	microRNA 8069-1	ncRNA
MIR8069-1	Exon (uc061yxb.1/uc061yxb.1, exon 4 of 5)	microRNA 8069-1	ncRNA
MIR8069-1	Exon (uc061yxb.1/uc061yxb.1, exon 5 of 5)	microRNA 8069-1	ncRNA
MIR8069-1	Exon (uc061yxb.1/uc061yxb.1, exon 5 of 5)	microRNA 8069-1	ncRNA
MIR8069-1	Exon (uc061yxb.1/uc061yxb.1, exon 5 of 5)	microRNA 8069-1	ncRNA
MIR8069-1	Exon (uc061yxd.1/uc061yxd.1, exon 3 of 3)	microRNA 8069-1	ncRNA
MIR8069-1	Exon (uc061yxf.1/uc061yxf.1, exon 2 of 3)	microRNA 8069-1	ncRNA
MIR8069-1	Exon (uc061ywx.1/uc061ywx.1, exon 3 of 3)	microRNA 8069-1	ncRNA
MIR8075	Exon (uc032apq.2/8451, exon 17 of 20)	microRNA 8075	ncRNA
MIR8075	Exon (uc032apq.2/8451, exon 18 of 20)	microRNA 8075	ncRNA
MIR8076	Exon (uc003ead.2/55779, exon 3 of 35)	microRNA 8076	ncRNA
MIR8076	Exon (uc062mno.1/100874029, exon 2 of 2)	microRNA 8076	ncRNA
MIR8076	Exon (uc062mno.1/100874029, exon 2 of 2)	microRNA 8076	ncRNA
MIR8076	Exon (uc003ead.2/55779, exon 5 of 35)	microRNA 8076	ncRNA
MIR8076	Exon (uc003ead.2/55779, exon 4 of 35)	microRNA 8076	ncRNA
MIR874	Exon (uc003lbr.6/26249, exon 8 of 13)	microRNA 874	ncRNA
MIR874	3' UTR	microRNA 874	ncRNA
MIR875	3' UTR	microRNA 875	ncRNA
MIR875	3' UTR	microRNA 875	ncRNA
MIR875	3' UTR	microRNA 875	ncRNA
MIR922	Exon (uc003fyd.4/9711, exon 17 of 21)	microRNA 922	ncRNA
MIR922	Exon (uc003fyd.4/9711, exon 17 of 21)	microRNA 922	ncRNA
MIR939	3' UTR	microRNA 939	ncRNA
MIR939	3' UTR	microRNA 939	ncRNA
MIR941-2	Exon (uc002yhf.4/80331, exon 2 of 5)	microRNA 941-2	ncRNA
MIR941-2	Exon (uc002yhf.4/80331, exon 3 of 5)	microRNA 941-2	ncRNA
MIRLET7F2	Exon (uc064zlc.1/10075, exon 31 of 81)	microRNA let-7f-2	ncRNA
MIRLET7F2	Exon (uc064zlc.1/10075, exon 49 of 81)	microRNA let-7f-2	ncRNA
MIRLET7F2	Exon (uc064zlc.1/10075, exon 48 of 81)	microRNA let-7f-2	ncRNA
MIRLET7F2	Exon (uc064zlc.1/10075, exon 38 of 81)	microRNA let-7f-2	ncRNA
MIRLET7F2	Exon (uc064zlc.1/10075, exon 41 of 81)	microRNA let-7f-2	ncRNA
MIRLET7F2	Exon (uc064zlc.1/10075, exon 44 of 81)	microRNA let-7f-2	ncRNA
MIRLET7F2	Exon (uc064zlc.1/10075, exon 51 of 81)	microRNA let-7f-2	ncRNA
MIRLET7F2	Exon (uc064zlc.1/10075, exon 45 of 81)	microRNA let-7f-2	ncRNA
MIRLET7F2	Exon (uc064zlc.1/10075, exon 46 of 81)	microRNA let-7f-2	ncRNA
MIRLET7F2	Exon (uc064zlc.1/10075, exon 32 of 81)	microRNA let-7f-2	ncRNA
MIRLET7F2	Exon (uc064zlc.1/10075, exon 43 of 81)	microRNA let-7f-2	ncRNA
MIRLET7F2	Exon (uc064zlc.1/10075, exon 50 of 81)	microRNA let-7f-2	ncRNA
MIRLET7F2	Exon (uc064zlc.1/10075, exon 47 of 81)	microRNA let-7f-2	ncRNA
MIRLET7F2	Exon (uc064zlc.1/10075, exon 37 of 81)	microRNA let-7f-2	ncRNA
MIRLET7F2	Exon (uc064zlc.1/10075, exon 34 of 81)	microRNA let-7f-2	ncRNA
MIRLET7F2	Exon (uc064zlc.1/10075, exon 39 of 81)	microRNA let-7f-2	ncRNA
MIRLET7F2	Exon (uc064zlc.1/10075, exon 52 of 81)	microRNA let-7f-2	ncRNA
MIRLET7F2	Exon (uc064zlc.1/10075, exon 35 of 81)	microRNA let-7f-2	ncRNA
MIRLET7F2	Exon (uc064zlc.1/10075, exon 33 of 81)	microRNA let-7f-2	ncRNA
MIRLET7F2	Exon (uc064zlc.1/10075, exon 42 of 81)	microRNA let-7f-2	ncRNA
MIRLET7F2	Exon (uc064zlc.1/10075, exon 40 of 81)	microRNA let-7f-2	ncRNA
[truncated: 519 more rows]
