# Supplementary material for: A Class of Protein-Coding RNAs Binds to Polycomb Repressive Complex 2 and Alters Histone Methylation
Source: Front Oncol. 2021 Nov 5;11:739830. doi: 10.3389/fonc.2021.739830 (PMC8602814; doi:10.3389/fonc.2021.739830)
Supplement: Supplementary file 5 [file Table_4.xlsx]

## Sheet: Sheet1
Genes with H3K27me3, EZH2 and SUZ12 occupation on their promoter region (-5kb, +1kb)
DNA41	Gm12878	HeLaS3	HESC	HMEC	HUVEC	K562
2021-03-01	2021-03-01	UNC13A	2021-03-01	2021-03-01	2021-03-11	2021-03-01
2021-09-01	2021-03-02	MS4A12	2021-03-11	2021-03-11	2021-09-03	2021-03-10
2021-09-12	2021-09-04	FAM69C	2021-03-02	2021-03-02	2021-09-04	2021-09-03
2021-09-15	2021-03-08	MIR650	2021-03-03	2021-09-04	2021-03-08	2021-03-04
2021-03-02	2021-09-09	IFNL1	2021-09-03	2021-03-08	2021-09-09	2021-09-06
2021-09-04	A4GALT	ITGAX	2021-03-04	A1BG	A1BG-AS1	A4GALT
2021-09-06	A4GNT	CYB5R1	2021-09-04	A4GALT	A2ML1	AANAT
2021-03-07	AAAS	KIAA0226L	2021-03-06	A4GNT	A3GALT2	AARD
2021-03-08	AADAT	ELFN1	2021-09-06	AADACL4	A4GALT	AATF
2021-09-08	AAED1	ADAL	2021-09-08	AATK	AACS	AATK
2021-09-09	AARD	CYP4F2	2021-03-09	ABAT	AADAT	AATK-AS1
A1BG-AS1	AASS	IL9R	2021-09-09	ABCA3	AAED1	ABCB4
A2ML1	ABCB4	CPEB1	A4GALT	ABCB4	AAGAB	ABCC12
A4GALT	ABCC9	NSG1	AAAS	ABCB5	AAR2	ABCC9
AA06	ABCG1	LCN9	AADAT	ABCB7	AATK	ABCG2
AAAS	ABCG2	HIST3H3	AATK	ABCC13	AATK-AS1	ABHD12B
AACS	ABCG4	MIR4301	AATK-AS1	ABCC9	ABAT	ABR
AACSP1	ABHD10	CDKN3	ABAT	ABHD12B	ABCA17P	ABRA
AADACL3	ABHD12B	NBPF15	ABCA1	ABHD6	ABCB5	AC002511.1
AAGAB	ABHD6	GJB2	ABCA17P	ABLIM1	ABCB7	AC068858.1
AAK1	ABLIM1	LINC00581	ABCA3	ABLIM2	ABCC10	AC069277.1
AANAT	ABT1	DUSP26	ABCA5	ABO	ABCC13	AC104654.1
AARS2	ABTB2	MIR4436A	ABCB4	ABR	ABCC3	ACAD10
AASDH	AC000124.1	XCL2	ABCC3	ABRA	ABCC9	ACN9
ABAT	AC002480.3	NCF4	ABCC4	AC002398.5	ABCD2	ACSF2
ABCA1	AC005235.1	XPR1	ABCC9	AC007740.1	ABCD3	ACSS1
ABCA12	AC007099.1	ALMS1	ABCD3	AC010731.4	ABCD4	ACTG2
ABCA2	AC007163.3	CCR9	ABCG1	AC011747.7	ABCG1	ACTL6B
ABCA5	AC073283.4	CC2D2B	ABCG2	AC016910.1	ABCG4	ACTR3B
ABCA6	ACADL	PIK3C3	ABCG4	AC018647.3	ABHD12	ACY3
ABCA7	ACADVL	AGK	ABHD11	AC079776.3	ABHD16B	ADAM19
ABCA8	ACAN	MIR6502	ABHD12B	AC093590.1	ABHD2	ADAM33
ABCA9	ACE	LRRC4B	ABHD14A	ACADVL	ABHD3	ADAMTS10
ABCB4	ACER2	FTCD	ABHD15	ACAN	ABHD4	ADAMTS12
ABCC1	ACHE	ZNF484	ABHD3	ACAP1	ABHD6	ADAMTS14
ABCC10	ACMSD	TIAM1	ABHD6	ACE	ABI1	ADAMTS7
ABCC12	ACO1	ZNF285	ABLIM2	ACKR3	ABLIM2	ADAMTSL3
ABCC13	ACOT12	NCF4	ABR	ACO1	ABR	ADAP1
ABCC5	ACOT6	RAB9B	ABTB2	ACO2	ABT1	ADAP2
ABCC8	ACSBG2	FEM1A	AC002398.5	ACOT12	AC000124.1	ADARB2-AS1
ABCD2	ACSL1	ABCB7	AC007365.1	ACOT4	AC002398.5	ADC
ABCD3	ACSM4	FEM1B	AC009299.3	ACOXL	AC007365.1	ADCY1
ABCF1	ACSS2	TPM4	AC010890.1	ACPT	AC007403.2	ADIPOQ
ABCG1	ACSS3	PRODH2	AC011747.7	ACSF2	AC008697.1	ADM
ABCG2	ACTC1	SIGLEC8	AC016629.8	ACSF3	AC009299.3	ADORA2A
ABCG5	ACVR1	ZBTB45	AC226118.1	ACSL4	AC016629.8	ADRA1A
ABHD1	ACVR1B	SHC3	ACADL	ACSM3	AC016910.1	AFF3
ABHD10	ACVR1C	MT4	ACADSB	ACSM4	AC016995.3	AGAP7
ABHD15	ACVR2A	CYP4A11	ACAP3	ACSS3	AC018470.4	AGK
ABHD17A	ADAM11	TBXAS1	ACBD6	ACTA1	AC018647.3	AGXT
ABHD2	ADAMTS14	MLPH	ACCS	ACTL6B	AC018705.5	AGXT2
ABHD3	ADAMTS16	CCDC113	ACER2	ACTN2	AC068858.1	AKAP12
ABHD4	ADAMTS17	EMX1	ACHE	ACTR10	AC093590.1	AKAP7
ABHD5	ADAMTS19	SLC6A4	ACIN1	ADAM11	AC095067.1	ALDH1L1-AS1
ABI1	ADAMTS3	RALGPS1	ACO1	ADAM19	AC105053.3	ALDH3B2
ABI2	ADAP2	GOLGA8J	ACOT12	ADAM22	AC226118.1	ALKBH3-AS1
ABI3BP	ADCY1	CBX8	ACOT4	ADAM23	ACACB	ALOX15
ABL1	ADCY2	DHX40	ACOT6	ADAM30	ACCSL	ALOX5
ABL2	ADCY6	TM6SF1	ACOXL	ADAM5	ACE2	ALOX5AP
ABLIM1	ADCY8	ADAL	ACP5	ADAM7	ACER2	ALOXE3
ABO	ADCYAP1	MEGF9	ACPL2	ADAMDEC1	ACHE	ALPP
ABR	ADH7	NUAK2	ACR	ADAMTS1	ACIN1	ALX3
AC000099.1	ADIPOQ	MIR4282	ACSL1	ADAMTS10	ACMSD	AMOTL1
AC000124.1	ADM2	KCNE2	ACSL6	ADAMTS12	ACO1	AMPH
AC002398.5	ADRA2B	RLN2	ACSS1	ADAMTS14	ACOT12	ANK3
AC002511.1	ADRB1	LYPLA1	ACSS2	ADAMTS16	ACP5	ANKH
AC003051.1	ADRB2	SALL1	ACTA1	ADAMTS18	ACPL2	ANKLE2
AC003984.1	ADRB3	TAAR1	ACTG1	ADAMTS19	ACRBP	ANKRD19P
AC005358.3	AEBP1	ZNF181	ACTL10	ADAMTS2	ACSBG1	ANKRD20A8P
AC006372.4	AFF3	SSX1	ACTL6B	ADAMTS20	ACSBG2	ANKRD26P1
AC007131.1	AGAP1	RP11-434C1.1	ACTN2	ADAMTS3	ACSF3	ANKRD28
AC007403.2	AGAP7	PTPRZ1	ACTR5	ADAMTS5	ACSM1	ANKRD31
AC007740.1	AGPAT4	OR4K13	ACVR1	ADAMTS8	ACSS3	ANKRD34B
AC008703.1	AGR2	FAM178B	ACVR1C	ADAMTS9	ACTA1	ANKRD44
AC009473.1	AGTR1	CDRT15L2	ADA	ADAMTSL3	ACTL6B	ANKRD6
AC010127.3	AHCY	ALDH3B2	ADAM11	ADAP2	ACTL7B	ANKRD63
AC010890.1	AHCYL1	EVI5L	ADAM12	ADARB2	ACTN2	ANTXRL
AC011738.4	AHNAK	CHEK2P2	ADAM19	ADCY1	ACTR10	ANXA11
AC016910.1	AIF1L	GHITM	ADAM22	ADCY2	ACTR3B	ANXA6
AC018647.3	AIFM3	TMEM225	ADAM23	ADCY7	ACTR3C	AOC4P
AC020571.3	AIG1	PCAT19	ADAM33	ADCYAP1	ACTR5	APBB2
AC073128.10	AIM1L	RABAC1	ADAMTS1	ADD2	ACTR6	APC2
AC073283.4	AJAP1	USP22	ADAMTS10	ADH1B	ACVR1B	APLP2
AC079145.4	AJUBA	RAB6B	ADAMTS14	ADIPOQ	ACVR1C	AQP2
AC087859.1	AK7	DGCR6	ADAMTS15	ADM2	ACVR2A	AR
AC093590.1	AKAP12	LPCAT1	ADAMTS16	ADNP2	ACVR2B	ARF1
AC097662.2	AKAP13	USP46	ADAMTS17	ADO	ADA	ARHGAP23
AC098823.3	AKAP7	LANCL2	ADAMTS19	ADORA1	ADAM11	ARHGAP40
AC104654.2	AKR1C3	FAM157A	ADAMTS2	ADORA2A	ADAM12	ARHGAP6
AC125421.1	AKT2	RAD51AP2	ADAMTS20	ADPRH	ADAM19	ARHGAP8
ACAD8	ALDH1B1	UQCRC2	ADAMTS5	ADRA1A	ADAM21P1	ARHGEF10L
ACAD9	ALDH1L1	AMOT	ADAMTS7	ADRA2B	ADAM22	ARHGEF15
ACADL	ALDH7A1	AP1B1P1	ADAMTSL2	ADRA2C	ADAM23	ARHGEF26
ACAN	ALKBH3	OR6S1	ADAP2	ADRB1	ADAM28	ARHGEF28
ACAP2	ALMS1	MIR4671	ADARB2	ADRB3	ADAM33	ARHGEF7
ACBD3	ALOX12P2	ZNF439	ADCK2	AFF2	ADAM5	ARID3C
ACE	ALOX15B	SRPRB	ADCK5	AFF3	ADAM8	ARL15
ACER3	ALOX5AP	TRIM61	ADCY1	AFP	ADAMTS10	ARMC4
ACHE	ALOXE3	ANK2	ADCY10P1	AGAP2	ADAMTS12	ARMC9
ACN9	ALPL	CD5L	ADCY2	AGAP7	ADAMTS13	ARMCX1
ACOT4	ALX1	RP11-434C1.1	ADCY3	AGBL4	ADAMTS14	ARMCX4
ACOT6	AMER3	LOC101927870	ADCY4	AGPAT9	ADAMTS16	ART3
ACOT7	AMIGO1	SMIM8	ADCY5	AGTPBP1	ADAMTS17	ARX
ACOX3	AMMECR1	LGR6	ADCY6	AGTR1	ADAMTS18	ASB2
ACPL2	AMN	PTGER4P2-CDK2AP2P2	ADCY8	AHSP	ADAMTS19	ASB4
ACPP	AMPD3	NAGPA	ADCYAP1	AIFM3	ADAMTS2	ASCL1
ACR	AMPH	SIGLEC10	ADCYAP1R1	AIM1L	ADAMTS20	ASIC2
ACSBG1	AMZ1	NAPSB	ADI1	AIRE	ADAMTS5	ASXL2
ACSBG2	ANGPTL2	ISX	ADM	AK5	ADAMTS7	ATL1
ACSF3	ANGPTL4	SYK	ADNP2	AKAP6	ADAMTS8	ATOH1
ACSL1	ANK3	SLC14A2	ADORA2A	AKR1E2	ADAMTSL2	ATOH8
ACSL4	ANKDD1B	OR10G3	ADORA2B	AL121656.5	ADAMTSL3	ATP2B2
ACSL6	ANKEF1	CEACAM22P	ADPRH	ALDH1A1	ADAMTSL4	ATP4A
ACSM1	ANKRD18B	ZNF285	ADRA1D	ALDH2	ADAMTSL5	ATP4B
ACSM3	ANKRD18DP	PABPN1L	ADRA2A	ALDH5A1	ADAP1	ATP6V1B1
ACSS1	ANKRD19P	CEACAM21	ADRA2B	ALG13	ADAP2	ATP8B1
ACSS2	ANKRD29	KAT5	ADRB1	ALG14	ADC	AUTS2
ACTA2	ANKRD34B	MIR4713	ADRB3	ALKBH3	ADCK1	AVEN
ACTB	ANKRD45	CCSAP	ADRBK1	ALOX15	ADCK2	AZGP1P1
ACTC1	ANKRD50	TNIP3	ADRBK2	ALOX5	ADCY1	B3GALNT1
ACTG1	ANKRD55	MRPS5	ADSSL1	ALPL	ADCY2	B3GALNT2
ACTL9	ANKRD6	ARHGEF7	AEBP1	ALPP	ADCY7	B3GALTL
ACTN1-AS1	ANKRD63	S100B	AFAP1	ALPPL2	ADCY8	B3GAT2
ACTN2	ANKS1B	CACNA1A	AFAP1L1	AMBN	ADCY9	B3GNT3
ACTR3B	ANO1-AS2	ATP6V1F	AFAP1L2	AMER2	ADCYAP1R1	B3GNTL1
ACTR5	ANO3	IGSF5	AGAP1	AMER3	ADD3	B4GALNT3
ACVR1B	ANO8	ARAP3	AGAP11	AMMECR1	ADGB	BACH2
ACVR1C	ANPEP	CT45A4	AGAP3	AMN	ADIPOQ	BAI1
ACVR2B-AS1	ANTXRL	IAPP	AGAP7	AMPH	ADM2	BAIAP2L1
ACVRL1	ANXA5	MTCH2	AGFG2	AMZ1	ADNP2	BARX2
ACY1	AOAH-IT1	UCK1	AGGF1	ANG	ADO	BCAM
ADA	AP3B2	PPDPF	AGO1	ANGEL1	ADORA2A-AS1	BCAR1
ADAD1	APBB1	PLXNC1	AGO2	ANGPT4	ADORA3	BCAS2
ADAD2	APC2	ZNF252P	AGPAT2	ANK1	ADPGK	BCL11A
ADAL	APH1B	SPR	AGPAT3	ANK2	ADPRH	BDKRB2
ADAM10	APLP2	OTOA	AGPAT9	ANKFN1	ADRA1A	BEAN1
ADAM11	AQP3	LRP12	AGRP	ANKLE2	ADRA2A	BEGAIN
ADAM12	AQP4	XYLT1	AHCY	ANKRD18B	ADRA2B	BEND2
ADAM19	ARG2	SSBP3	AHNAK	ANKRD18DP	ADRA2C	BEST2
ADAM23	ARHGAP20	TIGD2	AHNAK2	ANKRD19P	ADRB1	BEST3
ADAM33	ARHGAP22	LL22NC01-81G9.3	AHR	ANKRD30BL	ADRB3	BEX2
ADAM5	ARHGAP23	ZMAT4	AHSA2	ANKRD33B	ADRBK2	BHLHA15
ADAM6	ARHGAP24	CCZ1B	AHSP	ANKRD34B	ADSL	BIK
ADAM9	ARHGAP8	AC007392.4	AIF1L	ANKRD34C	AEBP1	BIRC2
ADAMDEC1	ARHGEF10L	BTBD11	AIFM2	ANKRD36BP2	AEBP2	BLACAT1
ADAMTS1	ARHGEF11	OTOA	AIM1	ANKRD55	AF064858.7	BMI1
ADAMTS10	ARHGEF26	FAM157A	AIM1L	ANKS1B	AFAP1L1	BMP4
ADAMTS12	ARHGEF28	PHKA1	AIRE	ANKS4B	AFF2	BMP8A
ADAMTS18	ARHGEF33	REG3G	AJAP1	ANO3	AFF3	BMS1
ADAMTS19	ARHGEF37	ANTXR2	AJUBA	ANO5	AFM	BRSK2
ADAMTS2	ARHGEF40	MTNR1B	AK2	ANO8	AGAP1	BSND
ADAMTS3	ARHGEF7	MIR3545	AK4	ANTXRL	AGAP7	BSX
ADAMTS5	ARL4A	TAAR2	AK5	ANTXRLP1	AGFG2	BTBD11
ADAMTS6	ARL4C	FAM129A	AKAP12	ANXA6	AGL	BTBD17
ADAMTS7	ARL5C	EIF5AL1	AKAP2	AP000289.6	AGO1	C10orf105
ADAMTS7P1	ARL9	LINC00251	AKAP9	AP1B1P1	AGPAT6	C10orf35
ADAMTS8	ARMC2	SIGLEC6	ALCAM	APBB1	AGPAT9	C10orf54
ADAMTSL2	ARMC4	LAMP1	ALDH1L1	APC2	AGTPBP1	C11orf45
ADAMTSL3	ARMCX1	ARRDC4	ALDH3A2	APCDD1	AGXT2	C11orf63
ADAMTSL4	ARSI	DEFB118	ALDH5A1	APLNR	AHCY	C11orf96
ADAP1	ARSJ	GAPT	ALDOA	APMAP	AHDC1	C12orf74
ADAP2	ART4	TPO	ALDOC	APOB	AHSA2	C12orf75
ADAR	ARX	RNF2	ALG6	APOBEC3A	AHSG	C12orf77
ADARB2-AS1	ASAH1	CEACAM3	ALK	APOBEC3B-AS1	AHSP	C14orf132
ADCK1	ASAP3	SIGLEC12	ALKBH2	APOD	AIF1L	C14orf23
ADCK2	ASB5	RP11-690C23.2	ALMS1	APOL3	AIFM3	C14orf37
ADCK5	ASCL1	CD99	ALOX12	AQP2	AIM1L	C15orf38
ADCY2	ASCL2	IL23R	ALOX15	AQP4	AIPL1	C16orf11
ADCY3	ASGR1	PRDM14	ALOX15B	AQPEP	AIRE	C16orf45
ADCY5	ASIC1	PSMC1	ALOX5	AR	AJAP1	C16orf89
ADCY9	ASIC4	LOC375196	ALOXE3	ARC	AK2	C16orf96
ADCYAP1	ASRGL1	SLC16A2	ALPL	ARG2	AK4	C17orf82
ADCYAP1R1	ASXL3	PGBD2	ALX1	ARHGAP20	AKAP4	C18orf42
ADD3	ATF3	FAM99A	ALX3	ARHGAP23	AKAP6	C19orf77
ADH1C	ATF5	BLCAP	AMER1	ARHGAP28	AKIRIN2	C1orf159
ADH7	ATG4D	ZFP62	AMER2	ARHGAP31	AKNA	C1orf21
ADK	ATHL1	OR5AU1	AMER3	ARHGAP6	AKR1C2	C1orf220
ADNP2	ATOH7	VSX1	AMFR	ARHGAP8	AKR1C3	C1orf61
ADO	ATOH8	XYLB	AMIGO1	ARHGAP9	AKR1E2	C1QL1
ADORA2A	ATP1A1	BMP4	AMN	ARHGDIG	AKR7L	C1QTNF1
ADORA3	ATP1A3	SVOP	AMOTL1	ARHGEF10L	AL121656.5	C1QTNF2
ADPGK	ATP1A4	LINC00266-3	AMZ1	ARHGEF26	ALB	C1QTNF4
ADPRH	ATP1B2	PABPC1L2A	ANAPC15	ARHGEF33	ALDH1A2	C1QTNF5
ADPRHL1	ATP5G2	HS6ST3	ANGEL1	ARHGEF7	ALDH1A3	C1QTNF9B
ADRA1A	ATP6V1B2	P2RY14	ANGPTL4	ARID5A	ALDH1L1	C20orf62
ADRA1B	ATP6V1C1	DLGAP4	ANKDD1A	ARL11	ALDH1L2	C21orf2
ADRA1D	ATP6V1C2	PBX3	ANKH	ARMC3	ALDH3B2	C21orf58
ADRA2A	ATP6V1G1	SCEL	ANKLE2	ARMC4	ALDH5A1	C22orf26
ADRB1	ATP8B1	ARHGEF7	ANKMY1	ARMC9	ALG1L	C2CD4B
ADRB2	ATP8B2	CCL18	ANKRD1	ARMCX2	ALG1L2	C2CD4C
ADRBK1	ATP9A	NOTO	ANKRD18B	ARMCX3	ALG6	C2orf40
ADRBK2	ATR	APOBEC1	ANKRD18DP	ARNT2	ALK	C3orf22
ADSSL1	ATRNL1	PIK3C3	ANKRD19P	ARPP21	ALKBH3	C3orf70
AEBP2	ATXN1	FAM41C	ANKRD29	ARSA	ALLC	C3orf80
AES	AVP	LAMC3	ANKRD33B	ART5	ALOX12P2	C3P1
AFF1	AVPR1A	LOC101928600	ANKRD34B	ARX	ALOX15B	C4orf19
AFF3	AXIN2	TBC1D3	ANKRD34C	ASAH2	ALOX5	C4orf36
AFG3L2	AXL	OR5AU1	ANKRD42	ASB14	ALOXE3	C5orf42
AFP	B3GALNT1	ACPT	ANKRD46	ASB15	ALPK2	C7orf33
AGA	B3GALTL	HACE1	ANKRD63	ASB2	ALPL	C9orf50
AGAP1	B3GAT1	FAM157A	ANKRD9	ASB5	ALPPL2	C9orf69
AGAP11	B3GAT2	UQCRC2	ANKS1B	ASCL1	ALX1	CA2
AGAP3	B3GNT4	MIR4268	ANKS6	ASCL2	ALX3	CA4
AGAP7	B3GNT6	FCRL4	ANO2	ASCL4	AMACR	CA7
AGBL1-AS1	B4GALNT2	ZSCAN25	ANP32A	ASGR1	AMBN	CABLES1
AGFG2	B4GALNT3	DPYSL5	ANPEP	ASGR2	AMBP	CABP1
AGGF1	B4GALNT4	ATRNL1	ANTXR1	ASIC1	AMD1	CABP7
AGK	BACE1	COMMD2	ANTXR2	ASIC2	AMDHD1	CABYR
AGO1	BACE2	MIR6815	ANTXRL	ASPDH	AMER1	CACNA1A
AGPAT2	BAG3	NCF4	ANXA11	ASPHD2	AMER2	CACNA1E
AGPAT3	BAGE4	PCDH19	ANXA3	ASTN2	AMER3	CACNB2
AGPAT4	BAHCC1	CCDC30	ANXA4	ASXL3	AMIGO1	CACNB3
AGPAT5	BAHD1	MIR557	APBA1	ATCAY	AMIGO3	CACNG7
AGPAT6	BAI3	CD84	APBB1	ATF3	AMMECR1	CACNG8
AGPAT9	BAIAP2	CLEC4D	APBB1IP	ATF7IP2	AMN	CADPS2
AGR2	BAIAP2-AS1	HOXC13	APBB2	ATG14	AMOT	CALCA
AGR3	BAIAP2L1	SIX2	APC2	ATHL1	AMPD3	CALCR
AGRN	BAMBI	KCNQ3	APCDD1	ATOH1	AMPH	CALM2
AGTPBP1	BANF2	MEGF10	APH1B	ATOH7	AMZ1	CAMK1D
AGTR1	BANK1	LRRC55	APLN	ATP10A	ANAPC15	CAMK2N1
AGTRAP	BARX1	C9orf66	APMAP	ATP13A4	ANAPC1P1	CAMK2N2
AGXT2	BASP1	MTA1	APOB	ATP13A5	ANAPC5	CAMSAP3
AHCY	BBC3	PDE4C	APOLD1	ATP1A3	ANAPC7	CAPN3
AHCYL1	BCAR3	DGCR6	APP	ATP1A4	ANG	CASC14
AHCYL2	BCKDHB	SFTPA2	APPL1	ATP1B1	ANGEL1	CASC15
AHNAK	BCL2L11	SLC22A24	APPL2	ATP1B2	ANGEL2	CAST
AHNAK2	BCL7A	GOLGA8A	AQP11	ATP2A1	ANGPT4	CAV1
AHSA2	BCLAF1	ACPT	AQP4	ATP2A3	ANGPTL2	CBFA2T3
AHSP	BCRP2	LHFPL4	AQP5	ATP4A	ANK2	CBLN1
AIFM1	BDNF	GOLGB1	AQPEP	ATP5G2	ANK3	CCDC109B
AIFM3	BEGAIN	OR2D3	AR	ATP6V0A4	ANKK1	CCDC110
AIG1	BEND3	ZFAT	ARAP1	ATP6V1B1	ANKLE2	CCDC149
AIM1	BEST2	PAQR3	ARAP2	ATP6V1B2	ANKRD1	CCDC160
AIM1L	BFSP1	CEACAM18	ARF3	ATP6V1C2	ANKRD18DP	CCDC170
AIPL1	BHLHA9	DOK7	ARFGAP3	ATP8A2	ANKRD19P	CCDC177
AJAP1	BHLHE22	UBAC1	ARHGAP10	ATRNL1	ANKRD20A5P	CCDC181
AK2	BHLHE23	PLD5	ARHGAP20	ATXN8OS	ANKRD20A8P	CCDC3
AK3	BHMT	OR4K2	ARHGAP21	AUH	ANKRD24	CCDC38
AK4	BICC1	SPINT3	ARHGAP23	AUTS2	ANKRD29	CCDC42B
AK5	BIN1	OR2J2	ARHGAP26	AVP	ANKRD30BL	CCDC63
AK8	BLOC1S2	TCERG1L	ARHGAP27	AVPR1A	ANKRD34B	CCDC64B
AK9	BMP2	UNC13A	ARHGAP31	AVPR1B	ANKRD34C	CCDC73
AKAP11	BMPER	RNF43	ARHGAP33	AXIN2	ANKRD36BP2	CCDC85A
AKAP12	BMPR1B	NDUFA1	ARHGAP36	B3GALT1	ANKRD39	CCL22
AKAP13	BNC2	PIAS3	ARHGAP6	B3GALT5	ANKRD40	CCNJL
AKAP7	BOC	GSTA7P	ARHGAP9	B3GALTL	ANKRD45	CD109
AKAP8L	BOK	KCNH6	ARHGDIG	B3GAT1	ANKRD6	CD1D
AKAP9	BPIFA3	BDP1	ARHGEF1	B3GAT2	ANKRD63	CD27
AKNAD1	BRD1	MUC17	ARHGEF15	B3GNT7	ANKRD7	CD276
AKR1B1	BRD7	CLEC4GP1	ARHGEF16	B4GALNT2	ANKS1B	CD300C
AKR1C2	BRINP1	SRPRB	ARHGEF17	B4GALNT3	ANKS3	CD38
AKR1C3	BRINP2	MRGPRD	ARHGEF26	B4GALNT4	ANKUB1	CD44
AKR1C6P	BRINP3	TSPEAR-AS1	ARHGEF28	BAALC	ANLN	CD53
AKR1D1	BRSK2	ARHGEF26	ARHGEF3	BAI2	ANO3	CD8A
AKR1E2	BRWD1-AS1	PRKCE	ARHGEF37	BAI3	ANO5	CD9
AKT1S1	BSN	OR5AU1	ARHGEF7	BAIAP3	ANO8	CDC14B
AKT2	BSPRY	FAM138D	ARID1A	BAMBI	ANO9	CDC16
AKT3	BTBD11	PCDH8	ARID3C	BANK1	ANP32B	CDC27
AKTIP	BTN1A1	NPSR1-AS1	ARID5A	BARHL2	ANTXRL	CDC42BPB
AL121656.5	BTNL10	MT4	ARID5B	BATF	ANXA13	CDC42EP3
ALAD	BVES	SYBU	ARL10	BATF3	ANXA2P2	CDC42EP5
ALAS2	BVES-AS1	SPR	ARL5C	BCAN	ANXA5	CDC42P3
ALCAM	BZRAP1-AS1	SLC25A38	ARMC4	BCAT1	ANXA7	CDCA7L
ALDH1A3	C10orf107	RNY4	ARMC7	BCDIN3D	AP000289.6	CDH23
ALDH1B1	C10orf11	GLRX3	ARNTL	BCKDHB	AP1B1P1	CDH3
ALDH1L2	C10orf55	FAM41C	ARNTL2	BCL2	AP1M2	CDH4
ALDH3A2	C10orf67	TPPP	ARPP21	BCL2L11	AP1S1	CDHR2
ALDH5A1	C10orf88	SSX1	ARRB1	BCL2L14	AP1S2	CDK14
ALDH6A1	C11orf35	PCDH8	ARRDC1	BCL9	AP2B1	CDK5R2
ALDH7A1	C11orf74	CPEB1	ARRDC2	BCMO1	AP3B2	CDON
ALDOA	C11orf95	RNY4	ARRDC4	BCRP2	APBB1	CECR1
ALDOB	C12orf56	OR2T27	ARSA	BDH1	APCDD1	CECR5
ALG10	C14orf166B	TBC1D3	ARSG	BDP1	APLNR	CECR6
ALG14	C15orf27	PSMC1	ARSJ	BEGAIN	APLP1	CELF5
ALG1L	C15orf54	CTNNA3	ART5	BEST1	APLP2	CELSR1
ALG3	C15orf59	IL18R1	ARTN	BEX2	APMAP	CEP112
ALG6	C17orf104	OR10G2	ARX	BHLHA9	APOA5	CEP192
ALKBH3	C17orf105	RP11-626I20.3	ASAP1	BHLHE22	APOB	CETN1
ALKBH3-AS1	C17orf107	IQCF6	ASAP2	BHMT	APOBEC2	CHAT
ALKBH5	C17orf51	SURF4	ASB13	BIK	APOBEC3B-AS1	CHD7
ALKBH8	C17orf58	SPTSSB	ASB2	BIN1	APOD	CHEK2P2
ALLC	C17orf72	CYP4F22	ASCL1	BIRC7	APOE	CHMP6
ALMS1	C17orf96	SLC25A18	ASCL2	BLACAT1	APOH	CHMP7
ALOX15	C19orf26	TMEM211	ASCL4	BLVRA	APOL1	CHN2
ALOX15B	C19orf35	AMELX	ASGR1	BMF	APOL3	CHP2
ALOX5	C1orf172	MANBAL	ASIC1	BMI1	APOL4	CHRDL2
ALOX5AP	C1orf173	LRRC63	ASIC2	BMP10	APOL5	CHRNA7
ALPK2	C1orf194	TUBB2B	ASIC4	BMP15	APPL2	CHRNA9
ALPL	C1orf229	RP11-434C1.1	ASPRV1	BMP3	AQP1	CHST11
ALPP	C1QL3	NMU	ASPSCR1	BMP4	AQP10	CHST5
AMACR	C1QTNF1	LINC00477	ASRGL1	BMP7	AQP3	CHST8
AMBN	C1QTNF2	PSMC1	ASS1	BMP8A	AQP5	CHURC1
AMD1	C1QTNF4	CYP24A1	ASTN2	BMP8B	AQP7	CIDEA
AMELY	C1QTNF5	C19orf84	ASXL1	BMS1	AQP8	CLDN19
AMER3	C2	SNCAIP	ASXL3	BNC2	AQP9	CLDN25
AMFR	C20orf112	SPIN3	ATF3	BPIFA1	AQPEP	CLEC4GP1
AMICA1	C20orf194	HEPHL1	ATHL1	BPIFA3	ARAP2	CLIC5
AMIGO1	C20orf201	TBX5	ATL1	BPIFB1	ARC	CLIC6
AMIGO2	C22orf23	GDF6	ATOH1	BPIFC	ARG2	CLIP4
AMMECR1	C22orf31	RASGEF1A	ATOH7	BRD3	ARGFX	CLK3
AMOT	C22orf42	MED6	ATP10A	BRINP3	ARHGAP20	CLSTN1
AMOTL1	C2CD2	LRRC15	ATP11A	BRS3	ARHGAP23	CMTM2
AMPD3	C2CD4B	ELMOD2	ATP11B	BRSK1	ARHGAP26	CMTM6
AMPH	C2CD4C	GTF3C5	ATP12A	BRSK2	ARHGAP30	CNDP1
ANAPC11	C2orf40	MRPS23	ATP1A3	BSND	ARHGAP5-AS1	CNIH3
ANAPC15	C2orf91	MCC	ATP1A4	BSPRY	ARHGAP6	CNR1
ANAPC4	C3orf65	ZBTB24	ATP1B2	BST1	ARHGAP8	COG2
ANAPC7	C3orf67	FAM218A	ATP2A2	BSX	ARHGAP9	COL12A1
ANGEL2	C3orf80	FOXI3	ATP2A3	BTBD10	ARHGDIG	COL18A1
ANGPT1	C3P1	AP003025.2	ATP2B4	BTBD11	ARHGEF10L	COL19A1
ANGPT4	C4orf19	MLPH	ATP4A	BTBD17	ARHGEF11	COL5A3
ANGPTL6	C4orf26	SLC35G4	ATP5E	BTC	ARHGEF16	COL6A1
ANK1	C4orf32	RUNX1T1	ATP6V0C	BTG3	ARHGEF19	COL6A2
ANK2	C4orf45	CEACAM21	ATP6V1C2	BTK	ARHGEF26	COLCA2
ANK3	C4orf48	CERK	ATP7B	BTLA	ARHGEF4	COMP
ANKDD1A	C5orf52	TAAR5	ATP8A1	BTN1A1	ARHGEF6	COX6B2
ANKEF1	C6orf123	TBX21	ATP8A2	BTNL2	ARHGEF7	COX6C
ANKH	C6orf132	DDX53	ATP8B1	BTNL8	ARHGEF9	CPAMD8
ANKHD1	C6orf141	DOK7	ATP9B	C10orf107	ARID3C	CPLX1
ANKK1	C6orf7	RALGPS1	ATRN	C10orf126	ARID5A	CPM
ANKRD13A	C7orf57	PHKA1	ATRNL1	C10orf85	ARL1	CPN2
ANKRD13B	C7orf63	PIAS3	ATXN1	C11orf35	ARL4C	CPNE6
ANKRD17	C7orf72	CDK5R2	ATXN7L2	C11orf74	ARL5C	CPT1A
ANKRD18DP	C8orf12	TGM6	AVEN	C11orf87	ARMC1	CPZ
ANKRD19P	C8orf4	TMEM202	AVP	C12orf36	ARMC2	CRB2
ANKRD2	C8orf46	LINC01107	AVPR1A	C12orf68	ARMC8	CRCT1
ANKRD29	C8orf47	PTPN23	AVPR1B	C13orf35	ARMCX2	CREG2
ANKRD30BL	C8orf86	F2RL2	B2M	C14orf105	ARMCX5	CRHR2
ANKRD31	C9orf152	CHRM3-AS2	B3GALNT1	C14orf166B	ARRDC1	CRLF1
ANKRD33B	C9orf66	KCNB1	B3GALTL	C14orf23	ARRDC4	CRX
ANKRD34A	CA14	SNAR-F	B3GAT2	C14orf37	ARSE	CRYAA
ANKRD36BP2	CA4	CNDP2	B3GNT1	C14orf39	ARSG	CRYBA2
ANKRD40	CA9	LAS1L	B3GNT2	C14orf64	ARSI	CRYBG3
ANKRD42	CABP1	ZNF503-AS1	B3GNT3	C15orf26	ART1	CSRNP1
ANKRD44	CABP7	SLC6A17	B3GNT4	C15orf27	ART3	CSRP1
ANKRD6	CABYR	C2orf16	B4GALNT2	C15orf59	ART5	CSRP2
ANKRD9	CACNA1A	GPSM3	B4GALNT3	C16orf45	ARTN	CT55
ANKS1B	CACNA1E	TF	B4GALT7	C16orf47	AS3MT	CTRB2
ANKS4B	CACNA2D1	SVOP	BACE2	C16orf97	ASAH1	CTSF
ANO1	CACNA2D3	C17orf97	BACH1	C17orf104	ASAH2B	CTSV
ANO1-AS2	CACNB2	FUT5	BACH2	C17orf72	ASAP3	CUL1
ANO10	CACNB3	TVP23B	BAG2	C17orf96	ASB13	CX3CL1
ANO4	CACNG4	PNPLA1	BAG3	C18orf42	ASB14	CX3CR1
ANO8	CACUL1	FARP1	BAHCC1	C19orf12	ASB15	CXADR
ANP32E	CADM2	LINC00668	BAI1	C19orf35	ASB16	CXCR3
ANPEP	CADM4	OAT	BAI3	C19orf73	ASB17	CXCR4
ANTXRL	CADPS	ELFN1	BAIAP2	C1orf159	ASB5	CXXC11
ANXA10	CADPS2	FAM156A	BAIAP3	C1orf168	ASB8	CYFIP1
ANXA4	CALCA	SCHIP1	BAMBI	C1orf173	ASCC2	CYP11B2
ANXA5	CALCB	C8orf59	BARHL2	C1orf229	ASCC3	CYP27A1
ANXA7	CALCR	NPPB	BARX2	C1orf233	ASCL1	CYP2E1
ANXA9	CALM1	DEFA5	BAZ1A	C1orf64	ASCL2	CYP2S1
AOC1	CAMK2B	CEACAM3	BBC3	C1orf65	ASCL3	CYP2W1
AOC3	CAMK2G	PRDM12	BBS5	C1orf87	ASCL4	CYP46A1
AOC4P	CAMK2N2	MFSD5	BBX	C1orf95	ASIC1	CYP4F2
AP000330.8	CAMKV	FBXW8	BCAM	C1QL1	ASIC2	CYP4F22
AP000479.1	CAMSAP1	SULT1C2	BCAR3	C1QL2	ASMTL	CYP7A1
AP000688.14	CAMSAP2	ZNF229	BCDIN3D	C1QL3	ASNS	CYP8B1
AP003025.2	CAMSAP3	SOX5	BCL11A	C1QL4	ASNSD1	CYS1
AP1AR	CAP2	PGF	BCL2	C1QTNF2	ASPG	DAO
AP1B1	CARKD	MC2R	BCL2L10	C1QTNF4	ASPRV1	DAPL1
AP1G2	CARNS1	ZNF250	BCL2L11	C1QTNF7	ASRGL1	DAPP1
AP1M2	CARTPT	MFAP3L	BCL3	C20orf202	ASS1	DCLK1
AP1S1	CASC15	OAT	BCL6B	C20orf78	ASTN2	DCST1
AP1S2	CASP14	NHP2	BCL7A	C20orf85	ASXL2	DEF8
AP1S3	CASR	KNDC1	BCL7C	C21orf119	ASXL3	DENND5B
AP2S1	CAST	SLC35A1	BCRP2	C21orf128	ATCAY	DEPTOR
AP3B1	CBLN2	ZFP57	BEAN1	C21orf54	ATF3	DFNA5
AP3M2	CBR3	C7orf76	BEGAIN	C21orf62	ATF7IP	DGAT2
AP3S2	CBS	RALGPS1	BEND4	C21orf88	ATG14	DGKZ
AP4E1	CBX2	MAX	BEND6	C22orf42	ATG4C	DHRS12
AP4S1	CBX4	RP11-14N7.2	BEST2	C22orf43	ATHL1	DIP2A
AP5S1	CBX7	KISS1	BEST4	C2CD4A	ATL1	DISC1
APBA2	CBX8	OR2V1	BFSP1	C2CD4C	ATL2	DLC1
APBB1	CC2D2A	RP11-460N16.1	BHLHA9	C2orf40	ATOH1	DLD
APBB1IP	CCBE1	TPM4	BHLHE22	C2orf66	ATOH7	DLEU7-AS1
APC	CCDC110	FMNL3	BHLHE23	C3orf22	ATP10A	DLG3
APC2	CCDC112	ST6GALNAC5	BHLHE40	C3orf55	ATP1A2	DLG5-AS1
APEX2	CCDC14	DEFB116	BHLHE41	C3orf70	ATP1A3	DLGAP1-AS3
API5	CCDC169	LILRA3	BHMT	C3orf80	ATP1B2	DLGAP4
APLN	CCDC169-SOHLH2	NAGPA	BICC1	C3P1	ATP2A1	DLK2
APLP1	CCDC170	AD000090.2	BICD1	C4orf22	ATP2A3	DLX3
APLP2	CCDC173	DUX4	BICD2	C4orf40	ATP2B2	DMKN
APMAP	CCDC178	TMEM202	BID	C4orf45	ATP2C1	DMRT1
APOBEC1	CCDC3	MLLT10P1	BIK	C4orf48	ATP4B	DMRT2
APOBEC3G	CCDC39	C17orf72	BIN1	C5AR2	ATP5EP2	DMRT3
APOBEC3H	CCDC42B	CACNA1A	BLACAT1	C5orf20	ATP5O	DMRTA2
APOBEC4	CCDC61	ADO	BLACE	C5orf49	ATP6AP2	DNAH14
APOC1	CCDC63	KAAG1	BLMH	C5orf51	ATP6V0A4	DNAH2
APOC1P1	CCDC64	CHEK2P2	BLOC1S4	C6	ATP6V1B2	DNAI2
APOD	CCDC64B	DTNA	BLVRA	C6orf123	ATP6V1C1	DNAJC22
APOL3	CCDC68	ADAL	BMP2	C6orf147	ATP6V1C2	DNM3
APOL4	CCIN	CACNA1D	BMP3	C6orf7	ATP7B	DNMT3A
APOL5	CCK	FARP1	BMP4	C7orf72	ATP8A1	DOCK5
APOL6	CCKBR	PNMAL2	BMP6	C7orf76	ATP8A2	DOK7
APOLD1	CCL18	NTNG2	BMP7	C8A	ATP8B2	DPF1
APOOL	CCL8	LINC00934	BMP8A	C8orf22	ATP9B	DPF3
APP	CCNA1	PBX3	BMP8B	C8orf34	ATR	DPH3P1
APPL1	CCNB2	CETN1	BMPER	C8orf47	ATRN	DPM2
APRT	CCND2	CHRNA3	BMPR1B	C8orf49	ATRNL1	DPP6
AQP12B	CCR1	OTOA	BNC1	C8orf69	ATXN10	DRD1
AQP2	CCR3	RP11-84O12.4	BPESC1	C8orf88	ATXN3	DRD2
AQP8	CCR9	RYR3	BRD3	C9orf129	ATXN7L3B	DSE
AQR	CD109	MAFB	BRI3BP	C9orf152	AUH	DSG3
ARAP2	CD14	SRPRB	BRINP1	C9orf156	AUTS2	DST
ARCN1	CD151	MCCD1	BRINP3	C9orf172	AVEN	DTNB
ARF1	CD164	PRPF18	BRSK2	C9orf24	AVP	DTX4
ARF6	CD247	SYN3	BSND	C9orf57	AVPR1B	DUS3L
ARFGAP3	CD300LD	RLN2	BSX	C9orf62	AVPR2	DUSP13
ARFGEF2	CD33	C8orf34	BTBD11	C9orf66	AWAT1	DUSP26
ARG2	CD36	CCL13	BTC	C9orf92	AXDND1	DUSP4
ARGFX	CD38	PTGES	BTG3	CA10	AXIN2	DYNLT1
ARGLU1	CD40	BEX4	BTN1A1	CA4	AZGP1P1	E2F5
ARHGAP10	CD8A	CECR1	BTNL10	CA7	B3GALT5	EBF2
ARHGAP17	CD96	C8orf59	BVES	CABP1	B3GAT1	EBF4
ARHGAP19	CDADC1	IREB2	C10orf105	CABP5	B3GAT2	ECE2
ARHGAP22	CDC14B	AC002511.1	C10orf53	CABP7	B3GNT3	ECEL1P2
ARHGAP23	CDC16	SPDYE4	C10orf54	CACNA1B	B3GNT4	ECT2
ARHGAP24	CDC27	DLD	C10orf67	CACNA1H	B3GNT6	EDDM3A
ARHGAP25	CDC37	OR1F1	C10orf88	CACNA2D1	B3GNT7	EDEM1
ARHGAP26	CDC42EP1	MIR3675	C11orf35	CACNA2D3	B3GNT9	EEF1A2
ARHGAP27	CDC42EP5	ZNF74	C11orf45	CACNB2	B4GALNT2	EFCAB1
ARHGAP29	CDC5L	PLD5	C11orf63	CACNB4	B4GALNT4	EFCC1
ARHGAP32	CDH12	MC5R	C11orf70	CACNG2	BAHD1	EFHD1
ARHGAP36	CDH17	TTPA	C11orf87	CACNG4	BAI1	EFNA2
ARHGAP40	CDK16	CLUL1	C11orf91	CACNG6	BAI2	EFTUD1P1
ARHGAP42	CDKL5	FAM157A	C11orf96	CACNG7	BAI3	EGFLAM
ARHGAP6	CDKN1C	MIR1253	C12orf23	CACNG8	BAIAP2L1	EID2
ARHGAP8	CDKN2AIP	GNB4	C12orf39	CADM2	BAIAP3	EIF4E3
ARHGDIA	CDR2L	MRPL19	C12orf68	CADM3	BAMBI	ELFN2
ARHGEF15	CDS1	WI2-2373I1.2	C14orf132	CADPS2	BANF2	ELK3
ARHGEF16	CDSN	TPTE2	C14orf169	CALB1	BARHL1	ELMO1
ARHGEF17	CDYL	PISRT1	C14orf182	CALCA	BARHL2	ELN
ARHGEF19	CEACAM8	OR6K3	C14orf23	CALCB	BARX2	ELOVL2-AS1
ARHGEF2	CEBPA	FBXO40	C14orf37	CALN1	BASP1	ELOVL7
ARHGEF28	CEBPG	CTNNBL1	C14orf39	CALY	BBC3	EMBP1
ARHGEF33	CECR6	KHDRBS3	C15orf27	CAMK1D	BBS9	EMC2
ARHGEF37	CELF5	KCTD1	C15orf39	CAMK2B	BBX	EMILIN3
ARHGEF38	CELP	PBX3	C15orf40	CAMK2N2	BCAM	EML1
ARHGEF39	CELSR1	TNC	C15orf48	CAMK4	BCAN	EML5
ARHGEF6	CELSR3	ZNF439	C15orf52	CAMKV	BCAR3	EML6
ARHGEF7	CENPV	FAM69C	C15orf56	CAND2	BCAS4	EMX1
ARHGEF9	CEP112	ZBTB24	C15orf59	CAPN11	BCDIN3D	ENC1
ARID1A	CEP170B	CEACAM6	C16orf11	CAPN6	BCKDHB	ENO4
ARID1B	CEP85	LOC100129083	C16orf45	CARD14	BCL11A	ENPP6
ARID3A	CERCAM	LAIR1	C16orf74	CARTPT	BCL11B	EOMES
ARID3B	CERKL	MST1L	C17orf100	CASC10	BCL2	EPAS1
ARID4A	CGB7	KRTAP4-7	C17orf104	CASC15	BCL2A1	EPB41L1
ARID5A	CGN	RNF220	C17orf58	CASKIN1	BCL2L10	EPM2AIP1
ARID5B	CGREF1	DTX4	C17orf59	CASP12	BCL2L14	EPO
ARL1	CH25H	LOC100128006	C17orf96	CASR	BCL7B	EPS8L3
ARL14	CHAT	OR5B2	C18orf42	CBFA2T3	BCL9	EPSTI1
ARL14EP	CHD5	B3GALTL	C18orf8	CBLN1	BCO2	ERVV-1
ARL14EPL	CHMP4C	MS4A1	C19orf33	CBLN2	BCRP2	ESPNP
ARL3	CHMP6	SCNN1G	C19orf35	CBLN4	BDH1	ESR1
ARL4C	CHN1	OR4F5	C19orf45	CBX2	BDKRB2	ETV3L
ARL4D	CHRD	LINC00624	C19orf57	CBX4	BDP1	EVA1B
ARL5A	CHRDL2	OR52J3	C19orf83	CBX7	BECN1	EVI5L
ARL5C	CHRM1	VLDLR	C1orf159	CBX8	BEND3	F2RL1
ARL6	CHRM2	EPHB3	C1orf198	CC2D2A	BEND4	F3
ARL6IP1	CHRM4	OSR1	C1orf229	CCDC105	BEND5	FADS6
ARL6IP4	CHRNA7	FAM180A	C1orf233	CCDC110	BEST2	FAM107A
ARL8A	CHRNB3	OS9	C1orf65	CCDC129	BEX1	FAM107B
ARMC1	CHRNB4	HOPX	C1orf86	CCDC135	BEX4	FAM111B
ARMC2	CHRND	MIR130A	C1orf94	CCDC136	BEX5	FAM131C
ARMC3	CHST3	TOR4A	C1QL1	CCDC148	BHLHA9	FAM136A
ARMC4	CHST8	ITGAX	C1QL4	CCDC149	BHLHE22	FAM149A
ARMC8	CHST9	OR4E2	C1QTNF1	CCDC162P	BHLHE23	FAM150A
ARMC9	CHSY3	IGSF5	C1QTNF4	CCDC166	BHLHE41	FAM159B
ARMCX1	CIDEA	EDC3	C20orf112	CCDC170	BHMT	FAM181B
ARMCX2	CIRBP	TBC1D3	C20orf194	CCDC181	BHMT2	FAM184B
ARMCX4	CITED1	KIF5C	C20orf201	CCDC182	BICC1	FAM189A2
ARMS2	CITED4	PLEKHA1	C21orf67	CCDC183	BICD2	FAM209B
ARNT	CIZ1	RIMS3	C22orf23	CCDC3	BIK	FAM20A
ARPC1A	CKB	MIR650	C2CD2	CCDC33	BIN1	FAM215A
ARPC3	CLCF1	SIGLEC10	C2CD2L	CCDC42	BIN2	FAM222A-AS1
ARPP21	CLCN4	RNF130	C2CD4A	CCDC63	BLACAT1	FAM228A
ARR3	CLDN1	LMO1	C2CD4B	CCDC64	BLMH	FAM27C
ARRDC2	CLDN12	GBP6	C2CD4C	CCDC66	BLOC1S2	FAM43B
ARRDC3-AS1	CLDN14	KLHL34	C2orf72	CCDC67	BLOC1S4	FAM57B
ARSA	CLDN16	SC5D	C3orf17	CCDC69	BLOC1S6	FAM60A
ARSE	CLDN23	C17orf77	C3orf36	CCDC7	BLVRA	FAM65B
ARSF	CLDN7	MIR7-3HG	C3orf55	CCDC85A	BMF	FAM71F2
ARSG	CLEC12B	THUMPD1	C3orf70	CCDC88C	BMP3	FAM78B
ART1	CLEC4F	LRRC4B	C3orf80	CCER2	BMP4	FAM81A
ART3	CLEC4GP1	PDE4C	C4orf19	CCIN	BMP7	FAM83C
ARVCF	CLEC9A	AP1S1	C4orf22	CCK	BMP8A	FAM86A
ARX	CLIC3	PFKFB3	C4orf32	CCKAR	BMP8B	FAM99A
ASAH2	CLIC6	NXF4	C4orf36	CCKBR	BMPER	FAT1
ASAP1	CLK3	MPC1	C4orf48	CCL1	BMPR1A	FAXC
ASAP2	CLTCL1	SIGLEC8	C5orf38	CCL18	BMPR1B	FBLIM1
ASAP3	CLVS2	BRINP1	C5orf42	CCL22	BMS1	FBLN5
ASB13	CMTM4	PPFIBP2	C6orf141	CCL23	BNC1	FBRSL1
ASB15	CNGA3	FAM115A	C6orf195	CCL24	BNC2	FBXO21
ASB17	CNIH1	BRAF	C6orf223	CCNB3	BNIP3L	FBXW8
ASB2	CNKSR3	CSF2RB	C7orf57	CCR5	BOLA1	FCAR
ASB8	CNN1	KNG1	C8orf33	CCR8	BPIFB1	FERMT2
ASCC2	CNR1	LOC100288778	C8orf34	CCSER1	BPIFC	FEZF1
ASCL1	CNTD2	PDK3	C8orf47	CD163L1	BRAF	FEZF2
ASCL2	CNTN1	MIR4718	C8orf58	CD1A	BRD1	FFAR1
ASCL4	CNTN5	LINC00264	C8orf86	CD1B	BRD3	FFAR3
ASF1A	COBL	LINC00443	C9orf129	CD1C	BRD7	FGD3
ASGR1	COBLL1	TAAR1	C9orf171	CD1E	BRINP1	FGF1
ASGR2	COG2	BLACAT1	C9orf62	CD200R1L	BRINP2	FGF14
ASIC1	COL11A1	OR2H1	C9orf89	CD209	BRINP3	FGF17
ASIC3	COL12A1	CTAGE11P	C9orf91	CD244	BRS3	FGF6
ASIC5	COL14A1	GPR116	CA10	CD248	BRSK1	FGFR1
ASL	COL18A1	PLXNC1	CA13	CD302	BRSK2	FHL1
ASMT	COL21A1	SLC13A5	CA2	CD38	BRWD1-AS1	FLI1
ASMTL	COL23A1	GRIK4	CA3	CD4	BSN	FLJ20021
ASNSD1	COL24A1	RASGRP3	CA4	CD40	BSX	FLJ20518
ASPH	COL25A1	C17orf77	CA7	CD48	BTBD11	FLJ36000
ASPSCR1	COL26A1	PRSS3P2	CA8	CD53	BTBD17	FLJ41278
ASRGL1	COL28A1	PLD5	CA9	CD5L	BTBD3	FLJ42102
ASTN2	COL2A1	FAM178B	CAB39L	CD70	BTBD8	FMN2
ASXL1	COL4A4	NHS	CABLES1	CD8A	BTN1A1	FOXA1
ATAD2	COL5A3	TM9SF4	CABP1	CD9	BTNL10	FOXA2
ATCAY	COL6A1	RNF17	CABP7	CDC27	BX255923.3	FOXB1
ATF1	COL6A2	KCNIP1	CACHD1	CDC37	BZRAP1-AS1	FOXB2
ATF5	COL6A5	LOC101929685	CACNA1B	CDC42EP1	C10orf105	FOXD1
ATF6	COL8A1	DMRT1	CACNA1C	CDCA7	C10orf118	FOXG1
ATF7IP	COL9A3	CCM2L	CACNA1G-AS1	CDH12	C10orf120	FOXN3
ATF7IP2	COLCA1	ADORA3	CACNA1H	CDH17	C10orf129	FOXO1
ATG10	COLEC12	TOR4A	CACNA2D1	CDH18	C10orf131	FRAS1
ATG14	COMP	BLOC1S2	CACNB2	CDH20	C10orf67	FREM2
ATG16L1	CORO2A	KRTAP4-7	CACNB3	CDH23	C10orf99	FRG1
ATG4C	CORO2B	PRSS12	CACNB4	CDH4	C11orf35	FRG1B
ATG4D	CORO6	OR4X1	CACNG2	CDH6	C11orf49	FRMD4A
ATG7	COX17	LINC00323	CACNG4	CDH7	C11orf73	FRMD6
ATG9B	COX6B2	EMX1	CACNG7	CDH8	C11orf74	FRMD8P1
ATHL1	COX7A2L	AXIN2	CACNG8	CDHR1	C11orf87	FSCN2
ATL1	CPA3	DZIP1	CADM1	CDK8	C11orf95	FST
ATOH1	CPAMD8	DDX52	CADM3	CDKN1C	C12orf23	FUT11
ATOH7	CPB1	JPH1	CADM4	CDO1	C12orf42	FUT6
ATOH8	CPE	UNC13A	CADPS	CDON	C12orf43	FZD6
ATP13A1	CPEB1	HMX1	CADPS2	CDX2	C12orf5	FZD8
ATP13A4	CPEB3	SATL1	CALCA	CDX4	C12orf50	FZD9
ATP13A5	CPLX1	TNK2	CALCR	CDYL2	C12orf56	GAD2
ATP1A1	CPLX2	OTP	CALM2	CEACAM16	C12orf68	GAPDHS
ATP1A1OS	CPLX3	DIAPH3	CALN1	CEACAM20	C12orf74	GAREM
ATP1A3	CPM	PROKR2	CAMK1D	CEACAM21	C13orf35	GAREML
ATP2A2	CPNE4	FBXO17	CAMK2B	CEACAM3	C13orf45	GAS6-AS2
ATP2C1	CPNE5	SNTG2	CAMK2D	CEACAM5	C14orf132	GATA5
ATP4A	CPQ	ACSF3	CAMK2N1	CEACAM6	C14orf164	GCNT1
ATP4B	CPT1C	VWA5B2	CAMK4	CEACAM8	C14orf2	GDF6
ATP5A1	CPXM1	OVOL1-AS1	CAMKK1	CEBPA	C14orf28	GDF7
ATP5G2	CRABP1	GPR101	CAMKV	CEBPG	C14orf37	GFI1
ATP5G3	CRAT	USP46	CAMSAP2	CECR2	C14orf39	GFPT2
ATP5J2	CRB2	CACNG7	CAMTA2	CECR5	C15orf27	GFRA2
ATP5O	CREB3L1	HHATL	CAPN2	CECR6	C15orf38	GHRH
ATP6V0A1	CREB5	OR56B1	CARD10	CELF2	C15orf43	GHSR
ATP6V0A2	CREG2	ATP1A3	CARTPT	CELF5	C15orf48	GIMAP6
ATP6V0CP3	CRHBP	TMPRSS2	CASC10	CELP	C15orf53	GIMAP7
ATP6V0D1	CRIP2	GPR151	CASC15	CENPJ	C16orf11	GIMAP8
ATP6V0D2	CRISPLD1	CPEB1	CASKIN1	CEP85	C16orf45	GJA1
ATP6V0E2-AS1	CRLF1	OR5AK2	CASP7	CER1	C16orf46	GJA3
ATP6V1C1	CRLF2	SLC22A15	CASR	CERK	C16orf47	GJB2
ATP6V1C2	CRMP1	PRSS1	CAST	CERKL	C16orf54	GLDC
ATP6V1E1	CRTAC1	CACFD1	CASZ1	CERS1	C16orf87	GLTP
ATP6V1F	CRTC1	ELFN1	CAV1	CES5A	C16orf89	GML
ATP6V1G1	CRX	GPR32	CAV2	CES5AP1	C16orf96	GNAL
ATP6V1H	CSDC2	RPS6KL1	CBFA2T2	CFHR4	C17orf105	GNAS
ATP8A1	CSF2RB	AADAT	CBFA2T3	CGA	C17orf107	GNAT2
ATP8B1	CSMD3	STX7	CBFB	CGNL1	C17orf72	GNB4
ATP8B2	CSPG4	PTGER4P2-CDK2AP2P2	CBLN1	CGRRF1	C17orf96	GNG7
ATP8B4	CSPG5	MIR208A	CBLN4	CH25H	C18orf42	GNGT2
ATP8B5P	CSRNP1	RP11-536I6.1	CBR3	CHCHD3	C19orf35	GPD1L
ATP9B	CSRP2	PIK3C3	CBR3-AS1	CHGB	C19orf38	GPHA2
ATPIF1	CSRP3	GPR139	CBX7	CHIT1	C19orf59	GPI
ATR	CST6	TMEM206	CCDC102A	CHL1	C19orf66	GPNMB
ATRN	CST9	WDR11-AS1	CCDC109B	CHN1	C19orf69	GPR101
ATRX	CTBP2	RP11-75N4.2	CCDC126	CHODL	C19orf70	GPR113
ATXN1	CTGF	ANKRD18DP	CCDC149	CHODL-AS1	C19orf77	GPR12
ATXN10	CTNNA2	MIR1289-2	CCDC170	CHP2	C1orf106	GPR125
ATXN1L	CTNNA3	MIR600HG	CCDC178	CHRDL1	C1orf127	GPR155
ATXN2	CTNNB1	NHP2	CCDC24	CHRM1	C1orf141	GPR158-AS1
ATXN2L	CTNNBL1	LINC00838	CCDC3	CHRM2	C1orf145	GPR20
ATXN7	CTNND2	CD99	CCDC42	CHRNA1	C1orf159	GPR37
ATXN7L1	CTSB	ST8SIA3	CCDC42B	CHRNA3	C1orf168	GPR37L1
ATXN7L3B	CTSE	NAPSB	CCDC57	CHRNA6	C1orf172	GPR4
AUTS2	CTSF	CCDC13-AS1	CCDC64	CHRNA7	C1orf173	GPR50
AVL9	CTSG	GPR162	CCDC67	CHRNB2	C1orf194	GPR56
AVPI1	CTSO	CTAGE11P	CCDC8	CHRNB4	C1orf198	GPR78
AWAT1	CTSV	PRNT	CCDC85B	CHST15	C1orf229	GPR88
AWAT2	CUEDC1	IQSEC1	CCDC85C	CHST4	C1orf233	GPRIN3
AXDND1	CUL1	TSPEAR	CCDC88C	CHST8	C1orf51	GRAMD1C
AXIN2	CUX1	H2BFWT	CCK	CHSY3	C1orf64	GRAMD3
AZGP1	CWH43	CIZ1	CCKBR	CIDEA	C1orf65	GREB1L
AZI1	CX3CR1	BTNL10	CCNA1	CILP2	C1orf87	GRID2IP
AZI2	CXADR	COX5B	CCND1	CITED1	C1orf95	GRK1
AZIN1	CXCL10	NAT8B	CCND2	CKM	C1QL2	GRM5-AS1
B2M	CXCL11	LOC649352	CCND3	CLCA1	C1QL3	GRM8
B3GALNT2	CXCL14	PPDPF	CCNE1	CLCN5	C1QL4	GRP
B3GALT1	CXCL16	PBX3	CCNE2	CLCNKB	C1QTNF1	GSC
B3GALTL	CXCL17	STRA8	CCNF	CLDN10	C1QTNF1-AS1	GSG1L
B3GAT1	CXCL2	MIR4764	CCNI2	CLDN11	C1QTNF2	GSTM2P1
B3GAT2	CXCL3	LOC200772	CCRL2	CLDN14	C1QTNF3	GSTM5
B3GNT2	CXCR5	ARAP3	CCSAP	CLDN2	C1QTNF4	GTSF1L
B3GNT5	CXorf27	NRXN2	CCSER1	CLDN3	C1R	GUCA2B
B3GNT6	CXXC11	TMEM202	CD109	CLEC12A	C1S	GUCY2D
B4GALNT1	CXXC4	FOXN3-AS2	CD177	CLEC19A	C20orf141	GYG1
B4GALT2	CYP11B2	ACPT	CD300A	CLEC2L	C20orf194	H1FNT
B4GALT4	CYP1A1	ARHGEF7	CD302	CLEC4D	C20orf202	HAP1
B4GALT5	CYP26A1	ARHGEF26	CD34	CLEC4G	C20orf24	HAPLN1
B4GALT6	CYP26B1	CYP4F22	CD38	CLEC4GP1	C20orf26	HAS3
B4GALT7	CYP27A1	KCTD17	CD40	CLK3	C20orf62	HCAR1
BAALCOS	CYP27B1	CCZ1B	CD44	CLOCK	C21orf128	HDGFRP3
BABAM1	CYP2E1	TMEM31	CD70	CLPS	C21orf37	HECA
BACE1	CYP2R1	VSTM5	CD72	CLPSL2	C21orf54	HECW2
BACH1	CYP2S1	FAM138D	CD83	CLRN1-AS1	C21orf59	HES3
BACH2	CYP2U1	PIAS3	CD8A	CLUL1	C21orf62	HEY2
BAG3	CYP3A4	C2orf43	CD9	CLVS1	C22orf31	HHATL
BAGE	CYP7A1	FAM76A	CD99	CLVS2	C22orf42	HHIPL2
BAGE4	CYS1	AXIN2	CD99L2	CLYBL	C2CD4A	HILPDA
BAHCC1	CYTH3	CLEC4E	CDC14B	CLYBL-AS2	C2CD4C	HIPK4
BAHD1	CYTH4	C3orf27	CDC20B	CMA1	C2CD4D	HIVEP3
BAI2	DAAM1	AFP	CDC27	CMIP	C2CD5	HK1
BAIAP2	DAW1	NPAS4	CDC37	CMPK2	C2orf40	HLA-B
BAIAP2-AS1	DAZL	FGG	CDC42EP1	CMTM2	C2orf71	HLA-DMA
BAIAP3	DBH-AS1	LOC100289473	CDC42EP2	CMTM8	C2orf73	HLA-DOA
BAMBI	DBNDD2	CHRNA3	CDC42EP4	CNFN	C2orf81	HLA-DQA2
BANF2	DBX2	ADAMTS7	CDCA4	CNGA3	C2orf91	HNF1B
BANK1	DCAF5	ACN9	CDCP1	CNIH3	C3	HNF4A
BANP	DCD	DCAF5	CDH13	CNN1	C3orf27	HNF4A-AS1
BARD1	DCHS1	IFT27	CDH2	CNNM1	C3orf36	HOXB13
BARHL1	DCUN1D4	SMIM12	CDH23	CNPY1	C3orf84	HOXC4
BARHL2	DDIT4L	UMOD	CDH24	CNR1	C3P1	HPCAL4
BARX1	DDX11L5	44259	CDH3	CNR2	C4orf19	HPSE2
BAZ1A	DDX50	SSBP3	CDH4	CNRIP1	C4orf27	HRG
BAZ2A	DDX52	FKBP4	CDH6	CNTD2	C4orf40	HRH1
BAZ2B	DEFA9P	SYNM	CDH7	CNTLN	C4orf45	HRH2
BBC3	DEFB125	KCNU1	CDHR2	CNTN4	C4orf48	HRH3
BBS9	DEGS2	FAM156A	CDK14	CNTN5	C5AR1	HRK
BBX	DEK	LINC00460	CDK5R2	CNTNAP2	C5AR2	HS6ST3
BCAP31	DENND1A	MECP2	CDK6	CNTNAP4	C5orf49	HSD11B1
BCAR1	DENND2C	WDR33	CDKL1	CNTNAP5	C5orf52	HTR1D
BCAR3	DEPDC1	RP11-14N7.2	CDKN1A	COBL	C6	HTR2A
BCAS2	DEPDC7	LOC100507600	CDKN2C	COCH	C6orf100	HTR3A
BCAS4	DGCR5	SLC14A2	CDKN3	COL11A2	C6orf123	HTR3B
BCAT1	DGCR6	OR6K3	CDO1	COL14A1	C6orf132	HTR6
BCAT2	DGKG	SLC39A3	CDPF1	COL15A1	C6orf141	HTR7
BCDIN3D	DGKI	ZNF45	CDR2	COL18A1	C6orf147	HTRA1
BCKDHB	DGKZ	SCHIP1	CDX1	COL20A1	C6orf165	IER2
BCL2	DHDH	SSTR3	CDX4	COL23A1	C6orf195	IFFO2
BCL2L10	DHH	APOOL	CDYL	COL24A1	C7orf33	IGSF11
BCL2L13	DHRS7B	HNRNPKP3	CEBPA	COL25A1	C7orf63	IKZF3
BCL2L14	DHRS9	RALGPS1	CEBPD	COL26A1	C7orf71	IL11
BCL2L2	DIO2-AS1	KCNAB1-AS1	CEBPG	COL27A1	C8orf31	IL17C
BCL3	DIO3	MIER2	CELF2	COL4A4	C8orf33	IL17D
BCL6B	DIP2C	BLACAT1	CELF4	COL4A5	C8orf4	IL17RB
BCL9	DIRAS1	MLPH	CELF6	COL5A1	C8orf47	IL1RAPL2
BCMO1	DISP2	ANKRD20A9P	CELSR1	COL6A2	C8orf49	IL21R
BCOR	DIXDC1	TBC1D3	CEP170B	COL6A5	C8orf59	IL21R-AS1
BCORP1	DKFZp434J0226	NFATC2	CEP19	COL6A6	C8orf69	IL27
BCRP2	DKK2	C3orf22	CEP55	COL9A1	C9orf129	IL3RA
BDH1	DLC1	GDF6	CEP85	COL9A2	C9orf152	IL4I1
BDKRB1	DLEC1	ARSD	CER1	COL9A3	C9orf170	IMPDH1
BDNF	DLG2	CYP4F22	CERK	COLEC12	C9orf171	INSM2
BDP1	DLG3	OR2L13	CERKL	COLGALT2	C9orf172	IQSEC2
BEND3	DLG5-AS1	IGBP1	CERS1	COMP	C9orf24	IRGC
BEND6	DLGAP3	MRGPRX4	CERS6	COX4I2	C9orf3	IRS4
BEND7	DLGAP4	RFWD2	CES2	COX6C	C9orf66	IRX3
BEST1	DLL3	SDK1	CES4A	CPA3	C9orf92	ISL1
BEST3	DLX6	UNC13A	CFD	CPAMD8	CA10	ISM2
BEX4	DMC1	SPESP1	CFL2	CPB2	CA11	ITGA2
BFAR	DMD	PCDHB7	CFTR	CPEB1	CA12	ITGAD
BFSP1	DMRT1	ADIPOQ	CGB7	CPLX1	CA13	ITGAV
BFSP2	DMTN	OR3A4P	CGNL1	CPLX3	CA14	ITGB4
BHLHE23	DNAH2	SLC7A5P2	CGREF1	CPM	CA2	ITPR2
BHLHE40	DNAH8	ATP6V1F	CH25H	CPN1	CA3	ITPR3
BHLHE40-AS1	DNAI2	ARL5A	CHADL	CPNE4	CA4	JPH2
BHMT	DNAJA4	SIRT5	CHCHD6	CPNE6	CA5B	KANK1
BICD1	DNAJC10	OR5H15	CHD3	CPNE7	CA7	KAT6B
BICD2	DNAJC22	CLEC4GP1	CHD5	CPO	CA8	KBTBD11
BIK	DNAJC5G	FBXO40	CHGB	CPT1C	CAB39	KCNA1
BIRC2	DNAJC6	XKR7	CHIC2	CPXM1	CABP1	KCNB2
BIRC6	DNAL1	CPEB1	CHKB-AS1	CPZ	CABP7	KCND3
BIRC7	DNASE2B	LOC550643	CHL1	CR1L	CACFD1	KCNH1
BIRC8	DNM1P35	NAP1L6	CHMP7	CRABP1	CACNA1A	KCNIP1
BIVM	DNMT3A	ARHGEF6	CHN2	CRB2	CACNA1B	KCNIP3
BLCAP	DNMT3B	ST3GAL6	CHODL	CREB3L3	CACNA1C-AS1	KCNK15
BLM	DOCK5	CD33	CHP2	CREB5	CACNA1D	KCNK4
BLMH	DOCK6	PPP2R5C	CHPT1	CRH	CACNA1E	KCNMB1
BLOC1S2	DOCK9-AS1	MMP19	CHRD	CRHBP	CACNA1H	KCNMB4
BLOC1S3	DOK5	PCA3	CHRDL2	CRIP1	CACNA1I	KCNS3
BLOC1S4	DOK6	LOC101927709	CHRM1	CRISPLD2	CACNA2D3	KCTD1
BLOC1S5	DOK7	NRXN2	CHRM2	CRLF1	CACNB2	KCTD19
BLOC1S6	DPF1	PAK3	CHRM4	CRTAC1	CACNB3	KDM4A
BLVRA	DPF3	N6AMT1	CHRNA3	CRX	CACNB4	KHDRBS3
BMF	DPP9	SLC35B4	CHRNA4	CRYBB1	CACNG7	KIAA0087
BMP15	DPY19L1	PHF21B	CHRNB2	CSGALNACT1	CACNG8	KIAA0895
BMP2	DPY19L2	ZNF292	CHRNB4	CSMD1	CACUL1	KIAA1210
BMP2K	DPYSL3	SIGLEC10	CHST1	CSMD2	CADM1	KIAA1211L
BMP3	DRD1	HHLA1	CHST11	CSMD3	CADM2	KIAA1217
BMP4	DRD3	PCDHB2	CHST13	CSPG5	CADM4	KIAA1244
BMPER	DRD4	H2BFWT	CHST3	CST7	CADPS	KIAA1755
BMPR1A	DTNA	CYP4F22	CHST6	CSTF2	CALB2	KIF17
BMPR1B	DTNB	CTNNBL1	CHST7	CSTF2T	CALCA	KIF19
BMPR2	DTNBP1	PTBP2	CHST8	CT55	CALCB	KIF1A
BMX	DUSP18	TPPP	CHSY3	CTAGE11P	CALCR	KIF1B
BNC2	DUSP19	LRRC4B	CIDEA	CTBP2	CALHM3	KIR3DX1
BNIP2	DUSP26	VAMP7	CIRBP	CTCFL	CALM1	KIRREL2
BOC	DUSP4	NAT1	CISD3	CTD-2270F17.1	CALML3	KIRREL3
BOD1L2	DUSP5P1	MMP27	CISTR	CTHRC1	CALN1	KLF12
BOK	DUSP9	HSD3BP4	CITED1	CTNNA3	CALY	KLF2
BOLL	DYDC1	SLC24A5	CIZ1	CTNNBL1	CAMK1D	KLF4
BORA	DYDC2	DHRS7B	CKB	CTNND2	CAMK2B	KLHDC7A
BPESC1	DYNC1I2	PRDM14	CLCF1	CTSH	CAMK2N2	KLHL26
BPI	DYRK4	NOL4	CLCN5	CTSL3P	CAMKV	KLK4
BPIFA3	DYSF	MIR548AN	CLDN1	CTXN3	CAMP	KRBA1
BPIFB3	DZIP1L	TAAR1	CLDN10	CUEDC1	CAMSAP3	KREMEN2
BPIFB4	EBF3	OR2G3	CLDN11	CWC22	CAMTA1	KRT14
BPTF	EBNA1BP2	TUB	CLDN14	CWH43	CAPN11	KRT17
BRAF	ECE1	LCE1F	CLDN23	CX3CL1	CAPN5	KRT222
BRD1	ECE2	H2BFWT	CLDN3	CXADR	CAPZB	KRT35
BRD3	EDARADD	CECR1	CLDN4	CXCL12	CARD14	KRT6A
BRD9	EDIL3	DGUOK	CLDN9	CXCL17	CARHSP1	KRT76
BRDT	EDN1	PWP1	CLEC11A	CXCR4	CARKD	KRT85
BRK1	EDNRA	LOC100128006	CLEC14A	CXorf27	CARNS1	KRT9
BRMS1L	EDNRB-AS1	LINC01168	CLEC2L	CXorf57	CARS	KRTAP10-7
BROX	EEFSEC	KCNQ1	CLEC4G	CXXC1P1	CARS2	KRTAP5-3
BRPF1	EFCAB14	DPPA3	CLEC4GP1	CXXC4	CASC4	KRTDAP
BRPF3	EFCAB3	ACSBG1	CLGN	CXXC5	CASC5	L3MBTL1
BRSK2	EFNA1	APLN	CLIC6	CYB5A	CASK	LAMA3
BRWD1-AS1	EFNA2	IGSF5	CLIP2	CYBRD1	CASKIN1	LAMA4
BRWD3	EFNA3	ZDHHC8P1	CLIP4	CYFIP2	CASP8	LAMC2
BSDC1	EFNB2	SYN3	CLK3	CYGB	CASR	LAMP1
BSG	EFNB3	UBE2E2	CLK4	CYLD	CASZ1	LAYN
BSN-AS2	EFR3B	HCG25	CLMP	CYP11A1	CBFA2T3	LBH
BSND	EFTUD1P1	C8orf33	CLPS	CYP11B2	CBLN1	LCK
BSPH1	EGFEM1P	C10orf128	CLSTN1	CYP1A1	CBLN2	LDHAL6B
BTAF1	EGFLAM	MICAL2	CLSTN3	CYP1A2	CBR3-AS1	LDLRAD1
BTBD10	EGLN3	PPARGC1B	CLUH	CYP1B1	CBWD5	LDLRAD4
BTBD3	EGR1	LOC100240735	CLVS1	CYP26A1	CBX6	LFNG
BTBD9	EGR2	ZNF362	CLVS2	CYP26B1	CCBE1	LGI1
BTC	EHD3	PABPN1L	CMA1	CYP2A13	CCDC11	LGR6
BTF3P11	EHF	METTL13	CMBL	CYP2A6	CCDC110	LHFP
BTG1	EID1	CYB5R1	CMIP	CYP2A7	CCDC112	LHFPL2
BTG3	EIF3J-AS1	KIR2DL1	CMPK2	CYP2E1	CCDC113	LHFPL3
BTG4	EIF4E3	PELI3	CNGA3	CYP2R1	CCDC124	LHFPL3-AS2
BTLA	ELAVL3	AC105339.1	CNKSR2	CYP2S1	CCDC126	LHFPL4
BTN1A1	ELAVL4	SLC45A3	CNKSR3	CYP3A43	CCDC13-AS1	LHX1
BTNL8	ELK4	OR4X2	CNNM1	CYP4A11	CCDC135	LHX6
BUB1B	ELMO1	SAMD4A	CNNM2	CYP4B1	CCDC136	LHX8
BVES	ELN	RFPL1	CNOT6L	CYP4F12	CCDC144A	LIF
BVES-AS1	ELOVL2-AS1	ZHX3	CNPY1	CYP4F22	CCDC144NL	LILRA4
BYSL	ELOVL3	C4orf48	CNR1	CYP4F8	CCDC148	LILRA5
C10orf11	ELOVL4	RFX4	CNRIP1	CYP7A1	CCDC15	LILRB3
C10orf115	ELOVL7	HEATR3	CNTD2	CYP7B1	CCDC150	LILRB4
C10orf128	EMID1	OLFML1	CNTN4	CYP8B1	CCDC152	LILRB5
C10orf131	EMILIN2	MIR7-3HG	CNTN5	CYS1	CCDC155	LIMCH1
C10orf55	EMILIN3	LOC100506403	CNTNAP2	CYTIP	CCDC162P	LIMD1
C10orf62	EML5	LRPPRC	COBL	CYTL1	CCDC166	LIN28A
C10orf99	EMR3	CEACAM8	COBLL1	CYYR1	CCDC167	LINC00028
C11orf49	EMR4P	ELMOD2	COCH	DACH1	CCDC170	LINC00051
C11orf73	ENAH	PKD1L2	COL11A1	DACH2	CCDC171	LINC00086
C11orf80	ENDOV	ADAMTS7	COL12A1	DACT1	CCDC173	LINC00114
C11orf84	ENO4	SSTR3	COL13A1	DAPK1	CCDC174	LINC00159
C11orf85	ENPP1	OR52W1	COL14A1	DAPK2	CCDC175	LINC00264
C11orf86	ENPP5	QSOX2	COL15A1	DBH-AS1	CCDC178	LINC00277
C11orf95	ENTPD3	NPY4R	COL19A1	DBX1	CCDC180	LINC00316
C12orf23	ENTPD8	ABAT	COL1A1	DBX2	CCDC181	LINC00367
C12orf29	EPAS1	TAAR8	COL20A1	DCAF4	CCDC182	LINC00452
C12orf39	EPB41L1	C10orf53	COL23A1	DCC	CCDC183	LINC00461
C12orf42	EPB41L3	PERP	COL24A1	DCDC2	CCDC3	LINC00511
C12orf45	EPB41L4A	RPS19	COL25A1	DCDC2C	CCDC38	LINC00535
C12orf49	EPC2	KIAA0226L	COL27A1	DCHS2	CCDC42	LINC00554
C12orf54	EPHA2	OR2S2	COL2A1	DCLK1	CCDC42B	LINC00565
C12orf57	EPHA5	FIGNL1	COL4A1	DCLK2	CCDC61	LINC00598
C12orf60	EPHA6	RNF17	COL4A4	DCN	CCDC63	LINC00617
C12orf61	EPHA7	IGSF10	COL5A1	DCT	CCDC65	LINC00637
C12orf66	EPHB4	POU4F2	COL8A1	DCTD	CCDC66	LINC00643
C12orf77	EPHX3	DCHS2	COL9A2	DCUN1D4	CCDC67	LINC00673
C14orf105	EPN3	AC002511.1	COL9A3	DDC	CCDC69	LINC00853
C14orf166	EPOR	GSTA7P	COLEC12	DDO	CCDC7	LINC00854
C14orf169	EPPK1	LILRA5	COLGALT1	DDX4	CCDC70	LINC00900
C14orf177	EPS8	CHD6	COLGALT2	DEFA11P	CCDC8	LINC00905
C14orf182	ERBB2	SLC13A2	COLQ	DEFB104B	CCDC85C	LINC00910
C14orf2	ERBB3	SPTLC1	COMMD5	DEFB110	CCDC88C	LINC00920
C14orf28	ERBB4	GSTT1	COMMD6	DEFB112	CCDC89	LINC00943
C14orf64	ERC1	EPB42	COQ2	DEFB126	CCDC90B	LINC00963
C14orf79	ERF	DLGAP4	CORIN	DEFB128	CCDC93	LINC00970
C14orf80	ERICH1-AS1	CLUL1	CORO2B	DEFB132	CCER2	LINC01029
C15orf26	ERVMER34-1	OR10V2P	CORO6	DEFB133	CCK	LINC01107
C15orf27	ESR1	TMEM179	COTL1	DEFB136	CCL1	LINC01115
C15orf38	ESR2	CNDP2	COX6B2	DENND1A	CCL18	LINC01119
C15orf39	ESYT2	CHD6	CPD	DES	CCL19	LINGO3
C15orf54	ETNPPL	ARMCX4	CPE	DGAT2	CCL21	LINGO4
C15orf60	ETV1	CYP4F12	CPEB3	DGKG	CCL22	LIPE-AS1
C15orf61	ETV4	SYT9	CPLX2	DGKZ	CCL26	LMX1A
C16orf45	ETV5	CHRNA3	CPM	DHDDS	CCL8	LOC100128531
C16orf47	EVA1A	PROKR2	CPNE2	DHH	CCNB3	LOC100129534
C16orf52	EVI5L	WFDC2	CPNE4	DHX32	CCND2	LOC100130238
C16orf54	EVPLL	PSMD3	CPNE5	DHX36	CCNF	LOC100132891
C16orf58	EXOC3L4	NFATC2	CPNE7	DIAPH2	CCNG1	LOC100133445
C16orf72	EYA2	TMEM177	CPNE8	DIAPH3	CCNI2	LOC100287534
C16orf87	EYA4	BRD3	CPNE9	DIO2-AS1	CCR4	LOC100287592
C16orf89	F2R	C1orf95	CPT1A	DIRAS1	CCSAP	LOC100289673
C16orf92	F2RL1	AGXT	CPT2	DIRAS2	CCSER1	LOC100294145
C16orf96	F5	TMED9	CPXM1	DISC1	CCT6B	LOC100505887
C17orf104	FAAH	OR51A2	CR1	DISC1FP1	CD14	LOC100506388
C17orf112	FAIM2	CERCAM	CR2	DLEU2	CD163L1	LOC100507468
C17orf58	FAM105A	OR5AK2	CRABP1	DLEU7	CD164L2	LOC100507600
C17orf62	FAM110D	VPREB1	CRABP2	DLG2	CD19	LOC100653515
C17orf72	FAM120A	RP4-723E3.1	CRAT	DLG3	CD200	LOC101927870
C17orf96	FAM129B	FBXW8	CRB2	DLGAP1	CD22	LOC102060414
C17orf97	FAM131B	SYT9	CREB1	DLGAP4	CD24	LOC149134
C18orf21	FAM131C	ZNF441	CREB5	DLGAP5	CD248	LOC155060
C18orf25	FAM13C	CYP4F2	CREBBP	DLK1	CD300A	LOC283731
C18orf42	FAM150A	C2CD4C	CREG2	DLL3	CD34	LOC283922
C18orf54	FAM150B	RABAC1	CRH	DLL4	CD36	LOC284379
C18orf61	FAM155A	DGCR6	CRHBP	DMBT1P1	CD37	LOC284801
C19orf26	FAM159A	CACNG5	CRHR2	DMC1	CD38	LOC286189
C19orf35	FAM159B	MUC17	CRIP2	DMD	CD3G	LOC375196
C19orf38	FAM160A1	DLGAP3	CRIP3	DMRT1	CD4	LOC388780
C19orf45	FAM162B	GBP2	CRISPLD2	DMRT2	CD58	LOC392232
C19orf54	FAM163A	RP5-1097F14.3	CRLF1	DMRT3	CD6	LOC401010
C19orf59	FAM163B	OR5E1P	CRMP1	DMRTA2	CD7	LOC441455
C19orf60	FAM169A	GGT8P	CRTC3	DMXL2	CD70	LOC641515
C19orf66	FAM171A1	C1orf95	CRYAA	DNAAF1	CD72	LOC643802
C19orf83	FAM183A	NAGPA	CRYBA2	DNAH1	CD74	LOC646903
C1orf110	FAM184A	BTNL2	CRYBG3	DNAH10	CD79A	LOC729966
C1orf131	FAM184B	NBPF15	CRYGN	DNAH17-AS1	CD83	LONRF1
C1orf140	FAM189A1	SBSPON	CRYL1	DNAH6	CD8A	LONRF3
C1orf159	FAM198A	FRMD8P1	CSAD	DNAH8	CD97	LOR
C1orf162	FAM198B	OR2AG2	CSF1	DNAI2	CD99L2	LPIN3
C1orf172	FAM19A5	OR13C9	CSF2RB	DNAJA4	CDA	LPPR4
C1orf177	FAM201A	LOC100287534	CSGALNACT1	DNAJC11	CDC14B	LRFN3
C1orf180	FAM20A	COLCA1	CSGALNACT2	DNASE1L2	CDC16	LRP4
C1orf194	FAM20B	QRFP	CSK	DNASE1L3	CDC23	LRRC16A
C1orf195	FAM211B	NAPSB	CSMD1	DNER	CDC27	LRRC20
C1orf21	FAM212B	UXS1	CSMD3	DNMT3B	CDC34	LRRC3-AS1
C1orf220	FAM212B-AS1	SCUBE3	CSNK2A2	DOC2B	CDC37	LRRC30
C1orf233	FAM214B	TGM7	CSPG5	DOCK10	CDC42BPA	LRRC43
C1orf51	FAM222B	MAL	CSRP1	DOK5	CDC7	LRRTM1
C1orf54	FAM231A	ABCA13	CST3	DOK6	CDCA7	LSM14B
C1orf56	FAM27C	CEACAM21	CST6	DPEP1	CDCP1	LY6D
C1orf63	FAM46A	SH3KBP1	CTDSP1	DPEP3	CDCP2	LY6G5C
C1orf64	FAM49B	KCNB1	CTDSP2	DPF1	CDH1	LY6K
C1orf65	FAM69B	SLC7A14	CTDSPL	DPP10	CDH11	LYPD2
C1orf86	FAM69C	SLC39A3	CTF1	DPP10-AS1	CDH12	LYPD3
C1orf87	FAM76A	CYP4F22	CTIF	DPP6	CDH15	LYPD6
C1orf94	FAM78A	PPFIBP2	CTNNA2	DPT	CDH16	LYST
C1orf95	FAM78B	ADAM6	CTNNAL1	DPY19L2	CDH17	MAB21L1
C1QTNF2	FAM84B	F11-AS1	CTNND2	DPY19L2P1	CDH23	MACF1
C1QTNF7	FAM91A1	KRTAP12-2	CTSB	DPY19L2P4	CDH4	MAFB
C1R	FANCE	SIGLEC8	CTSV	DPYSL3	CDH6	MAFK
C2	FARP1	PGF	CTU1	DPYSL4	CDH7	MAGI1
C20orf112	FASLG	IREB2	CTXN2	DPYSL5	CDH8	MAGI3
C20orf144	FAT4	FIGLA	CUEDC1	DRD1	CDHR1	MAL
C20orf194	FBLIM1	MYH8	CUX1	DRD4	CDIP1	MALL
C20orf196	FBLL1	CHEK2P2	CXCL12	DRD5	CDIPT-AS1	MALT1
C20orf201	FBLN1	GMCL1P1	CXCL3	DRGX	CDK19	MAMDC2
C20orf202	FBLN2	ATP4A	CXCL5	DTNA	CDK2AP2	MAMLD1
C20orf62	FBLN5	GAPT	CXCL6	DUSP26	CDK5RAP2	MAP3K7CL
C21orf128	FBLN7	BCOR	CXCR1	DUSP8	CDK6	MAP6
C21orf2	FBN2	PELI1	CXCR4	DYDC1	CDKL5	MAP7
C21orf33	FBN3	IFNL2	CXCR5	DYDC2	CDKN1C	MAPK4
C21orf37	FBP1	MAFB	CXorf40A	DYNAP	CDKN2A	MAPK8IP2
C21orf49	FBP2	WFDC9	CXorf65	DYNLRB2	CDKN3	MAPRE2
C21orf58	FBXL20	CPN2	CXXC4	DYNLT3	CDON	MARCKS
C21orf59	FBXL3	LINC00266-1	CXXC5	DYRK4	CDR2L	MARK1
C21orf67	FBXL7	TPST2	CYB561	DYSF	CDSN	MAST4
C21orf91	FBXO17	PAPOLB	CYFIP1	DZIP1	CDX1	MATK
C22orf23	FBXO21	MRVI1	CYHR1	E2F2	CDX2	MATN2
C22orf24	FBXO27	NFATC1	CYP1B1	EBF2	CDX4	MATN3
C22orf29	FBXO32	FAM86C2P	CYP24A1	EBF3	CDYL	MATN4
C22orf42	FBXO44	RBMX2	CYP26A1	EBI3	CEACAM20	MB21D2
C2CD2	FCHO2	DAGLA	CYP26B1	EBLN1	CEACAM22P	MBNL3
C2CD4C	FCN2	BRD3	CYP27A1	ECEL1	CEACAM3	MCC
C2CD5	FCRL5	DACT2	CYP27B1	ECEL1P2	CEBPA	MCOLN2
C2orf16	FER1L6	FETUB	CYP2A13	EDC3	CEBPD	MCOLN3
C2orf27A	FERD3L	RPLP0P2	CYP2A6	EDNRB-AS1	CEBPG	MDGA1
C2orf40	FERMT1	TBC1D3	CYP2R1	EEF1DP3	CECR1	MDS2
C2orf53	FERMT2	E2F3	CYP2U1	EFCAB13	CECR2	MEDAG
C2orf54	FEZF1	RFX4	CYP46A1	EFCAB4A	CECR3	MEIS3
C2orf57	FEZF2	FOXG1	CYP7B1	EFCAB6	CECR5	MEOX1
C2orf66	FGD1	GIMD1	CYSTM1	EFCC1	CECR6	MERTK
C2orf72	FGF1	GABRR3	CYTL1	EFHD1	CECR7	METTL21C
C2orf73	FGF10-AS1	RNF126P1	D2HGDH	EFNA2	CELF2	METTL24
C2orf80	FGF11	BTBD10	DAAM2	EFNA3	CELF4	MFNG
C2orf83	FGF12	USP14	DAB1	EFR3B	CELF5	MGAT1
C3	FGF14-AS2	CYTH4	DAB2	EGFL6	CELP	MGAT4A
C3AR1	FGF18	LZTFL1	DAB2IP	EGFLAM	CELSR1	MID1
C3orf22	FGF19	PRDM2	DACH1	EGR2	CELSR2	MID2
C3orf33	FGF2	NUBPL	DACH2	EGR4	CELSR3	MIR122
C3orf52	FGF20	HYLS1	DACT1	ELAC2	CENPJ	MIR1272
C3orf55	FGF3	HSD3BP4	DACT2	ELANE	CENPW	MIR1276
C3orf65	FGF4	POGK	DACT3-AS1	ELAVL2	CEP152	MIR129-2
C3orf67	FGF6	SPAG6	DAGLA	ELAVL3	CEP170B	MIR139
C3orf70	FGF7	B4GALNT1	DAP	ELAVL4	CEP19	MIR1470
C3orf80	FGFR1	ATP6V1F	DAPK1	ELMO1	CEP68	MIR1471
C3orf83	FGFR2	IFNL2	DBH-AS1	ELMOD2	CER1	MIR181C
C3orf84	FGFR3	KRTAP10-3	DBNDD2	ELN	CERCAM	MIR190A
C4orf17	FGFR4	ZNF746	DBP	ELOVL2-AS1	CERKL	MIR219-2
C4orf22	FGFRL1	CCDC64	DBX1	ELTD1	CERS3	MIR3131
C4orf26	FHL1	TMEM255A	DBX2	EMILIN2	CERS4	MIR3196
C4orf27	FHL2	LOC654342	DCAF4	EMILIN3	CES3	MIR34A
C4orf32	FHOD3	ATP1A3	DCAF5	EML6	CES4A	MIR3616
C4orf36	FIBCD1	COLCA1	DCBLD1	EMR3	CFC1	MIR3664
C4orf45	FKBP1B	F7	DCC	EMX1	CFD	MIR3679
C4orf47	FKBP8	LCE3D	DCDC2C	EMX2	CFHR4	MIR4297
C4orf48	FKBP9	PPM1A	DCHS1	EN1	CFTR	MIR4310
C4orf51	FLJ13197	CCL25	DCHS2	EN2	CGA	MIR4456
C5AR1	FLJ16779	SLC6A5	DCLK1	ENPEP	CGN	MIR4461
C5AR2	FLJ22184	TMSB15B	DCLK2	ENPP1	CGNL1	MIR4472-1
C5orf15	FLJ30403	LINC00551	DCUN1D1	ENPP2	CGREF1	MIR4476
C5orf24	FLJ32255	YWHAQ	DCUN1D4	ENPP4	CGRRF1	MIR4649
C5orf27	FLJ44511	MIR2392	DCXR	ENPP5	CH25H	MIR4708
C5orf30	FLJ46906	OR6K3	DDHD1	ENTPD1	CHAD	MIR4783
C5orf45	FLNC	CCSER2	DDHD2	ENTPD8	CHAMP1	MIR548AO
C5orf46	FLOT2	EEF1A2	DDX3Y	EOMES	CHAT	MIR6068
C5orf47	FLT1	ADRBK2	DDX60L	EPB41L1	CHD1L	MIR6723
C5orf51	FLT3	ALG14	DEF8	EPB41L3	CHD5	MIR6792
C5orf54	FLT4	TMEM128	DEFB135	EPB41L4B	CHD6	MIR6811
C5orf56	FMN2	OTOA	DEGS2	EPHA3	CHDH	MIR759
C5orf58	FMO2	FIGLA	DEK	EPHA4	CHGA	MIR8056
C5orf63	FMR1NB	IKZF3	DENND1A	EPHA6	CHGB	MIR8089
C5orf64	FN1	TWIST1	DENND1B	EPHA7	CHIAP2	MIR934
C6	FNDC5	CYP4F12	DENND1C	EPHB2	CHKB-AS1	MLXIPL
C6orf100	FOS	FCGBP	DENND2C	EPHB3	CHM	MMD
C6orf123	FOXA1	MCHR2	DENND6B	EPHX4	CHMP1B	MMP17
C6orf164	FOXA3	EEF1A2	DERL3	EPO	CHMP6	MMP24
C6orf165	FOXD4	ADAM6	DES	EPPIN-WFDC6	CHN1	MMP9
C6orf203	FOXD4L1	SCEL	DFNA5	EPS8L3	CHN2	MN1
C6orf226	FOXG1	BTBD11	DFNB31	EQTN	CHODL	MOG
C6orf52	FOXH1	FLT1	DGAT1	ERBB4	CHORDC1	MOS
C6orf62	FOXI3	FAM194A	DGKD	ERC2	CHP2	MOXD1
C7	FOXN3	IGSF5	DGKE	ERG	CHRM1	MPP2
C7orf33	FOXN4	BRD3	DGKG	ERLIN2	CHRM2	MPP6
C7orf60	FOXP2	EMILIN2	DGKH	ERMN	CHRM4	MRGPRX1
C7orf63	FRAT1	RNF113B	DGKI	ERN2	CHRNA3	MSGN1
C7orf73	FRAT2	IKZF3	DGKK	ERO1LB	CHRNA4	MSRB3
C8A	FREM3	44450	DGKQ	ESR1	CHRNA5	MST1P2
C8B	FRMD3	ADO	DGKZ	ESR2	CHRNA6	MTIF3
C8orf12	FRMD4B	CDC16	DHH	ESRRG	CHRNA7	MTMR9
C8orf33	FRRS1L	PTPRM	DHRS12	ETNPPL	CHRNB2	MTRNR2L1
C8orf37	FRY-AS1	NIPAL2	DHRS3	EVI5L	CHRNG	MTUS1
C8orf46	FRZB	LSR	DIP2C	EVPLL	CHST15	MUC12
C8orf47	FSTL1	CYP1A2	DIRAS1	EYA2	CHST5	MUC17
C8orf69	FSTL3	FAM20A	DIRC2	EYA4	CHST6	MUC22
C8orf76	FUT1	WFDC11	DISP1	F11	CHST8	MUC5B
C8orf82	FUT2	LINC00488	DKFZP434H168	F12	CHST9	MVB12B
C9orf106	FXYD5	MIR6502	DKFZp779M0652	F13A1	CHURC1	MXRA5
C9orf116	FZD2	RGS10	DKK2	F2RL2	CIB2	MYCL
C9orf135	FZD5	ARMCX2	DKK3	FA2H	CIDEA	MYCNOS
C9orf135-AS1	FZD7	TAAR2	DLC1	FAAH2	CIDEC	MYH16
C9orf142	FZD8	HOOK1	DLEC1	FABP5	CIITA	MYL2
C9orf156	GAB1	OR4E2	DLEU2	FABP7	CILP	MYO1E
C9orf170	GAB3	NDUFV1	DLEU7	FADS6	CILP2	MYO6
C9orf24	GABARAPL1	USP31	DLGAP1	FAIM3	CIPC	MYOC
C9orf41	GABBR1	SEL1L	DLK1	FAM102B	CIRBP	MYOM2
C9orf57	GABRA2	ZNF175	DLK2	FAM104B	CIZ1	MYOT
C9orf62	GABRB1	MRGPRX2	DLL3	FAM107A	CKM	MYOZ1
C9orf84	GABRD	NCR1	DLX4	FAM107B	CKMT2	N6AMT1
C9orf92	GABRQ	TRAF6	DLX6	FAM110B	CLCA1	NANOS1
CA11	GADL1	EIF2S2	DMKN	FAM110D	CLCF1	NAV2
CA12	GAL3ST3	HMP19	DMPK	FAM117A	CLCN1	NBPF1
CA13	GAL3ST4	MIR650	DMRT1	FAM122A	CLCN7	NCAM1
CA14	GALNT12	LINC00488	DMRT2	FAM124A	CLDN1	NCAM1-AS1
CA2	GALR1	RAB6A	DMRT3	FAM129A	CLDN10	NCOA4
CA4	GALR2	MC5R	DMRTA1	FAM131B	CLDN2	NCR2
CA6	GALR3	PDE4DIP	DMRTA2	FAM134B	CLDN23	NDRG1
CA7	GAMT	FRMD8P1	DMXL2	FAM138E	CLDN25	NDRG4
CAB39	GAREML	NBPF13P	DNAH10	FAM149A	CLDN3	NECAB1
CAB39L	GAS1	NDNF	DNAH11	FAM150A	CLDN6	NEK3
CABIN1	GAS2L1	TOM1L1	DNAH2	FAM150B	CLDN7	NEK6
CABLES1	GAS6-AS2	PALM2	DNAJC1	FAM155A	CLDN9	NELL1
CABLES2	GATA5	LRPPRC	DNAJC6	FAM156A	CLEC12A	NELL2
CABP1	GATAD1	LRRC15	DNAL4	FAM159A	CLEC2L	NEU1
CABP5	GBGT1	SOBP	DNASE1L2	FAM163A	CLEC4E	NEURL3
CABP7	GBX2	ZNF322	DNER	FAM169B	CLEC6A	NEUROD1
CABS1	GCG	LAMP1	DNLZ	FAM178B	CLGN	NEUROD2
CACNA1A	GCK	KIF12	DNM3	FAM180B	CLIC6	NEUROG2
CACNA1C-AS4	GCLC	NMRK2	DNMT3A	FAM181B	CLIP4	NEUROG3
CACNA1D	GCNT1	ALDH3B2	DNPH1	FAM184A	CLK3	NFAM1
CACNB2	GCNT3	RAB6A	DOC2A	FAM184B	CLK4	NFATC2
CACNB3	GCOM1	SLC35G1	DOC2B	FAM188A	CLMN	NFE2
CACNB4	GDF1	TTC12	DOCK10	FAM189A1	CLMP	NGEF
CACNG3	GDPD5	ZFAT	DOCK11	FAM189A2	CLN5	NGFR
CACNG8	GFAP	ZSCAN25	DOCK5	FAM19A1	CLN6	NGRN
CADM4	GFPT2	PLXNC1	DOCK8	FAM19A2	CLPB	NHSL1
CALB2	GFRA3	EHMT1-IT1	DOCK9-AS1	FAM19A4	CLPS	NIPAL4
CALCR	GFRA4	OR6K3	DOK1	FAM19A5	CLPSL2	NKPD1
CALML3	GFY	TNRC18	DOK5	FAM20A	CLPTM1L	NKX2-2
CALML5	GGA1	NEFH	DOK6	FAM216B	CLRN1	NKX2-5
CALN1	GHSR	SYVN1	DPEP1	FAM218A	CLRN1-AS1	NKX6-1
CALU	GIPC1	SAMD3	DPEP3	FAM24A	CLRN2	NLRC5
CALY	GIPR	PSMD3	DPF1	FAM26F	CLRN3	NMNAT2
CAMK1	GJA1	SCEL	DPF3	FAM27C	CLSTN1	NMRK2
CAMK1D	GJA10	C7orf76	DPP10	FAM41C	CLSTN2	NOG
CAMK2D	GJA8	KCNC3	DPP4	FAM43B	CLTA	NOS1
CAMK2G	GJC1	MIR7-3HG	DPP6	FAM49A	CLTCL1	NOTCH3
CAMK4	GJC3	MIR4310	DPY19L2P1	FAM65B	CLUHP3	NOTCH4
CAMKK1	GLB1L2	SRRM1	DPY19L2P2	FAM69B	CLVS2	NOTO
CAMKK2	GLB1L3	ZNF358	DPY19L2P4	FAM71B	CLYBL-AS2	NOVA2
CAMKV	GLI1	CDK5R2	DPYD	FAM78B	CMA1	NPAS1
CAMLG	GLI3	MGAT3	DPYSL2	FAM81A	CMAS	NPAS3
CAMP	GLIPR2	FAM188A	DPYSL3	FAM83D	CMBL	NPFFR2
CAMSAP2	GLIS3-AS1	SLC39A3	DPYSL4	FAM83F	CMC1	NPHS2
CAMTA1	GLRB	TFDP3	DPYSL5	FAM99A	CMIP	NPPB
CAND2	GLRX3	LOC100131635	DRAM1	FANK1	CMKLR1	NPR1
CANX	GLS2	INSM1	DRD1	FAR2P2	CMSS1	NR3C2
CAPN1	GLT1D1	CSH1	DRD4	FARP1	CMTM2	NRN1
CAPN11	GLT8D2	KIAA0232	DRGX	FASTKD2	CMTM3	NRP1
CAPN2	GLTPD2	CYP7A1	DSC3	FAT3	CMTM4	NRP2
CAPN3	GLUL	LILRB1	DSCAM	FAT4	CMTM7	NRROS
CAPN5	GLYATL1	EML5	DSG2	FAXC	CMTR1	NRXN3
CAPN8	GMEB1	MOBP	DSP	FBLL1	CMTR2	NSMAF
CAPN9	GMNC	CTXN3	DST	FBLN2	CNDP1	NSUN7
CAPNS1	GMPR	LINC00470	DTNB	FBLN5	CNDP2	NT5C1A
CAPNS2	GNA14	RNF43	DTNBP1	FBLN7	CNEP1R1	NTF3
CAPRIN2	GNAL	CYP2A13	DTX1	FBN1	CNFN	NTM
CAPS2	GNAZ	CPEB1	DUOXA1	FBN3	CNGA3	NTMT1
CAPZB	GNB4	C11orf53	DUSP14	FBP1	CNIH1	NTN4
CARD10	GNG12-AS1	ANKRD18DP	DUSP15	FBP2	CNIH2	NXN
CARD14	GNG8	ASPDH	DUSP18	FBXL7	CNIH3	NXPH1
CARD6	GNPDA1	SIGLEC6	DUSP2	FBXO39	CNKSR2	OAS3
CARD8	GNPDA2	FAM211A	DUSP26	FBXO40	CNN1	OASL
CARS2	GOLM1	AHDC1	DUSP28	FCER2	CNNM1	OBSCN
CASC15	GPAM	RFTN1	DUSP4	FCGBP	CNNM2	OCLN
CASC18	GPC1	PAGE2	DUSP5P1	FCGRT	CNNM4	OCM2
CASC20	GPC5	TRIM44	DUSP6	FCHO1	CNOT1	ODF3L1
CASC5	GPHA2	MIR6130	DUSP9	FCRL2	CNOT10	OGDHL
CASD1	GPHB5	ASB6	DYNC1H1	FCRL3	CNOT6L	OIP5
CASK	GPM6A	GVINP1	DYNC1I1	FERD3L	CNR1	ONECUT1
CASKIN1	GPNMB	TMEM121	DYNLRB2	FEZF1	CNR2	ONECUT2
CASKIN2	GPR1	GPR173	DYNLT1	FEZF2	CNRIP1	OPRK1
CASP14	GPR116	LOC284889	DYRK3	FFAR2	CNTD2	OR2J2
CASP2	GPR12	DISC1FP1	DZIP1	FGD2	CNTLN	OR52E2
CASP6	GPR124	DNAJC11	E2F6	FGD3	CNTN1	OR6B3
CASP9	GPR125	FAM69C	E2F8	FGF10-AS1	CNTN4	OR8S1
CAST	GPR137B	FBXW8	EBF2	FGF12	CNTN5	ORM2
CATSPER1	GPR137C	POGK	EBF4	FGF13	CNTNAP1	OSBP2
CAV3	GPR173	RNF157	EBNA1BP2	FGF13-AS1	COA1	OSBPL1A
CBFA2T3	GPR25	MIR6068	ECE2	FGF14	COA6	OSBPL6
CBFB	GPR3	MIR3170	ECEL1	FGF19	COBL	OSR1
CBLB	GPR31	TEKT4	ECEL1P2	FGF20	COCH	OTOP2
CBLC	GPR37	ATG4C	ECHDC1	FGF3	COG2	OTOS
CBLN1	GPR4	FAM83D	EDA	FGF4	COL11A1	OTP
CBR3	GPR50	REG1A	EDARADD	FGF5	COL11A2	OTX2-AS1
CBR4	GPR68	POGK	EDEM1	FGF7	COL12A1	OVGP1
CBS	GPR85	CCL25	EDIL3	FGF9	COL13A1	OVOL2
CBX3P2	GPR98	LOC101926905	EDNRA	FGFR1	COL15A1	OXCT2
CBX4	GPRC5C	BTBD11	EEF1A2	FGFR3	COL16A1	OXGR1
CBX5	GPSM1	HTR5A	EFCAB4A	FGFR4	COL18A1	OXR1
CBX7	GPX7	RALGPS1	EFCC1	FGFRL1	COL19A1	PABPC3
CBX8	GRASP	SCN9A	EFEMP1	FHAD1	COL1A1	PACSIN3
CC2D2A	GRB10	IFNL4	EFEMP2	FHL1	COL20A1	PAIP1
CC2D2B	GRB7	SURF4	EFHD1	FIBCD1	COL21A1	PAK6
CCDC102A	GREB1	SPG11	EFNA1	FIGLA	COL23A1	PAPL
CCDC105	GREB1L	OLFM2	EFNA2	FIGNL2	COL24A1	PAPLN
CCDC109B	GRHL1	VLDLR	EFNA3	FLG2	COL25A1	PAQR5
CCDC110	GRIA4	C17orf72	EFNA4	FLJ16779	COL26A1	PARD3-AS1
CCDC112	GRID2	C9orf156	EFNA5	FLJ22184	COL27A1	PARM1
CCDC114	GRIK1	TBATA	EFNB1	FLJ30403	COL28A1	PARVG
CCDC117	GRIK1-AS2	CCDC181	EFNB2	FLJ36777	COL2A1	PAX2
CCDC120	GRIK2	AC002398.5	EFNB3	FLJ38122	COL4A4	PAX3
CCDC124	GRIN1	KCNE2	EFR3B	FLJ43879	COL4A6	PAX8
CCDC126	GRIN2C	NLRP13	EFTUD1P1	FLNC	COL5A3	PBX3
CCDC129	GRIN2D	LINC00609	EGFEM1P	FLRT1	COL6A1	PCDH1
CCDC13-AS1	GRIN3B	BRD3	EGFL6	FLT3	COL6A2	PCDHGB3
CCDC134	GRM1	C8orf34	EGFL7	FLT4	COL6A5	PCED1B
CCDC135	GRM4	C1orf172	EGFLAM	FLVCR2	COL7A1	PCK1
CCDC136	GRM8	RERG-AS1	EGFR	FMN1	COL9A1	PDE1C
CCDC138	GRPEL2	REG1B	EGLN1	FMN2	COL9A2	PDE2A
CCDC141	GRTP1	GPR89B	EGLN3	FMNL3	COL9A3	PDE4B
CCDC148	GRWD1	KIAA1456	EGR1	FMO6P	COLCA2	PDE4C
CCDC148-AS1	GSC2	MIR770	EGR2	FMOD	COLEC12	PDE4D
CCDC149	GSG1	LONRF3	EGR3	FNDC1	COLQ	PDE4DIP
CCDC150	GSN	MSMB	EHBP1L1	FNDC5	COMMD10	PDE5A
CCDC157	GSTM3	LHX2	EHD1	FNIP2	COMMD5	PDE6B
CCDC158	GSTP1	ANGEL2	EIF2D	FOLR2	COMMD6	PDE8B
CCDC160	GSTT1	ZBTB34	EIF4E3	FOLR4	COMP	PDGFRA
CCDC162P	GSX2	EML4	EIF4ENIF1	FOXA1	COMTD1	PDHA1
CCDC169	GUCY1A3	MLPH	ELAVL2	FOXA3	COPB2	PDK4
CCDC170	GUCY1B3	MECOM	ELAVL3	FOXB2	COPG2	PDX1
CCDC171	GUCY2D	OR10G3	ELF4	FOXD1	COPS3	PELI2
CCDC173	GUCY2F	SCEL	ELFN2	FOXD4	COPS4	PEPD
CCDC175	GUCY2GP	ASB8	ELK3	FOXD4L1	CORO2A	PERM1
CCDC181	GUK1	FAM228A	ELL2	FOXE1	CORO2B	PERP
CCDC183	GULP1	SCYL3	ELMO1	FOXE3	CORO6	PFKFB3
CCDC23	GUSBP11	LRPPRC	ELMOD1	FOXF2	COX4I2	PGA3
CCDC24	GYG2	ALKBH3	ELMSAN1	FOXI2	COX5A	PGM1
CCDC3	H1F0	LOC100288814	ELOVL2-AS1	FOXI3	COX6A1	PGRMC1
CCDC34	H1FX	MIR8065	ELOVL5	FOXJ1	COX6A2	PHACTR2
CCDC38	H2AFY2	MAGEA11	ELOVL7	FOXN3-AS1	COX6B2	PHF21B
CCDC39	HABP2	ZNRF4	EMID1	FOXP2	COX6C	PHOX2B
CCDC41-AS1	HABP4	CTNNBL1	EMILIN2	FOXR2	COX7A2L	PHYHIP
CCDC42	HAND1	DEFB121	EMILIN3	FOXS1	CPAMD8	PI4KA
CCDC42B	HAP1	ILKAP	EML1	FREM1	CPB1	PIANP
CCDC58	HAPLN1	TOX2	EML2	FREM2	CPB2-AS1	PICK1
CCDC6	HAPLN4	LOC100131635	EML5	FREM3	CPD	PIK3AP1
CCDC63	HAS2	LINC00486	EMX1	FRMD3	CPE	PIK3CD
CCDC64	HCG4	ZNF780B	EMX2	FRMD7	CPEB1	PIM2
CCDC64B	HCG9	CCZ1B	EN2	FRMPD1	CPLX1	PITPNM3
CCDC65	HCK	ABCB7	ENO4	FRMPD2	CPLX2	PKIG
CCDC68	HCN2	C6	ENOX1	FRMPD3	CPLX3	PKP2
CCDC7	HDAC7	OR3A3	ENPP1	FRMPD4	CPM	PLA2G1B
CCDC71L	HDAC9	MLPH	ENTPD3	FSCN2	CPNE5	PLA2G7
CCDC73	HDDC2	MYH10	ENTPD4	FSD2	CPNE6	PLAU
CCDC74B	HDGFRP2	CEACAM21	ENTPD7	FSTL5	CPNE7	PLEKHA1
CCDC78	HDGFRP3	SLC13A5	EOMES	FTCD	CPSF6	PLEKHB1
CCDC8	HECA	SCNN1B	EPAS1	FTCDNL1	CPT1A	PLEKHD1
CCDC81	HECW1	WNT4	EPB41	FTH1P18	CPT1B	PLEKHG1
CCDC85A	HEG1	ST8SIA1	EPB41L1	FUCA1	CPVL	PLIN4
CCDC85B	HELB	DDX4	EPB41L2	FUCA2	CPXM1	PLK5
CCDC86	HELZ	CHEK2P2	EPB41L3	FUS	CPXM2	PLLP
CCDC88A	HELZ2	MIR6130	EPCAM	FUT2	CPZ	PLS3
CCDC88C	HEMGN	LRRC4B	EPDR1	FUT5	CR1L	PLXDC2
CCDC9	HEPACAM	ZSCAN2	EPHA3	FUT6	CRABP2	PMF1-BGLAP
CCDC92	HES3	LAIR2	EPHA4	FUT9	CRADD	PNMAL1
CCDC97	HES4	PLBD1	EPHA6	FZD10	CRB1	PORCN
CCER1	HES5	TCEAL8	EPHA7	GAB3	CRB2	POU3F2
CCIN	HES6	BTBD11	EPHB1	GABRA1	CRB3	POU4F3
CCK	HES7	LOC442028	EPHB6	GABRA2	CRCT1	POU6F2
CCKAR	HEXA	CLK4	EPHX1	GABRA4	CREB3L1	POU6F2-AS1
CCL14	HEY2	TFF1	EPHX4	GABRA5	CREB5	PPAP2B
CCL15	HFM1	FCAR	EPN3	GABRB2	CREBBP	PPARA
CCL15-CCL14	HHEX	TOX3	EPO	GABRB3	CREBRF	PPDPF
CCL17	HHLA2	SLC7A3	EPS8	GABRD	CREG2	PPFIBP2
CCL18	HID1	LCE3C	EPS8L1	GABRG1	CREM	PPIE
CCL21	HIP1R	LRRC47	EPSTI1	GABRR3	CRH	PPIH
CCL22	HIVEP1	TPTE	ERBB2IP	GAD2	CRHBP	PPP1R13B
CCL23	HIVEP3	BRD3	ERBB4	GADL1	CRHR1	PPP1R2
CCL24	HK1	KNDC1	ERC1	GAL3ST3	CRHR2	PPP1R42
CCL26	HK2	VSTM5	EREG	GALC	CRIP1	PPP2R2C
CCL28	HLA-DPB2	MAGEA1	ERF	GALNT12	CRIP3	PPP4R4
CCL3	HLA-DQB2	DNAJC11	ERG	GALNT13	CRISPLD2	PRAM1
CCL5	HLA-G	KCNB1	ERICH1-AS1	GALNT9	CRLF1	PRDM14
CCL7	HLA-J	MIR1275	ERLIN2	GALNTL6	CRMP1	PRDM15
CCM2	HLCS	ATP1A3	ERO1L	GALR1	CRTAC1	PRELP
CCM2L	HMGA1P7	OR2A2	ESPNP	GALR3	CRX	PRICKLE1
CCNB1IP1	HMGN1	ZNF354C	ESR1	GAP43	CRY2	PRIMA1
CCND1	HMHA1	C10orf53	ESR2	GAPDHS	CRYBB1	PRKAA2
CCND3	HNF1B	KRTAP10-12	ESX1	GAPT	CRYBB2	PRKCDBP
CCNG1	HNRNPLL	DLGAP4	ESYT3	GAREML	CRYBB2P1	PRKCG
CCNG2	HOMER1	HMGB3P1	ETNPPL	GARNL3	CRYGD	PRKCZ
CCNI	HOMER3	NOM1	ETS1	GAS2	CSDC2	PRKD1
CCNJ	HOPX	TERF1	ETS2	GAS2L2	CSF1R	PRKG1
CCNJL	HOXB-AS1	FRMD8P1	ETV3	GAS7	CSF3R	PRKG2
CCNK	HOXD8	SOBP	ETV4	GATA4	CSGALNACT1	PRMT2
CCNL1	HPCAL1	GJC3	ETV7	GATA5	CSGALNACT2	PRMT8
CCNO	HPGD	OR2T10	EVA1A	GATA6	CSMD1	PRODH2
CCNT1	HPN	FATE1	EVA1B	GATA6-AS1	CSMD2	PROKR1
CCNY	HPS3	TUB	EVA1C	GATM-AS1	CSMD3	PRPF40B
CCNYL1	HPSE	DLX3	EVC2	GBP2	CSNK1A1P1	PRPH2
CCR9	HRASLS5	CIB4	EXD1	GBX2	CSNK2A2	PRPS2
CCRL2	HRC	RYR3	EXO5	GCG	CSNK2A3	PRR15
CCSAP	HRH2	AC105339.1	EXOC3L2	GCGR	CSPG4	PRRG4
CCSER1	HRK	TBC1D3	EXOC3L4	GCK	CSPG5	PRRX1
CCT2	HS3ST3A1	ZFP62	EXOC6	GCM2	CSRP2	PRSS1
CCT8	HS3ST3B1	CYP4F22	EXPH5	GCNT3	CSRP3	PRSS22
CCZ1B	HSD11B1	OR4B1	EYA2	GDAP1L1	CST6	PRSS23
CD101	HSD17B10	PCSK6	EYA4	GDF1	CST9	PRSS3
CD109	HSF2	SMTNL1	EZH1	GDF7	CSTB	PRSS36
CD160	HSPA12A	IFNL4	EZR	GDNF	CSTF2	PRSS56
CD164	HSPA2	CACNA1A	F10	GFI1	CSTF2T	PRTG
CD164L2	HTR1B	SPR	F13A1	GFI1B	CSTL1	PSD
CD1A	HTR1E	CCR9	F2R	GFPT2	CTBP2	PTAFR
CD1C	HTR6	LOC100130301	F2RL1	GFRA1	CTDSP2	PTENP1-AS
CD200	HTR7	CCL28	F7	GFRA2	CTLA4	PTGER2
CD200R1	HYKK	EIF5AL1	FA2H	GFRA3	CTNNA3	PTGER4P2-CDK2AP2P2
CD207	ICA1	SERPINA5	FAAH	GFRAL	CTNNBIP1	PTGIS
CD209	ICAM5	ZNF439	FABP5	GFY	CTNND2	PTGS1
CD22	ID4	SCEL	FABP6	GGA2	CTSE	PTHLH
CD24	IDH3B	MAGEA11	FADS6	GGACT	CTSF	PTPN14
CD247	IDO1	ESPNP	FAHD2A	GHITM	CTSH	PTPN23
CD248	IDS	SLC25A38	FAIM	GHSR	CTSL3P	PTPN3
CD274	IER5L	CDK5RAP2	FAM105A	GIMAP4	CTTNBP2	PTPRE
CD276	IFLTD1	BMS1	FAM105B	GIPC2	CTU1	PTPRF
CD2BP2	IFNL2	ARHGAP44	FAM107A	GIPC3	CUEDC1	PTPRJ
CD300A	IFNLR1	OR2AT4	FAM107B	GJA3	CUL3	PTPRM
CD300E	IGF1R	IGF2R	FAM109A	GJA5	CUX1	PTPRS
CD300LF	IGF2	ISOC2	FAM109B	GJB6	CUX2	PURG
CD302	IGF2BP3	CEACAM18	FAM110A	GJC3	CWC22	QPCT
CD33	IGFBP1	ASAH1	FAM110B	GJD2	CX3CL1	QRFPR
CD36	IGFBP3	AC073128.10	FAM110C	GJD4	CXADR	RAB14
CD37	IGFBP4	TAAR1	FAM110D	GLB1L3	CXCL10	RAB15
CD3E	IGFBP5	CSF2RB	FAM111B	GLDC	CXCL12	RAB17
CD40	IGFBP7	DNAJC13	FAM115A	GLRX	CXCL16	RAB18
CD47	IGFBPL1	TMPRSS2	FAM118A	GLS2	CXCL17	RAB34
CD48	IGFL1	OR1F1	FAM120B	GMCL1P1	CXCL9	RAB37
CD53	IGFL4	BHMT	FAM129A	GML	CXCR1	RAB7L1
CD55	IGLL1	FOLH1B	FAM129B	GMNC	CXCR2P1	RAB9B
CD63	IGSF10	CHST15	FAM131C	GMPR	CXCR5	RABL5
CD69	IGSF11	RFPL4AL1	FAM133B	GNA14	CXorf21	RAET1E-AS1
CD70	IKBKB	REXO1L2P	FAM134B	GNAL	CXorf57	RAMP3
CD74	IL11	CPNE6	FAM149A	GNAT1	CXorf65	RAP1GAP
CD79A	IL12B	CD276	FAM150A	GNB3	CXorf66	RASSF8-AS1
CD80	IL13	BMP10	FAM150B	GNG13	CXXC11	RBBP8NL
CD84	IL13RA1	E2F3	FAM155A	GNG4	CXXC4	RBM17
CD86	IL17D	KRTAP12-1	FAM155B	GNG7	CYB5R1	RBM47
CD8A	IL17F	CSF1R	FAM156A	GNG8	CYB5R4	RCAN1
CD9	IL17RD	ASAH2	FAM159A	GNGT1	CYBRD1	RECK
CD96	IL1RL1	ANGEL1	FAM159B	GNGT2	CYC1	REEP1
CD97	IL1RL2	CTNNBL1	FAM162B	GNLY	CYCS	REEP4
CD99	IL20	CHEK2P2	FAM163A	GPC3	CYFIP2	REPS1
CD99L2	IL22	HLA-G	FAM163B	GPC4	CYLD	RFX6
CDA	IL2RA	RBM28	FAM181B	GPC5	CYP17A1	RFX8
CDADC1	IL6	FOXB1	FAM184A	GPC6-AS1	CYP1A1	RGL3
CDC14A	IMPACT	FAM138E	FAM184B	GPM6A	CYP1A2	RGMB-AS1
CDC14B	IMPDH1	HORMAD2	FAM188A	GPM6B	CYP1B1	RGPD8
CDC16	INA	NCF4	FAM188B	GPR1	CYP24A1	RGS12
CDC23	INO80C	TMEM55A	FAM189A1	GPR12	CYP27A1	RGS20
CDC25A	INPP5F	RNF43	FAM189A2	GPR123	CYP2A13	RGS3
CDC25C	INSM1	BRD3	FAM194B	GPR124	CYP2D6	RHBDL3
CDC27	INSM2	BCDIN3D	FAM195A	GPR132	CYP2E1	RHOBTB2
CDC34	INTS8	CLYBL	FAM19A2	GPR137B	CYP2F1	RIC3
CDC40	INTU	B3GALT5	FAM19A3	GPR139	CYP2S1	RIMS2
CDC42BPB	IP6K3	CNNM1	FAM19A4	GPR149	CYP46A1	RIPK4
CDC42BPG	IPCEF1	UNC5A	FAM201A	GPR150	CYP4F11	RIPPLY2
CDC42EP1	IQCA1	HRH3	FAM208A	GPR156	CYP4F22	RNF130
CDC42EP2	IQCF5	RGMB	FAM20A	GPR158-AS1	CYP4X1	RNF150
CDC42EP3	IQSEC1	TAAR5	FAM20B	GPR160	CYP4Z1	RNF157-AS1
CDC42EP4	IQSEC2	TXNDC5	FAM20C	GPR162	CYP7A1	RNF175
CDC42P3	IQUB	GPSM3	FAM211A	GPR173	CYP8B1	RNF19A
CDC7	IRF2BP2	LRRK2	FAM212A	GPR20	CYR61	RNF19B
CDC73	IRF6	OR1G1	FAM213A	GPR37	CYS1	RNF223
CDCA4	IRS1	ACTL9	FAM219A	GPR4	CYTH3	RNFT2
CDH1	IRS2	NLRP9	FAM228B	GPR50	CYTL1	RORA
CDH11	IRX4	AP000479.1	FAM3A	GPR55	DAAM2	RP11-1134I14.8
CDH12	ISM1-AS1	GJA8	FAM3B	GPR63	DAB1	RP11-2A4.3
CDH13	ISM2	CHST15	FAM43A	GPR64	DACH1	RP11-445H22.3
CDH15	ISPD	PRB3	FAM43B	GPR78	DACH2	RP11-513O17.2
CDH16	ITGA11	KIF1A	FAM46A	GPR83	DACT1	RP11-598F7.4
CDH17	ITGA5	FGF1	FAM47E	GPR85	DACT2	RP11-789C17.3
CDH22	ITGA7	DSCAM	FAM49B	GPR88	DACT3-AS1	RP4-738P15.1
CDH23	ITGA8	HAND1	FAM53A	GPR98	DAGLA	RP5-1043L13.1
CDH24	ITGB1	C2orf40	FAM57B	GPRC5B	DARS	RPL32
CDH3	ITGB2	LOC152586	FAM65A	GPRC5C	DBH-AS1	RPL38
CDH5	ITGB3	ATP4A	FAM69B	GRAMD1A	DBNDD2	RPRML
CDHR2	ITGB4	ADRBK2	FAM69C	GRAMD1B	DBP	RPS26P11
CDHR4	ITGB6	OR4N4	FAM78A	GRAP2	DBT	RPS6KA2
CDIP1	ITIH5	UBE2L6	FAM81A	GRASP	DCAF4	RPSAP52
CDK1	ITM2C	LOC101929625	FAM83B	GREB1	DCC	RRAGD
CDK10	ITPKA	TMPRSS6	FAM84A	GREB1L	DCD	RSPO1
CDK12	JADE2	SCNN1G	FAM98C	GRHL1	DCDC1	RSPO2
CDK14	JAG1	SLC35G1	FANCI	GRIA2	DCDC2	RTN1
CDK17	JAKMIP2	TBC1D3	FANK1	GRIA3	DCDC2C	RTN2
CDK19	JAM2	MARK1	FAR2	GRIA4	DCHS2	RTN4RL2
CDK20	JAM3	CLVS1	FARP1	GRID1	DCLK1	RUFY2
CDK2AP2	JHDM1D-AS1	CLEC4GP1	FAT1	GRIK1	DCTN1	RUNX1T1
CDK5RAP1	JPH4	OR5AN1	FAT4	GRIK1-AS1	DCTN4	RUNX2
CDK5RAP2	KAL1	RP11-384K6.6	FBLN2	GRIK2	DCTPP1	RXFP3
CDK5RAP3	KANK1	GPR88	FBLN7	GRIK4	DDX18	RXRG
CDK6	KANK3	OR4F17	FBN1	GRIK5	DDX25	S1PR5
CDK8	KAT6A	DDX31	FBN2	GRIN2A	DDX27	SARS
CDKL1	KAT7	LINC00087	FBP1	GRIN2B	DEF8	SASH1
CDKL5	KATNBL1	KCNC3	FBXL14	GRIN2C	DEFB126	SATB1
CDKN1A	KAZN	TMEM170B	FBXL16	GRIN2D	DEFB127	SBF1P1
CDKN2A	KBTBD11	MIR129-2	FBXL21	GRIN3A	DEFB132	SBK3
CDKN2AIP	KBTBD2	ANKLE2	FBXL6	GRIN3B	DEGS2	SCAMP5
CDKN2B-AS1	KCNA10	TRAF6	FBXO15	GRM1	DEK	SCGB2A1
CDKN2D	KCNA2	ZNF362	FBXO17	GRM3	DENND1A	SCML2
CDKN3	KCNA4	LILRA3	FBXO32	GRM4	DENND1C	SCML4
CDON	KCNAB1	C1orf87	FBXO4	GRM5	DENND2A	SCN2B
CDPF1	KCNE2	SYNGR1	FBXO41	GRM7	DENND2D	SCN5A
CDR2	KCNE3	MIR4764	FBXO44	GRM8	DENND5B	SCRT1
CDR2L	KCNG1	OR2A5	FBXO7	GRP	DENND6B	SDHAP1
CDRT7	KCNG3	CPEB1	FCHO2	GRWD1	DEPDC1B	SDK1
CDS1	KCNH1	FAM78A	FCHSD2	GSC	DEPDC7	SDR16C5
CDSN	KCNH2	ISOC1	FCRLB	GSC2	DEPTOR	SEC14L5
CDT1	KCNH3	TMED9	FERD3L	GSTA7P	DERL3	SELV
CDV3	KCNH4	OS9	FERMT1	GSTM3	DES	SEMA4A
CDX1	KCNH5	ANKRD33B	FEZF1	GSTM4	DFNA5	SEMA5B
CDX2	KCNIP1	CTAG2	FEZF2	GSTP1	DFNB31	SENP1
CDYL	KCNIP3	VGLL4	FGD3	GSTT1	DGAT2	SEPHS1
CDYL2	KCNJ15	BAGE	FGF10-AS1	GSX1	DGCR2	SERINC2
CEACAM1	KCNJ3	SLC35G1	FGF11	GSX2	DGCR5	SERPINE2
CEACAM16	KCNJ5	OR1A1	FGF12	GUCY1A3	DGCR6	SERTAD4-AS1
CEACAM19	KCNJ6	KIF7	FGF13	GUCY1B3	DGCR9	SESTD1
CEACAM20	KCNJ8	AC073128.10	FGF14	GVINP1	DGKI	SET
CEACAM4	KCNK12	TARSL2	FGF18	GYG2	DGKZ	SETD7
CEBPB	KCNK2	ACHE	FGF19	GYPE	DGUOK-AS1	SFRP2
CECR1	KCNK6	RLN2	FGF20	GYS2	DHDDS	SFTPA1
CECR3	KCNK9	SPACA5	FGF4	H1F0	DHDH	SFTPA2
CECR5	KCNMB4	PRM1	FGF5	H2BFM	DHRS7B	SGIP1
CECR6	KCNN1	KLF8	FGF6	HAAO	DHX15	SGK3
CECR7	KCNQ2	MYL2	FGF8	HAO2-IT1	DHX36	SGMS2
CELF2	KCNQ3	ZNF862	FGF9	HAP1	DIO2-AS1	SH2D2A
CELP	KCNQ4	TSPAN3	FGFR1	HAPLN1	DIO3	SH2D3C
CELSR1	KCNS2	CLEC4GP1	FGFR3	HAPLN4	DIRAS1	SH2D4A
CELSR2	KCNS3	GRIK4	FGFRL1	HAS1	DIRAS2	SH2D4B
CENPBD1	KCNT2	FGF4	FGGY	HBA1	DIRC3	SH3KBP1
CENPC	KCNV1	OR4K17	FGR	HBM	DIS3L2	SH3PXD2B
CENPE	KCTD12	NDUFB6	FHDC1	HBS1L	DISC1	SHANK2
CENPJ	KCTD18	NOX4	FHL1	HBZ	DISP2	SHANK2-AS1
CENPM	KCTD8	TMEM158	FHOD3	HCCAT5	DKFZP434H168	SHC3
CENPO	KHDRBS2	RAB14	FIBCD1	HCG9	DKK2	SHISA9
CENPQ	KIAA0087	PDE1C	FIGLA	HCN1	DKK3	SHROOM4
CENPU	KIAA0232	IRGM	FITM2	HCN2	DKK4	SIDT1
CENPW	KIAA1009	MYO7A	FJX1	HCRTR2	DLD	SIGLEC16
CEP152	KIAA1217	FMNL3	FKBP1A	HDAC5	DLEC1	SIGLEC5
CEP164	KIAA1324L	SLMO1	FKBP4	HDAC8	DLEU2	SIGLEC7
CEP250	KIAA1522	MIR1470	FKBP5	HDAC9	DLEU7	SIGLEC9
CEP44	KIAA1549	POGK	FKBP9	HDC	DLG1	SIM1
CEP70	KIAA1598	ENPEP	FKTN	HECW1	DLG2	SIRPA
CEP78	KIAA1614	ENPP6	FLI1	HECW2	DLG3	SIX1
CEP85	KIF13A	SSTR2	FLJ13197	HEPACAM2	DLG5-AS1	SIX2
CEP85L	KIF19	CD99L2	FLJ16779	HERC1	DLGAP1	SIX6
CER1	KIF1A	ABCC5	FLJ20021	HES3	DLGAP1-AS4	SKOR2
CERCAM	KIF26A	NUP188	FLJ36777	HES4	DLGAP4	SLAMF8
CERK	KIF5A	PRODH2	FLJ46906	HES5	DLK1	SLC12A5
CERKL	KIF7	HUWE1	FLNA	HEXA	DLK2	SLC16A10
CERS6	KIR3DL2	TPPP	FLRT2	HEY2	DLL3	SLC16A14
CES1	KIR3DX1	C10orf129	FLT1	HFE2	DLL4	SLC16A9
CES3	KISS1R	OPN1SW	FLT3	HFM1	DLX6-AS1	SLC17A7
CES5A	KITLG	TRAF6	FLT4	HGF	DMBT1	SLC17A8
CETN1	KL	LMX1A	FLVCR2	HHEX	DMC1	SLC1A1
CFB	KLF1	DAGLA	FMN2	HHLA2	DMD	SLC1A6
CFD	KLF14	CDC16	FMNL1	HILPDA	DMKN	SLC22A15
CFDP1	KLF15	TAAR2	FMNL3	HLA-B	DMRT1	SLC22A2
CFHR5	KLF17	SUPT20HL1	FMO1	HLA-DOA	DMRT2	SLC22A3
CFI	KLF2	TWF1	FN3K	HLA-DQA1	DMRT3	SLC22A31
CFL1P1	KLF4	MYH10	FNBP1	HLA-DQA2	DMRTA1	SLC25A18
CFL2	KLF5	TMEM17	FNDC5	HLA-DQB1	DMRTA2	SLC25A25
CGA	KLF9	SIGLEC10	FNIP2	HLA-DRA	DMXL2	SLC25A51
CGB7	KLHL25	PAGE3	FNTB	HLA-J	DNAAF1	SLC27A4
CGREF1	KLHL29	CCZ1B	FOS	HLCS	DNAAF3	SLC2A1
CGRRF1	KLHL32	MYRIP	FOSB	HLX-AS1	DNAH2	SLC2A13
CHADL	KLHL35	BRD7	FOSL1	HMGCS2	DNAH6	SLC30A4
CHAMP1	KLK10	SNPH	FOSL2	HMHA1	DNAH8	SLC32A1
CHAT	KLK13	SYNM	FOXA1	HMX1	DNAJA4	SLC34A2
CHCHD10	KLK14	PSMD6	FOXB1	HNF1B	DNAJB13	SLC35F3
CHCHD2	KLK2	ASS1	FOXB2	HNF4A	DNAJB6	SLC38A2
CHCHD6	KLK4	KCNB1	FOXD3	HOMER2	DNAJC11	SLC38A3
CHD1	KLRG2	GOLGA8J	FOXD4	HOPX	DNAJC19	SLC38A4
CHD1L	KPNB1	L3MBTL1	FOXD4L1	HORMAD2	DNAJC28	SLC39A3
CHD6	KRT222	NKX1-2	FOXD4L3	HOXA10	DNAJC5G	SLC44A2
CHD7	KRT28	ZNF79	FOXD4L6	HPCA	DNAJC6	SLC44A5
CHEK1	KRT38	TRMT61B	FOXE1	HPGD	DNASE1L2	SLC45A1
CHEK2P2	KRTAP10-12	ZSCAN5B	FOXF2	HPSE2	DNASE1L3	SLC45A3
CHGB	KRTAP5-10	CLUL1	FOXH1	HRASLS5	DNER	SLC47A1
CHIC2	KSR2	ZSCAN25	FOXI2	HRH3	DNM3	SLC4A11
CHID1	L1CAM	TRIM60	FOXI3	HRK	DNMBP	SLC4A3
CHM	L3MBTL1	FAM69B	FOXL1	HS1BP3	DNTT	SLC4A8
CHMP3	L3MBTL2	ADO	FOXL2	HS3ST3A1	DOC2A	SLC6A18
CHMP4B	LAIR2	L3MBTL1	FOXN3	HS3ST3B1	DOC2B	SLC6A5
CHMP4C	LAMA2	NCR1	FOXN4	HS3ST4	DOC2GP	SLC7A7
CHMP6	LAMA3	DMRTB1	FOXO1	HS6ST2	DOCK11	SLC7A9
CHN1	LAMA5	NLGN1	FOXO3	HS6ST3	DOCK2	SLCO4A1
CHODL	LAMB1	ROPN1B	FOXP2	HSD11B2	DOCK5	SLCO5A1
CHORDC1	LAMC3	MXRA5	FOXQ1	HSD17B10	DOCK8	SLFN11
CHP2	LAMP1	SYN3	FOXS1	HSD17B3	DOK5	SLFN12L
CHPF	LAMTOR3	HTR5A	FRAT1	HSPA12A	DOK6	SLFN5
CHRAC1	LANCL2	NSG1	FREM2	HSPA12B	DOK7	SLMO1
CHRDL1	LAPTM4B	FIGNL1	FREM3	HSPA2	DPEP1	SMAD1
CHRM1	LCNL1	KLF15	FRG1	HSPA5	DPEP3	SMAD3
CHRM3-AS1	LDLRAD4	TRMT61B	FRMD3	HSPB3	DPF1	SMARCA2
CHRM3-AS2	LEPREL2	OR52B4	FRMD4B	HTR1A	DPF3	SMCO4
CHRM4	LFNG	MAMDC2	FRMD8	HTR1B	DPM3	SMIM2-AS1
CHRNA3	LGALS3	TBC1D3	FRMPD4	HTR1E	DPP10	SMOC1
CHRNA5	LGALS8	MAFB	FRRS1L	HTR1F	DPPA5	SMPDL3A
CHRNA7	LGI2	SAMD7	FSCN1	HTR2C	DPY19L2	SMTNL2
CHRNA9	LGI3	CARD11	FST	HTR3B	DPY19L2P1	SNAI2
CHRNB1	LGI4	C7orf60	FSTL4	HTR3C	DPY19L2P4	SNCAIP
CHRNB2	LGMN	SNORD113-1	FUCA1	HTR3D	DPYSL2	SNED1
CHRNB4	LHCGR	TMEM40	FUT4	HTR4	DPYSL4	SNHG3
CHRNE	LHFPL3	LOC494127	FUT9	HTR6	DPYSL5	SNN
CHST10	LHX1	SLC4A3	FXYD4	HUNK	DRAXIN	SNORA70
CHST11	LHX4	CYP2B6	FXYD5	HVCN1	DRD1	SNRPD2P2
CHST12	LHX5	KNDC1	FYTTD1	ICA1	DRD2	SNX16
CHST15	LHX8	MIR3170	FZD2	ICAM1	DRD3	SNX31
CHST2	LHX9	ESPNP	FZD5	ICAM5	DRD4	SORBS2
CHST4	LILRA2	ZNF264	FZD7	ICOS	DRG1	SORL1
CHST6	LILRB5	CNTNAP4	FZD8	ICOSLG	DSC2	SOST
CHST7	LIMA1	SPACA5	FZD9	ID4	DSC3	SOWAHB
CHST8	LIMCH1	BTNL2	G0S2	IFITM1	DSCAML1	SOX2
CHST9	LIMS2	FAM138E	GAA	IFNA13	DSCR3	SOX5
CHSY1	LIN28A	SSTR5	GAB2	IFNA2	DSE	SP6
CIB4	LIN28B	LRPPRC	GAB3	IFNA6	DSG1	SP8
CIC	LINC00114	ANKRD20A8P	GAB4	IFNA8	DSPP	SPAG1
CIDEA	LINC00271	PLXNC1	GABBR2	IFNAR1	DSTYK	SPATA13
CIDEC	LINC00277	NPPB	GABRA1	IFNAR2	DTD2	SPATA13-AS1
CIITA	LINC00301	DNAL4	GABRA2	IFNB1	DTX1	SPATA5L1
CIRBP	LINC00358	IFNL1	GABRA4	IFNG-AS1	DUS3L	SPATC1L
CISD1	LINC00381	TBC1D3	GABRA5	IFNL2	DUSP10	SPG20
CIT	LINC00446	IGSF1	GABRB1	IFNL4	DUSP12	SPON1
CITED1	LINC00452	ADAMTS14	GABRB2	IFT27	DUSP16	SPOP
CIZ1	LINC00472	MIR7-3HG	GABRD	IGDCC3	DUSP18	SPPL2C
CKAP2	LINC00489	RIPK3	GABRG3	IGDCC4	DUSP19	SPTSSB
CKLF-CMTM1	LINC00494	SMARCD3	GABRQ	IGF1	DUSP26	SQRDL
CKM	LINC00520	OR2Z1	GAD1	IGF2BP3	DUSP4	SRD5A2
CKMT2-AS1	LINC00638	MIR3170	GAD2	IGFL1	DUSP5P1	SRGAP3
CLASP2	LINC00674	ELAC2	GADD45B	IGFL4	DUSP9	SRPX
CLCA1	LINC00693	EMILIN2	GADD45G	IGSF10	DUX2	SSTR2
CLCA4	LINC00854	EPO	GAL	IGSF11	DUX4	SSTR4
CLCC1	LINC00888	CYP8B1	GAL3ST4	IGSF21	DYDC1	SSU72
CLCF1	LINC00899	VGLL4	GALNT11	IGSF23	DYM	ST5
CLCN2	LINC00905	MYO1H	GALNT12	IGSF9B	DYNAP	ST6GALNAC4
CLCN3	LINC00910	PATL2	GALNT13	IKZF1	DYNC1H1	STK33
CLCN5	LINC00942	CIB4	GALNT16	IL12A-AS1	DYNC1I2	STMND1
CLCNKB	LINC00945	RFPL4AL1	GALNT18	IL12RB2	DYNC1LI2	STOX1
CLDN1	LINC00960	FRMPD3	GALNT9	IL16	DYNC2H1	STX1B
CLDN10	LINC00966	ANKRD34B	GALNTL6	IL17A	DYNLRB2	STX3
CLDN10-AS1	LINC00968	AP1G2	GALR1	IL17C	DYRK4	STXBP6
CLDN12	LINC01010	DCLK1	GALR2	IL17F	DZIP1	SULT2B1
CLDN14	LINC01013	ALDH3B2	GALR3	IL17RB	E2F3	SUSD2
CLDN16	LINC01102	SUPT20HL1	GAP43	IL17RD	E2F5	SUV420H1
CLDN17	LINC01168	LINC00266-3	GAPDHS	IL17REL	E2F6	SV2C
CLDN2	LINC01171	GALNT12	GAREM	IL18R1	E2F8	SVIL
CLDN22	LINGO1	NPTXR	GAREML	IL1RAPL1	EAF2	SYBU
CLDN23	LINGO3	RALGPS1	GAS1	IL1RAPL2	EBF3	SYDE1
CLDN25	LIPE-AS1	FRRS1L	GAS6	IL1RL1	EBF4	SYN2
CLDN4	LMO1	C2orf16	GAS7	IL20RA	EBI3	SYNE2
CLDN8	LMO3	ATP1A1	GATA3-AS1	IL21	EBNA1BP2	SYT3
CLDN9	LMOD1	KRTAP10-8	GATA4	IL21R	ECE2	SYT9
CLEC12A	LMTK3	BTNL10	GATA5	IL21R-AS1	ECEL1	TAC1
CLEC14A	LOC100128531	PRSS3P2	GATA6	IL27	ECEL1P2	TACC1
CLEC18B	LOC100131257	SRRM4	GATM-AS1	IL2RA	ECHDC2	TACR1
CLEC19A	LOC100132174	OR3A1	GATSL3	IL36A	EDA	TAGLN3
CLEC2A	LOC100287534	OR11G2	GBA	IL37	EDAR	TAT
CLEC2B	LOC100287592	CTNNBL1	GBAP1	IL7	EDARADD	TBC1D1
CLEC2L	LOC100287632	C7orf33	GBX1	ILKAP	EDC3	TBC1D16
CLEC3A	LOC100288974	GNA14	GBX2	IMPDH1	EDDM3A	TBC1D30
CLEC3B	LOC100289473	DNAJC28	GCGR	INA	EDN2	TBC1D3P5
CLEC4D	LOC100499484-C9ORF174	NOM1	GCH1	INPP5A	EDNRA	TBC1D8
CLEC4E	LOC100506082	PPFIA1	GCLC	INPP5J	EDNRB	TBR1
CLEC4G	LOC100996342	OR4K1	GCLM	INSL3	EDNRB-AS1	TBX15
CLEC4GP1	LOC101059948	HRASLS5	GCM2	INSL4	EED	TBX20
CLEC4M	LOC101926935	LOC100131289	GCNT1	INSM1	EEF1A2	TBX21
CLEC5A	LOC101927811	GTSF1L	GDF1	INSM2	EEF1DP3	TBX3
CLEC6A	LOC101928398	GABRD	GDF7	INSR	EEF2	TC2N
CLEC7A	LOC101928796	EML5	GDNF	IPCEF1	EEPD1	TCEAL5
CLECL1	LOC101929371	EPPIN-WFDC6	GFI1	IPP	EFCAB12	TCEB3B
CLGN	LOC101929696	TMEM229B	GFPT2	IQCF4	EFCAB14	TCEB3CL
CLIC1	LOC102477328	STXBP3	GFRA3	IQCF5	EFCC1	TCEB3CL2
CLIC2	LOC102577424	OR12D3	GGACT	IQCF6	EFHD1	TCF21
CLIC3	LOC149950	KCNB1	GGH	IQCJ	EFNA1	TCHH
CLIC4	LOC151174	LILRB5	GGNBP1	IQGAP2	EFNA2	TCHP
CLIC6	LOC154872	LILRA5	GGTA1P	IRS4	EFNA3	TCL1A
CLINT1	LOC284801	CT45A1	GHR	ISL2	EFNB3	TDRD5
CLIP1	LOC284837	OR4D11	GHSR	ISM1	EFR3B	TEKT3
CLIP2	LOC341056	CCZ1B	GID4	ISM1-AS1	EFS	TESC
CLIP4	LOC344887	CTNNBL1	GINS2	ISM2	EFTUD1P1	TEX2
CLK3	LOC388780	OR10V1	GINS3	ISOC1	EGFL6	TFAMP1
CLK4	LOC388849	PCAT19	GIPC2	ITGA4	EGLN3	TFAP2A
CLN5	LOC392232	BDP1	GIPC3	ITGA8	EGR2	TFAP2C
CLN8	LOC400043	RESP18	GIPR	ITGAD	EHBP1	TFAP2D
CLOCK	LOC440461	ASIC1	GIT1	ITGAL	EHD3	TFAP2E
CLPB	LOC642366	SLC22A6	GJA3	ITGAX	EIF1	TFEB
CLPX	LOC644145	GPR6	GJB3	ITGB2	EIF2AK3	TFPI2
CLRN3	LOC728323	THBS1	GJB6	ITGB3	EIF2D	TGFA
CLSTN1	LOXHD1	L3MBTL1	GJD2	ITIH5	EIF2S2	TGFBI
CLTC	LOXL2	LILRP2	GJD3	ITIH6	EIF3H	TIGD2
CLTCL1	LPHN1	ZDHHC8P1	GLB1L2	ITPKA	EIF3M	TIMP2
CLUAP1	LPHN2	IFNL1	GLB1L3	ITPRIPL1	EIF4B	TINAGL1
CLUHP3	LPIN1	LOC100129055	GLDC	JADE1	EIF5	TLE4
CLUL1	LPL	NKX6-3	GLI3	JAKMIP1	EIF5A2	TLL2
CLYBL	LPP	KRTAP10-3	GLIPR2	JAM2	ELAC1	TLX1
CMA1	LPPR4	AADAT	GLIS1	JAM3	ELAC2	TMBIM4
CMAHP	LPPR5	FAHD2CP	GLIS3	JAZF1	ELANE	TMC3
CMAS	LRGUK	OR2AG2	GLRA1	JHDM1D-AS1	ELAVL2	TMC7
CMC1	LRIG3	MUC12	GLRB	JPH1	ELAVL3	TMEFF1
CMC4	LRP1	RADIL	GLRX2	JPH3	ELAVL4	TMEFF2
CMPK1	LRP1B	TPD52L3	GLS2	JRKL-AS1	ELFN2	TMEM105
CMSS1	LRP2	UXS1	GLT1D1	KAAG1	ELMO1	TMEM117
CMTM2	LRP3	RNF43	GLTPD2	KALRN	ELMOD1	TMEM132E
CMTM3	LRP4	DEFB119	GLYCAM1	KANK1	ELMOD2	TMEM150C
CMTM4	LRP6	KRTAP10-1	GMDS	KAT5	ELN	TMEM163
CMTM7	LRRC1	OR52J3	GMNC	KAZN	ELOVL2-AS1	TMEM170B
CMTM8	LRRC10B	CCR9	GMPR	KBTBD11	ELOVL3	TMEM178A
CMTR1	LRRC16B	HLA-DRA	GNA14	KBTBD12	ELOVL4	TMEM179
CNBD2	LRRC3-AS1	POMC	GNAI1	KCNA2	ELOVL6	TMEM181
CNDP1	LRRC34	FOLR3	GNAI2	KCNA4	ELOVL7	TMEM185A
CNDP2	LRRC37A6P	KIAA1217	GNAL	KCNA7	EMBP1	TMEM200A
CNEP1R1	LRRC43	ZNF322	GNAQ	KCNAB1	EMID1	TMEM202
CNFN	LRRC4B	USP25	GNAS	KCNAB2	EMILIN2	TMEM215
CNGA2	LRRC73	KRTAP5-2	GNAT1	KCNB2	EMILIN3	TMEM221
CNIH1	LRRC9	RNF17	GNB4	KCNC2	EML2	TMEM233
CNIH3	LRRCC1	MX2	GNG10	KCNC3	EML6	TMEM243
CNIH4	LRRN1	RCSD1	GNG11	KCND2	EMP2	TMEM254
CNKSR2	LRRN2	VGF	GNG12	KCND3-IT1	EMR3	TMEM37
CNN2	LRRN4	CASC5	GNG2	KCNE3	ENDOU	TMEM40
CNNM2	LSAMP	ACSM1	GNG8	KCNG1	ENDOV	TMEM59L
CNNM3	LTA4H	NCRUPAR	GNPDA2	KCNG3	ENGASE	TMEM71
CNNM4	LTBP1	TBC1D3	GOLGA5	KCNH1	ENO4	TMPRSS13
CNOT1	LTBP2	ZKSCAN3	GOLGA8A	KCNH3	ENPP2	TMPRSS6
CNOT4	LTBP3	OLFM2	GOLM1	KCNH4	ENPP3	TMSB15A
CNOT6L	LTBP4	SCNN1G	GP1BB	KCNH5	ENTPD2	TNF
CNOT8	LTBR	PRDM2	GP5	KCNH6	ENTPD3	TNFRSF11A
CNPY3	LTK	LINC00443	GPC1	KCNH7	ENTPD4	TNFRSF13B
CNR1	LURAP1L	ZNF502	GPC5	KCNH8	ENTPD6	TNFRSF19
CNR2	LYNX1	C22orf31	GPC6	KCNIP1	ENTPD7	TNFRSF21
CNTFR	LYPD5	PPFIBP2	GPC6-AS1	KCNIP4	EPB41L1	TNFSF11
CNTN1	LYPD6	SLC39A3	GPHA2	KCNIP4-IT1	EPB41L3	TNRC18P1
CNTN4	LYRM9	KRTAP10-4	GPHN	KCNJ2	EPB41L4A-AS1	TOX
CNTNAP1	LYZ	RP11-14N7.2	GPM6A	KCNJ3	EPB41L4B	TOX2
COA1	LYZL6	BRD3	GPNMB	KCNJ4	EPCAM	TP53I11
COA6	LZTS3	MIR3151	GPR101	KCNJ6	EPHA1-AS1	TPBGL
COBLL1	MADCAM1	ZNF22	GPR12	KCNJ8	EPHA10	TPP1
COCH	MAFA	MIR596	GPR124	KCNK10	EPHA4	TPRX1
COG1	MAG	LILRP2	GPR126	KCNK13	EPHA6	TPST1
COG3	MAGI2-AS3	BEX4	GPR132	KCNK2	EPHB1	TRH
COG5	MAGI3	REG1P	GPR135	KCNK4	EPHB6	TRHDE
COG7	MAK	HIPK1	GPR137B	KCNK9	EPHX2	TRIM36
COL12A1	MAL	TARP	GPR137C	KCNMB1	EPHX3	TRIM48
COL15A1	MAL2	RNF43	GPR149	KCNMB3	EPHX4	TRIM60
COL16A1	MALL	APOD	GPR150	KCNMB4	EPN3	TRPC5
COL18A1	MAMDC2-AS1	LINC00305	GPR157	KCNN1	EPO	TRPM2
COL19A1	MANSC1	IGF2BP1	GPR158	KCNN2	EPOR	TRPM5
COL1A2	MAP1A	OR4E2	GPR160	KCNQ1DN	EPPK1	TRPM6
COL20A1	MAP2K3	TPST2	GPR161	KCNQ2	EPS8L1	TRPV1
COL22A1	MAP2K7	TPH1	GPR162	KCNQ3	EQTN	TRPV5
COL23A1	MAP3K1	LRRC10	GPR180	KCNS1	ERBB2IP	TSHZ2
COL25A1	MAP3K6	TOM1L1	GPR26	KCNS3	ERBB3	TSLP
COL26A1	MAP6	COL8A1	GPR37	KCNT2	ERBB4	TSPAN1
COL2A1	MAPK10	ABT1	GPR4	KCP	ERCC4	TSPAN16
COL5A2	MAPK12	CCDC3	GPR50	KCTD1	ERG	TSPAN3
COL8A1	MAPK13	DSCAML1	GPR56	KCTD18	ERGIC2	TSPEAR-AS1
COL9A1	MAPK4	DDX20	GPR62	KCTD8	ERICH1-AS1	TSPYL6
COL9A2	MAPK8IP2	UNC13A	GPR63	KDR	ERLIN2	TSSK1B
COLCA1	MAPKAPK3	WNT9B	GPR64	KERA	ERMN	TTC39C
COLGALT2	MAPRE2	AC002511.1	GPR68	KHDRBS2	ERN2	TTL
COMMD2	MAPT	MYBPC3	GPR78	KHDRBS3	ERO1LB	TTLL11
COMMD5	MARK4	KCNB1	GPR83	KIAA0226L	ERVMER34-1	TTLL6
COMP	MATK	C2CD4C	GPRC5A	KIAA0232	ESD	TTPAL
COMTD1	MAX	PDE6C	GPRC5B	KIAA1009	ESM1	TUBB
COPG1	MB21D2	C17orf72	GPRC5C	KIAA1024	ESPN	TUBB2B
COPG2	MBNL3	C17orf51	GPRIN1	KIAA1024L	ESR1	TWSG1
COPS3	MC4R	ATF3	GPX7	KIAA1211	ESR2	TXNDC5
COPS4	MC5R	LINC00032	GRAMD2	KIAA1217	ESRP1	UBE2E2
COPZ2	MCC	TPST2	GRAMD3	KIAA1239	ESRP2	UBE2V2
COQ10A	MCF2L2	LINC00841	GRASP	KIAA1244	ESRRG	UBL4B
COQ4	MCFD2	ANKRD6	GREB1L	KIAA1324	ESX1	UBTD1
CORIN	MCHR2	LINC01093	GRIA1	KIAA1324L	ESYT2	UCMA
CORO1C	MCM6	RAB6C	GRIA2	KIAA1456	ESYT3	UCP1
CORO2B	MDK	MIR4436A	GRIA4	KIAA1462	ETNK1	ULBP2
CORO6	ME3	IFNL1	GRID2	KIAA1751	ETNPPL	UNC45B
COTL1	MED12L	DACH2	GRIK1	KIAA2022	ETV3L	UPK1A-AS1
COX18	MED13L	CIZ1	GRIK2	KIF19	EVI5L	UPP1
COX5A	MED30	NFATC2	GRIK3	KIF25	EVPLL	USP17L2
COX5B	MEGF11	COL14A1	GRIK4	KIF25-AS1	EXD2	USP17L7
COX6A2	MEGF8	CPEB1	GRIN1	KIF26A	EXOC3L4	USP18
COX6C	MEIS2	RNF43	GRIN2A	KIF26B	EXOC5	USP44
COX7A2L	MEOX2	NFASC	GRIN2B	KIF5C	EXOSC2	USP7
COX7B	MERTK	TSSK1B	GRIN2D	KIRREL2	EXOSC4	VAX1
COX7C	MESTIT1	MYO3A	GRIN3A	KIRREL3	EXOSC9	VCAN
CP	METRNL	PKHD1	GRIN3B	KISS1R	EYA2	VEGFA
CPA1	METTL3	CEACAM21	GRK4	KIT	EYA4	VGLL2
CPA3	METTL7B	PDE4C	GRK5	KL	EZH1	VILL
CPA6	MEX3B	CDC16	GRM2	KLF1	F13A1	VRK1
CPAMD8	MFAP2	APOBEC3H	GRM3	KLF14	F3	VSIG10
CPB2	MFAP5	CRH	GRM4	KLF15	F5	VSTM1
CPB2-AS1	MFGE8	MIR6131	GRM6	KLF17	F7	VSX1
CPEB3	MFHAS1	GS1-259H13.2	GRM7	KLF8	F8	VSX2
CPEB4	MFSD2B	C15orf60	GRM8	KLHDC7B	FA2H	VWA2
CPED1	MGA	GABRP	GRPEL1	KLHL13	FAAH2	VWA5B2
CPLX2	MGARP	KRTAP10-5	GSC	KLHL20	FABP2	WBP2NL
CPLX3	MGAT4A	SAMD12	GSC2	KLHL26	FABP7	WBSCR28
CPM	MGC45800	C21orf90	GSDMD	KLHL32	FABP9	WFDC2
CPN1	MGP	DLX3	GSE1	KLHL33	FADS6	WFDC5
CPNE1	MIAT	NME9	GSN	KLK11	FAH	WFIKKN2
CPNE2	MICALCL	PSMD3	GSTM3	KLK2	FAIM2	WISP2
CPNE4	MID1	MIR219-2	GSX2	KLK3	FAM101A	WLS
CPNE5	MIR1199	FRMD8P1	GTDC1	KLKP1	FAM103A1	WNT1
CPO	MIR1204	LOC100129055	GTF3A	KLRD1	FAM105A	WNT5A
CPS1	MIR124-1	HTR2C	GUCY1A2	KLRG2	FAM105B	WNT6
CPSF4L	MIR124-3	B3GNT5	GUCY1A3	KNDC1	FAM107A	WNT9B
CPT1A	MIR1286	KIAA1244	GUCY1B3	KPNA5	FAM110B	WTH3DI
CPXM1	MIR1289-2	CTNNBL1	GUCY2D	KRBOX1	FAM110C	XKR8
CR1	MIR129-1	SOBP	GUK1	KRT20	FAM110D	XKRX
CR1L	MIR1324	SNHG11	GXYLT1	KRT222	FAM111B	YPEL5
CR2	MIR149	EEF1A2	GXYLT2	KRT28	FAM114A1	ZACN
CRADD	MIR152	FAM41C	GYG1	KRT33B	FAM115A	ZAP70
CRAMP1L	MIR181C	ZNF556	GYPC	KRT85	FAM117A	ZBED4
CRB1	MIR183	RNASEL	H19	KRTAP13-1	FAM118A	ZBTB14
CRB2	MIR204	ZNF69	H1F0	KRTAP13-4	FAM120B	ZBTB32
CREB1	MIR208A	ADRA2B	H2AFY	KRTAP23-1	FAM124A	ZBTB34
CREB3	MIR211	IRS4	H2AFY2	KRTAP25-1	FAM127B	ZBTB7C
CREB3L2	MIR212	OR10G2	HAAO	KRTAP26-1	FAM129A	ZCCHC18
CREB3L3	MIR219-2	CSF2RB	HABP4	KRTAP5-10	FAM132A	ZDBF2
CREB5	MIR2276	ATG4C	HAND1	KRTAP5-3	FAM133B	ZDHHC1
CREBRF	MIR3126	ZNF862	HAP1	KRTAP5-5	FAM134B	ZDHHC11
CREG1	MIR3148	SLC22A24	HAPLN1	KRTAP5-6	FAM135A	ZDHHC2
CREG2	MIR3189	SAAL1	HAPLN4	KRTAP5-9	FAM138D	ZDHHC7
CREM	MIR3193	LILRB5	HAS1	KRTAP9-6	FAM13A	ZEB1
CRHBP	MIR31HG	CLNK	HAS2-AS1	KRTAP9-9	FAM13C	ZFHX3
CRIP2	MIR3591	LPPR5	HAS3	KSR2	FAM149A	ZFHX4
CRISPLD1	MIR3621	RBMX2	HBEGF	KY	FAM150A	ZFR
CRISPLD2	MIR3659	LOC643406	HBM	L3MBTL4	FAM150B	ZFYVE28
CRK	MIR3675	TAAR1	HBZ	LAMA2	FAM153C	ZG16B
CRKL	MIR3687	CEACAM22P	HCFC2	LAMA4	FAM155A	ZIC3
CRLF1	MIR375	ADCYAP1	HCG4	LAMB1	FAM155B	ZIC4
CRLF2	MIR4273	SLC9A4	HCG9	LAMC3	FAM159A	ZNF396
CRLF3	MIR4281	C1QTNF2	HCN1	LAMP1	FAM163A	ZNF503-AS2
CROCC	MIR4299	NOS1	HCN2	LAMP5	FAM163B	ZNF536
CROCCP2	MIR4320	CCDC181	HDAC2	LANCL2	FAM169A	ZNF608
CRTAP	MIR4321	DEFB123	HDAC9	LARGE	FAM171A1	ZNF7
CRTC2	MIR4457	FAM24A	HECA	LAYN	FAM171A2	ZNF704
CRTC3	MIR4478	RP11-208N14.4	HECTD2	LBX1	FAM172A	ZNF746
CRX	MIR4488	SMTNL2	HECW2	LCE2B	FAM181B	ZNF777
CRY1	MIR4683	LINC01114	HELT	LCE2D	FAM183A	ZNF778
CRYAA	MIR4713	CIZ1	HEPN1	LCE3A	FAM184A	ZNF804B
CRYAB	MIR4787	CEACAM6	HERC5	LCN10	FAM184B	ZNF827
CRYBA4	MIR5087	SEMG1	HES4	LCN8	FAM186B	ZNF853
CRYBB1	MIR5089	RNF43	HES5	LCORL	FAM189A1	ZNF862
CRYBB2	MIR548AS	CACNA1G-AS1	HES7	LDLRAD4	FAM189A2	ZNRF4
CRYBG3	MIR548N	KIAA1009	HEY1	LEFTY2	FAM193B	ZP3
CRYGA	MIR5707	APOD	HEY2	LEMD1	FAM196A	ZSCAN5B
CRYGN	MIR577	PIP4K2C	HGSNAT	LEPR	FAM19A5	ZSWIM5
CRYL1	MIR6080	LOC100131347	HHAT	LEPREL2	FAM201A
CRYM-AS1	MIR618	KCNQ5-AS1	HHEX	LEUTX	FAM203A
CSAG1	MIR621	KCNG2	HHIP-AS1	LFNG	FAM208B
CSDC2	MIR663B	ZNF71	HHIPL1	LGALS14	FAM20A
CSF2RA	MIR670	HELB	HIC1	LGALS16	FAM20B
CSF3R	MIR6716	OGDHL	HID1	LGALS2	FAM210B
CSGALNACT1	MIR6860	LSM14B	HILPDA	LGI1	FAM222A
CSHL1	MIR6872	BRD3	HIP1	LGI2	FAM222A-AS1
CSN1S2AP	MIR8071-1	GUSBP4	HIPK2	LGR6	FAM26F
CSN3	MIRLET7DHG	OR2D3	HIVEP2	LGSN	FAM27C
CSNK1A1	MITF	FAM181B	HIVEP3	LHFPL1	FAM43B
CSNK1A1L	MKNK1-AS1	RASGRP3	HLA-B	LHFPL3	FAM45B
CSNK1E	MKX	ARMC2-AS1	HLA-C	LHFPL4	FAM49B
CSNK1G2	MLC1	KRTAP10-8	HLA-DPA1	LHX2	FAM57B
CSNK1G3	MLLT10P1	SNX32	HLA-E	LHX5	FAM60A
CSNK2A1	MLLT4	OR2F1	HLA-F	LHX6	FAM63B
CSNK2A2	MLNR	COMMD5	HLA-G	LHX9	FAM64A
CSRNP2	MLXIP	MUC17	HLA-H	LILRB5	FAM65B
CSRNP3	MLXIPL	FNTB	HLA-J	LIMS2	FAM65C
CSRP1	MME	OLFML1	HLA-L	LIN28A	FAM69A
CSRP2	MMP1	DLG2	HLCS	LIN28B	FAM71F1
CSRP3	MMP16	OR6M1	HLF	LIN7A	FAM71F2
CST13P	MMP17	TSPAN3	HLX-AS1	LINC00028	FAM78A
CST4	MMP23B	SBSPON	HMGN2	LINC00087	FAM78B
CSTA	MMP24	MCOLN2	HMHA1	LINC00092	FAM81A
CSTB	MMP28	KIAA0020	HMOX2	LINC00114	FAM81B
CSTF2	MN1	SNAR-F	HMX1	LINC00162	FAM83A
CT55	MNS1	NOS3	HOMER2	LINC00163	FAM83B
CTAGE5	MNX1-AS1	GSPT2	HOMEZ	LINC00229	FAM83C
CTBP2	MOB1B	GABRP	HOOK1	LINC00242	FAM83D
CTD-2201E9.1	MOB3B	LINC01114	HOOK3	LINC00273	FAM84A
CTD-2350J17.1	MOBP	SHISA7	HOPX	LINC00316	FAM84B
CTDP1	MOGAT1	C3orf22	HOXB13	LINC00323	FAM8A1
CTDSP1	MOK	IGF2BP2	HOXD8	LINC00327	FAM92A1P2
CTDSP2	MOS	AQP10	HPCA	LINC00331	FAN1
CTGF	MOXD1	SMO	HPCAL1	LINC00341	FANCE
CTH	MPP1	SYNDIG1L	HPGD	LINC00366	FANCF
CTNNA1	MPP2	SURF4	HPS3	LINC00379	FANCI
CTNNA3	MPPED2	ZNF579	HPS6	LINC00381	FANK1
CTNNBIP1	MRAP2	WNT6	HPSE	LINC00423	FAR2P2
CTNNBL1	MRC2	DAGLA	HPSE2	LINC00426	FARP1
CTNND1	MRGPRX1	ATP4A	HRC	LINC00446	FAT1
CTNND2	MRGPRX4	GRIK4	HRH1	LINC00461	FAXC
CTPS2	MRPL19	IDS	HRH2	LINC00469	FBLL1
CTR9	MRPL33	GOLPH3	HRH3	LINC00475	FBLN1
CTSF	MRPS11	SLC9A2	HRK	LINC00478	FBLN2
CTSH	MRPS23	CDH26	HS3ST1	LINC00482	FBLN5
CTSL	MRVI1	MIR486-2	HS3ST3A1	LINC00502	FBN2
CTSL3P	MS4A15	LYPD8	HS3ST3B1	LINC00534	FBN3
CTSLP8	MSANTD3	MIR10B	HS3ST4	LINC00548	FBRSL1
CTSO	MSI1	OR10G4	HS3ST6	LINC00565	FBXL16
CTSS	MST1L	NR2E1	HS6ST1	LINC00575	FBXL17
CTSV	MST1P2	DUSP12	HS6ST2	LINC00577	FBXL20
CTTN	MSX1	MIR4451	HS6ST3	LINC00593	FBXO15
CTTNBP2	MSX2	FOXD1	HSD11B2	LINC00598	FBXO21
CTU1	MTA1	CECR2	HSD52	LINC00603	FBXO24
CUEDC1	MTA3	SCAND3	HSF2BP	LINC00628	FBXO25
CUL2	MTAP	RMDN2	HSP90AA1	LINC00635	FBXO27
CUL3	MTFMT	MTRNR2L4	HSP90AB1	LINC00639	FBXO39
CUL4B	MTIF3	AQP10	HSPA12A	LINC00643	FBXO43
CUX1	MTUS1	C11orf58	HSPA4L	LINC00658	FBXO6
CWF19L2	MTUS2	HTR5A	HSPA6	LINC00690	FBXW11
CWH43	MUC12	RFPL4AL1	HSPB1	LINC00693	FBXW8
CX3CL1	MUCL1	LL22NC01-81G9.3	HSPB6	LINC00844	FCER2
CXADR	MURC	DPYSL3	HSPG2	LINC00854	FCGR1C
CXCL1	MXI1	CTAG2	HTR1A	LINC00904	FCGR2A
CXCL11	MXRA8	NAT1	HTR1B	LINC00907	FCRL4
CXCL17	MYBPC2	GNB4	HTR1E	LINC00908	FER1L6-AS2
CXCL2	MYBPHL	PPP1R21	HTR2A	LINC00910	FERD3L
CXCL3	MYCNOS	KIF1A	HTR2C	LINC00917	FERMT1
CXCL5	MYH14	NBPF7	HTR6	LINC00927	FETUB
CXCL6	MYL6	DEFB122	HTRA1	LINC00930	FEZ1
CXCR2P1	MYLIP	AP000479.1	HTRA3	LINC00945	FEZF2
CXCR3	MYO10	ST6GALNAC4	HTRA4	LINC00948	FGD3
CXCR4	MYO15B	SCEL	HUNK	LINC00954	FGF1
CXCR6	MYO1F	KCNE1	ICAM1	LINC00955	FGF10-AS1
CXorf27	MYO1H	TEKT1	ICAM5	LINC00960	FGF11
CXorf28	MYO3A	C9orf106	ICOSLG	LINC00966	FGF12
CXorf65	MYO5C	APOD	ID3	LINC00967	FGF13
CXXC11	MYO6	SEMA6A	ID4	LINC00987	FGF14-AS2
CXXC4	MYO7A	POU3F4	IDE	LINC01006	FGF14-IT1
CXXC5	MYOCD	EHD3	IDH3A	LINC01082	FGF17
CYB561	MYOF	MIR4279	IDNK	LINC01088	FGF18
CYB561D2	MYRF	TBC1D8B	IDS	LINC01097	FGF19
CYB5B	MYRIP	TFDP3	IDUA	LINC01100	FGF2
CYB5R3	NACAP1	SERPINE2	IFFO2	LINC01101	FGF20
CYBRD1	NALCN	FMN2	IFI30	LINC01120	FGF4
CYC1	NANOS1	TBC1D3	IFIT5	LINC01122	FGF7
CYFIP1	NAPA	LINC00622	IFNA8	LINC01124	FGF8
CYFIP2	NAT16	FAM157A	IFNAR2	LINC01168	FGFBP3
CYLD	NAV2	NRXN2	IFNGR2	LINC01197	FGFR2
CYorf17	NAV2-AS5	CD300E	IFNL2	LINGO2	FGFR3
CYP11B2	NBEA	TPH1	IFNL4	LINGO3	FGFR4
CYP17A1	NBL1	LOC152586	IGDCC3	LMOD2	FGFRL1
CYP1A1	NBPF15	RRBP1	IGDCC4	LMTK3	FGG
CYP1A2	NCAM2	KRTAP12-2	IGF2	LOC100128006	FGL2
CYP26A1	NCAN	POGK	IGF2BP2	LOC100128885	FGR
CYP27C1	NCKAP1	SPACA5	IGFBP1	LOC100129917	FH
CYP2A13	NCOA7	FMNL3	IGFBP2	LOC100129935	FHAD1
CYP2A6	NCR3LG1	MIR7-3HG	IGFBP3	LOC100130238	FHDC1
CYP2B6	NDFIP1	TRIM45	IGFBP6	LOC100130301	FHIT
CYP2B7P	NDNF	CCK	IGFBP7	LOC100131315	FHL1
CYP2E1	NDRG2	RIMS3	IGSF10	LOC100132146	FHL2
CYP2F1	NDST3	KCNH2	IGSF11	LOC100132354	FHOD3
CYP2G1P	NDUFA4L2	RBMXL2	IGSF3	LOC100132831	FIBCD1
CYP2S1	NDUFAF6	DNAL4	IGSF8	LOC100132891	FICD
CYP3A7-CYP3AP1	NDUFS4	MIR3545	IKZF1	LOC100240734	FIGLA
CYP4A11	NEBL-AS1	FAM157A	IKZF3	LOC100287592	FIGN
CYP4A22	NEDD4	ZNF862	IL10RA	LOC100288974	FIGNL1
CYP4B1	NEDD4L	MS4A12	IL10RB-AS1	LOC100289473	FIGNL2
CYP4F11	NEFH	OR52W1	IL12A	LOC100422212	FIS1
CYP4F12	NEFL	TSPAN3	IL12RB2	LOC100506159	FITM2
CYP4F2	NEGR1	LOC100288778	IL13	LOC100506497	FKBP4
CYP4F22	NEIL1	KRTAP10-11	IL13RA1	LOC100506526	FKBP6
CYP4F24P	NELL1	RIMBP2	IL15	LOC100507384	FKBPL
CYP4F3	NELL2	AC010975.1	IL15RA	LOC100507468	FKTN
CYP4F8	NES	SERPINA9	IL16	LOC100652736	FLI1
CYP4X1	NEUROD2	PDE4DIP	IL17C	LOC100652824	FLJ16779
CYP4Z1	NEUROG2	PCDH8	IL17D	LOC100996249	FLJ22184
CYP4Z2P	NFAM1	RP5-896L10.1	IL17RA	LOC100996455	FLJ26850
CYP51A1	NFATC1	IKZF3	IL17RC	LOC101059948	FLJ30403
CYP7A1	NFATC2	AXIN2	IL17RD	LOC101926935	FLJ31813
CYP7B1	NFATC4	POGK	IL17REL	LOC101926966	FLJ36777
CYS1	NFE2	CYS1	IL18R1	LOC101927053	FLJ38122
CYSLTR1	NFIB	CR2	IL19	LOC101927870	FLJ38576
CYTH3	NFIC	APOD	IL1R1	LOC101928248	FLJ40288
CYTIP	NFYB	C21orf128	IL1RAP	LOC101929034	FLJ41941
D2HGDH	NGEF	IGF2R	IL1RAPL2	LOC102467075	FLJ42969
DAAM2	NGFR	CCAT1	IL20RA	LOC102467216	FLJ44313
DAB2IP	NID2	LCN6	IL27RA	LOC102546175	FLJ44511
DACH1	NINJ1	TUBA3C	IL6R	LOC102546227	FLJ45079
DACT1	NIPAL1	DAGLA	IL7	LOC149684	FLRT3
DACT2	NIPAL4	NRDE2	IMPAD1	LOC152586	FLT1
DACT3-AS1	NKAIN1	LECT1	IMPDH1	LOC154872	FLT3LG
DAG1	NKAIN2	ITPRIPL1	INA	LOC158434	FLT4
DAGLA	NKAIN3	TCTN3	INF2	LOC283585	FLVCR2
DALRD3	NKAP	ILDR1	INHBA	LOC284801	FLYWCH1
DANCR	NKX1-2	KCNB1	INPP1	LOC286437	FMN2
DAOA	NKX2-3	C10orf53	INPP4B	LOC375196	FMNL1
DAPK1	NKX2-4	OR4K1	INPP5A	LOC389895	FMNL3
DAPK2	NKX6-1	ZCCHC13	INSM1	LOC390705	FMO1
DAPL1	NKX6-3	ANKRD18DP	INSM2	LOC392232	FMO2
DAZAP2	NLGN1	CCR7	INSR	LOC400685	FMO5
DAZL	NLGN4X	CLEC4GP1	INTU	LOC400927	FMO6P
DBF4B	NLRP3	C7orf76	IQCC	LOC401177	FMR1
DBH-AS1	NLRP6	PROP1	IQGAP2	LOC401463	FNDC1
DBN1	NMD3	RNASE2	IQSEC2	LOC407835	FNDC5
DBNDD1	NME6	LOC100652736	IRAK3	LOC440461	FNDC7
DBNDD2	NME9	MMD2	IRF1	LOC441455	FNIP2
DBR1	NMRK2	PAPLN	IRF2BPL	LOC550113	FNTB
DCAF10	NMUR1	CHST15	IRS2	LOC641515	FOCAD
DCAF11	NNMT	ITGAM	IRS4	LOC642366	FOLH1
DCAF12	NOC3L	PVALB	IRX1	LOC642852	FOLR1
DCAF13	NODAL	SLC5A1	IRX3	LOC643406	FOS
DCAF17	NOG	NCR1	IRX5	LOC643441	FOSB
DCAF5	NOL4	DAD1	ISLR2	LOC643711	FOXA3
DCBLD1	NOTCH2	PIGA	ISM1	LOC643802	FOXB2
DCBLD2	NOTCH2NL	GPR68	ISM2	LOC643923	FOXD3
DCDC1	NOTCH3	N6AMT1	ISOC1	LOC644554	FOXD4
DCDC2	NOTO	MIR3974	ISPD	LOC728392	FOXD4L1
DCDC2C	NOTUM	BMP10	ITGA2	LOC728613	FOXD4L3
DCK	NOX4	GNB4	ITGA2B	LOC728637	FOXD4L6
DCLK1	NOXA1	C9orf156	ITGA3	LOC729080	FOXF2
DCLK3	NPAS1	CMKLR1	ITGA4	LOC729732	FOXI2
DCLRE1C	NPAS2	PES1	ITGA6	LOC729966	FOXI3
DCN	NPAS3	SEC16A	ITGA7	LONRF3	FOXL2
DCPS	NPAS4	VWA3B	ITGA8	LOR	FOXN3
DCTD	NPBWR1	HLA-DQB1	ITGB2	LPA	FOXN4
DCTN1	NPC1L1	PDE4DIP	ITGB3	LPAR5	FOXO3
DCTN2	NPDC1	LOC100240735	ITIH5	LPHN1	FOXO4
DCUN1D2	NPFFR1	KRTAP10-7	ITM2B	LPL	FOXP2
DCUN1D4	NPNT	TRIM48	ITPKB	LPPR1	FOXP3
DCUN1D5	NPPC	ALG1L2	ITPR2	LPPR5	FOXQ1
DDAH1	NPR1	AGBL1-AS1	ITPRIPL1	LRCH2	FRAT1
DDB2	NPR3	C5orf58	ITPRIPL2	LRFN5	FRAT2
DDC	NPSR1-AS1	CYYR1	ITSN2	LRG1	FREM1
DDHD1	NPTN	MAFB	JADE2	LRGUK	FREM2
DDIT3	NPTX2	ADAM21	JAG2	LRIG1	FREM3
DDIT4	NPY2R	IGJ	JAK1	LRP1B	FRG1
DDR2	NR1D2	TEX11	JAK2	LRP2	FRK
DDX17	NR5A1	LOC728989	JAKMIP1	LRP3	FRMD3
DDX21	NRARP	JPH4	JDP2	LRRC10	FRMD7
DDX23	NRCAM	ANKRD6	JHDM1D-AS1	LRRC14B	FRMPD4
DDX27	NRDE2	ALDH3B2	JOSD2	LRRC18	FRRS1L
DDX3X	NRG1	CMKLR1	JPH1	LRRC30	FSCN2
DDX3Y	NRG3	MIR7150	JPH3	LRRC37A11P	FSCN3
DDX4	NRG4	OR4F15	JPH4	LRRC37A6P	FSD2
DDX43	NRP1	OR4M1	JUN	LRRC38	FSIP2
DDX47	NRTN	C5orf58	JUNB	LRRC3B	FSTL5
DDX50	NRXN1	IGDCC3	KALRN	LRRC3C	FTCD
DDX59	NRXN2	DFNB31	KANK1	LRRC4B	FTCDNL1
DDX6	NRXN3	DMRTB1	KANK3	LRRC4C	FTLP10
DDX60	NSG1	SDR42E1	KANK4	LRRC52	FUBP1
DECR1	NSUN7	ZXDA	KAT2B	LRRC58	FUCA1
DEDD2	NT5M	NCF4	KAT6A	LRRC6	FUCA2
DEF8	NTM	AKAP2	KAT7	LRRC8D	FUT2
DEFA6	NTMT1	SLC7A10	KAZN	LRRC9	FUT3
DEFB116	NTNG2	PFDN4	KBTBD12	LRRIQ4	FXYD4
DEFB118	NTRK3	STOX2	KCNA1	LRRN1	FXYD7
DEFB119	NUBPL	CTNNBL1	KCNA2	LRRN4	FZD1
DEFB121	NUDT12	SLC9A9-AS1	KCNA3	LRRTM1	FZD10
DEFB123	NUDT14	MAGEB4	KCNA4	LRRTM3	FZD2
DEFB125	NUMB	C8orf34	KCNA5	LRTM1	FZD3
DEFB128	NUP160	FAHD2B	KCNA6	LRTM2	FZD9
DEFB129	NXN	HCN4	KCNA7	LSAMP	GAB3
DEFB132	NXPE4	FAM110B	KCNAB2	LTBP4	GABARAPL2
DEK	NXPH3	ADCYAP1	KCNAB3	LTF	GABBR1
DENND1C	NXPH4	GSTA5	KCNB2	LTK	GABRA2
DENND2A	OAF	DCHS2	KCNC3	LUM	GABRA4
DENND2C	OAT	GJD2	KCNC4	LUZP2	GABRA5
DENND4A	OCA2	OR9I1	KCND2	LY6H	GABRB1
DENND4C	ODAM	MRPL17	KCNE1	LY9	GABRB2
DENND5A	OLFM1	MOV10L1	KCNE3	LYNX1	GABRB3
DENND5B	OLFM2	TMEM65	KCNF1	LYPD1	GABRD
DENND5B-AS1	OLIG3	C2orf53	KCNG3	LYPD6	GABRG3
DENND6A	ONECUT1	OR10C1	KCNH1	LYRM9	GABRQ
DENND6B	OPCML	TDRD7	KCNH2	LYSMD2	GABRR1
DEPDC1	OPN5	ADORA3	KCNH3	LYZL6	GABRR3
DEPDC1B	OPRD1	SCNN1G	KCNH4	LZTR1	GAD1
DEPTOR	OPRK1	HYLS1	KCNH5	LZTS3	GAD2
DES	OR10G2	GSTP1	KCNH8	MAATS1	GAL3ST1
DFNA5	OR10H4	NDUFV1	KCNIP1	MAB21L1	GAL3ST3
DGCR10	OR1I1	CEACAM21	KCNIP2	MACF1	GAL3ST4
DGCR6	OR1J2	KRTAP12-1	KCNIP3	MADCAM1	GALNT12
DGCR8	OR1N2	CCKAR	KCNIP4	MAFB	GALNT13
DGCR9	OR2A2	ANKRD20A8P	KCNJ1	MAGEB2	GALNT14
DGKI	OR2AT4	MLN	KCNJ12	MAGEE2	GALNT18
DGKZ	OR2S2	PSMC1	KCNJ2-AS1	MAGI2-AS2	GALNT2
DGUOK	OR4D10	PLXNC1	KCNJ3	MAGI2-AS3	GALNT8
DHDDS	OR4D2	CEACAM3	KCNJ4	MAK	GALNT9
DHDH	OR4F13P	DEFA6	KCNJ5	MAL	GALNTL6
DHH	OR4F6	FRAS1	KCNK10	MAMDC2	GALR1
DHRS3	OR56A4	MARK1	KCNK12	MANEAL	GALR3
DHRS7B	OR5A2	FCRLB	KCNK13	MAP1A	GAPDHS
DHRS7C	OR5C1	RBMX2	KCNK15	MAP1B	GAR1
DHRS9	OR6C2	HILPDA	KCNK2	MAP1LC3C	GAREML
DHRSX	OR6M1	MRPS33	KCNK4	MAP3K19	GAS1
DHX15	OR7C1	DEFB122	KCNK5	MAP6	GAS2
DHX32	OR8D2	CERCAM	KCNK9	MAPK4	GAS2L2
DHX40	OS9	ZNF672	KCNMA1	MAPK8IP2	GAS2L3
DHX8	OSBP2	OR2AT4	KCNMB3	MAPKBP1	GAS6-AS2
DIABLO	OSBPL1A	ABHD12B	KCNMB4	MAPRE2	GATA2
DIAPH3	OSBPL5	ZNF777	KCNN1	MARK2P9	GATA4
DIP2A	OSBPL6	CHAT	KCNN2	MAS1	GATA5
DIP2C	OSMR	TAAR8	KCNN3	MAST4	GATA6-AS1
DIRAS1	OSR2	MIA3	KCNQ1	MATK	GATM
DIS3	OTOGL	KRTAP5-5	KCNQ2	MATN1-AS1	GBA3
DIS3L2	OTOL1	TEKT4	KCNQ4	MATN3	GBP4
DISC1	OTOP2	DAGLA	KCNQ5	MATN4	GBP6
DISP1	OTOR	LRRIQ4	KCNS1	MAX	GBX2
DISP2	OTP	LOC649352	KCNS2	MB	GCA
DIXDC1	OTUD1	SPSB4	KCNS3	MBNL3	GCFC2
DKFZP434A062	OVOL1	FFAR2	KCNT1	MC3R	GCGR
DKFZp434J0226	OXR1	OR4M2	KCNV1	MC4R	GCH1
DKK4	OXTR	EPB41L4A-AS1	KCP	MC5R	GCHFR
DKKL1	P2RX6P	AQP12B	KCTD1	MCF2L	GCK
DLAT	P2RY14	ZNF862	KCTD12	MCF2L2	GCLC
DLC1	P2RY2	ERN2	KCTD17	MCHR1	GCM1
DLEC1	P4HA2	ACSS1	KCTD8	MCHR2	GCSH
DLEU1	P4HA2-AS1	SFXN1	KDELC1	MCHR2-AS1	GDA
DLEU2	P4HA3	ASMTL	KDELC2	MCIDAS	GDAP1
DLEU7	PA2G4	TBC1D3	KDM6B	MCOLN2	GDAP1L1
DLG2	PACSIN3	SLC17A6	KHK	MCTP1	GDF1
DLG3	PADI2	TMED9	KIAA0040	MDGA2	GDF10
DLG5-AS1	PAFAH2	PLEKHH2	KIAA0141	MDS2	GDF11
DLGAP1	PAGE4	NAPSB	KIAA0226L	MECOM	GDF7
DLGAP1-AS1	PAH	SLAIN1	KIAA0232	MED14	GDF9
DLGAP1-AS4	PAK4	CMIP	KIAA0247	MED23	GDNF
DLGAP2	PALD1	MEIS3	KIAA0513	MED6	GDPD4
DLGAP4	PALM2	NBPF1	KIAA0895	MEF2C	GDPD5
DLK2	PALM3	EFCC1	KIAA0930	MEF2C-AS1	GEMIN8P4
DLL3	PAMR1	KRTAP10-8	KIAA1024	MEGF11	GFAP
DLX1	PANX2	IL3RA	KIAA1161	MEGF6	GFI1
DLX2	PAPD4	OR5B3	KIAA1199	MEGF8	GFI1B
DLX6	PAPL	T	KIAA1217	MEIS3	GFPT2
DMAP1	PAPLN	DCDC2C	KIAA1244	MEOX2	GFRA1
DMBT1	PAPSS2	RCAN3	KIAA1324	MEP1B	GFRA2
DMC1	PAQR5	PCDH1	KIAA1324L	MERTK	GFRA3
DMD	PAQR7	SLC14A2	KIAA1462	MESP1	GFRA4
DMKN	PARD3	SCRT1	KIAA1522	MFAP3L	GFY
DMP1	PARD3-AS1	CCR8	KIAA1549	MFSD2B	GGA1
DMRT3	PARD3B	HELB	KIAA1598	MFSD5	GGH
DMRTA1	PARD6G	C21orf128	KIAA1875	MFSD6L	GGT6
DMTF1	PARVA	PATL2	KIAA2022	MGA	GGTA1P
DMWD	PATZ1	MIR548F5	KIF12	MGAT3	GH1
DMXL1	PAWR	LOXL1-AS1	KIF13A	MGAT5B	GHITM
DNAAF3	PAX4	CNDP2	KIF19	MIA3	GHR
DNAH11	PAX8	C5orf58	KIF1A	MIAT	GHRH
DNAH14	PAX9	MAP3K15	KIF21A	MICU2	GHSR
DNAH17	PAXIP1	CGA	KIF21B	MICU3	GIF
DNAH2	PAXIP1-AS2	FAHD2B	KIF26A	MID2	GIGYF1
DNAH6	PBK	P2RX2	KIF26B	MINA	GIMD1
DNAH7	PBOV1	ADAMTS7	KIF5A	MIOX	GINS2
DNAH9	PBX1	LILRB1	KIF5C	MIR101-1	GIP
DNAJA2	PCBP3	C8orf48	KIFC2	MIR106A	GIPC3
DNAJA4	PCDH1	JADE3	KIFC3	MIR1179	GIPR
DNAJB12	PCDH10	OAT	KIRREL	MIR1203	GJA10
DNAJB2	PCDH11X	CAMK2B	KIRREL2	MIR124-3	GJA4
DNAJB3	PCDH17	MIR135B	KIRREL3	MIR1253	GJA8
DNAJB6	PCDH7	SCNN1B	KISS1R	MIR1257	GJB1
DNAJC10	PCDH8	MFSD4	KIT	MIR1266	GJB3
DNAJC13	PCDHGA11	ANKRD20A8P	KITLG	MIR129-1	GJC3
DNAJC14	PCDHGC4	FH	KL	MIR143HG	GJD4
DNAJC18	PCED1B	PBX3	KLC3	MIR181C	GKAP1
DNAJC19	PCGF2	MIR1200	KLF1	MIR208A	GKN2
DNAJC22	PCLO	ATL2	KLF12	MIR211	GLB1L2
DNAJC28	PCMTD2	LCN15	KLF13	MIR2276	GLB1L3
DNAJC5G	PCNXL2	CYP2J2	KLF14	MIR3117	GLDC
DNAJC6	PCOLCE-AS1	AHSP	KLF15	MIR3151	GLI1
DNAL1	PCOLCE2	MLXIPL	KLF16	MIR3650	GLI4
DNASE1L3	PCSK1	SLC16A9	KLF2	MIR3666	GLIPR1
DNM1P35	PCSK1N	DRGX	KLF3	MIR3675	GLIPR1L1
DNM3OS	PCSK5	FER1L6	KLF4	MIR3687	GLIPR2
DNMBP	PCSK9	OR5H15	KLF5	MIR3910-2	GLIS3
DNMBP-AS1	PCYT1B	SPACA5	KLF6	MIR3919	GLIS3-AS1
DNMT1	PDE10A	REEP1	KLF7	MIR421	GLRX
DNMT3A	PDE11A	MIR3660	KLF9	MIR4262	GLRX3
DNMT3B	PDE1A	GPRC6A	KLHDC1	MIR4268	GLS2
DNTT	PDE1B	RALGPS1	KLHDC7B	MIR4273	GLT1D1
DOC2A	PDE1C	RALGPS1	KLHDC8B	MIR4279	GLT6D1
DOC2B	PDE4A	QTRT1	KLHL13	MIR4291	GLT8D2
DOCK10	PDE4B	KCNB1	KLHL14	MIR4299	GLUD2
DOCK4	PDE4C	SORCS2	KLHL15	MIR4311	GLYATL1
DOCK6	PDE4D	SCUBE1	KLHL17	MIR4321	GM140
DOCK8	PDE4DIP	KRTAP10-9	KLHL21	MIR4446	GM2A
DOCK9	PDE6A	RP11-142C4.6	KLHL22	MIR4456	GMCL1P1
DOCK9-AS1	PDE8B	A2ML1	KLHL23	MIR4464	GMFB
DOCK9-AS2	PDGFA	UNC5A	KLHL33	MIR4475	GML
DOK1	PDGFC	APOBEC1	KLHL35	MIR4483	GMNC
DOK7	PDGFRA	GPRIN2	KLHL36	MIR4493	GMPR
DOLK	PDK4	SLC26A7	KLK10	MIR4510	GNA14
DOLPP1	PDLIM2	OR4N3P	KLK4	MIR4540	GNAI1
DONSON	PDLIM3	CRYBB2	KLRG2	MIR4634	GNAL
DPEP1	PDLIM4	DEFB119	KRBA1	MIR4693	GNAT1
DPF1	PDLIM7	EMILIN2	KREMEN1	MIR4705	GNAZ
DPH1	PDPN	RPS4X	KRI1	MIR4754	GNB1
DPH6	PDXK	KCNIP4	KRT7	MIR4768	GNB2
DPP10	PDZRN4	ZNF662	KRTAP10-4	MIR4778	GNG13
DPP6	PES1	SCAMP5	KRTAP12-1	MIR4783	GNG4
DPP8	PFKFB3	FREM2	KRTAP5-6	MIR486-2	GNG7
DPP9	PFKL	SYBU	KSR2	MIR492	GNG8
DPPA3	PFN3	LOC100129034	KY	MIR5000	GNLY
DPPA5	PGBD2	LILRA5	L3MBTL1	MIR504	GNMT
DPRX	PGF	OR6T1	L3MBTL2	MIR5089	GNPDA2
DPT	PGM5	LOC388780	L3MBTL3	MIR532	GOLGA4
DPY19L1	PGR	CLDN14	L3MBTL4	MIR548AU	GOLGA7
DPY19L4	PGRMC1	DNAH2	LACC1	MIR548B	GOLGA8B
DPYD	PHACTR2	OR4D11	LAD1	MIR548H2	GOLGB1
DRAM1	PHACTR3	NOX4	LAG3	MIR551B	GOLIM4
DRAXIN	PHC1	CLRN1	LAMA1	MIR5681A	GOLM1
DRD1	PHF10	SRSF6	LAMA2	MIR5691	GOLPH3L
DRD2	PHGDH	UBE2S	LAMA3	MIR5694	GOPC
DRD3	PHLDA1	NCF4	LAMA4	MIR5705	GORAB
DRG1	PHLDA2	CHD6	LAMB1	MIR5707	GOSR1
DRG2	PHLDB2	OR56B4	LAMB2	MIR5708	GOT1L1
DRGX	PHOSPHO1	CEACAM21	LAMP3	MIR6085	GP5
DRP2	PHOX2A	DKFZp566F0947	LAMP5	MIR6086	GPAM
DSC2	PIANP	PROP1	LANCL3	MIR609	GPC1
DSCAM	PICK1	BRD3	LARGE	MIR617	GPC3
DSCAM-AS1	PID1	KRTAP10-11	LAYN	MIR6715B	GPC4
DSCAM-IT1	PIK3IP1	LINC00608	LBR	MIR6795	GPC5
DSCC1	PIP4K2C	HS3ST3A1	LCLAT1	MIR6860	GPC6
DSE	PIP5K1B	USP31	LCN15	MIR6863	GPD1
DSEL	PIP5KL1	LRGUK	LCN2	MIR6891	GPER1
DSG2	PITX2	DAGLA	LCNL1	MIR7-3HG	GPHA2
DSN1	PITX3	CLEC6A	LCORL	MIR7162	GPHB5
DSPP	PKD2L1	YKT6	LDHA	MIR7855	GPHN
DST	PKIB	PVALB	LDLRAD2	MIR8057	GPM6A
DTD2	PKIG	LECT1	LDLRAD4	MIR8068	GPM6B
DTNA	PKP2	DKFZp566F0947	LEKR1	MIR8070	GPNMB
DTNB	PLA2G4A	MEF2A	LEPR	MIR8089	GPR101
DTNBP1	PLA2G7	PRICKLE2-AS2	LEPREL1	MIR934	GPR113
DTWD1	PLA2R1	CHST9	LEPREL4	MIR935	GPR116
DTWD2	PLAC9	OPRK1	LETM1	MITF	GPR119
DTX4	PLAUR	AQP12B	LETM2	MIXL1	GPR12
DUS1L	PLCB1	LINC00622	LGALS13	MKNK1-AS1	GPR123
DUSP10	PLCB2	RALGPS1	LGALS3	MKX	GPR124
DUSP11	PLCB4	PARL	LGALS8	MLIP	GPR128
DUSP14	PLCD3	PRSS3P2	LGI2	MLLT10P1	GPR132
DUSP15	PLCE1	OR2D3	LGMN	MLLT3	GPR137B
DUSP16	PLCH1	LILRA4	LGR5	MLN	GPR139
DUSP18	PLCXD1	KRTAP10-9	LGR6	MLXIPL	GPR148
DUSP19	PLCXD2	LINC00515	LHCGR	MMD	GPR149
DUSP22	PLD5	MYO5A	LHFP	MMD2	GPR151
DUSP28	PLEKHA5	RALGAPB	LHFPL3	MME	GPR156
DUSP4	PLEKHA7	CYP2J2	LHX1	MMEL1	GPR157
DUSP5	PLEKHG5	ZNF692	LHX5	MMP11	GPR158-AS1
DUSP6	PLEKHH1	SLC39A11	LHX6	MMP16	GPR160
DUSP7	PLEKHS1	EHHADH-AS1	LHX9	MMP21	GPR161
DUSP9	PLK2	TRH	LIMCH1	MMP23B	GPR162
DUT	PLOD2	CSH2	LIN54	MMP24	GPR182
DUXA	PLS3	ODF2	LIN9	MMP8	GPR37
DYDC1	PLSCR1	VCAN	LINC-PINT	MMRN1	GPR37L1
DYDC2	PLSCR4	TRIM48	LINC00092	MOBP	GPR39
DYNAP	PLXDC1	OR10A6	LINC00114	MOCS1	GPR45
DYNC1I1	PLXNB2	LRRFIP1	LINC00159	MOGAT3	GPR50
[truncated: 6,632 more rows]
