# Supplementary material for: A Class of Protein-Coding RNAs Binds to Polycomb Repressive Complex 2 and Alters Histone Methylation
Source: Front Oncol. 2021 Nov 5;11:739830. doi: 10.3389/fonc.2021.739830 (PMC8602814; doi:10.3389/fonc.2021.739830)
Supplement: Supplementary file 6 [file Table_5.xlsx]

## Sheet: human
The gene expression profile data of human used in Bayesian gene regulatory network analysis
Gene_Name	ACOXL	AHCYL2	ATP5A1	ATP6V1F	BTN2A2	C7orf60	CEP290	CRIP2	CRTC3	DAD1	DPYSL4	FAM98B	FCGR2C	GTF2H5	HYAL3	IL32	KCNMA1	MASTL	MEPCE	METTL8	MST4	MTF2	MYO1C	PBRM1	PHIP	POLQ	POU2AF1	RERE	RPS15	RSRC1	SLC44A5	SLC5A5	SPIB	SYT7	TBX2	TMEM117	VPS53	AGAP7	ARHGEF7	B3GAT2	C2CD4C	CABP1	CACNB2	CCDC3	CD8A	CDC27	CLK3	CRLF1	DGKZ
TCGA-AC-A6IX-6	2.2417	10.7564	12.5561	10.7725	9.1451	7.816	9.4354	12.2557	10.2671	10.9236	4.3172	8.6636	7.236	9.2392	6.6619	10.204	8.4375	8.0743	9.7272	8.2504	8.3103	9.114	13.1321	10.0563	11.1319	6.955	9.6453	11.2524	11.9716	8.0743	8.7717	2.3267	8.4937	15.2731	6.2886	7.1999	9.7889	3.3065	10.5918	3.248	5.3931	2.5551	5.0992	9.114	9.1582	10.2805	10.0173	7.1277	10.1948
TCGA-BH-A18V-6	2.421	8.915	12.5974	10.9978	10.0407	8.3688	8.4675	9.9286	10.527	10.3563	3.2358	8.3172	8.3027	8.4014	6.8614	12.9381	8.1429	9.299	11.4806	8.8393	9.075	8.6268	12.0001	10.0339	10.4391	8.7748	8.475	11.5783	11.9388	8.789	0.6606	3.657	10.4708	8.4001	6.2408	5.9263	9.7659	3.9826	10.8858	2.4664	3.0958	1.8533	5.1868	7.3706	10.5821	10.6849	9.6549	4.8075	10.7411
TCGA-BH-A1ES-6	4.3015	9.5592	12.36	11.017	7.2967	7.8698	8.3249	13.1608	10.7123	11.2172	4.7886	8.3184	4.6914	8.6459	5.4676	12.1185	6.0941	8.4021	9.9389	7.5914	6.6948	7.8201	11.7114	9.5729	9.767	4.4514	1.2868	11.5105	12.6157	6.5637	3.0355	2.084	0.7823	12.5531	7.2934	5.8816	9.4015	2.2015	9.7642	1.8418	8.267	1.8155	3.8398	9.2997	6.8825	9.9904	10.908	7.7662	11.1174
TCGA-BH-A1FE-6	1.2666	9.3307	13.3972	10.423	8.209	8.4383	9.0956	10.6872	10.9337	10.9209	5.0127	8.3099	6.1558	9.1945	6.3739	9.7299	8.504	8.2776	10.0933	8.5412	6.3548	8.7142	12.3012	10.7239	10.153	5.3723	2.5658	11.5463	11.7885	7.6859	5.3225	0	1.9305	7.7927	8.3368	7.1349	9.8972	2.9408	10.3738	2.7565	3.5292	1.0388	6.4737	10.6333	5.0127	10.6173	9.6627	2.0578	9.458
TCGA-E2-A15A-6	1.9024	9.3045	12.8463	10.7172	8.8111	8.0798	9.229	10.8252	9.8139	10.8327	2.0152	9.3211	6.8543	9.6377	6.5479	10.2514	8.4385	8.5004	9.9055	8.9302	10.1963	8.9463	12.0502	10.6285	10.9223	7.27	8.4611	11.0244	10.9011	8.1679	8.0437	1.6461	7.1669	12.0954	7.312	5.1572	9.9032	3.8467	10.9979	3.302	5.5434	0.9357	1.9024	7.3093	9.0534	10.831	9.1029	8.5586	9.7501
TCGA-E2-A15E-6	1.0908	9.0151	13.3391	10.9055	7.812	8.3152	9.3045	11.1731	9.9936	11.2434	2.8128	8.9529	6.3572	9.1388	6.2501	8.6159	9.7402	8.1161	10.9792	7.9807	9.1844	9.4088	12.2358	11.2923	10.5005	5.8264	7.7678	11.9412	11.0027	8.9875	5.0776	5.1559	6.8658	10.9616	4.5138	4.8888	9.5619	3.0279	10.6948	2.9165	1.0908	0	3.7473	6.5318	7.5416	10.0273	10.363	5.7477	9.2149
TCGA-E2-A15K-6	2.3339	10.0433	13.377	10.3145	7.6564	6.9495	9.5185	12.1767	9.9726	11.0332	0.4188	8.3172	5.7961	9.5974	6.9939	8.052	9.9594	8.637	10.6229	9.4662	8.1042	8.8362	12.7866	10.7038	10.9963	7.2817	5.7873	11.9322	11.2587	7.8201	5.237	2.3339	2.4272	9.4799	5.992	3.9526	10.3436	4.4737	10.2163	2.0481	2.2342	0.743	3.5987	5.6392	4.073	10.318	9.4723	5.0145	8.8667
TCGA-HM-A6W2-6	3.3058	8.3239	13.7461	10.4222	7.4084	8.1543	9.1857	11.5547	9.5854	11.0882	8.9956	9.5843	5.6082	9.4544	8.1924	9.8038	4.6693	8.8469	10.5808	8.6966	8.6752	9.6194	12.1969	11.1715	11.1499	9.9307	2.585	11.7644	12.49	8.5631	6.5253	4.0969	3.2224	10.5269	6.6098	8.5945	10.3945	3.663	9.6793	4.3331	4.0492	6.1942	4.7901	8.0187	5.377	10.4738	10.2643	7.6471	11.0207
TCGA-HZ-A9TJ-6	1.8548	11.3344	12.3537	12.2043	7.5588	6.5927	8.4251	11.7357	9.7205	10.6757	6.7295	7.6587	5.3772	8.8463	6.4397	11.7626	8.018	8.5177	10.8309	8.4882	8.9066	8.4255	12.6269	9.4151	9.9261	6.7588	5.2341	11.3648	12.5738	7.5688	3.5734	0.9048	5.2003	7.3927	7.5284	6.1977	9.8137	3.7707	10.6834	4.4492	4.7406	1.8548	6.7354	9.4124	6.1094	10.2763	10.0804	7.3471	10.0409
TCGA-KU-A6H7-6	0.5511	8.0537	14.1905	11.8231	8.689	7.723	6.9662	13.2878	7.8419	12.4337	0	6.1263	3.6047	9.4459	6.3235	13.4699	8.5634	9.0472	10.9202	7.8272	6.6249	8.5165	12.3069	6.4517	8.9213	7.9353	10.4497	9.9432	14.7901	6.1548	6.397	1.5165	13.0115	6.2283	6.5264	6.8511	9.9309	4.2233	9.8503	2.3329	4.7577	2.0897	1.2604	10.2309	9.0548	9.4886	9.382	9.482	12.1974
TCGA-UC-A7PG-6	1.771	8.1088	13.2931	11.9288	8.1826	7.8792	6.0671	9.1781	9.6388	10.9123	2.9702	8.3359	5.8505	9.0239	6.0764	11.3994	6.1161	8.8399	10.9698	8.4077	9.725	9.8396	11.1208	10.2159	10.8701	9.397	8.7004	11.7258	12.5537	8.2735	9.4585	0.4876	6.2053	7.8085	5.7677	8.1826	9.8814	4.1282	9.8269	4.1906	2.9702	1.1417	3.7937	7.8137	9.0037	9.6388	9.9369	3.7075	9.9292
TCGA-UF-A71A-6	1.0638	8.3462	12.8658	11.3163	6.8788	8.0787	8.8551	9.4802	9.4422	11.557	7.8455	8.6677	3.7593	8.8696	7.2573	8.8779	10.0182	8.3582	10.4039	8.9513	11.0262	8.2564	11.8407	9.3998	9.0891	8.5404	1.0638	9.7331	12.2806	8.7134	5.7519	2.6899	2.0947	8.7613	7.4818	9.1787	9.69	3.9747	10.0681	3.228	6.0773	3.5059	2.5625	7.8592	4.328	10.2587	10.0265	5.5316	9.7396
TCGA-V1-A9O5-6	4.4101	9.4331	12.943	10.7324	7.8458	8.1163	8.8655	12.0128	10.0781	11.0847	3.769	8.8292	5.1327	10.1609	6.3579	8.609	7.4113	7.7469	10.2235	8.2746	9.9358	8.5497	11.4218	10.578	9.7965	6.7164	6.8326	12.3857	12.0679	7.9496	7.7832	0.7783	6.2674	12.4547	8.8694	6.8801	9.5068	3.1865	9.8058	2.2361	6.7929	2.2671	4.5778	7.7501	7.3431	10.3729	9.4538	2.6965	9.9605
TCGA-AB-2803-3	0	8.5683	12.6469	10.0381	6.3442	9.0605	10.642	4.2086	8.6183	10.7353	0	6.8608	2.0308	8.7098	8.9071	6.1902	1.0206	7.6332	10.5348	9.6315	12.8635	11.0515	6.3259	11.2835	12.7278	8.0464	5.7126	10.877	11.9251	8.0238	0	0	2.8425	2.0308	2.0308	3.0359	11.5989	6.1065	10.3685	4.7118	0	0	6.9595	3.2064	6.5483	10.5984	10.1204	1.0206	11.8727
TCGA-AB-2805-3	0	10.1346	12.8478	9.3931	9.1665	9.5546	9.2528	8.0039	10.4169	9.203	2.1199	8.1707	7.6852	8.0628	4.8088	6.6448	1.8787	8.5043	9.6538	9.1597	11.3745	10.8032	8.1774	12.1257	12.7216	9.3916	6.7291	11.8773	9.994	8.1774	1.2257	0.7392	4.7957	0	0	5.6968	10.6885	4.4429	10.7368	5.1723	0	0	6.2725	3.1751	6.524	10.9554	9.893	1.8787	10.5433
TCGA-AB-2806-3	1.1847	10.2005	12.9399	8.6961	8.1315	9.3491	10.293	5.1184	10.1003	10.0656	1.8262	7.6818	3.9073	7.3571	9.0567	6.2858	2.4478	8.1987	10.3102	10.5924	12.6645	11.6109	4.9203	12.2349	12.9893	9.7615	7.3	11.1976	10.2519	8.8963	8.6625	1.5408	3.4834	0	0.7106	2.2688	10.2802	4.0801	10.1593	4.9642	0	0	6.9525	3.9566	5.8963	10.9232	9.9149	1.8262	10.6677
TCGA-AB-2807-3	0.9949	9.7264	12.9144	9.6138	8.7515	9.6834	10.7746	4.5139	10.2672	9.8878	0.9949	8.5936	5.1997	8.4738	6.4145	6.7315	3.4503	9.393	9.7827	9.9786	10.9708	11.3	6.7714	12.2251	13.2905	9.8417	7.1193	12.2794	11.0067	8.0068	0	2.5766	10.4997	1.5783	3.6912	2.5766	10.3563	4.8483	11.0761	5.0887	0	0	7.2379	3.5805	6.8229	11.3661	10.8908	0.9949	11.1199
TCGA-AB-2808-3	0	9.6049	12.7383	9.2183	8.3038	9.6465	10.8211	0.8363	10.003	9.9189	2.3009	8.2675	5.5889	8.6384	7.9151	5.3319	2.0504	9.1876	9.812	10.1278	12.2023	11.2537	5.1839	12.0307	13.0291	10.7374	7.642	11.3119	10.2332	8.9516	7.9338	1.747	4.0627	0	0	3.1466	10.6278	4.1924	10.8418	5.8679	0	0	6.4754	1.747	6.1639	11.4516	10.0249	0.8363	10.7696
TCGA-AB-2810-3	0	8.6625	13.1444	10.4985	6.6963	8.5806	9.7606	7.1078	10.0222	10.7782	1.2121	6.2489	5.5162	8.7752	8.6295	8.4509	1.2121	9.3877	10.8344	8.9506	11.1014	11.2177	6.1182	11.0858	12.4628	7.8378	6.4578	11.7215	13.1051	7.1486	1.2121	3.8244	4.1792	1.2121	1.2121	3.5277	10.9599	7.2394	10.6878	2.9501	0	0	6.2736	11.183	7.5744	8.8388	11.4037	2.3074	11.7691
TCGA-AB-2811-3	1.3813	7.4895	12.9186	11.8511	8.4417	8.2267	7.0195	8.6463	9.5112	10.4196	2.4006	5.8509	9.2165	5.6957	8.2787	8.5487	0.6182	9.0074	10.318	7.609	10.9002	10.657	9.2862	9.7206	11.8435	6.9857	7.0512	11.7619	14.7302	6.7903	0.6182	2.6669	4.8757	0.6182	0.6182	0.6182	10.1269	5.265	11.6706	5.7927	0	0	4.9017	2.5675	7.1026	9.5165	12.3325	0.6182	12.6097
TCGA-AB-2812-3	0	9.5232	12.6179	9.0112	6.9292	9.7338	11.0167	4.2774	9.7397	9.9343	1.4603	8.1132	3.151	8.4852	8.5564	3.4107	0	9.4163	9.8777	10.6854	11.704	10.8201	3.6306	12.0591	13.0506	9.871	4.9843	11.2424	10.5317	8.5372	0	3.6306	2.171	0	2.171	1.4603	10.8567	5.8992	10.6306	4.9369	0	0.9075	7.132	5.4276	2.8341	10.5919	10.6614	2.171	10.6676
TCGA-AB-2813-3	2.0875	9.9175	11.7777	10.1805	8.4694	9.0341	9.2002	5.0307	11.0482	10.1965	2.7415	7.5599	7.5784	7.3532	8.1731	7.4435	1.7814	9.3573	9.8669	9.3996	10.8941	10.3713	8.3913	11.7153	12.4986	9.898	10.0506	12.1155	11.4135	8.3702	0	3.0553	4.4136	0	0.858	3.4263	11.1147	5.0661	10.6657	4.9826	0.858	0.858	6.2586	1.7814	8.0369	10.4547	10.6815	1.3923	12.1936
TCGA-AB-2814-3	0	9.6641	12.9126	9.1743	7.8787	9.0084	10.531	3.7773	10.0346	9.0609	1.3723	7.5025	2.7139	8.0001	7.4298	5.7819	3.161	8.1203	10.0627	10.4364	11.8292	11.3423	4.2077	11.7135	12.5922	8.2689	5.9018	12.0358	10.8147	8.0785	0.8435	0.8435	4.6796	0	1.3723	0	11.3686	6.8405	10.9979	5.2415	0	0	7.5338	1.7584	6.6932	10.6469	10.0819	0	10.9512
TCGA-AB-2815-3	0	10.1096	12.471	9.5715	9.1526	8.9944	9.5902	6.3145	10.6888	10.0263	3.0373	7.8472	8.9233	7.7966	7.069	4.9336	1.6612	9.8116	10.1875	9.7097	11.1949	10.8428	9.3568	12.076	12.6188	10.8737	6.2747	12.0899	10.8608	8.2333	0	1.2881	7.4432	0	0.7832	5.3453	10.7535	4.8638	10.9092	4.8545	0	3.0373	6.0885	1.2881	4.4534	10.8234	10.221	2.2032	11.4641
TCGA-AB-2816-3	0	9.2989	11.9564	9.7492	8.323	9.1723	8.6739	5.1149	10.1171	10.0817	1.5475	6.6988	9.6439	8.3656	7.9274	6.8019	3.8541	7.7829	10.1747	9.5963	10.8069	9.3098	7.0207	11.7281	12.0896	6.9662	4.7528	11.6308	11.3687	7.506	0	0	6.134	0	0	0	10.869	6.529	10.3411	5.9887	0	0	5.8024	8.7444	6.387	10.0069	10.4758	0	11.1308
TCGA-AB-2817-3	0	9.4827	12.8281	8.5565	9.9658	8.2402	9.7775	8.6833	10.3171	9.4299	2.985	8.1018	7.0914	8.1275	7.4064	7.1628	3.3065	8.6623	9.6067	9.4504	10.408	11.0596	7.7108	11.5364	12.3939	9.2866	9.9399	12.5232	11.7327	8.0052	0	2.3082	6.4424	0	0.9914	4.3056	10.9565	4.7383	11.312	5.3199	0.9914	0	9.9715	3.7098	7.4258	10.7217	10.547	2.3082	12.0408
TCGA-AB-2818-3	1.3654	9.7392	12.5155	9.6271	7.7614	9.5922	10.0532	4.1336	9.143	9.8042	2.3048	7.7873	8.4356	8.0501	8.879	7.541	0	8.5583	10.2277	9.7405	11.5546	10.5906	6.768	12.0509	12.8571	9.041	8.1813	11.2893	10.222	8.3546	0	2.0541	4.2577	0	1.3654	2.7043	11.0248	6.6023	10.7343	5.8371	0	0	6.7887	4.7884	6.614	10.6399	10.3967	0.8385	11.6351
TCGA-AB-2819-3	0	9.47	13.4261	10.0056	8.2109	8.4998	10.1945	5.4325	10.0477	10.7901	0.7584	8.0806	3.7493	8.3941	8.8201	8.0127	4.5317	8.5459	10.4441	10.3224	11.9579	11.4646	5.8333	11.6653	12.5945	10.2611	7.8707	10.6103	11.5372	9.0041	0	0.7584	4.8411	1.2528	0.7584	5.7431	10.3722	4.0795	9.7235	4.8587	4.8755	0	6.4952	0.7584	7.9576	10.8334	9.8183	1.2528	11.2478
TCGA-AB-2820-3	0	9.7514	11.8684	8.7406	7.8069	8.6784	9.771	7.4432	10.8967	9.1575	3.0757	7.3895	6.7436	6.3889	7.6112	7.4255	0	8.2203	10.3209	9.7407	11.1868	10.579	5.7284	11.3894	12.6391	7.9685	7.3986	13.1859	11.0577	7.9124	1.643	5.0836	6.7292	1.643	1.0438	0	10.7892	5.6694	11.8386	4.3591	2.0651	0	7.6931	6.151	5.9427	10.0403	10.3808	1.643	12.4366
TCGA-AB-2821-3	0.8649	9.7189	12.649	9.1755	8.6323	9.0314	9.9955	4.123	10.6563	9.0223	2.3522	7.8359	5.8079	7.8513	7.3469	8.2205	4.7256	9.0246	10.3362	10.0681	11.3967	10.5473	8.0114	11.8237	12.5572	10.0492	8.8223	11.901	10.7834	7.9976	0.8649	6.8879	5.8901	1.4018	0.8649	4.7256	10.8927	5.7207	11.0225	4.9701	0.8649	0	7.3755	7.0032	7.177	10.4439	10.6032	2.0992	11.9797
TCGA-AB-2822-3	0	9.9516	12.5651	9.5438	8.3843	9.5901	10.7612	1.7448	10.2525	10.1646	3.0098	7.9537	3.6733	9.1066	6.3463	7.5632	3.7593	8.5743	9.8657	10.0731	12.7028	11.2772	6.3108	12.0077	12.9744	8.7683	6.6405	11.4207	11.2412	8.6296	2.048	5.2117	4.661	0.835	0	4.7051	10.9249	7.1185	10.5647	4.9923	0	0	7.3159	0.835	6.3667	10.4204	10.3	2.048	10.9909
TCGA-AB-2823-3	0.7117	9.687	12.844	9.0951	6.2036	8.6261	10.0057	8.2834	10.1295	10.5681	0	7.5087	8.9009	7.7754	9.2238	6.669	0.7117	8.5569	10.0904	9.9524	12.0387	10.4094	10.7393	12.3242	12.1677	8.8874	4.0273	11.6029	11.1428	8.5715	0	3.0027	5.3412	0	0	0	10.8581	6.9917	11.6074	4.8028	0.7117	0	6.731	6.7482	6.8868	10.5777	10.0536	1.5426	12.0323
TCGA-AB-2824-3	0	8.6485	13.3616	10.1324	6.9181	8.9491	9.578	2.8067	9.7357	10.291	1.9995	7.4129	4.7272	7.2233	8.3054	8.1667	3.5229	9.5691	11.0687	9.3711	10.4861	10.3235	9.644	11.7708	12.4624	10.4725	6.6213	11.4833	11.525	8.4891	6.1592	3.9993	5.93	2.4589	4.8819	3.9993	10.6975	5.4256	10.5365	5.0422	1.9995	3.0868	4.5539	6.0327	7.8573	11.6222	10.6309	2.8067	11.3085
TCGA-AB-2825-3	0	9.3961	12.8584	9.5728	8.3863	8.8822	8.8368	7.2838	10.4471	9.3333	2.0677	7.5342	9.1488	7.5217	7.9038	5.6577	4.2747	8.9513	9.9753	9.3944	10.6384	9.769	9.7001	11.9742	12.0279	9.6665	6.6775	11.4772	9.9661	7.9473	2.0677	2.8845	5.3821	0	0	3.6973	10.8271	4.8939	10.6078	4.363	0	0	6.3786	3.6056	5.5389	10.3534	10.3959	0.8465	11.3984
TCGA-AB-2826-3	0	8.9014	12.8596	9.7597	7.4019	9.3788	9.5854	3.9614	9.0303	10.633	1.5576	7.7004	9.9658	8.5772	7.7757	6.6457	0.9795	9.1387	10.3262	9.336	11.4601	10.6356	6.8898	11.7837	12.5158	9.6901	6.2261	11.1566	11.2014	7.9014	0	1.5576	3.6624	0	0	4.9143	10.8082	7.9978	10.258	5.0727	0	1.5576	6.2991	7.8355	6.3855	10.4254	9.7204	1.9692	10.6116
TCGA-AB-2828-3	1.3431	9.9231	12.8273	9.2895	8.9016	9.5169	9.1927	5.1531	10.5861	10.0009	1.3431	7.5288	7.1693	7.7406	6.1945	5.4606	0.8225	9.4661	9.9725	9.6443	11.2789	10.8027	8.581	12.0015	12.3456	10.1032	7.6552	11.6181	9.7472	8.2211	4.3372	1.7249	7.3703	0.8225	0	5.1531	10.8503	5.9294	10.3491	5.1273	0	1.3431	6.5894	2.0264	5.301	10.9028	9.7702	0.8225	11.1849
TCGA-AB-2830-3	3.2682	9.523	12.9235	9.3704	8.4394	8.6258	9.6601	7.0792	10.2802	9.6139	5.3024	7.7967	5.8459	7.9234	6.0611	9.7854	1.7462	8.9799	10.5411	9.6269	10.8375	10.1195	8.3451	11.7982	11.9546	10.2396	7.0792	11.7335	12.161	8.3555	7.4789	6.6424	9.3773	0	2.0495	4.4201	10.6501	6.4356	10.9676	4.9402	0	0.8358	6.762	6.2546	8.4907	10.4694	10.7013	1.3617	11.3701
TCGA-AB-2832-3	0.9398	9.9242	13.4237	9.6385	9.318	9.4789	9.1815	4.7394	11.9203	9.6568	2.8929	7.1724	10.0076	8.3285	9.0596	6.6196	1.5041	7.8943	10.3334	9.2148	10.5801	9.5965	6.7236	11.0736	11.6988	7.5214	8.082	12.6559	11.6924	6.6854	2.2243	1.9087	7.3933	1.5041	2.8929	3.5872	10.8514	5.3062	10.6657	4.1496	0	0	6.4329	1.5041	5.8098	10.3064	11.323	1.5041	12.6708
TCGA-AB-2833-3	0	9.4846	13.3392	10.3266	7.719	9.3317	8.2582	5.1679	10.873	10.2185	2.191	7.8363	10.2694	8.2418	6.4364	6.9421	4.5305	8.6683	9.6359	8.6142	11.1384	10.2535	7.0235	11.5868	11.8275	8.6607	6.6663	11.4548	11.9989	8.1614	0	1.946	4.6169	0	0	5.2781	10.2425	4.0611	10.4	2.9242	0	1.2789	7.1005	2.5833	6.0733	10.4175	9.9455	0.7768	11.4169
TCGA-AB-2834-3	0	9.5385	12.6949	9.3372	8.9491	9.2269	9.4709	2.3324	10.039	10.0357	1.7748	8.343	7.5691	7.9211	7.8352	5.6275	3.0471	9.5557	10.0401	9.269	11.6795	10.8964	6.4086	12.0213	12.5467	11.2207	6.4886	11.1227	10.5297	8.4164	2.0804	1.7748	5.6275	0.8538	1.7748	0	11.2935	5.5046	10.3813	5.2847	0	0	6.3527	3.0471	6.0875	11.4681	10.1802	0.8538	11.3427
TCGA-AB-2835-3	2.0842	9.1466	13.1623	10.076	7.4216	9.3821	8.5149	4.3985	10.0881	10.0087	2.9032	6.5295	8.4579	7.0922	9.1096	5.8748	0.7208	8.9451	9.824	9.2593	11.0447	9.3336	7.9348	11.625	11.8893	9.5672	8.3616	12.0446	11.3326	8.0938	0	2.9032	4.2093	1.8449	1.5579	1.8449	10.8734	4.7851	10.4074	5.3081	0	0	5.6135	2.2894	4.8514	9.8	10.8644	0	12.222
TCGA-AB-2836-3	0	9.535	12.4659	9.5489	8.3368	8.7224	9.2861	4.0068	10.0141	9.6746	2.1983	6.874	10.3785	7.9705	7.4347	8.1416	4.9276	9.0422	10.4063	9.3663	10.7877	9.9979	8.3685	11.5512	11.97	8.9235	7.204	11.8214	10.7424	7.8855	5.148	3.1533	5.148	0.7806	1.2844	2.591	11.1065	5.9379	10.4929	5.1741	0	0	6.3847	2.1983	7.9072	10.3246	10.5644	0	11.7931
TCGA-AB-2837-3	0	9.6295	12.0998	9.762	7.9242	8.7337	9.0998	6.7698	10.6608	9.5267	2.5026	6.2564	11.2348	8.0095	7.1353	7.0745	3.474	8.6551	10.2133	8.912	10.2442	9.6959	7.8915	11.8817	12.1612	8.9259	7.326	11.5973	10.6476	7.6615	0.8301	1.3537	5.7098	0.8301	0.8301	4.605	10.7696	7.2906	10.61	5.0853	0	0	6.271	7.326	6.474	10.278	10.3691	1.3537	11.7088
TCGA-AB-2838-3	1.3254	8.7286	12.4259	9.0549	8.7464	7.8684	9.4662	3.7058	10.3459	9.8846	3.0926	7.7166	7.061	7.3141	8.3358	8.1844	4.4149	9.1536	9.3344	9.672	11.4146	11.0997	7.3478	11.7342	12.3533	10.1466	8.2067	12.0961	11.3374	8.0433	0.8098	5.1554	4.8882	0.8098	2.0043	4.0054	10.1312	4.8511	10.8034	4.2659	0	0	7.4754	2.6487	8.0392	10.9474	10.0382	1.3254	12.4195
TCGA-AB-2839-3	0	9.8571	12.8877	9.4144	7.581	9.4344	10.5615	5.0832	9.7639	10.3401	1.4497	7.8264	4.1252	8.4896	7.9563	4.7991	0.8998	8.801	10.2609	10.4024	11.9752	10.9356	4.5011	12.2955	13.0052	9.7624	4.9278	11.2567	11.1802	8.8693	0.8998	0.8998	3.2717	0	2.8198	1.4497	10.8883	5.5511	10.6587	5.0662	0	0	7.0415	3.5096	5.1551	10.6695	10.268	1.4497	11.0372
TCGA-AB-2840-3	0	9.2199	12.2224	9.1974	7.3294	7.7831	10.3116	6.0569	9.893	10.2273	2.0264	6.6786	6.0345	8.0628	7.9833	6.0789	3.4913	9.7899	10.2518	10.1092	11.5067	10.5703	8.9509	11.8225	12.4523	11.1158	8.657	11.6077	10.7966	7.4861	3.2011	3.8399	6.8676	0	2.35	0	11.0629	7.0901	11.9724	3.8614	1.6084	0	7.046	5.3561	5.649	10.619	10.31	1.0176	11.7527
TCGA-AB-2841-3	0	9.0355	11.9009	10.0644	6.472	8.1666	9.1862	6.1744	10.1149	10.9603	0.7819	6.9206	4.7495	7.6716	10.5386	9.0374	0.7819	8.4686	10.4859	9.1012	12.0293	10.0961	7.3728	11.3472	11.8167	8.4831	7.0748	10.7297	13.0611	7.99	1.2862	1.6591	5.0914	0	0	0.7819	11.4705	5.6206	11.125	5.4122	0	0	6.4484	6.0389	6.8682	10.2498	10.5805	0.7819	13.3906
TCGA-AB-2842-3	0	9.253	13.0318	9.3937	7.7315	9.8082	9.9363	1.295	9.981	10.1335	1.9662	8.0491	5.2779	8.6519	7.7795	4.6005	3.1692	9.3748	9.4858	9.4291	11.2408	10.5259	7.2428	12.2712	12.9511	10.3116	6.427	11.2115	10.5899	8.6256	0	0	4.7638	0	0.7882	2.2124	10.579	4.0867	10.3083	3.8197	0	0	6.1001	8.9605	6.189	11.2447	10.0832	0	10.7218
TCGA-AB-2843-3	1.6837	9.1979	12.7722	9.5398	9.367	8.3643	9.5074	4.3078	10.8666	9.6729	2.1106	7.3345	7.6684	7.796	5.2833	8.8561	3.8353	9.4331	10.2618	9.4051	10.3254	10.0718	7.8797	11.4211	11.916	9.7583	9.948	12.474	11.7939	7.7522	7.2107	4.5313	8.4398	1.0746	3.943	4.8954	10.6876	4.3078	10.6553	3.8387	0	0	6.5015	1.4407	7.9968	11.035	10.4606	2.4396	11.6111
TCGA-AB-2844-3	0	9.4822	12.8998	9.4879	7.7422	9.028	9.9461	4.2877	9.958	9.9775	1.2783	7.5138	5.1669	8.0248	8.7957	5.9445	1.65	9.1159	10.2166	10.1458	11.5074	10.8404	7.3278	11.5526	12.1698	10.2105	5.9107	11.1667	11.6254	7.9183	6.1467	3.5474	5.6284	1.2783	1.2783	0.7764	10.8835	7.0538	10.4074	5.2771	0	0.7764	6.7249	3.1441	4.9841	10.5286	10.4797	2.3996	11.8929
TCGA-AB-2845-3	1.2003	9.702	13.234	9.9588	9.2225	8.5623	10.0596	3.5088	9.9987	9.937	1.2003	8.2665	6.0278	8.582	9.2128	7.8781	2.0856	9.1016	10.6149	9.5789	11.7994	10.8622	6.4155	11.7718	12.4923	10.1497	7.8172	11.819	12.066	8.7172	0	2.9048	8.5119	0	0.7215	2.6303	10.4876	6.0562	10.823	5.127	0	0	6.5614	0	7.5686	10.5186	10.5865	2.2909	11.8591
TCGA-AB-2846-3	0	10.2239	12.8922	9.7141	8.5867	9.319	9.5935	6.3489	10.5912	9.7759	2.1799	7.2084	8.3324	7.729	8.2369	6.7019	2.1799	8.9337	10.0892	9.7967	10.8422	10.9568	8.6866	11.6512	12.4179	9.8002	7.3018	12.2266	11.8292	8.0885	0	1.6409	6.3859	1.2705	2.1799	4.2751	10.7988	6.422	11.1295	5.2974	0	2.1799	6.5141	3.9846	5.8276	10.365	10.4722	1.9354	11.8572
TCGA-AB-2847-3	0.7979	9.2586	13.1938	8.5524	9.4792	8.1453	9.9778	6.138	10.6624	9.8997	3.4062	8.342	7.0086	8.2043	7.6386	9.1873	2.4413	9.0331	9.6334	9.1314	10.8826	10.7379	9.3962	11.5413	12.0879	9.5291	8.134	11.7929	11.749	7.9437	1.3087	4.5334	6.2819	1.9834	0	3.91	11.1859	4.7066	10.2842	5.3759	2.7884	3.7608	7.5591	5.8174	9.2534	10.7178	10.1639	1.9834	11.7989
TCGA-AB-2848-3	0	9.7994	11.9453	9.0375	7.9209	9.3804	9.7866	7.4048	9.7076	9.594	3.227	6.4234	10.2858	8.2614	6.8412	7.353	2.1967	9.0764	10.9879	9.6314	11.5864	10.1129	6.5757	12.2935	12.7528	8.7236	7.1973	12.6368	10.2165	7.2321	0	0	5.3793	1.7611	3.227	3.4003	11.8236	7.3843	11.0534	5.6578	0	0	6.7777	1.134	7.1001	9.8711	11.1091	1.134	11.85
TCGA-AB-2849-3	1.5304	10.7463	11.4419	8.8303	8.9943	9.9032	11.1535	3.3845	10.9053	9.3768	1.9384	8.3851	4.0919	8.5211	6.3534	7.0676	4.92	8.7054	9.2968	10.3065	12.0907	12.235	5.8256	12.1992	13.5369	10.1653	7.48	11.3966	10.2902	9.1439	8.7755	0.9593	3.6243	6.2038	2.5164	1.9384	9.9046	5.6194	11.7343	6.0802	3.9226	0	7.699	1.5304	6.8605	11.981	10.5135	1.9384	10.7279
TCGA-AB-2851-3	1.3487	9.5276	12.3317	10.0326	8.2153	8.9061	9.1042	5.9565	10.2993	9.947	2.8454	6.3338	10.5006	7.9206	8.7699	7.1707	2.8454	8.2633	10.9372	9.3337	10.6182	9.7933	8.4725	11.6528	12.0922	7.6588	7.3455	11.8461	11.4464	7.6861	0	1.3487	6.2917	0.8265	0.8265	2.6812	10.9576	5.5903	10.7568	5.176	0	0	6.3747	6.0266	6.0935	10.0474	10.8	1.7313	12.3095
TCGA-AB-2853-3	0	9.8027	13.1076	9.2179	7.1573	9.9632	10.8024	3.9169	8.9544	10.5517	1.2693	8.0827	2.8772	7.1644	9.4187	5.5924	0.7699	9.0496	9.9447	10.4586	11.949	10.9527	5.6942	12.0035	12.7693	9.6976	5.0013	10.9957	10.739	8.2854	0	2.3872	3.5334	0	0	2.1783	10.5476	5.0936	10.4093	5.578	0	0	6.8128	8.163	4.8331	10.9279	10.0588	1.6396	11.0897
TCGA-AB-2854-3	0	9.6221	12.5801	10.0724	9.6251	8.4598	9.5103	4.1407	9.7982	9.9815	2.1136	7.3727	7.9352	7.8597	8.198	8.2192	5.0274	9.278	10.5153	9.8434	10.7269	10.2316	9.5146	11.6669	12.4067	10.1819	8.4077	11.6123	11.6892	8.7238	0	2.9365	4.8721	1.4135	1.8056	4.2072	12.3415	4.5523	10.4045	5.7594	1.4135	0	6.5826	3.3436	8.5329	11.615	11.3713	0	11.5189
TCGA-AB-2855-3	0	9.9314	11.8592	9.6121	7.364	8.5648	9.8977	1.7299	10.9192	9.5317	2.2815	7.0561	6.4513	8.1123	6.975	4.9952	0.8256	8.1402	10.38	10.1755	11.8857	10.4941	5.3081	11.7327	12.4041	10.3246	5.7831	11.7032	11.5373	8.5795	0	0	3.7396	1.7299	3.2473	0	10.186	7.2733	10.5094	0.8568	0	0.8256	6.608	0	4.7272	10.9112	9.9269	2.2815	11.8667
TCGA-AB-2856-3	0.7621	9.2834	13.387	10.3109	9.0438	8.2532	8.5769	7.2281	8.8616	9.9511	1.9198	7.593	7.3561	7.9134	9.781	8.0485	1.9198	7.9175	10.8364	9.2978	10.5627	9.7982	7.6187	10.7364	10.9738	8.7164	7.1873	11.1828	12.1964	7.659	5.509	1.6265	5.1895	0	0.7621	1.2581	10.8391	6.6107	10.2213	4.1315	0	0.7621	6.0534	4.8498	6.493	9.7407	10.8131	0.7621	12.4903
TCGA-AB-2857-3	1.2687	8.9472	12.6167	8.3356	8.1187	8.3134	9.8818	5.8774	10.5541	9.244	2.5688	7.6671	7.6571	8.2941	8.6053	9.926	5.3132	8.8667	10.0289	9.9437	11.3614	10.8758	8.5543	11.6971	12.4831	10.3068	9.6929	11.6583	10.1723	8.6485	3.2413	5.459	7.6214	1.9332	4.2722	5.4121	10.1457	5.0926	10.7314	5.1796	0.7695	0	6.9081	5.5045	9.3615	11.4455	10.3441	0	11.4942
TCGA-AB-2858-3	0	9.5081	13.0331	9.5389	8.3998	9.1518	9.7048	8.0552	10.473	10.4553	4.5772	7.5171	3.3873	8.2841	10.0606	8.4527	8.2015	8.6526	10.4898	9.6788	11.7719	11.2458	7.1272	11.5155	12.4328	8.9822	7.4536	10.7629	11.5734	8.1742	1.3659	4.6695	3.9986	1.3659	0.8388	2.3054	10.6104	5.1894	10.1007	4.0795	0	0	7.0085	3.0175	7.6074	10.4017	10.4292	2.519	12.1146
TCGA-AB-2859-3	2.0043	10.0556	12.8548	9.4225	7.5699	9.5175	10.314	4.8129	9.9063	9.8707	2.0043	7.6905	6.5488	7.8637	9.5903	9.5799	2.8123	8.1956	10.307	9.8343	11.1829	10.4941	7.7623	11.6945	12.3187	8.1807	8.5076	11.5602	11.6373	7.6958	0	2.8123	5.4814	0	0.8098	2.9592	10.8305	5.244	10.5917	4.9974	0	0	6.6604	8.2501	9.7088	10.7863	10.4797	2.2525	12.1912
TCGA-AB-2860-3	3.6078	9.2258	12.7855	9.8752	8.2719	8.3321	9.8131	3.4429	10.1447	10.3895	2.1015	6.9857	7.2267	7.455	6.917	8.4963	4.8405	9.5898	10.3731	9.6537	11.4815	10.9741	7.6234	11.2516	12.397	10.9158	10.5323	11.4642	11.1096	8.8242	0.7297	1.5729	5.5969	1.5729	0	3.8244	10.0689	5.5969	10.2443	4.2853	0	0	6.2237	2.7918	8.4884	10.5558	9.4515	1.8613	11.7424
TCGA-AB-2861-3	0	9.4053	13.4512	9.874	8.5263	8.3281	9.28	4.9348	9.8198	9.8663	1.8221	6.6424	6.7819	7.629	8.1696	7.5002	3.3643	9.1155	10.4924	10.2304	10.0808	9.762	9.8571	11.1532	11.8739	9.9202	7.1853	10.861	12.2492	7.6655	2.3858	3.1056	4.2925	2.3858	2.3858	5.1215	10.8007	4.6246	9.8453	4.951	0	0.8839	6.6053	1.8221	6.5413	10.5292	10.5906	1.4279	11.883
TCGA-AB-2862-3	1.0004	9.6803	13.0495	9.6446	7.1093	8.1403	10.0165	1.5855	10.3845	10.6829	1.0004	6.9197	7.012	8.3627	9.0985	8.821	1.0004	8.3539	10.6715	9.4541	11.7976	11.0479	9.3114	11.0916	11.6278	9.0342	7.5244	10.9695	12.0829	8.3182	6.1505	3.9076	7.563	1.0004	1.5855	2.3226	11.0148	6.3758	11.2035	5.2403	0	0	7.2102	5.6732	7.54	10.0669	10.3931	0	12.6534
TCGA-AB-2863-3	0.7316	9.7553	12.6996	9.3839	7.2874	9.5134	10.186	7.6281	10.3186	9.342	7.16	8.2767	3.9571	7.6661	6.9818	4.9719	2.9269	9.262	9.5697	10.4888	12.2233	10.7726	6.9135	11.964	12.6188	10.539	7.7702	11.204	11.3065	8.8477	0	6.7549	2.7959	0	0	5.4572	10.4741	6.0385	10.565	4.5282	1.2147	0	6.0529	10.5756	4.9412	10.7759	9.8554	1.2147	10.6022
TCGA-AB-2865-3	0	9.1444	12.6079	9.7478	9.1486	8.9792	9.0471	6.6048	10.7988	9.5036	2.0926	8.208	9.3113	7.2089	7.4713	8.0075	6.7321	7.9178	10.4018	9.4457	10.1525	10.612	7.8273	11.8379	12.0677	8.7873	7.0131	11.8243	11.2057	7.6155	0	5.7994	4.4201	0	0	4.8457	10.6528	3.4324	10.6889	4.0114	0	1.3965	7.3088	3.6479	8.0391	10.2915	10.1483	1.7862	12.1424
TCGA-AB-2866-3	0.8251	9.0962	12.7327	9.9936	7.1518	9.0423	8.8531	8.0023	10.3744	9.7375	2.2804	7.2056	10.2906	8.5277	7.8521	9.0549	0	8.9973	10.5263	8.7247	11.1442	9.8087	7.8271	11.6292	11.9526	9.0444	5.3067	11.2255	12.1179	7.8417	2.0308	1.7289	4.4986	0.8251	1.7289	5.5158	10.6063	6.5483	10.9202	5.0571	0	0	6.0061	6.7271	8.9097	10.0325	10.7548	0.8251	12.1363
TCGA-AB-2867-3	0	9.9849	12.8985	9.9508	7.8878	9.9066	10.4196	5.8231	10.818	9.5835	3.3602	8.0081	7.202	7.9188	7.0537	9.5039	2.356	8.6644	9.4218	9.5383	12.5328	10.7042	6.627	11.9988	13.02	9.6066	7.232	10.7342	11.0125	8.6235	0	3.6239	5.5651	0	0	3.2077	10.618	6.2317	10.6636	5.1355	0	0	6.4514	2.8907	9.827	10.247	10.0154	0	10.971
TCGA-AB-2868-3	3.5814	9.8898	12.5031	9.3138	8.623	8.6893	10.4073	5.7593	10.4135	10.2502	3.9398	7.3034	7.1745	8.1266	7.2936	10.381	2.3839	8.9723	10.17	9.8691	11.5013	11.0709	8.2397	11.3293	12.2454	9.6743	10.2789	11.3621	11.5991	8.2755	2.6001	6.1334	6.8232	0.8828	0.8828	4.6709	10.2198	5.8465	10.228	4.5383	0	0	7.4568	4.3512	8.9577	10.898	10.5497	1.4264	11.7538
TCGA-AB-2869-3	0.8516	9.8426	12.9087	9.0725	8.1507	8.9535	10.3723	4.2857	9.9868	9.7963	3.3001	7.6875	6.048	8.3559	8.3082	8.8815	0.8516	8.5787	10.5842	10.0027	11.0759	10.5667	6.8282	11.756	12.2339	9.8738	7.0891	11.5404	11.7173	8.2758	0	4.6971	4.8658	1.3835	0.8516	3.0427	10.9348	5.861	10.6665	4.0305	0	0	7.188	6.3045	6.9364	10.4421	10.392	1.7713	11.3115
TCGA-AB-2870-3	0.7721	9.9477	12.4431	9.3952	8.8442	8.2169	9.2144	7.7559	10.6551	9.5786	1.9377	7.3864	9.794	7.2522	7.006	7.3741	1.2723	9.0643	10.3819	9.6578	10.5568	10.6146	8.6921	11.6448	11.8448	10.2911	7.5259	12.3245	10.6907	7.5203	0.7721	1.9377	8.099	0.7721	0	3.4473	10.548	5.3695	11.1207	4.1991	0	0.7721	6.8088	4.03	6.4486	10.0193	10.3727	1.2723	11.8168
TCGA-AB-2871-3	1.4618	9.3052	12.9703	9.3151	8.1063	9.3388	10.3146	7.0219	10.3792	10.3416	2.647	7.6574	7.161	7.7661	9.0994	10.5185	2.1728	7.9046	10.3445	10.2686	11.229	10.8705	8.1471	11.6373	12.3401	8.7686	9.2101	11.4059	12.1143	7.8397	4.2796	4.5734	7.2301	1.8607	3.7313	3.4128	10.8453	5.6475	10.5125	5.5835	0.9087	0	7.6637	3.0032	10.1699	10.7367	10.5736	1.4618	11.9994
TCGA-AB-2872-3	1.6475	8.8204	12.5211	9.1315	8.1092	8.6082	10.5858	4.2577	10.0204	9.5784	1.0471	7.0108	5.1775	8.1368	10.6249	6.7923	3.2526	9.156	10.3227	10.4774	11.8887	10.8308	7.6922	11.6104	12.9918	10.337	8.4718	11.2651	12.1493	8.3778	0	1.0471	5.5501	1.0471	2.3966	3.0815	11.5501	6.1999	11.1568	5.4656	0	0	7.405	2.9661	7.2214	11.0367	10.9232	2.6626	12.8042
TCGA-AB-2873-3	1.4861	9.0192	12.423	9.8935	8.8151	9.22	9.133	3.6677	10.355	9.6273	3.6677	7.03	10.1666	8.121	8.4287	7.8384	5.6592	9.6339	10.179	9.0267	9.9538	9.7725	9.4949	11.988	12.4524	9.6978	8.2289	11.5638	10.9091	7.508	0	2.4603	4.854	1.4861	2.679	5.0234	11.3116	3.6677	10.6621	5.3807	0	0.9265	5.9806	3.9458	8.4344	10.5383	11.3152	2.2024	11.4889
TCGA-AB-2874-3	0	8.7955	12.7092	8.7334	7.5639	8.3235	10.2079	5.6711	10.0423	9.1278	0	7.5909	4.9278	7.8074	9.2916	5.0877	0	8.7897	9.4109	9.7895	12.3905	10.9932	5.6456	12.1304	12.7713	10.1729	7.4871	11.1538	11.348	8.5116	2.1916	6.1593	3.3104	0.9199	0.9199	0.9199	10.8993	5.5933	10.5426	5.3709	0	0	6.7555	0	5.4534	10.7712	10.2005	1.4772	11.8436
TCGA-AB-2875-3	0	9.6981	12.7578	9.4346	8.7573	8.8743	10.0019	8.8291	10.35	10.21	0.7568	7.5852	4.5279	7.1881	10.0747	8.5553	1.6178	8.4454	10.5504	10.0035	11.6135	10.8592	6.8429	11.8649	12.6101	9.9167	7.5162	11.0724	11.7046	7.8837	0	4.3923	4.7659	0.7568	0.7568	2.3612	10.7788	5.4053	10.1482	4.2547	6.0705	0	6.7256	2.5429	8.0164	10.244	10.2473	0.7568	12.01
TCGA-AB-2877-3	0	9.5363	12.5537	9.2176	7.6029	9.5418	10.2921	8.2999	9.6388	10.36	5.9173	7.2828	4.5045	7.9552	7.3857	7.9275	1.5295	8.9795	10.5131	9.9356	11.3902	10.916	5.8481	11.6936	12.6838	8.9822	6.165	11.2054	11.3548	8.0912	7.9823	6.1838	4.4433	0	1.9374	2.5153	11.1242	6.7241	10.9868	5.8086	0.9586	0	7.2294	0.9586	6.5462	10.2118	10.5159	1.9374	11.3646
TCGA-AB-2879-3	0	10.1105	12.5592	9.0149	8.1473	8.4956	10.6457	8.2903	9.4449	10.0948	4.333	7.2235	5.5389	8.3194	7.2478	5.6803	0	8.8675	10.271	10.0069	10.9768	10.6304	5.2672	11.9546	12.5296	9.1243	6.3364	11.5451	11.1696	7.9379	1.3764	3.6973	2.8845	0	0	2.0677	11.3898	6.857	10.6783	5.1595	0.8465	1.3764	7.589	5.5389	4.9321	10.272	10.7096	2.0677	11.6705
TCGA-AB-2880-3	0	9.9172	12.8802	9.1383	8.2697	8.8943	10.3013	5.8124	10.3547	9.8655	1.7804	7.6719	8.909	7.6603	8.4925	5.7265	0	8.7331	9.9136	9.9172	11.7424	10.5122	4.7535	11.8646	12.7083	9.8516	5.6816	11.9348	11.2718	8.3401	0	2.0864	3.5301	0.8573	1.3914	2.3387	10.7551	4.5183	11.2114	5.1709	0	0	6.9491	0	5.3495	10.1453	10.5556	0.8573	12.0303
TCGA-AB-2881-3	0.7678	10.0229	12.7232	9.486	8.6444	9.4846	10.0439	9.2698	10.5061	10.1488	0	7.3763	7.9806	8.1328	8.2919	8.8928	0.7678	8.8843	9.955	9.7107	11.0902	10.8571	8.4552	11.5576	12.5767	9.4546	7.8283	11.9201	11.6614	8.165	0.7678	1.2663	6.415	0.7678	0	4.9315	10.3915	5.9076	11.1396	5.898	0	2.7272	7.0101	2.3831	9.0155	10.2596	10.5005	0.7678	11.7641
TCGA-AB-2882-3	1.2616	9.3307	12.3602	8.534	9.1702	7.6551	10.0576	6.5101	10.689	9.7409	4.3622	8.5556	7.457	7.8771	8.2646	10.1514	4.4104	8.7248	9.8266	9.5537	11.589	10.5022	8.3141	11.7671	12.3219	9.1579	8.5394	11.4964	12.2233	7.9152	3.3341	4.7091	5.7763	3.1188	3.9704	4.1515	11.0373	4.3124	10.6247	5.8237	1.2616	0.7645	7.6749	4.6701	9.4114	10.7576	10.4555	1.6306	12.0732
TCGA-AB-2884-3	0	9.3252	12.8466	9.7886	7.8139	8.9848	9.4861	3.6131	10.0857	9.3825	3.4372	6.7886	9.5213	7.6671	7.9998	7.4233	6.9448	9.0645	10.0412	9.4185	10.6337	10.1575	8.4279	11.6775	11.9319	9.4679	8.3462	11.6059	11.4867	7.5956	0.7674	2.7264	5.0268	1.2657	1.2657	2.5645	10.9528	5.0576	10.7489	5.5343	0	0	6.3156	7.8273	7.7447	10.1681	10.5245	2.1735	11.5319
TCGA-AB-2885-3	0	9.5909	11.5558	8.2684	8.9063	7.8959	10.4706	6.8192	11.1065	9.4441	3.4291	8.1335	4.0091	7.2896	6.8122	7.6628	2.1869	8.2433	9.3549	9.9007	11.5261	10.9985	5.8979	10.8425	12.7182	8.4589	5.5051	12.4323	11.1511	7.2814	0	5.9403	4.1601	0.9171	1.4733	4.0866	10.9546	5.7628	10.875	4.7919	2.444	0.9171	9.3859	5.9403	8.2767	10.9726	10.1216	0.9171	11.768
TCGA-AB-2886-3	0	9.6289	12.6577	9.1957	8.9699	8.627	10.0274	4.4645	10.2648	10.922	2.3447	7.6006	3.6506	7.2856	10.2491	7.8075	4.2749	7.9412	10.287	9.9753	11.8156	11.0803	4.5083	11.8321	12.7162	9.5669	6.6081	10.5871	11.3308	7.8292	8.5	3.8677	5.4086	0.7484	0	1.604	10.5444	5.4762	10.1887	4.1876	6.7146	0	6.5569	0	7.0016	10.3196	10.6155	2.8317	12.193
TCGA-AB-2887-3	1.3	9.3037	13.131	8.0848	9.2665	8.2976	10.1885	7.7884	10.4569	9.6026	1.9725	8.1789	4.8471	7.7149	6.9406	7.5836	2.613	8.6233	9.5711	9.8535	10.9778	11.6493	6.3603	11.8007	12.6168	9.9051	7.72	12.7124	11.9325	8.3695	1.6751	6.1236	5.9122	0.7917	0	4.2689	10.8005	5.7841	11.6374	5.468	0	0.7917	8.6366	4.6512	7.1284	10.8338	10.5969	3.393	11.9661
TCGA-AB-2888-3	0.7149	10.199	12.5327	9.9598	9.8618	9.4168	9.0937	6.6863	10.8679	9.7704	4.5115	6.8152	10.8837	8.0016	5.6179	9.5646	1.5481	8.321	9.8337	8.9112	10.3023	10.1728	8.0548	11.7737	12.4114	8.1128	7.7711	11.7449	10.9908	8.3497	0	3.01	6.4207	0	0	4.0351	11.0026	6.6773	10.62	5.3802	0	2.7598	5.8602	0.7149	8.3181	10.3067	10.4299	0	11.5835
TCGA-AB-2889-3	0	9.9225	13.0252	9.3847	9.0914	8.8808	9.7658	7.4572	10.1961	9.8056	0	7.6044	7.9444	7.7935	7.4297	7.7379	2.1682	8.8016	10.4348	9.6761	10.9165	11.0021	8.6136	11.4015	12.2689	9.5752	5.5586	12.12	11.4041	7.9688	7.4687	1.6308	6.1617	0	0.7646	5.1106	10.6758	5.4241	10.7969	4.4797	0	0	6.4191	1.9244	7.1936	10.2877	10.2526	0	12.0964
TCGA-AB-2890-3	0.9398	9.637	12.5814	9.1345	8.8168	9.3968	9.8712	5.7372	11.1922	9.2652	3.4726	6.9224	8.4165	7.9755	5.8464	10.5397	2.2244	8.6782	9.8005	9.1878	10.6551	10.6535	6.9548	11.6336	12.867	8.492	8.349	12.3413	11.533	7.9964	7.9273	3.0611	5.3062	0	1.5041	5.8563	10.8232	6.8206	11.2505	5.763	1.5041	0.9398	7.2528	2.893	10.5973	10.5406	10.8232	1.9087	11.9648
TCGA-AB-2891-3	2.1248	9.3135	13.0782	9.7882	8.5538	8.9369	9.292	7.4228	10.1265	9.0578	0.8799	8.0073	7.16	8.5538	7.9088	6.9209	2.595	9.6741	10.7113	9.9489	11.5036	10.6516	8.2655	12.1116	12.2097	10.7034	9.4446	12.3564	11.5297	8.2928	3.9341	3.4704	5.7533	0	0	2.379	10.8432	5.0778	9.7841	4.1611	0	0	6.2598	2.6327	6.3956	10.3895	10.5412	2.1248	11.6424
TCGA-AB-2895-3	0	10.021	12.5671	9.0562	8.0662	8.9494	10.4935	8.0227	9.6492	9.599	3.2989	7.378	2.8458	7.9106	8.7591	4.9154	0	8.5474	10.2245	10.3333	10.9779	10.5715	4.9571	11.8709	12.3463	8.777	4.6869	11.7944	10.5555	7.742	0	5.5539	2.1816	0	0	2.1816	10.9943	6.284	11.0887	4.4904	0	0	7.347	1.469	4.7827	10.4317	10.5212	1.8689	11.6913
TCGA-AB-2896-3	0.8399	9.6143	13.0995	9.7957	7.678	8.7103	10.2587	5.0949	9.8804	10.5015	0.8399	8.455	7.7539	8.4935	8.8315	7.0108	2.5209	8.2864	9.9842	9.9831	10.9366	10.1337	5.3949	11.8775	12.3034	9.3484	5.0266	11.3979	12.268	8.4998	0	4.5309	4.0007	0	0.8399	0.8399	11.0565	6.2487	11.0629	4.5441	0	0.8399	6.862	9.0244	6.3638	10.0032	10.5795	2.0564	11.5213
TCGA-AB-2897-3	0	8.9005	13.1342	9.3476	6.8579	8.9896	10.3203	4.2508	9.6726	9.9558	1.7026	7.4293	4.4123	8.1439	9.3173	6.8296	0	7.5029	10.7023	9.4697	12.2394	10.5587	6.679	11.4549	12.506	8.2809	6.1011	11.4485	11.5469	8.2439	0	1.0891	4.8103	0	1.7026	1.0891	11.1257	6.2366	10.738	5.466	0	0	7.1717	2.1317	6.9529	10.2076	11.1911	1.7026	12.4762
TCGA-AB-2898-3	0.9619	9.487	12.3967	9.654	8.0316	8.7367	9.6094	7.7305	9.8506	9.2448	3.5143	7.407	5.99	8.1227	8.0682	8.1129	2.7414	9.2848	10.1492	9.2448	11.3427	10.7493	9.1445	11.3279	12.4102	10.1396	8.093	11.5908	11.5059	8.0368	7.5452	7.2361	5.5094	1.5339	1.9425	4.3858	11.3683	7.5006	11.2509	5.2009	0	0.9619	7.5598	5.2102	8.1325	10.6844	11.1021	1.5339	12.3639
TCGA-AB-2899-3	1.5128	10.2325	12.5565	9.5469	9.2502	8.3664	9.4278	4.1442	10.6503	9.5015	1.9185	7.6917	7.4301	8.0904	5.2151	8.7107	3.0728	8.6654	10.2567	9.1828	10.4986	10.8655	8.1714	11.7737	12.365	10.5315	9.2502	12.1471	10.8705	7.9888	8.1853	3.2236	10.0325	0.9462	2.2348	5.2506	10.7942	5.9144	11.6977	5.0654	0.9462	0	7.4608	5.5613	8.7234	10.7553	10.4498	1.5128	12.2176
TCGA-AB-2900-3	0	9.1349	12.9151	9.8493	6.1662	9.2898	9.4662	5.6602	10.1176	10.0944	3.3003	6.696	6.9022	7.593	8.6212	5.6347	0	9.1971	9.8507	9.336	10.6347	9.719	7.3089	11.5655	12.1844	9.5973	6.2356	11.9475	11.4638	7.7673	0	1.47	3.6447	0	1.8701	2.1829	10.9865	6.0744	10.612	4.6609	0.9147	0	6.3018	2.6578	4.9586	9.8171	11.2456	1.47	11.9184
TCGA-AB-2901-3	0	9.8361	12.6392	9.1748	7.3755	8.9417	10.2092	10.5442	10.8429	9.6944	4.3456	7.5286	6.1323	7.9358	9.1398	6.2212	1.3144	9.9864	10.0992	9.6761	10.8406	10.8008	9.9683	11.7989	12.7921	10.3816	5.4634	11.2024	11.2173	7.9917	1.6918	5.3886	3.8463	0	0	3.919	10.7109	5.6881	10.7808	4.6065	0	0	7.8455	9.8088	6.933	10.8098	10.2093	1.9906	11.6686
TCGA-AB-2903-3	0	10.1541	12.6638	9.17	6.3033	9.5851	10.7416	7.7576	9.2962	10.9143	2.9676	8.013	1.5604	8.7991	6.458	3.2886	0	8.4388	10.5385	10.1254	12.6014	11.1423	2.9676	11.951	13.1248	7.864	4.8222	11.5404	10.7679	7.8211	1.5604	0	3.1371	1.9723	0	4.5495	10.7864	10.2894	10.6203	5.7234	0	0	7.8086	7.9855	4.7717	10.1317	10.1454	0.9816	10.304
TCGA-AB-2904-3	0	9.9502	11.929	9.5232	7.4117	8.504	10.7285	3.2937	10.0863	9.6897	6.0565	8.7889	3.9706	8.2448	7.2637	8.8695	2.5589	9.1781	10.0441	10.1323	11.7524	11.1152	6.6968	11.5943	12.3333	10.6179	8.1436	12.2286	11.5408	8.6305	8.3263	5.7241	5.9915	0	1.5641	3.5562	9.8498	7.7761	10.6313	5.2392	0	0	8.1927	4.4295	8.6089	10.7243	10.0953	1.9765	11.6111
TCGA-AB-2908-3	2.6897	9.6228	12.6199	10.1573	7.7283	8.4249	9.8234	4.6521	9.9526	10.2076	2.6897	7.5894	6.2728	7.2562	6.8916	9.7152	2.6897	8.5013	10.6633	9.5512	11.4532	11.0663	7.1255	10.1632	12.1551	9.4695	9.3316	11.8156	12.3976	8.6542	7.4991	3.9816	3.371	0.8309	0.8309	3.9087	9.7483	6.832	11.1344	4.9033	0	0.8309	6.4375	3.1356	9.479	10.3366	11.0345	1.7383	12.4536
TCGA-AB-2909-3	0.7366	10.1366	12.7922	9.3173	8.6751	8.4709	10.3099	7.1724	10.5782	9.4837	0.7366	7.7518	7.1319	6.9339	8.1212	5.0142	0	8.7795	9.8017	9.1207	11.8845	10.6451	8.137	11.4084	12.6708	9.2526	6.3626	11.8016	11.4578	8.0671	0	2.6623	4.564	0.7366	0.7366	4.7541	10.6379	5.5741	10.1878	4.1367	0	0	7.1042	0.7366	4.2472	9.7186	10.6766	2.5018	11.8534
TCGA-AB-2910-3	0.6542	9.3364	13.6819	10.1837	8.3245	8.5945	8.9728	6.6639	9.8882	10.1777	1.4442	7.382	5.6034	8.04	9.8609	6.4248	1.4442	9.3338	10.6198	9.2191	10.4108	9.693	10.2677	11.1638	11.9527	9.7508	6.1955	10.2282	11.4442	8.4902	1.1026	1.9518	5.1231	1.7202	0	3.2639	10.7404	5.5337	10.0847	3.6581	0	1.1026	5.8386	2.7521	5.5337	10.1727	10.8596	1.7202	12.0321
TCGA-AB-2911-3	0	10.1281	11.5659	10.0895	8.2886	8.7936	9.2324	5.694	10.7472	10.8074	2.7873	7.2713	8.3987	7.4279	8.3192	8.7859	3.3848	8.8315	10.1775	8.7388	11.2549	9.9875	6.9924	11.7258	12.2935	9.6143	8.2274	11.6366	11.1531	8.0133	0	1.1247	7.0449	0	1.749	0	10.8923	5.9633	10.505	5.1564	1.1247	0	6.5587	0	8.4187	10.408	10.6782	1.749	11.7348
TCGA-AB-2912-3	1.0422	9.7765	12.6167	9.1219	9.1437	8.9347	10.438	2.3888	10.2226	9.773	2.3888	8.9748	7.7048	7.8901	5.6379	5.9397	3.2441	9.8726	8.8741	9.9032	11.2962	10.6662	8.8511	12.3772	13.1931	11.5198	9.3959	11.3749	10.8471	8.8244	1.0422	2.0628	5.9397	0	1.6409	3.8847	10.9565	3.8847	10.2778	5.2592	0	0	6.9279	4.1658	7.2221	11.3691	9.9914	1.0422	10.9596
TCGA-AB-2913-3	0	9.4783	12.7054	8.7462	8.1755	9.3253	10.7275	6.9562	8.5946	9.6244	4.093	8.5906	4.4868	8.7888	7.6167	6.5073	1.0504	8.7888	10.0414	10.7951	11.5284	11.1158	5.4542	12.0342	12.8354	10.0148	6.2474	11.6406	11.236	8.8769	0	5.5888	3.7921	0	0	1.6517	10.8713	5.8786	10.9342	5.3753	0	0	7.6377	5.096	6.5242	10.8738	10.4977	0	11.029
TCGA-AB-2914-3	0	9.7254	12.7823	9.0758	7.9942	9.4146	10.6199	7.6047	10.0829	10.3307	1.0414	8.6283	7.0922	8.2412	7.8744	7.0583	0	9.0092	9.828	10.5894	11.5005	11.675	7.7607	11.9851	13.2259	10.64	6.8623	11.8277	10.8506	8.5202	1.6399	2.6533	6.3844	0	0	3.2427	10.0137	5.9382	10.8272	5.1697	0	0	7.8023	5.0332	7.0352	10.7575	9.8857	1.6399	10.7742
TCGA-AB-2915-3	0	8.813	12.8502	8.5403	8.8898	7.9441	9.3842	4.9311	10.4148	9.4511	0	7.9002	7.8122	8.1423	8.9025	9.3528	2.0263	8.7066	9.5737	9.124	11.0099	10.6619	8.6481	11.507	12.2104	8.6191	7.9549	11.4753	11.0841	7.8778	7.3888	6.0876	5.7347	0	1.508	4.4529	10.2736	4.8717	10.5042	4.3777	0	2.0263	6.2004	5.239	9.7622	10.6197	10.6073	0.6913	11.7354
TCGA-AB-2916-3	0	10.4373	12.0999	9.9828	8.9295	9.5514	9.3879	4.6185	10.6897	9.2418	3.3821	7.3118	8.0365	7.6362	5.087	9.0563	1.1231	8.2357	9.7018	8.8907	10.5044	9.9828	7.936	12.0765	12.6175	8.611	6.7889	11.6485	10.2504	8.4453	5.1837	3.0124	5.5888	1.7469	0	3.9201	10.6814	6.0656	10.4843	6.5558	0	0	6.7099	2.7673	8.2357	10.7263	10.1052	2.181	11.7249
TCGA-AB-2917-3	1.526	10.1704	12.4261	8.3202	8.4577	9.834	10.9407	2.9221	10.559	9.8131	2.5109	9.04	8.2418	8.8445	6.3014	6.8421	4.9578	9.5564	9.2461	9.7084	12.2673	11.5491	4.1634	11.9639	13.2599	10.568	4.6146	12.068	10.4508	8.6387	8.2192	2.2508	3.2417	0.956	0.956	5.912	10.1238	6.6796	10.9288	6.3476	2.2508	0	8.0908	3.7245	7.6253	11.6908	10.0819	1.9335	10.1903
TCGA-AB-2918-3	0	9.4997	13.1558	9.5718	8.5912	8.1128	9.9752	6.6957	9.3614	9.9735	0.6946	7.5094	4.7862	7.9126	8.2792	5.4689	1.5136	9.5144	10.0951	10.2729	11.2991	10.3385	7.0855	11.7565	12.0712	10.5305	5.5473	11.2899	11.7519	8.2914	6.043	2.5723	6.8963	0	0	0.6946	10.426	8.1789	10.5532	4.397	5.1298	0	6.8506	5.9878	4.195	10.2979	10.2118	1.7965	11.8411
TCGA-AB-2919-3	1.5342	10.02	12.5911	9.5484	7.8324	8.4509	9.913	6.5727	10.3124	10.0581	5.9615	7.694	2.9915	7.9254	7.532	6.8187	0.7067	8.8747	10.5913	9.53	11.1527	10.9417	6.0189	11.7592	12.4638	9.9415	7.4021	11.3215	12.177	7.9291	1.179	5.6526	4.97	0	0	6.3107	10.8138	7.4602	10.8314	4.8941	0	0.7067	7.3749	8.4273	6.1272	9.8653	10.7	2.4396	11.6201
TCGA-AB-2920-3	2.4249	8.0598	11.8921	9.7755	7.5726	6.7063	8.3687	7.6994	10.3341	10.7849	0.7894	7.2731	4.6033	6.4299	9.0104	8.6338	1.9684	8.234	10.3186	9.7193	10.2119	10.0359	9.198	10.8108	11.2324	9.4244	9.4843	12.6112	13.2028	7.0924	0	8.1139	7.1674	0	0.7894	1.9684	10.6304	5.4585	11.2635	4.0373	0	0	8.7986	2.7712	7.7636	9.5047	10.9941	1.2967	13.0585
TCGA-AB-2921-3	0.5645	9.5536	13.0568	9.6844	9.0255	8.4158	9.82	5.5091	9.7629	9.9993	1.5438	8.2304	8.8084	8.4849	9.4338	7.7097	1.285	8.5249	10.0934	9.9116	11.4318	10.4035	6.6596	11.2322	11.8244	8.6557	6.5606	11.0562	12.0508	8.5819	0.5645	2.2724	6.1771	0	0.5645	0.9693	10.2451	6.0263	10.3227	4.1157	0	0.9693	5.9832	6.3565	6.6458	10.2883	10.5097	0.9693	11.8329
TCGA-AB-2924-3	0	9.3658	12.8255	9.8139	8.0044	9.1575	9.8207	3.9202	9.8833	9.6048	2.4591	7.584	6.2637	7.2111	8.6408	6.7847	1.1924	8.9406	10.0333	9.3331	11.6144	9.942	6.1508	11.7778	12.3745	8.95	6.4555	11.6775	11.4122	8.1122	0	1.5499	3.7236	0	0	2.7622	11.2741	6.3907	10.5091	5.2677	0	0	6.6619	2.075	5.9253	10.5368	10.7435	1.8362	11.9034
TCGA-AB-2925-3	1.1961	9.1801	13.2975	10.383	8.2345	8.905	8.5241	3.502	10.2302	10.2083	4.2537	6.9727	6.4933	8.4602	8.532	5.1901	1.5542	8.4602	10.9042	9.0063	10.2107	9.7519	8.0109	10.8457	11.6497	9.5788	5.7358	11.6406	12.2897	7.7374	0.7186	2.4644	4.3482	1.8409	3.1288	3.6577	10.5912	6.6683	10.2879	3.5216	0	1.1961	5.6457	8.0778	5.2887	10.3506	10.9618	1.8409	12.3107
TCGA-AB-2927-3	0.8884	9.7247	12.8593	9.9375	10.1218	8.379	9.7163	6.5378	10.8569	9.8497	4.0285	7.8451	5.5533	8.4856	6.3171	9.5091	4.5315	9.0298	10.6796	9.1009	10.3047	10.5472	7.8663	11.3945	12.5794	9.1686	9.0964	12.1715	11.9433	7.9381	3.4871	4.0285	9.7276	2.1389	2.1389	5.5	10.9115	5.4162	11.2688	5.7482	1.8291	1.4341	8.211	4.0285	8.7706	10.5853	11.0603	2.1389	12.06
TCGA-AB-2928-3	0	9.0182	12.7443	8.7582	8.9008	7.9939	10.4329	10.568	10.2155	9.4573	3.3219	8.012	3.4118	7.6036	8.0977	6.8183	1.1926	8.1908	8.9143	9.8876	11.1944	10.7632	8.8852	11.4764	12.8922	9.9291	5.1055	12.0642	12.1666	8.4646	1.1926	6.2998	3.9805	0.7162	0.7162	2.2801	10.8279	5.375	11.4693	5.8307	0	1.5502	9.4731	7.0104	6.0428	10.2287	10.5126	0.7162	11.9593
TCGA-AB-2929-3	0	9.2849	12.7806	8.2393	8.7772	8.3709	9.5318	6.1855	10.9127	9.0694	3.7726	8.3801	5.6912	8.3801	7.1874	8.5304	1.2675	8.3648	9.2995	9.593	11.6544	10.9917	6.5421	11.4046	12.388	9.1821	6.8098	13.0023	11.5328	8.5843	1.2675	3.914	4.4668	0.7687	4.5119	5.9096	10.8542	4.8654	10.6955	5.2948	0	0	8.3709	3.3432	6.1573	10.6297	10.4293	1.6375	11.539
TCGA-AB-2930-3	0	9.6937	13.1105	9.6767	9.2805	8.3039	9.8505	3.907	9.1729	10.5343	1.8846	7.7612	6.9135	7.9299	9.2245	6.8543	1.0545	8.8124	10.3987	9.8534	11.5951	10.8702	5.5476	11.7092	12.2302	10.3424	6.0827	11.871	11.8204	8.8245	1.0545	1.8846	7.57	0	0	1.6572	10.4617	5.9254	10.6702	4.2967	0	0	6.4545	3.0001	5.9381	10.519	10.552	2.081	12.0946
TCGA-AB-2931-3	0	10.1974	13.0109	9.1174	7.5201	8.77	10.0257	9.4679	10.3073	10.5811	1.9326	7.4933	5.813	7.9726	8.6264	6.2143	0.6448	8.5316	10.1918	10.114	11.6116	10.0457	5.3969	11.7535	12.1334	8.4316	4.9996	11.5649	11.3809	8.0786	0	3.617	2.9563	0	0	2.602	10.5795	8.1717	11.0087	4.821	0.6448	0.6448	6.5713	0.6448	6.36	10.0632	10.5901	1.7021	11.3045
TCGA-AB-2932-3	0.6606	9.3704	12.677	10.2802	7.9898	8.9985	8.7808	4.7925	10.9262	10.0737	2.4972	6.9214	7.8588	7.6326	9.2158	6.8934	1.7324	8.2375	10.1271	8.9853	10.7364	9.2654	8.7409	11.2298	11.8838	8.7212	7.3019	11.972	11.9766	8.0062	0	0.6606	4.4145	0.6606	0.6606	3.7841	12.0137	5.5328	10.5478	5.2816	0.6606	0	5.4002	6.2573	6.0579	9.9478	11.0589	1.112	12.6036
TCGA-AB-2933-3	1.6074	9.8312	12.5443	9.7597	9.0051	8.9672	9.7222	1.0169	10.3966	10.2295	3.49	7.9283	8.497	8.0669	6.0903	7.468	2.3489	9.2357	9.907	9.2933	10.8481	10.6251	4.4915	11.8593	12.5117	10.272	6.6771	12.1444	10.8489	8.1984	0	3.49	10.8978	1.0169	0	5.3181	9.7649	5.4923	11.0201	4.9043	1.6074	2.0253	7.8343	3.1998	7.5332	10.9223	9.6574	1.0169	10.9246
TCGA-AB-2934-3	0	9.4808	12.2502	9.6156	8.6227	8.2596	9.8144	6.7707	10.3134	9.6286	1.6422	7.5467	10.9011	7.2776	8.2528	8.2294	1.2716	8.2596	10.1343	9.2236	10.2619	10.1252	8.0941	11.3378	12.0918	8.387	7.0806	11.6701	11.8031	8.3437	1.2716	3.7028	9.6312	0	1.6422	3.4462	11.2472	6.3877	11.2539	4.6187	0	1.6422	6.527	5.6172	6.4474	10.0655	10.9128	2.1813	12.0745
TCGA-AB-2935-3	5.1178	8.9854	12.3911	9.3947	8.5059	8.0563	9.6244	4.9129	10.5663	10.4359	3.2374	7.9795	8.0184	8.0012	7.1381	9.6814	2.4851	9.213	10.0574	9.8845	10.6143	10.5706	8.7769	11.3936	12.4305	10.358	11.589	11.8315	11.9408	8.4406	2.6702	6.293	4.9491	0.8208	2.0235	5.7518	10.4149	4.9129	10.7079	5.3325	2.2727	0	7.9663	4.8757	9.837	10.3537	10.4983	3.1151	11.8577
TCGA-AB-2936-3	0	9.5261	12.5482	8.8024	8.7146	8.823	10.0143	6.0569	11.002	9.1288	1.9452	8.1459	6.782	8.2577	5.3959	9.7504	0	8.2305	9.7432	9.7623	11.5495	11.3282	6.9495	11.7253	12.9252	9.3763	8.1423	12.5066	11.3808	8.1924	0.7764	5.1085	6.3745	0	0	5.1085	10.5452	5.428	11.1854	4.705	0.7764	0.7764	6.2313	5.3279	8.8743	11.1703	11.177	2.3996	11.9415
TCGA-AB-2937-3	0	9.9579	11.3796	10.7817	8.7275	8.3522	7.8362	10.5229	11.0467	10.9556	3.4207	7.6634	4.0092	7.4574	11.1156	8.1089	2.6767	8.5888	11.254	9.3356	10.5656	10.075	6.9664	11.0304	11.071	8.9826	6.3174	11.6962	12.3142	7.0154	0	7.153	5.5664	0	0	0	10.2729	4.0092	9.4198	1.6588	6.6474	0	5.316	2.9016	7.3848	9.7239	10.458	1.0557	11.5977
TCGA-AB-2938-3	1.6274	8.6765	12.7506	8.634	8.1236	7.9229	9.6751	7.0739	10.8255	11.2333	2.1643	8.7295	6.8308	7.9312	8.6104	9.1479	6.2653	8.9967	10.8648	10.1484	10.482	10.3854	9.2749	11.7334	12.1664	9.6323	9.2238	11	10.5693	8.9548	6.4258	0	5.5536	2.1643	4.2026	7.0361	9.6673	3.8312	10.5023	4.5307	0.7626	0	7.747	5.2537	9.3369	11.889	10.4122	1.2588	10.8766
TCGA-AB-2939-3	1.2285	9.2891	12.9339	8.1855	6.856	9.468	8.906	3.4691	9.5018	9.562	2.3304	7.6712	3.4691	7.7897	8.52	6.3855	0.7412	8.8445	10.4126	9.1459	11.9513	10.8332	5.4588	11.2869	12.4557	9.8153	5.9724	11.208	11.5891	8.7952	0	7.4563	3.6343	0.7412	0.7412	2.8165	10.4428	5.1396	11.4781	4.7465	0	0	6.6496	2.1237	6.2897	10.44	10.2941	0.7412	12.3418
TCGA-AB-2940-3	2.03	9.8731	12.844	9.2674	8.192	8.8544	9.9784	3.1227	10.5107	9.8468	0.8246	7.5573	6.3294	8.1535	9.5738	7.8599	2.6774	9.1253	10.6037	9.5853	11.5091	10.5469	6.7877	11.8722	12.5532	10.417	9.1876	11.8042	10.9486	8.5175	0	2.2795	5.0273	0.8246	2.4921	2.2795	10.8405	5.3335	11.0038	5.0845	0	0	7.1919	2.03	7.4533	11.0782	10.3916	1.7281	11.7432
TCGA-AB-2941-3	1.86	9.3616	13.6227	8.2943	7.5525	8.1584	9.1088	8.6419	11.6655	11.5848	2.306	8.5663	9.1475	7.9401	8.2167	7.2991	5.025	8.4354	9.5302	10.0249	10.9159	10.5369	9.4415	10.8942	12.8162	8.684	6.0748	12.7369	12.2615	7.8689	9.4402	1.86	1.86	1.211	3.7541	6.032	10.0829	3.4413	10.5597	5.1238	0	0	6.676	0	6.2091	11.2175	10.3328	1.211	10.7807
TCGA-AB-2942-3	0	9.9501	12.6409	9.727	8.0564	8.7472	9.6821	8.8755	10.4197	11.1843	1.4939	7.5761	8.2367	7.9702	6.7147	7.8218	0	8.4615	9.9764	9.5961	11.26	10.7293	8.1609	11.2401	12.467	9.2877	6.7931	12.2592	11.5789	8.0614	7.4985	0	7.0321	0	0	4.91	10.4082	5.257	11.0387	5.6517	0	0	6.9391	3.0472	7.2883	10.114	10.4197	2.4702	11.6002
TCGA-AB-2943-3	0	9.5938	12.4308	9.0216	8.4903	8.6582	10.0094	6.456	10.4764	9.4651	4.6175	8.6143	6.8247	7.5183	6.8114	10.0762	1.8841	8.4903	9.7973	9.5646	11.5522	11.5535	7.5906	11.4594	12.2789	9.8254	8.7956	12.1635	10.7745	8.5894	2.3325	3.3812	6.8998	0.7423	1.23	3.8536	10.5681	2.9501	10.89	4.8767	1.23	0	6.593	3.0705	9.2714	10.859	10.1574	1.8841	12.1452
TCGA-AB-2944-3	0	8.9189	12.7335	8.3298	9.021	8.5138	9.7256	8.9301	10.0691	9.5148	2.0068	8.3992	7.3775	7.9791	7.8709	6.2851	2.2551	8.6903	9.2112	9.8867	11.2231	10.8302	7.867	11.456	12.5963	8.9892	5.5787	12.4554	12.11	8.5345	0	5.9396	3.623	0.8112	2.0068	1.3273	10.8037	6.62	10.82	5.2139	1.3273	0	9.0083	3.7898	5.5787	10.0363	10.5921	1.7067	11.4591
TCGA-AB-2946-3	0	9.401	13.2432	9.9164	8.3488	9.5948	9.9914	3.962	9.9174	9.9091	2.1611	7.6462	5.9729	8.2924	8.5789	7.4709	1.2564	9.4704	10.2234	9.4505	12.0624	10.8868	6.7166	11.7779	12.6371	10.0242	7.8553	11.7616	12.2204	8.247	0.7609	2.5512	3.5983	0	0	0.7609	10.2761	4.7756	10.8558	5.5805	0	1.6246	6.5871	1.9176	6.7635	10.3539	10.7481	1.6246	11.6541
TCGA-AB-2948-3	0	9.4833	12.96	9.7065	9.1324	9.0454	9.2632	4.7632	10.2818	9.6122	1.1483	7.0083	6.9168	8.2065	8.0267	8.3982	2.3945	9.4077	10.1659	8.9581	10.6006	10.1682	7.9575	11.5415	12.3036	10.1436	8.0954	11.818	11.899	7.7732	0	5.2747	6.1611	0.6855	1.1483	3.6504	10.8213	5.4656	10.7849	5.4699	0	0	5.9783	3.053	7.4758	10.5587	11.2706	2.5524	11.981
TCGA-AB-2949-3	0.729	9.7498	13.1996	9.8692	9.2016	9.1255	10.4245	6.9988	10.0366	9.9259	1.8599	8.4812	5.1637	7.501	7.4997	6.4559	1.2109	9.0289	9.7553	9.5172	12.0376	11.2713	6.3668	11.1218	12.8301	9.3943	5.5553	11.8448	12.2408	8.4838	0	4.0109	6.5998	0	0	4.6626	10.582	5.241	10.8157	4.9211	4.0109	0.729	7.14	3.6061	6.2718	10.4336	10.7484	1.2109	11.7721
TCGA-AB-2950-3	1.3548	9.3762	13.0196	9.2747	9.0128	9.0451	10.2249	8.6402	10.4485	11.1188	0.8309	7.4991	5.0414	7.8007	8.9938	6.9548	3.9087	9.3897	9.9616	10.1083	11.3399	11.0757	6.4884	11.981	13.1393	10.3953	8.195	11.1984	10.9905	9.0683	0.8309	0	4.1173	2.041	2.6897	2.041	10.4748	5.3198	10.2255	4.6512	0	0.8309	6.7508	0	7.2189	10.8013	10.6353	0.8309	11.8995
TCGA-AB-2952-3	1.5787	8.6666	12.2991	9.6254	8.8246	6.4665	7.8898	8.2929	10.7924	10.3508	3.5358	7.2355	7.3973	7.2355	8.1055	10.0199	3.7639	8.5311	10.2555	8.5077	10.1126	10.3848	8.7731	10.8953	10.9895	9.6974	9.2106	12.8965	13.3728	7.6417	0.7333	6.154	8.1489	1.5787	0.7333	2.1083	10.0865	5.625	10.7	4.3524	0	4.0787	7.558	3.9609	8.9593	10.1459	11.1503	1.217	12.6458
TCGA-AB-2954-3	0	9.9146	12.7745	9.7455	8.2088	8.4032	9.2405	9.0032	10.5881	10.3365	1.9671	7.3908	9.2914	7.3399	8.2662	5.979	0.9781	8.3484	10.4368	9.6478	10.7609	10.6822	9.8217	11.5433	12.1511	9.2437	5.4488	11.864	11.1908	7.7699	0	0.9781	6.9675	0.9781	0	3.8658	10.589	5.8874	10.7983	4.6114	0	0.9781	6.7508	5.4805	5.7896	10.3289	10.4277	0.9781	12.2529
TCGA-AB-2955-3	0	9.9735	12.7444	8.8319	8.26	9.3798	11.3275	1.2998	9.4895	9.002	3.0548	8.5685	6.7707	7.7046	8.515	5.2858	0	8.7062	9.5012	10.2668	12.3854	11.4364	2.7757	12.3135	13.4882	10.1115	5.2858	12.2193	10.1712	9.0505	0	0	3.9653	0	0	0	10.8491	4.6083	12.1024	6.9001	0	0	8.3074	0	5.8943	10.7546	10.2443	0	10.9559
TCGA-AB-2956-3	0	9.2452	13.2771	9.944	8.0431	8.8076	9.0594	5.3413	9.7494	10.2584	4.136	7.7415	5.736	7.6979	8.2578	6.6325	1.5427	9.3505	9.9562	9.7536	10.2357	9.8683	9.1301	11.6054	12.2606	10.2478	7.9155	11.4059	12.2202	8.3778	1.8282	2.271	5.7186	0.7118	0.7118	6.0731	11.2586	5.4293	10.2793	4.6511	0	4.1874	6.1529	0.9206	6.1002	10.3108	10.6643	1.8282	11.3181
TCGA-AB-2959-3	0	9.6419	12.2475	8.62	8.7926	9.6595	10.61	2.0913	10.5084	9.2599	2.6861	9.1565	6.0255	8.7568	5.4162	8.7997	2.6861	8.895	9.7875	9.9164	11.6611	11.7575	5.7031	12.5149	13.5436	10.2853	7.4948	12.4257	10.5768	8.5422	1.0615	2.6861	5.8187	1.0615	1.0615	4.5073	10.5477	3.9196	11.5488	5.1723	0	0	7.3095	3.8818	8.3489	11.2099	10.2224	2.6861	10.8295
TCGA-AB-2963-3	1.1438	8.9933	13.0327	9.5184	7.027	9.6448	10.2673	3.0457	9.6951	10.2615	0.6824	8.5979	5.678	7.5629	8.7908	5.2666	1.1438	9.4072	10.0984	9.991	11.8223	10.7126	5.9277	11.7829	12.4233	9.9953	6.894	10.8465	11.0267	8.681	1.7736	2.0086	3.1476	1.4928	1.1438	2.5455	10.973	5.3331	10.0743	4.1366	0	0	6.8417	9.1581	4.5092	11.015	9.8675	1.1438	11.0296
TCGA-AB-2964-3	1.0139	9.4092	13.3346	9.383	6.6124	9.2589	10.4805	3.0242	8.6349	10.1685	2.6081	8.8794	3.726	7.9464	8.336	6.7279	2.3441	8.5472	10.3697	10.2684	11.1913	11.2156	7.6569	12.1502	12.7871	10.0964	7.6349	10.9934	11.8342	8.7246	0	3.726	5.1562	1.6035	1.0139	4.4859	10.559	5.1562	10.2504	5.5939	1.0139	0	7.136	0	7.2659	11.3009	10.2649	0	10.8582
TCGA-AB-2965-3	0	9.2379	13.1542	9.4045	8.3861	9.6291	9.9079	2.5416	9.6921	10.3459	2.0755	8.7461	7.948	8.8553	7.9213	5.899	3.0415	9.6638	10.0115	10.1113	11.2366	10.4778	8.3545	11.9031	12.5004	10.2329	7.5811	10.9605	10.5484	8.6656	5.0155	3.7066	4.0242	0.851	0	4.5047	11.09	4.6034	10.3396	4.589	0	0.851	7.1945	4.7826	6.5081	10.8442	9.8761	1.7703	10.5163
TCGA-AB-2966-3	0.9762	9.9336	12.1169	9.0046	7.7071	9.3529	10.5791	2.2837	10.4824	9.4776	3.2788	8.2329	3.7628	8.112	8.0674	7.3273	1.5531	8.7818	10.0168	9.7513	11.8274	11.6871	4.539	12.2368	12.9542	9.497	7.7466	12.1065	11.2941	8.9322	2.2837	0	6.1621	0	0	2.9581	10.5473	3.7628	10.9998	5.8135	0	0	7.0609	1.5531	7.336	10.4539	10.1904	0.9762	11.0884
TCGA-AB-2967-3	1.7313	9.0372	12.6695	9.6693	7.9615	9.6041	9.6274	4.2899	9.9504	10.242	3.1891	8.2191	6.2556	7.9068	8.4181	5.9384	2.4958	9.3302	10.482	9.9057	10.6508	9.9436	8.185	11.9202	12.298	10.0997	7.5968	11.6108	11.2071	8.4757	0	0	4.597	2.1636	1.7313	3.6555	11.9177	5.4945	10.1899	5.3048	0	0	7.0829	4.597	5.7335	11.1727	10.4381	3.1891	11.4034
TCGA-AB-2969-3	0	8.852	13.224	10.3814	7.8787	8.7786	7.9133	3.8817	10.1538	10.5524	2.2681	8.1624	7.2565	8.0874	8.6815	6.3561	0	9.1366	10.2911	9.1208	10.6043	9.4797	8.924	11.2962	11.0636	9.2239	5.8064	11.2643	11.5799	8.0169	0	2.4803	4.7927	1.7181	2.2681	3.805	11.0045	5.0134	10.0722	4.1718	0	1.7181	5.2916	1.7181	5.3468	10.3344	10.3505	0.8184	11.3006
TCGA-AB-2970-3	0.826	9.8159	12.6823	8.7348	9.3204	9.1698	10.2702	4.849	10.3035	9.5128	2.6802	8.2549	9.2118	8.7556	6.5772	7.4049	2.6802	9.3463	9.763	9.9816	10.8578	10.6652	8.3052	12.1206	12.7319	10.7857	7.8095	11.8956	10.641	8.5086	2.2821	0	10.4301	0	2.2821	3.248	10.7349	6.5741	10.9576	4.8268	0.826	3.248	6.5021	4.3987	7.4502	11.243	10.314	1.348	10.8632
TCGA-AB-2971-3	0	10.0814	12.1499	9.5381	9.0272	9.1067	10.3399	5.5734	10.4809	9.9197	4.0805	7.5936	8.7622	7.9789	6.1487	9.475	4.1743	8.7622	9.6648	9.7605	11.6865	10.2632	7.8282	12.0823	12.8531	9.2375	7.9393	11.9633	11.0013	8.442	1.0956	4.0805	4.7629	0	1.0956	5.1338	11.2799	7.6519	10.7897	5.9977	0	0	7.4787	8.5021	8.4038	10.3945	10.5677	1.7111	11.3157
TCGA-AB-2972-3	1.8886	8.5503	13.1413	9.002	7.3098	9.2569	10.6281	4.7129	9.8326	10.0856	3.1872	8.8441	3.1872	7.5084	7.2571	8.5328	1.8886	8.8666	10.1939	10.2568	10.9149	10.4752	9.2398	11.846	12.5607	10.1384	8.0199	11.6102	11.841	8.9687	7.366	4.8986	4.1793	1.8886	6.2436	2.4606	10.8218	4.3161	10.6325	5.1839	1.4864	0.9267	7.9481	2.2028	7.3972	11.5808	11.2742	2.8691	10.8994
TCGA-AB-2973-3	0	9.1999	12.2767	10.004	8.4131	9.465	9.3654	4.4602	10.5616	10.3025	5.0503	7.4432	11.0206	8.3325	6.3557	9.3358	1.1609	9.1785	9.7951	9.2651	10.6739	9.7585	8.039	11.8806	12.4927	8.4595	9.2209	11.7202	10.5757	8.2174	3.4446	3.2708	6.389	0	0	4.9954	11.6919	4.4602	10.8093	6.0982	0	0	6.7118	3.4446	8.7684	10.3955	10.4047	0	11.0359
TCGA-AB-2975-3	1.0573	10.0607	12.6083	9.7526	7.9258	8.8503	9.6483	7.156	10.0868	10.3071	2.6793	8.0249	5.6952	8.151	7.9595	7.2097	0	8.4653	10.5677	10.111	10.897	10.271	6.0176	11.7207	11.7145	8.9826	9.0665	11.7504	11.3973	7.8802	0	4.567	5.1968	1.0573	2.6793	1.0573	10.7409	6.6191	10.7308	5.5694	0	0	7.2615	4.8633	8.3167	10.132	10.2117	2.0852	11.6093
TCGA-AB-2976-3	1.4295	9.1113	12.7341	9.3695	6.3326	9.0573	10.4522	4.0216	9.1484	10.4649	0.8849	7.7152	4.7226	7.7383	8.2189	5.3201	0	9.6717	10.0765	10.4864	11.162	10.4246	5.8513	11.8472	12.4014	10.7004	6.8387	11.1679	10.8907	8.3717	0.8849	5.7641	4.3558	0	1.4295	2.3878	11.0045	5.4091	10.4649	5.6187	0	0.8849	7.6918	7.8537	5.973	10.7281	10.3167	0.8849	10.8201
TCGA-AB-2977-3	0.8199	8.817	12.4819	11.5916	7.6215	8.9232	8.2967	9.7618	9.2404	10.9597	4.8737	5.2083	9.005	8.8341	9.1844	10.9856	0.8199	7.4363	11.1201	8.578	10.5981	10.1957	7.2458	10.7117	11.6267	4.8355	7.4987	11.5786	14.2138	6.9568	1.3395	0.8199	5.4798	0	0	3.2355	10.3338	6.7971	10.5273	4.2898	0	0	4.8737	8.6179	6.7154	9.0763	11.1132	0	12.059
TCGA-AB-2978-3	0.9357	9.177	13.2878	9.7948	8.2042	8.8488	9.8999	6.099	9.8154	10.6424	4.2673	8.0338	5.1573	8.2042	8.2864	9.0634	3.0535	8.7935	10.0322	9.5862	11.2704	10.9796	7.7019	11.5479	12.4757	9.7754	9.3664	11.391	11.9532	8.404	3.204	4.7799	5.0016	0	3.877	4.1236	10.3238	6.1739	10.1516	6.2099	0	0	7.7082	5.3949	8.4001	10.7163	10.0246	1.4986	10.9874
TCGA-AB-2979-3	0	9.9287	12.7905	10.3098	8.4749	8.3734	8.6957	6.1038	10.4568	9.8257	1.4689	7.2411	5.0106	7.2013	9.6315	8.2588	1.7473	8.5808	10.9561	9.3096	11.5418	9.9623	6.1879	11.5548	11.4942	9.4812	6.7024	12.1979	13.3903	7.9573	0	2.1815	7.5802	0	1.4689	1.4689	10.4495	4.7512	11.4322	4.2474	0	0	5.8767	1.7473	7.3389	10.3592	11.4343	1.1235	12.931
TCGA-AB-2980-3	0	9.325	13.2605	8.9822	7.4462	8.7373	10.5884	3.7945	10.1319	11.033	1.838	8.555	6.4824	8.6162	7.9619	7.2888	2.4038	9.6702	9.9548	10.0961	12.2151	11.1929	8.9748	11.9861	12.4735	10.5488	5.7607	11.1157	10.6024	9.0997	0	3.9628	6.5098	0.8941	1.4419	3.7023	10.6617	6.6765	11.2836	5.6984	0	0	6.9907	5.9728	7.2157	11.6768	10.1614	0	10.8201
TCGA-AB-2981-3	1.546	9.3779	12.5263	9.9842	9.0064	8.9534	9.0943	3.1177	10.1567	10.0414	2.757	6.6921	13.1705	7.9544	7.5739	6.4705	3.406	8.9478	9.9501	9.1644	10.365	9.7231	9.4483	11.6075	12.3215	8.3003	5.2525	11.6666	10.4486	8.1196	2.6135	1.189	3.406	0.7137	0	2.6135	11.37	4.7677	10.403	4.8206	0	0.7137	5.7409	3.3161	4.9279	10.3395	10.558	0.7137	11.0728
TCGA-AB-2982-3	1.2575	9.3638	12.865	9.5331	7.9735	9.1043	10.4646	5.8586	10.1966	10.8882	3.4243	7.6228	6.5142	8.2289	8.6457	8.9219	3.4243	8.0051	10.232	9.8741	12.0395	11.1294	8.4459	11.3637	12.168	8.9866	9.3016	11.3345	12.2452	8.2685	2.3709	3.2242	7.1585	2.7144	2.7144	3.6001	10.7964	6.276	11.2373	5.5625	2.3709	2.3709	7.1012	4.254	9.382	10.5854	10.6113	0	12.2105
TCGA-AB-2983-3	0	9.5817	12.7907	8.9992	9.4323	9.029	10.1758	3.1668	9.856	9.831	3.1668	8.2194	8.7218	8.8767	7.7565	6.7469	4.8765	8.4636	10.3195	10.0386	11.2675	10.9934	5.999	12.0115	12.6369	10.0947	7.4274	11.9223	11.7518	8.524	0	2.8494	9.3386	0	1.4717	4.0841	11.0028	5.2233	10.6807	5.206	0	2.1849	7.0757	2.1849	7.7698	10.9821	10.3335	3.0168	11.3798
TCGA-AB-2984-3	0	8.7812	10.5826	12.3319	5.7615	10.5329	8.8893	8.1829	8.7855	12.5656	1.847	7.8098	0	8.6798	6.7802	5.5377	0	9.0092	12.2936	9.2343	11.8843	10.9305	4.6823	11.4756	12.3122	7.883	8.0047	11.9108	12.808	7.6511	1.2008	4.7535	6.0711	0	1.2008	4.0518	9.1245	7.5745	10.0295	4.6143	1.2008	0	5.4968	5.9551	5.3205	9.836	9.8804	2.9056	10.3411
TCGA-AB-2985-3	0	9.2604	13.0528	10.2968	8.6651	8.7299	8.4462	4.4632	10.2068	10.5001	3.7168	6.641	8.2436	7.8263	8.9455	9.5557	2.5507	9.2335	10.1544	8.7997	10.2068	9.9733	7.4589	11.4711	11.9109	9.9582	7.9915	11.1005	10.7841	7.9064	2.0839	3.1857	6.223	0.8559	2.5507	3.3087	11.0133	6.3139	10.1097	4.4196	0	0	6.2992	6.9459	9.1577	10.4374	10.1636	1.778	11.52
TCGA-AB-2986-3	0	8.5141	13.2526	10.5183	7.866	8.9011	10.3189	4.7571	8.6771	10.9881	0	7.5504	3.9619	8.2633	9.2669	8.451	0	8.6362	10.8941	10.2877	10.7063	10.8774	5.7302	10.8565	12.223	8.1301	6.1241	10.5706	13.5414	8.2827	0	5.1447	4.7004	0	3.0517	0	10.2099	5.1447	9.9881	4.0598	0	0	6.7726	0	7.6436	10.0028	9.9168	2.0444	10.9114
TCGA-AB-2987-3	2.2551	9.4897	12.7225	9.8731	8.3591	9.1449	9.0024	5.4097	10.3538	10.3412	2.2551	6.8708	10.8002	8.4784	5.8025	9.8438	8.4279	8.3298	10.1828	9.0709	9.7426	9.7121	9.6759	11.5047	12.224	5.8715	9.3714	11.3163	10.843	8.0609	4.674	1.5295	7.0865	1.5295	3.0955	5.7248	11.0491	3.7295	10.1851	5.2593	0	0	6.4088	4.5045	9.4897	10.2603	10.3496	2.5153	10.6809
TCGA-AB-2988-3	0	9.1024	13.0551	9.2111	7.9661	9.0845	10.3645	7.4725	9.799	10.0476	0.8112	8.111	6.4806	8.2099	7.7402	5.9218	2.0068	8.5521	9.942	10.3433	10.8314	10.5935	5.7093	11.716	12.3281	10.2154	6.575	10.9144	11.5768	8.5636	6.4183	6.0423	4.8542	0.8112	0.8112	0	10.8923	5.1887	11.0714	4.662	0	0	6.8638	4.8161	4.963	10.6407	10.679	0.8112	11.5494
TCGA-AB-2990-3	2.6944	9.105	12.735	9.7499	7.6522	9.0031	10.2793	7.3123	9.7195	10.6991	2.2955	8.0682	5.9719	9.1374	7.6328	7.8895	1.7423	8.7037	10.2302	9.5081	11.8084	10.6487	6.6481	11.4533	12.4919	10.0768	10.0996	11.3828	12.5745	8.424	1.7423	4.5652	5.2969	0	1.7423	4.0563	10.9665	9.6025	10.6501	5.8805	0.8334	1.3582	6.8376	10.8972	8.0891	10.1261	10.2719	1.7423	11.0891
TCGA-AB-2991-3	0.9981	9.5058	12.9112	9.0728	7.7375	9.1227	10.2011	1.997	10.8002	10.0129	0	7.0622	5.9503	7.8602	8.8595	7.6254	3.3184	8.166	9.9575	9.8368	12.2161	10.5725	9.6163	11.7559	12.3815	8.9029	7.4055	12.1337	11.4359	8.2998	1.5823	2.3188	7.0729	0	1.5823	0	11.6799	5.6685	11.3168	3.8047	0.9981	0	6.7905	4.4556	8.171	10.3948	11.0662	0	12.6656
TCGA-AB-2992-3	1.542	9.5664	12.3196	9.6984	8.2437	8.827	9.1505	5.2587	10.434	9.2928	1.542	7.2931	10.3059	7.8058	6.4339	7.8661	4.3306	9.3802	9.8194	8.7963	11.0963	10.4936	8.3362	11.8371	12.667	11.1446	9.0824	11.9245	11.3572	8.2437	0	5.1464	6.3453	2.7519	3.6407	2.7519	11.2905	5.6368	10.7058	5.1366	1.542	1.542	6.6906	4.7448	7.9633	10.7814	11.0206	2.2703	12.3416
TCGA-AB-2993-3	0	9.8506	12.4271	8.9384	7.7422	9.17	10.9167	5.4651	9.128	9.9664	1.5045	7.878	4.4066	8.3737	8.1579	4.7887	0	8.4286	9.9783	10.3309	11.6679	10.6507	5.3398	12.104	12.8321	10.4691	7.1729	11.835	11.614	8.0021	0	0.9401	3.4731	0.9401	0	2.703	11.021	5.6078	10.6752	5.953	0	0	7.736	5.2382	4.2759	10.1916	10.4775	2.703	11.6712
TCGA-AB-2994-3	0	9.4355	11.8146	9.1408	7.1978	8.8836	9.7619	9.6193	10.7233	9.9536	1.5268	6.6809	9.4666	7.2162	9.8529	8.9673	0.9566	8.912	9.8892	9.2717	12.0083	10.2134	10.0617	12.138	12.5675	9.0869	7.5988	11.4694	10.1408	7.764	1.9344	2.2518	5.1622	0	0	0	12.404	6.8195	11.3533	5.7662	0.9566	0	6.8074	5.2716	8.6967	10.4316	10.5025	0.9566	12.9224
TCGA-AB-2995-3	0.8056	9.5371	12.8306	9.111	8.7367	8.7913	10.5162	4.3538	11.0252	9.5516	2.9507	8.2368	6.4181	7.4657	8.2116	9.5927	3.5199	8.8034	10.1559	9.7957	10.6304	10.807	7.7725	12.1882	12.4575	9.7488	8.9697	12.0178	11.789	7.6489	0.8056	4.1255	5.7376	0.8056	0	5.4473	10.807	5.8353	10.3253	5.4702	0	0	8.5068	3.084	9.8293	11.3222	13.2062	0	11.894
TCGA-AB-2996-3	2.3569	9.5132	12.6602	9.2437	9.1856	9.0664	10.2086	2.7596	10.8414	9.7388	3.074	7.805	5.4001	8.0081	7.1208	7.6298	3.074	9.123	10.2267	9.5017	10.7818	10.4506	7.9467	11.7576	12.9143	10.3264	9.2767	11.5335	11.3728	8.1277	1.7965	2.1037	5.6574	1.4055	1.7965	4.8597	10.6927	7.3814	10.2678	5.4332	0	0	7.3743	4.9394	7.1413	11.0301	10.1419	1.4055	12.0031
TCGA-AB-2998-3	0	8.9925	12.6047	8.9668	7.2236	8.7147	9.615	7.172	10.1104	9.9523	0	7.0711	5.3483	7.8807	8.7267	5.8761	1.9997	9.8819	10.1211	9.7674	12.0273	10.4781	9.3549	12.2497	12.1396	10.7789	3.8576	11.6919	10.8976	8.3305	6.5883	4.409	4.7678	0	0	0	10.9229	6.3962	11.7474	5.0637	0	0	6.2896	5.8005	5.6578	10.442	10.2115	1.9997	12.0278
TCGA-AB-2999-3	0	9.1022	12.9653	9.1366	7.5652	8.8427	10.5993	3.4541	9.8772	10.5601	3.3404	7.5715	5.1642	8.6945	8.6783	9.0758	3.6575	8.4732	10.3679	9.5436	12.6916	11.5006	8.5772	11.5125	12.4986	8.022	7.2245	11.1116	12.2104	8.5582	0	0	6.1938	0	0	1.8031	11.2958	5.9638	11.1926	4.5723	0	0	7.0275	3.3404	8.3612	10.812	10.7584	0.8718	12.1529
TCGA-AB-3000-3	0	9.7774	13.0093	9.3964	9.4828	8.6766	9.8463	4.1872	9.3368	9.5752	1.6563	7.5564	6.7912	7.7847	9.7313	5.0874	1.2837	8.8345	10.7872	9.6376	11.961	10.7534	5.5953	11.7076	12.3192	10.1052	6.0966	12.0187	11.6017	8.3422	4.9931	1.2837	6.5585	0	0	2.1975	10.6018	5.3124	11.2446	3.5958	0	0	6.6541	1.6563	5.2043	10.8006	10.3	1.2837	12.4281
TCGA-AB-3001-3	0	9.509	12.8294	8.9659	7.9355	9.1824	10.278	3.6356	10.8222	9.8604	0.9652	7.3563	5.7383	8.012	9.0304	9.1537	2.9386	8.5223	10.5379	9.6039	12.5246	10.9727	7.3137	12.2144	12.3709	8.7339	7.7754	11.4089	12.1305	8.4455	0	1.9475	6.6027	2.5265	3.1075	3.1075	11.7179	5.9531	11.3533	3.952	0	0	6.7882	4.0213	9.1072	10.8245	10.847	0.9652	12.7792
TCGA-AB-3002-3	0	9.3756	13.0296	9.7192	8.6464	9.1092	10.2654	6.2898	10.2289	9.9079	1.9621	8.1343	5.9501	8.3715	6.8658	9.3047	2.2815	9.5381	10.2947	9.586	11.0005	11.1342	8.4211	11.8911	12.5836	9.4006	8.747	12.1618	12.17	8.1343	0.9748	3.6537	8.1393	0.9748	2.5428	1.9621	10.6506	6.4256	11.2167	4.3638	0.9748	0.9748	5.8081	6.7952	8.0475	10.4865	10.9273	1.5513	11.6815
TCGA-AB-3005-3	1.5642	9.5348	13.6446	10.5723	10.7427	8.4446	8.7148	5.7242	10.3142	10.1362	4.2922	7.7954	6.6833	8.2072	10.5032	8.3951	2.9727	9.0483	10.599	9.2167	10.4261	9.531	7.2451	10.8921	11.5642	9.4963	7.5311	11.0395	12.3971	7.7891	0.9845	6.5838	6.3785	0.9845	1.5642	4.2183	11.1782	7.2727	10.1248	4.1791	0	0	6.0567	0	7.3783	10.3296	10.8786	1.5642	12.477
TCGA-AB-3006-3	0.8189	9.3689	13.1535	9.5025	8.1366	9.078	10.4411	2.6664	9.8192	9.7428	0	8.2747	4.8333	7.9486	8.9118	7.2722	3.3461	9.0387	10.5174	10.3527	10.8985	11.1828	6.9808	11.5853	12.3848	10.3255	8.4007	11.5544	11.7279	8.2496	2.4814	5.145	5.0484	0	1.3381	2.0202	10.6801	4.8714	10.3047	4.05	0	0	6.5104	1.7191	5.9748	10.8141	10.3893	2.4814	11.9937
TCGA-AB-3007-3	0	8.7394	12.8583	8.2601	7.8189	7.7827	10.2815	2.7225	10.2262	10.267	2.0704	8.0542	5.9864	8.1709	8.8168	7.9966	2.7225	8.0455	10.5904	10.2538	12.1376	11.5287	9.403	11.4243	12.0895	9.3509	6.9932	11.5508	11.6679	8.5275	1.7655	3.406	5.7918	0	0	0.848	11.2091	7.2798	11.1013	4.7446	1.3785	0	7.3872	4.7761	8.2336	10.7342	10.4945	0.848	12.2862
TCGA-AB-3008-3	0	9.522	13.3443	9.4827	7.8203	8.8062	10.0295	3.195	10.6103	9.3598	1.6038	6.9468	4.5918	7.8246	8.9013	6.2566	4.4192	9.2879	10.5818	9.6917	11.9266	10.7833	7.2536	12.0483	12.3177	10.7032	8.928	12.0421	11.5755	8.4417	0.7483	0	5.8606	1.6038	1.895	1.6038	10.7369	4.7089	11.1456	4.5692	0	0	6.7783	2.6867	6.2566	10.5415	10.9517	0.7483	11.8953
TCGA-AB-3009-3	0	10.3645	12.6519	9.4075	8.0548	9.2643	10.7567	5.2506	10.1756	8.9156	1.8924	7.744	4.6152	7.6235	6.7305	6.1046	4.9883	8.7679	10.1379	10.1665	11.8197	11.1044	5.9014	11.7932	12.8504	9.0072	7.9532	12.0104	9.7329	8.2687	1.8924	5.0682	4.7666	3.3279	4.9466	4.446	10.7197	6.8101	10.7389	5.3004	0	0	7.6367	0.9292	7.3312	10.7282	10.3234	0.9292	12.2015
TCGA-AB-3011-3	1.0582	9.9002	12.1294	9.3498	7.7134	9.4039	10.4629	6.1568	9.1278	9.9858	5.0173	7.2007	4.1072	8.5146	7.6458	6.9957	3.2717	9.1745	10.5265	9.852	12.1179	10.7017	6.4525	11.8863	12.7548	9.7505	8.0966	12.0532	11.4885	8.136	2.0864	2.6806	5.4332	0	2.0864	2.6806	11.2895	7.3707	11.0704	5.1169	0	0	7.3707	6.9204	6.9711	10.0535	11.1119	2.4139	11.937
TCGA-AB-3012-3	0	9.3769	13.0182	9.1826	7.6657	9.2591	9.9448	3.6056	10.5783	10.1779	1.5171	7.0063	4.7587	7.84	10.119	6.9422	3.9037	8.4011	10.466	9.3297	12.7126	10.9652	7.7492	11.9506	12.1514	7.9363	7.1831	11.4063	11.802	8.2549	0	0	4.9876	0.9494	2.7195	0.9494	11.2748	5.7318	11.3498	4.9731	0	0	6.6123	5.2406	6.6395	10.3677	10.7044	0.9494	12.5778
TCGA-50-5066-2	6.8006	9.5174	12.1203	10.3829	8.5567	8.4882	8.9924	11.9221	9.7046	10.9809	6.633	8.3986	7.4514	9.0041	6.8908	8.9998	8.093	8.1227	9.7786	8.6824	8.6923	9.6733	12.3448	10.654	11.207	7.6113	8.489	11.6478	11.1564	7.4459	5.3865	7.8012	4.4424	11.2378	6.8883	6.3108	10.1253	2.5902	11.0334	3.6646	4.9088	2.3642	5.8739	8.8569	8.078	10.3984	9.6621	10.9936	9.3402
TCGA-50-5946-2	3.9653	9.0455	11.812	11.4596	7.8961	8.3223	8.2911	11.7526	10.0251	11.5008	5.1289	8.1658	6.1384	8.682	5.9587	10.837	7.8534	8.9172	9.7868	7.4984	8.7011	9.4711	12.0742	10.7658	10.54	7.9903	9.7401	12.1412	12.4244	8.4347	7.5889	6.0694	2.6966	11.1225	9.3751	7.4749	9.5604	2.6128	9.9163	2.7963	7.4926	2.1008	4.7325	9.0742	8.4179	10.6452	9.32	15.1277	9.4524
TCGA-DD-AACA-2	0.48955	9.15625	13.4535	10.8191	8.67275	6.862	6.80125	9.5139	8.7061	11.4929	0.2893	6.2585	0.88875	9.75885	9.04925	11.5106	3.0375	8.14565	11.5287	7.8706	2.0411	7.542	11.0523	9.531	8.902	6.029	1.1448	9.6198	12.4403	6.6136	3.1022	0	0.48955	3.01135	8.1856	6.7915	8.44975	2.8238	10.1235	2.22105	1.3325	0.28555	4.4789	7.62385	3.87765	10.1767	9.38995	1.4817	9.8039
TCGA-ZS-A9CF-2	1.161	8.0924	12.5835	9.5196	8.6155	6.3892	7.9313	10.1805	9.7882	11.197	2.0322	6.7784	4.7526	8.0627	5.7826	12.9507	10.5956	8.3843	9.9475	7.6078	7.7759	8.647	10.4355	10.272	10.0562	7.908	6.8497	10.6642	12.2711	8.4722	9.5756	0.6942	1.161	11.5399	7.9555	5.7753	8.6155	2.2352	10.3458	2.438	2.2352	1.161	5.885	7.1235	5.8698	10.5973	9.6452	2.0322	8.8519
TCGA-5-4244-1	5.194	12.3538	12.6676	11.1564	9.0925	7.6562	8.1975	8.5702	9.2767	11.4531	3.7244	7.9284	7.9013	8.8651	6.4935	11.9576	6.2555	8.3471	9.6338	7.6587	9.2229	9.2637	12.4704	9.7715	9.8709	6.9364	5.7565	9.7223	12.4827	7.698	1.0337	0.7639	3.7244	10.1218	8.5121	4.4326	10.5594	3.7244	9.7704	3.2463	7.1429	0.7639	4.5873	7.1393	7.15	10.7366	9.3402	3.8344	9.1828
TCGA-5-4249-1	6.8811	11.5099	12.821	10.632	8.4419	9.0681	7.5546	11.0946	10.0749	11.3449	5.5754	8.2246	6.7832	9.3039	5.1764	10.2299	9.5896	8.1996	9.6619	7.195	8.5672	9.2214	11.7158	10.2764	11.3973	4.5958	8.1725	11.8203	11.8699	7.3454	7.7788	5.1477	7.0092	7.7424	8.3381	6.6369	10.6509	2.282	10.1998	3.2112	6.3934	0.4027	3.7948	7.7139	6.9276	10.4388	9.3409	9.2082	9.4271
TCGA-5-4250-1	3.1088	11.0263	12.41	11.3017	8.5394	8.379	7.2541	11.2761	9.5705	11.6019	4.362	8.4215	6.3024	8.7238	5.927	12.5413	7.9831	8.7158	9.8812	8.4257	9.7457	8.5737	12.4799	10.0282	9.3164	7.819	6.4844	10.2627	12.0199	8.3099	6.6507	0.9962	3.656	9.2116	8.5911	5.7564	9.6267	0.734	9.6877	1.7785	2.9934	0.4132	4.1084	8.7716	9.9113	10.814	9.6678	6.5471	9.4011
TCGA-5-4382-1	5.2147	9.4158	13.0405	11.443	9.3088	9.2824	7.8875	11.2726	10.1748	11.2762	6.1714	7.7397	9.7544	8.9236	6.25	11.6692	8.8574	8.0983	9.3196	8.1779	9.0443	9.273	12.88	10.133	9.9278	6.1472	10.1388	11.5004	11.4701	7.9623	8.8934	3.1916	4.9162	9.3331	8.8128	7.5883	10.473	3.0735	10.603	2.8718	4.6398	3.114	4.2976	10.3729	7.411	10.4007	10.0094	10.1253	9.542
TCGA-5-4384-1	6.1794	12.174	13.2398	10.4945	8.1766	7.9707	8.2649	12.3214	9.8043	10.8304	4.2725	8.3887	7.1004	8.8956	6.1968	9.8904	8.4803	7.4266	9.9847	7.3037	9.3122	8.9447	12.8427	10.7275	10.4678	4.7691	6.6781	11.5768	10.6966	7.568	8.6869	1.7839	4.3174	12.3041	10.2202	5.3899	10.3834	3.509	10.2451	3.721	1.5021	1.5021	4.6687	8.5712	6.856	9.9325	9.9252	10.0089	9.8547
TCGA-5-4389-1	5.5844	11.1006	13.2043	11.4034	8.7964	8.324	7.6608	9.3104	9.8923	12.2659	4.6531	7.7734	6.4302	9.0989	6.23	11.6683	8.4718	8.3255	9.7393	8.4176	10.2457	8.3745	11.9	9.1846	9.443	5.9083	7.3255	10.6472	12.1267	8.0115	7.1762	2.7452	6.7822	10.348	7.2223	6.3788	9.3723	5.0683	9.2069	2.0299	1.8815	0.4175	2.947	7.5227	10.2236	10.3617	9.3628	7.8191	9.9374
TCGA-5-4390-1	4.5056	12.4788	14.0222	11.1351	7.8984	7.819	6.4991	10.2108	10.0858	12.5009	3.115	7.4006	7.2084	9.0888	3.7307	12.3277	10.7953	9.0718	9.465	7.3222	9.058	8.768	11.2004	9.973	9.3969	7.2754	8.6445	11.0058	11.7375	7.3952	1.544	10.0968	3.0046	11.7267	7.8433	7.6038	9.1822	4.863	9.7967	2.5111	1.8297	2.8849	4.0846	8.9854	6.3023	10.0627	9.8476	14.2578	8.9279
TCGA-5-4395-1	1.6542	8.3431	12.9126	11.2899	7.1653	7.7297	8.2523	10.3626	10.104	12.24	1.5256	7.594	6.6791	9.0769	8.3323	11.9187	5.7154	8.5993	12.1094	8.6512	8.9154	7.9602	12.3325	7.4987	9.131	5.8953	5.0996	10.4273	11.9862	8.2508	9.4895	1.3844	2.9469	8.1724	6.1011	6.7952	8.3491	4.4729	8.8657	1.4525	2.544	0.343	3.135	7.3805	7.649	11.0851	10.2672	4.8404	9.5491
TCGA-5-4396-1	3.1012	14.4372	13.4767	10.3423	8.0977	7.8782	8.5091	10.2192	10.44	10.3406	0	8.4122	4.0146	8.9389	8.4836	10.6889	5.6948	8.7151	10.222	7.0789	9.2341	9.9485	12.4901	11.079	10.9789	5.6519	7.0544	11.1026	10.7371	8.2706	9.101	4.5227	4.144	14.1148	9.9172	6.8131	9.2876	4.0146	10.4049	4.3004	4.144	0.8141	7.1728	7.9942	6.1447	9.9001	9.9574	8.7281	9.3341
TCGA-5-4397-1	2.1808	8.9386	13.509	11.5495	8.7368	7.6166	7.5755	10.5794	10.4299	12.0734	5.6825	7.5501	6.4007	9.9165	6.1036	10.6438	7.9292	10.0578	10.2035	8.0934	9.5366	8.5012	11.2094	9.2846	10.0283	8.3619	6.343	11.0209	11.4527	9.464	5.943	3.4803	4.6095	8.12	7.9383	6.9416	10.4558	3.2651	11.3566	1.8129	4.4727	1.3483	3.1621	6.8942	6.9364	10.8795	9.6926	5.8956	10.047
TCGA-5-4398-1	3.0694	12.178	12.827	11.5594	8.5767	8.4325	8.1689	11.5477	9.5327	11.5873	4.0201	7.278	8.828	9.19	6.9513	11.6734	7.5296	8.6775	10.2568	9.1358	8.6744	8.8183	11.7542	9.9044	10.3263	8.0641	9.0626	11.0312	12.3313	7.7885	6.505	5.4327	6.0307	10.7871	8.4371	5.0526	9.4954	4.7945	10.333	3.5055	4.0006	1.8519	4.2185	8.6958	8.3339	9.96	9.5491	7.4331	9.8073
TCGA-5-4402-1	4.8209	10.8344	13.2641	11.119	8.7129	9.4087	8.3187	12.5814	9.364	11.7586	4.7055	8.0284	7.4429	9.5445	6.2819	11.7014	6.6217	8.0795	10.0829	7.7881	9.3534	9.332	12.3068	10.248	10.2918	5.6979	8.929	11.6785	10.7653	7.6598	8.3741	3.952	5.731	9.6548	8.5718	6.0422	9.5575	2.4813	9.6673	2.5801	1.2914	1.427	3.2395	8.616	6.9463	10.6273	9.5077	11.6675	9.3703
TCGA-5-4403-1	4.9554	10.8971	13.138	11.5979	7.7204	8.0878	6.161	11.3288	10.3659	11.9117	4.8199	8.5408	6.1109	9.0507	6.5944	11.9226	7.7818	7.5532	10.0137	7.1633	9.7709	8.4219	12.6579	9.7366	9.6377	3.924	7.0679	10.9717	12.3903	6.8832	7.4144	1.0786	5.516	6.9234	9.2197	6.6673	9.3973	1.257	9.7314	2.2623	4.4124	2.206	3.6641	7.8512	7.1322	10.2036	9.7129	9.1129	9.6965
TCGA-5-4405-1	6.343	10.2678	12.2815	10.8069	8.5161	8.7932	8.2924	11.5257	10.3173	10.5525	5.148	7.3576	8.3326	8.3087	7.514	11.9344	7.5887	7.876	9.8278	8.2782	10.1423	9.0347	12.8361	10.4612	10.346	5.5045	9.4555	11.6632	11.9555	7.1646	6.2456	2.3149	4.2396	9.8795	9.279	6.343	10.6105	3.0512	9.9235	3.4911	7.0466	0	5.5045	8.3822	7.9969	10.2901	9.5681	5.3254	9.3742
TCGA-5-4410-1	4.8722	12.7109	12.9209	10.5295	9.3479	8.6022	8.3139	11.5586	9.9042	10.703	3.2342	7.8236	7.8762	8.6331	4.8823	10.6456	8.195	8.4433	9.8028	8.6022	8.6191	8.6469	12.4	10.6121	10.7616	6.854	10.5092	11.9327	10.8002	7.6696	1.7197	2.2698	6.3716	10.7588	7.7791	4.1554	10.0042	2.9783	10.1326	2.3037	2.2698	0.8193	4.216	8.2791	9.3879	10.4339	9.0707	4.9094	9.324
TCGA-5-4415-1	2.3219	11.7544	13.9185	10.319	5.8989	7.5069	9.5941	9.2194	9.7968	11.6133	5.4188	9.6441	5.2095	9.4284	8.9662	9.7654	5.4037	9.6059	9.4796	9.4533	9.9614	9.3868	12.0469	11.0484	10.8245	7.9651	7.4784	11.3272	11.7627	7.7165	7.8887	3.5443	2.0395	5.0248	7.4383	6.1632	9.4606	3.0199	10.2517	3.0704	0.9175	0	8.2035	5.8989	8.7567	11.4753	9.8554	7.1212	9.4487
TCGA-5-4417-1	4.1309	11.9578	12.8043	10.4798	8.2752	7.6747	8.5104	10.8069	10.1591	11.8302	3.9647	8.1452	6.9424	9.0881	4.3332	12.4791	9.3647	7.6429	9.2534	8.0823	8.9485	8.4426	12.2162	10.3419	10.3508	6.0402	9.7246	11.1721	11.6954	8.0201	3.211	5.9688	7.057	11.4687	9.58	6.9646	9.82	2.0624	10.0062	3.1295	2.9981	2.4456	6.0541	9.4313	8.8367	10.4295	9.3338	7.244	9.7006
TCGA-5-4418-1	4.0835	10.3534	14.0012	11.892	8.1456	7.8866	7.8245	9.4917	9.6735	12.3093	3.9961	8.0903	8.7935	9.7853	6.3616	12.149	7.9147	8.8171	9.4682	8.2579	10.1786	8.3592	12.5986	9.7158	9.3694	6.2996	10.2962	10.6379	12.2619	8.3621	8.8234	1.8714	6.4823	6.1456	8.4401	7.0619	9.5102	4.3883	9.6605	2.4419	1.9969	5.1389	5.4333	8.3548	8.9393	10.8876	10.3151	6.7728	9.2634
TCGA-5-4420-1	5.9108	9.9759	13.4802	11.5752	8.0977	8.5443	7.6056	11.6733	10.3178	12.014	1.8598	7.4453	5.751	8.9353	7.4096	10.7153	6.447	9.7448	9.8172	8.2363	9.5245	9.1116	11.366	9.7819	10.2553	7.6575	7.5842	10.9693	13.3347	7.9165	8.1547	7.6593	3.4925	11.7352	8.8606	7.0863	8.465	3.5584	9.4467	2.696	2.2269	0.3369	4.9653	7.2671	6.6382	10.6422	10.337	15.4359	10.0153
TCGA-5-4422-1	3.0003	14.4284	12.6506	10.8356	9.441	8.0838	7.9047	9.6862	9.7277	10.5917	2.6264	8.0142	7.2593	9.3804	6.4744	12.7518	8.6387	8.6821	10.0168	8.1824	9.2515	7.9868	12.1828	10.0549	10.137	6.8962	10.5574	10.3829	11.5151	7.1858	8.8226	1.1491	5.9726	10.8378	8.3693	5.0159	10.1048	4.7482	10.2522	4.3518	2.3096	0.3834	7.5492	7.9303	10.1199	9.8287	10.1367	7.6727	9.5185
TCGA-5-4424-1	4.0643	10.0493	12.7426	10.6074	8.3968	8.8153	8.0662	11.167	9.8882	11.2784	3.7434	8.3235	8.2097	8.9041	5.542	10.0674	9.0526	8.8692	9.8925	8.205	9.5028	9.4369	12.6092	11.1763	10.9384	7.4666	9.0617	11.6403	10.2239	8.6659	6.6998	8.7076	5.0827	10.9624	8.6246	6.3497	10.2239	2.267	9.9148	2.9726	0.9659	1.5393	4.426	8.417	8.3257	10.7472	8.9687	8.9563	9.4239
TCGA-5-4425-1	2.2978	12.8189	12.2231	10.9956	8.9237	8.73	7.9781	9.7528	10.28	11.5131	4.5474	7.7124	8.2652	8.9855	6.1287	11.7184	9.4931	8.4123	9.3922	8.0896	8.9839	8.286	11.4443	9.403	9.9453	5.9541	5.9671	10.3304	12.3772	7.7653	8.8398	2.1235	6.0178	9.8453	7.5452	4.857	9.0432	4.1528	9.1047	2.1655	7.7983	1.0835	1.4216	7.4969	7.6333	10.4764	9.4808	8.3592	9.7696
TCGA-5-4426-1	5.8483	11.4264	11.9675	11.0043	9.2303	8.3243	7.7908	9.8415	9.8228	11.4349	2.8529	8.0807	6.7269	8.3256	8.6323	10.087	11.394	8.3507	10.3779	7.4849	10.3721	8.4248	11.5123	9.9284	10.0444	5.8409	5.157	11.0145	12.7938	7.3394	8.9815	2.4452	4.0626	8.4248	8.7389	4.2982	9.2196	3.0204	10.2837	2.6327	6.5095	1.128	5.7564	7.4992	6.7589	10.4	9.7971	6.4324	9.3577
TCGA-5-4427-1	5.5519	10.067	12.1641	10.8175	9.1397	8.8554	8.6087	10.2102	10.1823	11.1349	3.4041	8.5904	7.4266	8.4539	7.2855	11.0932	7.0129	9.4529	9.4309	7.8236	9.957	9.8388	12.1951	11.0302	11.3858	8.6766	7.9139	11.6001	11.424	8.4414	9.2857	1.8167	4.1822	9.5454	7.4887	7.1004	10.1391	5.0787	10.1352	3.8506	5.9197	0.5893	4.0122	9.354	8.2053	10.8296	9.8212	8.0437	9.5178
TCGA-5-4430-1	5.7103	10.1036	12.8605	11.5276	7.494	8.8762	7.0346	12.6768	10.2127	11.9165	3.0594	7.7968	8.1988	8.7213	6.5571	11.4019	7.6419	8.2206	9.9004	7.4446	8.5721	9.0294	12.0146	10.1829	9.7768	5.26	7.7885	10.8417	12.2525	7.3406	5.272	1.543	5.9891	10.3087	9.8233	7.3798	9.697	1.6928	9.5882	2.5001	2.3636	1.8286	4.8456	9.0311	8.2556	10.4035	8.931	12.8192	9.3636
TCGA-5-4432-1	5.4203	10.6905	13.2846	11.0452	8.8515	7.82	7.459	11.0244	10.1313	11.0142	3.4339	7.8292	7.2465	9.1768	6.0052	11.3355	7.8971	8.5797	10.2505	7.9333	9.9009	8.7215	13.0372	10.1654	9.8246	6.4659	9.8199	12.0332	11.4964	7.5671	8.7936	2.061	6.2201	10.4086	8.4453	6.5877	10.4805	2.696	9.6944	2.9632	5.4868	1.7257	5.4775	8.9321	8.5163	10.1017	9.6286	14.184	10.259
TCGA-5-4433-1	4.2617	10.9819	12.3114	10.5572	8.6113	7.8707	7.3816	10.7946	9.9838	11.5199	4.2617	7.9208	7.2024	8.7086	6.1276	11.1613	8.6475	8.3768	10.2497	7.7596	9.5327	8.1729	12.3294	10.5049	10.3323	6.7161	6.897	11.7715	10.9125	7.3339	5.8991	7.2735	6.6344	5.5119	8.9178	6.8564	9.822	5.1245	10.2711	2.7833	2.3596	0	3.8302	6.496	8.7479	10.0717	9.2952	3.7438	10.0894
TCGA-5-4434-1	5.6586	10.1236	12.7253	10.9145	9.2641	8.5867	8.2454	11.1367	10.1222	11.3238	4.2715	8.1187	8.7764	8.4167	6.8078	12.0862	8.8	8.5028	10.063	8.7187	9.0214	8.375	12.497	9.7991	9.2421	7.5717	8.741	11.0469	11.1975	8.1455	5.6193	6.1923	7.6288	9.6254	8.9961	6.0713	10.0269	2.9177	10.4663	2.7663	6.3365	2.0584	5.6193	8.0637	8.4747	10.4118	9.9012	6.6605	9.2502
TCGA-5-5420-1	6.3176	11.137	13.7453	12.2707	9.2623	9.6265	7.0493	9.0522	9.144	12.5396	4.0968	7.3801	10.1359	10.55	6.7612	12.7309	9.2914	8.6764	8.8902	8.5683	9.9962	8.9198	10.3249	9.4786	9.613	5.6244	10.2162	9.4139	12.569	8.2328	8.1073	8.2834	7.5482	9.6667	6.5141	7.4775	8.7502	3.5534	9.1779	1.5032	2.1954	0	8.6733	7.7355	9.741	10.4992	9.5002	5.5157	8.7291
TCGA-5-5423-1	6.0959	11.6946	12.5334	12.1378	9.4081	10.2423	6.5853	10.421	9.448	11.8478	2.2213	7.38	8.2904	10.2648	7.1281	10.7393	8.382	7.7378	9.7165	7.3151	10.4975	8.6475	11.1774	9.5754	9.5874	4.3771	6.7247	9.8791	12.2282	7.3349	8.9138	1.6771	6.5439	9.1683	7.8747	5.8432	9.3687	2.2213	8.6182	2.2504	0.7929	0	3.8265	7.3863	7.9407	9.8066	9.0357	4.8128	8.8117
TCGA-5-5425-1	5.3432	12.6319	12.6731	11.6756	8.6612	8.732	7.3636	9.4791	9.6185	11.4464	2.4659	7.7544	7.4988	8.9621	6.1481	13.1524	7.7732	8.939	9.7513	8.3671	9.2848	8.7511	11.8538	9.7739	10.3008	6.5938	8.515	10.3198	12.2014	8.1401	9.5944	4.2976	5.9026	11.5629	8.1372	7.4668	9.4711	2.9611	9.4432	3.4423	2.4659	0	8.7454	7.5948	9.807	10.3141	9.587	10.615	9.6645
TCGA-5-5428-1	5.5877	10.6582	13.7033	12.9143	7.7748	10.2793	4.8113	10.9843	8.3108	12.7018	2.4223	6.7111	8.7336	9.946	7.53	11.5765	5.0176	8.7068	8.9449	8.9192	11.0646	9.9688	10.734	9.338	9.0361	5.6887	3.1454	9.1088	13.6737	8.6231	7.3582	0	3.1454	9.1886	6.902	6.9537	8.454	4.0615	9.5425	2.8445	0	1.8544	2.6397	6.8701	7.5246	10.3629	8.9009	7.5449	7.9428
TCGA-5-5429-1	0	11.0056	12.6379	11.0523	6.9538	8.9962	6.8303	9.7011	8.8467	12.5411	2.4958	7.7549	4.9971	8.8921	6.4522	12.1487	5.6133	8.6131	9.1554	8.2116	9.9883	8.8708	12.1588	9.617	8.7427	6.5397	6.8121	9.6576	12.8379	8.2116	2.283	6.4532	3.8225	5.4442	8.285	7.2089	8.9853	2.283	9.4467	2.071	2.4958	3.8225	2.9929	8.0441	6.5155	10.3685	9.4642	5.6359	9.4403
TCGA-5-5715-1	5.3512	11.9113	12.3562	11.3731	8.2514	9.2341	6.7485	9.909	10.2515	12.1115	3.6681	8.3548	7.3385	9.9218	5.3089	11.3475	7.9111	7.08	9.9675	7.7425	9.1612	7.8391	12.4281	9.6796	10.9423	4.5149	6.6685	11.277	12.0845	6.4795	6.9494	2.5071	5.3786	10.0748	8.5387	7.2074	10.0238	0.8325	9.9776	1.8511	6.3052	0	3.1388	9.0445	6.9494	10.4674	8.5507	5.6716	9.291
TCGA-2A-A8VL-1	7.2662	9.3266	13.1673	10.933	7.6789	7.9936	9.1462	10.7931	9.5941	11.2164	6.8876	8.371	2.7365	9.8713	6.7937	8.9582	9.659	6.9063	10.1405	8.4389	8.5482	8.0395	12.4247	9.8816	10.2965	2.4943	4.0398	12.9653	13.4108	7.55	4.1693	0	0.5992	13.3319	8.2346	6.9669	10.285	7.8656	10.7767	3.4822	4.1275	4.7413	7.7392	8.1664	6.6419	9.5232	10.5116	3.6239	9.3115
TCGA-2A-A8VO-1	7.5578	9.1291	13.2262	11.1631	8.1838	8.0198	8.9806	9.9819	9.6508	11.333	8.0777	8.1969	4.4769	9.8216	7.2034	9.4461	10.5415	6.9994	10.537	8.3721	8.9154	8.2131	12.244	10.0386	10.1105	2.9347	3.5403	12.6622	13.5971	7.2212	5.8945	3.5403	3.269	12.7166	8.5204	7.0143	9.7654	6.8411	12.3736	3.6874	5.9881	3.6204	8.0272	9.38	6.5244	9.6424	10.302	3.9655	9.1223
TCGA-2A-A8VT-1	6.5883	8.5489	12.1367	10.4788	7.619	8.1314	9.4827	9.2781	10.176	10.0294	8.7409	8.9355	4.0711	8.6514	7.7225	8.5404	8.1925	7.7627	10.4259	8.702	7.9001	8.8193	12.0518	11.1476	10.8122	4.7407	3.6319	13.9619	12.6159	7.9373	6.1616	0.7952	2.9973	13.1202	6.6047	6.7047	10.4962	6.5828	10.599	3.4263	5.8111	1.9786	8.5504	7.3103	6.8312	10.3919	10.129	4.0711	9.5082
TCGA-2A-A8VV-1	4.7233	9.0815	13.4981	10.9078	7.6205	8.3476	9.2279	11.195	9.7449	10.9619	8.6611	8.7786	1.7455	9.7088	7.4258	6.4056	10.4774	7.4523	10.284	8.7925	8.7553	8.3202	12.2355	9.9929	10.3726	3.62	4.0876	13.4645	13.6616	7.6747	6.9955	0	2.2525	12.4716	7.7804	7.4328	10.4606	5.9253	10.3788	2.8886	4.9815	4.0876	8.2924	7.8731	5.7087	9.7536	10.7445	4.7233	9.2178
TCGA-2A-A8VX-1	5.4865	8.828	13.2608	11.1816	6.9825	8.0878	8.7886	11.4183	9.6861	10.928	9.3419	7.6975	2.4685	9.8698	7.3824	7.6548	9.8095	7.7321	10.4797	9.1364	11.0117	8.4098	12.2813	9.9638	10.6614	5.1192	2.0083	13.2165	14.1713	7.5463	2.8168	0.5886	1.3285	12.6246	9.0527	6.9767	9.5666	7.3685	10.4294	3.923	4.1397	0.5886	7.4539	9.6764	4.5955	9.2918	10.4457	3.7106	9.2766
TCGA-2A-A8W1-1	6.9181	9.4654	14.5149	11.0286	6.8008	8.0902	9.178	8.2531	9.1062	11.1642	5.3118	8.7569	3.83	9.9551	7.2718	6.8489	7.3358	7.9262	10.2996	9.5378	8.4275	8.7569	11.9896	10.3306	9.5818	3.9228	0.9593	12.6621	13.2398	7.656	4.1315	0.558	0.558	12.2504	7.2218	6.5183	9.5323	7.9676	10.7115	2.457	3.967	0.9593	6.5108	5.4429	5.5339	9.9997	10.1397	3.0968	7.2799
TCGA-2A-A8W3-1	5.8942	9.3167	13.5785	10.3085	7.9707	7.7335	9.0675	10.0666	10.0873	10.9328	2.5624	8.6368	4.3376	8.9296	7.1907	8.95	9.8003	7.8557	10.4018	9.4759	8.8615	8.3936	12.3797	10.7905	10.2193	4.6973	3.1982	13.2332	12.3641	7.3077	5.7036	2.2266	2.9151	11.5241	8.2919	6.1482	10.0036	4.8686	10.2483	3.2958	7.7223	3.0636	7.0561	7.5442	6.5582	10.2024	9.7566	5.0398	8.7467
TCGA-2A-AAYF-1	6.1929	9.4531	13.3156	11.1174	6.1676	7.6535	8.9425	8.8608	9.3676	11.6523	8.5374	8.5324	2.5031	9.7006	7.141	8.4888	9.5913	7.4826	10.2672	8.4973	8.3716	7.8226	12.5758	10.2243	10.3523	2.269	2.6072	12.8169	13.1724	7.5592	5.8549	1.4318	3.2463	13.6212	8.8661	6.0615	10.345	7.6866	11.0618	3.0911	4.1337	3.1802	6.874	8.3845	5.6136	9.7203	10.1356	3.8235	8.7256
TCGA-2A-AAYO-1	7.0224	9.2547	13.3247	11.3948	8.1237	7.9541	8.8639	10.2535	9.8848	11.5439	9.9665	8.0769	4.7099	9.8418	7.2403	9.763	10.0979	7.417	10.6475	8.3306	8.1586	8.1183	12.3739	10.0481	10.0497	3.3095	7.6533	12.4365	13.6125	7.2078	1.8567	2.0518	6.5274	12.5604	9.5484	6.2772	10.0785	7.2382	11.7587	3.8862	5.2763	5.5266	7.7997	8.7742	7.3902	9.7586	10.1528	2.5159	9.2986
TCGA-2A-AAYU-1	6.1803	9.2345	13.4609	10.7144	7.5288	8.0317	9.2313	10.2604	9.9776	11.0856	7.2844	9.0066	3.6353	9.7603	6.8466	7.4541	10.7303	7.1273	10.4729	8.6788	8.034	8.3185	11.9358	10.6638	10.1025	3.2424	2.9581	13.4011	12.7992	8.0433	8.4998	0	2.7918	12.7994	7.8264	7.3154	9.9182	6.767	10.4976	4.5266	5.5191	3.4798	7.6912	9.8511	5.451	9.724	10.327	4.4971	9.1424
TCGA-2F-A9KO-1	5.5743	8.8249	12.6845	10.8523	8.6178	8.6006	9.0496	8.4035	10.1442	11.1975	4.0144	8.81	6.0637	8.5088	4.731	10.8994	6.6952	9.4113	9.9478	8.0882	9.9922	9.2848	11.3913	10.4114	10.3559	7.9857	7.5243	11.1263	12.5205	8.4257	8.433	4.2089	8.7892	5.1693	8.9795	8.9912	9.2685	3.5944	10.4925	4.0018	2.6433	3.101	5.6092	7.0013	9.4918	10.1656	10.8834	1.4591	9.5423
TCGA-2F-A9KP-1	8.527	8.1539	13.6714	10.877	7.2875	8.8816	9.3233	10.39	9.8341	10.5956	1.9683	8.9068	2.2465	9.577	7.1472	5.4549	3.5631	9.0348	10.2014	9.0732	9.7142	9.3456	12.3638	10.9236	10.7812	8.5655	5.0822	11.8495	12.714	7.9674	8.2318	2.4796	2.4796	10.6668	11.3063	8.5302	10.2267	3.0859	10.4722	4.1983	2.6803	5.0463	4.1749	7.2166	4.2399	10.7511	10.6866	4.0354	11.2445
TCGA-2F-A9KQ-1	6.7561	8.6561	12.8513	11.0492	7.1157	8.3711	10.1733	11.4372	10.0516	10.5823	9.5141	8.8613	2.9051	9.4704	6.0802	7.1157	4.3879	8.6461	9.6839	7.2492	9.392	9.5341	12.3187	11.1604	9.9571	7.9999	5.8236	11.7698	12.4865	7.7649	7.5026	3.3607	0.5495	9.8576	10.6405	9.5104	9.6045	3.7064	10.1455	2.638	2.8129	4.0267	4.0672	8.5078	3.5439	10.4292	10.5626	3.2242	10.4273
TCGA-2F-A9KR-1	3.104	10.0309	12.7291	11.1765	8.8266	8.6383	9.5061	8.2612	10.0671	10.5595	1.9446	8.3604	4.3215	8.8915	6.8806	7.9231	5.9928	8.1058	10.731	8.6605	9.4325	8.9646	11.3858	10.7374	10.9693	8.0857	3.022	11.5206	13.0582	7.2924	9.8505	0.5606	1.5358	8.7427	7.5626	8.4649	9.5367	4.1775	10.2755	4.277	3.9746	3.6319	5.2129	7.2704	5.4818	10.4502	10.6463	5.3536	9.2997
TCGA-2F-A9KT-1	1.4308	8.4642	12.7344	11.442	7.3103	8.9515	8.7231	9.4247	10.2776	11.1206	1.0913	8.0651	4.2113	9.3303	7.5517	8.6401	3.9725	9.0206	9.7749	8.4757	9.5431	8.9727	11.2052	10.4847	10.2529	8.4689	1.936	11.3494	12.8417	7.8451	7.7761	2.6059	0.6464	7.9577	11.2545	9.1497	9.2047	4.2547	10.7643	3.6488	2.734	8.478	4.3775	7.0826	4.2547	10.4796	10.4949	4.5614	11.7426
TCGA-2F-A9KW-1	4.8716	7.4369	12.571	10.2352	7.5541	9.1932	7.9664	10.7631	10.1619	11.2122	4.107	8.127	4.3853	8.7353	6.4781	9.1339	6.4667	9.4108	9.9681	8.3048	9.2009	9.8634	12.4923	10.6383	9.904	8.6191	2.5141	10.7735	12.1099	8.0578	7.7387	5.508	2.0502	6.7384	10.8803	5.2145	9.8609	3.5201	9.7085	3.349	2.6407	2.757	5.2546	9.3929	4.3111	9.6904	9.6134	2.9648	12.0188
TCGA-2J-AAB1-1	1.5613	12.1119	12.8882	11.1238	8.1861	7.9729	8.4362	11.2321	10.5161	11.4938	6.031	7.4403	5.5043	8.5286	6.508	13.0829	7.5115	8.1469	10.4816	7.8774	8.3198	7.956	13.0252	9.7822	9.2315	5.7065	7.4842	11.2564	12.7479	6.6721	2.2935	2.5553	5.8105	8.4402	9.2545	6.959	9.4492	2.6704	10.3236	2.7235	3.7743	3.5523	5.0739	8.7846	8.052	9.8028	10.1274	6.184	10.251
TCGA-2J-AAB4-1	3.1694	10.8264	12.5806	10.7558	8.9504	7.7412	8.375	11.9002	10.5473	11.3798	5.0802	7.6744	7.2408	8.8902	6.2581	12.8291	7.5043	8.3409	9.41	7.6833	9.3545	8.6783	12.3814	9.7418	9.9927	6.147	4.8041	11.5619	11.8984	7.196	4.1903	3.2353	8.5416	10.1103	8.9589	7.1497	9.4073	3.7683	10.5128	4.3004	7.4323	2.493	6.0768	8.8812	7.9397	9.9353	10.4944	6.4265	9.8305
TCGA-2J-AAB6-1	1.7395	9.534	12.027	11.5559	7.1431	8.4732	8.493	12.4688	9.6821	11.8592	6.786	7.8248	6.7075	8.8801	6.7547	11.8986	7.482	8.2669	9.6759	7.676	7.9699	8.554	12.8659	10.0861	9.6038	6.6158	5.4101	11.129	12.6518	7.7484	1.4617	0	1.9723	9.8795	8.6848	7.3172	9.5996	3.0032	10.3441	3.3278	4.7717	2.5055	5.1015	7.7484	5.5427	10.2979	9.9503	9.0537	10.1191
TCGA-2J-AAB8-1	1.9336	10.7996	12.0398	10.9	7.9773	8.0761	8.7528	10.9837	10.0208	11.5061	4.5584	8.3828	5.9566	9.0658	5.8749	12.3197	8.9905	7.9826	9.7375	8.587	8.6458	8.769	12.5024	9.8505	9.7635	6.9228	7.4032	11.1718	12.2967	7.6324	7.8121	0	5.4364	6.3213	8.587	8.2376	9.7183	5.4977	10.7287	3.1774	4.0037	3.091	3.8239	8.7967	7.1111	10.2881	9.8461	7.6662	9.6507
TCGA-2J-AAB9-1	2.8935	9.6792	12.7683	10.9272	8.5006	8.0654	8.2972	11.563	10.4309	11.3003	6.7715	7.7791	6.5908	8.8845	6.4676	13.2022	7.2183	8.444	10.132	8.0304	8.7219	8.1925	12.7283	9.936	9.6231	5.8797	7.7289	11.4848	12.2743	7.3848	5.7706	2.0757	5.7128	9.3335	9.1055	7.0651	9.5387	2.0757	10.3431	3.1606	5.0037	3.4123	6.0053	9.1083	8.0997	10.1306	9.8465	7.6152	10.0454
TCGA-2J-AABA-1	2.7304	12.0005	12.361	10.5445	7.8817	8.0514	9.2683	11.0055	10.8993	10.7525	4.8977	7.8894	5.5841	8.2395	6.5041	11.1401	8.3181	7.3834	9.8791	8.194	8.924	8.6277	12.7536	9.848	10.2786	5.8578	8.3845	10.9153	12.2277	7.5517	7.2111	1.8095	5.1218	7.8625	9.13	7.097	9.6293	5.9773	10.5274	4.1606	4.3066	2.9798	6.4807	8.5718	7.8741	10.2049	10.0507	7.7111	10.2095
TCGA-2J-AABE-1	2.4104	10.5801	12.1997	10.9331	7.9231	7.7313	8.6885	11.9342	10.1022	11.0601	6.6567	7.5628	5.9408	8.5707	5.1731	12.1841	8.3265	7.5198	10.1421	8.4021	8.8233	8.0393	12.5285	10.0241	9.7543	5.271	7.3826	11.8286	12.331	7.4142	7.2131	1.5109	5.3604	7.7847	9.0897	7.4298	9.3774	3.9817	10.1733	3.5791	4.8454	3.4417	5.1758	8.8998	5.3164	9.8964	9.5828	3.9817	9.9469
TCGA-2J-AABF-1	3.2487	10.7346	12.4398	10.7309	8.7029	8.0729	8.9237	10.7867	10.1633	10.9674	6.5468	8.2225	7.2341	8.9431	5.9651	12.8224	8.071	8.1684	10.2124	8.0109	8.8285	9.0674	12.4211	10.397	10.3736	6.9986	8.0634	11.7431	11.7886	7.4217	7.2544	3.5833	10.2628	10.5436	9.2329	6.8993	9.6968	3.6662	10.7274	3.6854	4.5218	3.4953	6.1168	8.8442	8.3008	10.17	9.9704	6.5846	10.2566
TCGA-2J-AABH-1	1.4553	11.9387	12.4321	11.0355	8.2024	7.4458	7.9248	11.1703	9.9381	11.7248	6.8793	7.0737	6.5103	8.4032	5.5939	13.1425	8.128	7.6722	10.1286	7.959	8.418	7.4313	12.7818	9.6722	9.004	5.8265	6.0035	11.0432	12.4882	7.4056	3.0711	2.9132	5.7113	10.5084	8.3541	6.3501	9.3129	2.736	10.7199	3.8651	6.2545	2.736	5.7113	8.1809	5.9229	9.7834	9.5776	4.3947	10.0584
TCGA-2J-AABI-1	2.8417	7.6479	12.3863	10.6975	8.7551	7.9054	8.0897	11.7849	9.8587	10.8082	6.6654	7.5169	6.7889	8.7417	5.9673	12.1021	5.7925	7.407	11.0322	8.955	8.3715	8.1182	12.8545	8.8421	9.2372	7.0561	9.0812	10.7644	12.7833	7.3114	2.4206	0.7872	6.6022	9.3866	7.6609	5.6847	9.4842	3.6975	10.3965	2.7575	4.7421	3.2243	3.7373	7.7989	5.839	10.051	10.5587	8.5129	11.1465
TCGA-2J-AABK-1	2.897	11.2046	12.6682	10.984	7.8731	8.0045	8.9421	11.2452	10.0021	11.5327	5.8731	7.7689	5.2469	9.3099	6.1723	12.385	8.6499	7.518	10.4076	8.4103	9.2913	8.564	12.2383	9.7604	10.4221	5.8081	6.908	11.4068	12.8943	7.0505	7.2873	2.6227	7.2306	10.9547	8.1622	7.4163	9.8485	4.0796	10.4324	4.6885	5.2632	4.0424	7.1673	8.6576	7.7227	9.8144	10.525	6.7727	10.111
TCGA-2J-AABO-1	3.0376	9.7655	12.2256	10.9522	7.4168	8.0079	9.0957	12.6366	10.4153	11.827	7.3756	8.0302	5.5445	8.9664	6.2825	12.0733	8.1077	7.41	10.2684	8.3712	8.1892	8.6698	12.2755	9.3864	9.4605	6.2987	6.4386	11.1203	11.9266	7.0919	5.3024	0	4.8602	9.9661	9.1051	7.737	9.2937	3.172	10.5237	2.1235	3.5131	3.87	6.2234	8.6411	7.2969	10.259	10.3343	8.1852	9.8215
TCGA-2J-AABP-1	4.0228	7.8738	13.2854	11.7469	8.5689	8.0007	8.1984	11.083	10.6148	11.8664	8.8528	8.0271	7.9978	8.8675	6.1584	12.193	9.0955	9.0258	10.5125	7.7768	7.811	8.363	12.6825	9.9808	9.2304	7.6541	8.6933	11.4406	12.7822	7.5647	2.8704	0.6098	4.1984	10.185	9.7394	7.0895	10.768	5.1155	9.697	2.8164	7.4522	3.9754	5.7998	10.7007	8.9694	10.1666	10.2826	5.2005	10.1264
TCGA-2J-AABR-1	1.1615	10.6374	12.7381	10.5871	8.5128	8.2481	8.6115	12.1018	10.4306	11.2153	4.9682	8.0933	6.9693	8.8796	6.3247	12.3015	8.5176	8.1096	10.0704	7.9953	8.4011	8.5561	12.5255	10.2088	10.2442	5.8399	8.3196	11.6617	12.0163	7.4646	4.8495	2.4139	7.5094	9.8903	9.4342	6.9259	9.645	3.1763	10.2894	3.6506	6.3686	3.9857	6.3024	9.2848	9.4973	10.1432	9.8599	6.6609	10.0512
TCGA-2J-AABT-1	1.5247	10.3943	13.1711	10.9646	8.7022	8.5683	8.6224	11.3856	10.9973	10.8194	5.2209	8.0123	7.5165	8.5896	5.4604	12.1171	12.7075	7.4561	10.0899	8.7864	8.7513	8.4851	13.0979	10.3178	10.1772	5.6918	6.0998	12.2105	12.0781	7.4091	6.5773	1.171	5.7929	6.704	8.3478	7.4866	9.5557	2.8595	10.743	3.2552	5.564	2.8595	8.7823	9.1465	7.7938	9.9242	9.8061	5.0945	9.939
TCGA-2J-AABU-1	0	8.9874	12.3548	10.5375	7.4746	8.316	7.9223	12.4592	10.1279	11.8764	5.2931	7.9139	5.7966	8.3258	5.2049	10.5528	8.9624	7.5771	10.5756	7.5688	8.0087	8.8474	12.5455	9.157	9.499	6.0553	7.0204	11.0778	11.8408	7.1256	6.8937	2.096	4.2898	7.0325	7.9462	6.9959	9.1653	2.096	10.2545	2.456	5.3328	5.4089	5.5833	8.8198	7.6805	10.1137	10.0014	4.119	9.6791
TCGA-2J-AABV-1	2.053	9.0715	13.6376	11.0133	7.2792	7.2496	7.2046	11.8969	9.7095	12.3817	3.5878	6.3172	5.7271	9.8564	6.5138	13.7039	7.8708	6.7134	10.6504	7.7281	7.521	7.3505	12.1408	8.767	9.0883	5.0222	5.8503	10.9448	14.372	5.0905	3.9235	2.5171	5.8503	7.5697	8.1441	6.8178	9.3334	2.8677	9.5027	2.2134	5.1557	5.1557	6.5533	8.2298	7.8012	9.5489	9.7496	7.6846	10.5311
TCGA-2L-AAQA-1	1.771	11.5135	11.9637	10.9258	7.0803	7.6062	9.2237	11.2473	9.7107	11.6283	4.9985	8.0067	6.2894	8.2586	7.0948	12.2059	6.7653	8.5814	9.7523	8.6538	9.3763	8.1927	11.9924	10.0644	9.6931	6.9873	4.5057	10.7642	12.7974	7.8216	1.1418	3.3575	4.6743	6.4704	8.8476	6.3688	9.3675	4.0605	10.3349	4.5886	4.6968	3.5181	3.9142	8.2143	5.7464	9.9483	10.5676	5.8706	9.9859
TCGA-2L-AAQE-1	3.9416	10.214	11.7991	11.1726	7.5598	8.1362	7.7513	12.1704	10.3857	11.6063	6.4914	7.7078	5.1222	8.4699	7.0128	12.0832	8.1362	7.6949	10.6157	8.2765	8.1899	8.6588	12.5652	10.0821	9.2325	6.2404	7.6852	11.7191	12.6162	6.9572	6.9944	0.9462	6.9572	7.3046	8.1504	7.1342	9.4556	3.5995	9.6428	2.5557	3.8518	4.7522	4.7272	8.3845	7.7014	9.8482	10.2364	5.9581	10.6191
TCGA-2L-AAQI-1	1.2973	11.3137	12.8384	10.5877	8.1085	8.251	8.2837	10.6677	10.2423	11.692	5.4353	7.8199	6.4348	8.5935	5.7003	12.3291	7.0517	7.5809	9.8166	7.9783	9.518	8.1995	12.4187	9.9179	9.8763	6.036	7.9644	11.1521	12.1668	7.6348	6.9476	5.3858	7.6488	9.9063	8.6968	7.4507	9.4545	2.9638	10.3271	2.9126	5.925	3.3549	5.9365	8.5826	6.8718	10.086	10.0132	6.9645	9.8648
TCGA-2L-AAQJ-1	0	11.0758	12.3691	11.1559	7.9486	7.8343	7.974	11.4543	9.8162	11.7936	6.4696	8.341	5.0522	8.7882	4.3858	13.2785	7.041	7.8312	9.8366	8.0916	8.8744	8.2073	12.5203	9.6809	10.0581	5.234	9.1188	11.3219	12.6237	7.1903	3.5718	0.5801	7.3823	6.8866	8.6581	7.1657	9.3121	2.9874	10.2849	3.9514	4.4126	2.6883	4.9403	8.906	7.0518	9.5306	10.0218	5.5558	10.1207
TCGA-2L-AAQL-1	1.5561	10.7211	12.8873	11.441	7.4405	7.6314	7.5601	12.5284	9.6436	12.1666	5.4914	6.9902	4.713	9.5901	5.8753	13.4001	8.6924	7.2141	10.4373	7.4724	8.463	7.7532	12.3249	8.9098	9.6081	4.9728	5.5915	11.2498	13.5	6.5959	3.9889	1.8429	7.7576	9.7547	10.0364	7.4243	9.2762	3.0206	10.553	1.609	5.9795	4.1019	5.667	9.255	7.3347	9.5066	10.2584	6.3436	10.3761
TCGA-2L-AAQM-1	1.9882	9.5242	13.5446	11.9948	6.0245	8.8669	9.7178	13.6094	9.8101	11.711	9.9732	6.867	2.1893	8.7544	4.1834	8.18	10.4699	7.3383	10.1181	6.9103	6.602	8.7524	11.9899	8.9541	10.0358	2.7938	1.1289	10.8127	13.2198	7.2284	7.0331	0.6722	0.6722	12.9104	8.4038	6.5573	10.5377	4.3635	10.8339	2.9146	5.3906	4.882	8.3286	10.2456	5.872	10.0349	11.0541	1.4753	10.3484
TCGA-2V-A95S-1	2.2955	7.5596	13.2206	10.9644	9.3238	6.3767	7.6016	9.3486	9.174	11.8042	1.2036	7.823	4.687	10.645	5.1325	15.6981	7.7018	8.1387	10.6397	7.4348	8.4522	8.3919	12.8846	9.5299	9.4715	6.3654	8.1911	10.3234	12.6011	7.5192	3.0299	1.2036	4.9222	6.933	7.274	8.4893	9.5688	4.3144	9.6042	2.9996	5.7489	1.563	6.062	7.7507	10.7343	10.1481	9.9071	1.2036	9.9787
TCGA-2W-A8YY-1	1.2813	9.2341	13.4708	10.7486	8.2063	8.7808	7.8206	12.1495	9.8975	11.5687	3.3644	8.4647	6.8864	9.649	7.8017	9.9724	10.3347	8.9066	10.0372	8.5985	9.2376	8.9871	12.3352	10.4992	10.2861	8.1199	7.6531	11.3937	12.95	8.2254	1.4794	1.4794	5.2418	6.9915	5.5256	7.352	10.0542	3.8312	10.3931	2.6431	2.3028	7.7546	3.6784	6.2768	6.7541	10.1734	10.0024	4.6209	9.7381
TCGA-2Y-A9GS-1	0.9896	8.5922	13.7973	10.467	8.7491	6.8742	7.8362	10.3102	9.5116	11.0443	7.3237	8.5567	4.7613	9.5453	8.2018	13.9243	7.0879	8.3346	10.7232	7.9422	8.5977	8.6675	11.6603	10.2698	9.7897	7.8279	3.4406	10.6849	11.1021	7.5224	9.1404	0.5781	2.7896	9.2272	8.1741	4.9799	9.3705	2.6829	9.1504	2.7201	2.4425	0.5781	5.6661	8.0155	5.1497	10.6419	10.0799	1.5711	9.2284
TCGA-2Y-A9GT-1	0	8.6407	13.2181	9.7163	9.3955	6.6123	6.8936	10.4286	9.6389	11.353	0	6.7982	4.6559	9.382	4.8447	15.6431	8.6695	7.2445	10.4173	7.5508	5.8676	8.1606	11.2377	9.6725	8.8145	5.6006	6.8773	10.585	11.1601	7.0726	8.2525	0.9235	4.7551	12.1994	8.2652	5.5183	8.9671	3.853	9.8143	2.907	5.0566	2.455	6.5447	7.8489	9.8721	9.586	9.596	5.4607	9.4758
TCGA-2Y-A9GU-1	0	9.1007	15.0692	10.5964	5.4443	6.0274	7.79	9.2465	8.2744	11.3239	6.3263	7.8055	2.3704	10.4459	4.8262	11.8821	7.0163	7.4744	10.6788	7.0711	5.4986	7.2318	12.4148	8.958	10.0424	6.0089	4.2108	10.5321	11.2443	8.0746	2.1166	0	2.1166	10.8691	8.5138	6.356	9.7776	3.0887	9.6182	4.1483	3.5661	1.4159	6.3263	7.7395	6.265	9.9541	9.2002	7.3545	8.4499
TCGA-2Y-A9GV-1	0	8.8808	12.9971	9.5453	8.873	6.619	7.3708	10.1099	9.132	10.9708	3.5848	7.3674	4.5233	9.243	10.1341	15.2876	9.1558	7.7485	9.8973	6.816	4.5755	7.9885	10.7014	9.8385	9.5959	4.3546	4.4131	10.4877	11.0523	7.1866	3.3655	2.1323	1.4287	13.839	8.0588	6.1712	8.748	3.5848	9.9364	3.1596	3.7751	0	6.2694	7.4183	5.9911	10.2756	9.3175	0.8844	8.949
TCGA-2Y-A9GW-1	1.3406	8.4275	13.31	11.0832	8.3752	7.0531	7.2986	11.2243	9.2164	12.1498	3.1148	7.5603	6.4901	9.5662	5.8698	15.3403	8.0266	6.7586	10.6923	7.482	7.3795	8.0766	12.2007	9.3863	8.6744	5.0853	5.4311	10.1001	12.0887	7.3927	4.2191	1.722	4.7163	10.7716	9.0575	7.2548	9.78	2.9812	10.361	2.7311	3.8869	2.4848	4.8372	8.8286	5.2396	9.7392	9.556	2.834	9.2693
TCGA-2Y-A9GX-1	2.0109	8.8486	13.5118	10.0128	8.9262	6.7259	8.0754	10.3812	9.7458	10.9325	4.9113	7.519	6.7585	8.8486	5.1076	14.6109	8.6691	7.8612	9.8027	7.8761	7.6812	8.1188	12.7558	9.8808	9.4925	5.7147	7.0826	10.2801	11.4771	7.5888	5.7476	1.1454	4.1675	10.1999	8.5151	6.7905	9.781	2.9386	10.0643	1.5375	2.213	1.1454	6.296	9.7998	8.7073	10.3949	9.3804	4.0667	8.998
TCGA-2Y-A9GY-1	4.1378	7.7993	13.1445	11.4228	8.8472	7.5123	8.2669	8.1996	9.2076	11.649	7.0173	7.6184	5.3636	10.0657	6.4914	12.4192	7.6987	7.9997	10.8724	8.0502	8.1017	8.7193	10.8254	9.2527	9.9795	7.1042	9.012	11.4013	12.3216	6.7565	8.6304	0	6.5981	3.3371	7.2983	6.0046	9.1905	3.55	8.8967	2.8388	2.0751	1.0505	5.4368	5.7412	9.6944	10.3806	9.9742	2.0751	9.3134
TCGA-2Y-A9GZ-1	0.7507	8.8595	13.5225	9.5251	7.5961	6.6237	7.7772	9.0554	9.0443	11.3139	0.7507	7.8815	5.1063	8.8805	6.9864	11.1644	9.5543	7.6992	10.8113	7.8477	8.1372	8.0207	11.1853	9.7153	8.6814	5.5036	5.2164	10.6967	11.3399	7.7274	9.7199	0	2.9683	11.3877	6.7931	5.2426	8.8488	4.7516	10.5709	3.3689	4.7516	5.5673	5.8148	5.9324	4.2802	9.6308	9.5517	0	8.7676
TCGA-2Y-A9H0-1	1.1707	8.8694	13.5915	10.8967	8.1517	6.8279	7.9006	9.1219	9.193	11.9236	5.4234	7.0822	4.736	8.6443	7.0205	11.9952	5.5051	8.5559	10.5603	7.6835	9.9367	8.2587	11.1317	9.9293	8.3666	7.0822	9.4339	9.982	11.8864	8.2047	7.8916	1.5245	2.249	13.8749	5.9613	7.1151	8.7297	2.7291	9.1868	5.803	2.4274	1.8083	7.16	5.6197	9.3311	10.664	9.4712	2.7291	9.4469
TCGA-2Y-A9H1-1	1.1086	6.4359	13.5085	10.865	7.566	5.8496	5.2608	10.848	8.3789	12.816	5.49	5.11	1.7281	10.519	6.4739	16.1336	6.8224	5.6314	10.94	7.0906	4.3687	6.8802	11.7458	8.3739	8.3789	2.16	4.6602	9.2121	13.8909	3.895	6.1838	0	2.16	7.3782	6.8943	6.6669	8.9371	2.7617	9.4738	0	3.895	1.7281	2.9888	7.3272	7.2194	9.2834	9.623	2.9888	9.4644
TCGA-2Y-A9H2-1	1.5942	8.4504	13.6866	10.6723	9.5324	6.9967	8.6571	11.3078	10.0347	11.9546	2.0104	8.3866	5.2988	8.8918	5.5987	13.3062	10.1301	7.8178	10.1584	7.9967	7.7918	9.2968	12.6499	8.5912	10.0566	6.7551	3.6565	10.991	11.7634	7.5683	4.7682	3.0121	10.9548	8.9939	8.4231	6.473	9.1065	4.0573	9.8569	1.8398	4.6857	5.2613	4.9675	6.9679	6.8654	10.0292	10.2794	4.5982	9.2244
TCGA-2Y-A9H3-1	2.8487	7.8174	14.4667	11.7441	7.103	6.2608	6.5279	11.8213	8.9325	12.2873	6.3731	5.9494	3.6048	11.0132	5.6968	13.7841	8.3101	6.1643	11.6801	6.5743	4.9438	7.7934	12.036	8.4187	9.3632	3.6048	9.1809	10.2282	13.1025	2.2394	3.078	5.6261	5.347	11.1046	9.5822	7.2976	9.8186	4.1993	9.7578	1.8251	4.619	4.8225	5.3024	8.9103	8.2987	9.4296	9.8343	9.1307	10.1326
TCGA-2Y-A9H4-1	0.9708	7.7095	13.5528	10.0535	8.091	5.9643	6.368	11.2414	8.3162	11.8248	0.9708	6.7744	5.3	10.3694	9.2954	15.2626	5.697	7.5995	11.0812	7.4251	7.7422	7.4332	10.9396	8.9155	7.7153	5.0302	3.1176	9.4389	12.1872	6.571	7.6348	0	1.5459	10.9501	7.958	6.2086	8.0859	2.2749	9.7739	1.9912	3.8519	0	3.8519	7.4332	6.3846	9.934	10.0351	3.1176	9.2787
TCGA-2Y-A9H5-1	1.1689	8.9918	12.5298	10.2528	8.2526	6.6203	7.9844	10.0553	9.7099	11.6734	3.0859	7.5276	4.8931	8.8291	6.6023	14.7728	5.3991	7.8064	9.9904	7.3948	8.5383	7.9697	12.5571	9.7658	10.0219	5.2174	6.2222	10.2498	12.0037	6.9611	2.4248	1.1689	5.9726	11.4672	8.4561	6.9611	9.5604	4.2078	10.6664	3.7979	2.9757	1.8061	6.015	9.477	6.476	9.774	9.1991	3.5375	9.2113
TCGA-2Y-A9H6-1	0	8.3546	13.9221	10.7578	8.0833	6.1069	8.0662	11.2984	9.1758	11.762	7.9816	7.5185	5.5013	10.684	4.9907	14.8083	6.0756	7.1041	10.2734	6.9052	4.9322	7.3459	12.4255	8.8345	9.3475	4.7463	5.8725	10.2508	12.5547	7.6674	1.983	1.983	4.7463	11.6088	9.45	6.7357	10.4851	3.8368	10.7634	2.2813	5.4776	2.4409	6.1375	9.2246	6.5662	9.72	9.8318	3.7603	9.3077
TCGA-2Y-A9H7-1	0	7.84	14.0985	10.5651	8.2669	6.8782	7.6437	9.4658	9.2713	11.9111	1.1	7.3368	5.3176	8.8278	7.0508	10.4874	4.3533	7.5007	10.288	7.9575	8.3974	8.3375	12.2234	9.7866	8.443	5.2756	5.8192	9.7978	12.4896	7.6229	5.3783	0	3.8799	11.2432	6.2241	7.5322	9.7866	3.9878	9.9531	6.0228	3.3431	1.7168	5.7595	7.7737	5.3584	10.0813	9.5072	0	9.3817
TCGA-2Y-A9H8-1	1.2288	8.1144	13.3627	10.3259	6.0481	6.2526	7.1956	9.2231	8.8131	11.7562	6.611	6.5708	5.1941	9.493	7.4545	13.7306	8.0205	7.6429	10.3757	6.8482	8.1456	8.4774	11.2518	9.7351	10.0207	5.1941	8.1039	9.7156	11.6978	7.812	2.3309	0.7415	7.8034	12.3874	7.348	6.3509	9.5393	3.783	9.8266	7.086	3.0687	2.5117	5.0258	7.8461	8.7582	9.7521	9.3157	1.5924	10.2332
TCGA-2Y-A9H9-1	0.6504	8.7363	13.8493	10.8734	8.5471	6.6121	7.4349	10.4505	8.815	11.7248	0.6504	6.8155	3.6961	9.3195	6.1214	14.6937	8.6672	8.4611	11.2144	6.4895	7.3056	7.2741	11.5134	9.1805	8.6951	5.3529	3.4921	9.5107	11.6253	7.6627	7.6987	0	0.6504	12.3875	6.6938	5.1824	8.8528	3.4921	9.6855	2.9175	3.2545	2.4742	5.9529	6.0798	6.6535	10.4256	9.8724	0.6504	9.0093
TCGA-2Y-A9HA-1	1.2101	8.6991	13.7973	10.4676	7.9915	6.4758	8.0413	10.7833	8.7052	11.8531	3.5246	7.6199	3.7758	9.2568	8.3341	12.2714	7.9965	8.0759	10.4832	7.8591	8.2989	8.3712	11.0913	10.6712	9.717	6.1946	2.6448	10.6931	11.8843	7.0766	5.6575	1.2101	1.4601	9.2329	8.9199	7.3292	8.9252	5.1884	9.7931	6.6472	3.1507	4.1043	3.7289	7.5271	2.9198	10.2489	9.5611	2.5401	8.8215
TCGA-2Y-A9HB-1	1.1337	8.1438	14.4579	10.2995	8.4525	6.0721	7.5035	10.0388	9.3849	11.1344	3.6259	7.4881	3.694	9.683	5.3265	13.8711	8.5727	7.7264	10.8234	7.4492	6.3294	7.8285	11.8522	9.3823	9.2125	4.8905	4.9192	10.281	11.8792	6.831	4.4528	1.1337	2.5303	7.9519	7.9623	5.8056	9.4566	3.2264	10.4326	2.7434	2.6722	0	6.2636	8.324	8.6347	9.6275	10.1177	6.3612	9.3311
TCGA-35-3615-1	4.5089	13.8661	13.5086	11.4772	8.1806	8.4115	8.285	11.4132	9.3738	11.8588	3.995	7.9231	6.4283	8.7213	7.5408	10.5227	6.7707	7.5803	9.7151	7.659	8.7268	8.6177	12.2398	10.361	10.1736	3.935	7.2269	10.5536	12.5702	7.7401	7.8539	1.7111	5.1339	12.3149	8.51	6.4174	9.0707	3.0264	9.7185	2.5316	2.4721	0.7223	4.7717	10.2274	7.4308	10.3088	9.4428	12.242	8.9845
TCGA-35-4122-1	5.329	10.3969	13.3212	13.491	8.4748	10.9306	5.9326	9.6796	9.1391	12.7443	6.4165	6.8209	9.3888	10.4246	7.2158	11.7546	8.9424	8.9959	10.0427	9.031	9.9766	8.9788	11.0097	8.8883	8.5384	6.4165	8.3995	9.3942	13.0266	8.3515	6.9379	2.1756	5.6795	7.6256	7.5959	7.4707	8.6529	1.5898	8.6329	1.8572	2.4653	0.5874	2.591	7.9902	9.7812	10.9541	9.4481	7.4081	8.9409
TCGA-35-4123-1	2.1741	8.6349	13.0529	12.4002	8.4856	9.586	7.4202	13.0552	9.1007	12.2081	4.0711	6.7152	8.3963	9.5417	7.3724	14.0427	7.6369	8.4996	10.0649	9.2465	9.6315	9.6947	11.5127	8.9294	9.3771	6.4367	7.0137	9.5194	13.0262	7.9833	2.0264	2.9235	5.6864	8.5461	7.9808	5.7467	8.7275	3.1545	9.1584	1.7035	5.1751	0	3.2902	8.1774	11.6923	10.5257	9.1869	6.7212	9.7016
TCGA-35-5375-1	0	9.0235	13.3239	12.7607	8.6736	10.3487	7.7166	11.1376	8.0385	13.7903	5.1	6.3183	6.7637	10.5045	5.4953	10.7268	8.6217	8.9574	9.652	9.227	10.3803	9.4309	11.0145	8.5678	9.7776	6.9305	8.4492	9.5723	14.3241	9.34	10.5329	2.7114	5.1905	8.1722	7.8292	7.0318	8.5929	2.4435	9.282	2.1544	2.4435	3.3044	3.5968	7.3686	9.3886	10.3089	8.6814	5.1	8.8295
TCGA-38-4625-1	4.2282	9.9456	12.9844	11.7062	8.8161	8.1513	7.8972	8.5615	9.4206	11.6364	2.0348	8.2679	7.9209	9.3351	7.756	9.5197	8.4132	9.6798	9.7784	8.689	9.6744	8.8403	11.2697	9.7457	9.7811	7.11	7.9508	9.9794	12.8918	8.0735	0.8835	1.0884	5.2113	8.3184	8.1824	8.1122	9.3895	5.0611	9.0441	2.25	6.9185	0.6445	3.9146	6.3141	8.5807	10.8103	9.0395	4.1616	9.4123
TCGA-38-4626-1	8.3351	12.4551	13.0785	11.464	8.9456	7.9117	7.8615	10.8514	10.3428	11.1471	3.4829	8.096	8.194	8.8491	6.2564	11.0232	9.5053	7.7269	9.7712	7.6081	9.4174	8.6843	12.6231	10.3852	9.6448	5.5242	6.2065	11.3186	11.4998	7.2033	6.25	5.9976	3.9522	8.2508	10.0127	6.25	10.1782	3.6219	10.3461	3.8705	4.462	0.2942	5.8183	8.6027	7.8871	10.4508	9.6561	7.6396	9.4648
TCGA-38-4627-1	1.4978	9.6206	12.7852	11.0315	8.673	8.8339	6.5523	12.5589	10.2837	12.171	5.9778	8.0406	8.5839	9.2593	6.2385	11.9938	8.9157	7.3225	10.046	7.6053	8.1577	8.0703	12.8357	9.8614	9.4168	3.8579	7.056	10.3404	12.3792	7.5586	6.0747	1.8294	5.3493	7.759	10.0795	7.5835	9.7374	1.0666	9.8466	2.0049	3.6217	4.3716	4.7883	11.053	7.306	10.6931	8.6947	10.419	9.4131
TCGA-38-4628-1	7.0148	9.2041	12.9232	12.6737	8.2603	10.3213	5.9351	10.9373	9.4331	12.189	1.819	7.1103	5.799	10.1429	6.7297	11.8829	7.5481	7.5651	9.369	7.206	9.903	8.8442	12.5932	9.3621	10.2239	4.681	3.9578	11.1229	12.3863	7.7331	1.179	7.9291	2.8721	11.4357	8.0303	7.4235	9.7593	0.7067	9.4004	0.4203	5.8941	0.9621	1.9428	7.0803	5.1348	10.3905	8.8502	6.9087	9.4416
TCGA-38-4629-1	1.6397	9.436	12.9597	11.9732	8.1963	10.8241	6.5203	11.9113	9.8245	12.4099	5.7029	7.5671	9.0711	9.3867	7.482	12.5331	10.3141	8.8982	10.4277	8.2229	9.7156	7.9364	12.239	8.5032	8.8369	5.1482	8.2243	10.0592	12.5886	7.7605	1.7733	1.6397	5.6343	9.2938	8.1708	6.8489	9.4467	1.7733	9.7171	1.1612	3.6769	2.1128	2.4685	8.8432	9.4195	11.3096	9.1206	5.736	9.8615
TCGA-38-4630-1	4.1925	7.8913	13.6285	10.2731	9.2142	7.7618	8.6839	11.7066	10.4784	12.0262	2.0364	8.3392	6.1591	9.317	5.2125	10.3025	7.7838	8.9562	11.165	9.9444	9.3325	9.8574	11.7072	10.5923	10.4485	8.6175	5.7889	13.0298	11.4323	8.8542	4.8975	4.0453	5.4735	7.7455	7.7441	5.8511	10.5173	6.0951	10.1874	3.391	1.3511	3.6966	4.373	11.2492	7.6893	10.6729	9.4055	4.3418	9.7796
TCGA-38-4631-1	2.0493	8.9593	12.8952	12.6844	8.0091	8.6623	7.2211	10.7811	9.1407	12.2055	2.0493	7.1363	6.8527	9.5976	6.4159	13.2358	6.0301	9.6814	10.2836	8.0309	9.8392	9.4403	11.3448	9.4354	9.17	8.6426	8.1592	10.5798	12.3847	9.2729	1.3615	8.9684	4.4198	7.9462	7.112	8.1109	8.7332	1.3615	10.1304	3.7709	2.0493	2.8636	3.3809	7.8415	7.5827	10.0104	9.3804	2.8636	10.0935
TCGA-38-4632-1	4.3842	13.0456	12.5979	12.6292	8.0736	8.5709	6.7121	9.6821	9.4304	12.3824	1.3387	7.0164	7.2662	9.2823	7.9099	10.3656	10.594	9.4589	9.0668	8.9128	9.4884	9.1429	11.1209	8.993	8.4142	6.6497	7.1072	10.2047	13.1339	7.9135	1.3387	0.8194	6.2174	9.3566	9.8142	6.7036	8.9082	1.3387	8.5563	2.7017	6.4113	0.8194	2.2701	9.5052	8.5996	10.8042	9.5906	6.4993	8.743
TCGA-38-6178-1	4.6543	10.789	12.3772	10.601	9.0601	8.5702	8.454	11.8603	9.7777	10.8512	5.4303	7.905	6.9388	8.0606	5.6784	10.7299	7.5621	7.0534	10.3222	8.5493	8.8297	9.4938	12.2409	9.9017	10.2747	5.2048	8.3186	12.1687	11.5654	7.3509	8.4754	3.834	4.0532	10.0364	8.8711	5.735	10.2022	3.2601	9.7013	2.059	3.6668	1.3562	5.174	8.8197	6.3038	9.9951	8.8902	8.4595	9.15
TCGA-38-7271-1	6.595	11.4286	12.9843	10.95	9.038	8.7785	7.4252	11.462	10.533	11.258	6.1156	8.1889	8.005	8.7225	6.1141	12.1052	8.3317	7.2561	10.454	8.2692	10.4007	8.9828	11.9502	10.2378	9.9639	5.0725	11.7283	11.5912	12.6302	7.2489	4.3745	2.6588	9.8617	9.071	9.4565	5.8567	9.6786	2.0134	9.8943	2.6863	4.2066	0.815	4.8627	9.433	10.4978	10.1992	9.4813	9.0422	9.6172
TCGA-38-A44F-1	5.1394	10.3078	12.6763	10.817	9.3417	8.0606	8.7665	11.6722	9.8409	11.6875	5.0428	7.3796	6.6402	9.0219	6.3813	12.2621	8.5763	7.4936	10.2041	8.0881	8.3851	8.8577	12.2814	10.0386	10.2454	5.1394	10.2027	11.0853	11.7929	6.7126	6.3784	6.0706	8.7585	6.1769	10.6472	6.3882	9.8703	5.0919	10.1208	2.9224	4.5748	1.9463	5.4342	9.5205	8.3401	9.9982	9.9548	9.1184	9.771
TCGA-3A-A9I5-1	2.5365	8.2168	13.2777	11.4799	7.738	7.7621	7.5869	11.6263	9.5975	12.2692	6.4402	7.5147	3.6328	10.0569	7.1905	12.9282	8.1513	7.5704	10.5603	7.9972	7.9904	7.8246	13.0303	8.8536	9.6522	6.014	8.0569	10.4501	13.1341	6.7038	4.7447	3.6328	6.1665	11.1381	8.8176	7.6843	10.0496	4.5734	10.1551	2.9824	6.8759	4.6444	6.3369	8.9893	5.8734	10.1057	10.3322	7.2674	10.645
TCGA-3A-A9I7-1	1.8221	10.9928	13.0683	11.0498	8.4271	8.1507	8.7207	12.0095	10.2616	11.3096	5.2065	7.9082	6.1183	8.5639	6.557	12.172	10.0051	7.6685	10.8911	7.9872	8.8093	8.5831	12.5489	9.8806	9.7917	6.0278	9.2588	11.4031	12.2385	7.0025	3.2408	2.8757	7.4242	7.7975	8.7382	7.9752	9.8728	3.3039	10.3866	3.731	5.3177	3.033	6.5608	8.4464	8.2157	10.0286	9.8735	6.9492	10.5811
TCGA-3A-A9I9-1	1.4328	10.8557	12.5183	11.6963	8.0805	8.1251	9.1962	13.0123	10.2736	11.3796	7.1677	7.364	6.5877	9.1254	6.4922	12.2437	8.504	7.8625	10.3017	7.734	8.05	8.8328	12.4521	9.6789	10.1651	6.5446	8.2538	11.9786	12.9985	6.9134	4.4193	2.3121	5.8494	9.6829	8.6352	7.3136	9.6375	4.1697	10.6468	3.5487	5.5857	4.2999	6.2439	8.5678	7.6592	9.6928	10.0194	6.0478	10.5949
TCGA-3A-A9IB-1	1.3854	9.5343	12.7482	11.185	7.9849	8.178	9.1274	12.5525	10.0694	12.1523	6.6806	7.9096	6.9347	9.2152	6.4719	12.7693	8.6133	8.106	9.6481	8.2676	8.2059	8.4332	11.9998	9.4167	9.884	6.8465	3.8382	11.0102	12.4927	7.4787	6.9107	5.1888	3.9173	8.2562	9.5058	6.4868	9.4718	3.2426	10.3601	3.4669	3.6656	3.619	5.6605	9.3901	6.0857	10.4802	9.891	7.3276	10.1838
TCGA-3A-A9IC-1	2.156	8.7618	12.7309	11.2886	8.5931	8.0616	8.1195	12.4294	10.1439	11.1504	5.1323	7.5895	6.1622	9.152	5.2726	12.7781	9.0867	7.5329	10.4593	7.5291	8.3979	8.3851	12.7403	9.4282	9.6129	6.6617	5.5371	11.441	12.5103	6.7504	5.1724	1.7946	3.5685	7.9393	9.4507	7.3265	9.5008	3.6274	10.0814	2.7428	6.2111	3.6274	4.9826	8.3375	6.5058	10.1928	10.1495	4.7901	10.4938
TCGA-3A-A9IH-1	2.7672	11.5876	12.6062	11.4068	7.9543	8.0544	8.8407	12.4805	10.1015	10.9894	6.4031	7.7696	5.7968	8.6459	7.0097	13.1163	7.7333	8.5919	9.8554	7.6661	9.1094	8.6694	12.7118	9.7543	9.1756	6.1356	5.7968	10.9844	11.8167	7.1173	6.3697	1.1121	5.3533	9.5065	8.8216	6.7685	9.4652	3.4168	10.0026	2.5536	4.1728	3.8242	5.533	9.1105	5.9126	10.0424	10.2534	7.3473	10.055
TCGA-3A-A9IJ-1	3.6672	9.9512	14.0053	11.7774	5.6268	7.6889	8.2446	12.2903	9.3325	11.6991	8.9441	8.0287	2.533	9.4784	5.0093	7.1167	11.0202	7.0831	10.5661	7.5319	5.8427	7.7401	10.2774	9.2429	9.9329	2.3939	0	11.2271	13.193	5.9583	7.5319	0	0	14.2064	8.2364	7.6963	10.144	4.084	10.0164	1.093	7.0254	4.084	9.473	7.8398	6.383	9.5981	10.8233	5.7602	11.66
TCGA-3A-A9IL-1	2.7862	9.6743	12.9741	11.5553	7.7114	8.4625	9.468	13.0748	10.5679	10.8253	4.0012	8.0341	4.6513	8.971	7.1038	9.1327	10.6716	7.612	10.6438	7.1335	7.2191	8.3437	11.5551	9.9113	10.0739	2.4031	3.9521	11.6518	13.355	7.1057	7.0773	0	4.4885	13.4444	9.8514	7.1057	10.7333	4.1825	10.673	3.4559	6.6697	3.8485	8.82	9.6174	6.2992	10.1735	11.6652	3.4838	11.139
TCGA-3A-A9IN-1	4.001	9.5866	12.3779	11.4527	7.7764	8.2347	8.7897	13.5588	10.1579	11.4874	6.5628	7.2173	4.4065	8.9999	6.1392	8.8581	10.6426	6.7754	10.8134	6.8567	8.0522	8.1136	11.7868	9.4984	9.8038	3.6493	4.3667	11.3403	13.5577	6.6566	7.3509	1.45	3.0884	12.6377	9.9276	7.0763	10.3616	4.1015	10.4058	2.8528	5.5779	7.2395	9.0959	10.9851	7.0002	10.0379	10.0536	7.5418	11.1783
TCGA-3A-A9IO-1	6.4914	10.6078	13.1158	11.2341	6.7628	8.6338	9.4189	12.6594	9.3943	11.4397	8.4476	8.2944	3.1308	10.0147	3.5236	8.5144	12.1249	7.082	9.9468	7.7526	7.1571	8.2411	11.5786	9.23	10.6444	1.0247	4.5387	11.2633	12.2921	6.2578	4.6015	0	3.8529	12.7562	8.93	7.5995	10.6011	4.3685	10.6923	3.4422	4.046	4.9053	9.8188	9.3435	5.6479	10.5891	10.1936	3.3661	11.174
TCGA-3A-A9IR-1	7.6438	9.8208	13.1611	10.6978	5.2285	7.9652	8.5483	11.1274	9.7533	11.107	8.1479	8.2329	1.7697	9.4552	6.5395	7.6388	11.2697	7.5932	10.5347	6.7876	3.5018	8.3426	10.4843	9.9733	10.6686	1.4443	2.7023	11.8094	12.2442	7.2262	5.9922	0	2.2591	12.6477	7.9085	5.3793	10.533	3.8847	9.4963	2.8875	11.6745	3.587	9.3117	9.3491	5.4147	9.8485	10.5084	3.264	11.8723
TCGA-3A-A9IS-1	5.9829	10.2035	13.1122	10.5414	5.6718	8.1338	9.391	12.7219	9.6677	10.8524	7.9231	8.3799	1.8976	8.4053	5.0707	6.083	12.0377	6.5286	9.5942	7.0024	7.1847	8.0935	10.2134	10.6025	10.4624	3.9994	1.71	11.6414	12.2864	7.6373	7.2378	0.5403	1.4944	13.3865	6.7334	7.2636	10.541	3.0478	10.5197	2.9263	3.7298	4.7973	9.7986	7.5664	4.3278	10.0902	9.7846	2.5844	10.9517
TCGA-3A-A9IU-1	0.5255	9.4959	12.0749	11.0591	7.7887	8.0573	8.6299	12.6943	9.9911	10.8262	7.2741	8.2591	5.8389	8.8719	5.8912	12.03	7.3105	7.2984	10.139	7.4181	8.0138	8.8026	12.9349	9.9992	10.551	6.347	7.539	11.5797	11.9729	7.2617	7.7801	0.5255	7.6909	8.1606	8.4102	7.0145	9.1845	2.3087	10.3362	3.0527	3.8259	3.8699	4.6021	7.346	6.2421	10.0592	10.1316	6.913	10.5381
TCGA-3A-A9IV-1	1.4242	10.4508	13.811	11.373	7.5145	8.9162	9.6183	11.5335	9.873	11.6497	7.4041	7.6293	4.8611	8.5456	5.9873	7.1655	10.5514	7.0541	9.6105	7.1079	8.4117	7.7205	11.8927	9.693	10.1239	5.2063	3.7385	11.0799	12.2647	8.0789	8.3083	0.6427	0.6427	12.6279	7.7732	7.1767	10.3459	2.8427	10.408	2.4946	5.9187	5.139	9.2486	7.7205	3.544	10.3459	9.8211	3.0525	9.9915
TCGA-3A-A9IX-1	1.9481	10.162	12.8693	10.529	8.4332	8.3106	8.9532	11.4644	10.5331	11.223	7.2908	7.9306	7.3462	8.6973	6.0832	11.5154	8.3327	7.7617	10.2752	8.4686	8.3253	8.8288	12.3271	10.3484	10.4437	5.1909	9.0889	11.6901	12.1694	7.2096	5.9789	2.0932	7.8384	9.5848	8.6305	6.958	9.7062	2.833	10.4772	2.4105	5.4821	3.3775	6.5246	9.1136	9.1607	10.1229	9.8535	6.6589	9.8757
TCGA-3A-A9IZ-1	2.7966	10.7006	12.0771	10.6998	8.4252	8.2318	7.5155	11.9073	10.7425	11.7801	6.8045	7.9315	5.5576	8.3582	4.8956	12.3876	5.8456	8.6205	9.2525	7.1599	9.3576	8.7205	12.0029	10.0495	9.7913	7.3229	3.8463	11.1552	11.7728	7.5516	7.7086	2.238	4.8334	7.2473	8.3384	6.2637	8.4863	1.9906	9.684	2.9845	3.5121	3.919	5.1067	8.0332	4.7952	10.2202	11.0828	7.059	9.4184
TCGA-3A-A9J0-1	2.651	9.4977	12.0253	10.8877	7.9521	8.3848	8.1593	11.8259	10.0331	10.5577	6.4178	8.1688	6.5293	8.4923	6.4312	12.6866	7.6933	7.8268	10.0345	7.8763	8.0786	8.1846	12.9925	10.1894	9.6675	7.1552	8.6352	11.1037	12.1141	7.542	8.271	0	4.0282	6.8197	8.2486	6.8596	9.6034	3.8281	10.8895	4.3194	3.4639	3.3188	4.1187	7.7475	6.3634	9.6834	10.9862	6.5457	9.8462
TCGA-3C-AAAU-1	2.7037	9.7772	13.3803	11.1893	7.1175	7.6942	9.1521	11.5291	10.48	10.443	7.9327	8.8019	5.897	8.4631	7.7789	8.4158	10.283	7.9225	11.0343	8.6591	9.4973	8.8349	13.1762	10.4163	9.8891	8.0796	6.2308	12.562	12.2946	8.1756	0.7564	2.0363	3.3163	14.245	7.0136	6.8422	9.9303	3.7074	10.5883	2.425	5.5707	3.2655	9.0834	6.8722	4.2936	10.6546	10.0048	3.7074	10.9483
TCGA-3C-AALI-1	3.1065	9.6678	11.8524	11.4061	8.4695	7.9535	8.7136	13.2414	9.6936	11.272	7.1202	6.405	5.6885	8.3447	7.8073	11.0933	7.4057	8.3056	11.2796	7.7571	6.5206	8.2266	13.0892	9.6678	9.8732	9.157	7.8485	11.6783	12.4949	7.8586	8.4695	1.8949	4.9243	10.6159	8.7628	5.6732	9.6832	2.0917	9.8666	2.3273	7.0801	3.0124	4.2845	7.7315	9.4247	9.3877	10.6809	5.6103	10.9732
TCGA-3C-AALJ-1	0	9.5592	13.2043	11.3067	8.5349	7.4292	9.1485	12.5161	9.6548	11.0046	9.2554	7.4959	6.2354	8.983	7.0168	10.682	6.8023	8.9984	10.3068	6.6413	7.754	9.4771	11.9837	10.0423	10.1712	7.3592	7.2518	11.2085	12.6917	7.4139	3.4559	0.931	5.3214	10.3455	8.3388	6.3197	9.5347	9.3666	10.1395	3.5131	6.4451	3.1953	5.3854	7.7661	8.9436	9.7414	10.0947	5.6941	11.2759
TCGA-3C-AALK-1	1.1643	8.8796	12.8953	10.5767	7.9201	7.4797	9.0697	13.929	10.2916	11.7054	3.8732	8.3219	5.9305	9.4422	7.155	10.1818	9.0749	8.0361	10.355	8.3946	8.0896	8.6917	12.4908	10.188	10.3635	6.768	7.192	11.5572	12.8827	8.0131	5.95	3.2763	3.7003	10.138	8.6373	7.0862	9.2731	5.5266	10.3171	2.5461	5.7088	2.361	4.2941	8.0292	7.2868	9.5773	9.9175	6.6892	10.4781
TCGA-3E-AAAY-1	1.7815	10.9244	12.8614	11.3334	8.7663	7.9722	8.5391	12.1672	10.0729	11.3099	6.6714	8.0618	6.7905	9.4293	5.8906	12.5567	8.7451	7.7904	10.324	8.1262	8.3014	8.8856	12.3002	9.6094	9.819	5.3739	7.2539	11.372	12.4012	6.9182	6.2588	2.1418	7.8767	8.8108	9.7203	6.9526	9.6702	4.0103	10.5245	3.7757	5.6226	3.1377	6.1833	9.7918	8.4516	10.2015	10.1937	6.4317	10.3063
TCGA-3E-AAAZ-1	2.2448	11.4103	12.8462	10.7292	7.4129	8.0377	9.3372	11.696	10.3432	11.116	8.2261	7.9918	5.3841	8.3862	6.7309	10.4601	11.8543	8.0024	10.2878	8.7692	8.825	8.407	13.1338	10.1132	10.1567	6.7986	7.6939	11.4192	13.0525	7.176	3.9621	0.4584	4.1255	7.0994	8.3101	7.1722	9.9531	2.804	10.3032	2.1568	4.7035	3.084	8.0762	9.1787	6.6126	10.2319	9.5822	5.397	10.0956
TCGA-3K-AAZ8-1	0	8.4833	13.3919	10.3379	8.9753	5.5443	7.1397	10.9434	8.8767	12.2271	1.0892	6.9596	3.0582	10.5273	7.8818	15.6245	5.8565	7.9669	11.2917	7.3619	6.226	7.0422	12.0761	9.1911	9.0902	3.1527	3.861	9.7859	12.7109	7.5816	0	0.6451	2.957	9.4101	6.2476	6.4094	9.7514	2.957	9.6303	2.6514	3.4787	0.6451	3.4787	7.6069	6.8511	9.849	9.2564	2.6026	8.9177
TCGA-3M-AB46-1	0.095	3.0319	5.7366	6.5765	1.3403	2.0028	2.2394	4.7139	2.3981	8.4756	0.1629	2.3335	0.1215	3.3051	1.7492	6.2197	0.1354	3.7361	4.0234	1.9214	3.7528	3.7058	4.7021	3.4359	4.6508	2.3678	2.1829	4.5598	9.9405	4.9417	2.2719	0.3865	1.3477	0.305	2.285	2.7259	1.5537	0.0325	3.0502	2.5726	0.1972	0.1707	0.4282	2.1778	0.5735	4.0445	1.9612	0.0412	3.1055
TCGA-3M-AB47-1	0.0421	3.1284	7.4875	6.4524	1.2715	2.0177	1.9059	5.0794	3.7696	7.1898	1.3411	2.2749	0.2733	2.1856	1.7868	5.3029	1.4858	2.12	4.4849	2.1092	4.6887	2.8549	5.8208	3.0663	3.2118	0.6746	3.9617	3.9634	9.2784	3.0914	1.1397	0.1342	0.771	0	2.7309	2.4537	2.3307	0.0571	3.2204	2.9357	0.1622	0.2892	1.0965	4.0842	2.0581	3.6461	2.3618	2.0785	2.6749
TCGA-44-2655-1	4.9917	14.1371	13.5562	11.0263	8.5615	8.505	8.3183	12.4354	9.788	11.749	2.7436	8.2405	6.1948	10.2132	7.3522	11.4386	6.99	7.6147	10.0338	7.9932	9.1202	8.8131	12.7334	10.0568	10.2451	3.9301	8.0647	10.5023	11.0694	7.6524	8.8733	1.0257	7.3948	10.8642	8.8884	6.0501	9.2275	2.3628	10.3451	3.0975	1.492	1.3526	4.3337	7.8072	7.0921	10.3546	9.7633	10.191	9.0992
TCGA-44-2656-1	5.4263	11.1948	12.8299	11.1926	9.478	8.0075	7.9506	10.7006	9.5958	11.3907	3.2737	7.8109	7.9999	9.007	6.1189	11.2857	9.304	8.167	10.0837	7.9327	8.0959	9.1466	12.022	9.9682	9.561	6.3768	10.1693	11.1119	11.066	7.2369	3.0559	1.2356	5.7138	10.6281	7.8805	5.211	9.8243	3.3523	9.7215	3.1341	2.2611	0.8583	4.1538	7.5626	10.496	10.1277	9.4752	4.8123	9.2959
TCGA-44-2657-1	7.4663	11.0359	12.6653	11.1768	9.8186	9.1636	7.6059	11.4354	9.8431	11.4132	5.2188	7.488	8.6231	8.6329	5.7248	11.8427	8.9155	7.6607	10.0618	8.5134	9.8154	8.6809	11.5422	9.7393	10.0859	5.3433	11.4406	11.815	12.0238	6.8467	2.3296	2.947	9.3955	9.1294	9.5101	6.0612	9.3127	3.378	10.2807	2.9842	3.1785	1.8815	5.3193	9.4833	10.4646	10.1783	9.6408	10.6191	9.6114
TCGA-44-2659-1	6.0947	11.8345	12.8906	10.4906	9.2317	8.2559	7.4405	9.5079	9.4456	11.6483	4.8309	7.2041	7.0418	8.3743	5.1921	11.4336	10.8748	7.6909	10.2787	7.7446	8.3059	9.2127	11.4661	10.3276	9.6264	4.4543	9.4558	11.651	11.2035	6.9833	2.0939	1.3975	5.0025	8.9776	9.3125	5.6729	10.0822	3.6371	10.4997	2.67	2.3923	0.7258	7.1619	8.1976	9.5117	9.7123	8.9076	4.0034	9.347
TCGA-44-2661-1	7.1951	11.455	13.2077	11.7977	9.7128	9.4479	7.6332	10.2808	10.0082	12.194	5.8972	7.1856	8.6769	9.8617	6.1951	12.6031	9.5769	7.5385	9.0015	8.5842	9.8624	8.5932	11.0896	9.9803	10.1267	5.0099	9.8063	10.8232	12.5472	7.5422	4.5295	3.5906	7.2139	7.4969	8.6735	6.885	9.1685	3.8041	9.9617	3.3137	5.3697	0.5659	4.7515	9.3799	9.7907	10.4573	9.4764	11.0318	9.1995
TCGA-44-2662-1	3.2658	10.3529	12.3318	11.6856	7.7957	8.9038	8.4277	10.8934	9.6341	11.3011	7.0254	7.8371	9.8095	8.8676	5.7652	10.2739	7.7532	7.9917	10.1227	8.2652	9.1138	8.7713	12.3544	9.7832	9.8999	8.2836	8.377	10.6648	11.1081	7.4731	0.7809	1.813	3.7235	9.5145	7.0094	5.7101	9.6771	4.8937	10.0036	2.3344	2.0813	2.9677	3.8724	7.8189	6.2421	10.8636	9.1634	5.1632	9.6038
TCGA-44-2665-1	0.9626	10.7825	12.2055	10.9266	9.3505	8.4999	8.0285	10.8608	10.3723	11.8878	6.154	7.801	8.4162	9.6203	6.8464	11.8458	7.3424	7.9357	9.7146	8.2121	8.3443	8.2598	11.81	10.2674	9.6666	5.3183	5.5256	10.8011	11.7718	7.611	8.0277	1.9435	3.6305	7.6993	8.4596	7.4403	9.1734	3.0207	9.9015	2.431	3.0207	2.7426	5.465	9.6273	6.7577	10.457	9.0183	6.5099	9.0051
TCGA-44-2666-1	7.3172	13.756	13.3086	10.7239	8.8911	7.8789	8.6052	10.6234	10.17	11.1412	1.9706	8.1986	6.4553	8.0293	7.4551	9.0437	10.3074	8.9507	9.5282	8.7968	8.9422	9.1214	12.1417	9.9154	9.9676	6.5091	7.7338	11.2798	12.1438	7.5045	7.792	0.8751	4.3051	9.2053	9.3571	5.4164	9.9668	3.2236	10.2844	2.7071	4.3352	0.5029	5.0125	7.1536	7.9365	10.1933	9.8877	7.5502	8.6108
TCGA-44-2668-1	1.8989	11.0129	13.6012	10.5713	9.5921	8.1651	8.1857	11.4244	9.9013	11.8651	4.1637	8.5176	8.5568	8.7253	5.8297	12.8546	6.4959	8.763	9.8416	8.5154	9.0631	8.6232	12.227	9.7101	9.314	7.671	8.0119	10.6737	11.4298	8.5919	2.3489	3.0173	5.2628	9.7241	7.5854	7.0564	9.7016	2.6913	9.9834	1.6891	3.6709	1.0647	4.0494	7.3997	9.5757	10.9119	9.0068	6.4105	10.0724
TCGA-44-3396-1	5.3436	11.3069	13.1174	11.4724	9.1487	9.2603	7.8806	11.4871	9.8982	11.4365	3.5534	8.0181	7.9992	9.0406	7.9343	12.4719	8.5547	9.117	9.8999	7.8194	9.8805	8.8033	11.7784	10.1052	9.5699	7.1653	10.4939	10.8608	11.8265	7.7891	7.8209	1.0832	5.9458	9.224	8.6984	6.5456	9.837	3.6848	10.1181	2.8359	4.2404	0.9223	5.2449	8.1959	9.4379	10.688	9.7673	12.3507	9.9552
TCGA-44-3398-1	3.9599	11.9199	13.4378	11.8007	9.0508	9.4243	7.2908	11.0452	9.616	12.7991	5.6755	7.3777	8.3376	10.076	6.8886	11.5639	8.5568	7.6511	8.8364	8.1567	9.2708	9.2827	11.4453	9.5753	9.7909	5.1574	7.7999	9.9442	12.7164	8.3203	2.8065	1.1921	6.7211	7.8489	8.8458	7.5192	9.4342	3.7916	9.9498	3.5387	2.2793	3.4955	5.4108	8.5085	8.1523	10.9384	9.3161	7.2084	8.9606
TCGA-44-3918-1	4.6454	11.2068	12.5043	11.5747	9.5376	9.3241	6.6338	11.2574	9.7274	12.7736	5.9005	7.5121	9.3094	8.8989	5.9527	12.7443	8.5875	8.0863	10.1425	8.2651	9.434	8.9763	11.4927	9.8753	10.2519	5.8345	9.9804	10.3844	12.3346	7.9987	4.2422	6.4271	6.5019	8.0598	8.1992	8.3039	9.2955	3.2886	9.774	2.498	5.5356	2.0183	4.271	10.3582	10.0747	10.1337	9.2645	5.9636	9.2483
TCGA-44-3919-1	5.5896	11.5179	12.474	10.8288	9.0179	8.9729	8.1791	12.0647	9.7243	11.4195	4.3584	7.7974	7.9813	9.3524	6.7062	12.0485	8.2954	7.5645	9.8015	7.6534	8.812	9.4469	11.4527	10.432	10.3848	6.3855	9.1176	11.2157	11.9188	7.413	7.7633	4.2142	6.7107	10.0633	8.9701	5.9724	9.3409	2.633	10.4686	3.7805	6.2987	1.5613	4.7558	8.1092	9.1099	10.576	8.7304	11.5179	9.5693
TCGA-44-4112-1	4.2227	11.928	13.236	11.2255	8.8755	8.8581	6.625	10.7088	10.0201	11.6495	3.7058	7.8348	7.1857	9.8634	6.6067	11.101	7.358	8.4462	9.6529	7.9163	9.2167	8.8342	11.6843	10.0268	10.4821	5.7006	8.4312	10.3957	11.8979	8.7193	7.1896	0	3.0407	10.2992	8.4839	7.3077	8.5855	3.3557	10.0212	2.5655	5.2306	1.9302	4.7817	9.1438	8.0708	10.3736	9.8585	6.7579	8.8669
TCGA-44-5643-1	3.549	9.6558	14.1055	11.159	7.8822	9.7644	8.7524	8.8495	11.0113	10.1762	4.1159	9.3431	5.0737	9.2554	5.9377	9.6877	10.6473	9.7227	10.3563	9.985	10.6093	8.4547	10.7252	10.0065	10.4916	9.1859	8.4124	10.879	12.3632	8.3786	0.6447	3.324	7.1482	8.4124	7.5933	8.117	10.037	3.9679	9.7217	5.6338	2.6018	1.0887	2.6018	7.341	8.2214	10.7175	9.9713	2.4613	10.4962
TCGA-44-5644-1	3.7693	10.517	13.1179	10.2945	8.2616	8.028	8.326	11.6613	9.44	11.5837	3.2698	8.5446	6.2507	8.6221	5.1148	10.8829	6.1326	8.3258	10.6703	7.9409	8.9123	8.9651	12.2613	9.7518	10.262	8.0095	7.8356	11.7982	11.9282	7.9013	9.0141	6.5252	1.8718	12.812	7.3273	6.4283	10.596	4.193	9.9856	3.4054	6.2253	1.8718	5.3304	7.7356	6.8251	8.9784	10.1784	4.8545	9.6409
TCGA-44-5645-1	7.884	12.7028	12.765	10.2657	9.3567	8.62	8.6009	10.4174	10.0248	10.6464	5.259	8.84	7.7249	9.0466	5.6376	11.1052	8.3727	7.4451	10.4727	7.4919	10.3794	8.7077	11.8543	10.6219	10.3987	4.616	11.0856	11.9528	11.5307	7.3056	3.0804	2.6237	7.9888	7.3212	9.3892	5.2804	10.0492	2.6237	10.3505	3.3064	2.6237	1.4442	5.6536	8.2449	7.8521	9.9894	9.5612	11.6781	9.304
TCGA-44-6145-1	2.4388	12.8283	12.1782	11.2409	8.6583	8.5482	9.17	11.6436	10.228	10.9954	4.6072	8.536	7.535	9.4699	5.8228	11.8615	8.6651	8.8041	10.2432	7.8474	9.0178	9.0266	12.2477	9.6933	10.2384	7.2833	10.3615	11.4309	11.2221	7.932	8.0502	0.7064	7.3574	9.5919	7.9833	6.9267	9.5451	2.5978	10.1452	3.0124	2.2601	0.7064	4.0145	8.2698	10.4305	10.9079	9.3784	6.9192	9.4916
TCGA-44-6146-1	4.9228	11.8795	11.9913	9.9479	6.9824	7.5003	8.215	10.6941	9.9041	10.6145	5.0263	7.804	5.0062	8.8095	6.6154	10.4696	6.5118	8.2975	9.592	7.3882	9.1832	8.2101	13.5541	10.7435	10.1672	5.2651	9.6187	11.7893	10.2842	7.275	7.6536	0.9279	3.6184	4.6904	9.5247	6.6926	10.6249	1.4881	10.5543	3.7138	1.7032	0	5.3474	5.5133	6.7781	10.4329	9.7962	4.9858	9.4679
TCGA-44-6147-1	5.5347	10.9554	12.6175	10.6798	8.7825	8.9449	8.8492	11.7803	10.0639	11.6252	4.0744	7.8891	7.4128	8.6592	5.8103	10.2476	8.3757	7.9605	9.8879	8.0042	7.7459	8.906	11.7722	10.2372	10.5187	5.9589	10.3345	11.928	11.8236	7.5283	8.0103	4.331	6.8952	9.503	8.8777	5.9204	10.1975	3.2011	10.587	2.9458	5.447	1.6717	5.6333	9.7473	8.2178	9.9704	9.3735	8.1135	9.3901
TCGA-44-6148-1	6.4202	12.4031	12.9886	10.2434	8.4188	8.5213	9.4368	11.3686	10.2415	11.1852	6.0286	8.0849	7.4652	8.9696	6.0985	8.9494	8.1892	7.452	10.2923	7.9969	8.607	8.4589	12.1303	10.5104	10.9077	3.2587	10.1015	12.0398	11.8896	7.2125	5.3824	4.5545	6.2781	6.447	10.8413	5.7269	10.4514	2.5413	10.4292	2.827	1.0506	6.0286	5.3449	8.4786	7.2125	10.2818	9.8881	13.5855	8.988
TCGA-44-6774-1	4.7561	9.8207	12.7747	10.7145	8.2827	8.4454	8.0561	11.7328	10.5274	11.1919	5.7788	8.1661	7.643	8.8861	4.7092	11.7105	8.966	7.8548	9.6856	7.906	8.974	8.6661	12.6851	10.4091	10.0324	5.4203	8.8312	11.8136	11.2748	7.5602	6.7282	3.2272	3.2272	10.3942	9.2321	7.2525	10.2298	3.2272	10.3873	2.5187	3.3637	0.9482	5.5113	10.2542	6.826	10.6534	9.2299	12.1153	9.1329
TCGA-44-6775-1	5.7	10.2759	12.1627	10.5274	8.9996	8.1811	8.541	11.3503	9.8387	10.9932	4.1423	8.0249	7.881	8.4773	6.7715	11.0778	8.5702	8.4915	9.5432	7.8275	8.6248	9.2073	11.8979	10.3625	9.8193	6.7279	9.2617	11.345	10.7766	7.6932	8.9679	7.4894	4.261	9.68	7.9116	6.8402	9.4608	2.0104	10.5746	2.0354	6.047	2.1807	4.5367	9.5703	7.1936	10.5879	8.7159	7.7885	9.4742
TCGA-44-6776-1	6.9356	13.7395	13.3415	10.5682	6.944	7.8101	8.4655	12.4957	9.9326	10.8388	3.467	8.4458	3.8728	9.4935	4.9622	9.7748	5.7204	7.6847	9.8384	7.5194	8.0163	8.382	13.2096	9.4849	9.9036	2.9002	7.0573	11.2003	11.6338	6.516	10.2175	0	4.0078	11.7629	9.2188	6.0986	10.2245	2.9002	10.1742	2.925	0.7811	0.7811	3.6432	7.9082	6.5931	10.1333	9.4288	11.4534	8.9851
TCGA-44-6777-1	4.6248	10.9808	12.4626	11.0869	8.7648	8.3859	8.2193	10.5063	10.2172	11.6082	5.7723	8.2603	9.5046	8.4106	5.8542	11.8918	9.3258	7.6313	9.9778	7.6913	8.1945	8.6161	12.4244	10.1771	10.1243	5.8533	9.8957	11.2131	12.1589	7.8576	2.0553	1.3663	6.0834	10.0928	9.568	6.3011	9.7753	0	9.9573	2.0842	5.1586	4.0228	4.6552	9.5109	7.7095	10.8368	9.02	5.3934	9.327
TCGA-44-6778-1	6.0243	11.441	13.2834	10.8212	9.5828	8.3732	8.9993	10.1378	10.315	10.7566	10.7347	8.4564	7.4448	9.1407	5.4309	11.2824	10.1516	8.1072	10.0857	8.4848	9.3807	9.7227	11.6887	11.1026	10.8472	6.7238	10.5626	12.1266	10.9467	7.5015	7.3582	2.7465	7.6906	10.7932	9.7356	6.293	10.32	3.1067	10.1305	2.7708	5.1401	0.7088	7.0343	7.7598	9.8727	10.509	9.3724	3.7751	9.7955
TCGA-44-6779-1	0	8.2772	12.289	10.3523	8.7739	7.5008	7.8686	11.9135	9.8099	11.6898	4.1486	7.6684	7.5989	8.2434	6.0521	12.2751	9.0373	8.36	10.1637	7.5071	8.0703	9.1967	12.5349	9.8453	10.3149	5.5615	6.3344	11.1535	11.0031	7.2818	1.3751	0.8456	4.6386	7.4751	5.8674	4.684	9.2372	0	9.3277	0.8772	2.5315	0	4.684	7.4622	9.9315	10.5277	9.3419	0.8456	9.7867
TCGA-44-7659-1	8.1995	12.9517	13.0181	10.4146	8.6971	7.995	8.4941	10.2482	9.7565	11.3557	2.2439	8.1586	6.3657	8.6115	5.7799	9.8634	6.4667	8.25	10.152	7.3237	9.1255	8.3259	12.2882	10.3343	10.9883	4.6817	9.5748	11.4006	11.8952	7.3959	4.503	2.803	5.7764	8.3657	7.6097	5.6745	10.5241	6.0931	10.1136	3.2679	2.2439	1.697	5.0175	6.8499	7.1749	9.9378	9.749	8.9227	8.7203
TCGA-44-7660-1	2.6932	9.1613	13.4829	11.3821	8.1371	8.4288	8.7158	11.7878	9.4598	11.7204	5.5103	8.4305	5.2799	8.994	5.8517	11.0606	6.897	8.351	11.259	8.42	9.5139	9.1623	11.286	9.9902	10.9018	8.5389	8.1542	11.2242	11.7669	8.5258	6.8609	3.3579	4.5928	10.055	7.5654	6.4944	9.6032	4.6178	10.6619	4.1662	4.1556	2.4922	4.69	10.8333	6.7412	10.0999	9.7272	5.5367	10.9413
TCGA-44-7661-1	4.8633	11.7941	12.8814	10.5764	9.091	8.2594	8.7647	11.7962	9.8559	11.1939	4.1077	8.2387	8.3128	8.3602	6.0211	11.1494	10.107	8.7704	9.7558	8.4337	9.408	8.5798	12.0832	10.3889	9.9371	8.039	6.6257	10.6632	11.904	7.7287	5.3785	1.1694	6.6484	8.3185	9.026	5.7065	9.3366	4.6466	10.5081	2.8194	4.6821	1.1694	4.5148	8.0961	8.0978	10.8888	9.3926	7.2758	10.0405
TCGA-44-7662-1	2.7906	8.9425	12.2927	10.8484	8.7176	7.9237	7.9475	12.7742	9.629	11.328	4.9353	8.077	6.993	8.3823	5.6047	12.0085	6.5806	9.0227	10.0989	8.1997	8.6817	9.8431	12.2758	9.9965	10.6751	7.2219	9.0528	11.1859	11.659	7.9113	6.9795	5.2137	2.6616	9.9019	9.0916	6.3952	10.2044	3.5058	10.1362	2.7506	4.421	2.5199	4.9071	9.3444	7.9429	10.4823	9.3411	10.5136	10.3377
TCGA-44-7667-1	1.9987	10.5662	13.0601	10.7875	8.084	7.3878	9.5007	11.7094	9.4781	12.156	4.9983	8.4928	6.2837	9.666	6.8087	10.0648	7.6081	9.3036	10.4059	8.4808	7.9851	9.3573	11.7229	10.8351	12.3811	8.4246	7.8185	11.7794	12.4979	8.2729	7.4659	7.35	2.4136	10.864	8.017	3.4135	10.5267	2.5835	9.712	1.9043	1.2214	2.5835	3.4579	7.1716	6.402	10.9042	9.2223	11.3396	9.4848
TCGA-44-7669-1	5.6459	10.1886	12.1844	10.5552	9.0911	8.0198	8.9679	9.6558	10.0865	10.1668	8.0232	9.7687	6.7264	8.8226	4.3065	9.4605	9.3591	9.1216	10.1825	8.4283	9.9863	9.7306	12.1378	11.1939	10.7194	8.3022	8.9344	12.1801	10.3417	8.2896	9.0374	0.3859	5.4573	12.3831	7.6508	6.3131	10.0668	3.1155	10.5843	3.341	2.8347	1.1549	7.1813	7.4902	8.3189	10.3576	9.7518	7.3962	9.7451
TCGA-44-7670-1	5.5847	9.4345	12.7172	10.8268	8.6838	7.4311	9.2212	10.6033	9.2417	11.3422	7.1651	8.6707	5.5939	8.8793	5.0257	12.3502	5.9733	9.3618	9.9367	8.8193	9.2895	9.1505	12.227	10.0984	10.3515	8.6081	7.5737	11.7372	11.4051	8.4191	7.5041	4.5587	5.8551	9.8825	7.2019	6.6781	9.9096	2.3274	10.4228	2.1488	6.0628	1.1613	3.4037	7.3677	7.5309	10.8378	8.6892	12.0529	9.6972
TCGA-44-7671-1	3.9827	13.4351	13.5332	10.7871	7.3705	8.244	7.9352	11.8426	9.9632	10.8689	4.7461	8.4294	5.1174	9.3926	6.099	8.3355	6.9492	8.089	10.2449	8.189	8.7955	8.327	13.0917	10.406	9.7972	4.3151	6.3064	11.3491	11.1703	7.1641	9.4963	3.1501	3.8628	11.5532	8.6526	6.2477	10.2628	1.3648	10.2161	1.7142	1.8159	0.705	4.1711	8.4812	5.7947	10.1485	9.4856	13.5896	9.1292
TCGA-44-7672-1	3.9493	11.0835	12.6505	11.2248	9.1516	7.923	8.3956	11.3887	10.0525	10.9786	5.3376	7.962	7.9277	9.1664	6.2013	12.3019	7.6222	8.4223	9.8981	7.8686	8.9107	8.6581	12.3164	9.9365	9.6532	5.9613	11.133	11.0629	12.0722	7.0077	6.1236	2.6031	7.9369	8.9305	9.6124	6.5048	9.7781	3.0051	9.7704	1.7661	6.0743	0.4756	4.5152	9.0659	8.868	10.174	9.1267	10.8314	10.0948
TCGA-44-8117-1	5.169	9.9009	12.4877	11.4078	7.512	7.8378	8.995	12.8552	9.4893	11.1134	3.1383	8.105	6.3151	8.5375	5.889	10.2323	7.3476	8.4364	9.8376	7.9072	5.0098	9.7065	12.5862	10.1674	10.6233	5.5265	7.475	11.9174	13.2391	7.188	6.6951	5.5174	4.2198	11.1787	8.983	5.2146	10.6203	2.4157	10.4557	2.7473	5.0731	1.29	4.5924	8.8236	7.4843	10.4628	9.2731	8.5228	8.936
TCGA-44-8119-1	5.9301	9.7969	13.17	10.5623	7.7114	8.3962	8.286	13.4259	10.2357	10.8497	5.0935	8.5315	8.7779	8.7224	5.0296	10.933	8.0112	8.0829	9.635	7.1656	6.9706	8.6297	11.7985	10.5848	10.3894	6.7056	9.5444	12.4572	12.1832	7.6409	6.6725	0	3.5907	12.7587	7.8932	5.5393	9.8151	2.5197	9.6746	3.7565	4.0461	2.7057	4.1351	8.6363	7.9341	10.3468	10.0984	13.8658	9.2166
TCGA-44-8120-1	4.2002	11.6961	13.2707	11.1102	8.9298	8.2614	8.0338	12.4109	10.0538	11.7091	3.7672	7.6238	6.7784	8.7759	7.1434	11.9367	7.4474	8.8979	9.6147	7.844	6.8291	8.9446	12.1125	10.215	9.9916	4.9927	7.7644	11.0313	11.4205	7.3316	1.085	0	5.7088	12.0641	10.5909	5.4833	9.5606	2.3001	9.6634	2.4768	4.6502	0.8805	4.601	8.6555	7.1094	10.2552	9.5728	14.0077	9.5944
TCGA-44-A479-1	5.4451	10.5707	13.0451	10.4761	9.5011	8.5573	9.3985	10.6548	10.2681	10.7625	4.3431	8.2802	6.995	8.828	3.6913	11.0164	8.5132	7.7249	8.8636	8.337	8.6252	9.2117	11.1589	10.1663	10.9587	7.3764	11.4145	11.2702	10.688	7.7015	4.6344	6.6966	7.2476	11.0488	8.3345	6.7355	10.0186	3.87	10.2885	3.6612	4.2601	1.7093	5.0839	8.2211	9.968	10.9102	9.5877	13.1975	9.7486
TCGA-44-A47A-1	8.0391	12.4731	13.0202	10.5284	9.1563	7.7883	8.6166	9.2779	9.298	11.3792	5.2026	7.501	7.1366	8.6482	6.9684	11.6792	7.4385	8.1472	10.2424	7.8758	9.6072	8.3327	12.2652	10.0455	10.2746	6.6479	6.9159	11.5431	12.9083	6.3907	2.1961	3.3522	5.0325	9.5795	8.2331	4.7047	9.9906	4.2797	11.0969	3.5115	4.7602	2.0252	4.2016	7.6555	7.2718	9.6399	9.4419	4.5867	10.1394
TCGA-44-A47B-1	7.8304	11.3374	13.0083	10.0371	8.0462	7.7059	8.8228	11.6616	10.0938	11.0657	4.4626	8.0115	6.7553	8.7941	4.2549	11.0244	6.0816	8.0115	8.8229	7.4269	9.0987	9.878	11.8962	11.1143	11.4963	7.3136	6.55	12.1024	11.5155	7.7546	7.1819	3.2492	3.1797	11.8731	8.0728	7.0021	9.8062	5.4882	9.891	4.4237	4.2751	1.2287	4.4916	7.1819	9.0348	10.5712	9.625	12.7547	9.2591
TCGA-44-A47G-1	4.8957	11.828	12.568	10.8718	9.6265	8.2298	8.484	11.6068	9.8399	10.909	3.5768	7.3611	8.6999	8.9402	6.3143	12.3638	8.2814	8.5595	9.4714	8.5857	8.7079	8.9351	12.5262	10.2122	10.1594	6.8872	10.5753	10.6807	11.3104	7.401	6.3497	5.6741	6.9953	9.3405	8.3768	5.4069	9.9413	3.9964	9.9463	4.362	3.8884	1.1048	5.1271	7.7828	9.829	10.6407	9.8623	6.9822	9.5366
TCGA-44-A4SS-1	0.6358	9.2983	12.0862	11.3162	9.0927	8.0111	8.97	10.6257	9.7482	10.9435	5.0254	7.4413	7.2393	9.0421	6.2343	11.9967	8.2738	8.7564	9.8659	8.4713	9.7547	8.631	12.9799	10.5568	9.8206	7.728	7.4367	11.1977	11.1068	7.7052	9.1683	1.685	11.499	6.04	8.2104	7.1744	10.3267	3.3806	10.39	3.4095	2.1121	1.685	5.0254	7.9767	9.2294	10.5132	10.0224	5.6523	9.7867
TCGA-44-A4SU-1	3.0078	9.8874	11.9873	10.4844	9.3157	8.6409	8.5163	12.8829	9.9593	11.5041	4.4369	7.3065	6.817	8.8299	6.5763	10.7607	6.7619	7.5318	9.8088	7.9181	9.1431	9.8186	12.1055	10.3033	10.0461	5.5112	10.093	11.8517	11.3695	6.9157	9.4261	5.0818	7.2718	9.9016	8.9539	6.5176	10.1127	6.345	10.6133	3.9436	4.8431	1.5252	4.8665	8.2111	7.0698	9.8335	9.8981	12.2332	9.4563
TCGA-49-4486-1	6.1796	13.6168	14.18	11.7406	7.8208	8.7129	8.1291	11.7645	8.7908	11.1179	1.7344	7.9053	4.084	10.2038	8.0472	10.3681	4.6783	7.294	10.3819	7.3539	9.3678	8.7014	12.4895	9.6462	10.523	3.3186	6.4227	10.175	12.4255	7.0517	7.4282	3.4992	3.3186	12.2789	7.6641	4.1929	9.1679	3.1122	9.6694	2.2621	1.8718	0.7355	3.2697	8.1461	6.9813	9.6263	10.2978	10.0015	8.645
TCGA-49-4487-1	5.0813	11.729	12.7185	11.265	9.0477	7.9285	8.5907	11.267	9.7932	12.4547	4.7611	8.1922	6.9737	8.8591	6.778	12.1944	7.1206	9.7202	9.8719	7.765	9.536	10.0972	12.0901	10.1027	10.6422	8.1111	10.6968	11.682	12.1944	8.221	6.1987	6.8736	8.6661	10.157	8.3864	6.6974	9.8444	3.8559	9.8123	1.4606	4.5175	0	6.9833	12.085	10.0429	10.3472	9.3229	14.4447	9.3969
TCGA-49-4488-1	5.8998	11.051	12.2315	11.76	8.4494	8.2826	6.5445	12.9819	8.6708	12.2051	3.6714	6.9054	6.8422	8.5404	7.437	12.3651	5.5161	8.2724	9.5526	7.9896	7.7792	11.14	12.0798	9.4833	8.7949	4.6136	7.3307	10.3961	12.7576	7.7152	7.6269	2.2231	7.1032	9.9874	8.7999	6.7069	9.8195	2.6175	8.7293	0.8061	2.4337	1.3031	3.2936	7.4012	9.0679	9.652	9.1962	7.7302	9.1762
TCGA-49-4490-1	4.3686	10.2612	12.6424	11.6666	8.5879	8.8907	7.7213	13.2599	9.4841	11.4631	3.8181	7.5418	5.2646	10.0596	5.8497	11.9882	7.0952	7.4598	10.872	8.0031	8.6157	9.0672	12.9515	9.5396	10.155	3.9979	6.1913	11.5263	11.9532	6.9498	8.4861	4.8621	5.0773	9.4785	9.6412	5.579	9.7345	2.917	10.3774	3.2968	3.0855	1.9291	5.1168	9.4067	6.848	10.0909	9.6446	9.6293	9.4245
TCGA-49-4494-1	3.6601	11.6472	13.1433	12.4208	8.1703	9.1434	6.8328	12.7039	9.7486	12.0594	4.6998	6.7093	5.2446	9.6191	7.4167	12.8771	5.6956	8.2772	10.6067	7.6906	8.7503	8.4429	12.5026	9.5752	9.025	4.6019	6.3105	9.7514	13.2499	7.4329	7.447	1.4349	4.2822	7.2431	8.0015	6.9168	9.1713	1.579	9.0721	1.6102	5.975	0.6488	2.7396	7.6786	8.7417	9.8055	9.1193	11.1302	10.1213
TCGA-49-4501-1	6.8405	10.8437	13.0215	11.5746	8.7315	9.3399	6.9048	11.6719	9.6998	11.8835	6.8439	7.7393	6.7264	9.8761	6.7772	11.4983	8.6157	7.1506	10.0258	7.9374	9.5918	8.5903	12.2257	9.6883	10.0025	3.2001	8.4003	11.6909	12.2987	7.3176	7.264	1.9658	7.4865	8.4304	8.9645	6.0953	8.9902	2.1488	9.6294	2.8182	2.9269	2.0602	4.984	8.8609	7.9818	10.6017	9.2375	7.6184	9.4821
TCGA-49-4505-1	2.5289	8.9189	12.531	11.7642	9.0245	8.4599	7.1391	13.0105	9.8316	11.9524	4.9556	7.6397	7.877	9.31	7.4578	12.0019	8.311	7.409	10.6666	7.9211	9.1666	9.4252	12.2652	9.5275	9.4809	3.708	7.81	11.092	12.7149	7.3002	1.818	1.265	5.965	9.4532	8.853	5.1955	9.5542	3.2781	9.5093	3.1448	1.9285	2.2168	4.8889	8.5695	9.1952	10.3707	8.4472	7.1314	9.4439
TCGA-49-4506-1	3.6021	9.8113	13.829	12.3864	7.2836	7.3625	6.9922	9.1938	9.664	12.9507	5.392	8.3511	6.7975	9.8689	9.0557	11.7824	7.9457	8.7929	10.2284	9.5056	9.3914	8.5769	11.7092	8.8109	10.0846	6.2445	8.5311	9.3673	15.1918	7.6637	1.9206	0.8447	6.267	7.1075	7.5762	6.7179	9.5629	3.6486	9.306	3.4741	3.938	0.8447	8.5678	6.8078	10.3526	10.9962	9.8534	6.0328	8.9264
TCGA-49-4507-1	2.1567	7.1823	13.1418	12.3696	8.4683	8.1911	8.3592	10.7742	10.2061	11.9574	4.8241	6.9397	5.8512	9.8778	6.7138	13.6307	7.0679	8.7925	10.5896	8.9113	9.1031	8.7079	11.9257	8.569	10.0849	7.6431	8.2063	9.8825	13.7636	7.8755	2.1567	4.0501	5.0962	8.7198	8.0829	6.3381	8.8037	3.7498	8.8766	0.4433	3.891	1.2531	4.9585	8.0607	10.6705	10.3368	9.9324	4.1658	9.8369
TCGA-49-4510-1	5.9686	10.4647	13.5142	11.6723	8.9181	8.0997	6.5782	12.1505	9.9741	11.3459	4.4432	7.5156	7.0044	9.1859	6.8693	10.2202	11.5692	7.5651	9.9746	6.5967	10.2164	8.6385	11.9971	10.0766	9.3416	4.057	8.3218	11.8282	12.6346	6.488	7.4247	7.0116	3.6058	10.552	10.0183	5.9238	10.0961	4.1891	9.6297	3.3842	5.0552	0.7125	5.1096	10.8284	6.9828	9.497	9.7819	16.0037	8.4472
TCGA-49-4512-1	7.5705	11.6049	12.2206	12.0301	8.5928	7.9967	7.7308	12.2375	9.8899	11.1582	6.5188	7.0904	6.2971	9.2845	7.2372	8.8403	7.5351	7.8886	10.3905	7.7305	10.0119	8.3288	12.1477	9.3824	10.0883	4.9885	7.5994	11.5949	12.6449	6.2541	2.6737	2.4885	5.9832	10.9836	9.2986	5.7559	9.1288	5.3013	9.5217	3.6123	3.1188	2.276	4.6779	8.8547	5.5345	9.9739	9.8253	6.5309	9.575
TCGA-49-4514-1	2.8321	11.746	13.5795	11.2564	7.4736	6.4879	8.1336	11.8897	9.6802	10.8505	4.4368	7.3773	4.4368	9.2796	6.6671	12.2165	6.3727	8.6562	10.574	8.648	8.8166	8.7412	12.7861	8.6452	9.357	7.4101	9.0799	10.8373	12.3173	7.1553	8.3928	4.982	8.1306	10.4696	8.4026	6.5598	10.5254	2.2707	9.2011	2.0671	4.217	0.8197	4.5353	7.9944	8.7819	10.237	9.5211	9.8525	10.2461
TCGA-49-6742-1	5.0794	11.4886	13.1968	10.4534	7.4368	6.8373	8.633	9.7192	10.4051	11.4694	5.0794	9.0203	4.2401	9.9586	6.6018	11.6566	5.9749	8.5578	9.6446	8.1249	9.1791	9.2284	12.5395	9.9672	10.5346	6.4996	5.3928	11.9532	11.6889	7.5616	8.1516	8.3058	2.947	10.1181	8.7094	7.5387	9.6064	2.2414	10.1287	3.5577	3.4188	4.4999	9.6432	7.1185	6.7797	10.7235	9.8333	5.2866	9.6324
TCGA-49-6743-1	3.9681	12.8699	12.3197	10.495	7.7684	8.4236	8.1215	9.5782	9.9594	11.6737	7.0537	8.6115	6.7092	8.899	7.2854	10.3616	8.1454	9.0306	10.0104	7.9816	9.9244	9.1191	12.5482	10.2073	10.705	8.2129	9.0675	11.7658	10.6614	8.546	8.2129	11.9032	5.2232	9.6877	8.5013	7.8074	9.8303	2.5566	10.4159	2.5738	1.6647	0.6254	4.8416	9.5036	7.8856	11.1887	9.0095	7.7969	9.9866
TCGA-49-6744-1	6.7742	10.1249	12.8178	11.1073	9.3173	8.596	7.9252	10.5856	10.7236	11.2108	4.1121	8.0429	7.8653	8.8888	6.159	11.7777	7.9861	8.0233	9.6691	7.9657	9.5419	8.9073	12.3141	10.1262	10.5521	5.235	10.1236	11.8921	11.9077	7.8934	6.3746	2.3429	6.2738	9.136	8.8173	6.3388	9.8662	4.1121	9.9218	3.5681	3.023	1.6025	5.3475	8.7214	9.4185	10.596	9.2295	6.677	9.3848
TCGA-49-6745-1	6.2514	11.9201	12.9879	10.7928	8.297	8.2111	8.3485	10.0377	10.1936	11.0444	3.2256	7.9807	6.175	8.8205	5.7678	11.112	7.0031	8.2512	10.2044	8.792	9.7232	8.5731	12.419	10.7021	9.8839	6.8456	6.9525	10.822	11.4691	7.7792	3.3697	1.307	4.6764	8.8016	8.2788	5.9641	9.8841	1.7895	10.2856	2.3248	4.1858	0.9875	3.562	9.1978	9.4148	10.5993	9.4013	5.7828	9.5372
TCGA-49-6761-1	5.1483	10.2832	12.3508	10.7682	8.6222	7.6205	7.7696	11.2822	9.3748	11.1737	1.9757	7.9463	6.034	9.2077	6.7667	13.1258	7.9072	8.4115	10.3357	8.2884	9.0629	8.5048	12.0308	10.1074	9.6937	6.2579	8.5048	10.2136	13.1543	7.5432	0.7935	7.7391	6.6008	10.4812	8.3865	7.7782	9.7562	3.9695	9.2396	2.8055	8.194	1.3025	3.6704	6.3516	9.035	9.3425	9.1623	5.3945	9.7077
TCGA-49-6767-1	1.4725	9.4666	11.6057	12.0654	8.6238	9.882	7.797	10.1534	9.4075	11.3187	6.4591	7.9935	6.0071	9.8342	5.8537	12.3181	8.9006	7.513	11.4684	8.7931	9.7245	9.0989	11.6035	10.7873	9.8266	7.5453	5.1899	11.2333	11.9812	8.3028	7.8117	8.1185	3.6138	10.509	6.7641	6.1461	9.8693	3.018	10.0851	2.387	1.985	0	1.7514	8.8349	9.3511	10.4746	9.469	5.0423	9.8163
TCGA-49-AAQV-1	3.948	10.9748	12.1912	11.9072	9.1609	7.7162	7.9657	11.5139	9.9484	11.3645	5.4904	8.2898	6.6305	9.8923	7.1064	10.2848	5.6115	8.2515	10.2822	8.0049	9.6825	9.0906	11.4607	9.014	9.0313	7.0251	9.0872	11.6297	12.519	7.6112	3.3011	4.5827	7.0105	11.0548	7.9485	7.2593	9.4661	4.0371	9.6255	2.6735	4.819	1.8577	3.9783	7.9037	7.8898	9.8395	10.1401	5.6591	10.0845
TCGA-49-AAR0-1	6.709	10.8242	12.5541	11.4876	8.999	7.5691	7.7778	12.916	9.7724	11.696	8.0268	7.1068	6.8644	9.0267	6.5569	11.8854	8.0566	7.4555	10.8423	7.8458	8.5231	9.1702	11.746	9.9178	9.7342	6.6173	9.3726	11.4618	12.6793	7.1924	7.4555	2.5748	7.5766	10.6326	10.0924	5.573	9.7585	3.5738	10.3601	3.3494	7.0323	3.1591	4.7431	8.1578	8.1094	9.4328	10.1508	11.9411	10.4615
TCGA-49-AAR2-1	4.6513	12.2359	13.803	11.7552	9.3388	7.45	8.858	10.7021	10.0039	11.0708	6.03	7.9058	5.793	9.7056	6.247	11.8105	7.1441	9.5028	10.6374	7.5295	7.7652	9.4616	12.5479	8.6418	10.0567	7.957	10.7568	11.3546	12.9166	6.2802	4.4207	3.6013	5.3433	11.0938	8.4813	6.2335	10.099	5.693	10.0161	2.9872	3.673	2.9645	6.513	7.1998	8.094	9.6423	10.9168	8.7009	10.9287
TCGA-49-AAR3-1	3.2796	10.3728	12.2488	11.4207	9.6149	8.0495	9.0259	11.4874	9.711	11.197	4.1334	7.6536	7.1859	9.0444	6.4213	14.0843	7.106	8.8097	11.1585	8.684	9.3403	8.8375	12.6946	9.5939	9.5048	7.0784	10.0807	10.9883	12.4436	7.3256	6.9622	3.8142	5.9536	8.3289	9.3228	5.9738	10.2325	3.8142	9.7855	3.4376	5.6871	2.8273	5.0917	8.8181	10.5799	10.477	9.6085	8.6055	10.3431
TCGA-49-AAR4-1	3.8945	9.734	12.4396	11.294	9.2424	8.163	9.1475	13.1664	10.1545	11.4852	2.7387	7.6041	6.8783	8.8014	6.2828	11.8566	7.0733	8.216	9.7038	8.0881	8.5934	9.6009	12.3245	9.4736	9.9531	7.6859	10.3553	11.1162	12.2166	7.3095	8.6028	0.7053	5.8036	10.7892	8.4368	6.6069	10.168	4.0672	10.2658	4.8755	6.2604	1.177	5.2315	7.4199	11.6511	10.1529	10.4409	11.4763	10.8808
TCGA-49-AAR9-1	1.7201	9.5258	11.9357	11.1937	7.4278	7.4239	8.8001	9.6129	10.48	11.4259	6.058	8.7745	3.8844	8.9169	5.9952	9.8013	4.6883	8.8709	8.8822	7.3967	9.3853	9.054	12.1567	10.0325	9.0848	7.8369	4.9886	11.5057	11.9117	8.8162	7.0964	2.702	7.1204	8.7955	8.0887	7.1156	9.4492	2.4827	9.0123	3.0047	3.472	2.2239	2.0747	5.593	7.2992	10.4449	10.0626	7.1012	10.1514
TCGA-49-AARE-1	3.9603	11.636	11.5905	11.5007	8.1387	6.9635	8.8546	12.8245	11.121	11.1065	7.7043	7.0894	6.3579	8.8146	7.6041	10.4363	6.2585	9.3138	10.5775	7.4872	8.7717	8.6263	12.3868	9.3764	9.3539	7.3571	8.3825	11.1614	12.5713	8.1152	3.1273	12.3252	5.9855	11.5766	8.8548	6.5869	9.9547	4.0018	10.3812	3.2379	5.3754	1.7118	5.0383	7.4836	7.9365	9.7662	10.7631	5.6744	10.5993
TCGA-49-AARN-1	3.9933	10.4165	12.0619	10.8044	8.7385	8.0869	8.5049	11.5075	9.6308	11.663	4.5477	7.0235	6.0428	8.2192	7.5566	10.8965	6.3895	7.557	10.4078	8.1527	8.2724	8.9339	11.9163	9.6103	10.2257	6.0097	9.3515	11.3382	12.6147	7.4316	6.1376	2.6378	7.1876	8.3668	8.7953	5.8321	9.512	3.3155	10.0987	2.996	7.0318	1.6955	5.2598	9.2096	7.667	9.9939	9.5484	8.3068	9.9822
TCGA-49-AARO-1	2.9852	10.374	12.2858	11.238	9.2372	8.0375	8.9512	11.3097	9.682	11.075	6.2687	7.2374	7.4989	8.9244	6.7823	11.9782	9.0801	8.028	10.2137	8.0023	8.3107	9.2177	11.9827	9.9143	9.4516	6.5955	9.2779	11.2177	11.919	6.8618	3.4331	4.8704	7.0493	9.1636	9.7808	5.7864	10.4727	2.8762	9.9374	3.4145	6.2249	2.1568	5.756	9.8926	8.2409	10.1338	9.9825	8.9295	10.0382
TCGA-49-AARQ-1	4.9698	10.1637	12.3508	12.092	9.1479	8.3673	8.4595	12.6832	8.6575	11.2519	4.7159	7.0797	5.8793	8.7527	5.9895	10.6094	4.8056	7.606	9.932	7.5025	8.5164	10.6042	11.3127	9.8127	10.8394	8.894	7.7635	11.7535	12.5752	7.1268	5.3134	11.0591	5.4679	9.2894	7.3117	6.0481	10.3454	4.7465	10.4183	2.1445	2.458	0.6432	4.8624	5.5567	7.8816	10.0032	9.6875	8.1675	10.2778
TCGA-49-AARR-1	5.6581	10.9116	12.692	10.4275	8.9965	7.5644	9.5136	12.0706	10.143	10.9718	5.5833	7.8494	5.9714	8.7123	5.8752	10.7079	9.835	7.673	10.4984	7.3867	7.9481	8.3534	12.2898	10.3891	10.4978	5.9946	9.7401	11.7779	11.8217	7.0064	3.4189	5.5365	7.1839	7.3511	10.6353	5.9477	10.2635	3.7275	10.4227	3.1536	4.8863	3.196	6.2863	10.7271	8.5877	9.8391	10.0461	9.3791	9.9302
TCGA-4B-A93V-1	3.8063	12.344	14.1238	11.5154	8.7144	7.1591	7.0804	11.2635	10.5977	12.7256	5.2496	7.8119	6.9728	9.1613	8.1175	11.7868	6.1251	8.3174	10.2465	8.7471	10.7303	8.8797	11.4978	9.2206	9.7181	6.4607	10.0079	11.0099	13.0482	7.0376	7.9362	1.7679	4.0352	12.0226	7.8026	5.5306	9.2517	3.6492	9.5369	4.596	7.3067	0	10.4308	7.2069	7.1542	9.1733	10.4227	13.156	9.0712
TCGA-4H-AAAK-1	2.1389	8.9251	13.1378	10.5582	8.2151	8.0137	9.2098	11.224	10.8773	11.2168	7.376	8.5688	6.9687	9.0874	5.0358	9.8256	9.682	8.2818	10.474	8.1366	8.4386	8.7104	12.0286	10.2321	10.0435	6.2779	6.1014	11.5017	11.6306	7.7021	6.7805	1.6451	2.1389	9.9611	7.8181	6.0924	9.2755	3.5408	10.2921	3.3547	3.6426	2.7985	4.1018	7.7823	6.6942	10.4311	9.2261	5.2807	9.6147
TCGA-4J-AA1J-1	2.8033	8.779	12.7497	11.1226	6.53	8.1334	8.8089	10.7599	9.8836	10.8548	5.2215	8.8109	4.0708	8.3919	7.371	10.9812	9.9178	9.5635	9.9672	8.8367	9.7989	9.2997	11.2731	10.6255	10.4149	9.4753	7.8127	11.075	12.3227	8.4946	8.4388	5.6958	5.4359	8.2268	7.0552	7.988	9.3326	3.5977	10.7395	2.8781	6.5695	1.9965	5.8319	6.4895	6.0145	10.5179	9.8855	3.6477	10.1124
TCGA-4L-AA1F-1	5.8405	8.7298	12.4411	10.977	8.4833	8.4025	8.7911	11.9489	10.4021	11.312	6.4243	8.2792	6.0052	9.5587	5.9279	10.702	10.3589	7.4977	9.5809	8.4885	7.6824	8.6926	12.5286	10.6967	10.0263	5.7505	8.3858	12.3824	12.3129	7.8489	10.3608	0.9001	5.441	11.2571	9.6885	7.881	9.7501	3.2061	10.2415	3.7691	5.6041	2.9872	6.7603	10.6154	7.5487	10.4824	9.2829	6.0149	9.3486
TCGA-4P-AA8J-1	2.029	8.0418	12.5679	11.6724	7.6836	7.6836	8.4526	12.1715	9.6999	11.4119	7.7635	7.6662	4.8132	9.5227	6.3054	13.2952	8.8185	8.1045	10.9905	8.4247	8.085	8.4273	12.8545	8.7396	9.1757	6.7904	8.9229	10.2956	12.1016	7.4289	8.1141	2.2319	4.2844	9.6967	8.6159	7.6486	10.4781	2.9595	10.0989	1.5503	6.4061	2.2319	3.5205	11.1798	7.2824	10.2387	10.1294	5.423	10.2577
TCGA-4R-AA8I-1	0.7543	8.7809	14.0016	10.2696	8.6855	6.4743	8.6957	9.9261	8.3018	11.6377	1.9059	7.7547	5.225	9.0918	7.1231	13.9552	9.1969	8.1426	10.8522	6.4631	7.8565	7.9911	10.341	9.9643	8.5349	6.2056	4.1835	10.3562	10.754	7.8565	5.3024	0.7543	1.2471	12.9329	7.8043	6.429	9.0882	3.7401	9.7323	2.7487	3.5836	4.6851	5.4682	7.7269	5.4682	10.2576	9.453	2.976	8.8915
TCGA-4Z-AA7M-1	7.3075	7.9809	12.2451	10.9812	8.564	9.0642	10.5733	9.7904	9.8263	10.2661	6.3507	8.3276	4.7912	9.453	6.8847	8.9513	3.9223	9.6321	10.5843	7.4581	9.7653	9.7472	11.7598	11.0578	10.3477	9.3093	5.8354	11.2955	12.0516	8.3828	9.0376	3.3589	1.063	6.0873	12.8123	7.4446	9.6468	3.1969	11.1071	4.2763	2.0936	2.4215	3.9732	5.66	4.4394	11.7724	9.7278	4.3265	12.249
TCGA-4Z-AA7N-1	7.2261	9.4202	12.852	10.4237	9.5731	8.2557	8.4273	10.8621	10.2807	10.4958	3.3238	8.2081	6.7462	8.3544	6.1296	11.2219	8.3935	8.3935	10.7853	8.7988	9.3621	9.3118	11.9249	10.816	10.2563	6.3909	11.3299	11.7904	12.5684	7.3267	5.6603	3.3238	10.0862	8.6928	10.5384	7.3667	9.7616	3.9468	10.9521	2.4892	4.0288	4.2499	5.8526	8.4242	9.2469	10.0252	10.1699	5.6079	10.36
TCGA-4Z-AA7O-1	7.9212	8.9418	13.368	11.0383	7.8398	8.2204	9.1269	9.0848	9.8497	10.921	0.7355	7.9718	5.0115	9.2292	5.9704	9.6951	5.2317	8.9023	9.9511	8.5134	9.3131	9.1385	12.6258	10.7566	10.7414	8.0892	7.3032	11.4615	13.1931	7.5226	9.0234	1.2203	2.8043	2.6599	12.411	8.3873	9.4552	4.2445	10.071	3.0967	2.6599	1.8718	3.7693	8.2648	8.0243	10.1261	10.5249	1.8718	9.462
TCGA-4Z-AA7Q-1	3.2644	9.1827	13.2447	11.9942	8.1146	9.3906	6.2929	9.8572	10.1124	10.8662	1.2169	8.2835	6.2321	9.2376	7.8503	11.4951	7.0385	9.2152	10.2716	8.8802	8.9782	9.3414	12.1006	8.1317	9.332	7.9961	9.0193	10.6267	13.6313	8.195	9.4202	5.1739	5.8065	7.4472	8.0655	7.9466	10.0516	2.6549	9.0248	3.1235	2.6549	2.1081	5.5655	7.8212	10.0068	10.1815	10.0206	2.3143	10.0133
TCGA-4Z-AA7R-1	7.1046	9.3597	12.8058	11.5705	7.2965	8.9884	9.0653	11.8373	10.5575	11.6632	0.9185	9.2427	8.3283	9.248	7.3911	7.9412	4.483	10.4283	10.2298	8.7104	10.4791	10.0723	11.8163	10.725	10.2999	8.3482	5.7538	11.5314	12.0701	8.8182	8.3383	0.9185	2.3235	3.652	9.4331	7.6876	10.3109	2.8541	10.2148	3.7223	1.8759	3.3075	5.0656	7.4476	5.4356	10.0759	11.0696	4.6711	10.6666
TCGA-4Z-AA7S-1	7.1067	8.6604	13.0669	11.4363	6.6283	9.2474	8.3571	11.353	9.6297	11.3588	3.689	8.0045	4.4923	9.9119	6.3141	6.5739	3.9675	9.1415	10.4633	8.0649	9.584	9.3112	11.3291	10.8807	10.1571	8.6089	5.233	11.9346	12.5217	8.2627	8.8753	1.2466	2.9753	9.5754	11.9243	8.1603	9.584	3.6369	10.4216	3.2566	2.3557	3.5267	4.7835	7.7766	3.2074	10.0042	10.8932	3.8805	9.5017
TCGA-4Z-AA7W-1	3.0373	7.4701	12.1748	12.4675	8.9895	7.6409	5.9182	9.8036	9.7497	11.0825	4.2247	5.7573	6.3851	8.6632	6.8301	13.1248	7.9998	9.1579	11.2097	7.8397	8.5617	7.9083	11.9505	8.6886	8.6748	7.5276	8.5567	9.1278	13.9633	6.6051	7.1753	1.8567	5.4463	5.4245	6.9337	6.846	9.6937	4.0067	8.8632	0.7555	2.9173	1.2084	3.4371	7.3065	10.8264	9.9475	9.652	3.3471	11.5148
TCGA-4Z-AA7Y-1	5.9007	8.4158	13.7081	10.4126	7.6385	8.7205	8.8023	12.1131	9.2923	11.124	2.9789	9.1042	2.8924	9.5275	5.9161	8.2343	4.8347	9.2817	9.5131	8.4914	9.223	8.5402	12.6492	10.9559	10.0624	7.7777	9.494	11.7209	11.527	7.8397	9.7499	3.5867	0	9.5795	10.854	8.6248	9.7259	4.7388	9.7652	3.3853	2.2239	2.8003	3.5305	7.8484	3.472	10.2428	10.8255	1.5037	10.052
TCGA-4Z-AA80-1	8.9777	8.9735	13.4566	11.4323	8.7072	9.4548	9.5377	10.4447	9.4236	11.7328	6.6686	9.4154	3.9111	9.519	4.6778	7.4258	9.7915	9.8839	10.0572	8.7613	9.621	10.6027	11.3034	11.12	10.4472	8.7155	5.6962	10.9182	11.5882	8.6596	6.3973	2.2851	0.5698	8.5613	13.1	6.5468	9.5594	5.3473	10.6373	0.9912	0	2.2851	2.867	5.9204	6.3381	10.6334	9.6103	1.5543	9.0254
TCGA-4Z-AA81-1	3.2117	9.8438	12.9183	11.2603	8.1729	7.299	8.1352	7.9723	9.3072	10.4736	6.4329	8.2637	3.7138	8.3923	6.6602	11.6276	4.8629	8.7265	10.0543	8.3244	9.1185	8.6943	13.6746	9.9188	9.2192	7.901	5.945	10.4725	12.7428	7.2476	7.6901	0	1.4076	5.9058	8.5991	7.4656	9.9335	3.029	10.974	1.4372	4.2196	5.2021	2.7026	5.5799	9.1855	10.791	9.7738	3.8302	10.804
TCGA-4Z-AA82-1	1.5678	7.9545	12.849	10.5139	8.0296	7.6182	8.6348	12.397	9.2423	10.5303	5.7429	7.371	5.4011	8.2175	5.5857	9.7597	6.2875	9.313	9.9415	9.016	9.8416	8.9154	12.0446	9.221	10.081	8.5442	4.7301	10.742	12.0759	7.9744	4.105	1.5678	2.3014	7.9488	7.6886	8.2223	9.9372	3.0648	9.819	2.2048	4.0202	1.789	4.1851	7.2552	3.8829	11.0149	9.2317	4.3678	9.9343
TCGA-4Z-AA83-1	4.1828	8.5844	12.2087	11.2944	7.4533	8.4465	9.5109	13.1401	9.8127	10.9478	1.8641	8.0173	4.5911	9.6337	5.3447	11.6136	3.3563	7.6511	10.3019	8.1506	8.0785	9.5713	12.8703	10.3502	9.9586	6.0082	4.909	11.0124	12.8957	6.754	8.9408	0.7313	2.1044	11.8661	12.0661	7.8291	10.0396	4.3787	10.5069	4.1823	2.1044	5.2212	4.7411	8.8133	4.8441	10.529	10.8241	4.8106	11.0685
TCGA-4Z-AA84-1	5.4327	8.7749	12.8268	12.3488	6.6732	7.5901	8.2636	9.3696	9.3269	10.7177	2.8581	8.1005	2.8581	9.9629	8.0517	9.5509	8.7852	9.5266	11.5624	10.5777	10.4454	8.1959	12.6347	9.3105	9.8154	8.6326	6.2967	10.4519	14.4912	7.7592	0.6049	6.8978	3.3009	7.5784	8.8155	8.1033	10.0904	3.5776	10.0498	2.5289	2.7506	2.2161	3.2226	6.6359	6.6658	10.821	9.603	5.45	11.39
TCGA-4Z-AA86-1	1.4189	8.7788	12.3201	10.9276	8.2092	7.7182	7.7499	10.7589	10.3372	10.9086	4.8134	8.4833	7.5272	8.3623	6.8975	12.5209	6.1627	8.5736	9.8648	8.2026	9.1017	9.5589	12.7684	10.2855	9.4289	7.8028	7.9111	10.2415	11.8302	7.5402	4.2283	4.421	2.7423	9.0497	9.4339	7.781	10.5438	3.2786	10.6145	2.8427	3.8471	3.6303	4.4434	7.8787	9.6531	10.3297	9.8302	3.8803	10.3346
TCGA-4Z-AA87-1	8.9047	7.3131	14.6217	11.27	7.8322	9.3053	7.6774	12.5288	10.539	11.1379	8.845	8.1176	3.9416	9.1444	5.9416	10.1394	6.6235	10.8868	10.6787	9.3749	10.7096	9.691	10.3478	10.1762	10.1575	8.6987	7.3621	12.2863	12.6179	8.0933	6.2519	4.6728	3.3639	10.9504	11.8617	5.5946	10.3756	3.3035	11.2883	2.9363	2.131	1.9846	3.0326	6.8412	7.5911	8.7334	10.295	3.7282	11.4576
TCGA-4Z-AA89-1	5.838	9.0585	13.5707	11.4183	7.6846	8.9967	9.6162	12.5001	9.4525	10.8411	7.0789	8.1914	3.7052	9.5649	5.8794	7.8622	3.347	8.2739	10.5667	8.4066	9.0271	9.6112	12.5675	10.6171	10.3243	7.0911	5.4969	11.3134	13.1217	6.8895	9.4608	0	2.4823	7.9685	10.6092	8.0519	9.8049	4.7445	10.2724	4.5974	1.9514	1.4438	3.1745	8.1425	5.9758	9.8998	11.0143	4.4737	10.0218
TCGA-50-5044-1	3.1998	9.5551	12.9839	11.5477	8.0778	7.8852	8.6894	12.0307	9.7006	11.9587	4.4243	8.2331	5.9399	10.243	7.9141	13.4205	10.7943	8.3327	10.1237	8.4639	8.561	7.8976	12.2436	9.5011	9.8115	6.7881	8.8116	11.0413	13.0606	7.4171	4.2016	2.0252	4.0315	10.5194	10.182	7.1831	9.105	2.3489	9.9731	3.3977	5.8403	2.0252	4.6761	8.6482	8.9701	10.4031	9.7784	7.7408	10.2563
TCGA-50-5045-1	5.1743	9.7979	13.2228	12.2746	9.2031	9.0901	8.1687	12.275	9.631	12.4362	5.288	7.1655	8.0927	9.5388	6.746	12.418	8.465	8.1303	9.7498	7.7766	9.3099	9.3618	11.7154	9.5231	9.4074	5.4363	10.18	10.0639	13.267	6.9454	3.4235	1.9859	8.5554	7.863	9.7938	6.5749	8.9638	3.533	9.9017	2.4146	4.0938	1.823	5.0324	9.4853	9.481	10.1662	9.3572	7.6148	9.5896
TCGA-50-5049-1	6.1561	10.0147	13.1183	11.8763	9.3243	9.0903	7.4994	11.7703	10.0147	11.9544	4.3597	8.0465	8.9146	9.0362	6.2977	12.3698	9.8742	8.3819	9.5887	8.2077	8.4866	9.3846	11.4926	9.8138	10.2176	6.2648	10.345	10.9257	12.636	7.6333	2.8356	2.8356	7.9715	8.7298	8.6599	6.2648	9.186	2.2946	9.7903	2.8767	4.3597	1.9223	4.237	9.0575	10.9426	10.2798	9.2628	13.4603	9.637
TCGA-50-5051-1	6.7638	12.213	12.9619	11.049	8.6547	7.5281	8.5989	12.5271	9.6885	11.1518	5.6381	7.327	6.2651	8.7692	6.742	11.6571	6.1752	8.4685	10.4415	7.5098	9.1751	8.7946	11.8652	9.9379	9.9771	6.0458	9.0956	10.6944	12.1534	6.965	8.6323	1.7328	5.5454	11.9144	8.759	4.5992	9.9184	4.1732	9.5358	3.1664	3.5661	0	4.8523	7.5932	7.1495	9.5448	9.851	13.2033	9.6319
TCGA-50-5055-1	5.4383	9.9455	13.3301	11.5484	9.4757	8.788	7.4797	11.6376	9.9851	11.4205	6.3202	7.6282	7.7049	9.5982	5.1056	12.4775	7.6522	7.6099	10.1418	8.4018	9.7645	9.1399	12.0558	9.3417	9.7629	5.4925	11.1379	10.5145	13.1499	6.8738	7.0009	3.3414	10.4431	8.4944	9.2852	6.982	9.4824	4.2685	9.9528	2.1501	3.7504	1.412	5.0969	9.6881	10.0987	10.1743	9.4723	8.7014	9.7254
TCGA-50-5066-1	5.0161	9.1276	13.5173	12.4813	8.9787	10.9482	6.835	11.7456	8.5696	12.7748	5.9125	6.6731	9.2627	9.8832	7.3376	11.5819	9.3824	8.5958	9.287	9.0935	8.8264	10.0105	11.0352	9.1697	9.3671	6.0325	9.1477	8.9202	13.3664	8.2691	4.5095	4.27	6.5842	7.7026	8.9636	6.8578	8.1722	1.4553	9.3149	2.4852	4.1334	1.4553	4.6158	7.6598	10.3138	10.6744	9.2106	10.5084	8.6055
TCGA-50-5068-1	8.3895	10.64	13.2557	12.5821	9.0668	10.5654	7.1233	10.5548	9.1539	12.1801	4.6891	6.463	9.186	9.7559	7.1969	12.469	8.0878	8.9192	9.0319	8.6994	10.7357	9.5393	10.4816	8.7346	10.1833	4.8259	8.0133	9.0897	13.4342	7.67	4.1082	1.834	7.8465	6.0062	8.3446	6.2526	7.7581	3.5988	8.7433	2.4316	3.3793	1.4384	4.3083	8.1412	9.7169	10.1784	8.8726	10.3649	8.582
TCGA-50-5072-1	4.249	10.2394	13.3193	10.4345	7.8198	7.3251	9.3298	10.4393	10.6174	11.8761	5.656	9.1643	5.7703	9.845	6.5556	11.0687	6.6681	9.4404	9.5088	8.8107	9.3585	8.6475	12.8349	10.2077	10.4228	8.6722	7.6967	11.502	11.6355	8.3718	7.1902	6.6282	4.3828	8.7219	8.5334	7.6577	9.9363	1.9151	9.6737	1.9431	2.2312	3.9801	9.028	8.6002	6.5162	10.8201	10.1158	9.229	8.9082
TCGA-50-5930-1	3.5391	13.604	13.1733	11.1904	8.1692	8.9553	7.7654	9.8967	10.287	11.8433	3.836	7.8992	7.9388	8.8261	6.4592	10.7992	7.9543	8.2021	9.4881	7.1474	8.7702	8.588	12.6372	10.1334	10.1517	6.1842	11.1698	11.4105	11.7993	7.8081	8.2215	9.3511	6.2359	11.6701	8.4023	7.2517	10.3791	2.6581	9.6399	2.6702	2.3174	0	4.7133	9.2477	9.1193	10.2434	10.1076	7.4727	9.18
TCGA-50-5931-1	2.2594	8.7909	13.4252	10.3764	8.3851	7.9896	9.0483	9.2046	9.6725	10.2969	7.5439	9.1575	3.8962	9.2944	6.6979	9.0839	5.9887	8.9055	10.4375	8.26	9.5587	9.2929	11.5543	10.3846	11.157	8.7062	9.1828	12.0551	11.7249	9.9182	8.9485	1.8177	0.706	6.8646	8.4877	6.9407	8.9759	3.2984	9.6946	3.5632	3.5524	0.706	4.6433	8.8113	5.8216	10.7123	9.8596	4.6793	11.3652
TCGA-50-5932-1	4.445	12.3001	13.3152	10.6241	7.7979	8.2887	7.1344	12.9484	9.9998	11.4848	3.6597	8.9723	4.5511	10.1488	4.2502	9.0681	6.8902	7.8611	9.756	7.7816	9.9278	8.796	13.0588	10.2144	10.5638	3.8793	6.6546	10.8388	11.166	7.1738	8.983	0.5014	3.2822	12.2445	8.6838	5.8973	10.6264	3.6114	10.2108	2.2664	2.1127	0	3.5098	9.1121	5.8251	10.6822	9.476	10.2939	9.1045
TCGA-50-5933-1	0.5948	9.8342	12.3566	10.582	9.0654	8.2795	8.7926	9.9317	10.0137	11.0034	3.0257	7.927	9.1021	8.7017	6.1685	12.6268	7.9776	8.5587	9.6431	8.2532	9.1391	8.8382	12.8947	10.1391	9.7562	7.5644	6.3777	10.4162	10.6591	7.3955	5.2574	1.3396	2.7253	9.9681	8.4907	6.4552	9.7401	2.1928	9.8358	2.4992	4.2757	1.6046	3.6708	10.1108	7.5837	11.2436	9.3019	4.3854	9.2228
TCGA-50-5935-1	6.6113	12.3092	12.5882	10.9859	9.3152	8.9271	7.798	9.6078	10.5867	11.0405	4.0803	7.8467	7.1467	9.4747	4.6709	11.1289	7.5163	7.1139	10.5711	7.2827	9.6541	8.5224	12.3934	9.5292	10.3066	3.7111	8.1318	10.8933	11.619	7.1006	7.7042	3.2135	4.8899	9.0325	8.9138	5.8173	10.6192	2.269	9.8834	2.9348	4.3741	1.8264	3.3093	8.7739	7.9981	10.2885	9.1728	10.0347	8.8888
TCGA-50-5936-1	5.5562	11.7335	12.7553	10.3458	7.5556	7.2919	8.4889	9.9385	10.2083	11.8366	4.6923	9.1204	7.3185	9.8303	5.8287	10.3795	6.7993	8.4709	9.6686	8.1305	9.688	8.9172	11.8051	10.1124	10.2312	6.5064	7.876	10.9628	11.6847	8.4256	8.1967	0	5.4395	9.732	8.8707	7.0665	9.8245	2.2188	9.8233	2.6785	2.7757	1.9723	8.7558	8.017	6.5963	10.6671	9.5541	9.9567	9.2611
TCGA-50-5939-1	3.876	11.162	13.0374	10.4433	8.4451	7.8031	7.1718	11.0529	10.3812	11.5733	5.7277	8.7318	7.6977	9.2046	6.5542	11.3946	7.3917	8.4842	10.4356	8.4815	9.1238	8.498	13.1614	9.9665	9.8212	5.7825	10.3315	11.0846	11.6217	7.6785	4.1226	6.0442	6.7784	8.8753	7.6245	5.6512	9.9173	1.6099	10.2101	2.5884	2.3518	0.752	4.3812	7.7853	6.0884	11.2293	9.4202	7.8337	9.2938
TCGA-50-5941-1	4.9896	10.8243	12.7118	11.1927	9.6922	8.2428	8.1143	12.1195	9.5266	11.1331	5.5195	8.261	6.781	9.0283	5.3444	12.7566	7.6279	8.7172	10.0834	8.0364	8.8753	9.2782	12.1936	10.0672	9.8864	6.7384	9.5819	11.5382	11.6098	7.7141	1.1904	2.6155	7.356	9.197	8.6405	4.5106	9.9865	4.0343	10.1205	0.7258	3.3182	1.5475	3.9167	7.9752	10.0181	10.4673	8.889	10.3812	10.1751
TCGA-50-5942-1	8.9217	12.5663	13.1049	10.1331	8.5507	8.7417	8.874	9.838	10.3543	10.8858	2.7557	8.287	5.933	8.4195	6.478	9.5623	9.9401	8.1541	10.2138	7.4556	9.7017	8.7524	11.9829	10.7817	10.4269	3.4892	8.6823	12.4057	12.5172	7.9113	8.7243	0.7131	4.6238	6.049	9.3427	5.454	10.5975	2.0692	10.2254	1.8514	4.1907	1.5449	4.547	8.4981	8.0742	9.8718	9.5377	9.6115	8.6039
TCGA-50-5944-1	7.1912	10.2585	12.644	10.645	9.3304	8.9261	8.7847	10.4233	10.3517	11.2326	5.6019	8.2542	6.3487	9.5316	4.87	9.8097	8.365	7.8888	9.726	7.6556	10.0428	8.8576	12.3201	10.5378	10.6802	4.4819	6.0095	12.0754	11.0812	7.4496	4.5585	1.5005	3.2537	8.6909	9.8456	5.5276	9.6955	1.7822	9.7061	2.7367	0.6869	0.6869	5.3009	8.8172	6.5499	10.7852	9.4919	11.0354	8.4404
TCGA-50-5946-1	4.5751	8.9221	11.6884	11.3672	7.6117	8.5634	8.997	12.1822	9.3728	10.9991	3.4973	8.3121	4.5945	7.4513	5.8364	9.0727	6.5139	8.9038	9.69	7.2373	8.8434	10.2667	11.4961	10.9337	10.5233	9.044	6.686	11.9716	12.7204	8.7135	8.5411	0.9745	3.0137	11.8512	6.5881	7.4828	9.5096	3.5772	10.058	2.7837	8.1269	0.7166	5.0655	6.178	6.8598	10.6967	9.6286	13.4045	9.3509
TCGA-50-6590-1	3.4306	8.4753	12.6916	11.4079	8.7512	8.2948	7.8584	11.1951	10.6394	11.0339	6.0726	8.2258	7.7454	8.0417	5.5705	12.6042	8.4076	8.9274	10.8793	9.6593	6.9585	8.6707	12.9907	10.1453	9.9403	8.0856	10.9308	10.5206	12.2046	8.0711	1.3953	4.607	6.6347	10.0524	7.5332	5.5606	10.3852	1.3953	9.9507	1.0948	6.2166	0	2.8029	8.1114	9.2312	10.8609	8.9671	4.3235	10.101
TCGA-50-6591-1	1.9953	9.2061	12.6044	10.285	9.078	8.3029	8.6741	10.8786	9.992	11.602	9.935	8.803	6.9687	9.6497	3.9601	7.4888	7.522	8.9338	10.3185	7.8139	10.3124	9.86	10.8513	11.0272	11.0926	7.4888	1.134	12.5071	12.3182	7.7711	8.0533	4.1956	0.6757	6.492	10.098	7.928	9.5962	3.1319	11.1404	4.0398	4.53	1.7611	4.8618	14.0918	1.9953	11.0432	9.6401	11.7472	9.6303
TCGA-50-6592-1	2.6177	12.0398	12.9075	10.948	8.6654	8.1367	8.8487	9.7806	9.618	11.3248	5.7799	8.3333	8.7976	8.8278	5.9873	10.8258	6.9225	9.3736	9.8986	8.6563	9.0233	8.9689	12.2252	10.522	10.2155	8.3023	8.7582	11.1111	11.2741	8.4841	7.7197	10.9371	5.2734	8.5266	7.7544	7.4881	10.0443	3.3206	9.9852	3.6229	3.2574	2.5134	4.5132	7.7771	9.8472	10.6817	9.4699	5.6383	9.2704
TCGA-50-6593-1	3.4089	11.977	12.0847	11.4063	8.2437	8.0053	8.3149	10.9109	9.6535	10.9479	3.7211	8.1327	6.0397	9.8347	6.5725	10.4598	7.6566	7.8694	9.4686	8.3383	6.941	8.7529	12.8161	9.6466	9.3706	5.7782	7.227	11.0888	12.4795	7.4656	6.713	2.8903	5.3941	11.3028	9.53	5.5001	10.2637	2.8903	9.9298	1.8471	3.3191	1.8342	4.5905	8.9246	6.3544	10.5209	9.2686	6.4315	9.6954
TCGA-50-6594-1	1.9324	8.8679	12.7085	11.2902	7.9053	7.7952	9.0686	10.9053	9.1387	12.4467	3.915	8.1574	5.7687	8.7595	6.9916	10.7774	5.632	8.5149	10.2173	8.6701	10.0366	8.8102	11.7049	8.3252	10.1016	7.2848	4.6406	10.4043	11.519	8.5613	3.6973	0.7691	2.3855	10.5021	6.6682	5.8236	9.1351	2.1767	10.1028	2.7601	2.1767	1.6382	3.2404	8.7021	6.1865	10.2266	9.3911	3.915	8.2801
TCGA-50-6595-1	0.7164	9.2157	12.6797	10.8879	8.5015	7.8042	8.3445	12.0194	9.7058	11.7014	4.9039	8.3276	5.7128	9.0418	5.3153	12.3969	6.8023	8.7587	10.3343	8.4783	8.6171	8.5142	12.3248	10.0298	10.0533	6.8106	6.9819	10.4947	11.9335	7.1611	7.7449	4.8406	4.594	7.2912	9.6457	5.5038	9.6093	2.2805	10.0718	2.48	3.1238	3.4969	3.8585	9.1256	8.169	10.799	9.1921	8.9696	9.5449
TCGA-50-6597-1	6.2376	11.3166	12.4189	11.9867	8.9091	8.6256	7.0508	12.1872	9.5657	11.2672	4.8244	6.3585	4.9173	11.2494	5.5311	12.4528	6.2376	7.3245	10.1459	8.6529	9.0466	8.4423	12.3913	8.6697	10.4359	4.378	8.8573	11.5187	12.9612	5.6711	7.1148	7.6015	7.2638	10.3251	8.7759	5.5014	10.3761	1.9364	8.6048	0.9719	3.7282	0.9579	2.254	7.4229	7.8037	10.371	9.5818	13.299	9.5034
TCGA-50-6673-1	5.1832	10.9969	12.8289	10.0086	8.4621	7.9659	8.737	10.6994	10.1022	11.2444	4.774	8.8796	6.3334	9.9452	6.1198	11.4406	7.4866	8.1251	9.3834	8.2366	9.8798	8.8949	12.173	10.2825	10.5053	5.3903	9.1569	11.4277	11.4895	7.9723	7.4821	7.2783	5.3313	9.7467	9.8659	7.0531	10.2457	1.4236	10.4141	1.7222	6.2509	2.126	4.6824	9.1498	6.021	10.2923	9.0887	5.1608	9.0061
TCGA-50-7109-1	3.3438	11.6817	13.2034	10.7092	7.9044	8.7399	8.3729	10.931	9.6522	11.3583	3.7229	8.3871	7.3188	9.2234	4.8914	10.9092	7.3569	8.6594	10.2836	7.4754	10.5404	9.0795	11.5112	10.4595	11.0137	6.8392	9.5408	11.1335	11.2794	7.6781	2.3982	0	5.0854	11.3977	8.178	6.1157	10.0039	5.2563	9.9381	3.27	3.2544	0	5.8517	8.0543	8.8716	10.4324	9.0383	12.9434	9.3147
TCGA-50-8457-1	7.9478	11.6096	12.5703	10.3582	9.521	8.1774	8.4042	10.6368	10.3616	11.6124	5.1546	8.0861	7.4979	9.0416	5.4456	11.8976	8.3384	7.5433	9.9857	7.7537	8.9066	8.8824	12.1571	10.4342	11.0246	3.6987	10.7741	12.1982	12.4675	7.6331	8.674	2.7592	7.0582	9.3801	9.5673	5.7969	10.0733	5.0425	10.2244	2.5748	4.8781	3.3041	5.4169	8.82	8.8824	9.9224	9.8184	9.5061	9.5782
TCGA-50-8459-1	3.7937	9.4027	12.6335	11.4216	9.1647	8.4517	8.2709	11.7686	10.6499	11.1412	6.464	7.4787	7.7313	8.8003	6.0205	11.8743	8.4769	7.9721	9.8344	7.8125	8.0923	8.6536	12.7879	9.9573	9.7394	5.3675	10.498	11.566	11.829	7.161	6.3199	3.5398	6.79	8.2961	10.6739	7.4233	10.0674	5.3478	10.571	2.9816	5.5335	3.1429	4.4397	10.6159	7.9849	10.3654	9.9186	9.9491	10.1228
TCGA-50-8460-1	7.0816	11.5178	13.2158	11.0118	9.6195	7.3841	8.4681	10.7004	9.8384	11.2598	3.0764	7.1524	6.8377	9.5885	6.2007	11.023	6.1246	7.8929	10.4946	7.9041	7.9945	8.233	12.3545	10.2369	10.0737	4.6533	10.2472	11.516	12.4044	7.075	3.9308	2.5745	7.075	7.0482	9.5592	4.5037	10.0051	5.4715	9.0178	2.5954	6.9286	0.6956	4.2919	8.3167	7.9626	9.8404	9.3614	5.5113	9.6785
TCGA-53-7624-1	4.4931	8.3389	12.0716	10.2538	8.7776	7.4026	8.8254	7.6466	10.02	10.8968	5.7703	8.8245	5.2768	9.0006	5.3481	11.785	5.4169	9.3953	9.9855	8.368	10.2107	9.7064	12.5166	10.1287	10.1467	8.6462	7.1934	11.138	10.5633	8.8076	5.402	4.5751	4.4357	9.2278	5.047	7.2528	10.2801	3.0048	10.7206	3.4542	4.8414	1.2126	4.2484	6.3229	7.4323	10.2085	9.9078	3.2904	9.3763
TCGA-53-7626-1	7.2569	11.8716	12.3335	10.5719	9.0404	8.9945	8.8288	12.1077	9.922	10.9434	4.0819	8.2291	7.6369	8.2481	6.3786	11.2417	8.6322	7.6935	10.0646	8.1604	8.7806	8.9057	12.115	10.3702	10.4862	6.2064	9.7544	12.3781	11.8233	8.0701	1.2766	0.8903	7.7594	8.7166	9.8969	5.7755	9.9894	2.3973	10.9285	3.0424	4.4998	0.8903	4.6216	8.0125	9.651	10.2469	9.1303	3.757	9.5279
TCGA-53-7813-1	3.8441	12.6162	13.4125	10.63	9.2658	7.5628	8.7472	9.4079	9.7207	11.722	3.3575	7.6903	6.7534	9.6017	3.7077	10.6496	3.8441	8.3568	9.7399	8.4057	10.733	8.888	10.8572	9.8387	10.7741	7.343	11.0941	12.1729	9.9388	7.343	6.1264	4.3595	6.0389	10.2898	6.7115	7.1372	9.179	3.9438	10.0988	4.8801	1.0198	0	4.8961	7.8531	9.2268	10.2874	9.0081	14.5989	8.1789
TCGA-53-A4EZ-1	5.5189	9.4253	13.1788	12.1458	9.7761	9.0449	9.1824	10.4642	9.6275	11.3523	5.4029	7.7615	5.2621	9.1049	5.4702	9.8238	4.8547	8.8447	10.4051	8.3864	9.9295	10.5163	12.868	9.2721	9.5969	8.8173	9.3173	11.5599	11.8652	8.1749	8.9134	1.5691	4.8547	12.3425	7.6585	6.4193	10.5077	6.6795	10.0823	4.2865	2.7022	1.7487	4.0307	6.7965	7.3565	10.0082	10.0607	3.1487	9.6672
TCGA-55-1592-1	6.7318	10.8635	12.4806	11.486	9.2685	9.1924	7.9718	10.0205	9.6428	11.3123	2.4857	8.5394	7.563	8.9566	5.9812	9.8945	8.6935	8.8616	10.0773	8.2265	10.4199	9.6087	12.0041	10.6417	10.4252	6.7244	8.4282	11.6579	10.5721	7.9967	7.3782	9.7546	3.9396	10.2294	8.5214	7.804	9.7245	3.5305	9.7304	3.496	5.7343	0.3455	3.9396	7.1416	6.9209	10.3468	9.5232	7.8334	9.3419
TCGA-55-1594-1	4.8921	9.1067	12.5113	10.5327	8.9527	8.2631	8.3419	9.5587	9.9667	11.0968	3.2102	9.1691	6.4181	9.2882	5.0114	9.3864	7.8167	8.7211	9.5489	8.1458	9.81	9.3538	11.3119	10.2628	10.1702	8.0226	9.1241	11.4537	10.1535	8.5256	7.5433	1.7478	4.4742	11.7283	6.7165	7.7312	9.9975	2.7011	10.3078	2.8199	1.9075	1.3631	3.6772	7.6488	7.5941	10.608	9.7618	14.0228	9.5519
TCGA-55-1595-1	8.4123	9.6862	15.4379	10.4493	8.7207	8.006	9.4861	10.2323	10.2925	11.8656	5.5384	8.7007	6.7068	9.243	6.0147	10.3767	6.7647	8.42	9.7356	8.2497	8.8579	9.0388	11.9404	10.3469	10.6696	7.4906	8.5805	11.5051	11.4419	7.6807	4.9782	3.208	5.198	11.0559	9.4883	5.7819	9.5589	3.3443	9.7252	2.8569	4.3811	1.1511	5.1242	9.3688	8.4188	10.9707	9.076	11.0361	9.1343
TCGA-55-1596-1	1.127	11.4893	12.6694	11.721	8.3118	8.4054	8.2872	9.9044	10.0084	12.2592	4.1835	8.3489	5.9538	9.7233	6.2938	10.5497	6.06	9.7334	10.0331	8.3902	9.3493	9.1518	11.6361	9.2851	9.6503	7.8125	7.0874	10.5565	11.489	8.6247	1.752	10.6573	4.4799	9.9009	7.8793	6.796	9.0746	2.7909	9.1106	2.532	1.752	2.1866	7.2533	6.949	7.5734	11.2898	9.9142	3.7478	8.9831
TCGA-55-5899-1	4.3925	9.0253	13.4773	11.2565	8.3085	7.7465	8.0181	10.9108	9.2853	11.7789	5.4921	8.5825	7.1456	9.5501	5.6799	10.2507	7.9469	9.2121	9.6744	8.3111	9.9333	8.6882	12.9339	10.206	10.0378	6.7145	10.7725	10.9704	11.4854	7.6877	7.1162	1.0996	3.7627	11.8045	9.1054	6.3703	10.5381	3.0755	9.8138	3.8321	3.3426	5.317	4.8582	8.5254	8.209	10.7959	9.8036	6.3703	9.444
TCGA-55-6543-1	7.1613	10.4954	12.7418	10.9381	7.9667	8.1249	7.977	13.308	9.8769	11.7854	3.6674	8.0869	8.2933	7.911	6.3515	9.9616	8.3827	7.2218	10.5898	7.375	5.7685	8.1534	12.1543	10.4696	9.1322	3.7293	7.8356	10.9959	11.9669	7.2953	2.4487	1.418	2.8342	8.4208	7.9077	5.1294	10.4299	2.589	9.938	2.7494	2.589	2.4487	4.0538	7.6638	6.647	9.9816	9.2077	12.0864	9.2519
TCGA-55-6642-1	4.731	11.9798	13.0767	9.9453	8.6251	8.3017	8.4503	10.2832	10.3043	11.0001	4.9909	8.0574	8.0539	8.4224	5.5707	11.2002	8.4685	8.1267	9.412	7.8518	8.9856	8.7423	12.363	10.5939	10.6926	6.098	11.2445	11.8279	11.1056	7.491	6.9489	8.1993	3.8183	12.5474	8.9535	6.3272	10.0073	5.2364	10.2408	2.3362	3.3469	0.7271	4.5811	10.626	8.8991	10.6817	9.2583	5.2111	8.9304
TCGA-55-6712-1	2.1969	12.3877	12.4045	10.6357	9.0926	8.2937	8.9354	10.7316	9.9441	11.2646	4.5488	7.6629	7.5293	8.8052	6.705	12.574	7.6565	8.3621	10.3138	8.3101	9.8094	8.6433	12.3359	10.2323	10.4731	5.7755	9.2789	11.6828	11.7519	7.1468	7.3348	3.1805	5.9737	9.1551	7.165	5.4304	9.35	2.1969	9.5987	1.5136	3.0304	0.9232	4.0987	9.146	10.2819	10.9486	9.4102	3.6612	9.3321
TCGA-55-6968-1	4.7107	8.5433	12.7446	10.9685	8.303	8.4209	8.9538	11.7211	10.6682	11.177	8.813	8.6703	7.3886	8.7927	4.9561	10.6707	9.7056	9.1677	10.5192	8.9446	9.6543	9.959	11.0565	10.5016	10.748	8.6642	10.7587	12.1217	11.9166	8.3619	3.3446	1.1008	4.2718	11.1915	6.4118	6.0869	9.8602	3.57	11.224	4.4528	8.2524	1.4421	3.7027	8.1659	8.7796	10.8023	9.4043	2.3239	10.3002
TCGA-55-6969-1	5.3459	9.7976	13.1655	11.3076	8.984	8.9042	8.3064	11.3302	9.9412	11.4062	4.855	8.1332	8.0716	8.5114	6.2346	11.5444	8.0605	8.775	10.404	7.9976	9.8231	9.6224	11.6886	10.3937	10.6291	7.514	11.7317	11.5434	11.8212	8.3891	8.0436	1.6181	6.2517	11.1612	8.8109	6.9758	9.9548	2.9817	11.5184	3.7689	6.4751	2.6263	5.8123	9.4323	9.1315	10.9272	9.9063	8.5169	9.812
TCGA-55-6970-1	5.7805	14.0144	13.8589	10.6881	8.2368	7.8316	8.1841	9.7127	9.7541	11.5497	4.4726	8.8656	7.2416	8.9571	6.3105	10.5736	8.2852	8.8617	10.1141	9.0369	9.3043	8.9077	12.516	10.8116	11.0173	6.643	9.5547	11.0845	11.825	7.6404	8.5255	1.5496	6.9358	10.3028	8.7477	6.2812	10.3586	2.7618	9.8601	2.3049	1.6998	0	6.2693	8.5267	8.5305	10.6749	9.2581	5.6295	9.2649
TCGA-55-6971-1	5.7614	13.7998	12.69	10.6955	9.4411	8.429	8.3191	9.8795	10.2819	11.1168	4.4788	8.0248	8.0619	7.7149	5.9467	11.4545	8.4168	8.3627	9.9001	8.1821	10.0991	8.7798	12.0574	10.7718	10.7683	6.5536	11.5405	11.5311	11.2501	7.5233	6.9648	5.042	8.4209	9.4511	9.1307	6.6401	10.1344	3.2798	9.9476	2.2988	2.546	1.5539	4.7098	8.0248	10.3594	10.9233	9.5457	12.3396	9.7702
TCGA-55-6972-1	5.6789	13.7333	13.188	11.3445	6.7282	8.6943	8.6304	12.4089	8.3502	11.7508	1.0987	7.0721	2.4767	10.123	7.6502	9.4968	7.0474	8.0971	10.5637	7.5475	6.9442	8.0606	11.5285	10.4809	10.0825	5.3559	3.1685	10.7281	12.521	7.6738	5.9691	1.0987	2.1456	11.0458	8.6662	3.1685	8.5033	3.8776	9.7511	3.02	2.1456	0	5.1854	8.179	5.6789	9.3148	10.4693	10.6937	8.5033
TCGA-55-6975-1	1.4203	8.9283	12.7814	10.8508	7.6108	8.1038	7.9582	11.4891	10.2867	12.0764	5.3362	8.45	5.7041	9.74	6.7614	11.0898	6.5933	9.2416	10.1152	9.1846	9.6838	8.9382	12.6656	10.1937	10.3385	6.3482	9.6999	11.4324	11.6285	7.8125	6.9664	4.4565	5.1781	7.3167	9.4754	7.06	10.139	2.376	10.0698	2.6159	1.4203	2.592	6.3776	10.1032	7.617	10.4879	9.3623	5.7721	9.2772
TCGA-55-6978-1	4.8807	10.0461	12.9496	10.9738	9.0227	8.9584	8.7331	11.3133	10.2617	10.8917	3.4232	8.6854	6.6501	8.6288	4.7229	13.0031	9.2818	9.2717	10.2442	8.6854	9.3582	9.3042	12.2005	11.0763	10.6038	8.538	8.3612	11.0405	11.3219	7.8349	4.7897	2.9717	4.6098	6.7009	9.2793	6.5974	9.9063	3.4232	9.6729	3.7167	3.605	0.7828	5.0782	9.0834	10.6161	10.6916	9.2429	8.8975	9.8187
TCGA-55-6979-1	6.2819	10.9215	12.5474	11.3321	9.4829	8.4934	7.8776	11.9162	9.7135	11.3594	4.5577	7.6316	8.5214	8.8112	7.2504	11.7987	8.307	8.6785	9.8509	8.169	8.5406	9.419	11.6841	10.3076	10.1061	7.266	10.0033	11.1012	11.5573	7.6005	0.7695	6.8824	6.511	9.0808	9.3412	6.4541	9.7752	2.7306	10.1749	3.5472	6.2422	0	4.9353	8.2514	9.8298	10.6117	9.4971	11.6054	10.0327
TCGA-55-6980-1	3.1631	9.1127	11.8852	10.8866	8.9674	8.5643	7.9742	11.9858	10.055	11.3942	5.5265	7.5648	6.7309	9.1446	6.2595	11.243	7.1365	6.8573	10.4215	7.637	8.7387	9.3344	11.8507	9.9647	9.6743	3.2989	7.4307	11.4495	11.3148	7.0525	2.4385	2.8458	4.6365	9.5875	10.2551	6.3323	9.8532	2.4385	9.914	3.9649	2.8458	2.4385	5.381	9.5074	7.6306	10.0633	9.6187	7.9524	9.9376
TCGA-55-6981-1	5.0259	10.8751	12.4741	11.3531	8.3661	7.9461	7.7464	12.5493	9.1798	11.3159	2.836	7.5193	6.5543	9.171	5.9295	10.6722	6.099	7.5398	10.3278	7.5601	8.8503	8.9251	11.6948	9.9571	9.8813	6.4712	8.2669	11.4109	11.2858	7.8992	5.4873	0	5.7684	10.5288	8.9787	5.4001	9.7552	2.836	9.3905	3.3181	5.1015	0.9086	3.9921	7.8452	5.3698	10.2468	9.0521	12.3835	9.8069
TCGA-55-6982-1	2.8978	11.5238	12.5081	10.6183	8.7594	8.1167	8.0272	11.5991	9.5534	11.7068	6.3918	7.8718	7.8831	9.152	4.7816	12.2849	8.0277	7.8661	9.641	7.8999	10.9099	8.4791	11.8911	9.5658	9.844	6.3103	9.1705	11.1669	11.4257	7.0534	2.8978	0.9425	5.7916	9.8912	8.8487	9.646	9.1212	2.8978	9.7392	3.1068	3.4778	1.5078	4.9307	7.6841	7.4147	10.8398	8.9245	6.3918	9.3787
TCGA-55-6983-1	3.1947	13.2207	13.1001	10.8882	8.4568	8.1388	7.9206	12.6463	10.7082	11.2409	3.783	8.1799	6.6327	8.7449	6.9311	11.049	7.5262	7.3986	10.3003	8.1002	9.1748	8.6951	12.2442	10.2708	10.1506	4.6906	10.1212	11.0454	12.5475	7.2851	7.7893	2.8132	9.5857	11.7817	9.0169	5.9623	9.5342	2.9519	9.8971	2.9151	3.9245	1.2741	5.0714	8.7136	8.9082	10.1802	9.383	12.6162	9.2756
TCGA-55-6984-1	3.2058	12.5652	12.7844	10.4787	7.5149	7.6589	7.0866	12.4598	9.6304	11.8481	3.2058	8.297	5.2998	9.1351	5.881	12.1492	5.3969	7.5149	10.3623	8.297	9.5865	8.5781	12.525	10.3822	9.5478	6.8938	9.156	11.2814	12.1186	7.6783	6.2471	1.4999	7.2549	6.1201	8.4928	5.6009	9.8521	2.8872	10.2346	3.5031	3.6874	0	3.7863	7.6912	6.4717	10.3852	9.6137	7.2549	9.8145
TCGA-55-6985-1	4.4526	10.9404	12.5771	10.9431	8.6635	8.7758	8.3059	12.6767	9.9113	11.3227	4.9472	7.9886	7.3873	8.5759	5.9006	11.0678	7.9543	7.8415	10.4337	7.9412	9.8876	9.3744	11.8225	10.3195	10.2153	6.4767	10.0889	11.7359	11.7631	7.4316	5.6724	2.2422	6.255	9.3249	8.6011	6.0097	9.7254	3.0811	9.8819	3.1151	6.8663	2.9479	4.1225	8.634	8.7783	10.1826	9.7292	12.4503	9.4285
TCGA-55-6986-1	7.9757	13.0251	13.2094	10.8723	8.2168	8.1919	7.1913	13.0197	9.9735	11.4158	5.0434	8.3987	6.9004	8.411	6.5168	10.4467	7.2495	7.7987	10.207	8.7129	8.1702	8.5518	11.9844	10.6831	9.8216	4.8017	8.1629	11.2362	12.8102	7.7605	6.8558	1.9661	6.1151	7.1273	8.8442	5.548	10.7028	1.6691	9.9662	2.7929	3.2811	2.2122	4.6003	8.0248	7.3428	10.1601	9.7335	10.8344	9.3345
TCGA-55-6987-1	5.735	13.0472	13.0596	11.557	9.3784	8.689	8.6755	10.1124	9.7684	11.7325	4.8171	7.7338	7.9157	8.8311	7.7815	12.5132	8.334	7.8663	10.6255	8.3867	9.5472	9.2336	11.3265	10.2799	10.5866	6.7214	11.4307	10.9078	12.2496	7.3494	9.0867	3.4445	8.6477	9.3482	8.2776	6.7019	10.0938	3.5785	9.7389	3.9107	3.2441	1.6409	4.5168	8.4994	10.7359	10.6495	9.1731	7.9408	9.884
TCGA-55-7227-1	7.6088	12.2336	13.1605	10.7964	8.4166	8.6579	7.5574	10.5527	10.0626	11.1209	4.192	8.0001	7.441	8.9476	6.2985	12.1012	6.9218	8.0833	9.9978	8.0722	9.8544	9.1577	11.8069	10.1712	10.2443	6.1873	7.4973	11.3425	12.225	7.3584	1.2523	2.1556	5.6458	10.9838	9.6019	5.4544	10.2413	3.4162	10.2214	1.936	3.1047	1.6198	4.6937	9.4116	8.0979	9.9909	9.5787	9.7905	9.0471
TCGA-55-7281-1	4.1313	11.3708	12.4182	11.6875	8.6059	8.3974	8.2055	12.6861	9.329	11.0166	2.7437	7.7345	6.453	9.435	6.4291	12.8723	7.264	7.4774	10.1265	7.7838	9.1025	9.1868	12.6993	9.9884	10.6083	5.4694	6.9617	11.4625	12.5451	7.421	1.9445	9.6135	4.6725	10.1862	8.4641	5.8288	9.7667	1.438	10.1235	2.7837	4.796	1.7133	4.0343	8.33	8.4095	10.1198	9.5579	8.5122	9.8581
TCGA-55-7283-1	7.1121	11.8581	12.5121	10.846	8.7767	7.9314	7.5306	10.4045	9.853	10.8984	3.1731	8.1329	6.7178	8.622	6.5358	11.6266	6.8984	8.7585	10.461	8.8522	9.019	8.7092	12.797	10.3022	10.5117	4.9104	5.3611	11.2255	12.9326	7.242	7.4257	1.3241	3.7582	9.9752	9.2563	6.4044	10.0487	1.8099	9.9007	1.8365	4.0034	0	4.0909	8.3323	8.4172	10.5777	8.8126	6.4793	9.1934
TCGA-55-7284-1	5.9195	11.9659	12.4831	11.006	8.3379	7.9695	8.6926	10.7061	10.294	11.0411	5.7292	8.3709	5.9634	9.0656	5.1233	11.0231	8.7425	7.9072	10.1339	7.6223	9.4149	8.375	12.6273	10.4644	10.1901	4.5509	7.7406	11.449	11.7224	8.1465	4.3228	4.3451	5.6509	5.8354	10.0401	7.6382	10.1122	3.1361	10.2433	3.9363	2.4231	0.6989	4.4922	8.3655	8.0965	10.0938	9.9181	7.27	9.7046
TCGA-55-7570-1	2.9949	8.7863	13.845	11.1187	8.1331	7.4062	9.4807	9.8059	9.9735	12.1602	6.769	9.9822	4.8081	9.9278	6.8566	8.3412	5.2327	9.6155	10.2394	8.9917	10.0293	9.9316	11.8236	10.4145	11.0966	8.1128	8.9376	12.7069	11.0168	8.5367	1.6684	4.9572	2.2991	11.2466	11.3996	7.0743	10.5867	3.2802	10.0946	3.8989	3.5182	3.5721	5.0167	7.3534	8.1794	11.1944	9.9841	7.2865	8.7073
TCGA-55-7573-1	7.4491	11.7859	12.2852	10.2446	9.579	7.9378	9.1702	10.2654	9.7855	11.049	5.0455	8.6166	7.2958	8.7487	5.608	10.9945	7.251	7.9565	10.0984	8.0553	10.0059	9.5251	11.8198	10.3833	11.4034	4.3374	9.4478	12.4448	11.4582	7.6114	8.16	2.0713	7.6055	6.9577	9.6309	5.493	10.0718	2.8885	9.9274	3.3137	3.2938	0.8485	5.3866	8.5504	7.9796	10.296	9.0721	5.0801	8.9301
TCGA-55-7574-1	5.7598	11.9331	12.2988	10.4912	9.1552	7.7181	8.1968	11.5851	10.3967	11.2496	4.3256	7.8824	7.9989	8.3473	5.2959	11.6317	7.4499	8.115	9.6573	8.1477	8.7228	9.2967	12.0223	10.5436	10.4484	6.3983	11.1563	11.8678	12.0635	7.2908	7.6456	1.7576	7.8481	11.3974	9.6965	6.3709	10.2754	3.9344	10.4704	4.4419	4.1432	2.8778	6.029	9.8144	9.6388	10.2274	9.8766	12.9417	10.107
TCGA-55-7576-1	5.3689	9.5074	12.1417	10.9582	8.483	8.6175	7.9879	12.3466	9.7799	11.143	3.4297	7.8818	6.9562	8.4602	7.0796	10.277	7.5467	8.7931	10.1297	8.6625	9.2533	9.5976	12.6954	10.2419	11.0829	6.3427	7.7699	12.0391	11.6509	8.0402	5.8926	2.5577	5.8443	9.1786	7.8191	6.1225	9.9377	2.6164	9.419	2.5903	5.5378	0.7934	3.7246	7.5046	8.4702	10.1243	9.1265	6.1869	9.563
TCGA-55-7724-1	4.6466	11.3044	13.1767	10.8585	8.4746	8.5146	8.4551	8.1475	10.3725	11.7748	3.1725	8.5304	7.1927	9.272	4.9097	10.5925	9.2508	8.7711	9.8871	8.8135	9.3844	9.1526	11.3129	10.5775	10.8762	7.6249	10.2508	11.2129	9.7223	8.5765	6.0472	4.3247	6.2123	8.2743	7.9744	8.2026	10.2472	2.3242	10.2603	4.6134	0	2.0022	5.1321	9.9247	8.6359	10.7291	8.9944	3.1725	7.5264
TCGA-55-7725-1	4.46	13.9406	12.8402	10.213	9.3282	8.633	9.044	8.2103	9.9883	11.6091	0	8.174	6.8777	8.9747	5.632	10.5567	8.8717	8.4501	9.5117	8.4545	8.6406	9.7486	11.5548	10.614	10.8316	5.1133	8.6744	11.4125	11.4158	7.5463	8.7816	4.3894	7.6705	6.9032	7.3373	5.1564	10.2396	1.6326	10.4803	3.9857	1.6326	0	4.9266	6.953	8.6707	10.2117	9.2053	3.0623	6.3369
TCGA-55-7726-1	2.6608	8.9206	12.1534	10.0444	7.7531	9.1429	8.835	10.7984	9.7406	11.4078	5.3551	8.549	7.1596	8.8831	5.2911	11.5665	7.3677	9.0446	10.031	9.3823	9.1039	8.8585	11.8579	10.183	10.24	7.4358	9.1407	10.9131	10.0553	8.2289	1.4723	0	2.4427	9.9401	8.45	7.0766	9.1699	2.4427	10.3404	3.3215	5.0803	1.4723	5.5035	8.2543	6.7479	10.7502	8.939	9.4332	8.6671
TCGA-55-7727-1	5.127	11.9579	12.779	10.6147	9.5088	8.198	8.5468	8.3917	9.8183	11.7679	2.2233	8.124	6.9534	9.5553	5.3351	10.7469	6.8425	8.8243	9.2725	8.2159	9	9.3697	10.9843	10.3716	11.1123	6.8767	9.4033	10.8946	9.8183	7.4984	4.6354	2.2233	7.3602	8.8646	6.7836	6.0869	9.3876	4.924	10.3535	3.8205	5.2008	1.5033	4.4049	7.8649	8.319	10.9986	9.138	6.4006	7.2688
TCGA-55-7728-1	4.9018	10.5178	12.2162	12.2327	9.3336	7.6593	7.9364	11.4876	9.9258	10.8278	4.2312	7.1284	8.5725	8.7825	5.9396	11.6608	8.0962	7.8727	10.127	7.5861	8.7431	9.2753	12.3097	9.6665	10.584	6.2726	9.7333	11.6491	12.8311	6.5936	7.2597	3.3591	8.8384	5.714	9.6566	7.1992	10.2659	4.5377	10.5683	4.7921	4.1731	0.7998	5.4826	6.9323	8.2088	9.6264	10.3977	8.5753	10.9275
TCGA-55-7815-1	4.2507	13.4787	13.5247	10.1665	9.0169	7.8977	8.8676	5.3604	9.9439	11.8294	4.0027	8.3158	7.1424	9.2673	5.0903	9.96	9.4228	8.4541	8.6467	8.7443	10.1653	9.1952	10.6332	11.2257	11.0106	6.2508	9.0029	10.5575	8.8262	8.3293	2.0022	1.5869	5.3247	10.8562	6.0903	6.6322	9.3952	1.5869	9.8389	3.7208	0	0	4.5263	8.8578	7.5953	10.7842	8.2461	3.4621	5.3604
TCGA-55-7903-1	3.8027	11.0563	12.7996	11.0006	9.6143	8.2594	8.5609	10.2256	9.5476	11.0253	3.4548	7.6097	7.4462	8.8151	7.5126	11.1916	6.4707	8.6097	10.2435	8.1447	8.2641	9.2734	11.6138	10.3107	10.2587	7.1243	6.2896	11.2114	13.0961	7.4213	1.8038	0	5.5649	10.4803	7.853	3.8027	9.0943	3.083	9.4275	3.2779	3.8533	0.5833	4.6676	7.4788	8.7632	11.0738	9.1995	5.5342	9.2153
TCGA-55-7907-1	1.3582	10.7943	12.4999	10.9799	8.5315	8.9264	8.959	12.0114	9.6255	11.5452	2.5087	7.6124	5.9355	9.5311	5.304	11.3294	7.7126	7.9037	9.4447	8.5527	7.7757	8.7724	12.7849	8.8648	11.1416	6.3902	8.7464	11.3421	11.1137	8.1775	5.7593	4.5652	5.3805	10.6424	8.1539	5.9719	10.8949	4.1226	10.259	3.5148	3.0066	0.8334	4.9769	7.9637	8.6764	10.5633	9.407	5.1458	8.6956
TCGA-55-7910-1	3.8035	12.9492	12.3619	11.2432	7.8724	7.9006	9.2553	10.5202	11.3814	11.8472	3.0717	7.6968	6.9011	9.8505	6.6888	12.0273	5.7239	8.8051	9.7486	7.6377	10.5499	9.6085	11.8142	10.1346	11.8893	8.8463	9.6819	11.8897	11.5481	8.6441	0.9455	0.9455	3.5983	12.6105	8.26	5.845	9.5001	4.2167	10.6883	4.9983	4.3536	0	5.9992	8.9819	5.6724	10.0261	10.5184	13.9878	8.875
TCGA-55-7911-1	4.0294	10.2344	12.8878	11.1409	9.1689	7.9097	8.6006	9.572	9.5345	11.252	1.8652	7.8937	7.379	8.1326	6.6971	10.7584	7.3927	8.8063	9.7285	8.4659	9.4432	9.0801	11.9361	10.3604	10.6534	8.2698	8.7995	10.6033	12.3131	7.6723	5.5047	1.0407	5.4707	11.1185	8.0912	4.4689	9.3874	2.6522	9.8451	2.894	5.6934	0.6122	5.0085	6.3176	9.9155	11.1192	9.6491	8.4485	9.1286
TCGA-55-7913-1	5.1931	11.7972	13.863	11.0062	6.8081	7.1516	8.9245	11.2347	9.9095	12.0313	1.4446	8.6351	5.4034	9.0903	6.3283	9.6281	5.6459	8.7787	9.9619	8.1096	9.4087	8.8495	12.5072	10.1874	10.3138	8.5647	6.7668	10.9531	11.8774	8.6893	8.0231	8.6903	2.1517	11.1059	7.0046	7.5663	10.9274	3.4272	9.7359	2.7721	2.242	0	5.8888	5.6209	6.7592	10.4509	9.9044	11.4334	9.7667
TCGA-55-7914-1	3.3917	14.3514	13.313	10.4906	8.6213	8.1692	8.5254	8.691	11.1563	11.5983	5.5229	8.1767	6.6646	8.1337	5.2256	11.4323	6.5307	7.7904	9.8635	8.8727	9.4318	9.0721	11.5819	9.3721	9.7354	5.4256	10.3019	11.2014	11.5177	7.3347	2.5844	0.9996	6.475	7.4831	8.1742	6.0973	10.0754	3.3213	10.3873	2.6176	2.9063	0	4.6997	7.4911	8.8211	10.338	9.1629	9.6038	9.1516
TCGA-55-7994-1	1.3691	12.9608	12.3913	10.4563	9.4631	9.238	9.2721	11.5288	9.2885	11.2125	2.7439	8.0046	7.909	8.038	5.1267	10.967	8.655	8.5246	10.5914	8.3212	9.7529	8.7693	11.9427	10.7071	10.4108	8.8167	8.355	10.3008	11.4218	8.403	3.5564	1.5359	6.0072	11.7295	6.2901	5.1242	9.8945	2.5234	10.2443	3.0176	6.7078	0.3968	3.5564	5.8178	9.7072	10.8186	9.7967	2.9937	9.7283
TCGA-55-7995-1	2.0398	9.8382	11.6971	10.5924	9.4355	8.7629	8.0347	11.2601	10.5887	10.874	6.6603	8.0755	8.983	7.816	5.6149	11.0994	8.9511	8.2153	10.7493	8.2001	9.2074	8.9626	12.0652	9.7494	10.4291	8.9008	9.2582	11.5438	11.1881	8.3135	5.6422	3.4085	7.4604	8.8415	7.254	7.0959	9.9542	3.7793	10.2815	3.1777	3.246	2.9082	3.6552	6.4383	10.0194	10.3837	9.5483	5.1388	10.691
TCGA-55-8085-1	2.1633	12.9502	13.4291	11.06	9.6074	8.1824	8.2159	10.3995	9.4369	12.0735	3.7577	8.5047	7.1665	8.867	6.6808	12.3865	7.4822	8.4654	10.1546	8.2433	10.2455	9.2082	11.3386	10.3766	10.0725	7.639	9.297	11.1952	11.7365	7.2903	7.9504	1.7806	6.4592	10.8036	9.0467	4.2285	9.6087	3.6418	10.118	2.4899	3.2778	2.3717	4.2014	9.8195	9.2834	9.9343	10.4076	13.4773	9.7948
TCGA-55-8087-1	8.2445	11.4858	12.1767	10.4331	7.9158	9.4363	8.3322	11.2488	10.2762	11.1485	2.6405	8.1972	7.1248	9.0176	7.0157	9.6619	7.794	7.391	10.123	6.9362	8.6028	9.3079	12.4971	11.1408	11.6801	3.9365	6.8732	12.0066	11.5549	7.0355	8.4657	0.4319	3.2818	7.6001	9.0253	5.7656	10.9753	5.599	10.5596	3.9683	3.6856	0.4319	5.9398	7.178	5.4799	9.5675	9.5964	12.4983	8.9641
TCGA-55-8089-1	4.2388	11.0997	12.5912	11.1795	9.1074	8.1485	9.1938	9.9793	9.9272	10.8795	5.8468	8.2682	7.6361	8.7966	5.2555	12.8096	9.2561	8.8221	10.0403	8.2701	8.9777	9.1106	11.8597	10.457	10.2757	7.8066	10.3178	10.6153	11.0737	7.3092	8.779	2.1132	7.294	6.4304	7.5395	5.8777	9.6397	4.851	9.9456	3.18	3.0124	0	4.6743	7.6836	10.5624	10.9088	9.4893	3.796	9.4725
TCGA-55-8090-1	6.3158	11.7613	12.4201	10.8575	9.3972	7.9259	8.1643	11.8756	10.0378	11.5062	5.4508	8.5125	6.0852	9	5.8854	12.4471	6.5048	8.3847	10.179	7.418	11.2096	8.4791	12.6545	10.3417	9.9195	6.2586	8.0841	11.3216	12.6428	7.6953	0.9479	1.5151	5.5108	8.4423	9.043	5.8576	9.9605	3.1782	9.8326	2.9253	7.7585	1.1627	4.0963	7.1953	6.7361	10.4146	10.2948	12.9442	9.8099
TCGA-55-8091-1	2.9546	12.5145	12.4605	10.8728	9.1116	8.3077	8.9186	12.2234	10.0876	11.5488	5.1349	7.9467	7.1272	8.8751	5.7459	10.9642	8.5038	7.6957	10.3217	7.5589	7.4671	8.4691	11.2496	10.2462	10.0785	5.6587	8.958	11.24	12.19	7.4299	4.972	2.1297	6.7537	7.2917	9.2308	5.9749	9.2407	2.555	9.7608	2.1444	4.0339	1.5239	4.4099	9.1107	7.1038	10.2078	9.2163	6.0746	9.078
TCGA-55-8092-1	6.0335	11.9834	12.7905	11.3987	9.6114	8.2498	8.5257	10.7195	9.6904	11.4092	3.1711	8.2178	8.4721	8.9751	6.5549	13.1341	6.9875	8.9802	10.1106	8.235	8.9112	9.1412	12.4269	10.5423	10.7256	7.567	11.6098	11.0624	11.1981	7.6299	8.9086	2.8536	5.6291	8.5096	7.9301	6.8935	10.0724	3.307	10.0919	4.1576	2.323	1.2232	5.7768	8.553	10.1065	10.7358	9.647	5.8229	9.3265
TCGA-55-8094-1	2.7992	10.7725	11.6604	11.5139	8.4743	8.0758	8.5151	10.1728	8.8986	12.3136	2.3708	8.0662	4.2837	10.1928	6.4661	10.1503	4.1448	8.9551	10.3334	7.7116	9.0112	9.2072	12.7802	10.0493	9.9352	6.7587	5.4369	11.3127	12.6673	8.4201	8.9689	8.8509	2.5281	12.1738	6.9165	6.7266	9.7136	6.1685	10.5375	2.4069	7.7797	1.7588	8.9568	5.5142	5.3761	10.5294	9.8934	6.1199	9.824
TCGA-55-8096-1	2.3374	9.6119	11.9555	10.5642	8.6646	7.8311	8.7887	12.1682	9.93	11.6805	7.3167	7.6813	8.5016	8.9476	5.7104	12.2353	8.632	7.3883	9.7774	8.0162	7.5979	9.2431	11.7271	10.1348	9.9685	5.5783	9.6188	11.6846	11.6872	7.4069	9.9351	5.3656	4.4525	9.9254	9.4663	6.8076	10.4141	3.1872	10.4318	2.8176	5.9643	3.8798	4.8919	8.5999	7.565	10.0571	9.512	7.6277	9.5187
TCGA-55-8097-1	8.6558	11.3643	12.7001	10.5609	8.804	9.3982	8.3468	10.8763	10.0788	11.0411	4.2183	7.9955	7.1691	8.9779	5.8497	11.1647	8.192	8.1086	10.2616	7.3285	8.0269	9.3862	11.3945	10.6474	11.7216	4.8789	8.2155	11.7346	11.9848	6.92	8.3805	2.6332	6.0324	10.6913	10.2579	5.1468	10.203	3.869	10.5964	4.71	5.696	1.3792	6.118	8.1801	6.9669	9.8287	10.0627	10.5331	9.6824
TCGA-55-8203-1	4.7045	13.575	12.9486	10.7261	9.2998	8.0525	8.354	11.8829	9.6279	11.4908	2.8209	7.9711	6.5107	8.7806	6.8065	11.942	7.1512	8.1685	10.0195	8.6761	10.342	8.7646	11.6197	10.8416	10.1374	6.1407	10.6888	11.4255	11.6919	7.3538	8.4562	9.8987	7.5346	11.5138	8.4512	5.0771	10.3958	3.1183	10.0284	3.2088	2.9773	1.3882	4.5636	8.7417	8.7978	10.3325	9.3118	12.5285	9.4315
TCGA-55-8204-1	2.9953	10.8371	13.1303	10.6489	8.0984	8.3516	8.5704	10.2557	9.6191	11.8708	3.5521	9.038	7.0838	9.677	6.0041	11.8022	7.3298	8.8893	9.8564	9.3517	8.1401	9.0083	11.6509	10.225	10.7157	6.9462	10.7291	11.6407	11.361	8.3397	7.3817	6.808	4.3444	9.0038	8.4344	6.766	10.0024	2.4038	9.9657	1.6657	4.4892	2.6701	4.2661	10.3489	7.993	10.9189	9.0801	7.866	9.2178
TCGA-55-8205-1	3.3473	11.4784	12.7411	11.4839	9.3089	8.4185	8.8874	10.2962	9.7722	10.9781	4.177	8.4606	9.5238	8.9476	4.231	12.0432	9.8524	9.1379	9.9567	8.8987	9.4868	8.7759	11.9033	10.4678	10.0987	9.1249	8.8251	10.7187	11.8704	8.4118	3.0494	1.8204	6.8205	6.1225	8.1968	5.3419	9.5189	3.206	10.3825	3.8978	2.6735	0.963	3.9595	7.1608	10.1244	10.7002	9.4624	5.2001	10.6034
TCGA-55-8206-1	8.7043	12.5295	12.6847	10.7288	9.4354	9.1211	8.7607	9.731	10.1929	10.9103	4.4957	8.5435	7.0426	9.4131	5.2728	9.9121	8.5549	8.0043	10.401	7.7803	10.1048	8.9704	11.7465	10.6038	11.0153	5.5294	8.5874	11.8537	11.5475	6.8784	8.0175	1.617	5.4439	7.2804	9.7041	4.9736	10.4399	3.2577	10.2846	4.0505	2.3603	2.087	5.5477	8.4661	6.351	9.9231	9.8799	6.0694	9.4212
TCGA-55-8207-1	6.5091	12.383	12.3582	10.9104	9.0604	7.8099	8.5028	10.5789	9.9408	12.1054	4.9271	8.0931	8.0601	9.1067	6.433	10.3054	8.2968	7.5213	9.5647	8.1679	9.5619	8.6524	11.9255	10.742	10.4913	4.3139	6.7521	11.4417	12.4799	7.5579	3.7775	1.9657	4.2602	11.4201	10.534	5.6964	10.0277	2.5165	9.5175	2.5483	5.2498	2.4219	5.8496	8.8241	7.9521	10.4435	9.9677	10.8001	8.9681
TCGA-55-8208-1	4.3644	11.1772	12.8034	11.3005	9.6685	8.2806	8.4166	10.7006	9.8917	11.5824	5.8252	8.3276	8.5324	8.918	6.3957	11.7307	9.2626	8.1052	9.8696	8.6182	8.8487	9.1505	11.712	10.3851	10.349	6.6589	10.9923	11.1489	11.4842	7.7414	3.7963	7.7994	8.2244	9.2344	8.5662	6.4536	10.259	3.0392	10.2437	3.2305	3.8996	1.6149	4.7979	8.6848	9.5071	10.5862	9.4855	8.2685	9.802
TCGA-55-8299-1	4.9138	10.9689	12.9231	11.1529	9.1957	7.9199	8.2837	10.7152	10.1981	11.3289	6.0546	8.522	7.4443	8.9344	7.0338	12.2843	8.5237	8.6413	9.9522	8.3957	8.8564	9.1843	12.3577	10.2391	10.0166	6.8774	8.5837	11.1233	11.493	7.3391	5.189	2.4972	6.2353	6.9727	9.2785	6.6106	10.1132	3.9803	10.5568	3.1563	4.0184	0	5.7266	8.612	10.4172	10.6919	9.8867	10.0804	9.5168
TCGA-55-8301-1	4.4644	11.2018	12.8862	11.3553	9.3996	7.8524	8.0113	10.7931	9.6907	11.6283	4.8123	8.0243	8.4803	9.3115	5.5924	13.5281	8.3627	8.7958	10.5777	8.1388	9.3586	9.2476	12.1719	10.0655	10.0069	7.2271	10.9067	11.139	11.7631	7.2879	6.9987	1.8402	6.8878	7.9832	8.6475	5.5286	10.2783	4.0801	9.9019	3.0081	2.8976	3.0552	4.6239	8.1736	9.4844	9.8444	9.8157	7.0083	9.8836
TCGA-55-8302-1	3.594	11.2805	12.6858	11.3128	8.7764	7.2124	8.4727	12.9762	9.477	11.9248	4.2687	7.678	6.4944	8.6862	6.9356	10.5471	7.9923	8.9086	10.3658	8.489	9.3258	8.9593	12.6126	9.698	9.629	7.2124	8.2632	11.2634	12.091	7.5812	5.8028	1.4122	6.0399	8.715	7.9314	5.0735	9.9121	5.9651	9.3095	2.4673	4.1833	0	4.9497	5.9393	8.1994	9.876	9.961	7.6264	9.1653
TCGA-55-8505-1	2.5146	11.7162	13.5195	10.9345	7.9189	7.9119	8.6585	10.4136	10.3355	11.3594	6.1642	8.5378	6.3319	8.7853	7.4754	12.2683	6.4039	8.6938	9.9916	8.199	9.259	8.3237	13.0659	10.2297	9.8476	7.5164	8.5784	11.5002	11.5272	7.6237	8.9661	6.6094	4.6865	10.483	9.3927	6.766	10.5457	1.9805	10.2907	2.5338	3.2094	3.0128	7.0743	9.5058	5.4009	10.6526	10.1638	6.6691	9.2824
TCGA-55-8506-1	6.4172	12.784	12.3433	10.0811	8.0685	7.6381	8.3506	11.5014	10.0878	10.9349	4.2493	7.1416	7.4832	8.3332	6.8814	12.0883	7.0648	7.567	9.7822	7.7366	8.9158	8.6014	12.0865	8.7521	9.3092	6.398	7.6901	11.3378	12.1921	7.8676	0	0.6444	3.5482	11.6481	7.247	4.656	8.9192	4.9203	9.671	1.9592	8.2449	0	3.8022	7.0465	7.5058	9.7599	9.7776	10.4013	10.008
TCGA-55-8507-1	6.4346	12.9875	12.6271	10.7091	8.8787	7.9622	8.1212	10.5585	9.9996	11.1975	2.9056	7.581	6.322	8.934	3.6431	11.658	7.1356	7.8414	10.0768	7.6173	9.1555	9.724	12.5835	10.1132	10.3153	7.2579	6.8545	11.0171	11.8939	7.1576	8.1443	1.8897	3.628	11.074	8.9388	5.4512	10.4621	3.4959	10.5132	2.7332	4.8103	0	3.9135	7.6642	6.9648	10.1987	9.6137	12.9624	9.4515
TCGA-55-8508-1	4.8283	12.8092	13.3396	10.4206	8.9546	7.8784	7.4561	11.9155	9.7189	11.2089	5.6331	7.6997	7.3933	8.3148	6.5821	10.9849	6.8012	7.3153	10.3094	7.675	8.7712	8.5094	11.8434	10.7577	9.679	6.0916	11.7074	11.3577	12.0144	7.5028	7.8004	7.6936	5.381	12.4027	9.2042	5.6331	10.1479	2.6565	10.5981	1.5009	4.4738	1.8689	5.1126	9.0026	7.3073	9.6121	9.6089	10.5623	9.8282
TCGA-55-8510-1	4.8655	10.6043	12.1586	11.3759	9.5938	8.1577	8.2066	11.9828	9.691	11.4156	5.6948	7.3449	8.3648	8.7887	6.8569	11.8991	8.1883	7.9013	10.2535	7.9768	8.4096	8.9634	12.459	9.7609	9.4177	6.3963	8.9075	11.2006	12.0704	7.0574	1.1532	4.8955	7.1158	9.5284	9.7175	5.4133	9.9908	4.1808	10.1234	2.446	3.792	0.6889	4.8349	8.0149	9.2203	10.2899	9.5972	6.5828	10.0849
TCGA-55-8511-1	3.0105	12.1539	12.1762	11.0646	9.0729	8.7786	7.3899	9.9116	9.8053	11.9462	3.3548	7.4491	7.2055	8.4292	6.0065	11.5023	7.2577	9.3631	9.9124	7.722	9.2937	8.6343	12.2796	9.7047	9.5468	6.4926	10.116	11.0087	12.2785	7.0896	6.2569	4.3985	7.4036	11.2619	8.4562	5.1599	9.5218	3.6943	10.5042	2.4295	4.8425	0	4.3608	8.0223	8.8618	9.8079	9.5638	3.5679	9.7743
TCGA-55-8512-1	7.5995	12.1565	13.014	10.4276	8.5285	7.6731	9.4136	11.4155	9.5307	10.7804	3.4088	7.8771	5.6942	8.5574	5.8319	10.0975	8.1727	7.7575	10.525	7.6956	9.314	8.315	12.2259	10.3942	10.4924	6.4614	7.3099	11.8063	11.5767	6.587	5.0239	1.8767	3.7326	8.6658	9.5033	5.4337	10.2059	3.7326	10.3588	3.4524	4.793	2.6656	4.793	9.364	7.1723	9.8017	10.2331	11.2351	9.4314
TCGA-55-8513-1	5.1344	11.8364	12.7839	11.0019	9.3129	7.8882	8.8187	10.9379	10.0279	10.9368	4.5395	7.9239	9.0476	8.5475	6.0963	11.0061	8.5009	7.3979	10.0177	7.4539	8.5617	8.5186	12.433	10.5112	10.5177	5.5992	9.4339	11.6554	11.6905	7.1492	2.6306	4.1749	8.1962	7.0797	9.9662	5.7461	10.0624	5.577	10.3655	3.8757	3.8433	0	5.3855	8.8896	6.867	9.7936	10.0823	6.9032	9.6209
TCGA-55-8514-1	8.5882	11.1035	12.3599	11.2282	8.6954	8.8963	7.3624	12.0454	9.8288	11.9796	5.9905	7.4151	6.7125	9.8061	6.556	10.7779	6.3513	7.3017	10.0756	7.6371	7.6649	9.0358	11.401	9.1352	10.5856	3.6568	7.4314	12.0092	13.2175	6.1949	0	10.7112	5.3114	9.7445	8.2149	4.3008	8.8221	3.2307	9.508	4.1359	4.3473	0.7183	4.2032	6.8956	5.8362	10.1626	10.3114	11.7775	9.7904
TCGA-55-8614-1	4.6005	10.4747	12.8666	10.3398	8.5938	8.4917	8.2014	11.5975	9.385	11.6858	5.9682	7.9691	6.0111	8.8273	5.779	10.0932	6.7864	8.4534	10.3744	8.4272	8.762	9.4317	11.6496	9.7687	10.2545	8.2025	8.5605	12.2322	11.562	7.7839	3.1973	4.3117	4.4837	7.5032	9.7414	6.4134	9.7445	4.2653	10.3328	3.7123	7.9137	1.1746	4.5626	9.3632	7.7422	9.7738	9.6484	11.769	9.9538
TCGA-55-8615-1	5.2028	12.3144	12.9861	10.7578	8.3588	7.1996	8.2888	11.38	9.779	10.9838	2.4	7.6663	6.2249	8.9089	6.3341	11.884	8.4321	7.8548	9.6066	7.391	9.084	8.6222	12.68	9.8872	9.5705	6.0612	5.2842	11.405	13.0028	6.7826	8.0595	8.5334	3.6741	11.8887	9.0741	7.4801	10.9719	3.9485	10	2.5837	4.3775	0.6181	7.2562	9.6771	4.5846	9.1615	9.8016	13.9549	9.7189
TCGA-55-8616-1	7.7395	11.1136	12.4532	10.8502	8.2947	8.7074	8.3792	12.3308	9.145	11.3835	2.2254	7.913	6.2399	9.213	4.3742	9.3105	7.0591	8.1041	9.3871	7.9349	8.3068	9.1649	13.3765	9.4007	9.7432	4.5272	8.4695	11.9371	12.6503	6.6627	7.9472	9.0538	6.1574	10.6994	8.7344	5.7839	10.809	2.9686	9.4792	2.4248	2.379	1.6326	4.7687	8.0103	7.648	10.3482	9.8604	7.342	9.5567
TCGA-55-8619-1	5.8453	11.8218	12.4213	11.0111	9.0993	7.6702	7.9358	11.8148	10.335	10.6144	6.4071	7.6784	7.7028	8.7154	5.8892	12.0533	7.7108	7.804	10.0856	7.9091	10.2388	8.3383	12.9294	9.9773	9.9106	5.0202	10.2826	11.6305	12.1016	6.9116	3.5929	2.5006	8.3538	7.263	10.7499	5.7549	9.7667	3.8475	10.4536	3.5569	4.9127	1.458	4.9674	8.4068	9.0462	10.0021	9.6751	8.1735	10.355
TCGA-55-8620-1	7.0635	8.9112	12.4964	11.0678	8.5154	8.1697	8.5475	11.2757	9.5563	11.1525	7.3897	8.6391	5.6894	9.1982	5.532	10.0459	9.3335	9.4886	10.3377	8.1726	9.5912	8.8455	11.5626	9.8717	10.4964	8.0484	9.5778	11.7508	12.3191	8.2621	5.6386	4.5253	6.7086	12.6277	7.3269	4.9151	9.3586	5.7059	11.2712	4.021	6.5617	1.9915	6.624	7.2933	8.6605	10.1652	9.2764	3.3958	10.5479
TCGA-55-8621-1	7.11	11.4707	13.0114	11.1756	9.4678	8.006	8.9569	11.7482	10.1695	11.1712	5.0965	7.9539	7.9256	8.5442	6.4021	12.2313	9.1423	7.8269	10.0138	7.8303	8.5729	8.6935	12.9262	10.2079	10.2084	5.4895	10.3264	11.539	11.4942	7.0116	4.587	2.402	4.7102	9.3626	10.619	5.5235	10.1314	3.4826	10.0601	3.1189	3.8999	2.0752	6.098	8.9322	8.517	10.1176	9.8324	6.9378	9.9275
TCGA-55-A48X-1	6.3075	10.8669	12.7703	10.5102	9.4112	8.7633	8.4499	12.3516	9.6755	10.4755	2.2958	7.9331	7.2893	8.485	5.2979	12.2618	7.5784	7.5894	10.0252	8.4206	8.5103	9.2469	12.113	10.1246	10.2456	6.2156	10.7204	11.9225	11.696	7.4632	3.8275	3.1408	8.8206	10.1233	9.4661	6.023	9.9265	3.8763	10.5242	3.2626	5.7492	1.9755	5.0343	8.7371	8.5985	10.0034	9.69	10.8123	9.9819
TCGA-55-A48Y-1	2.5178	13.4872	13.1113	10.3837	7.4456	7.9286	7.8543	9.7903	10.5638	11.6543	6.3462	8.819	6.318	8.91	7.5107	12.5062	7.0304	7.397	9.7344	8.1792	9.3093	8.5075	12.2694	10.662	10.2162	6.1889	9.7407	11.418	10.8653	7.7986	7.6631	1.0359	4.653	11.2399	9.3758	7.1203	10.2047	2.0536	10.0974	2.9083	2.379	0	5.5123	8.3305	7.0817	10.5876	9.5856	15.6673	8.5845
TCGA-55-A48Z-1	4.8988	10.1889	11.7124	10.9847	9.393	8.4527	8.2133	12.5129	9.9783	11.345	5.9989	7.2874	7.8796	8.9981	5.5577	11.1479	6.8074	8.4267	10.4585	7.7211	9.4486	9.2294	11.2806	9.6562	10.372	6.7114	9.5127	11.8461	12.432	6.6712	6.9766	8.0462	3.6476	9.4002	9.0116	6.6644	9.6424	4.5889	10.8478	3.6761	7.0359	0.9717	4.4372	9.1978	8.1717	10.1553	9.5474	11.7812	9.8676
TCGA-55-A491-1	5.034	8.1428	12.4182	11.4162	8.8016	7.9738	8.1116	11.4896	9.4266	11.5953	7.9022	7.7544	7.5657	9.0262	5.546	10.3567	5.7101	8.4198	10.1322	8.3905	8.8101	8.7332	12.1899	9.3206	9.9761	6.7398	9.9104	11.9041	12.5184	7.765	7.733	6.4123	6.5972	8.3813	8.8253	7.2162	9.9794	4.0774	9.8888	3.5186	6.6284	1.8667	4.0314	8.2916	7.7473	9.9801	9.6292	11.0394	10.0991
TCGA-55-A492-1	5.7839	12.5611	13.3541	11.3701	7.5745	8.0414	8.1511	12.342	9.0991	11.7759	3.4116	6.975	4.3421	10.8373	5.4437	10.3298	6.582	6.7848	11.3356	7.6262	8.644	7.867	12.7417	9.4925	10.1639	3.0872	7.2983	10.471	11.9004	5.968	8.5605	1.879	5.1408	11.4956	10.4856	5.2665	9.9649	4.4521	10.5059	1.4174	3.7923	3.6762	3.6762	8.5727	6.2272	9.3279	10.5054	10.4256	8.9
TCGA-55-A493-1	3.4828	11.4594	11.8757	11.1432	9.0718	8.0771	9.0371	10.4882	9.7684	11.155	3.6028	7.7204	8.1601	8.6817	5.1355	11.0255	7.6698	8.3152	10.0821	8.3218	9.2852	9.0548	11.9881	9.5866	8.8607	9.2022	9.06	10.724	11.3277	7.9807	5.8986	3.7659	7.2083	10.3124	7.9555	6.4557	9.3994	3.6028	9.9624	2.5598	7.2999	1.5554	4.685	8.1987	8.8862	10.5143	9.8675	7.1155	10.9175
TCGA-55-A494-1	2.7581	12.5337	12.7737	10.7811	6.9471	7.7672	7.3438	10.4636	10.2684	10.5174	1.6859	7.8388	3.9666	8.5295	5.0413	10.2971	4.8984	8.1916	10.3293	6.8056	10.4504	8.6883	12.5816	10.449	9.9051	6.9315	10.0926	11.0336	11.0512	6.7353	8.519	6.9523	3.8383	12.6277	8.5971	7.0665	9.9608	3.3663	10.6527	3.7156	7.4015	0.916	4.007	7.6479	4.8768	9.9761	10.1824	10.6331	9.7219
TCGA-55-A4DF-1	5.747	9.5841	13.4645	10.4934	10.1521	8.3891	8.5519	10.1782	9.5	11.2308	3.357	8.3344	7.8902	8.3385	6.2292	10.8474	8.0648	8.8602	9.7459	8.0371	9.6961	9.2414	11.0384	10.5327	10.9961	8.0919	9.1898	11.5061	10.6026	9.5657	8.7327	4.1784	6.364	7.3223	7.7913	6.2807	9.8892	3.4207	10.6013	5.1228	7.7235	1.9161	4.2849	7.9669	8.8928	10.3429	9.7287	9.2436	9.9943
TCGA-55-A4DG-1	7.3527	10.8472	12.0081	9.9208	9.5032	7.9624	8.7477	11.9621	9.4443	11.1428	3.4622	7.185	7.1692	9.0797	6.109	9.5985	6.7837	8.4453	9.4509	8.9177	8.3104	9.7316	12.3252	10.1063	11.201	5.4847	10.0217	11.8191	11.0956	7.1263	6.9093	3.8264	6.9468	10.1809	8.3599	5.7049	9.9913	4.3586	10.4917	4.5662	2.2302	0	4.8817	7.3292	8.7333	10.3745	9.5405	5.9947	8.7721
TCGA-55-A57B-1	3.7378	9.9504	12.4243	9.833	9.0544	7.5374	9.2327	11.2678	9.9359	10.9155	3.295	8.1032	7.2835	9.3352	6.2869	10.5892	7.3965	8.3208	9.6169	7.9094	9.3485	9.0912	12.3967	10.3404	10.3589	5.9041	5.413	11.6916	11.4254	7.8489	3.7378	1.7942	4.4465	9.6622	10.0927	4.9529	9.4502	4.3249	10.8849	4.1187	2.8062	1.2693	5.0936	8.1541	6.4896	10.3313	10.1359	5.603	9.9385
TCGA-5C-A9VG-1	0	7.8733	14.5129	10.9469	5.7063	5.8782	7.853	10.6435	8.7846	11.5446	5.6755	8.472	3.1226	9.9294	6.0521	9.6259	5.5624	7.7422	10.4446	8.4787	5.6441	8.0635	12.6587	9.2734	9.9203	6.3663	3.211	10.3178	12.9166	7.6102	2.1057	1.9082	0	10.8853	9.4844	7.2468	10.4228	3.5865	10.0354	4.0178	3.6512	1.9082	8.1967	9.6587	4.5252	10.3461	9.7721	6.564	9.0398
TCGA-5C-A9VH-1	0	8.6133	12.3369	10.8255	8.2445	6.5142	8.1313	11.0212	9.4414	11.516	3.9535	6.9842	2.154	10.1562	6.0854	15.095	5.475	7.6863	10.3495	7.8157	7.6371	7.6017	12.4389	9.4698	9.5601	5.334	4.6126	9.793	12.3766	7.4042	6.5465	0	3.1029	9.0878	9.5235	7.2752	9.7158	3.6704	10.4056	3.4649	4.6918	2.362	5.7214	9.297	5.6831	9.9401	9.3665	4.5288	9.5099
TCGA-5C-AAPD-1	4.7131	7.9224	13.0313	12.4741	8.254	6.5112	6.471	12.0593	8.9554	12.6538	4.0921	7.2943	6.2319	10.1913	7.5487	13.4715	7.5333	7.491	10.3518	7.9133	8.9665	8.2755	11.6499	8.4306	8.7141	6.8916	9.5049	11.7065	13.2881	7.6696	5.5506	1.7197	5.922	11.0185	8.2395	6.4367	9.2714	2.9783	9.715	1.3816	4.8722	3.1119	7.3762	8.4306	8.818	9.8657	9.4189	3.1119	9.8406
TCGA-5L-AAT0-1	1.9756	8.5983	12.935	10.7916	8.3356	7.8068	8.9022	13.6023	10.1771	11.6624	4.9503	8.5607	6.6288	9.4383	6.4163	10.8965	9.0047	7.6763	10.7916	8.3692	8.1061	9.0179	11.8099	9.672	10.1805	5.1778	7.1712	11.4192	12.7361	7.6085	9.2258	3.2926	5.4917	8.679	8.4096	6.5038	9.1769	3.8572	10.3064	1.5069	3.8572	3.2926	4.1231	8.5059	8.5851	9.9044	9.8048	4.1708	9.731
TCGA-5L-AAT1-1	1.3951	8.3277	13.5226	11.3012	9.2425	7.6662	8.5106	12.2906	9.7024	11.4777	7.0378	7.5889	7.4411	9.3509	6.2782	11.2058	10.3854	7.2065	10.6306	8.4638	7.9539	8.9438	12.3192	9.9267	9.7634	4.8019	7.6131	11.3645	12.7031	7.6251	7.2224	0.86	5.4922	9.3237	8.0722	6.7186	10.2335	3.6334	10.1134	2.7867	2.9107	2.7452	4.1791	8.4837	10.0394	9.9801	9.6853	3.4303	10.148
TCGA-5N-A9KI-1	5.9698	8.2486	12.3585	11.6895	8.6521	9.8159	7.5199	11.794	10.0973	11.5653	5.7429	6.7872	6.5932	9.5603	6.8919	9.8054	7.3978	9.216	10.6115	7.9997	10.0789	8.7412	12.768	9.5326	9.2156	7.1201	5.9085	11.3689	12.1985	8.0454	5.8768	5.2281	7.566	6.8591	10.6541	7.2778	9.8718	2.9908	10.107	2.2059	2.7325	2.2954	5.9698	6.6253	5.6335	10.0016	10.4435	7.0743	9.0964
TCGA-5N-A9KM-1	1.9681	8.8278	12.8018	11.3971	8.229	8.3858	8.7034	9.3647	9.6751	11.7613	3.8183	7.8463	5.0031	10.6338	4.9099	10.0127	7.3413	7.9377	9.7664	8.8232	7.9	9.3084	12.0945	10.2077	9.6595	6.4656	8.4712	10.7847	11.6116	7.7487	7.5612	1.2965	2.4246	4.9811	9.4761	8.1424	9.1982	2.4246	9.2474	3.6235	1.9681	2.1369	4.1691	8.1224	7.9117	10.584	9.9482	3.5459	7.9854
TCGA-5R-AA1C-1	0	8.0351	13.764	9.9777	8.6246	6.4485	6.2728	9.154	8.3265	12.1437	3.3518	6.8159	2.4866	9.5887	7.064	12.9192	10.3989	7.1903	9.8449	8.3161	5.2417	7.2892	11.421	9.7362	7.9026	4.7184	1.1051	10.1188	11.3096	7.5507	9.5426	0	0	4.3624	6.0578	6.2446	8.9065	2.7561	9.1598	2.1954	1.1051	1.1051	4.1912	5.6249	6.9958	9.767	8.8644	0	7.1441
TCGA-5R-AA1D-1	0	8.6229	13.7215	10.8115	7.6391	7.5778	8.1275	11.8369	10.1538	11.4625	5.0352	7.8825	4.8745	10.2674	6.1382	13.3179	6.7748	7.0477	9.7366	8.2065	7.0923	8.2032	11.5948	9.8348	9.5909	3.5067	4.347	10.7869	12.5209	7.5621	3.1047	0	2.3636	8.4137	9.7815	6.472	8.9334	2.7068	10.2994	2.1909	4.0183	2.5454	6.3672	9.9702	7.0553	10.4531	9.1007	2.3636	9.3472
TCGA-5R-AAAM-1	0	8.1922	13.4581	10.4494	7.9606	6.7282	7.3475	10.3975	9.5937	11.4796	3.3409	7.4845	6.5639	8.7892	7.4823	14.3271	6.7386	7.5088	10.2247	7.5965	7.3293	7.2304	11.4295	9.4489	8.3039	4.4295	5.9155	10.7413	12.0062	7.4346	4.7482	0	3.4454	11.086	7.9606	5.9155	8.5785	2.6616	9.8424	2.5002	2.0158	1.3346	3.8776	9.9507	7.3429	9.9944	9.5209	4.7482	8.9354
TCGA-5T-A9QA-1	0	9.0335	13.6105	10.6823	8.2814	6.3215	8.8113	11.8331	9.5067	11.303	3.1449	8.1335	4.4194	9.1876	7.4779	7.4482	9.1576	8.2321	10.187	9.2234	7.9473	7.6866	12.9652	9.6795	9.8346	7.0069	0.6069	11.4017	12.4647	7.0757	3.9676	0	0.6069	9.8858	8.2644	6.7508	10.2895	4.7349	10.019	1.8911	8.0189	0.6069	11.0862	4.1486	6.9653	10.3334	9.974	2.049	9.7722
TCGA-62-8394-1	6.0687	10.0636	12.2621	10.7455	8.9694	8.729	8.728	10.9561	9.4358	11.5038	2.8555	8.057	5.8676	9.2862	6.4678	12.5569	5.4402	8.1923	9.9656	7.8975	7.7796	8.9825	11.9724	9.2561	10.2007	7.1911	6.4917	11.2673	11.3138	8.0815	8.6265	5.2949	5.34	8.6699	8.6758	5.4944	10.1379	3.2199	10.9848	2.398	5.3101	0.8732	3.5622	7.7437	6.6672	10.2307	9.7031	8.3385	10.1485
TCGA-62-8395-1	4.8615	13.8897	13.0622	10.8338	9.1787	8.2587	8.8627	11.0387	10.0668	10.1246	4.1068	8.3585	6.6769	8.0994	6.498	9.3002	7.6321	7.9098	10.3377	7.673	9.1744	8.657	13.0707	10.0448	10.4462	4.8615	7.673	12.1022	10.6753	6.9874	7.0885	0.5247	5.6348	13.2839	10.1354	4.9044	10.4765	2.836	9.7574	1.8797	5.1199	1.8606	5.0064	8.6285	6.9314	9.8161	10.1781	11.8171	8.9611
TCGA-62-8397-1	7.2965	12.4503	13.1116	11.4259	8.5885	8.7489	7.5009	10.7646	10.0229	11.4815	3.8216	6.3189	7.2279	8.9916	5.3015	9.1408	5.8195	6.9327	10.2952	7.0486	7.4728	8.5885	12.0056	9.9005	10.0227	4.7696	7.8467	12.39	11.7864	5.9949	1.2986	2.4275	3.4879	8.4326	8.2716	5.4375	9.9545	3.053	9.5701	2.8721	5.7429	0	4.0924	8.3251	5.6621	8.9496	10.4033	6.2651	9.2029
TCGA-62-8398-1	3.0235	11.1131	13.3532	11.1813	8.3522	7.0687	9.1958	9.2253	10.2026	11.6154	6.5209	8.7457	7.3198	8.4043	7.2277	10.1976	6.1836	8.8373	9.8627	7.8452	10.9862	8.1535	12.2887	10.308	9.7639	7.8824	7.282	11.1338	11.4348	7.3599	8.2739	2.2489	5.3892	8.6109	9.3087	6.1762	11.106	2.729	9.8847	2.9178	2.4605	2.2489	5.4891	7.4891	7.3698	10.4277	10.4288	8.1724	9.2742
TCGA-62-8399-1	2.7384	11.5802	13.6625	10.8069	8.2205	7.8538	9.373	11.8009	9.9851	10.8686	5.0994	8.8903	6.3022	8.4656	5.8874	10.4193	6.8244	8.4296	10.3818	7.7049	5.7536	10.1177	12.4115	10.5074	10.835	6.3159	7.7887	12.4844	10.9981	7.2471	8.1569	10.016	4.6772	11.1082	10.8118	5.5356	10.2616	2.8933	10.1372	2.7554	2.8933	0.4628	4.7601	8.9188	7.8585	10.6572	9.727	12.4389	10.007
TCGA-62-8402-1	4.7344	8.8179	13.3814	11.0498	9.1424	7.8492	8.5637	8.6757	10.2745	11.0539	3.4401	8.7666	4.7344	8.3775	5.0028	12.2509	8.4606	7.9646	9.3871	8.0067	10.0488	9.1054	12.0325	10.4544	9.4236	7.6191	7.8706	11.7672	11.6852	7.3625	8.0177	1.984	3.7352	11.2667	6.9214	7.5024	9.8901	3.0687	10.6012	2.8156	2.9814	0	4.0674	5.6085	9.1259	10.2219	10.1335	14.3405	10.0918
TCGA-62-A46O-1	2.9428	8.7451	11.7864	10.2052	6.4859	8.8324	9.1649	7.1272	9.5808	11.2412	2.8342	8.9247	4.5071	8.626	6.219	7.5046	3.9007	9.7565	9.9672	9.0754	10.2834	10.7407	11.4326	10.1282	11.3083	9.3962	7.4366	11.3928	10.6425	8.306	9.6109	5.4197	0.6391	9.7103	7.6478	7.9763	9.1844	3.389	8.959	4.7131	1.9211	0	8.7406	5.8955	5.6129	11.2056	9.8888	4.0538	8.5073
TCGA-62-A46P-1	5.2419	13.0597	13.1043	10.5789	8.432	6.9135	7.6059	11.8295	9.4687	11.4089	4.3072	6.1328	5.2981	10.0131	5.0105	10.4783	3.7847	7.8142	9.7324	7.4974	8.7568	8.6529	12.7851	9.6538	9.4307	4.5112	7.3457	11.3766	12.7732	5.6618	7.6128	4.0695	4.7314	11.3709	9.9097	7.075	10.1925	3.9341	10.036	3.3783	5.2981	3.2127	6.2372	8.642	6.5923	9.6183	9.9052	14.89	9.2704
TCGA-62-A46R-1	7.3494	11.4329	11.979	10.6827	8.9865	9.0354	8.5149	10.6089	9.5222	11.3044	2.701	7.1196	6.034	9.3724	5.098	9.6116	6.2674	8.708	9.4955	8.3757	9.096	9.5025	11.8266	9.6993	10.3343	6.8208	7.8524	11.0265	10.9541	6.9836	8.2557	1.8078	5.782	10.2668	8.1273	4.4924	10.3226	5.6588	9.3669	3.5391	5.4925	1.0003	4.673	9.4332	8.5005	10.8031	9.4905	4.7285	9.1478
TCGA-62-A46S-1	6.888	13.5168	13.1463	10.4559	8.2947	7.8352	8.3242	10.604	9.7886	11.0949	4.0784	7.3799	6.6487	9.0205	4.5661	11.0254	7.13	8.2155	10.1688	7.6637	9.1838	8.8501	11.6375	10.1732	10.3034	5.8786	8.9123	11.0661	10.7989	7.188	9.3414	8.2722	3.9607	11.495	10.068	5.1651	9.3394	4.2219	10.1375	4.7601	3.1614	0	5.6567	8.1111	7.4544	10.1078	9.5081	10.0638	8.7472
TCGA-62-A46U-1	3.6448	13.2434	12.4158	10.9777	9.9361	8.0037	8.8714	9.475	10.2503	11.0628	3.139	8.1528	9.3856	8.7677	6.4284	11.6831	10.0451	8.2318	9.6379	7.8217	8.3012	8.7973	11.7796	10.5033	10.232	6.6913	5.7221	10.8354	11.1868	7.5951	4.3447	3.9044	6.9434	10.745	6.172	5.5043	10.3276	2.9977	10.4424	3.8941	7.0546	0	3.139	6.357	9.0884	10.4727	9.8254	5.6765	9.6579
TCGA-62-A46V-1	4.5746	10.8229	13.2662	11.0797	8.7624	9.0833	9.8636	11.0714	9.3675	11.84	2.576	7.3643	6.9837	9.1224	8.6429	9.3224	6.2278	8.2443	10.3599	8.349	8.9347	8.6634	13.2731	10.3032	10.093	6.7575	3.9441	11.3861	12.4803	7.2372	8.3986	2.7981	2.576	9.9672	8.9259	4.797	11.0251	4.1597	9.591	2.6221	6.7707	1.3155	5.077	7.505	4.2377	10.1766	10.2548	2.9906	8.7755
TCGA-62-A46Y-1	7.2468	12.2821	12.9287	11.3636	9.3916	8.5428	8.2132	10.2751	9.4077	11.0336	6.2227	7.8333	7.339	9.3244	7.526	11.2809	7.6689	8.2276	10.5919	8.0064	9.6109	9.2276	12.2533	10.2027	10.3789	6.704	7.4507	11.0405	12.2802	7.3345	2.0027	2.3248	5.4465	8.5697	8.9269	5.213	9.8878	4.1327	9.9417	3.525	4.0478	2.3248	4.0478	7.9723	8.7866	10.3857	9.7618	5.463	9.5447
TCGA-62-A470-1	4.2834	12.7103	12.615	10.5433	8.835	7.6997	8.8297	11.2421	9.4598	11.0996	3.735	8.2182	6.0769	9.0514	4.1959	9.2007	7.1685	7.6475	9.7513	7.6297	9.5785	9.0514	12.0262	10.1874	10.304	5.9096	6.5824	11.4424	11.0857	6.7066	8.2881	1.158	4.0883	9.5877	9.5046	5.0981	10.2558	5.5026	10.5182	5.7308	1.7921	1.7921	7.884	7.8915	6.0503	10.2988	10.0962	14.1742	9.9167
TCGA-62-A471-1	1.3417	10.9223	13.1513	10.9117	8.2126	7.1567	8.6874	9.2471	10.968	11.6572	5.5399	8.3158	3.7853	9.5105	5.8625	10.8264	4.3166	9.3285	10.2483	8.2397	10.4246	9.3228	12.6657	9.9231	10.2813	8.3065	7.35	10.8602	12.2865	7.5911	8.9291	6.3178	4.0753	6.4671	8.7367	6.9514	10.2355	3.8379	9.8043	3.8861	2.3483	2.3483	8.5366	5.8396	7.8271	10.8309	10.3263	6.1198	9.3124
TCGA-62-A472-1	4.1218	11.9995	12.4107	10.7732	8.618	8.441	8.7984	10.8716	9.1561	11.0292	3.1247	7.6566	6.7043	8.6356	7.2487	10.5283	7.0786	9.0205	10.5811	8.6356	9.6701	9.1658	11.5117	10.2309	10.6407	8.2666	7.1193	10.8664	12.1195	7.7884	7.2439	0	5.2357	10.6905	8.5075	3.6534	8.9292	4.5361	9.8724	2.78	7.8257	0.9747	5.6779	7.1781	8.9349	10.1694	9.3022	5.0797	9.4882
TCGA-64-1676-1	1.6223	6.8233	13.4119	12.9015	7.8988	9.8221	7.1874	12.0012	8.8575	12.6911	3.5952	5.3641	8.2794	9.7519	7.1712	11.2652	8.2762	7.7627	9.4486	8.1933	9.5074	9.8188	10.8091	8.6957	9.2409	5.1833	6.5307	9.2129	12.7871	8.1411	2.7099	6.5307	4.5768	9.5953	6.5838	5.9209	7.9319	3.323	8.9813	2.1873	1.9151	1.9151	3.4196	8.5566	8.7868	10.2133	8.902	4.9445	8.2665
TCGA-64-1677-1	5.9604	9.9256	13.5814	11.8745	9.4033	8.9464	7.6384	10.1282	9.1602	12.7067	1.6727	6.2365	6.6202	9.849	5.9761	12.2864	6.9488	8.9239	9.447	8.4331	9.0273	9.2944	11.0403	10.287	10.43	6.4135	9.4582	10.1436	13.8436	9.0691	8.9687	6.105	7.3286	9.1766	7.572	7.3383	8.9812	4.2099	9.6114	4.6796	5.7711	0	4.0283	6.5713	8.4603	10.2447	9.5304	12.3612	9.2406
TCGA-64-1678-1	4.3024	9.5422	14.6782	12.3725	8.3895	9.433	7.036	11.0399	8.3151	13.5287	2.9176	6.5788	5.74	10.0804	5.6352	10.831	8.1442	9.9013	9.1817	8.2095	11.1064	9.2025	10.1355	9.5017	10.0147	7.3736	8.25	9.9041	13.7907	8.1201	8.5387	5.3001	4.8156	10.7152	6.0966	6.0767	9.0503	3.8188	8.9824	1.9578	3.0862	0	4.6639	7.4295	7.3736	9.4467	12.5792	12.8406	8.3651
TCGA-64-1679-1	3.0452	9.3834	12.2295	10.8109	8.4765	9.2767	8.2806	12.7216	9.99	11.9253	6.639	8.3411	8.2628	9.1998	5.7546	11.5301	7.1233	8.245	9.7559	7.8084	8.055	9.8152	12.5602	10.0052	10.3571	6.3822	7.2191	11.6368	11.6507	8.5775	8.0566	6.4979	3.3626	11.3865	8.3281	6.798	10.1112	1.2934	9.8096	2.686	2.5688	2.4203	3.8429	8.9391	5.1273	10.923	9.2666	7.0399	9.5784
TCGA-64-1680-1	7.1139	12.4628	13.1807	11.3499	9.7677	9.0543	7.4162	11.2753	9.2635	11.4854	3.205	7.8342	5.5649	8.9879	5.7353	10.1529	6.1549	7.9034	10.0458	8.1243	9.1002	8.4758	12.0828	9.8235	9.7965	4.299	5.317	10.2667	12.6315	7.5127	6.1243	0.8052	2.803	8.4012	6.9922	6.243	8.9183	2.9498	9.951	2.8987	3.4217	0	3.083	7.5648	6.7127	10.4382	9.4493	9.7615	8.6143
TCGA-64-1681-1	5.5846	11.295	12.8245	11.4847	9.0833	9.6131	8.3642	11.7204	10.042	11.1068	6.174	7.686	6.4846	9.7896	6.2223	12.7973	7.494	7.444	9.8765	7.3891	10.5058	9.3566	11.8874	9.9824	10.482	5.2701	8.3941	11.8592	11.4812	7.2893	7.2314	3.566	9.0394	9.2172	8.6736	5.3232	10.2656	2.2061	10.0385	3.1309	2.3149	1.9603	4.8129	8.5552	5.9811	9.8559	9.7742	8.6685	9.452
TCGA-64-5774-1	3.3061	11.7363	13.2386	10.9118	8.7934	8.2927	8.3386	12.4078	9.8278	11.8145	4.2668	8.4184	5.0569	7.725	5.1027	9.833	8.1455	8.1901	10.3603	7.6497	9.0326	8.6478	11.72	10.336	10.4455	7.1194	8.7781	11.4814	12.0206	7.4974	8.6909	5.4763	3.4976	11.6334	7.6697	6.6468	9.7429	1.9289	10.0019	1.536	4.9518	1.9289	2.3817	9.6494	6.8882	10.4658	9.7978	14.806	8.8354
TCGA-64-5775-1	0	9.4123	12.5175	10.6674	6.9595	9.0272	7.3956	9.2203	9.6992	12.0711	3.7078	9.346	5.8013	8.86	5.6433	10.2562	12.4215	7.8645	10.1364	8.1097	8.9137	8.3233	11.7989	10.9577	10.0725	6.8183	4.3893	10.7946	13.0781	7.7132	6.1419	0	1.7314	10.2224	6.2426	4.962	9.4444	1.9202	9.2135	4.8363	3.3621	1.9202	4.22	6.6617	5.9055	10.8244	9.4786	2.61	9.816
TCGA-64-5778-1	6.1925	11.1301	12.6405	11.7575	9.6875	9.2058	7.8147	11.5354	8.8463	12.5088	2.365	7.306	6.1297	10.145	7.0297	12.5997	7.7399	8.6645	9.3493	7.7152	8.9784	9.5624	11.5339	9.806	10.5775	6.4367	8.5553	10.1912	12.9391	7.8989	7.5612	2.9535	7.4284	8.162	7.8183	6.2228	8.7712	3.4409	10.028	2.4178	4.0044	0.603	3.908	7.7676	10.7756	9.7037	10.01	10.4449	9.6024
TCGA-64-5779-1	8.3409	9.8403	14.0971	10.0239	9.476	7.6778	8.8717	10.5596	10.3183	10.727	5.7158	8.2115	7.2439	7.9692	4.5891	11.6534	5.3024	8.2738	9.2071	8.078	8.8611	9.0578	11.5162	10.4566	10.4799	7.7618	11.3837	12.2107	11.3163	7.4738	8.6153	1.3987	5.865	11.3717	9.5392	6.7684	9.6507	3.0644	10.3992	4.0692	3.4356	2.0954	5.738	9.0287	8.6598	10.2694	9.615	13.416	9.618
TCGA-64-5781-1	2.4599	8.9472	12.4043	12.1273	8.1754	8.2072	8.229	11.3731	10.2794	12.0545	3.5768	7.8731	5.9262	9.4473	7.0267	13.127	7.7405	8.2955	11.0857	7.5408	8.844	9.3412	11.9082	8.6567	9.163	5.5441	8.9111	10.2764	13.3526	8.444	4.74	0	3.1238	8.0689	8.4912	7.2552	8.5269	4.4739	8.9862	2.1233	3.4969	1.5506	5.7819	9.634	10.4882	10.6909	9.2991	7.3996	8.9149
TCGA-64-5815-1	3.2692	10.4904	12.3956	10.9648	8.2227	7.8479	7.613	10.8808	10.2133	12.1069	6.5007	7.8479	7.3815	8.0792	5.5585	11.0571	9.4515	7.9568	9.7128	7.6363	9.4914	8.1487	12.198	9.493	9.7369	5.0534	8.2785	10.6477	12.7761	8.1205	4.5717	2.0504	4.8718	10.6033	8.7531	6.2557	9.0209	2.3009	9.7685	0.8616	6.148	1.747	4.4731	9.4898	7.1617	10.0444	9.6676	8.1567	9.7515
TCGA-67-3770-1	4.9577	10.1948	13.1943	11.9682	9.027	9.3742	7.5019	10.7592	8.9441	11.993	3.5031	6.8182	7.8824	10.3274	6.9991	11.992	8.0857	7.3786	8.6386	8.21	8.888	7.9165	11.2109	9.2682	10.1028	2.922	6.1785	10.5077	11.3812	7.4656	9.3221	0.9559	4.3072	8.6522	8.1962	5.2347	8.5618	1.5259	8.8325	1.54	2.5108	0.9559	3.8235	7.3846	7.6114	9.8235	9.4614	10.3903	8.2727
TCGA-67-3771-1	5.6208	11.1125	12.7362	10.7882	8.6498	8.631	7.9557	10.6547	9.6585	11.8889	8.7071	8.0021	8.6591	8.0239	6.4118	10.3077	8.631	8.4759	9.5423	9.1442	8.3973	8.9993	11.7707	9.8901	10.789	5.9292	10.0661	11.5677	11.3848	8.9789	7.3157	9.9359	5.097	10.8749	7.4291	6.8537	9.9127	3.7418	10.8583	3.3567	6.9481	2.635	3.8759	8.4865	8.5329	10.5483	9.6816	5.9597	9.4831
TCGA-67-3772-1	4.2319	11.3982	12.7905	11.6824	9.2584	9.8917	6.9081	11.8141	9.7029	12.321	1.7402	7.8392	7.877	9.9753	6.9801	11.9354	6.6675	7.1346	9.6177	8.0526	11.2009	7.7604	11.8033	9.4511	10.1606	2.6205	8.7334	10.0606	12.1507	7.3854	9.5987	2.0967	6.201	7.2455	8.3041	6.5208	8.97	1.2657	9.6701	1.7761	0	2.0967	4.4941	8.901	7.3361	9.8774	9.1591	7.4525	8.6383
TCGA-67-3773-1	8.0166	13.3852	13.3149	11.4334	8.8723	9.8027	6.1593	10.2094	9.9523	13.1441	2.6179	7.2191	7.2776	9.5131	6.5229	11.2647	7.9818	7.6466	9.656	6.9817	9.9568	8.7809	11.1049	9.6449	9.3836	4.037	7.229	10.6569	12.6022	7.3246	2.3536	1.0198	4.5614	7.9097	8.9731	6.1887	9.3015	4.7929	9.4552	1.0344	2.3536	2.0297	4.2854	8.3061	8.7083	9.8928	9.8468	7.6613	8.4403
TCGA-67-3774-1	6.1156	11.7897	13.4124	10.3041	9.2654	7.9514	6.731	11.6428	10.0841	11.2557	5.5541	8.0205	6.9044	9.5338	4.9618	11.6608	8.0931	7.8108	9.6587	7.2634	11.5261	8.0965	12.713	10.5708	10.436	5.2251	9.2458	11.482	11.1207	7.1512	6.9866	3.7838	6.5187	10.9891	9.0888	7.7901	10.8984	3.115	10.121	2.9035	3.0046	1.544	5.2972	11.5631	7.9773	10.1666	9.6253	14.73	9.3426
TCGA-67-4679-1	7.7173	13.5224	12.9795	10.3975	9.2617	8.7794	7.6504	9.9945	10.1061	10.9877	4.7141	7.9223	7.4019	7.8416	5.8852	10.4446	7.5373	8.0402	9.4791	7.1219	9.557	8.8312	12.5862	10.251	11.1073	4.9466	6.4056	11.5863	12.4333	7.4501	1.952	7.6322	4.2751	6.9518	10.1225	5.9634	10.2503	4.0438	10.0711	4.581	5.5692	0.6543	5.075	8.4172	8.0275	9.6751	9.8048	7.6975	9.0961
TCGA-67-6215-1	7.7665	12.59	13.0513	10.5178	8.5703	7.3053	8.2886	10.0322	10.4967	10.879	1.316	8.2129	7.5078	8.7218	5.7853	10.4746	6.3674	8.2887	9.6308	7.2534	8.7167	8.5872	11.9211	10.4541	12.1922	6.0153	5.4901	11.1655	12.1763	7.3684	3.6056	3.0787	3.9565	9.2059	7.9837	5.9732	10.3096	4.6769	10.1371	4.1295	3.8487	0.4567	2.7195	6.9356	5.9031	10.8522	9.2303	5.7911	9.4862
TCGA-67-6216-1	6.1405	12.632	12.4179	10.7753	8.8967	7.7557	8.2799	11.3407	10.0306	11.2525	3.9207	7.8471	6.8048	8.6775	6.1757	9.5153	6.4823	8.508	9.94	7.7868	8.7123	8.8769	12.1731	10.2828	9.8117	5.9335	8.6857	11.2726	12.691	7.4156	4.0289	1.1235	5.8911	6.9146	7.1602	6.0014	10.295	2.9036	9.9944	1.7775	1.9807	0.6685	4.9292	7.2411	8.1905	9.9666	10.0183	7.3178	9.3069
TCGA-67-6217-1	7.4651	11.7421	12.5501	10.4195	9.4923	7.9984	8.5234	10.3382	9.7692	10.6866	3.0689	7.864	7.4322	9.304	5.9603	11.3674	7.5594	7.8284	9.7512	7.5017	8.0704	9.0036	12.0971	9.9241	10.5148	3.9273	9.5328	12.0902	11.2156	6.9847	9.6353	2.1412	6.2809	10.3911	8.845	5.8402	10.1292	4.6695	9.855	3.7588	2.6128	0.6495	4.9338	8.6606	9.129	10.2594	9.687	7.4179	9.1609
TCGA-69-7760-1	0.7001	9.8924	12.3563	11.41	8.3968	7.703	8.0457	10.9493	9.8075	11.0903	3.0867	7.5285	4.5148	8.9821	7.3775	11.0235	5.5614	8.5489	9.4992	7.1063	10.9871	9.2198	11.5434	10.2603	10.7568	7.2073	5.0104	11.131	11.9377	7.7073	8.4021	3.3742	0.7001	8.6124	7.668	5.5614	10.1488	5.5421	9.1406	2.4521	0.7001	0	4.0544	7.5812	5.312	10.6833	9.6369	4.5537	8.0096
TCGA-69-7761-1	3.0028	12.059	12.542	10.0369	9.7284	8.4957	9.0197	10.4764	9.7457	10.9481	4.3138	8.5876	7.3286	8.9694	4.0367	12.8156	8.4849	8.3314	9.5988	8.2722	9.6208	8.6117	12.1989	10.8845	11.1121	7.3668	10.744	11.0934	9.9077	7.5853	3.4923	6.3084	9.067	4.8611	8.1487	6.2276	9.8156	3.0028	10.1469	4.2535	2.4107	0.6226	4.5315	8.3094	9.9294	10.7321	9.6148	2.0834	9.1198
TCGA-69-7763-1	6.5054	13.6187	13.0878	11.6088	7.8624	7.4974	7.9265	12.2251	10.1016	11.2097	3.7456	7.8102	5.5212	9.0516	6.1103	10.4367	8.1201	7.8734	10.3505	8.0446	8.8812	8.2713	12.3988	10.4815	10.737	4.5154	9.6653	11.282	11.9412	7.3588	7.2787	1.7503	5.5578	12.1019	10.2228	6.6567	10.304	3.1184	10.34	3.2425	3.3026	0.67	5.0409	9.727	7.1645	10.1231	9.5032	14.277	8.9757
TCGA-69-7764-1	5.441	13.9048	13.0115	10.6656	9.1681	9.1225	8.634	10.6329	10.1543	10.9312	1.218	7.8399	6.0295	8.6683	6.7766	10.3169	9.7377	8.5735	9.5463	7.9485	10.4637	9.0322	12.0233	10.3176	12.0733	5.9544	9.7433	11.4489	10.8228	7.5648	9.6113	1.8689	4.6744	9.6392	9.3344	4.2904	9.8724	3.0521	9.527	5.4567	3.3623	0	4.7475	9.4137	8.6253	10.2533	10.1618	12.2025	8.3455
TCGA-69-7765-1	3.4578	12.2342	12.2819	10.7716	8.7539	8.2732	8.5558	9.6651	10.1304	11.2299	5.3558	7.8224	8.0192	8.874	6.0347	12.0697	7.6448	8.3218	9.9744	7.926	10.3464	9.1555	11.8713	10.2252	10.825	5.6349	10.1416	11.4025	11.5092	7.5566	6.3927	2.043	5.4203	10.5631	8.6965	6.3927	9.7407	3.0859	10.3792	3.5773	5.5605	2.4248	5.5021	8.6569	8.0837	10.5972	8.9651	6.2222	8.6115
TCGA-69-7973-1	5.4281	12.2861	13.2659	10.3099	7.6728	7.3444	8.9525	11.8371	10.1949	11.4077	4.6135	8.0938	5.8261	8.6665	5.8158	8.709	8.7107	8.4473	9.9247	8.4204	9.5059	8.5442	12.5213	10.5766	10.7343	7.9716	8.3051	11.7926	11.6857	7.557	1.7321	8.5611	5.752	12.092	8.9769	6.7351	10.4181	3.6566	10.2689	2.8329	2.0343	1.1954	4.7019	7.9597	7.5688	10.366	9.2524	13.7426	9.6285
TCGA-69-7974-1	5.084	12.5724	12.4586	10.7411	8.8504	7.6937	8.5717	9.497	10.2034	11.0779	4.371	8.2099	8.1455	8.2494	6.4375	11.2261	6.9593	8.4712	9.6249	7.7381	9.3752	8.6923	12.1132	10.6483	9.9834	7.1683	8.5101	10.8367	12.2644	7.2486	8.4567	1.1215	5.7835	11.9937	8.9325	6.0305	9.5652	1.6123	10.0068	2.8053	2.4353	0.3717	4.5078	7.3766	8.1152	11.301	9.5162	5.5409	10.2619
TCGA-69-7978-1	3.9814	11.9107	12.1904	10.7587	9.4388	8.1673	9.3206	10.1912	10.1871	10.8586	4.2598	7.9744	8.7939	8.3404	5.3322	12.4206	7.5413	8.0349	10.4406	8.8037	9.1724	9.1158	11.9827	10.1581	10.3231	7.7152	10.0528	10.9974	11.5107	7.8517	7.075	3.2843	6.064	10.5517	8.595	5.7761	9.957	2.5954	9.8423	3.1199	7.0569	1.0063	4.675	7.8972	9.773	10.9936	9.3315	6.2153	10.2069
TCGA-69-7979-1	6.5951	10.5109	12.3144	11.3431	8.2738	8.345	8.1954	13.4977	9.6366	11.5772	4.1315	7.1281	6.9901	8.06	7.6432	10.0485	7.1635	8.3565	10.7446	8.0802	4.5616	9.0714	12.546	10.0669	11.9123	6.6209	7.1693	11.959	12.426	8.7602	1.454	2.939	1.454	9.1113	7.8513	6.8736	9.7435	2.2537	13.3132	3.37	7.2649	0.3673	4.268	8.2479	6.222	9.6969	10.0441	9.6351	10.2287
TCGA-69-7980-1	4.6193	8.6316	12.7888	10.7239	8.9385	8.2267	8.6898	12.3847	9.9585	11.059	5.5525	7.2649	6.2657	8.5562	4.9013	11.7635	7.861	7.8553	9.9455	8.5217	8.6159	8.7957	13.4136	10.1769	10.4177	7.2093	6.9009	12.1151	11.5319	7.9333	7.8967	6.537	5.1414	9.3033	8.5325	7.3594	11.6409	4.0004	10.1287	3.1944	2.0222	1.1537	4.4273	6.8672	8.8397	9.9753	10.237	9.2956	9.8583
TCGA-69-8253-1	6.6744	13.4753	13.6479	11.0131	7.3588	7.8193	7.6225	11.5056	9.7891	11.5594	4.5763	8.4328	6.2398	8.9529	7.0674	10.1669	7.6775	7.0144	10.6437	7.7972	8.5129	8.7544	12.7526	9.6837	9.8248	3.9608	8.8892	11.0329	11.5954	6.7221	5.3474	0.8931	6.7376	12.5791	8.1003	6.3296	10.1106	3.4215	10.5835	2.6461	2.8651	0.8931	3.7004	8.3315	6.4477	10.0022	9.8837	12.6641	9.6228
TCGA-69-8254-1	6.7121	12.8704	12.4511	10.3059	8.7136	7.449	9.0463	11.458	9.9466	11.4201	3.7862	8.5965	6.3306	8.1928	7.0198	10.6611	8.1027	8.1497	10.3198	7.297	9.1503	8.5018	12.3232	9.5896	10.1142	5.197	10.26	11.8725	11.401	7.272	6.2111	2.23	7.7943	5.8784	8.4801	5.3614	9.7068	3.1091	10.2302	1.9092	2.8383	1.4449	4.2263	7.6301	7.9095	9.9516	9.7549	7.2558	9.1212
TCGA-69-8255-1	4.5864	8.6955	13.9833	11.1747	8.8605	6.8697	8.7505	8.2303	9.9064	11.6055	4.9393	8.4057	6.5871	10.3453	6.3143	12.6106	7.0099	9.3917	10.9828	9.137	8.7458	9.5084	12.191	10.1895	10.121	8.3504	9.962	11.3488	12.4957	8.0351	2.711	7.0068	6.7559	8.2749	6.519	7.4867	9.3556	3.3828	9.6616	2.8557	1.8059	2.5149	8.6965	6.2721	10.5609	10.5486	10.5486	4.8996	10.141
TCGA-69-8453-1	6.3033	11.2417	12.686	11.5726	9.0518	7.751	8.3618	12.1764	9.9208	11.2556	5.5184	7.9771	7.9687	8.4788	6.0624	11.4946	9.3435	7.9575	10.1785	7.728	8.5869	8.7444	12.1497	10.2524	10.0629	6.3297	8.4768	11.2327	12.4856	7.2206	2.1412	3.6098	8.0238	5.7581	9.408	6.321	9.9623	2.7757	10.0284	2.4704	4.4241	1.5604	5.0302	9.3809	8.6337	10.0277	9.9273	6.6287	10.1966
TCGA-69-A59K-1	5.3994	9.7871	12.2617	12.0968	9.3949	9.211	9.7169	10.6113	9.4339	11.1107	4.0334	7.4965	7.33	8.662	7.1407	9.4644	7.4363	8.8848	10.581	8.9346	9.1199	10.1664	12.0973	11.014	9.6191	8.495	10.5231	11.6174	11.5524	8.0116	5.9515	3.354	4.9887	8.7051	8.0951	4.9023	9.7912	2.2296	10.1194	3.4481	7.6808	0	4.607	7.0972	8.7898	10.7211	9.7151	6.5045	8.839
TCGA-71-6725-1	6.6826	10.3953	12.946	11.4527	7.5917	9.3022	8.2839	13.1332	10.0041	10.9389	1.3562	7.8457	5.7644	8.1577	8.0723	11.0167	7.3175	8.6317	10.128	7.7755	4.2074	8.6676	12.8894	9.755	10.4662	5.0504	5.8371	11.6895	11.6463	7.1969	1.1687	4.8621	2.506	9.6219	7.9182	3.7191	9.901	2.917	9.7772	2.1862	5.2647	0.9532	3.7859	6.7635	2.8561	9.8556	9.7612	4.2553	10.0315
TCGA-71-8520-1	6.8924	11.4072	11.8791	10.9017	8.5454	9.6958	8.9556	11.2084	9.714	10.8169	5.2319	7.1152	6.3505	8.3427	6.2188	11.642	5.4107	7.3361	10.0345	7.7433	10.3001	8.3537	11.9972	9.7044	10.3488	7.2447	6.1759	11.7323	11.5025	7.2088	1.1635	2.0356	3.1795	7.2911	8.4967	5.812	9.3266	2.5753	10.5598	1.8371	6.0054	1.1635	4.0976	8.1577	6.0734	10.2729	8.8889	6.1509	9.3514
TCGA-73-4658-1	2.6272	10.0097	12.664	11.5614	8.5857	8.4897	6.8187	11.4836	10.3024	11.5423	6.1183	7.7562	7.7368	9.0787	5.7286	10.4125	8.4943	7.9765	9.9886	8.2814	8.9043	8.8057	12.2629	9.9371	9.362	4.362	7.9398	10.8775	12.3317	7.831	3.084	2.4862	3.2676	10.5119	9.7239	6.3292	9.287	2.4862	9.8827	2.7909	5.4263	1.1048	5.054	9.9992	8.4664	10.1405	9.3379	8.508	9.283
TCGA-73-4659-1	5.0473	13.1421	13.4162	11.2941	7.9209	7.8594	7.4376	12.8387	10.1892	11.663	7.4706	8.0913	7.1913	8.8204	5.7267	9.593	10.2065	7.8462	10.3235	7.4995	9.1059	8.6641	12.1031	10.5935	9.8854	6.8015	7.3638	11.3229	12.1745	7.1383	7.4412	0	4.1081	12.8649	9.595	6.2135	9.9541	5.0926	9.5784	2.8902	2.549	1.0391	4.4096	8.2762	6.2933	10.5395	9.4498	11.7479	9.488
TCGA-73-4662-1	6.673	11.775	12.5128	10.7816	9.7497	8.0737	8.3265	9.4667	9.8017	10.6945	3.7214	8.1519	7.1558	9.2248	5.2717	10.6649	7.9804	7.6874	9.5606	7.819	10.0781	8.8315	12.3001	10.6441	11.0096	5.0392	9.6237	11.5003	11.737	7.2565	7.0878	2.6762	7.1629	11.6525	8.6087	5.9747	10.3577	2.4473	9.6538	3.2483	5.1765	1.4011	4.5258	7.8849	8.5477	10.7761	9.1835	7.0803	9.1747
TCGA-73-4666-1	1.5908	12.656	12.7089	11.8639	9.1258	8.7802	7.7816	12.5398	8.8032	11.0856	3.2558	7.9291	7.4329	8.3751	5.3447	11.3702	8.7802	8.8745	11.847	8.5056	8.9535	8.0896	13.0516	8.434	9.4874	8.3284	5.8224	9.9717	11.8034	8.57	0	6.0476	4.563	9.1918	7.2685	4.1782	9.6878	2.4666	9.4287	1.0242	4.9392	0	2.9145	5.6159	10.1458	10.3946	9.3194	2.0066	9.8511
TCGA-73-4668-1	5.7845	9.791	13.0498	10.8444	9.0246	8.0294	7.932	12.7598	9.6685	11.4488	3.5637	7.8972	6.7875	9.0075	5.8715	12.1861	6.8565	8.7704	9.7906	8.028	9.8456	9.7728	12.4433	9.872	10.2702	6.6494	8.9747	12.0688	11.3245	8.5314	2.3033	5.7051	2.838	10.7606	8.7283	6.2344	9.3637	3.4383	9.7756	3.1226	4.3354	0.3173	4.5924	8.5004	7.3968	10.7903	9.4616	13.6057	9.2771
TCGA-73-4670-1	1.5427	9.8467	12.5476	11.8759	6.3316	7.6942	6.8676	9.7616	9.8116	12.7715	5.6338	8.8453	7.4589	8.9188	5.3981	11.252	5.997	9.523	9.8518	8.0575	10.5007	8.5547	12.3544	10.2707	9.6354	6.6352	7.3687	11.1661	12.6329	8.6243	7.252	0.6292	3.4015	9.9811	8.3951	6.1325	9.8839	4.3118	9.9905	2.9174	2.8653	2.4974	4.6469	8.9286	6.4401	10.9257	10.7052	6.5324	9.2726
TCGA-73-4675-1	5.858	14.3558	13.3497	11.5512	7.6022	7.6564	8.5155	11.6374	10.0961	11.6106	5.013	7.8353	6.1053	9.046	6.8885	9.969	6.8455	7.8528	10.455	7.2018	9.7689	8.0927	13.1351	9.2089	11.2062	4.9127	7.1649	11.3696	12.014	6.3713	4.3803	3.3196	4.3368	11.6204	9.5437	5.7788	10.7877	3.0224	9.7384	2.1051	5.0267	3.8709	4.3803	8.9784	6.1437	10.2073	10.0138	15.4326	9.1566
TCGA-73-4676-1	2.9746	12.4114	13.189	11.7736	7.9167	9.1424	7.6599	10.7599	9.3137	11.2909	3.7724	8.0971	5.5518	9.0449	6.9272	9.5008	7.0602	8.7536	9.6655	7.7392	10.4025	8.9309	12.462	9.8259	9.6019	7.3765	3.9796	9.7288	12.6025	8.655	6.9037	0	2.6501	10.7572	7.8816	5.7628	9.1836	1.6373	9.4732	3.4753	2.6501	0	3.6564	6.7565	7.9386	11.1817	9.4153	5.2655	9.1438
TCGA-73-4677-1	6.1608	14.5762	13.5088	10.8909	8.1083	7.5705	6.8351	12.1557	9.9814	11.4722	2.6332	8.3989	6.0455	9.5926	6.1077	10.3033	6.4693	7.5528	10.5151	7.0846	8.7571	8.2657	12.5564	10.5594	10.0824	3.0405	8.3306	10.3517	11.8193	7.8216	6.5824	1.8488	5.6482	12.2033	8.871	5.6399	9.9459	1.4514	10.1138	2.794	1.9602	0.3664	3.3979	8.1675	8.1632	10.1221	9.4861	12.3727	9.0021
TCGA-73-7498-1	7.4615	12.0508	13.0243	10.6537	8.5724	7.9727	8.0725	12.6208	9.9735	11.0547	4.1836	8.3626	5.9427	8.3626	6.0417	10.248	10.1396	7.9427	9.8175	7.6436	9.3478	8.714	12.8405	10.199	10.1822	4.0475	8.7464	11.7047	11.7074	7.1095	6.9533	1.7879	5.9363	12.0975	10.9669	5.5648	10.43	3.8435	10.4903	3.0097	4.0475	2.2678	5.8088	8.5368	7.0778	9.7813	10.1648	13.3903	9.7876
TCGA-73-7499-1	4.0036	8.1254	12.7916	12.0699	9.4579	9.0339	8.222	12.7927	8.7542	11.6753	2.9642	7.498	6.0637	9.4984	6.6528	12.2435	7.4836	8.7313	10.2518	7.8376	9.8928	9.6559	10.9711	9.1666	9.8542	7.0684	8.3027	10.1779	12.3051	8.4868	9.3472	1.0526	6.1752	6.1752	7.3601	6.3937	8.8592	3.1503	9.4977	2.926	2.4996	1.6547	4.0355	7.8309	10.438	10.3421	9.1348	6.7318	9.3029
TCGA-73-A9RS-1	1.465	9.136	13.2702	11.0503	8.2554	7.017	8.7378	11.2949	10.8983	11.588	3.9968	7.7237	4.7295	8.5814	5.9784	8.6303	6.6757	9.0737	9.8756	8.0974	9.0925	8.8852	12.2384	10.0257	9.8593	8.4349	7.0365	10.6957	12.704	8.558	0.911	5.213	3.4173	12.251	7.1835	8.3902	9.7935	4.2177	9.9116	3.7801	2.1767	1.8643	10.1268	6.4327	7.9665	10.0244	10.6648	4.9093	8.9737
TCGA-75-5122-1	5.5966	11.443	13.0101	11.5995	10.3629	8.2355	6.8906	11.0077	9.4406	10.9759	2.9578	7.5285	9.895	8.7875	4.814	12.7153	10.2621	8.0126	9.3593	7.8422	7.7825	8.7875	11.6074	10.196	9.5224	6.7154	7.7374	10.4148	11.9725	7.3825	6.1884	1.4289	5.0139	2.7915	8.3334	6.1022	9.7452	2.7915	9.696	2.171	3.585	2.1325	3.9435	7.9694	12.1906	10.5536	9.3519	6.3911	9.9821
TCGA-75-5125-1	2.4955	10.1059	12.4923	10.9257	8.908	7.8986	9.0803	9.6904	10.23	10.8286	4.2115	7.9446	8.0744	10.2989	5.8599	11.1026	8.2087	9.1379	10.4618	7.9233	8.3082	8.4014	12.1249	10.4086	9.6804	8.6003	8.3012	10.8972	10.8261	7.7683	2.0331	1.6144	4.6861	10.0924	8.3657	6.2722	9.7382	2.945	9.5704	2.762	5.3648	0.5998	4.0857	7.6098	8.9893	10.6438	9.6382	6.6285	10.0635
TCGA-75-5126-1	5.139	11.9693	12.8976	11.8536	9.0182	8.5546	8.4005	10.7535	9.7839	11.4174	4.2107	7.6152	8.1957	8.9078	5.9373	11.1766	9.5326	7.8069	9.9592	8.4135	9.1413	8.2571	11.6013	9.7682	9.3644	7.149	5.8856	10.4779	11.8816	7.6268	5.3508	4.2107	5.6992	5.9427	8.7804	5.4851	9.5465	3.0296	10.1683	2.7715	2.3164	0	3.3997	9.8288	9.5542	10.7253	9.2919	6.4689	9.3458
TCGA-75-5146-1	8.9636	11.6975	13.3367	10.6179	8.7137	8.4382	8.1411	10.4901	9.5537	11.7528	3.2486	7.8226	6.5522	10.198	5.0493	11.4126	9.2471	8.0594	9.4854	7.9396	11.4069	8.9178	12.0905	9.6005	11.0248	3.9236	8.5892	10.4908	11.9249	7.0988	9.5193	1.9392	6.9496	8.6336	9.1711	5.759	9.6936	3.9894	9.0374	1.9812	1.6444	1.2735	4.28	8.808	7.9807	10.4512	9.3048	13.3772	8.8216
TCGA-75-5147-1	3.9768	9.2857	13.0988	11.3583	9.3717	8.7894	7.7869	10.37	9.32	13.0021	4.2693	8.1	8.0203	9.8088	6.6642	11.4268	6.9978	8.7504	9.8277	7.6228	9.0612	9.3458	11.2566	9.4034	9.7254	7.2478	9.1447	10.6901	11.4229	8.2118	9.517	6.5162	6.4052	8.9968	8.257	7.6228	8.9468	2.9603	9.7383	2.2915	5.287	0.9143	4.6711	8.8789	7.9549	10.294	9.7198	7.6549	9.2843
TCGA-75-6203-1	7.6018	11.9922	12.9731	11.1813	9.2206	8.1234	7.6734	11.9934	10.1105	11.1117	2.358	7.7428	8.3921	8.9805	5.8853	11.3455	8.8382	7.4737	10.2596	7.6322	9.2039	8.3501	12.9469	10.2653	9.9877	4.2905	7.8239	11.3957	11.9447	6.9871	2.5396	0.7551	4.4803	6.9313	10.3672	5.6189	10.3859	3.8832	10.0188	2.8774	3.6658	0.7551	4.8678	8.4443	8.091	9.9957	9.2745	8.1198	9.1784
TCGA-75-6205-1	2.9597	10.1408	12.4304	10.7837	9.0143	7.7901	8.3896	11.7791	9.9636	11.0832	4.7238	7.8863	8.976	8.1756	6.8292	11.7885	8.2578	8.1756	9.7273	8.5234	8.9063	8.601	11.6477	10.0901	10.1427	7.4698	9.117	11.0269	12.6732	8.0147	0.8856	0.8856	6.84	9.4215	8.2377	4.8979	9.2594	2.9597	9.5063	2.6604	5.4666	0.8856	3.7774	7.9861	9.7921	10.7493	9.0143	2.9597	10.1992
TCGA-75-6206-1	3.2943	12.7453	13.0835	10.1825	8.4341	8.3166	8.4959	10.828	9.8482	10.2339	2.4344	8.1761	7.4897	8.4958	5.6887	9.5038	10.2909	7.7606	9.7313	7.9706	9.8521	8.1698	12.1743	10.6931	10.5853	3.7641	5.8801	12.0608	11.0077	6.9655	9.9977	1.5301	3.6239	10.1006	8.9678	5.1024	10.2437	2.5933	9.6214	2.0694	2.986	1.1755	4.4018	7.8221	6.6501	9.9453	9.4645	14.5435	8.9366
TCGA-75-6207-1	2.9247	10.8114	12.2508	11.0976	8.3596	8.2576	8.608	10.1112	9.8002	11.2945	1.2133	7.2991	7.0053	8.8452	7.0858	10.1357	6.9602	8.4293	11.3726	9.477	9.9268	8.649	11.6776	9.3429	9.7206	7.8997	5.5045	8.9969	12.1266	7.889	6.0928	0.5257	3.1558	6.5371	7.7368	4.1097	9.1576	2.5448	10.2468	0.9368	2.7472	0.5257	3.8705	7.8317	7.0102	10.1362	9.4364	3.6356	9.6832
TCGA-75-6211-1	3.255	10.1122	12.8349	10.7987	7.8276	8.0622	9.0984	11.2983	9.7365	11.3439	4.2289	9.1067	5.779	9.1854	6.6367	9.3353	6.4008	8.5959	10.4226	8.4918	9.3615	9.0344	11.4619	10.6627	10.5558	7.1467	10.7267	12.0598	11.43	7.6501	8.5179	0.729	3.4412	11.5231	7.8769	4.7356	9.9102	1.8599	9.722	1.8806	6.8749	1.2109	4.7356	9.1557	7.9167	10.3415	9.5681	14.1126	9.347
TCGA-75-6212-1	7.2276	12.7244	13.3988	10.8025	8.7602	7.8018	8.0891	9.7624	10.3559	11.5528	3.9827	7.941	7.8755	9.3925	5.8412	11.5152	7.6079	7.0353	9.8673	8.1093	8.6775	8.4775	11.9566	10.5774	10.1173	4.7814	10.0827	11.7482	12.4622	7.6421	0	2.0419	7.74	8.0763	8.5897	5.6692	10.3746	3.1366	10.25	2.5461	1.7391	0.8314	3.1366	7.7453	6.2594	9.611	9.6395	7.2864	9.1349
TCGA-75-6214-1	2.6236	8.6968	12.7977	10.7083	8.1607	8.5595	8.1821	10.2498	8.7547	11.0871	3.2016	8.1219	5.0659	8.825	5.683	10.4223	5.4832	9.5073	9.896	9.2072	8.7678	8.9788	11.8617	9.8831	10.5272	7.7097	3.9892	11.0125	11.4012	8.4783	8.4257	4.9143	0.9344	8.7808	7.7346	7.2983	9.347	2.4739	10.4644	2.3436	2.9973	0.9344	2.9973	6.2936	6.657	10.2783	9.0778	7.2004	10.4994
TCGA-75-7025-1	4.0115	11.4082	12.4638	10.0075	9.2052	7.8911	9.1693	11.9362	9.964	11.1173	4.2308	7.6297	6.8388	8.8915	6.3094	10.9052	8.8765	8.1377	9.8859	8.0784	9.5084	8.8683	12.144	10.4524	10.7964	5.4632	9.1361	11.9034	11.4552	6.9838	7.8585	1.3294	7.047	6.5896	10.1574	5.7125	10.9782	3.9423	10.2941	4.345	3.5348	2.7384	5.934	10.0555	8.5539	9.7751	9.7949	10.3637	9.2489
TCGA-75-7027-1	2.4176	8.8916	12.7389	10.7998	8.0036	7.959	8.9311	10.1595	10.49	10.9606	5.6584	8.8916	6.1333	9.1061	4.3417	10.708	5.9563	8.5057	9.502	8.8369	11.0075	8.9417	12.3851	10.4119	10.4206	7.5324	8.1505	11.2026	11.1609	7.9302	8.6395	0	3.1403	10.0205	8.9108	8.2389	10.2651	2.9907	10.2634	3.3108	2.4176	2.3372	5.6334	9.5317	7.0076	10.5562	10.2655	7.0205	9.5043
TCGA-75-7030-1	5.0112	10.8614	12.7502	10.4031	8.3806	8.5182	8.3755	11.7484	10.5101	11.2369	4.8116	7.8135	6.9653	8.6056	5.7082	11.669	7.6585	7.6436	9.8353	7.6436	8.4934	8.1982	12.4899	10.3068	10.1686	4.7571	10.6038	11.6625	11.7855	7.3253	3.2224	5.1865	7.1137	7.8334	9.8303	6.9773	9.8646	4.8642	10.2137	4.0901	4.8116	1.0298	4.9149	9.5745	8.9043	10.2622	9.7152	10.0159	9.3671
TCGA-75-7031-1	4.7445	10.7073	12.8795	10.7376	9.0174	7.435	8.1802	13.4945	9.2466	11.6491	3.7973	8.0643	7.7977	9.6044	4.8326	10.0631	7.3328	8.2024	10.5476	8.7591	9.3946	8.931	11.5697	9.8528	10.2128	6.4254	8.5349	11.1572	11.2988	7.505	8.7874	0	3.6812	11.595	6.818	4.5595	9.3333	3.092	10.0486	3.1333	2.4063	2.0792	5.6571	7.1263	9.3213	9.9055	9.697	11.0257	9.4883
TCGA-78-7143-1	6.05	12.1849	12.0111	10.5067	9.3596	8.1816	8.2972	11.8292	9.5564	10.6997	1.9557	7.5297	6.9523	9.0803	6.8399	11.3026	7.2031	8.7721	9.9755	7.8235	8.8656	9.4094	11.6107	10.6897	11.0315	7.5992	6.7094	11.5473	11.0551	7.3922	7.3881	2.411	6.0912	9.4032	8.5126	5.7997	9.0109	3.3387	10.6166	2.9026	6.9467	0.5654	4.3358	7.2218	6.7614	10.3097	9.3733	5.7619	9.3806
TCGA-78-7145-1	5.143	9.9635	12.4805	10.8302	7.8581	8.3345	8.9471	10.6508	9.3179	11.6474	4.6691	7.8326	5.8587	9.6615	6.0502	9.161	5.9014	8.5692	10.0508	8.2068	8.499	10.0179	11.7246	10.5093	10.554	7.4367	5.3004	11.3574	11.1185	8.0318	7.7413	3.5917	3.6597	8.9067	8.1606	5.8146	9.7847	1.4572	9.3349	1.4754	2.343	1.1136	3.7474	7.8868	5.1897	10.8761	9.1448	6.4736	8.7062
TCGA-78-7146-1	1.5801	8.5703	11.5397	10.0103	8.602	8.2643	8.9758	9.5397	10.2336	10.9815	2.9007	8.5759	5.7611	8.9206	6.2119	10.2994	5.9587	9.1565	11.8352	8.8601	9.6854	8.6705	12.3568	10.1	9.8414	9.0096	4.2786	10.0528	11.451	8.8002	8.1247	1.9946	3.2415	10.2666	6.1528	5.6794	9.8937	3.2415	9.5815	2.1881	0.9964	1.3176	3.3858	6.0373	7.8162	11.1059	9.1565	3.1635	9.6258
TCGA-78-7147-1	6.8436	10.0382	12.1633	10.8886	9.4426	8.0567	8.7504	12.2264	9.7426	11.2715	2.86	7.509	5.7182	9.8277	6.3217	11.758	5.8803	7.6222	10.3311	7.9352	8.8539	9.4874	11.7979	9.695	10.4394	5.861	5.6524	11.6828	11.8	7.7846	8.196	0.8339	4.6132	8.5924	7.8954	5.5716	9.5154	3.8771	10.1418	2.9021	3.952	0	3.988	7.4326	8.2209	10.4347	9.8596	9.549	10.004
TCGA-78-7148-1	4.6087	12.9069	13.5934	10.4034	7.3691	7.7105	8.3694	11.3687	10.2379	11.7703	6.4973	8.7307	5.731	9.3707	5.4669	11.5219	6.0988	8.4702	10.1475	8.3222	9.7961	8.5107	12.5487	9.8961	10.5128	6.1644	6.7885	11.0125	11.7345	7.7105	8.3694	11.1776	4.7001	12.0316	9.0831	6.6879	9.5108	2.2395	9.9949	2.0944	2.5326	2.0672	7.5601	7.7467	8.8928	10.4579	9.7236	8.2023	9.0371
TCGA-78-7149-1	2.9292	12.1459	13.5041	11.263	7.8955	8.1933	8.7463	12.7157	9.6947	10.9843	3.5207	8.2041	4.5612	10.0313	7.0663	10.642	5.8802	7.7552	10.4357	8.4331	8.7574	9.1661	13.3558	9.8918	10.3138	5.0675	7.2747	11.4846	12.5803	6.9082	6.5575	6.5146	4.4564	11.3521	10.6239	5.7679	10.3278	3.5207	10.3316	1.7052	4.2628	2.1072	5.5474	9.0221	6.702	10.2723	10.514	14.2399	9.3321
TCGA-78-7150-1	1.7202	11.719	12.8764	10.0624	7.0795	7.6933	8.6907	8.5332	10.6324	10.9923	5.6862	9.0086	5.0248	9.378	6.6256	10.9936	5.8094	9.4185	9.5402	8.8967	9.699	8.6978	12.2521	10.2664	10.4536	7.8945	6.2832	11.335	11.2064	8.4048	6.8186	8.0494	2.1513	8.9378	8.2931	7.1742	9.7718	1.4442	10.1676	3.2929	1.9518	1.7202	7.1276	8.3752	7.0977	10.7964	9.2479	4.3171	8.7923
TCGA-78-7152-1	5.2177	13.2799	13.3156	10.7124	8.1125	7.5229	7.7644	12.4067	9.9375	11.25	4.1467	8.2287	6.3205	7.58	5.8945	12.5525	7.2246	7.0536	9.8846	8.127	8.9156	8.6347	12.7271	10.2082	10.3412	4.8965	8.9566	10.8516	12.8991	7.8183	7.6879	1.9205	7.353	12.5239	8.4517	6.5379	9.7402	2.9068	9.9182	2.7524	3.4872	0	3.8999	8.8269	8.7102	10.1888	9.8194	11.504	9.3709
TCGA-78-7153-1	0.6907	13.4377	13.4992	10.7598	8.4274	7.7379	8.1644	10.9894	8.954	11.6205	3.4363	8.3261	4.4103	9.5499	6.3852	12.4831	5.9057	7.8264	10.3603	8.9486	9.957	8.2554	12.3513	9.5558	9.4273	5.3972	8.3615	11.3044	11.9301	7.2773	7.0885	5.0942	5.0942	9.9346	8.6176	4.676	9.7667	4.2796	9.9053	2.6051	1.7892	1.1558	6.7112	7.4443	7.9462	9.7678	9.1983	7.8687	9.3848
TCGA-78-7154-1	0.6738	8.9672	13.2268	10.3377	7.9124	7.4934	8.0672	8.8896	10.5416	11.3039	3.3118	8.9464	5.1017	8.9004	4.9975	9.3214	5.891	9.1293	12.8142	9.9631	10.7023	8.3116	11.3208	10.2884	10.4653	7.6427	6.3464	10.8295	12.1739	8.0156	8.895	5.9054	4.4487	8.4358	8.4383	4.9981	10.1134	2.3694	9.3388	2.0087	1.7576	2.6686	3.6219	7.2834	7.2889	11.1154	9.8355	3.6219	8.7569
TCGA-78-7155-1	3.0914	10.774	12.8773	10.8788	6.7634	9.4502	8.3674	7.3845	10.6402	10.101	1.4521	9.4029	4.4097	9.0512	7.5048	8.12	7.1341	10.7572	9.2549	8.3976	10.7634	10.995	11.653	11.75	11.8273	8.594	5.0621	12.449	10.6116	8.1526	7.0919	2.3365	3.3589	10.495	7.9782	4.7571	9.8281	1.9611	10.4863	2.6609	3.1862	0	5.0369	6.4274	7.6855	10.9199	8.9109	8.8952	8.5118
TCGA-78-7156-1	1.8022	14.4435	13.6525	10.2766	6.8273	8.88	9.6293	9.8428	9.2044	11.1167	3.6081	8.6846	4.5477	9.0488	5.6908	9.7531	4.6584	7.8249	10.4515	7.067	7.4054	8.8647	12.3558	11.1098	10.8027	4.5088	5.1629	11.5563	11.4535	7.6304	9.8192	0	2.8518	11.9614	10.0355	4.8879	10.1202	4.9179	10.1994	2.6013	3.0811	0.6977	4.3855	6.0097	6.5778	9.9983	10.5748	12.7846	8.7693
TCGA-78-7158-1	8.4949	13.3796	13.3514	10.591	8.936	8.2553	9.0218	9.4029	9.6253	10.9867	2.9334	8.555	6.1938	8.4798	7.6175	10.6875	5.3517	8.5422	10.3518	8.3756	9.6464	8.7245	12.3323	10.9369	10.8303	5.8849	6.0833	11.9114	12.7738	7.3099	8.5309	0.8718	4.889	9.3433	7.3361	4.2359	10.1144	4.0315	10.2135	2.7192	1.8031	0.5007	3.9944	5.9347	5.7015	9.8579	9.8803	6.8206	8.8876
TCGA-78-7159-1	5.5292	13.0169	12.8461	10.7333	8.7433	8.0732	8.2311	11.1554	10.1028	11.9391	3.1233	8.6315	6.5814	9.2832	5.1073	11.1452	5.4586	8.0908	9.7435	8.1423	9.1801	9.2984	11.5169	10.326	10.909	7.5229	10.0385	11.6581	12.3551	7.6901	5.932	2.8198	4.7194	11.6567	8.1395	7.2888	9.9577	3.9378	10.2432	4.1198	2.28	0.6332	4.2196	8.9519	7.5781	10.7426	9.7665	13.1941	9.464
TCGA-78-7160-1	4.0681	13.2412	12.8772	10.8803	8.376	7.8055	8.338	9.7624	10.2843	11.2605	6.2008	8.6338	7.0742	9.1725	6.437	10.8643	8.2827	8.2885	10.3583	8.6037	10.5581	8.8563	12.3945	10.4786	10.5623	6.3533	7.7558	11.0266	10.9018	7.4366	8.1703	2.5963	6.775	10.2255	9.3079	6.5013	10.3541	2.7395	9.9267	3.9871	3.2019	0.7057	5.4353	8.3706	9.8597	10.6056	9.292	9.083	8.6475
TCGA-78-7161-1	3.7929	12.312	12.1385	10.425	8.9117	7.6867	8.881	10.0607	11.0064	11.2503	2.9286	7.9169	4.6371	9.4203	5.7419	11.3016	7.9979	7.5406	9.3945	7.3393	10.5827	9.4501	11.7213	10.4758	10.5469	4.4314	7.4556	10.924	12.4422	7.0858	9.9337	0.4514	4.1015	12.4323	9.6527	6.8762	9.9669	4.1321	9.9999	3.2195	3.3485	1.3043	5.6506	8.1287	6.8396	10.2096	10.2863	11.5685	9.069
TCGA-78-7162-1	6.7577	13.4589	13.3738	10.4343	8.5149	8.1526	8.2614	10.7725	10.2249	11.3031	2.6141	8.4348	6.2824	9.1976	6.3784	11.2318	7.5516	7.7485	10.3724	7.8133	9.5115	8.3804	13.0805	10.6461	10.2367	4.0959	8.8335	11.5207	10.8767	7.1335	7.1742	3.0562	6.8475	9.1886	10.7269	5.7949	9.9374	3.7485	9.7496	2.5775	4.0002	1.0688	4.1563	9.7386	8.6246	10.2289	9.694	11.6209	9.0015
TCGA-78-7163-1	5.234	10.645	12.8814	11.1272	8.3037	8.7923	8.1116	12.3546	9.6974	11.2092	7.393	7.8923	3.5378	9.41	7.3851	9.7027	4.3586	7.0681	10.9092	7.3812	5.9687	6.7387	12.6232	9.6854	9.2461	2.1453	6.3661	11.1338	10.8246	6.9611	7.8798	0.7526	3.5378	10.7181	5.0672	5.7928	10.3062	2.3529	9.2706	3.0083	0.7526	1.2446	1.9027	5.7928	7.6334	9.7659	9.4093	9.1136	9.8657
TCGA-78-7166-1	2.3255	11.9323	13.1221	11.4224	7.2744	7.0694	8.6812	12.2164	9.7067	12.1344	5.7323	8.0225	4.9059	9.9933	6.265	12.3843	5.7682	8.2036	10.1578	7.8521	9.0709	9.2442	12.6065	9.6145	10.7719	7.3194	8.2697	10.9158	13.0965	6.5158	9.3065	6.5641	5.9456	10.8801	8.5949	6.4802	9.6357	4.4268	10.1385	3.7334	2.9425	2.0429	6.7369	7.3433	6.8966	10.105	10.6266	7.8353	9.9022
TCGA-78-7167-1	7.9065	11.7258	13.4791	9.9547	7.5006	8.4471	8.7805	12.7782	9.2398	11.1539	3.8151	8.2874	4.5598	8.4235	3.9106	9.2482	10.2088	7.1085	9.8518	8.1002	9.206	8.3307	12.9448	10.9139	11.5586	4.0661	6.3174	12.0961	11.7852	7.3667	10.8985	0	3.9037	9.6826	9.2727	4.6818	10.8007	5.4817	10.4084	3.8429	2.5248	0.673	5.7442	8.4135	6.6561	10.1102	9.8523	15.3046	9.2082
TCGA-78-7220-1	3.4303	10.196	13.3245	10.5844	7.5886	7.6564	8.9079	8.4298	10.9226	11.3028	4.8733	9.3156	5.2107	9.0848	5.2853	10.6821	5.3628	9.3795	9.0944	8.8998	9.5526	9.203	12.6736	11.166	10.9565	8.7	5.1905	11.1734	10.9299	9.2464	8.4992	4.5947	2.8433	9.9637	9.1634	7.6601	10.2731	2.9433	10.3394	3.0716	3.1245	3.7392	9.1173	6.509	8.0585	11.0041	9.9755	3.1245	8.7422
TCGA-78-7535-1	4.844	11.0451	11.8072	11.6171	8.1725	7.8799	8.0142	12.5507	9.3489	11.0945	3.0193	7.1686	7.6363	9.7529	8.1847	13.7878	5.9322	8.2637	10.5701	7.2783	8.8224	9.4753	12.7053	9.263	10.201	6.2678	3.9275	12.2407	13.0274	6.1208	7.1141	1.6472	4.7707	11.0446	8.6039	5.6451	9.7653	3.1975	10.1575	2.1273	5.2732	2.4906	3.7483	7.2381	6.4312	9.2155	10.0117	5.1194	11.1092
TCGA-78-7536-1	3.2395	10.9075	12.7897	11.2507	7.879	8.7271	8.715	13.7489	9.3328	11.5869	3.8642	8.0251	8.8736	7.9584	6.0438	10.2628	8.2135	8.7692	10.129	7.9146	8.7641	9.627	11.191	10.8109	11.2617	8.243	7.6241	11.0852	12.0756	8.8231	8.3532	0	1.4809	12.8733	6.0721	6.2427	9.3851	2.9836	10.0756	2.4705	2.2746	2.2746	3.6159	6.8115	7.8977	9.7105	8.9929	11.9968	9.753
TCGA-78-7537-1	6.3121	13.2039	13.359	10.9995	8.4708	7.736	8.4379	11.4543	9.7662	11.1168	3.6746	8.1934	5.3805	8.4236	6.0227	10.8299	6.5504	7.3257	10.4126	7.8542	9.3866	8.5346	12.8129	10.3665	10.9444	3.5037	9.552	11.1484	12.217	6.9996	5.5327	6.7112	4.0611	11.1221	8.3979	5.4644	10.261	3.7906	10.5015	3.5217	3.9322	1.946	4.4386	8.8544	7.898	9.8798	10.1981	13.2438	8.988
TCGA-78-7539-1	6.6687	9.7231	12.1836	11.1134	9.7813	7.8901	8.2884	8.2664	9.8977	10.9393	1.9802	7.41	5.9535	10.1048	4.6228	12.2826	7.2236	6.9928	10.2646	7.8973	8.9155	8.1664	12.4966	9.9092	10.8407	3.4994	7.4855	11.5014	11.6495	7.2956	8.8718	4.1289	5.6993	8.896	7.6383	4.9425	9.5297	2.9588	9.6361	2.996	1.4685	0.3725	3.4223	8.1826	9.4463	9.935	9.6004	5.5976	9.2894
TCGA-78-7540-1	4.3612	12.2212	12.4172	11.4557	7.621	8.2332	7.9621	10.7702	10.0014	11.8256	3.7292	7.5047	5.2398	8.6222	5.4735	12.4537	6.5916	7.4123	10.6176	7.0827	9.1682	8.4221	12.2105	10.1144	9.5715	5.2524	6.7555	11.1821	11.0218	7.2491	7.0613	1.5794	5.8331	7.5513	8.2011	7.6594	9.5778	2.578	10.1925	2.355	3.2655	0.4129	2.6559	6.9917	6.4995	9.9555	10.3026	7.6403	9.5494
TCGA-78-7542-1	3.6682	9.1777	13.3147	10.8515	8.4848	7.5297	8.5179	12.193	8.3259	11.1933	1.9217	7.7154	4.7059	8.6848	6.6103	10.7487	9.343	9.8193	10.0938	8.4565	9.8423	8.6095	12.7192	9.9685	9.3347	7.8849	6.531	10.976	11.5775	7.0902	3.9282	1.8114	3.8743	8.8955	6.7298	6.05	10.2878	2.6551	9.8467	1.2912	3.3898	0	3.4646	4.7213	7.7211	11.141	9.5073	7.8661	10.2952
TCGA-78-7633-1	5.0042	14.4114	13.4173	10.369	8.2744	8.1143	8.7423	9.8995	9.5898	11.173	3.4315	8.5239	4.0232	8.6839	5.4936	8.8197	4.6211	8.427	9.9658	7.5108	10.5096	8.5596	12.7426	10.7995	10.1087	5.3783	3.5065	11.1358	11.0586	7.5645	7.7321	0.6561	2.5593	10.9649	10.0865	5.9617	10.1021	4.4223	10.0599	1.4984	3.1332	0.8982	4.2584	9.1977	4.9649	10.7897	9.7609	12.9901	8.9606
TCGA-78-8640-1	4.9153	10.2955	13.2602	11.5431	8.9383	8.5168	7.6292	11.0827	10.0938	12.3117	4.6395	8.0389	6.4963	8.2389	6.6147	10.1834	6.6799	8.661	10.794	8.5122	10.5063	10.622	11.3933	10.2035	10.2035	7.6521	9.3192	10.8374	12.3974	7.1754	8.0706	11.5514	5.407	11.2586	7.88	5.9332	9.0021	4.943	9.3937	3.1234	2.773	2.1703	4.0665	6.162	7.9667	10.6994	9.8655	7.8328	9.4319
TCGA-78-8648-1	5.7876	10.4705	12.8359	11.4661	9.1357	8.242	8.033	11.5353	10.4998	11.2167	4.9446	7.6133	8.5637	8.0599	6.3333	11.8723	10.1057	7.9704	9.9259	7.783	8.3708	8.3439	12.3133	10.2638	9.8126	6.9362	11.6669	11.6399	12.1	7.2285	7.2504	1.7189	7.1059	7.9966	10.4883	6.3705	9.8551	3.3459	10.1722	3.8609	5.2058	1.7189	6.7233	8.7972	10.1817	10.1305	9.9293	9.5893	10.1383
TCGA-78-8655-1	4.4528	11.3045	12.7861	10.6955	9.3418	8.019	8.3319	14.0062	9.8865	11.0666	3.2068	7.6291	6.8295	7.9905	6.0636	11.3698	7.9797	7.394	9.8264	7.8028	9.4159	9.346	12.2519	10.0113	10.3165	4.9433	7.0931	10.4427	12.7539	7.0175	6.3698	0.7078	6.2667	8.2969	9.0885	6.2307	9.9617	3.2068	10.1367	2.6292	5.2133	0	3.7725	6.7637	8.6665	9.9452	9.3148	7.3386	9.8875
TCGA-78-8660-1	5.1931	11.5157	12.446	10.9087	8.6501	7.639	7.9621	10.2299	9.9568	11.2977	4.9696	8.0158	7.0018	9.0244	6.897	11.8905	7.8507	7.6177	10.7892	8.5232	9.5884	8.5323	13.0064	9.767	10.0674	7.0407	8.9395	11.05	12.4729	7.3346	7.7565	2.6438	7.1632	11.4972	9.3461	5.7414	10.3751	3.1015	9.8061	3.3462	6.3068	1.9696	3.7279	7.0149	9.2443	10.394	9.6197	6.6036	10.1268
TCGA-78-8662-1	6.8763	8.8381	13.1678	11.6419	8.0893	7.5157	7.2303	9.7659	9.0672	11.2588	1.2164	7.1892	3.5347	9.7168	6.9238	8.8792	5.1992	9.5306	8.9251	8.8086	7.4517	9.0547	13.2612	9.5663	10.4361	6.731	3.5347	10.9967	13.003	6.6189	9.3521	2.9294	4.0199	10.916	8.6536	6.5184	9.8323	5.5646	8.8086	2.1272	1.2164	0.7327	4.7447	7.1957	6.6092	10.0703	10.2959	4.4274	9.4414
TCGA-80-5607-1	7.0355	13.2164	13.0567	10.8492	9.1563	7.6696	8.5457	9.9928	9.728	11.4449	4.6204	8.3898	6.7494	8.4448	5.7679	12.079	8.5859	8.753	10.0994	7.961	8.1993	8.9247	12.2978	10.2612	9.6152	6.8342	7.9033	11.4104	12.5989	7.833	3.723	1.3936	5.2332	9.2285	7.8432	5.7077	10.2026	2.7432	9.8765	1.8199	5.8969	0	5.2943	7.5369	9.412	9.9074	9.75	6.6938	9.5151
TCGA-80-5608-1	4.7865	13.8764	13.4642	11.1948	8.5404	7.2621	7.489	11.1994	10.2601	11.8803	3.8556	7.5374	6.2447	8.9482	4.1867	11.1815	7.7448	8.9168	9.9765	7.5781	9.4944	8.1353	11.7243	10.1369	9.7068	6.1178	7.9696	11.3004	11.4734	6.9131	3.9905	8.9158	3.8199	12.5251	7.9449	6.4921	9.9343	2.8133	9.9709	3.3256	2.3939	1.94	4.9277	8.8474	7.9449	9.7397	9.7481	12.9415	9.6342
TCGA-80-5611-1	5.1522	8.2907	12.1226	11.4857	9.1678	8.2958	7.9248	12.6868	9.5564	12.2012	3.8458	7.8772	8.7931	8.9638	6.5796	11.177	8.6035	9.2677	10.2052	7.9954	8.6956	8.5401	11.5138	10.0613	10.1232	7.4085	6.4028	10.8136	11.8503	8.3461	8.7693	10.0278	4.7654	8.5029	5.5456	6.8064	8.7033	2.4487	9.3538	2.7554	2.7168	0.6391	2.589	5.261	7.0922	11.0512	9.2807	6.1545	9.8335
TCGA-83-5908-1	0.46	12.2078	12.3735	11.0869	8.9649	7.6	8.8593	9.4838	9.3795	10.9292	4.4857	9.0013	6.624	8.1974	5.7827	12.4615	8.9939	8.3396	10.2676	8.3645	9.5402	9.8652	11.7149	10.482	10.5292	8.5623	7.117	11.1567	11.1058	8.2764	0.8082	1.7018	4.7701	7.7384	8.1974	6.2711	9.8029	3.5717	10.0094	3.1006	2.5562	0.46	4.6884	7.705	10.6927	10.4748	9.6642	4.1312	9.8928
TCGA-86-6562-1	4.9041	11.8893	12.5224	11.2018	7.8071	9.6916	7.9497	12.483	9.7028	11.3891	4.4173	7.6959	6.3084	8.8732	6.1529	10.4887	7.9007	7.9855	10.2588	7.9007	9.7919	8.4264	12.8256	10.0973	9.9703	5.0513	8.0599	11.5061	11.4221	6.8807	0.6192	2.2485	4.9549	11.028	8.7671	7.4616	10.9144	1.8797	10.8349	2.7002	5.5074	0.6192	3.9007	9.6069	6.1432	10.1949	8.8465	10.7972	9.4565
TCGA-86-6851-1	5.4218	11.3715	12.0744	10.587	10.3886	8.2736	8.6842	10.9883	10.0236	10.6946	2.5464	7.4953	8.9275	8.2015	5.9801	12.3276	8.7707	7.9752	9.7929	7.9422	8.6388	8.6532	12.3317	10.1403	10.3999	7.2394	11.2367	11.7915	11.2116	7.5134	5.4218	8.067	6.9777	11.7843	7.7166	6.0981	10.3169	3.3784	11.0209	3.586	3.0216	0.891	4.388	7.3593	9.8722	10.4117	10.2761	5.9263	10.4246
TCGA-86-7701-1	3.6543	10.7112	12.7482	11.1483	8.7548	8.5183	8.5429	10.9218	10.7523	11.6088	4.0709	8.189	7.4414	8.7723	5.0938	11.642	8.6937	8.69	10.2303	8.2896	8.8168	9.1602	11.1158	10.403	10.8165	7.518	11.1543	11.3597	11.7239	8.189	2.3827	1.0382	7.2648	12.066	7.9144	5.5333	10.0853	5.0273	9.9611	4.7445	3.9775	0	5.5975	7.6972	9.3304	10.1239	9.6975	6.8027	8.5016
TCGA-86-7711-1	1.9793	9.4322	12.0721	11.0631	7.3987	9.1114	8.3652	9.8708	10.559	11.8441	6.3718	8.6952	7.8452	8.3326	7.2864	10.7828	7.7849	9.7052	10.3884	8.3073	10.4943	9.0219	11.6574	9.7581	10.0702	7.6976	8.5464	10.2488	10.8842	8.5966	7.6455	0.6678	4.9821	11.96	7.5216	7.1131	9.4074	2.18	9.1876	2.4655	3.063	1.6135	4.1277	7.5626	7.9031	11.5035	9.5903	4.4718	9.055
TCGA-86-7713-1	8.9769	13.4145	12.2766	9.7417	7.0967	7.9555	10.1619	11.0245	9.7939	11.0959	3.9919	8.5197	5.8875	8.6593	5.9463	8.6856	8.7107	8.7065	9.6839	9.1002	10.048	9.4509	11.7317	11.1383	11.9119	8.0619	7.6841	12.5138	10.4659	6.9501	8.5263	9.4652	4.3044	12.1298	7.8238	4.4223	10.2029	4.9901	9.305	2.244	1.2886	0	3.9476	9.324	5.5525	10.8873	9.8678	14.5918	8.45
TCGA-86-7714-1	5.4044	12.9334	12.1126	10.1297	8.5364	9.0781	8.9465	10.9645	10.1358	11.1084	1.5259	8.035	6.5838	8.2008	6.5428	8.5654	8.7245	8.473	9.5653	7.4732	8.8649	9.1868	11.7893	10.7259	10.4613	5.6402	4.0034	11.8031	11.6414	7.3034	6.7817	1.5259	5.0007	7.0609	7.6183	6.0615	10.7339	3.0907	10.3545	3.1065	2.731	0.9559	4.8205	7.3457	6.4507	10.0654	9.4145	10.0654	8.4844
TCGA-86-7953-1	3.6801	10.8977	12.7604	10.9837	8.7649	8.4399	8.9181	11.2366	10.2219	11.2456	4.7229	7.4416	8.0081	8.4509	5.8148	10.9882	7.444	8.9084	10.2551	7.4093	10.3105	9.2384	11.8452	9.9463	10.0225	8.2831	7.6448	11.6669	11.3479	8.5198	8.6812	7.0814	6.4327	7.5883	7.9593	6.9599	9.733	4.6903	9.7159	3.2294	6.9599	1.1255	4.3153	7.3583	7.8545	10.3639	9.3782	10.3388	10.4726
TCGA-86-7954-1	3.2973	10.787	11.8618	11.113	9.5944	8.5897	9.446	9.6806	10.4658	10.6606	3.6134	7.9002	7.6637	9.0116	5.4377	11.2876	8.1215	8.5797	10.5172	7.4463	8.8035	9.0951	11.6348	10.0457	10.4042	6.8753	7.6464	11.7261	10.7701	7.6231	9.5404	3.4105	6.1789	10.0814	7.9956	6.6933	10.0158	2.8919	9.7513	3.4318	7.2216	1.5227	3.8726	7.4595	8.5377	10.9498	9.1286	11.3456	10.2137
TCGA-86-7955-1	2.7492	9.4144	13.7593	11.0431	7.6684	7.6726	8.9165	10.9537	11.2293	12.4285	3.0408	8.1258	4.6145	9.014	8.3117	8.778	4.6321	9.9366	10.2963	8.6443	10.6438	8.8839	12.4006	10.2265	9.5121	7.4521	6.0125	11.2293	11.6602	8.1868	7.679	9.8053	4.0845	7.3835	6.8324	5.9577	9.3305	2.873	9.9725	3.1564	1.6363	0.6803	5.4619	6.5372	6.6057	10.6041	9.7649	4.4846	10.1475
TCGA-86-8054-1	5.0137	11.9486	13.0338	10.8368	8.5761	8.6922	8.2962	10.5628	10.0598	11.6323	4.1417	9.6395	6.2592	8.5417	5.244	8.7822	8.3694	8.3939	10.2004	7.4985	10.407	9.6152	11.1189	10.5462	10.9217	8.337	5.5327	10.8287	12.4044	8.213	8.3055	1.4142	3.368	12.4097	8.7424	7.2307	9.8405	3.2718	9.6158	3.009	4.8061	1.2216	7.8167	8.2049	6.391	10.7795	10.0701	10.7243	9.3504
TCGA-86-8055-1	3.4966	8.995	12.0631	10.4827	8.9165	8.9229	9.1875	11.742	10.1355	11.6681	5.1928	7.9335	8.0098	8.7426	6.0847	11.9292	8.1687	8.3802	9.9227	7.9783	9.4602	9.0485	12.2087	10.4137	10.5939	6.7223	8.9356	11.4267	10.646	8.0547	8.1815	2.5148	4.1815	7.8313	8.5465	6.2235	9.3173	2.0001	9.7431	2.4335	4.6927	2.7164	4.1117	9.9492	7.0368	10.9503	9.3762	10.4482	9.1683
TCGA-86-8056-1	8.5869	12.3432	12.5599	10.3015	8.8402	9.6586	9.2792	9.6031	9.7914	10.362	3.1648	8.316	8.0685	8.8423	6.4006	10.4551	7.7512	8.3439	10.444	8.1287	9.5198	9.3857	12.104	10.775	11.1545	5.6091	7.407	11.9494	11.025	7.6403	7.4704	3.5533	5.6594	11.6022	8.8746	6.6796	10.0447	3.108	10.4874	3.747	4.7353	0.7595	5.0539	7.4187	7.1603	10.3809	9.2779	6.4416	8.9941
TCGA-86-8073-1	4.7243	11.1067	12.8115	11.0174	8.366	10.212	9.6227	11.9067	10.2232	11.4682	5.8847	7.8011	7.5197	9.1708	5.0673	11.0032	8.0213	8.2697	9.8315	8.6698	9.1579	9.1879	12.4694	9.9915	11.456	7.2172	6.4922	11.9127	10.5658	7.5985	9.4068	7.8535	3.6652	9.7929	8.5252	6.998	10.7204	2.9127	10.9566	3.3423	4.2117	0.7548	5.3408	7.6289	7.4015	10.5755	9.6197	8.1244	8.5781
TCGA-86-8074-1	2.302	10.0877	12.1711	10.5313	8.8696	8.5868	8.5499	12.2297	9.6627	11.2945	4.6815	7.9581	7.5235	9.3396	6.216	12.4202	6.6335	8.3048	10.0581	7.5235	8.6001	9.7016	12.4314	10.6615	10.0448	7.3573	7.4866	11.4562	11.0006	8.401	6.6178	5.8175	3.9351	9.6246	7.3698	6.7578	10.3152	2.0761	10.2536	2.5458	3.7935	1.8081	3.866	7.6184	7.3542	10.7776	9.0796	10.0287	9.6652
TCGA-86-8075-1	4.6271	9.3943	11.448	10.591	9.3233	9.0823	8.7729	12.0961	9.6985	11.381	5.6722	7.9178	8.1415	8.1415	6.0733	11.359	7.7821	7.9779	9.9004	7.6692	8.8538	9.1942	11.7562	10.3731	10.2781	6.5653	8.9561	11.7113	10.5063	7.511	8.2924	5.1868	4.9672	9.1463	8.5821	6.1023	9.3169	2.3218	10.7013	3.4514	2.9738	2.0505	4.7849	9.4323	5.7042	10.7761	9.3272	7.0014	9.4718
TCGA-86-8076-1	5.5782	13.3361	13.2769	10.8811	9.3598	8.0786	8.7892	11.7705	9.7991	11.147	4.8804	8.3106	7.3672	8.8965	6.68	12.0369	8.3747	7.6894	10.5209	8.1477	9.2706	8.9945	12.3581	10.6713	10.79	4.719	10.3134	11.3232	13.0167	7.4174	5.1416	5.1575	8.251	10.5736	8.5485	6.2523	10.274	2.931	10.1409	3.747	3.0029	0.8316	4.3568	8.4965	10.0969	10.2381	9.8235	10.2085	9.6077
TCGA-86-8278-1	4.8189	10.9146	11.9106	10.0561	9.099	7.5422	8.1892	12.0209	10.1519	11.2415	0.8302	8.3912	6.5951	8.7736	5.7354	10.1786	6.5439	7.2859	9.5771	8.051	8.0954	8.0789	12.0976	9.8376	10.0409	6.4314	9.0686	11.3901	11.464	7.6634	7.8452	1.1994	4.605	9.2181	8.3979	5.7864	9.3005	3.0461	10.2259	2.8185	4.372	2.4351	4.3899	8.2435	6.7491	10.0901	9.4101	9.658	9.8787
TCGA-86-8279-1	7.5057	9.9851	12.0239	10.9	8.8389	7.9375	7.9693	11.022	9.616	10.8736	7.9058	7.895	6.4318	9.0972	7.0421	11.2541	6.6855	8.5006	10.5629	7.3149	11.5565	9.2552	12.171	10.5026	10.2237	5.7158	6.1239	11.9716	11.4474	7.3494	2.8524	3.43	3.5443	10.492	8.1176	4.6439	8.8389	3.8997	9.7571	2.5514	3.43	2.8524	4.0621	8.9063	5.2605	10.1325	9.9418	8.1191	10.0118
TCGA-86-8280-1	6.6732	11.3695	12.3535	11.1881	9.4838	8.8896	8.3911	11.004	10.007	10.8672	5.5145	8.2085	7.2637	9.3187	5.8233	11.2153	8.0729	7.4848	10.8647	7.6295	10.1031	9.0456	12.3673	10.1892	10.1053	5.8597	9.6884	11.8933	11.3663	6.9096	7.7317	1.8256	7.3008	8.3095	9.6685	5.5259	10.1225	3.4826	9.9583	3.2543	3.1695	1.4944	4.8208	9.1267	8.2895	9.8584	10.0983	9.122	9.4853
TCGA-86-8281-1	4.8332	13.3385	13.3691	10.745	7.3964	7.8614	7.5084	11.407	9.8686	11.079	4.1181	8.4188	5.4765	8.769	4.6884	9.6534	5.1626	7.5571	10.4422	7.3324	10.493	8.7839	12.9817	10.4605	9.5748	4.0286	8.7952	11.2963	10.3579	7.6575	8.9737	7.6625	5.4652	11.5606	9.1809	5.7529	10.0638	2.929	9.5113	2.7456	2.7906	0	4.2294	9.0141	6.7157	9.6123	10.0306	11.7247	8.9515
TCGA-86-8358-1	5.0075	9.2267	12.7306	11.138	8.9648	8.6301	8.2672	11.167	9.6933	10.8354	8.3217	9.0682	5.547	8.1904	4.2187	9.2203	10.8159	9.8997	10.0855	7.8932	10.5272	9.4524	11.4675	10.6389	10.9445	8.8263	8.1904	11.908	10.3295	7.8441	8.8388	4.5975	3.6933	11.1452	8.8719	5.9388	9.4123	3.1631	10.7978	4.0728	6.8872	4.1891	5.1757	8.2066	7.8811	11.0052	9.6665	4.7114	9.9739
TCGA-86-8359-1	5.155	13.4261	12.1991	10.6044	8.3489	7.6104	7.2842	11.6051	9.6794	10.9542	4.4367	7.479	5.9198	8.2342	5.1777	12.1455	5.1049	7.8419	9.5695	7.7874	8.7722	8.2429	12.6396	9.86	9.5459	5.9342	8.2458	11.5454	12.4612	7.1858	8.9368	10.3313	3.1535	11.1248	9.4568	8.2429	9.6459	2.8228	9.5798	2.7068	3.6488	0.6848	3.7171	8.2772	10.5685	10.0646	9.5602	12.2069	10.4601
TCGA-86-8585-1	3.9389	11.6275	12.5214	12.0435	8.7702	7.7916	8.566	12.2759	10.2755	12.2526	4.9945	7.5916	8.0415	10.2522	6.4688	11.9266	8.1007	8.6644	10.2819	7.7552	9.1067	9.6228	11.8588	9.6724	9.9608	7.29	9.4584	10.891	12.5506	7.0943	8.4762	11.1593	7.0349	11.9752	8.3647	6.6943	9.7013	3.7149	9.9644	3.6172	3.4496	1.6806	4.9437	7.6796	9.2124	10.3949	10.016	6.3292	9.5483
TCGA-86-8668-1	6.118	11.8639	12.6217	9.7338	9.4242	7.636	9.156	12.3351	10.1168	10.8445	5.0763	7.997	7.324	8.6777	6.8459	12.5288	8.7983	7.668	9.6601	7.9148	8.7317	7.9928	12.1054	10.5148	10.7546	4.4485	9.4428	11.7211	11.5165	7.011	9.1888	1.9914	7.8605	9.0397	9.6333	5.3107	9.2571	3.0773	10.0085	1.7447	3.5131	0	5.1687	7.9928	7.383	10.6071	9.7173	10.2275	9.1364
TCGA-86-8669-1	7.1384	12.3456	12.889	10.616	9.3003	7.7113	7.9176	9.493	10.1882	11.6687	3.0978	7.6894	5.957	8.6771	5.1874	9.8271	6.9231	7.262	9.9155	7.4296	9.5882	8.2393	12.6205	10.4082	9.9615	5.9275	10.0398	11.5666	11.7345	7.9096	7.3593	1.5313	5.0226	11.1332	8.5421	5.7189	10.2335	2.7379	10.0066	3.4209	2.2572	0.705	4.315	7.8517	7.7624	9.7948	9.9323	10.4162	9.8578
TCGA-86-8671-1	5.9959	11.6662	12.5746	10.9402	9.9603	8.1565	7.9901	11.8055	10.3815	10.9313	6.5223	7.5446	8.3948	8.4298	6.4565	11.9528	9.0942	7.4248	10.4677	8.2378	8.4819	8.4752	12.0409	10.0582	9.8431	5.9192	10.4839	11.7112	12.3214	6.4605	7.1049	8.1621	9.3592	9.4574	9.6811	5.4222	9.7156	3.8852	10.4005	2.9665	4.0382	1.9089	5.3264	9.3323	10.2771	9.8671	10.1797	6.7755	10.5442
TCGA-86-8672-1	2.3668	12.3544	12.3335	11.5585	8.5649	9.1911	8.2338	12.781	9.2742	11.3821	3.8934	8.0688	7.479	8.1935	7.1266	13.7676	7.6777	8.8162	10.4064	8.2893	8.3731	9.0586	13.0707	8.2893	9.4839	7.0517	8.7341	10.6393	12.7398	7.7538	9.053	1.6225	4.4456	9.5956	8.3761	6.4186	9.8659	2.5487	9.2316	2.5741	4.1401	0.7596	4.3009	8.7871	9.4884	10.4254	10.0824	11.2134	10.1277
TCGA-86-8673-1	1.7424	12.9534	12.5741	12.2814	7.9262	8.3143	7.7139	11.4861	9.2932	11.406	4.8943	6.7357	6.2931	9.1307	8.2614	11.6622	6.5129	9.0339	11.8666	7.829	9.3371	8.9644	12.7095	9.308	9.7475	7.0613	7.799	10.5621	12.0134	7.8512	8.0622	2.509	3.7352	11.8366	8.3665	5.5826	9.8354	4.6124	10.0105	2.2002	7.6843	0.6658	3.7973	8.9057	8.5033	9.7836	10.1369	1.7424	9.6687
TCGA-86-8674-1	1.6998	14.0542	13.4864	10.7176	6.8817	7.4899	7.761	11.6056	10.187	11.2774	6.4615	8.1823	3.321	8.3996	5.3476	9.8614	5.2303	7.3967	10.6231	7.2919	8.4282	8.6381	12.5092	10.4403	9.5062	5.1864	6.9021	11.0045	11.3965	7.0805	8.9516	4.9706	3.8571	10.8968	10.2241	4.8632	10.772	2.7271	10.0298	2.9813	2.8446	0	4.0652	6.782	5.689	9.6535	10.2948	12.1782	9.8412
TCGA-86-A456-1	5.5767	11.4308	12.8529	11.0219	9.4899	7.9242	9.1021	11.5534	9.6322	11.2259	4.3998	6.884	7.5493	8.7848	7.1922	11.0158	7.7686	8.5385	10.2158	7.8072	8.7195	9.0826	11.8908	9.9154	10.1106	5.6465	6.691	10.9744	11.1767	6.9545	1.4722	0.6704	4.9618	10.8606	9.2206	5.713	9.9101	4.1343	9.9869	3.4203	3.5418	1.4722	5.3858	8.0292	8.0095	10.2974	9.7597	7.2685	8.8491
TCGA-86-A4D0-1	4.854	9.1349	13.5019	10.9191	8.6481	7.6782	8.0042	10.8509	9.2308	11.871	5.5423	8.3271	5.8288	9.5838	5.4222	9.5698	5.3417	9.1865	10.2769	8.3437	9.5618	8.842	11.2004	10.0695	10.531	8.7468	8.0439	11.0566	11.3985	7.8186	6.8687	1.5167	3.6592	11.3187	7.5262	6.2985	9.8323	4.2938	9.5618	2.2636	3.8574	0	6.8687	7.5335	7.2501	10.4106	9.2507	5.6532	9.5093
TCGA-86-A4JF-1	4.9391	12.1045	12.9976	11.2277	9.2306	7.8621	8.1563	10.0571	9.3733	11.3409	4.7854	8.4256	7.334	9.8981	5.7767	10.7322	6.871	9.8928	10.5477	8.405	8.4311	9.0054	12.3122	9.8833	10.8191	7.7388	8.3609	11.6414	12.5143	7.643	1.2196	3.965	5.2724	6.8434	8.4605	5.7824	10.262	3.4838	9.6622	3.1104	4.9801	1.2196	4.0446	8.7051	8.1811	10.1829	9.5136	5.6099	9.7576
TCGA-86-A4P7-1	7.4676	11.5487	12.5692	10.7964	8.9215	9.0892	8.6659	11.6362	10.254	10.999	4.8808	7.7637	7.4791	8.513	5.7771	10.7263	8.5985	8.146	10.2119	7.864	8.9917	8.9714	12.1086	10.0196	10.4183	5.8912	10.0765	11.4823	11.8966	6.6114	5.5107	3.3238	6.7192	9.6116	11.1075	5.6937	10.3154	4.4194	10.2713	4.2395	7.1678	1.2769	5.7457	8.7317	9.0276	10.5194	9.6949	6.4872	10.7626
TCGA-86-A4P8-1	7.632	11.9327	12.6623	10.7794	9.5212	8.257	8.8401	11.4013	10.3352	10.4803	2.4745	7.6615	7.3631	8.3304	5.7248	11.5589	9.812	7.6936	9.8645	7.7739	8.4329	9.1897	12.7835	10.542	10.7198	4.5996	7.3868	11.7202	11.7928	6.7503	7.216	2.6937	6.1444	6.9009	11.9991	5.4086	10.2923	3.8296	10.6867	5.0672	5.118	0.9348	6.0875	8.7975	9.6005	10.0471	10.2642	3.8752	10.247
TCGA-91-6828-1	5.8216	11.7083	12.7282	9.966	8.9807	8.0144	8.2868	10.0532	10.2111	10.7905	3.1003	7.3967	8.2076	8.5913	4.8136	10.7726	9.0693	7.7298	9.5623	7.6774	8.9068	8.8683	11.7043	10.9389	10.843	7.2448	9.5183	11.4498	10.6289	7.4323	8.2035	2.1266	5.0802	11.4498	8.8315	5.6866	9.4418	1.8177	9.9611	4.0375	3.1003	0.8811	4.3477	7.1281	8.9467	10.4451	9.4522	9.7418	9.2336
TCGA-91-6829-1	6.2452	8.9959	12.5191	10.4004	9.1108	8.5075	8.3069	11.3353	10.3888	11.1605	3.4342	7.7908	7.4209	8.4973	7.0919	11.4795	8.9149	8.7007	10.027	7.6005	10.3562	9.2458	12.1935	10.9111	10.945	6.5375	6.7111	11.9852	10.5589	7.824	9.3152	1.8405	3.211	8.3792	9.2123	7.5773	9.7457	2.7396	9.9776	3.9462	2.359	0.6006	5.5844	8.7875	7.7464	10.6055	9.2809	12.2847	9.4449
TCGA-91-6830-1	5.3521	10.1339	12.9119	10.8395	8.6083	8.5327	7.3058	11.1323	10.2456	10.9895	3.7291	8.117	6.5737	9.6985	6.3864	11.445	8.6112	8.7537	9.7584	8.478	9.5735	8.7148	12.9086	10.1602	10.5891	6.6081	8.2717	11.2015	10.851	8.395	6.9585	8.5912	5.4053	9.1401	10.2328	7.0023	10.1823	2.9812	10.4025	3.7588	4.6296	2.0233	5.21	9.5082	8.8622	10.8735	9.7301	5.7515	9.3082
TCGA-91-6831-1	4.9941	10.3364	13.5702	10.7434	8.6327	8.3311	9.156	11.3724	10.5144	11.3551	5.9354	8.3242	8.3687	8.7355	5.8983	11.5783	7.0716	9.0944	9.6914	7.6993	9.3783	9.3563	11.6389	10.5037	11.0718	8.3483	9.8816	11.7691	11.3812	7.6939	7.3425	3.1239	3.2463	11.3246	7.8224	5.7199	9.8875	3.4637	9.541	2.7146	2.6786	2.2806	3.5613	9.2543	6.8579	10.441	9.4064	12.9739	9.0698
TCGA-91-6835-1	5.8551	10.5038	12.67	10.9019	9.4994	9.2948	8.6214	9.3113	10.2707	10.8243	5.5699	8.1729	8.4915	8.5673	4.7281	10.8386	9.8959	7.9487	9.9892	8.8374	9.626	9.3872	11.8837	10.6276	11.0385	7.2156	9.3814	11.7375	11.2908	8.0504	5.738	2.4633	9.1244	8.5273	9.0354	6.4468	9.7401	2.7801	10.1943	3.5869	5.2315	0.5375	4.9447	8.4733	10.3606	10.8858	9.3597	6.7669	9.8717
TCGA-91-6836-1	2.0313	12.0322	12.0805	11.1902	8.1905	8.5027	8.8217	7.7027	9.6929	11.3929	3.5883	8.3647	6.4211	8.9437	6.0896	11.7046	7.9021	10.6754	11.0723	7.3161	10.6854	9.6388	11.7093	10.5738	10.6741	8.3858	7.8725	11.7275	11.9432	7.9206	7.8671	0.5272	4.039	9.2225	6.8596	5.4954	9.9009	4.382	9.7801	1.2189	5.146	1.467	4.039	7.585	7.7654	11.1165	9.2676	8.0654	9.2437
TCGA-91-6840-1	2.8304	9.1162	11.7865	10.2781	7.8612	8.8604	8.8207	12.436	9.9969	11.4846	3.9558	8.2782	5.9029	9.2086	5.5332	10.8275	6.7948	8.3271	9.5548	7.7883	9.5795	10.3064	11.6675	10.5068	11.2131	7.5561	8.5581	11.5203	11.2741	8.5075	9.7285	6.0763	6.6153	10.6454	10.433	6.0598	9.2508	3.883	9.9774	3.8133	4.1546	0	4.9448	7.9838	8.9322	10.4024	9.4903	12.7745	9.6648
TCGA-91-6847-1	2.6184	9.151	12.7029	10.5576	8.5634	9.0153	8.9744	12.7318	8.9256	12.2582	0.4251	8.7892	3.8785	9.1666	5.3828	7.3587	7.8299	8.5397	10.3036	8.9785	9.2671	10.1846	10.5658	10.7398	11.0111	7.2621	3.6217	11.6035	11.619	7.0093	7.8299	0.4251	0.4251	8.6849	6.6195	6.3554	9.1812	3.539	11.1221	3.4822	0.7531	1.0201	4.7573	6.8122	7.4937	10.6862	8.6957	13.7763	9.6638
TCGA-91-6848-1	3.0938	8.4101	13.3472	10.4499	8.4313	7.9882	8.9015	9.7102	9.8371	10.6564	8.1156	8.7133	8.3485	8.3923	5.5306	11.6496	10.4866	8.9972	9.9982	8.5096	10.0752	8.8994	11.7172	10.2825	10.3699	8.6486	9.7514	12.2074	11.2446	7.4936	2.121	2.375	5.0367	9.1347	8.1287	7.5971	10.2099	2.5909	10.2241	2.1675	5.0367	2.121	5.1085	8.6665	9.1729	10.9371	9.2182	7.6641	9.75
TCGA-91-6849-1	2.1167	12.5553	13.535	10.7709	8.328	8.3577	7.53	12.1212	9.972	11.4308	4.539	7.9795	7.5364	9.2113	6.2056	8.9862	7.7303	7.7227	10.3371	7.8394	10.5618	8.3771	12.3908	10.4516	9.7436	4.6708	10.1365	11.0716	11.1863	7.5103	8.6126	2.1167	6.4737	12.1401	8.5668	5.7051	10.0315	3.5997	9.9	0	2.4461	2.1167	4.2325	8.2245	8.4011	10.1421	9.8188	14.0391	8.9015
TCGA-91-7771-1	4.431	12.9434	12.9011	10.007	9.1537	8.0311	8.2844	10.0206	10.4657	11.1307	6.0722	8.3264	7.4861	9.022	5.2746	12.2183	8.7468	7.9095	9.1067	8.1577	9.3061	8.741	11.7946	10.7822	10.7494	5.3972	9.7623	10.8882	11.2461	7.9467	8.688	2.974	6.2122	10.2885	9.7661	6.8844	9.7042	6.035	10.2471	4.7451	2.8651	1.4406	6.9052	8.1197	9.5143	10.2016	9.8998	9.8657	9.1909
TCGA-91-8496-1	9.2952	13.0024	13.5548	12.0241	8.7638	9.715	6.9513	12.0677	9.1136	11.7864	2.2845	6.9376	8.5449	9.4309	7.2552	10.815	7.7773	7.6552	9.4244	7.4468	9.7876	9.0706	11.6253	9.8591	10.1109	3.3636	3.2507	10.7843	13.1789	7.8274	4.8901	1.3498	4.7309	6.4294	9.9557	5.5688	9.0155	3.974	9.6787	1.4183	1.3498	0	5.5921	7.2108	7.7095	9.7375	9.7124	4.6442	8.7326
TCGA-91-8497-1	7.3677	11.6537	13.2586	10.4732	9.92	8.0176	8.1675	11.296	10.3202	10.8448	5.0344	7.8986	7.1829	8.4118	4.757	10.6309	9.1902	7.2659	10.1841	7.6879	9.0459	8.6081	12.3083	10.2709	10.7811	3.615	10.8422	11.7897	11.9898	6.6385	6.3649	4.0201	8.2797	11.0888	10.5227	5.9671	10.3902	3.3599	10.4604	3.6603	5.005	3.5349	7.3735	9.725	7.636	9.7306	9.8409	12.5102	9.7901
TCGA-91-8499-1	3.2127	8.6515	13.779	11.507	8.3845	9.5978	8.0893	11.6531	9.2345	12.4125	4.6565	8.6085	7.3888	9.7959	7.6069	10.5061	8.3588	9.0635	10.0011	8.9983	10.5613	9.8337	10.4346	10.9448	10.3861	7.2389	9.6175	10.5742	13.443	8.4395	8.3484	0	9.0841	8.1008	7.033	6.8082	9.2723	3.2127	9.536	2.563	5.2337	2.9066	4.1327	10.4147	7.8468	10.7975	9.3448	3.979	10.7645
TCGA-91-A4BC-1	4.9554	11.8131	12.1734	11.3907	9.2465	7.8089	8.1645	11.0488	10.236	11.2625	5.3042	7.3302	6.3565	8.8078	5.4729	12.6473	7.7749	9.1185	9.6426	8.2096	8.7866	8.9592	11.4002	9.9339	9.9969	8.1937	11.1317	11.7891	12.0256	7.1629	7.5011	1.5647	4.8934	10.5815	10.3644	6.4564	9.5299	4.8286	10.7702	4.4785	4.1676	2.0921	6.0217	9.746	11.6524	10.243	10.3377	11.1016	10.6517
TCGA-91-A4BD-1	8.9085	11.4281	12.926	11.1896	8.9372	7.893	7.9391	11.88	9.2861	12.1139	1.4612	7.0209	6.3515	9.2902	6.3216	9.648	8.3614	7.7179	10.0677	7.2459	7.7417	8.8846	11.6454	9.6416	9.6929	4.9452	8.1236	10.8682	12.9527	6.3359	2.8353	4.6751	4.7708	8.4936	8.4971	4.9857	10.3269	4.3425	9.8382	1.5064	5.2073	2.4285	4.3425	7.5253	6.7543	9.6416	9.8533	5.2742	9.0655
TCGA-93-7347-1	6.8038	12.5306	13.0663	10.8288	9.0106	8.1821	7.9733	10.8581	9.8225	11.5237	2.9987	7.7408	6.9286	8.8154	6.3015	12.2028	8.2682	7.8223	10.1999	7.7009	9.0353	8.2407	12.0468	9.8372	10.183	5.4378	9.2457	11.325	12.5091	7.3659	4.2081	5.021	7.7847	9.5782	8.9151	5.6975	9.8961	4.0479	10.1783	3.4872	4.3246	1.3528	4.2081	9.3204	10.0839	9.9717	9.2777	7.7486	9.7727
TCGA-93-7348-1	5.621	12.2524	12.4559	10.7215	8.9044	8.747	8.37	11.8337	9.7341	11.4685	5.0019	7.8631	6.4515	8.7065	6.596	11.8539	6.6257	8.1581	10.2036	7.68	9.5507	8.1244	12.4972	10.0359	10.3698	5.2221	9.8029	11.8412	11.1457	7.7918	7.2565	5.5817	6.6824	8.6	8.7602	7.0419	10.7016	2.7958	10.49	3.9285	5.853	1.5759	4.5518	8.5777	7.8299	10.1907	9.2225	10.4946	9.24
TCGA-93-8067-1	2.9167	12.4132	13.1236	10.7048	8.0439	7.5381	8.1631	11.8328	9.321	11.6583	4.0087	8.0439	4.825	9.2866	6.4901	11.125	6.0982	9.088	10.0626	8.5518	10.3545	8.4032	12.0325	10.3021	9.9487	8.1576	7.6384	12.1888	11.2916	8.5746	9.7953	0	4.0833	8.0594	7.9786	6.1161	9.6561	3.2111	9.7521	2.4263	3.8179	0	5.3532	7.3619	6.2837	10.3911	9.3358	13.3971	9.7776
TCGA-93-A4JN-1	6.7015	10.8908	12.7614	10.3357	9.2931	7.9535	8.7612	12.6044	9.8145	10.9611	5.0626	7.7147	6.9641	8.1372	5.6806	11.2538	7.5926	8.2655	9.9004	8.1584	6.8852	9.601	11.8674	10.3788	10.8084	8.3923	10.4099	12.422	11.4582	7.7979	6.0133	2.9355	7.4072	7.787	10.1205	6.3584	9.8422	4.8913	10.4055	4.2044	7.4593	1.9669	5.3831	8.748	6.6957	9.9437	9.561	12.83	9.7505
TCGA-93-A4JO-1	6.799	10.7448	12.3647	11.1958	9.3351	8.6078	8.3337	11.8212	9.706	10.5761	6.9592	7.3864	8.3268	8.3979	7.1765	11.4647	7.694	8.0759	10.3416	8.4046	9.4507	9.2755	12.0548	9.869	10.2183	6.5318	9.4113	11.8	12.6859	6.7296	6.7786	9.3409	8.3408	9.7661	9.754	5.2331	9.7505	4.6472	9.9244	4.3761	6.6265	1.0328	5.4384	8.2766	9.2272	10.1635	10.0256	8.0562	10.0613
TCGA-93-A4JP-1	6.352	11.1246	12.4685	10.3695	9.6861	7.9875	8.5661	12.4575	9.9395	11.2389	2.6246	7.7683	6.9381	8.211	6.268	10.7996	7.7037	7.8941	10.0502	7.712	8.4544	9.0259	12.6282	10.2829	10.3641	5.8638	5.3765	11.5602	10.7135	6.9521	6.9521	8.6934	2.7147	9.1041	11.0108	5.8137	9.7593	3.6469	10.7128	3.1878	3.2245	2.4255	5.2765	7.712	7.0287	10.4684	9.4209	4.5641	9.6437
TCGA-93-A4JQ-1	4.9168	10.2452	12.1233	10.31	9.6835	8.1778	8.9751	10.9208	9.7746	11.2103	5.1823	7.9728	7.8001	8.6386	6.8497	12.0389	7.514	8.1493	9.8406	8.6776	8.8537	8.8619	11.7091	10.4316	10.3404	8.1908	10.3366	10.9257	11.7379	7.8824	9.846	5.1995	9.5054	9.4606	9.3279	6.3968	9.6145	4.2382	10.3971	4.5862	4.9168	1.8542	5.0173	8.3477	8.2785	10.6489	9.7405	7.1785	10.315
TCGA-95-7039-1	3.3626	9.9527	12.9289	11.5533	8.1123	8.9931	8.1236	12.7	9.5554	11.2191	4.8509	6.822	4.8509	9.0012	7.262	12.6623	6.6985	8.6603	10.4074	9.329	8.7299	8.4166	12.7792	9.9073	10.3341	7.1175	6.6168	11.3719	12.0779	6.7568	2.7472	1.6521	5.1115	10.1287	9.4415	5.3064	10.4233	2.4021	9.8911	2.433	4.4873	0	4.4406	8.336	8.0745	10.1758	9.5236	6.7851	9.6597
TCGA-95-7043-1	2.2985	11.4095	12.4695	10.9802	7.5692	11.8509	7.693	10.1418	9.3855	11.5214	6.0285	8.6801	4.5203	8.6634	6.1154	8.3396	5.6771	7.7	10.6946	8.8465	8.9161	8.6324	11.9922	9.153	10.5667	8.0844	11.1952	10.8571	11.6897	8.8067	0.835	0.835	3.8405	7.6332	7.9261	5.8828	10.7183	2.2985	10.0402	2.7131	4.3083	1.7448	4.1894	7.4253	7.4642	10.5346	9.3668	6.8313	10.0305
TCGA-95-7562-1	1.6979	9.569	13.1795	11.4297	8.9674	9.308	7.5685	13.8942	9.6421	12.9495	2.8647	8.9386	6.9382	9.655	5.6473	9.9232	6.4158	7.9844	10.5791	7.7933	9.3914	10.0593	11.3486	10.7471	10.4677	7.1121	7.825	12.076	11.8637	8.6917	5.7539	2.5698	2.9509	9.6356	7.3687	6.9062	9.7884	0.9243	9.4388	1.7118	5.3869	0	2.0503	8.2263	7.935	10.1781	9.1241	13.8766	9.1206
TCGA-95-7567-1	5.8882	10.8653	11.6515	11.2699	8.923	7.0757	8.8462	11.4121	9.5547	11.3458	4.3904	7.7692	6.688	8.9675	6.9855	12.0165	6.8621	9.0745	10.1136	8.5151	8.8943	8.778	11.8955	9.9004	10.6484	6.5945	9.4952	11.6489	13.3128	7.7505	6.7869	1.7006	3.966	11.037	7.5377	4.6709	8.9715	2.7281	9.3616	0.9003	5.1538	0.8828	2.6655	8.3231	8.4446	10.4603	9.4952	11.2392	9.6149
TCGA-95-7944-1	4.0333	10.2126	13.0871	12.7417	8.7171	7.961	9.1662	9.4872	9.9593	10.8071	4.498	8.2273	6.6308	7.8623	8.7285	12.3305	6.8753	8.5581	11.9287	8.6673	8.7469	9.4156	12.5633	9.6139	9.9073	8.5954	7.1074	10.4161	13.1681	6.7679	5.2743	1.5009	5.19	6.8249	10.0488	6.5875	9.9625	4.1269	9.9566	3.2003	3.1783	1.6764	7.3007	6.491	10.8339	11.1545	10.4176	6.9455	9.7185
TCGA-95-7947-1	3.3887	10.8506	11.9174	10.8593	8.7089	8.9981	8.3645	10.9997	10.1478	11.3917	5.8387	8.1666	6.257	8.9912	6.9655	9.9859	7.6718	9.0948	11.1728	7.6911	9.7066	9.1196	11.7493	9.8124	10.9578	8.344	8.3615	11.8947	11.5184	8.5427	7.4678	3.111	6.033	9.8865	7.8157	6.2628	9.2528	2.2225	10.6159	2.9198	6.5671	1.338	3.7251	6.8719	8.0649	10.2131	9.5636	5.5018	9.5856
TCGA-95-7948-1	4.2549	8.2847	13.8454	11.1061	9.3178	8.6212	7.1934	11.6315	9.6923	10.3836	2.1008	8.0126	5.596	8.9303	7.8475	8.5833	5.8639	7.784	10.3864	8.2602	9.3178	8.2289	12.2633	9.8106	10.2486	4.7365	6.8514	11.6875	13.0833	6.8307	1.9857	0.7294	3.5269	10.2663	8.7861	3.9821	9.1936	2.4868	9.2145	1.7408	3.4421	1.2115	4.0118	7.1905	6.8182	9.293	10.5005	5.5256	9.3768
TCGA-95-8039-1	6.4419	11.2453	12.3007	10.7511	9.6738	7.4141	8.9489	10.0313	10.0957	11.5749	5.1256	8.1233	6.9623	9.5465	7.0297	11.5873	7.0572	8.1392	9.2587	8.0392	9.4592	8.6405	11.9997	9.6704	10.7307	6.403	6.9534	11.1983	12.2889	7.1926	8.9781	2.1597	5.7597	9.761	8.7152	6.4672	9.7008	3.6944	9.3805	2.9509	5.6083	0.4703	4.0026	9.4718	7.361	10.3664	9.8027	9.03	9.7423
TCGA-95-8494-1	1.8276	9.7718	12.316	12.7968	8.9474	8.7001	9.2095	12.5803	9.2291	10.4617	2.4493	7.7577	7.3867	8.4338	6.4771	13.0475	6.1259	7.9633	11.1281	7.8037	9.2876	8.6868	11.8635	9.1965	9.1275	8.1366	3.7126	10.5697	12.8208	7.7406	6.3453	0.7113	4.5027	9.958	8.1561	4.5027	8.9604	3.8464	9.4304	3.3626	2.0658	2.0658	2.8823	7.7363	5.7351	10.2515	9.7833	4.6925	9.3325
TCGA-95-A4VK-1	3.4277	13.5869	13.1136	10.1474	9.0893	7.5763	8.7378	11.5413	9.8043	11.2195	4.9662	7.7101	6.0209	9.0526	5.5195	11.6785	6.5948	8.2226	10.0638	8.115	8.1048	8.8645	11.9484	10.2791	10.7479	5.9543	9.1187	11.7898	11.4119	6.0317	7.8013	9.6313	7.314	12.5148	9.8508	6.0741	9.1426	3.4277	10.4029	4.2504	3.4277	0.5734	5.1559	8.3467	8.4828	9.7424	10.145	9.2213	9.4008
TCGA-95-A4VN-1	2.8117	11.2082	12.708	10.8037	9.189	7.3861	9.412	10.7981	9.7959	10.8816	5.4467	7.6316	7.8355	8.1545	6.8743	11.968	7.4677	10.2836	9.8699	8.4291	8.7037	8.9205	12.2359	10.3461	9.9245	8.2231	7.8238	10.9443	11.8776	7.5906	4.1436	4.6752	6.5418	11.2836	9.2151	6.0612	9.8606	3.5426	10.1826	3.1882	6.4607	0.9459	5.25	8.0897	9.6505	10.4089	9.5631	6.7671	10.439
TCGA-95-A4VP-1	4.8471	10.8986	12.9095	11.0835	9.2467	6.9067	8.0082	11.6519	10.1509	11.3512	3.6475	6.6748	5.3143	9.4817	6.2371	12.1554	8.6168	8.0133	9.6388	7.5756	8.7154	8.6827	12.1276	9.5778	9.591	6.2169	9.9299	11.0818	12.5541	5.5745	6.9004	4.1936	7.4209	11.1176	10.6596	6.6066	9.8858	5.6213	10.5167	3.9759	4.1085	2.2232	6.1115	9.5709	8.634	9.2504	10.2374	11.4996	10.2083
TCGA-97-7546-1	7.5614	12.7311	12.1424	9.9376	9.1794	8.3049	9.0066	10.2473	10.6131	10.6839	5.6754	8.7412	6.0382	9.6784	5.0313	11.3733	8.1987	7.333	10.0182	7.4539	9.6202	9.1794	12.1066	10.6857	11.3832	4.7875	9.4347	11.6729	10.9593	7.2999	8.4149	0	6.5124	9.2267	8.8804	5.9312	9.9604	1.3594	10.3753	3.7222	4.4165	2.0467	5.3271	9.405	8.776	10.6322	8.7982	8.6297	8.3378
TCGA-97-7547-1	6.3101	12.4372	13.172	10.3549	8.7138	8.5963	6.856	11.4126	10.3208	10.4942	4.3713	8.0589	6.1234	8.3321	4.6728	10.4057	8.0848	7.0993	9.6931	7.8559	9.4035	8.2761	12.9203	9.8512	10.2588	3.0005	8.4305	12.0869	11.449	7.6162	10.0412	4.0285	6.2198	11.8432	8.6206	5.5667	10.1418	2.5397	10.5292	2.3434	3.9893	0	4.3404	7.4237	6.9075	10.0435	8.9504	3.8207	8.8473
TCGA-97-7552-1	5.1271	11.9466	12.458	10.1469	9.4815	8.4541	8.7634	10.1849	10.317	10.9189	3.8095	8.3775	6.5259	8.5909	5.3188	11.6903	8.9831	7.6067	9.8446	7.9237	9.3447	8.6219	12.5416	10.728	10.9034	5.3242	10.842	11.6133	11.2286	7.6033	6.4044	7.9592	9.6038	5.2379	9.4132	6.4201	10.0617	2.0892	10.1757	2.9319	2.0892	0.5509	5.6389	8.94	10.9796	10.5344	9.3662	5.584	9.6412
TCGA-97-7553-1	7.0424	11.8703	12.5695	10.9656	9.4906	8.4388	8.5886	10.8054	10.4441	10.76	8.3665	8.9057	7.8926	8.7196	6.049	11.0814	9.9814	8.6019	9.9635	7.8735	8.5235	9.4086	12.1417	10.6947	10.5409	5.9372	9.287	11.695	10.8472	7.3493	5.1629	3.2453	7.5169	10.0847	9.8778	5.9888	10.1587	5.2835	10.0352	3.2137	4.0161	1.4781	5.1629	7.3572	9.4124	10.5043	9.4653	10.1833	9.4124
TCGA-97-7554-1	6.2391	10.5663	12.8014	10.8556	9.0789	8.8065	8.1626	11.831	9.6518	10.9633	4.13	7.8462	7.456	8.6925	5.8213	10.7059	7.8834	8.1581	10.0437	7.7984	6.5476	8.6355	12.2316	10.1837	9.742	5.2861	10.1637	11.9414	11.9667	7.6518	3.0881	4.393	5.6446	8.6025	8.6191	5.5706	10.2675	1.8079	9.891	1.6045	6.3136	1.0004	4.13	8.3649	7.9549	10.5413	8.5282	10.8482	8.8225
TCGA-97-7937-1	3.3562	10.2526	11.9127	11.0798	8.2703	8.8736	9.2247	12.2866	9.7037	10.8836	2.6376	7.6107	7.0874	8.8195	5.8375	9.2095	6.7745	8.9436	10.7882	8.0097	5.2	9.6791	11.3636	10.4215	11.0049	5.8084	6.0286	11.8689	10.7463	7.4739	2.327	6.3813	3.0412	7.1377	7.1418	4.1919	9.1444	3.75	10.3099	3.7883	1.77	0.8508	4.5545	7.154	5.3063	9.8795	9.3652	12.7146	8.8798
TCGA-97-7938-1	6.2233	12.9975	12.5877	10.1089	8.9626	9.376	8.875	10.399	10.0143	10.6829	3.897	8.3194	6.601	8.3221	5.2963	9.7657	7.4007	8.1578	9.3917	8.185	9.9948	9.0141	11.6331	10.661	10.7486	4.6536	7.8149	11.4989	11.3364	7.6467	9.7895	2.5444	5.5706	8.8594	8.2946	5.5335	9.7587	1.1431	10.6278	3.0821	2.816	2.0076	4.964	7.9862	8.1363	10.2029	9.4992	8.1517	7.8187
TCGA-97-7941-1	5.4707	12.2774	12.574	10.4915	8.2157	7.4026	8.7244	11.1485	10.0507	11.8123	6.3722	7.8496	7.0195	9.0626	7.0088	10.8406	8.798	8.1466	10.4055	7.8044	8.2468	8.58	12.4865	9.9109	10.147	4.6771	7.8272	11.7241	12.4792	6.685	9.4127	4.3961	7.1793	6.9719	9.9716	5.4601	10.622	2.6265	10.2883	3.2142	3.9891	2.5489	5.1278	8.7886	7.7404	9.697	9.7694	8.4698	9.5479
TCGA-97-8171-1	8.854	13.5781	13.5989	11.6821	8.9685	8.5173	8.444	8.7297	9.2814	11.7171	2.0319	8.2007	5.772	9.2531	6.6545	8.1503	5.688	7.6407	11.0299	8.6693	8.9183	9.1676	12.7271	10.6193	11.124	6.7587	11.7922	11.9833	12.4041	6.803	2.5297	0.3572	3.5794	7.1779	7.5245	3.0535	10.2094	4.1118	11.153	4.4219	1.2656	1.0864	4.0398	6.7131	3.7696	9.5718	10.8236	3.7396	9.1962
TCGA-97-8172-1	8.0109	11.353	12.6674	10.3627	9.1398	8.702	8.4959	11.0239	10.3636	10.6895	3.7763	7.8842	7.4034	8.5575	5.1373	11.0038	8.4837	7.5992	10.0531	7.9719	10.9461	8.902	12.3929	11.0032	11.021	4.6177	10.5192	11.7643	11.3259	7.015	8.7436	3.5342	8.8558	10.7951	10.6932	5.3183	10.5103	6.2153	10.8352	3.9778	2.5916	2.7701	6.4862	9.0741	8.6733	9.749	9.953	11.8349	9.7481
TCGA-97-8174-1	5.829	13.0433	12.8438	10.2485	8.7119	7.9019	8.887	11.5916	10.7175	10.8835	5.2874	8.3216	6.966	8.8014	5.5507	10.3303	8.5601	7.3493	9.8257	7.5794	10.5998	8.3797	12.2121	10.5914	10.719	4.8813	8.7053	12.2293	11.3773	7.3101	7.1159	1.2442	5.5117	12.3291	11.0975	6.7033	10.763	3.4763	10.4375	3.5892	3.6117	0.865	5.1825	9.3823	7.7284	10.0836	10.3164	12.2498	9.2478
TCGA-97-8175-1	4.9663	11.2026	12.6866	11.824	9.0753	9.0753	8.4849	12.0328	9.3613	11.9079	3.9961	7.7453	7.8071	9.2909	6.488	12.7878	6.695	8.1398	10.0126	7.6733	9.7207	9.5651	11.7512	9.9677	9.9834	6.9189	5.8762	10.5174	12.4849	7.9919	6.9718	1.4537	5.6147	8.368	7.7335	7.0073	9.7554	3.2246	10.4218	3.3131	5.0893	2.0463	3.7572	6.3022	6.1898	10.3613	9.6643	9.729	9.6913
TCGA-97-8176-1	3.8157	12.9025	12.6776	11.1869	7.9632	7.214	8.6224	11.6869	9.6707	11.239	6.3019	8.0467	6.8251	8.4292	7.0864	10.6406	8.252	8.7047	10.5468	8.0039	9.6665	9.106	12.6888	10.0393	9.7658	8.1975	7.1789	10.7532	12.3889	7.628	9.3917	3.5488	5.0492	10.7871	8.8825	6.3657	9.7224	3.0242	9.7831	2.9672	3.3102	1.1304	4.9693	7.4628	7.0227	10.3668	9.8972	8.1709	10.1363
TCGA-97-8177-1	7.1822	10.7534	12.5466	11.6273	10.1833	8.8	7.4691	10.9771	9.3968	11.6268	4.8315	7.1719	8.9568	9.9697	6.3919	12.1972	8.0353	7.6402	10.0648	7.6024	10.5658	8.7809	11.8398	9.5139	9.6328	4.9802	8.4663	11.3854	12.4535	7.0797	2.8442	1.6137	7.0313	7.8065	9.4056	6.0721	9.4893	3.4985	10.4281	2.6777	3.5836	3.5417	4.6059	8.6795	8.3033	10.1973	9.3813	7.8087	9.4824
TCGA-97-8179-1	3.9769	11.4548	12.5476	11.0683	8.6024	8.0722	8.6899	12.3516	9.4341	11.5806	3.1311	7.6775	5.5719	9.6893	6.8067	10.7931	6.4582	8.6931	10.5781	8.3495	9.2151	8.7132	12.9037	10.1007	10.0014	6.0316	3.746	10.9682	10.7147	7.0205	7.6161	1.5559	3.3664	11.7635	9.7399	4.855	10.379	3.5687	10.0786	3.3445	2.5956	0.8287	5.002	11.2455	6.7354	9.8195	9.6106	9.5983	8.9546
TCGA-97-8547-1	2.2721	9.8779	12.0551	10.8582	8.7117	7.7151	9.052	12.1433	10.1694	11.115	3.9593	7.7046	7.4503	8.647	7.8408	11.6994	6.7885	7.583	9.7883	7.8361	9.2344	8.0262	12.2729	9.9843	9.1509	6.361	5.8502	11.0271	12.3629	7.1336	7.2471	3.1144	2.2721	10.0793	8.5293	6.2199	9.7464	3.454	10.2194	3.0438	1.7216	0	4.0948	7.8977	5.2965	10.3005	9.8435	2.2721	9.6887
TCGA-97-8552-1	8.0599	11.2978	12.5376	11.1371	9.2443	8.6254	8.5666	11.9262	9.7748	10.8874	6.2935	7.4086	7.2843	9.2224	7.2329	10.2453	8.2424	7.2442	10.3569	7.4444	8.8818	8.1951	12.2017	10.1118	10.3406	4.8904	8.6209	11.6777	12.1729	6.6755	7.1544	3.5066	7.3067	8.6584	9.9908	4.7985	9.8822	5.8354	9.8988	3.8743	3.1581	1.1502	5.5082	8.3781	7.5037	9.6258	10.1899	8.8593	9.5038
TCGA-97-A4LX-1	4.1824	9.8585	12.2289	10.9571	9.8239	8.0567	8.7057	11.0279	9.868	10.9223	4.9085	7.6106	8.4323	7.8632	5.1665	11.9782	7.6267	8.6036	10.337	8.4008	9.0251	9.7141	12.0922	10.1564	9.9369	7.1608	10.6061	11.7048	11.2974	7.9219	7.1339	2.1761	8.2834	9.6766	9.0987	5.6132	10.2296	3.6868	10.1078	3.7093	5.124	0.526	4.7758	8.465	9.6727	9.9772	9.5985	6.6812	10.0828
TCGA-97-A4M0-1	6.4542	12.5278	11.9147	10.5911	9.4706	7.8767	8.68	11.6549	9.7142	10.7509	2.9714	7.2906	6.7207	8.7674	6.4753	11.5094	7.177	8.4791	10.3617	7.4647	7.9557	9.4973	12.33	9.7755	10.8706	5.6385	6.9668	11.7722	12.8631	7.5014	6.2093	2.2171	6.2956	10.1671	7.9715	5.4853	9.3648	4.8494	9.5535	3.5065	6.8289	1.7141	4.9163	6.972	9.2011	9.7559	10.2941	6.6955	10.1492
TCGA-97-A4M1-1	8.0779	10.5534	12.9356	10.2862	9.6471	7.5164	8.1756	11.444	9.4662	11.2134	5.199	7.5202	6.1596	9.317	7.1028	11.3216	7.9638	7.1344	9.6105	7.3789	9.28	9.3851	12.1908	9.8428	10.4439	4.2563	5.413	11.5413	12.3899	6.099	8.4949	0.5748	4.8284	8.5047	11.1098	4.6709	10.1764	6.3006	10.1727	4.4219	2.8803	0.5748	5.7772	8.0832	7.5355	9.6204	10.0954	7.6383	9.6733
TCGA-97-A4M2-1	7.2085	12.4092	12.925	11.1106	9.4657	7.8411	8.7055	11.6517	9.8649	10.821	4.119	7.4659	7.3726	8.6809	6.0212	11.3472	8.6396	7.835	10.3838	8.1965	8.868	8.8242	12.577	10.3607	10.3499	5.3902	9.7454	11.458	11.7384	6.478	4.2342	2.5401	6.524	10.5371	11.1178	5.423	10.2646	4.6486	10.4106	4.5776	4.8547	1.2898	5.8658	7.6536	9.1893	9.7884	10.1353	8.3994	10.048
TCGA-97-A4M3-1	4.7165	13.6762	13.4268	10.52	6.9823	7.4046	8.335	10.228	9.2273	10.7014	4.7165	7.3609	5.2642	8.3742	6.6244	10.5553	5.8366	7.1612	10.4965	7.8652	8.9795	9.3363	12.6305	10.5215	10.3272	5.8493	6.9708	11.5979	12.2016	6.4002	6.3652	1.0083	4.145	9.6478	9.9001	4.2637	10.0453	3.7703	10.2479	3.79	4.6307	0.5905	4.6307	9.0082	6.3384	9.3982	9.3509	12.6222	9.4068
TCGA-97-A4M5-1	4.7303	11.7314	13.4256	10.3701	8.4173	7.5464	8.6837	10.9866	10.1373	11.1095	4.3408	8.2607	6.4123	8.4314	6.2857	10.8528	8.6152	7.6582	9.891	7.8924	8.5981	8.5824	12.3633	10.5367	10.4553	5.2262	8.6711	11.6711	11.1828	6.6414	8.9783	5.8463	6.2708	11.1307	10.6319	6.5795	10.0904	3.7616	10.4731	3.1412	3.466	0.8777	6.2068	8.4677	7.1122	9.9618	9.8173	13.3787	9.9206
TCGA-97-A4M6-1	2.9733	9.4939	12.0116	10.3793	10.2773	8.219	8.1402	10.4101	10.2978	11.225	4.4901	7.6746	6.626	9.2901	5.131	11.8798	7.1469	7.7097	9.9495	8.0176	10.1138	8.5879	11.8174	9.6191	10.0986	5.0031	8.4133	12.1976	11.0149	5.791	9.2922	2.7948	7.5916	7.9815	9.4774	6.0417	10.1554	4.4901	10.521	3.7203	2.8868	1.9035	4.7571	8.9389	7.842	9.7926	10.0019	4.7326	9.8315
TCGA-97-A4M7-1	6.5974	10.3713	12.949	10.1002	10.0003	7.3752	9.4156	10.6818	10.2493	10.9333	4.8759	7.8213	7.1004	8.3077	5.412	12.015	7.7965	7.9013	9.0405	7.7511	9.6932	9.231	12.0895	10.0602	10.6877	5.8511	9.7846	11.5467	11.6821	7.5867	7.1623	2.5178	7.0405	6.4563	9.8492	6.5117	10.0607	4.491	10.0189	4.367	4.5714	0.8949	5.5931	9.0777	8.2559	10.289	9.9441	6.9974	9.8586
TCGA-99-7458-1	5.8565	12.2916	13.0406	10.21	9.0262	8.1947	8.3327	10.3909	10.0855	10.9411	3.5352	8.3952	7.15	9.4879	5.635	11.6945	8.1683	7.8707	9.8934	7.8293	8.5788	9.1508	11.7463	10.683	10.4865	5.1058	7.7226	11.5545	11.9906	7.4873	2.5767	2.314	6.5241	11.4882	9.2847	5.9598	10.4759	1.8672	10.0308	2.5278	3.8652	1.8672	5.0778	8.6194	9.575	10.9282	8.8676	5.0053	9.2435
TCGA-99-8025-1	1.2221	13.0704	12.6682	11.4686	8.6118	8.4004	8.3774	12.7481	9.728	11.2104	5.115	7.6167	5.5541	9.0079	6.7243	11.0054	6.5994	8.288	10.3177	8.4047	9.1694	9.0394	11.6079	10.0421	10.1722	6.6767	8.3334	11.173	13.3043	7.4089	2.3216	2.222	5.3215	11.1891	9.2795	6.5283	9.943	3.3215	10.021	3.5054	4.624	0	4.7721	8.3124	6.3394	10.3807	9.6252	12.4949	9.3438
TCGA-99-8028-1	5.6954	10.301	12.4849	11.8455	9.9333	7.7339	8.3494	11.2599	9.99	11.6978	7.0529	7.6405	8.8349	9.0306	6.4195	13.3354	8.9436	7.9453	9.7325	7.9403	8.5216	9.0933	12.0577	9.9635	10.0637	5.7995	10.6236	10.937	12.9285	7.5136	2.8134	3.5028	7.9703	9.3576	9.9225	6.2302	10.2411	2.6248	9.6003	3.8361	5.1995	2.0053	5.2816	9.3328	10.6883	10.1712	9.9384	7.8217	9.918
TCGA-99-8032-1	4.2767	10.8057	13.212	10.8532	8.2633	7.5986	8.5264	11.2706	10.5744	11.4848	5.9362	8.1104	6.8868	9.3893	5.2799	10.8905	6.5679	7.4676	9.5057	7.8878	8.9761	8.462	12.2124	9.8646	10.559	7.5422	10.5335	11.5736	12.0796	7.6613	5.2088	4.2767	5.3946	11.3058	9.2132	7.0447	9.964	3.9146	10.1919	3.5763	5.408	2.695	6.9925	9.2443	7.2177	10.0638	10.1217	12.7623	9.5893
TCGA-99-8033-1	2.1749	13.5509	13.5736	10.9871	8.9334	7.7115	9.193	11.1914	9.3967	11.0851	5.1286	8.4808	7.1813	9.078	6.9054	12.5908	6.233	8.413	10.6448	8.4996	8.3296	9.2855	11.8764	9.7586	10.1975	8.1705	7.5067	10.9699	11.4214	6.4612	3.6689	0.4757	4.0888	11.5859	7.5674	5.6613	9.645	4.0888	9.8053	2.8138	2.7781	2.858	4.7431	7.0514	9.3404	11.0046	9.6301	7.1929	8.916
TCGA-99-AA5R-1	7.7906	11.0097	12.6035	10.9558	9.6635	7.9978	8.6087	12.1475	10.3683	11.2553	6.5097	7.7764	7.2368	8.7587	5.618	12.0213	7.7692	7.688	10.2479	7.9793	8.1517	9.1353	13.0216	10.1319	10.0667	4.9728	10.1375	11.9391	12.3839	6.8524	0	2.0899	8.5509	8.4956	11.8344	5.9369	10.0508	4.5056	10.2816	4.8848	5.924	3.3546	5.8308	9.9195	9.6293	9.9997	10.504	6.7249	10.3588
TCGA-A1-A0SB-1	1.4865	9.9091	13.5193	9.87	8.5694	8.944	8.6544	10.8384	10.9835	10.6999	3.767	9.0459	4.4109	8.7939	6.0647	6.0996	5.9499	8.461	10.8309	8.6685	9.9848	9.3205	11.8807	11.3542	11.5005	6.4287	5.1205	11.887	12.5757	7.3099	0.5366	0	0.5366	11.5227	7.168	7.5952	11.2113	3.767	10.4895	2.7125	2.3376	1.7015	5.6598	7.1235	4.8988	10.584	9.4197	7.7421	9.9365
TCGA-A1-A0SD-1	0.9946	10.2543	12.2986	10.3828	8.149	8.144	9.1961	11.1806	10.8325	11.2485	5.7081	8.5965	5.0044	9.6432	4.9628	9.6443	9.5859	8.2115	10.0516	8.4635	8.8523	8.5488	12.1027	11.0948	11.1512	5.9042	6.4811	11.4781	10.897	7.888	6.7836	3.4052	3.9284	10.4094	8.1953	6.888	9.8346	2.8651	9.9105	2.5966	4.3354	2.7277	7.7529	9.4749	6.465	10.8045	9.545	6.6474	8.9287
TCGA-A1-A0SE-1	0.4104	9.6486	13.2325	10.5536	7.6657	8.0205	9.2138	11.6322	10.8325	11.5137	5.495	8.2654	5.2299	9.1355	6.8874	9.3845	9.7094	9.28	10.6154	9.0566	8.3493	8.8529	11.9127	10.8961	10.6047	6.4135	6.4411	11.7672	11.9711	7.8723	5.5668	0	3.0426	10.7472	7.5864	6.9854	9.4572	2.1012	9.9425	1.7693	2.4	2.1012	4.8401	8.0866	7.9123	10.5367	9.4532	5.2918	9.3507
TCGA-A1-A0SF-1	2.1464	9.4364	13.085	10.8896	7.246	7.7351	8.3757	12.4768	11.7271	11.1311	5.8141	8.0019	5.3058	9.8956	6.5767	10.0918	11.1622	8.3942	10.9138	8.9183	8.7332	8.4501	12.0497	9.9459	10.3517	5.868	7.8969	11.7382	13.0163	7.6789	9.423	1.6517	3.6516	11.2677	6.7676	6.4518	9.4266	3.1921	10.1588	2.7464	3.92	2.8069	3.792	7.9677	9.4085	9.8285	8.9942	5.6142	9.8454
TCGA-A1-A0SG-1	1.0566	8.8112	13.1752	10.6121	7.9892	7.4591	9.0327	12.3784	10.0897	11.4853	7.5395	8.3665	6.2928	9.7751	6.7695	9.1304	9.3211	8.0215	10.5306	9.109	6.1018	8.4266	12.979	10.5985	10.0968	5.8728	7.9561	11.5569	11.7131	7.5943	1.6599	0.4436	6.0479	10.937	7.8225	5.8001	10.0968	2.757	10.1476	2.449	2.8319	1.2869	3.3219	7.811	6.8958	10.3273	9.5676	5.4423	9.8928
TCGA-A1-A0SH-1	0.7843	9.8194	12.9652	10.3816	7.0176	8.7115	8.8365	11.5984	10.6823	11.1575	5.2417	8.0925	5.2555	8.8847	4.913	9.0618	11.0669	7.7969	9.973	8.3836	8.3312	8.6139	12.6741	10.2193	10.3577	5.6576	5.7281	10.9358	11.3112	8.5019	5.7182	0	1.9595	10.2184	7.6122	7.5662	9.7576	1.2896	10.5401	1.8467	2.682	2.0876	6.9306	8.4492	5.9381	11.0649	8.7411	5.2555	9.2126
TCGA-A1-A0SI-1	1.6135	9.3866	12.5024	10.5306	8.0609	8.0609	8.8294	12.2055	10.0205	11.2621	5.793	8.1503	6.6632	9.0292	6.8724	10.7212	9.6939	8.8253	10.3763	8.433	8.0892	8.8822	12.2621	11.0071	10.9775	8.6075	6.9475	11.7342	11.2218	8.6838	5.8892	8.3496	3.8906	10.5506	7.2698	6.3921	9.3454	1.9793	9.7102	2.8075	3.1612	2.5132	3.9467	8.7084	9.1913	10.4446	9.0897	5.1106	10.602
TCGA-A1-A0SJ-1	1.5003	9.5685	13.0274	10.6454	7.3938	8.38	7.8092	10.6155	10.4194	11.3756	7.6037	8.669	5.1746	9.2657	6.6871	8.7546	7.4791	8.9031	10.4263	7.9301	8.7836	8.1853	12.0783	11.0263	11.1915	5.7462	7.0156	12.1594	11.4206	7.59	6.5191	1.9732	3.6674	9.9316	7.4791	6.767	9.5906	1.5003	10.4317	2.8244	5.6653	1.0686	4.6309	9.1187	7.5112	11.0374	9.2631	6.2955	9.2861
TCGA-A1-A0SK-1	5.037	8.2488	13.4868	10.1111	7.3205	8.8715	8.3129	10.7815	10.4862	10.6685	10.3535	9.4428	3.9539	9.2185	5.6106	7.5896	9.168	9.0094	10.3419	8.8956	9.6907	9.1782	10.0757	11.8322	11.4079	8.1256	6.1681	12.0778	11.6872	8.0384	6.5493	0	2.9295	11.0733	5.9354	7.6632	10.1879	2.1592	11.921	5.8882	8.4649	4.3823	4.6411	13.7203	5.5257	10.6193	9.9866	6.3685	11.8138
TCGA-A1-A0SM-1	1.178	9.5454	12.9766	10.5058	7.6036	8.0389	8.6696	11.8062	10.2632	11.118	4.0415	8.4386	6.2078	8.9813	6.4574	8.8533	8.2909	8.2689	10.0847	8.3797	9.4253	8.8825	13.3478	10.6721	10.6813	6.4034	4.6064	10.4424	11.7341	7.9514	7.5168	4.4485	3.4726	10.2321	7.7588	7.3227	10.1113	2.4381	10.2306	1.3875	6.3708	1.6824	5.3041	8.9225	6.2017	10.1059	9.6708	3.4726	9.6179
TCGA-A1-A0SN-1	2.1788	8.669	12.928	10.31	7.2084	7.739	8.6402	10.9022	10.3562	11.3187	4.2203	9.0105	6.1151	9.0257	5.453	9.9164	8.9435	8.2679	10.6079	7.6123	10.0882	8.443	13.3114	10.8781	11.0122	7.6497	4.8043	10.8832	12.0081	8.096	5.7782	3.3647	2.6898	11.4342	9.0642	7.311	10.0629	2.1788	9.9774	1.5747	6.1084	2.0729	3.3191	7.1378	9.0504	10.3633	8.9006	7.0251	9.535
TCGA-A1-A0SO-1	1.5323	8.7904	12.9579	10.2616	9.1935	8.2302	8.4495	11.16	10.5331	11.923	1.6612	9.1288	4.4652	8.0432	6.4245	7.584	8.5944	10.1521	9.7159	9.0075	10.014	9.6412	11.2757	10.9308	12.1471	8.469	6.1169	11.8496	11.2881	9.8568	3.5951	0.3453	2.7393	9.6166	5.0867	7.5981	9.1895	1.8889	11.4555	6.0755	3.2297	1.0576	6.4335	11.1734	6.4647	11.3098	9.2349	4.3359	10.582
TCGA-A1-A0SP-1	2.6106	9.2201	13.5968	10.5189	8.2522	8.2796	8.1021	10.8787	9.3083	10.9657	2.9876	9.1468	5.8097	9.7607	7.9545	11.7164	7.7045	7.8393	10.8315	8.9921	9.8055	9.5875	9.9353	10.9397	11.348	8.1959	7.9111	11.5071	12.4558	8.4638	5.256	0.7905	12.1413	10.8176	6.4745	5.0959	9.4108	1.4978	10.2684	5.9129	7.2993	1.4978	3.6639	8.966	6.9105	10.2163	8.8281	4.0919	10.839
TCGA-A1-A0SQ-1	0.8535	11.7592	12.886	10.8153	7.0368	8.2516	8.2384	9.1554	9.7986	11.1259	8.8672	8.0665	5.9045	9.6493	6.8049	8.4037	10.1684	7.9083	10.8589	8.6144	9.5323	8.5145	12.7281	10.8014	10.8111	6.5451	5.6731	11.6155	11.6783	7.7791	8.6424	0.4889	2.7329	9.1056	7.747	6.5941	9.2348	1.5932	9.5005	2.7555	3.6201	2.0798	9.5117	8.3847	6.0433	10.5314	9.3499	3.798	8.7079
TCGA-A2-A04N-1	1.3701	8.9009	13.0688	10.4302	8.1411	8.0854	9.4291	11.8554	10.2575	11.3101	4.5597	8.6622	5.9545	9.847	5.7506	8.9924	7.1011	8.0448	10.1763	8.8792	7.8603	8.9664	12.3295	10.1896	10.4043	5.8494	6.975	11.5054	11.6836	8.023	4.6535	0	4.8043	11.2416	7.6826	6.4025	10.0872	3.3381	10.411	3.4167	3.0235	2.4217	4.5104	7.6171	6.7061	10.4609	9.5496	3.6427	9.7049
TCGA-A2-A04P-1	0	9.5194	12.4702	12.9105	9.4093	8.2959	8.2547	12.6939	9.7155	11.963	3.7493	7.5364	4.8059	11.4481	7.2005	12.1873	5.7101	9.173	11.0194	8.182	9.1216	9.8061	12.0952	9.5123	10.5531	7.7251	8.8176	11.6637	12.5707	7.876	2.3644	2.3644	7.4233	11.3952	7.6263	7.6488	10.4349	5.1388	10.0543	3.3997	4.1792	1.8453	5.3915	9.0415	7.7215	9.8666	10.0564	6.9473	10.2714
TCGA-A2-A04Q-1	3.3584	8.6637	12.9781	11.1873	9.5335	8.332	8.2442	11.1236	10.2577	11.4941	4.498	8.0233	6.6621	9.8254	7.2158	12.5342	8.1084	9.2868	10.0882	9.2859	8.4175	9.2814	11.9382	10.0697	10.2207	7.2386	11.0307	10.8803	11.6963	7.8604	2.3902	2.3902	9.7132	10.7094	7.4633	7.0288	9.7019	3.0579	9.662	3.2045	2.8421	3.3584	4.5933	8.8525	10.7876	10.7763	9.5844	2.6779	10.0872
TCGA-A2-A04R-1	1.0612	9.8791	12.8784	10.844	7.6815	8.4609	9.0854	11.4956	9.971	11.766	3.9532	8.8834	3.222	8.6208	7.3195	7.465	9.1531	9.0215	10.2161	8.9249	10.4597	8.1157	11.7421	10.975	10.123	7.9939	4.387	11.037	12.0329	7.9332	3.6543	2.5132	1.2921	11.1083	8.9108	7.2276	9.3153	4.2287	10.3963	1.8498	2.9786	2.9107	4.2563	6.4404	5.7806	11.2075	9.3437	5.641	9.0504
TCGA-A2-A04T-1	1.9191	9.4468	14.0686	10.8139	8.3631	8.2687	8.3717	10.5371	10.2052	10.6289	1.7799	8.6731	5.5081	9.0534	6.3258	11.5532	6.9102	8.3798	10.4576	9.3791	10.6885	9.6781	12.5494	10.5528	10.1778	8.0323	7.5525	11.1754	11.4449	7.7909	1.7799	1.4535	7.4064	10.9426	9.0712	7.1338	10.2137	3.3278	11.7546	3.8603	2.3709	2.2706	6.4411	8.6793	8.6078	9.9778	9.4111	9.3308	10.6008
TCGA-A2-A04U-1	0	8.2743	13.1618	11.5449	8.9741	7.0207	7.9441	9.2889	9.1506	11.6538	3.2975	7.5668	3.5098	9.0439	5.6541	9.3906	7.3358	8.0353	10.8018	10.7453	8.6864	9.7108	11.1933	9.4292	8.9467	7.4125	5.0078	11.0051	12.162	7.2299	0.6036	0	3.8062	10.7993	7.4813	7.2249	8.7259	3.8588	8.9977	2.2624	3.2192	2.3664	4.6076	10.0461	6.5385	10.607	9.7815	12.0461	10.776
TCGA-A2-A04V-1	3.0589	9.2663	13.456	11.309	8.0849	7.9559	9.7005	11.4411	10.3956	11.5443	3.585	8.4981	6.2317	9.791	6.6409	12.1644	8.3348	8.36	10.3549	8.511	6.1263	9.2749	11.8237	10.3843	10.885	6.746	2.4546	11.8544	12.9279	7.5733	3.4835	6.216	3.0589	10.0458	6.746	6.3802	9.2128	4.3326	10.2526	3.0951	4.8016	2.4546	4.3615	7.5166	6.1178	10.4869	9.5799	5.0875	8.7262
TCGA-A2-A04W-1	0.6232	8.643	13.5527	11.6963	7.46	7.2507	7.6758	12.8512	9.8633	12.1294	6.2499	6.9311	5.153	9.0439	8.2151	9.5317	9.3114	8.5914	9.9891	8.0213	8.6719	8.8327	12.4137	10.2723	9.6353	7.3686	6.017	11.2758	12.4531	8.1002	8.4357	2.2577	3.2698	10.9558	7.9123	6.1547	9.7628	1.6605	10.0869	2.4339	5.1748	1.057	3.5615	8.233	6.0643	9.5557	9.5834	9.5094	10.1899
TCGA-A2-A04X-1	1.9574	9.4978	12.4083	11.1057	9.3099	6.8123	9.9307	9.0784	10.1644	11.7451	3.4716	7.7417	5.613	9.5157	7.7481	10.7192	7.4341	9.2116	9.9017	8.4832	7.6821	8.9081	13.326	9.9969	9.6504	7.4037	9.185	11.2263	12.3401	7.8672	0.7832	2.9725	5.5366	7.7586	7.7682	6.0575	9.8687	3.8049	9.3511	2.7014	2.5961	2.2031	6.9106	7.5799	8.863	9.6473	9.1387	1.9574	8.8246
TCGA-A2-A04Y-1	0.7391	8.8757	13.4511	11.7462	8.357	7.5573	9.6151	11.5694	9.8782	11.2449	2.5894	8.4579	6.615	10.2029	6.1207	9.9978	7.4147	8.8329	10.7014	8.8808	8.7943	9.5249	11.8529	10.5512	11.2017	7.7172	6.615	11.7253	12.0262	7.9061	7.5288	1.0027	3.1746	10.1626	8.3904	6.8212	9.2892	3.9746	10.2449	5.1126	3.4643	3.7419	5.7601	7.9419	8.9429	10.8879	10.2516	3.9436	9.8051
TCGA-A2-A0CK-1	2.8198	8.6989	13.0645	11.0861	7.8023	7.8076	8.6659	12.9304	10.2778	11.6845	4.3784	8.0357	6.0804	9.3494	5.8534	10.4215	7.7919	8.2013	10.9968	8.3355	7.8934	9.0779	12.0892	10.5185	10.3545	6.1721	5.926	11.8161	13.2934	6.8548	8.155	2.9001	3.9954	9.6738	7.776	6.503	9.2855	3.9204	10.2792	2.9256	6.8946	3.574	4.5121	9.4636	7.9321	9.7757	9.98	5.9355	9.7468
TCGA-A2-A0CL-1	0.4548	10.1269	13.0601	10.8942	9.35	8.093	9.7027	10.4939	10.4794	10.9037	8.5102	8.3506	7.3186	9.0354	5.7496	11.1481	9.7119	8.9275	9.8643	9.3712	10.7376	9.3517	11.9623	10.4048	10.8708	8.0412	9.8671	11.4455	11.5434	8.3604	2.2346	5.2076	8.438	11.4772	7.9619	6.2734	10.1177	3.3598	10.3469	3.2165	5.6943	3.1348	4.5613	8.0852	10.8491	10.7357	9.2243	7.4375	10.7649
TCGA-A2-A0CM-1	0.9434	7.8708	12.8434	10.8201	8.716	7.8708	8.618	10.5811	9.8561	11.0276	4.4442	8.7961	6.3696	9.4892	6.8377	12.6146	6.9461	9.6952	10.2563	9.5076	10.8982	9.7246	11.9243	10.6647	10.6232	8.5887	8.0968	10.9842	10.5121	8.9015	1.9142	1.7258	5.1913	9.21	6.5367	6.5439	9.6766	3.3548	9.8049	2.8365	1.509	1.509	4.3494	7.6061	9.5158	10.4022	9.2802	5.3629	10.2099
TCGA-A2-A0CO-1	1.81	9.3289	12.6522	10.492	8.201	7.6548	8.4385	12.3002	10.4353	11.1584	6.9374	7.7163	6.3286	8.9915	6.3711	10.9751	9.1611	7.6458	10.4036	8.4453	7.5429	8.2453	12.5257	10.3357	10.346	4.7718	8.4659	12.2042	13.0613	6.7708	7.2891	1.9724	7.8736	11.0967	9.1622	6.0112	9.4893	3.6182	10.2452	3.5307	6.1364	4.9185	6.0929	10.0476	9.1097	10.0527	9.7792	6.4159	10.1311
TCGA-A2-A0CP-1	0	8.3221	13.2542	11.2379	8.0575	8.0863	8.5661	13.1249	10.4357	11.7465	6.9734	8.2635	6.1842	9.5241	7.0305	10.4688	8.4298	7.4142	10.4489	8.6039	7.29	8.7254	12.7497	9.904	9.954	4.3531	6.9963	11.6862	12.9755	6.9887	4.3997	0	3.2799	10.2694	7.8883	6.7034	10.2021	3.0657	10.1855	2.1522	3.1768	2.6695	4.4448	9.0328	7.0916	10.2361	9.9271	5.68	9.9201
TCGA-A2-A0CQ-1	0.7779	8.5851	13.0217	11.4294	7.9263	7.3569	9.3272	12.5801	10.7136	11.4177	4.2913	8.0305	5.5683	9.5059	7.1778	10.8472	11.529	7.9473	10.6328	8.7605	8.6545	9.2733	13.1804	9.7889	9.943	6.4088	2.7478	12.0579	12.8227	7.6232	8.2647	1.948	2.5855	10.8209	7.7021	5.973	9.882	4.4647	9.8223	1.9797	2.8225	2.4969	4.8692	7.1365	6.4798	10.3172	9.7877	3.2045	9.3954
TCGA-A2-A0CR-1	4.5419	8.0103	13.4893	11.6318	9.0075	7.8743	7.5748	13.5349	10.0999	12.1556	5.6707	6.8019	6.8417	9.3905	7.4025	13.3046	7.8961	7.3435	11.0409	8.1391	7.7151	8.9238	12.3183	9.4616	9.5696	4.906	9.9043	11.1491	14.2764	5.4083	4.514	2.8564	9.3198	8.9746	9.1076	6.1678	9.4976	4.3659	9.9077	1.5201	5.7683	4.5419	4.1654	8.6853	10.6146	9.433	10.3372	5.8708	11.1607
TCGA-A2-A0CS-1	0.9433	9.5736	13.1374	11.0461	7.724	8.0721	8.6744	12.8007	10.3232	11.9109	3.9788	8.1816	6.312	9.7236	7.4453	11.3956	6.8909	7.4885	10.14	7.8214	8.0217	8.1159	12.748	10.3581	9.9013	5.9305	2.3655	11.0217	12.2843	8.1585	6.6927	9.584	2.8072	10.222	6.5366	6.1147	10.1588	4.444	9.8137	1.9386	2.8993	3.0676	1.7257	8.2705	5.2092	10.547	8.9069	4.67	9.1012
TCGA-A2-A0CT-1	0	8.7853	13.0471	10.3599	8.2364	7.531	9.3179	10.9367	8.799	11.7494	3.1608	8.3827	5.8334	9.1862	6.1912	6.9036	10.2884	8.2856	10.7986	8.625	8.436	8.299	10.8977	10.1614	10.4288	6.424	4.3385	11.1433	11.7845	8.0892	7.259	1.418	1.418	11.3992	7.6618	7.1358	8.9735	0.504	9.1695	2.6924	7.1905	2.2517	3.7593	7.3798	5.4056	11.1749	8.2875	2.8621	8.7661
TCGA-A2-A0CU-1	0.8186	9.8202	12.8247	10.8823	7.2132	7.9522	9.1449	11.4102	10.1211	10.8788	4.1538	8.8525	5.0642	9.5296	5.7479	9.1449	10.3302	7.7674	10.0438	8.2774	9.5685	8.6217	12.3217	10.9367	10.0908	6.4223	4.813	11.9491	11.5195	7.9743	3.7656	0.4665	3.5473	11.4937	7.4955	6.8713	9.7245	2.3785	10.6325	3.2162	3.5937	3.2901	4.4843	9.491	6.5035	11.2001	9.3258	7.2206	9.3755
TCGA-A2-A0CV-1	0.895	9.0897	13.1461	10.9702	7.9871	8.1059	8.497	12.3548	11.2502	11.7785	4.6144	8.2835	6.4279	9.1241	6.8916	10.0131	8.2059	7.237	10.7586	7.9357	7.6407	8.6433	11.9167	10.5531	10.276	3.4632	7.1925	11.5731	12.4911	7.9707	3.7663	1.1017	4.8187	11.1408	7.3553	7.1407	9.5218	2.2403	10.0015	4.7807	1.2825	1.4432	4.3155	8.177	8.9686	9.9317	9.9409	6.9161	9.1549
TCGA-A2-A0CW-1	1.8426	9.441	12.9571	11.1727	6.9341	7.6221	8.7771	11.9677	9.3518	11.3831	4.2119	8.6904	5.9986	10.1361	6.8673	8.6174	8.3891	9.4885	11.1141	8.0505	11.3691	9.1744	12.1836	9.9424	10.4108	9.4338	4.1893	10.7601	11.2609	8.1748	5.1375	4.9888	4.5136	10.9893	6.9906	3.8299	9.4972	3.0828	9.9949	2.7158	4.2119	0.6552	2.626	6.3684	7.2819	9.7975	9.032	5.5363	10.0334
TCGA-A2-A0CX-1	0.4891	8.8222	13.0533	10.8538	7.7367	7.7007	8.9425	11.3457	9.8308	11.3	5.3701	8.1898	5.5172	8.6945	6.8833	10.1512	9.6397	8.7374	10.5495	8.7264	9.2277	8.4282	11.8398	10.3377	10.614	7.9281	6.0082	11.0365	11.5917	8.233	2.7334	1.1446	1.9355	10.2308	7.7312	6.4689	9.2773	2.4435	9.9177	1.3998	3.4712	2.4435	3.3621	9.0302	7.0285	12.8326	9.0687	6.802	9.9563
TCGA-A2-A0CY-1	3.7961	8.3367	13.839	11.2099	7.8181	8.3394	8.5576	11.657	9.5798	12.8134	6.7768	8.0261	3.9183	9.581	6.5062	8.4948	5.8904	8.1745	10.3918	8.3146	10.6121	8.4549	12.3897	9.4579	10.7304	5.8754	4.1354	12.5732	13.4204	8.134	8.5502	5.8754	0	11.5784	6.8009	6.2918	9.3481	4.5676	10.1591	3.5347	6.7606	2.0248	5.9345	8.1677	5.9773	9.8406	9.322	5.2179	10.4063
TCGA-A2-A0CZ-1	0.9652	9.3932	12.9226	11.3329	8.3392	8.2106	8.8088	11.399	10.7649	11.8681	4.6602	8.2405	5.7383	9.0025	4.842	10.8339	9.6284	7.7341	10.3575	8.132	7.668	8.7111	12.9296	9.8832	9.9293	3.5206	8.2222	11.6586	12.9834	7.4457	3.8413	1.9475	4.7395	11.4797	8.0694	7.1493	9.9402	4.6872	10.3401	3.4425	3.9341	3.6356	6.7247	8.579	8.3892	10.1603	9.8215	7.0542	9.357
TCGA-A2-A0D0-1	1.9572	8.3431	13.318	11.7929	7.822	8.0089	8.4089	11.2617	10.2376	10.7375	6.7394	8.7432	5.7801	10.2017	7.4231	12.1869	3.5994	9.7028	10.7702	9.0176	10.0731	9.4417	12.07	9.6601	10.4521	9.7219	3.9843	11.2857	12.8377	8.9339	0	1.9572	3.867	10.3616	5.6794	6.3307	9.2481	3.2075	9.9072	2.8868	1.4046	0.8669	4.0575	6.7109	8.3899	10.3466	9.7177	4.3764	10.5458
TCGA-A2-A0D1-1	1.2706	9.1519	13.3181	11.2314	7.7872	7.5613	7.8175	11.0893	10.2292	12.2001	9.4966	9.377	4.1277	10.6964	6.4142	9.0934	12.0657	8.7762	10.7675	8.5878	7.7593	9.4203	11.8523	10.4341	10.6603	6.4142	6.2364	12.9193	13.8054	7.6143	2.8321	0	2.5132	11.5532	7.5359	4.0883	9.5181	4.0883	9.4439	2.8577	9.7281	3.5644	4.3438	7.2086	6.6557	9.6139	10.1094	6.4917	11.2677
TCGA-A2-A0D2-1	1.0765	8.9732	14.5793	12.2225	8.515	9.0637	7.8504	11.1124	10.8809	11.7948	3.2481	8.6956	6.3951	9.0825	7.2624	11.5847	6.2415	9.7137	10.5881	8.3252	9.96	9.4234	11.9326	10.0826	10.8509	7.1887	8.0988	10.6166	11.2095	7.797	3.1909	1.0765	5.721	12.0836	6.7475	6.3103	9.7092	3.2481	10.7511	3.4054	1.0765	2.3408	3.4568	8.0574	8.2271	10.3913	9.677	8.4278	11.1877
TCGA-A2-A0D3-1	1.5531	8.9521	13.0515	9.7631	7.9503	7.7488	9.3433	12.1464	10.2926	11.072	8.3445	8.4691	4.8444	9.9937	6.2147	9.6251	6.6343	8.0201	10.8677	9.1386	8.0694	9.1905	12.9346	10.7353	11.0842	4.5785	6.831	11.8934	11.7709	8.4573	3.7628	1.7035	4.5188	12.3562	6.3449	5.8677	10.0496	1.9641	10.4941	1.2193	2.1848	1.7035	3.8298	5.9224	8.3053	10.5079	9.4325	3.1796	9.265
TCGA-A2-A0D4-1	0	9.9596	13.5718	10.7674	7.7468	7.3453	8.5505	12.6369	9.6347	11.4953	4.1943	8.0919	4.3902	9.3493	6.5498	8.3632	8.0227	8.684	10.2585	8.4426	8.6171	8.816	12.0778	10.0918	10.0979	8.6053	3.2907	11.5929	10.9457	8.1294	0	5.0068	0.6159	11.3372	8.4503	6.9543	9.4132	2.9366	9.8864	2.3528	2.5342	2.3951	4.0393	7.4368	4.9206	10.8803	9.2161	6.9574	10.5751
TCGA-A2-A0EM-1	0	10.3372	13.8787	10.43	6.8093	7.9898	7.9971	10.7888	10.6871	11.5118	3.5427	9.2426	5.5812	9.8544	6.7197	10.5771	10.3273	8.0853	10.6677	8.6885	5.2181	8.9166	12.6917	11.052	11.265	5.4349	3.1396	11.8679	11.6851	7.9958	8.1372	0.4384	2.2946	11.0901	6.5875	6.5875	9.9257	3.7473	10.02	2.7131	3.7086	3.3042	4.9628	7.6118	5.8885	10.6936	8.8504	5.2181	8.8315
TCGA-A2-A0EN-1	1.2147	9.4711	12.328	10.7613	8.8905	8.1961	8.637	11.628	10.4104	11.3645	6.2156	7.8068	7.3116	9.5206	6.1131	11.0536	9.1193	7.9291	10.4312	8.3932	8.7437	8.4474	12.5381	10.4281	10.4652	5.4787	7.4918	10.8651	11.9862	7.6496	5.0314	1.576	6.3147	9.0509	7.7258	6.5717	9.4508	3.0471	10.4044	2.9561	3.4029	3.1036	5.0167	9.0864	9.5734	10.7611	9.0025	6.116	9.5564
TCGA-A2-A0EO-1	1.0538	9.515	13.1397	10.8708	7.4888	8.6728	8.7547	11.6665	10.2967	11.8449	6.4264	8.2886	6.0427	8.9118	6.2814	10.1591	9.2106	7.7729	10.4481	8.339	8.5092	8.0498	12.3968	10.2202	10.402	4.9094	6.925	11.3224	12.2375	7.6725	6.0029	1.2837	4.47	10.6072	7.0668	6.8774	9.1662	2.8273	10.1243	2.3361	2.6736	2.5901	4.27	9.0003	7.9633	10.5538	9.4252	4.4226	8.4761
TCGA-A2-A0EP-1	1.7336	9.2328	12.9705	11.0593	9.3269	7.9041	8.6581	12.2857	10.2898	11.1221	3.6201	7.8553	7.9687	8.9668	5.6308	11.8386	8.9328	7.9706	10.2848	8.4257	8.4615	9.0194	12.3955	10.2725	9.9633	6.4215	9.2256	11.514	12.7175	7.2775	9.0514	2.9344	8.4368	9.1072	8.9533	6.6911	9.5259	4.1654	10.6185	3.0838	5.1383	3.4551	4.3412	9.3825	9.3246	10.1202	9.924	6.2558	10.6157
TCGA-A2-A0EQ-1	4.2345	8.4202	13.808	11.0334	8.8861	7.8312	8.8244	10.8579	9.55	11.9709	3.5579	8.5343	5.5292	9.3881	6.0162	12.1371	11.0613	9.0037	10.5864	8.634	9.3232	9.106	12.1155	10.6343	11.1805	7.2546	10.2567	11.806	12.7241	8.3468	8.6579	1.1658	7.9079	10.0249	7.9496	6.0818	9.757	3.4526	10.4038	2.9593	8.4649	1.4103	4.2967	8.167	9.5815	10.3314	9.3546	7.9996	10.4698
TCGA-A2-A0ER-1	1.3258	10.9314	14.1678	10.6307	8.4349	7.9158	9.1802	9.4755	9.8724	11.4268	2.9317	9.4453	5.081	9.2291	7.6356	9.547	10.2654	8.9607	9.9588	9.4415	8.8762	8.7139	12.8301	11.3305	11.5946	7.323	5.1065	11.5836	11.3994	8.1496	4.2541	2.298	2.3838	10.6395	5.7559	5.5014	10.5805	2.2067	9.9697	2.2338	2.8129	0.9291	7.4201	7.2983	6.2657	11.0689	9.1864	4.5608	9.8372
TCGA-A2-A0ES-1	1.3138	9.6798	12.954	9.9566	7.7777	8.309	8.8677	10.9426	10.3694	11.1987	2.2373	8.4413	6.396	9.5005	5.5324	8.8577	10.123	8.4536	10.242	8.418	8.6783	9.0408	12.2256	10.9924	11.1651	4.7149	6.3508	12.265	11.5747	8.0647	6.3639	0.8016	2.7958	10.6222	6.652	6.9964	9.668	2.2373	10.4898	4.28	4.2351	2.1189	4.9236	9.062	7.9759	10.5868	9.5874	6.7043	9.2794
TCGA-A2-A0ET-1	1.7814	9.4158	13.7138	10.2813	8.9211	8.1081	10.141	10.163	9.7593	10.9528	1.7814	8.6737	5.3981	8.8819	4.9261	8.2901	10.854	9.0884	10.5447	9.1495	10.575	8.1745	11.9215	11.0198	11.148	6.3088	4.1532	11.3842	11.4066	8.3762	5.3795	1.2353	2.6197	3.5315	6.2014	7.0631	10.7341	4.0151	10.2026	2.5032	2.3399	3.1899	4.0858	6.2739	7.8138	10.9803	9.1618	2.4151	8.1138
TCGA-A2-A0EU-1	0.4826	10.2131	12.7603	10.8624	8.7828	8.3955	9.9579	11.3642	10.0213	10.2994	4.7241	8.9842	5.2156	9.9878	5.9681	9.1109	6.4791	9.0276	10.4368	8.9659	8.0315	9.0794	11.9814	10.6122	10.6316	6.5603	4.3831	11.5777	11.5412	8.3258	3.5022	5.0696	3.2841	10.8777	6.8459	6.3585	10.2948	2.1941	9.7655	3.1178	3.3973	1.9189	4.2983	7.7466	6.6429	11.1058	8.9785	4.3271	9.1876
TCGA-A2-A0EV-1	0.4339	8.5657	12.4213	10.7607	8.6373	8.2353	8.5167	11.2897	10.2995	11.4543	4.0079	8.6271	6.8978	9.5182	6.8159	10.8515	8.1053	8.7592	10.7973	8.4704	9.2463	8.9225	12.2768	10.5258	10.6901	6.2825	6.5161	11.5831	10.9163	7.7508	6.7691	1.4617	2.8001	11.1557	6.6582	5.7914	9.6806	4.6152	9.5824	3.603	2.3814	1.6347	4.0695	8.5816	7.9786	10.6066	9.645	4.4162	8.9555
TCGA-A2-A0EW-1	1.2732	9.2475	13.3751	10.1316	7.9598	8.2287	8.8281	11.3173	10.6076	10.9971	4.5433	8.5497	6.4675	9.0744	5.9618	8.8841	10.3811	7.9202	10.3987	8.9486	7.9391	9.1768	12.7402	11.3352	11.0453	5.6094	6.9241	12.1666	11.8345	7.9882	6.5407	1.4705	5.0078	9.3355	7.9224	6.5786	10.0355	5.2949	10.6272	3.044	4.1983	2.4867	5.4665	9.9216	8.5207	10.6984	9.6726	6.6311	9.3645
TCGA-A2-A0EX-1	0.9074	8.8436	13.278	11.0814	7.5029	8.5042	7.762	11.0331	10.3722	11.6049	5.171	8.4902	4.8371	9.6039	7.115	9.7073	11.4987	7.6327	10.4739	8.8229	8.7775	8.8032	11.9455	10.3742	10.269	4.1759	6.8157	11.5905	12.4927	7.9891	7.7041	0.9074	5.9509	11.6287	7.3174	6.5451	9.2032	1.8588	10.1825	2.9875	2.3047	2.1708	4.0289	8.8505	6.9798	10.2777	9.1125	5.1884	8.8187
TCGA-A2-A0EY-1	0.7923	9.5209	12.8664	10.7555	8.4348	7.6149	9.1251	12.2265	9.6066	11.7571	4.7732	8.0348	6.2481	10.09	7.0916	9.8411	8.4225	8.3073	10.5911	7.9583	5.8417	8.6733	11.9446	11.2223	10.2488	7.3267	7.0403	11.054	11.0913	9.0076	3.4912	2.3291	5.1	11.2364	6.8475	6.4366	10.1016	2.777	10.7872	2.9638	2.8521	1.676	4.5659	8.0468	7.6442	10.2112	9.6895	4.0647	10.1488
TCGA-A2-A0ST-1	4.309	9.623	12.9338	10.8077	10.2396	8.6396	8.408	9.5865	10.1791	11.083	4.4285	8.4337	7.0244	8.9786	7.0006	12.4755	8.4602	9.5769	10.6702	8.9452	8.8575	9.4988	12.0461	10.6634	11.1862	6.8641	10.8167	11.1527	12.0175	7.5671	5.8338	3.4381	10.9101	9.8338	6.8156	6.3549	9.8875	2.805	10.7915	3.7378	2.9716	1.1911	4.1089	8.5453	10.5948	10.5025	9.6962	3.2563	11.1846
TCGA-A2-A0SU-1	2.1518	10.3233	13.2798	10.81	8.5544	8.2543	8.2107	14.1654	10.2518	11.8659	5.0381	8.0999	4.5997	9.6546	6.5222	10.282	11.5013	8.1576	11.1724	7.4398	7.4182	8.5577	12.1098	10.3668	10.46	5.3435	5.1296	11.6768	11.9972	7.4959	5.5432	2.8128	4.4934	12.3124	7.8156	6.1267	9.0288	1.6565	9.5249	5.3043	6.9201	2.5199	5.3887	9.012	7.6399	10.4513	9.0204	3.658	8.6989
TCGA-A2-A0SV-1	0.3576	8.2518	12.6793	11.2811	8.3245	7.5914	8.752	11.1703	9.7587	11.1212	3.9918	8.1822	6.2122	8.9306	7.8198	10.2727	6.876	9.186	10.7066	8.3446	9.108	8.3169	12.1799	10.534	9.2783	7.643	3.5815	10.8723	12.1943	7.5637	2.0337	3.1035	3.3622	10.9286	7.2697	5.8253	9.5831	2.3839	9.5504	2.2538	2.1295	1.0876	3.7718	7.7085	6.2122	10.463	9.4072	4.572	9.2286
TCGA-A2-A0SW-1	4.247	9.3244	13.3658	11.4717	8.4321	7.8916	8.8903	9.5848	9.5242	11.9292	5.1562	7.3594	6.7438	9.5008	6.177	11.1544	8.2256	9.2985	10.8856	8.603	10.6738	9.1954	11.8514	9.6657	10.2622	7.6164	10.4012	11.5317	11.8179	7.6546	0	1.2118	6.062	9.6174	7.1525	5.5833	9.3768	3.1533	9.4814	2.454	3.0035	0.9088	3.5272	7.9259	10.0906	10.5521	9.0561	5.1562	10.255
TCGA-A2-A0SX-1	3.7913	8.2623	12.6078	9.934	8.7288	8.0089	8.8648	11.2462	10.0994	10.7493	7.4303	8.4712	6.788	9.0346	5.4049	11.4786	8.123	8.8956	10.345	9.3191	9.4254	9.2622	12.3277	11.1111	11.2522	7.9999	10.0561	11.8795	11.0731	8.3768	7.5975	3.0117	6.98	9.8531	6.2507	6.8088	10.0284	3.1222	10.5892	3.806	3.1222	1.3817	4.7031	8.4488	9.4613	10.376	9.2068	2.6914	9.7723
TCGA-A2-A0SY-1	1.782	8.7196	13.3986	10.2648	7.4616	7.8252	8.6572	12.7005	10.6111	11.5427	5.3722	8.7303	7.3114	9.3508	5.4557	10.25	9.9363	7.8667	10.6098	9.1281	8.7814	8.687	12.1457	10.9419	10.9765	5.7724	8.6387	11.707	13.1097	8.0561	8.5715	0.4312	6.7451	8.7291	7.1259	5.8957	9.3992	3.6437	10.338	2.7525	4.4532	2.1649	4.2033	9.0305	7.934	9.9687	9.3149	6.678	9.2421
TCGA-A2-A0T0-1	0.7271	9.0251	13.747	11.7133	7.2421	8.7783	7.2503	12.3088	9.3364	11.6445	6.7568	8.4154	10.356	8.6559	6.4897	11.1679	5.9979	8.7434	11.1393	9.2373	10.793	8.2248	11.2392	10.4961	10.6354	7.7413	4.5206	10.4657	12.2576	8.9855	5.5506	3.2996	1.7196	11.9735	7.4155	7.7368	9.6298	2.3949	10.5555	2.3418	1.2083	0.4088	3.0371	11.8755	6.2671	10.4684	8.993	7.2822	10.0314
TCGA-A2-A0T1-1	2.9527	7.7447	13.723	10.8537	8.5369	7.48	8.0427	12.8548	9.9721	11.2292	6.4391	8.2119	7.1133	9.242	6.9224	11.6046	8.112	8.0724	10.4835	8.5827	8.988	8.4203	12.8165	10.3516	9.8205	6.6795	9.2597	11.4648	11.6058	7.782	6.2028	1.5224	6.3754	11.0651	8.1081	5.9898	9.2738	2.9527	9.9444	1.7272	4.0644	2.8811	4.0644	8.7146	9.5787	10.2119	9.5773	5.8469	10.8455
TCGA-A2-A0T2-1	0	8.9667	13.3449	12.3303	7.245	8.8614	7.3831	12.4859	10.3758	11.9472	7.6902	7.8687	5.0681	9.8319	7.4632	10.0319	5.5927	9.4714	10.9929	8.1389	8.5612	9.2495	12.7618	9.6405	10.5114	6.5158	3.7531	11.4475	12.0497	8.0397	6.3678	2.5617	2.4485	10.5975	8.1228	7.9437	10.0165	2.9425	9.7751	3.605	3.1008	3.1739	3.8455	6.6627	8.0949	10.2146	11.1381	3.7531	10.3335
TCGA-A2-A0T3-1	1.3576	10.1153	12.6889	10.7645	7.2235	8.5427	8.6259	11.8629	10.3389	12.1688	3.2385	7.8022	6.0029	8.5879	5.5756	7.6623	6.3621	9.7405	10.493	8.8081	9.0862	9.2388	12.4274	10.2543	10.2775	8.9902	4.5926	11.5825	11.0625	8.3938	4.3039	0	3.4999	11.4557	7.1556	6.8306	10.0217	4.16	10.4898	2.763	7.2826	2.3399	6.7741	7.7466	7.0642	11.7205	9.2396	7.418	9.7933
TCGA-A2-A0T4-1	0.5734	9.8363	12.6408	11.0339	8.1819	8.1526	8.6952	11.316	10.4342	11.5979	5.0746	8.5121	5.9314	9.4828	7.2191	9.9417	9.3893	8.8974	10.5908	8.469	8.7066	8.0659	12.4039	10.4479	10.6865	6.6865	5.4253	10.8962	12.1163	8.0606	5.988	1.7825	5.1559	10.254	8.0447	6.6865	9.3914	2.7775	10.1363	2.7027	5.6662	1.9739	5.5952	8.9424	8.4287	10.7636	9.1636	4.2523	9.2927
TCGA-A2-A0T5-1	3.1143	8.9272	13.2359	10.147	7.3801	7.5243	8.7886	12.3693	9.8548	11.3588	6.1651	8.624	4.0285	9.3504	6.958	11.6973	8.2724	8.2116	10.876	8.8472	7.9997	8.679	13.1157	10.4028	10.6291	6.5988	5.08	11.5954	12.7273	7.6396	3.7442	3.2859	3.7442	11.5726	7.8111	6.5933	9.5802	4.5163	10.153	2.1337	3.4393	2.5214	4.7687	8.1919	5.7616	10.4078	8.9845	8.3978	9.5018
TCGA-A2-A0T6-1	0.3811	9.15	12.9572	10.2453	8.0947	8.4127	9.0932	11.4692	10.8447	10.9299	5.2084	8.6505	7.4622	8.7006	5.8301	10.3362	9.9408	7.7135	10.2699	8.8508	8.3947	8.9091	12.8339	10.9907	10.7387	4.7548	7.1423	11.782	11.9677	8.0444	6.5376	1.3285	6.0898	10.4763	7.2086	6.5516	10.0345	2.7535	10.2265	2.966	1.7733	2.3016	4.5651	9.5544	8.4741	10.8459	9.3139	5.2548	9.1111
TCGA-A2-A0T7-1	1.4506	8.5377	12.6991	9.9962	8.2644	8.195	9.0859	12.2317	10.1249	10.8843	4.5741	8.3032	5.7894	8.7187	6.214	11.0429	9.3893	8.7187	10.3276	7.9972	8.9188	9.2923	12.4698	10.9119	10.5613	6.8468	5.712	11.3801	11.1496	7.9558	6.1301	2.7607	3.547	11.7805	7.578	6.9278	9.9789	2.5634	10.4548	2.8985	4.1024	1.9593	4.1501	8.2939	8.0004	10.5415	8.9377	6.761	9.2803
TCGA-A2-A0YC-1	1.5817	9.3199	13.0799	10.3401	8.1614	7.8522	9.4634	12.2749	10.4715	11.1626	2.5461	8.7552	5.9789	9.5406	6.8016	9.1632	9.0715	8.6187	10.3774	8.841	6.9241	9.0297	11.7529	11.2613	11.3109	6.9275	4.6877	11.8371	11.4393	7.7736	3.7272	0.3614	3.9023	11.0245	8.1456	5.3325	9.1364	3.1655	10.3487	2.8386	3.9562	1.8329	8.5934	8.2246	6.8795	11.1042	8.9687	5.431	9.9344
TCGA-A2-A0YD-1	1.3843	9.7584	12.6828	10.1765	8.3713	7.8394	9.208	11.7649	10.6449	10.9016	3.126	8.5555	6.3605	9.0211	5.3282	9.746	8.5343	7.945	9.9505	8.4833	8.8332	8.9748	13.1109	11.0975	11.0051	5.3093	5.5265	11.1893	11.4966	7.8656	3.7953	1.5521	5.187	8.5255	7.9394	6.7014	9.8469	2.3749	10.1749	2.523	4.2749	2.0776	4.6343	8.7856	8.2935	10.8142	9.0816	6.6234	9.7395
TCGA-A2-A0YE-1	2.4425	9.4854	11.9462	10.9142	9.2683	7.8755	8.0497	11.3019	10.9615	10.5141	6.8223	8.0409	5.2862	10.0424	8.3892	9.5521	6.5521	9.7577	9.8213	9.0083	12.0614	8.5045	12.438	10.9423	11.4744	7.5783	6.6555	11.1018	10.1196	7.9878	7.0669	0.7081	3.6331	11.8313	6.7646	7.1073	9.9456	1.3698	9.7885	3.2175	4.6666	1.9455	3.2563	7.8968	5.2862	10.2668	9.4905	6.6326	9.587
TCGA-A2-A0YF-1	1.9717	11.653	13.3279	10.587	8.0902	7.7773	9.312	12.4794	10.4107	11.5456	3.6351	8.4049	6.6718	9.3851	5.5033	7.6342	7.4136	9.0541	10.1324	9.3614	10.7535	9.4241	12.2823	10.9538	10.9086	7.1904	4.9675	11.2695	10.6234	8.2244	5.452	1.3752	3.0771	7.9202	7.0557	5.537	10.2781	3.572	10.3846	2.8619	2.0663	0.8456	7.3327	8.3763	5.7371	11.1069	8.7828	3.8363	8.2636
TCGA-A2-A0YG-1	1.5699	9.43	12.8047	10.7617	7.9755	7.8923	9.1446	10.0381	9.3882	11.2571	1.7212	9.1779	5.2003	9.1288	5.9324	7.7412	8.7555	9.9403	10.7796	8.2566	10.2876	9.1876	11.9981	11.394	11.2247	8.6261	5.4041	11.5988	10.3614	8.7489	5.1874	5.3929	3.3015	10.085	7.0614	5.1874	9.756	1.983	10.3611	2.8451	3.9174	0.728	4.4595	6.3293	5.8685	10.1913	9.2804	3.9484	8.5498
TCGA-A2-A0YH-1	2.9524	9.2613	12.8465	10.9039	8.1449	8.036	9.1089	12.8605	9.9987	11.5349	5.5474	8.6821	8.1193	9.3973	4.8859	9.9332	9.9457	8.7335	10.3413	7.7783	8.4805	8.5117	11.5544	10.4452	10.732	7.3309	8.3626	10.9684	11.1088	7.9203	5.6116	3.1953	3.0171	11.0258	6.6689	6.2179	9.6996	3.079	10.146	3.0601	4.8054	1.4719	3.891	9.086	8.0592	10.6451	8.8357	3.079	9.5458
TCGA-A2-A0YI-1	0.9218	9.9416	12.5067	10.3915	8.4953	7.9254	9.1681	9.1515	10.4821	11.1385	4.1932	8.4554	7.8547	9.5046	5.0864	9.3804	8.2728	8.0245	9.7896	8.871	9.6391	9.6605	12.1986	10.999	10.8094	4.9732	8.464	10.9572	11.4423	7.7346	7.9673	2.1947	5.606	9.8602	7.7366	6.2673	10.2365	2.5287	10.0764	3.3285	2.9183	0.6747	5.3024	8.3903	9.383	10.8668	9.3438	2.1947	8.7868
TCGA-A2-A0YJ-1	3.5831	9.1938	13.3054	10.7515	6.4803	8.0456	7.4942	10.2036	9.8889	10.3348	4.9779	8.7598	5.5285	8.6486	7.759	8.0456	5.1364	8.9391	10.2283	9.1177	9.8185	8.1852	12.5668	11.0968	10.9795	7.7752	4.1105	10.1856	10.8556	7.8174	1.1509	0	1.6013	11.1697	6.2834	9.4283	10.5249	0.8589	10.3676	3.0098	0.4924	0.8589	2.3415	6.1575	5.4367	10.3119	9.2324	5.8158	9.054
TCGA-A2-A0YK-1	2.3142	9.8046	12.8239	9.9964	8.8103	8.4345	8.8624	11.4909	10.5915	10.869	3.3263	8.7068	6.8962	8.8515	5.5333	10.2326	10.284	8.2118	10.3048	8.8772	8.8605	9.15	12.0818	11.3701	11.2355	5.7671	9.2839	11.9208	11.8021	7.752	5.4707	2.2054	7.7592	9.4951	8.1671	6.8382	10.0935	3.2185	10.7452	3.0594	3.9494	3.0399	5.4824	9.6969	10.2112	10.357	9.2873	6.4662	9.7094
TCGA-A2-A0YL-1	1.547	9.2654	12.765	10.1666	8.0892	8.4036	9.5252	11.5989	10.9048	11.1027	6.1593	8.9133	6.038	9.5383	6.0403	8.8396	8.7819	8.7955	10.4642	8.9586	9.157	9.1659	11.8305	10.9012	11.7168	6.5677	6.9204	11.8755	12.2891	7.6821	5.936	2.2762	3.6102	11.0696	7.3122	6.587	9.7142	4.5888	10.1205	3.3049	3.0085	1.9572	4.6818	8.3236	8.7153	10.608	9.1755	5.7596	9.2411
TCGA-A2-A0YM-1	4.956	10.0142	12.18	12.0403	8.2084	9.4916	7.989	10.9172	9.3359	10.1241	1.6142	8.5654	7.3718	9.216	7.3382	12.4653	7.3794	9.6686	9.6072	9.4121	9.7873	9.3678	12.4296	11.2707	11.2799	9.1307	5.2631	11.1778	11.7701	8.0856	2.357	3.3818	5.7708	9.9868	5.6406	5.3697	9.9636	2.514	10.9485	3.0956	3.8916	1.8681	4.3941	7.8773	7.2981	10.9077	8.7855	8.3764	9.8078
TCGA-A2-A0YT-1	1.3886	9.8287	12.3818	10.2689	7.7383	7.3942	9.0512	12.0798	9.8692	10.8609	3.5919	9.0569	6.9223	9.4159	5.1346	8.4634	7.8146	9.2698	10.5443	8.0099	9.7286	8.4095	12.4807	10.6551	10.9897	8.5354	4.3708	11.0416	10.996	7.8952	8.0949	1.53	2.0829	11.1076	7.6442	5.8889	9.9882	3.4917	9.3737	2.8312	3.5593	1.6588	3.8018	7.6047	7.7365	11.1473	9.1994	5.3451	8.7931
TCGA-A2-A1FV-1	0.3833	10.1286	13.7506	10.8169	6.8006	7.5324	10.202	10.229	10.8213	11.3987	2.0156	9.2221	4.5928	9.6293	4.7672	7.4718	11.9784	8.8662	9.9046	9.8351	8.2471	10.1073	10.8905	11.5774	11.3889	6.5331	3.7848	12.517	11.2608	8.3729	9.3084	0.3833	1.4988	13.2418	6.732	8.0754	9.2058	2.944	10.2941	3.4985	5.1076	1.1489	6.2103	9.3997	5.7699	11.1042	9.4589	5.1453	8.0257
TCGA-A2-A1FW-1	7.3927	9.8463	13.0232	9.4483	8.2048	7.6867	10.9511	11.2748	10.5137	10.9902	6.6368	8.7313	6.7877	8.2135	4.283	7.7094	12.2662	8.8768	9.5159	7.8754	7.7257	9.2009	12.2945	11.6457	11.7682	7.6909	7.2082	12.0871	10.5635	8.2378	4.4638	0.3748	1.1289	10.5178	4.8074	6.4535	10.1946	3.2185	10.6891	2.6861	1.7543	1.1289	4.1866	7.5563	6.4729	10.1192	9.0588	5.8865	9.3175
TCGA-A2-A1FX-1	1.0588	9.0852	12.6643	11.386	7.9524	7.764	9.3338	11.0556	9.8879	11.1207	2.3397	9.2327	6.3233	8.6277	5.7785	8.1414	7.3696	8.3864	10.2188	8.8857	10.139	8.5051	12.3344	11.0447	10.3876	7.935	4.0388	11.5774	11.7968	8.3652	1.5339	1.7812	2.5544	10.6331	7.6402	6.9022	10.2165	4.3763	10.2244	2.0089	3.462	3.6604	4.3382	8.0157	7.5904	10.7175	9.8478	4.6182	9.6446
TCGA-A2-A1FZ-1	1.1643	9.8512	12.9287	10.4313	7.4007	8.0874	9.1133	11.3303	10.561	11.1403	6.0792	8.9917	7.1123	9.3755	4.7995	9.0057	8.0984	8.3911	9.9304	8.5524	8.0831	8.974	12.9017	10.5942	11.2553	6.9236	5.074	11.6628	10.7559	8.8579	6.016	0.4995	3.006	12.1122	7.4561	6.2922	9.7796	1.9621	10.5467	3.0274	4.0989	2.361	4.466	9.3428	7.2323	10.6595	9.3674	4.0275	9.5264
TCGA-A2-A1G0-1	1.2109	9.7454	12.9443	10.3521	8.378	8.4944	9.6234	10.6379	10.2231	10.8841	3.0413	8.3346	6.5701	9.1549	6.1229	8.8452	10.9712	7.5088	10.7575	9.0559	7.7193	9.1935	12.0582	10.8434	11.4598	5.1769	8.5179	12.4368	10.117	7.942	6.7615	1.2109	4.3502	11.8312	6.8709	5.7352	9.4027	2.8572	10.3583	2.7456	2.3988	1.8599	4.254	7.4007	8.0335	11.0498	9.3213	4.6053	9.0307
TCGA-A2-A1G1-1	2.9768	8.7467	12.9786	10.4231	8.9237	8.5257	8.9727	9.777	9.8372	11.0576	5.0634	9.1708	7.522	10.4343	7.8041	10.7753	7.8591	9.9717	9.3079	9.5025	10.9545	9.7446	11.8567	11.1944	11.446	8.6314	8.3496	10.7291	11.3128	8.6344	6.0832	0.8677	4.3588	9.7869	6.2331	7.2601	10.1439	2.1933	10.7991	3.395	2.3571	1.0701	5.5088	8.4775	8.5576	11.1947	8.9985	3.209	8.9915
TCGA-A2-A1G4-1	1.6747	9.4905	13.1981	10.5084	7.3892	8.2895	9.5632	11.019	9.8229	11.0697	1.5452	9.6994	5.8444	9.5466	7.7577	7.8324	9.1575	8.3848	9.9807	9.5883	7.9264	9.2058	11.4628	11.354	10.979	7.815	7.9474	11.9426	11.6592	8.2328	8.64	0	4.6348	11.3759	6.5105	5.7594	9.7416	2.5006	10.8308	2.8577	4.2955	1.5452	7.7263	7.0916	7.0172	10.7375	9.435	3.2884	9.0858
TCGA-A2-A1G6-1	1.0005	9.3497	13.2963	10.0033	7.7867	9.0544	9.226	10.9058	10.327	11.4672	5.4272	8.5101	6.7152	9.3614	5.0475	8.7379	9.6046	8.067	10.3315	8.4563	9.1767	9.2794	11.9607	10.836	11.1939	3.5452	7.7581	12.3204	11.3454	7.8978	6.7691	0.7373	3.3228	10.0289	7.4549	7.1608	10.0467	3.5034	10.6221	3.2503	2.5858	2.5858	5.5859	9.0353	8.7724	10.4965	9.5219	6.9238	8.6816
TCGA-A2-A259-1	2.5794	9.1656	13.1078	10.3968	7.9863	7.7524	9.4537	10.8086	10.9779	11.2182	6.1992	9.1308	5.8247	9.2328	5.6091	9.1123	9.2357	8.1813	10.0394	9.2623	8.1437	9.0072	12.2894	10.7928	11.2204	5.295	7.3215	11.8126	12.0158	8.0788	5.6834	1.6678	6.3277	10.8556	7.0129	5.8867	10.8643	3.1839	10.2316	2.9969	3.8764	1.9258	5.0994	9.3679	6.7632	10.4426	9.0653	4.3643	8.7045
TCGA-A2-A25A-1	1.6031	9.0827	12.975	10.5473	8.436	8.5432	9.0351	11.7346	10.6135	11.3213	4.0553	8.5633	6.85	8.9277	6.035	10.1818	9.7703	8.6083	10.3311	8.6316	8.9128	9.3942	12.1003	10.9953	10.9242	6.3306	7.1801	11.6867	11.974	7.9558	7.2718	0.5389	4.3235	9.0073	8.2009	7.231	9.6579	3.844	10.4654	2.7175	3.2974	3.3303	5.6673	10.2242	8.6133	10.4983	9.5223	6.3548	8.9797
TCGA-A2-A25B-1	1.617	9.0182	12.7455	10.8745	7.7526	8.2892	10.0397	11.8699	10.0939	11.4785	4.343	8.5738	6.9938	8.7699	7.5335	9.7017	8.0569	10.013	9.9374	9.5881	10.1374	9.6175	11.9242	11.0657	11.7191	9.0028	6.2887	11.3145	11.2	8.6413	5.6615	0.7563	2.26	10.5499	6.859	6.0166	9.2813	2.7033	9.5784	2.2704	1.445	0.4271	4.9531	7.6647	7.308	10.5305	9.592	6.062	8.4168
TCGA-A2-A25C-1	0.2876	10.6405	12.57	10.0203	7.8115	8.1098	9.5275	11.0529	10.5329	11.3723	6.2393	9.4152	5.4812	8.0535	5.2487	8.1981	8.0535	9.2609	10.0794	8.6116	10.9277	9.0302	12.5626	11.8924	12.0404	7.0104	6.955	10.9593	10.2425	7.5783	1.5777	2.7981	3.5344	9.6163	6.8291	6.9804	10.5842	3.5883	10.4155	2.5603	1.467	2.3132	4.1685	7.1954	6.9395	11.173	9.9125	4.8475	8.8147
TCGA-A2-A25D-1	0.8169	8.6687	13.102	11.5126	8.8063	7.2424	8.8312	11.6547	9.6837	11.6486	3.4464	8.1319	5.9702	9.2828	6.0724	10.6545	8.378	8.3344	10.3752	9.3029	8.4026	8.8427	11.4576	10.1023	9.8914	6.8485	7.5718	11.6037	12.2135	7.8302	3.107	1.0992	6.4814	9.0424	8.1102	6.0635	8.8137	2.9735	9.7905	2.4972	2.8264	4.4558	4.352	9.3432	9.35	10.6667	9.4166	6.1893	9.2233
TCGA-A2-A25E-1	1.3631	9.8823	14.1697	10.8309	7.8411	8.3085	11.5385	10.1259	9.7971	11.3853	3.1979	9.0159	5.2873	9.1125	6.3127	6.787	12.3375	8.8915	9.6765	9.2046	12.5511	9.4533	11.3384	10.1844	11.2024	8.2956	5.5226	11.7333	10.025	8.3674	6.3599	1.175	4.0085	10.7912	7.7969	6.551	9.1304	2.5925	9.5707	3.4929	2.8658	1.175	4.5823	6.7411	6.6716	11.6081	9.3055	4.0364	8.5552
TCGA-A2-A25F-1	2.6799	9.3876	13.1052	10.9391	9.2859	8.9742	8.8302	9.4548	10.6658	11.1622	5.8559	8.994	8.1899	8.9794	5.7016	12.0683	10.4881	8.8621	10.1303	9.1944	9.6543	9.7005	11.8581	11.303	11.0398	8.2534	9.5575	10.8804	11.3357	8.1538	4.5956	4.0847	9.4308	8.146	7.114	6.6718	9.938	2.0322	10.3437	3.6479	2.895	2.4946	4.1489	10.0111	10.8182	11.2154	9.0456	5.4512	9.5858
TCGA-A2-A3KC-1	1.0463	8.8142	12.5625	10.4678	7.9172	7.8807	9.5136	12.0978	10.7179	10.8515	6.2993	8.4112	6.3378	8.9132	6.5714	8.9068	7.6503	8.3497	10.0335	8.5434	9.3878	8.326	12.8027	10.9565	11.0343	6.5926	6.5979	11.2966	12.1158	8.0234	5.6842	1.4726	3.4978	10.0143	8.6795	6.5274	9.9359	2.186	10.4783	3.9509	6.5819	3.9262	5.4347	8.8154	7.4274	10.335	9.5517	7.1849	9.8707
TCGA-A2-A3KD-1	3.8716	9.2178	12.9223	9.9672	7.4193	7.7624	8.2713	12.5897	10.3024	11.9155	6.556	8.4498	6.3669	8.295	6.7293	8.4908	7.5276	7.9349	10.1628	8.3924	8.7699	8.7038	12.4666	10.6877	10.4308	6.2924	6.851	11.5916	11.7418	7.9296	9.4941	0.3746	3.508	13.1465	7.3185	5.8708	9.4193	2.7297	10.0139	2.5587	3.3906	1.7535	8.2123	7.7506	6.4475	10.5612	9.2913	5.6754	9.8655
TCGA-A2-A3XS-1	2.4844	8.5289	13.0849	11.5766	8.0674	7.893	7.8716	12.0001	10.1646	11.577	6.2576	7.8173	5.7944	9.2472	6.9858	10.0901	6.0658	8.9078	10.297	8.2511	9.7195	9.4134	12.2101	10.1197	9.6985	7.4403	7.5276	10.3952	12.3721	7.6411	7.2481	1.4014	6.7242	11.422	7.8547	7.4349	10.148	3.9794	11.3839	2.8197	7.4211	2.9808	5.3478	7.9894	7.5251	10.1333	10.2009	10.2303	10.6416
TCGA-A2-A3XT-1	2.6018	9.0996	12.9935	11.3823	7.9967	7.4428	9.035	10.1914	10.1903	11.1795	3.08	8.9493	7.0469	9.3627	8.8618	12.4866	7.8663	9.0925	10.547	8.5101	10.153	8.8797	12.1222	9.5586	9.5152	8.3131	6.0707	10.5761	12.7266	8.2295	1.6266	1.1329	8.8427	11.3632	7.23	5.8195	9.2386	2.5291	10.1639	3.5308	2.9187	1.8814	4.8298	7.3457	7.5952	9.8364	10.4787	3.5892	11.5448
TCGA-A2-A3XU-1	3.0253	6.7723	13.4212	11.6417	7.5506	7.1156	6.9282	11.7283	8.1166	11.1922	4.0764	7.2344	3.857	10.1276	8.444	10.6798	4.8859	8.025	11.3017	8.9314	9.1816	7.2036	12.4295	9.5501	9.5046	6.7618	5.5914	10.0616	14.113	5.8214	4.5123	5.9657	2.7125	9.5332	6.8389	6.7983	9.1737	3.7757	10.3323	1.18	2.1924	2.6224	2.8774	6.097	5.3177	10.1408	9.2452	4.1748	11.7699
TCGA-A2-A3XV-1	0	6.6796	13.9974	11.3074	5.8416	6.6551	6.7117	11.6167	9.3008	13.025	4.1164	6.0526	2.8976	10.4209	8.4931	9.4042	13.0923	7.7145	11.2981	8.2612	5.5151	7.8737	11.9796	8.5842	8.038	5.8307	2.4063	10.9259	14.8415	5.8737	2.4063	3.2634	2.2842	5.6815	8.9656	4.8343	9.072	3.5011	9.3718	0	2.0039	4.285	3.752	8.438	4.8981	10.2362	10.7096	6.0147	10.6792
TCGA-A2-A3XW-1	2.0667	9.0909	13.2527	11.8776	8.0479	6.9119	6.3185	12.6467	9.9073	11.1908	6.6623	7.5662	6.8688	9.164	6.7168	10.5342	6.9823	7.1573	11.2883	7.9888	8.5892	7.6852	12.1245	9.1178	8.2859	4.6081	4.0829	11.1424	14.563	6.0565	5.7012	0.4377	4.6494	10.3901	9.8939	6.6823	9.995	2.1838	10.1054	1.9734	5.8326	2.4872	5.9364	12.0119	7.9644	9.2992	10.1371	9.0634	11.0743
TCGA-A2-A3XX-1	6.1688	8.1727	13.5768	11.1978	8.5318	8.0989	8.1097	12.4332	9.4129	10.9427	6.8557	8.1345	5.287	9.4509	7.3054	10.0949	6.9745	9.0971	10.0111	9.2784	9.7201	8.9609	12.8393	9.3635	10.0138	7.3222	9.0391	11.3916	12.0032	6.8936	3.0351	1.2454	6.3854	10.6965	8.0623	6.9019	10.1407	3.581	9.8787	2.5743	2.9735	2.7711	4.1533	7.7427	7.3678	10.1898	9.7422	6.2028	11.2196
TCGA-A2-A3XY-1	2.7638	8.302	13.8586	10.7886	8.4923	7.582	7.947	11.5053	10.6371	11.1953	8.2728	8.8125	6.3498	9.534	7.6215	11.3055	6.3775	9.999	10.3025	9.1705	7.8961	8.8109	12.1271	10.5095	10.1931	6.9988	7.8039	11.4521	12.112	7.1826	2.1449	1.7525	7.2034	11.3734	8.8226	7.3292	9.5324	3.0655	10.2585	3.2968	4.0701	3.1102	5.2325	8.2555	7.3315	9.9465	10.1234	11.9697	10.1107
TCGA-A2-A3XZ-1	7.2407	9.8226	13.2698	11.5525	9.0261	7.3453	8.2545	12.9085	9.8444	11.2002	6.1061	7.5738	6.5392	9.0232	6.5728	10.9198	7.6023	8.0793	10.8477	8.7678	8.5195	8.5167	12.5915	9.9967	10.865	7.3018	9.3862	10.7126	12.4132	6.922	7.5894	5.4505	8.6735	9.5121	7.3845	5.1481	9.0877	3.2652	10.2278	3.0854	3.7071	1.7707	4.045	7.8572	8.1992	9.3645	10.3984	3.1579	10.9727
TCGA-A2-A3Y0-1	3.0963	8.0191	13.6244	12.0218	8.9575	8.0851	6.1002	11.8195	9.0614	10.8003	6.0941	8.0336	6.1283	9.6874	8.596	11.4846	6.201	9.1918	11.7554	8.6741	8.3018	9.7814	11.7387	9.7814	9.3054	8.1483	7.4378	10.5012	12.8567	7.4568	7.9896	3.8542	8.1975	9.0191	7.7857	7.7619	9.2729	2.7185	10.3344	2.1284	2.7185	2.0988	4.4818	7.9403	8.7085	10.1804	10.3055	5.1753	10.6454
TCGA-A2-A4RW-1	0.6828	10.3261	12.7738	10.6177	7.2338	7.9819	9.0666	11.6004	10.9839	10.9683	4.9665	7.645	6.6391	8.8181	5.277	9.3628	10.8746	8.286	10.6523	9.1502	9.1207	9.8984	12.0897	10.0453	11.1342	6.0787	6.4916	11.2739	12.0486	7.7782	9.2134	0	5.5732	11.0533	9.0133	5.5914	9.548	3.8397	10.1989	3.5078	6.9945	2.8183	5.6094	7.4981	8.3517	10.0642	9.3681	2.8183	9.7683
TCGA-A2-A4RX-1	2.2572	8.7316	13.3041	9.6381	9.0643	8.4227	8.1571	12.4164	10.3805	10.859	7.9688	8.8623	6.3736	8.6969	7.1911	10.1921	8.7187	8.1038	9.6853	8.5806	9.4246	9.243	12.2792	11.1633	10.5531	7.6264	8.3715	11.6351	11.8146	7.9615	5.2306	1.8158	7.1254	10.5944	8.4333	6.606	9.8351	2.9876	10.4646	4.2245	5.6482	1.8158	4.9362	8.9384	8.1365	10.2619	9.7341	10.0268	9.5329
TCGA-A2-A4RY-1	1.3082	8.987	12.7754	10.005	8.6845	8.3391	8.9707	12.0418	10.3473	10.6719	6.4772	7.9109	6.9603	8.2486	5.9625	9.4023	9.9005	8.3036	10.3069	8.4529	8.1295	9.0513	12.6184	10.4185	10.6573	5.3352	8.3259	11.9064	12.2889	7.4326	5.2815	0.5773	5.9547	10.3918	8.0051	6.5773	9.4918	3.9328	10.3608	4.039	3.9328	2.4407	5.7719	9.6028	7.6029	9.9665	10.2503	8.1218	10.1383
TCGA-A2-A4S0-1	0.6057	10.5171	13.6417	10.1125	8.0355	7.4914	8.4275	12.2144	10.0975	10.929	10.2991	8.4937	5.3997	9.2743	7.8877	7.3556	10.4216	8.1644	10.3426	8.3898	8.251	8.4748	13.3234	10.5557	10.6118	4.814	1.031	12.2142	11.5699	7.5488	2.5098	0	2.3712	13.8331	8.4077	6.1265	10.0364	3.2246	10.1976	3.617	1.8514	2.6363	11.5607	7.3874	5.1681	10.3386	9.913	2.0462	10.6603
TCGA-A2-A4S1-1	0.8881	9.8293	12.5229	11.4756	8.4715	8.0252	7.1021	11.8772	9.9421	12.0161	2.1386	8.0852	8.2434	8.641	6.4655	10.0068	7.987	6.8023	10.5427	8.2912	8.0486	8.2873	11.7339	9.1205	9.4326	5.9603	3.9509	10.4484	11.7103	8.2394	9.0825	0	2.1386	6.7232	11.5319	6.6998	9.2791	5.296	9.4608	2.4619	4.5833	4.4771	2.3935	11.5261	6.9083	9.8887	9.7359	6.5506	10.1291
TCGA-A2-A4S2-1	2.1528	9.22	12.606	10.4808	9.0734	7.5327	8.4673	11.9899	10.1073	10.9798	4.5639	8.1948	6.3446	8.4189	6.0892	9.7528	10.2389	8.1875	10.2772	8.4106	8.7008	8.0735	12.3412	10.1214	10.6236	5.6078	5.861	11.6498	12.0565	7.5891	6.6293	1.9835	5.0872	9.8759	8.1304	4.9329	9.8352	2.8878	9.4385	3.5265	2.4415	0.9891	4.301	7.3401	8.7692	10.106	9.4001	5.3005	9.951
TCGA-A2-A4S3-1	2.9987	8.5667	13.7308	11.2054	8.5251	8.0299	8.7803	11.607	9.1151	10.8765	4.4223	7.9568	5.7033	9.0667	4.9136	10.0798	7.9999	7.738	10.4896	8.4605	8.9045	8.6674	12.1202	9.62	10.2222	8.9986	6.488	10.8781	11.8778	8.6307	0	3.9055	4.9348	11.3842	8.0881	5.7617	9.4716	2.2526	9.4227	3.5073	6.8661	0.621	3.9055	7.1215	8.0909	11.0036	9.101	6.284	10.7667
TCGA-A7-A0CD-1	0.905	9.1845	13.0946	9.8185	8.6936	7.3718	9.7414	9.2747	10.2112	11.3534	2.4992	8.5216	4.6686	9.0556	5.2588	7.3895	6.2377	8.1365	9.6852	8.5043	10.4967	8.4478	12.0225	10.7957	10.8644	7.1445	4.377	12.0643	12.3639	8.6037	4.5837	0	1.1134	11.1015	8.1124	6.6549	9.0453	2.5716	9.798	3.3665	3.5199	1.7342	4.1828	7.7011	6.0915	11.601	8.7657	4.3361	8.624
TCGA-A7-A0CE-1	0.7467	9.233	14.2769	10.9437	7.8718	8.3128	8.6685	11.379	10.9209	10.9632	4.6864	8.117	4.0526	9.746	5.8944	11.3281	5.7788	9.1884	11.4299	8.8002	10.0159	8.9707	13.0631	10.5955	10.6558	8.3567	6.34	11.3098	10.4066	7.9804	6.943	1.7541	3.6469	7.8529	7.0502	7.6463	11.1439	2.3414	10.7748	2.4925	2.5226	1.7541	9.6682	8.1135	6.5213	10.8978	8.4351	13.108	9.6317
TCGA-A7-A0CG-1	1.3617	10.3535	12.9886	10.3175	7.8614	8.0377	8.2265	10.3167	10.4634	11.3342	4.0952	8.5188	6.5548	9.3165	6.1759	9.9364	9.5862	7.8244	10.6498	8.6316	7.9373	8.7845	12.3393	11.3412	11.0358	6.0815	8.0906	11.6244	11.3205	7.583	5.465	2.1802	5.9775	10.946	7.535	6.7143	9.4316	1.7462	10.457	3.4139	2.0495	2.5134	4.5706	9.3004	8.796	10.3167	9.0055	4.9277	9.5692
TCGA-A7-A0CH-1	1.2069	9.9754	13.257	10.184	7.6894	8.236	9.1926	11.4968	10.394	11.3839	7.3776	9.0004	5.2172	9.5713	5.927	10.359	10.2177	8.161	10.4785	8.6874	5.3771	8.8639	12.4489	11.1673	11.1614	6.1184	2.9149	11.857	11.466	8.3406	9.3739	0.5222	1.6693	11.4824	6.3443	5.7948	10.1818	2.7376	10.0216	3.0226	3.2151	1.4565	4.3664	7.5385	5.8504	10.9062	9.2748	3.7706	9.0199
TCGA-A7-A0CJ-1	0.4619	9.2259	14.2589	11.6216	8.9066	7.9265	8.8207	11.6085	10.2983	11.6787	4.5634	8.221	5.9574	9.3858	6.6336	7.9243	6.4248	10.0452	10.2739	8.9893	12.185	9.7044	10.6735	10.1141	10.381	8.0712	2.8152	11.2327	11.4099	8.2695	5.0964	1.7068	1.0923	9.7271	6.306	6.7472	8.1307	2.0069	9.3479	3.3495	2.2552	1.3275	4.9277	5.2616	7.3479	11.1429	8.8321	6.4057	9.2177
TCGA-A7-A0D9-1	2.5705	10.687	13.5184	10.9326	6.5362	8.4466	9.6389	11.0787	10.4341	10.9845	7.8705	8.5907	5.0847	9.4873	7.2526	7.7815	6.2387	7.9495	10.8571	8.4191	8.7357	8.7481	12.3547	11.5723	10.915	5.6672	4.3758	11.7332	11.2111	7.8628	6.7987	0.8666	2.4669	11.8097	9.0398	6.3951	10.5653	4.4319	10.6161	4.2002	5.5829	4.5883	4.1602	8.2538	4.9757	11.1784	10.6271	4.538	9.2407
TCGA-A7-A0DA-1	0.4165	9.2966	11.8957	11.2888	7.9266	8.3217	8.3896	11.8693	11.1406	12.0489	6.6399	8.147	5.5806	9.0086	5.856	11.1481	7.8658	9.285	10.1648	8.1956	9.53	10.0959	13.2504	10.7309	11.0049	7.4652	4.3274	10.9549	11.3646	8.4949	2.2269	0	3.4203	11.9806	7.7717	7.7269	11.0554	2.6678	11.649	3.5846	5.9599	2.7419	5.0789	7.958	5.476	10.5126	10.5948	6.6204	10.5234
TCGA-A7-A0DB-1	0	9.6109	13.3115	11.2321	7.5427	8.3141	7.906	12.4734	9.907	12.3559	6.0723	8.5088	6.2426	9.5598	7.8392	9.4792	10.6994	7.6429	11.1447	8.2245	7.5427	8.9699	12.8298	11.1651	10.498	6.2858	4.2774	11.4041	12.7452	8.4499	9.652	0.8208	2.1534	10.6685	6.6855	5.9525	10.0168	2.9813	9.9541	2.9308	3.7703	3.0497	3.7292	8.7526	5.5303	10.4496	9.2396	4.9843	8.8801
TCGA-A7-A0DC-1	1.9059	10.4415	13.4882	10.0239	7.0205	7.4563	10.0469	10.2179	10.2827	11.5752	0.6876	8.975	3.1097	10.3179	4.6765	6.1354	8.944	8.1088	9.7902	8.9767	8.1575	8.7541	11.6509	11.0331	11.2016	5.6482	1.5017	12.0508	11.901	8.5029	6.4892	1.7834	0	8.2645	6.9965	6.9186	10.3981	3.5466	9.4151	3.3768	5.9196	2.829	4.633	6.0516	3.9684	10.7731	9.0164	3.0039	8.9196
TCGA-A7-A13D-1	1.1496	9.1017	12.6651	11.4723	7.6176	8.2577	7.3541	9.9192	9.695	11.655	8.2824	8.4759	4.142	8.4543	7.1501	13.0683	6.2431	10.2841	10.4203	8.4759	9.9161	10.0101	12.7583	10.2808	10.3486	8.4375	2.9829	11.0333	11.287	8.3103	3.4797	0.8579	6.39	11.148	7.9254	7.9422	10.0264	2.8264	10.4724	3.8783	4.074	3.6292	4.8185	8.9746	4.1748	10.3787	9.9935	9.1602	10.0009
TCGA-A7-A13E-1	1.6486	9.2666	13.9722	11.0364	7.7706	8.6356	8.1257	10.8029	9.6893	10.8992	2.3979	8.6708	5.7986	8.6137	8.6285	8.6813	5.7072	10.1063	10.9267	8.7855	10.069	8.6738	12.638	10.9667	10.723	7.1182	4.9492	11.3146	11.1006	7.7012	0.8907	2.276	2.7118	9.5209	6.4473	7.2736	10.2594	1.8328	10.6985	4.8288	3.956	0.513	3.8743	9.0337	7.2776	10.5399	9.3002	5.9852	9.2825
TCGA-A7-A13F-1	0	10.7801	13.2355	11.0846	7.9704	7.6909	8.9544	10.5058	10.0044	10.6893	7.0868	8.8939	6.1636	9.4557	8.7694	7.9727	6.831	9.2466	10.1198	9.0756	12.1428	8.76	13.0375	10.8101	10.3609	8.764	3.9503	10.5613	11.6668	8.508	1.5888	2.0748	0.4871	10.6155	7.2631	6.6351	9.609	2.8925	9.4037	0.8569	3.3557	1.7696	3.7058	7.735	5.1675	10.9875	9.347	5.05	8.8202
TCGA-A7-A13G-1	1.0539	9.4462	13.554	9.3602	7.7493	6.5184	9.7501	13.7648	10.5216	11.2973	6.8864	8.5361	5.0685	9.4556	6.4538	9.7415	11.3445	7.8007	9.5519	8.8472	7.4695	8.8472	13.0565	11.1481	11.1823	5.6351	2.4787	12.2003	11.4215	8.1595	3.4176	1.2298	2.253	11.101	6.4798	5.9434	10.0266	2.9498	10.5129	2.1084	3.2235	1.7746	4.6407	6.6556	3.7985	10.8304	9.2498	4.8704	9.465
TCGA-A7-A13H-1	1.9169	9.3874	12.8189	10.6072	8.7114	7.797	8.5925	12.4195	10.3721	11.0496	4.3529	7.9344	7.3797	8.8589	6.5598	10.317	9.0886	7.8991	10.643	8.1329	7.8501	9.0932	12.0429	9.9453	10.2055	5.7849	7.4615	12.0961	12.2117	7.4756	7.0614	2.1604	5.3786	11.6284	8.3858	6.6475	9.6782	3.051	10.4717	3.0149	4.9469	2.712	4.6803	8.8749	8.3963	10.0604	9.8739	6.6771	10.6114
TCGA-A7-A26E-1	1.3745	9.773	13.1377	9.984	7.0459	8.5324	9.5227	11.2061	10.3914	11.3802	5.5925	8.9161	6.8835	9.7956	5.4257	8.5241	11.2391	7.8175	9.9756	8.8718	6.4822	9.1267	12.3868	12.1324	11.8961	6.6744	4.0118	11.9259	10.9369	5.8664	7.5353	0.3397	2.6575	10.3144	6.6092	6.495	10.0305	2.6575	10.7284	3.8027	1.7609	1.8697	4.8909	7.4611	6.0568	11.0056	9.461	5.5109	8.1524
TCGA-A7-A26F-1	1.2816	9.8403	12.4655	9.9865	7.5491	9.5657	9.1478	9.6947	10.0692	10.4733	5.4095	8.452	5.9993	8.5798	5.9785	11.4287	6.9988	9.5031	10.513	9.2043	9.0846	9.9896	11.8972	9.9518	11.1658	8.2109	8.6483	10.2958	9.6201	8.1419	8.7723	2.8953	3.5229	11.1859	7.0799	8.0998	9.7875	2.9408	10.8022	2.5669	1.7592	1.7592	4.5788	9.1002	6.9744	11.0107	8.9808	2.7997	9.8118
TCGA-A7-A26G-1	1.4021	10.8382	12.9153	11.0807	8.5156	9.9132	9.6687	9.1442	10.2235	10.5597	7.8414	8.3007	6.5768	9.4348	7.411	10.4388	10.1254	8.7298	9.715	9.2984	9.3245	9.2615	11.5011	11.072	11.5524	7.4769	9.1869	12.4009	9.7821	8.8571	2.0042	7.441	5.6202	10.2536	6.9342	7.8379	9.1484	1.0671	10.2985	3.2626	1.4021	1.7925	4.4468	8.3193	8.1954	11.2809	8.7502	7.488	9.1309
TCGA-A7-A26H-1	0.8345	8.7785	13.0933	10.2724	8.1191	7.7852	10.0599	11.9442	10.911	11.3738	6.8136	8.8282	5.4875	9.3686	5.5606	9.0583	8.1325	8.7349	9.3427	8.9619	6.9232	8.952	12.2246	10.5133	12.1241	7.1283	6.1386	11.59	11.3817	8.5188	4.5992	0.3347	4.3263	11.9654	6.738	6.0447	9.4118	2.9613	10.3876	2.9834	5.2309	1.8524	4.8807	7.8953	7.6734	10.9018	9.2487	5.1161	8.8779
TCGA-A7-A26I-1	1.4113	9.412	13.3569	11.476	8.1994	8.9425	8.3436	9.6073	10.1675	10.8401	7.4166	8.7868	7.1562	9.1901	6.2879	8.9873	8.198	10.5234	10.1634	9.0705	9.8209	9.4507	12.2814	11.04	10.9202	8.481	5.8015	11.2978	10.5948	8.3525	4.9484	0.8718	1.2528	10.7153	6.9871	8.2683	9.8116	2.9847	10.2396	2.1237	2.7076	1.9131	4.6792	8.9302	4.8687	11.4138	9.2398	8.7695	10.1285
TCGA-A7-A26J-1	2.6009	9.1502	12.635	9.995	8.1056	8.3479	10.3062	10.5617	10.5138	10.6314	3.2394	8.435	5.8189	8.5369	5.8417	8.7668	9.6531	8.7195	9.7226	8.6764	9.541	9.0963	12.5718	11.358	11.8717	7.8811	4.6231	11.6906	10.7706	8.0127	6.4358	2.8465	1.7012	11.1407	6.4311	5.8959	10.4239	4.8792	10.1152	2.818	1.5706	1.427	3.859	7.0493	5.8403	11.2896	8.9172	5.3565	8.8685
TCGA-A7-A2KD-1	6.0986	8.7461	11.8136	10.1995	8.2876	8.7362	10.0517	10.7808	10.1038	10.882	3.171	8.6147	5.3867	9.5876	6.9826	9.9216	6.8248	7.9488	10.159	8.7479	10.1647	9.0308	11.7249	10.4954	10.8383	7.9519	6.4596	11.2699	10.6127	7.6994	8.593	1.9767	4.0886	9.2534	7.2536	5.3958	9.2439	3.4779	9.8641	3.2541	2.7235	1.3793	4.0191	7.3369	7.5326	10.6291	9.111	4.4823	9.2203
TCGA-A7-A3IY-1	2.0509	8.7196	13.5929	10.8732	8.2068	7.9417	8.6132	12.2117	10.2593	12.0781	3.2301	8.951	6.5316	10.2061	7.0469	9.5897	10.0423	8.1153	10.3517	8.6845	6.5956	8.8322	12.5224	9.4951	10.0288	5.641	2.9975	10.7062	12.2744	7.6037	9.1326	1.0341	2.4701	10.4948	8.587	7.0173	9.6876	2.72	9.9082	1.0537	4.41	3.3828	7.8595	8.4057	6.4242	10.4555	9.8477	4.41	9.8066
TCGA-A7-A3IZ-1	3.6445	10.3099	13.2504	10.3797	7.4947	7.8818	9.6006	10.796	10.6629	11.1325	1.5996	8.827	6.2375	8.7987	6.3702	7.1544	8.7666	8.6859	9.4177	8.3025	8.1476	8.9236	11.6904	11.2312	11.83	7.7059	2.5205	12.207	12.6056	8.5163	5.2692	0	1.2349	7.9952	7.9952	6.6314	10.4536	3.1893	10.0283	3.1623	6.1576	4.2937	7.4083	7.3285	5.9443	10.7286	9.4184	3.5643	9.4716
TCGA-A7-A3J0-1	0.3314	9.7993	13.1309	10.1809	7.9607	7.8777	8.5841	12.13	10.1373	10.9022	9.5577	8.3582	5.7872	8.6482	6.9176	10.2666	10.1193	8.4622	10.187	8.7555	8.2931	8.0784	13.6008	10.6448	10.783	6.5578	5.6967	11.925	12.3085	7.9059	5.0675	1.6162	7.6143	13.4629	7.3637	6.2699	10.5583	2.0351	10.7595	2.7919	5.403	2.3593	9.8715	6.9126	7.9874	10.8432	9.5895	3.4685	10.7876
TCGA-A7-A3J1-1	2.1283	9.1445	12.7614	10.5314	8.4182	7.7429	9.2186	11.0274	10.3249	10.916	6.1661	7.8683	7.7253	8.4442	6.1793	9.7295	9.9864	8.4709	10.6192	8.7386	8.26	8.3917	13.009	10.671	10.4808	6.8042	7.9955	12.3667	12.1606	8.1231	6.4276	1.8455	6.6225	11.33	7.6967	6.2956	10.3697	3.6928	10.6694	3.4776	7.3702	4.0499	5.2709	9.1212	9.2028	10.2692	9.4486	3.6928	10.3893
TCGA-A7-A3RF-1	4.5724	9.92	13.8955	11.4928	8.1738	7.4243	8.4266	12.8691	9.8753	11.385	10.7492	8.4886	5.3861	9.0036	7.9369	8.6622	10.6111	7.8493	10.5344	8.8387	7.7319	7.4994	12.9841	9.9416	9.9665	4.71	3.0847	11.9698	13.1094	7.1376	6.0288	2.2454	0	14.258	8.5774	5.9595	10.3794	4.613	9.9401	2.7408	3.7641	2.4389	9.4742	7.5863	5.5832	10.149	10.1983	3.1414	10.5469
TCGA-A7-A425-1	2.4075	8.4279	12.7203	11.1967	8.2039	6.8997	8.1998	13.0139	9.8037	11.1886	4.8751	7.4094	7.214	9.4629	5.5141	9.4152	7.9174	8.0006	11.1687	7.5403	7.9555	8.5447	12.8792	10.1677	9.653	6.2063	5.389	11.6578	12.837	6.9382	6.5201	1.284	3.7224	9.3799	8.1077	5.473	9.4688	3.8713	10.0569	3.2539	5.2188	3.9404	4.561	9.3025	6.0895	9.2032	10.0944	6.6597	10.459
TCGA-A7-A426-1	2.9878	8.8287	12.9632	10.5237	7.6841	7.8249	8.64	12.6383	10.0567	11.3064	5.7906	7.7432	5.8611	8.5639	6.4785	9.562	7.9834	7.9531	10.6219	8.319	7.6704	9.1633	12.5245	9.8516	9.9496	5.9544	7.6306	12.0199	12.9868	6.8625	4.0226	1.5564	4.667	10.0713	9.3979	6.4832	9.5058	5.0396	10.3717	3.738	4.6981	3.9725	5.477	9.6958	8.1659	9.6557	10.2429	6.8277	10.5546
TCGA-A7-A4SA-1	4.178	10.1744	12.123	11.1428	8.2181	7.5333	8.7913	13.0871	10.4642	11.5201	6.3784	8.2341	6.6873	8.8262	6.8063	10.2908	8.7395	8.5273	9.6295	8.3508	9.9981	8.523	11.7159	10.1459	10.1653	6.5152	7.0048	11.0301	12.2756	7.1576	4.1333	2.2814	5.308	9.8105	7.5757	5.6624	9.1708	4.8917	10.1254	2.9474	5.4422	1.681	4.3042	7.9867	9.4837	10.4597	9.5877	6.8479	10.5297
TCGA-A7-A4SB-1	1.7202	9.4172	11.9298	10.7822	8.192	8.2556	8.999	10.6607	10.099	10.6166	4.1405	7.6892	4.9464	8.7978	6.9268	8.9793	9.3427	7.7248	10.06	8.3875	9.0806	8.7076	12.6326	10.427	10.6107	7.1157	5.9091	11.5684	11.9799	7.1216	3.4266	0	1.1026	11.3719	8.2745	6.9039	9.5644	3.5729	10.8484	4.9579	8.0679	2.1513	4.7756	8.5837	6.4906	10.4934	10.3047	6.2617	9.6606
TCGA-A7-A4SC-1	1.9566	9.4678	13.0332	10.2277	7.9821	7.5211	8.6711	10.3677	10.4591	11.1637	4.3641	7.6836	7.1281	9.007	6.7578	8.7704	11.2254	7.9919	10.1161	8.6285	8.167	8.167	12.5931	10.3378	10.6267	5.9155	6.4407	11.877	11.9769	7.413	8.2836	4.099	3.7738	12.9695	8.336	5.4667	9.2031	3.1808	10.145	4.0735	4.281	2.4881	5.3695	8.0114	8.394	10.4184	9.936	5.6925	10.2795
TCGA-A7-A4SD-1	3.4529	9.9064	13.2427	11.1295	9.0138	8.2828	8.1099	11.0666	9.7494	10.6564	5.1223	8.2455	6.9117	9.0068	6.975	10.6052	6.8067	9.1118	10.6863	8.3937	9.7241	9.2817	12.5022	11.0786	10.7827	8.2943	10.0255	11.3572	10.6789	8.6385	2.8012	4.0807	7.236	10.004	7.0961	7.3937	9.955	3.3858	10.6811	2.7218	2.579	2.1643	4.1631	8.8876	8.9397	10.209	9.9672	8.4847	11.044
TCGA-A7-A4SE-1	3.6703	8.8628	13.4057	10.4409	7.8142	8.6644	8.3245	10.9935	11.4971	10.7151	6.7516	8.274	6.2715	8.5174	7.0059	10.2629	6.2383	9.1217	10.9167	8.7015	10.0254	9.3528	13.1255	10.1873	10.7824	8.2849	4.8364	10.2814	11.366	7.9573	6.7595	1.7426	6.7358	10.0066	8.9475	7.6554	10.3869	3.6023	10.8518	3.9656	4.8364	5.4341	4.7447	8.6872	5.9679	10.3748	9.4874	5.004	10.2936
TCGA-A7-A4SF-1	0.6392	9.741	12.8012	11.9306	8.3855	7.7637	9.1317	12.6904	8.8096	11.1662	3.3893	7.7748	5.1065	9.6578	7.5764	8.7879	7.9703	9.1639	11.3014	8.6405	6.1435	8.564	12.8886	10.2425	9.7697	7.0446	6.2424	10.6918	11.4454	7.0076	5.4753	3.227	5.197	11.4623	8.9447	2.9431	9.6337	3.3893	9.3688	2.4752	4.5074	1.0807	3.789	7.326	6.9567	9.6707	9.6347	3.227	9.8391
TCGA-A7-A56D-1	2.5041	6.7701	12.9882	12.1623	7.3208	7.028	6.4151	15.2176	9.6476	12.9623	7.9658	5.2113	4.4392	10.5114	5.8516	12.3958	9.9556	7.4365	11.3074	6.6313	6.1104	7.5281	12.2582	8.424	9.0485	5.9638	6.8805	9.6714	13.81	5.8681	4.7207	1.2235	3.7022	10.0845	9.176	5.4722	9.4688	3.6263	9.4456	0.7663	3.9087	3.6263	3.6263	8.7557	5.3358	9.1643	10.0386	9.6761	10.4773
TCGA-A7-A5ZV-1	0	9.1193	12.0244	11.3018	6.6234	8.5232	8.2481	11.9076	9.7916	11.8892	4.7874	7.0873	6.9009	9.1852	6.8899	9.2955	10.7908	8.4906	10.2181	7.7107	9.6105	8.8627	11.9136	8.5841	9.614	7.7238	2.8752	9.3497	11.2901	7.2035	6.4565	0.7081	3.5574	8.9373	7.4895	6.5858	9.7348	4.4537	9.9321	4.3584	6.669	2.6016	2.9947	9.7887	7.5542	10.0566	9.8816	6.0641	10.537
TCGA-A7-A5ZW-1	0	9.2857	13.3449	10.2611	7.7449	8.7264	8.972	11.6617	9.9453	11.5173	3.8026	8.5434	5.735	9.6007	5.574	10.0236	8.7461	8.289	10.4599	8.3515	8.3904	9.1067	11.9863	10.484	10.4095	4.3368	5.4408	11.2542	11.9459	7.9826	8.1954	2.045	3.2459	11.4958	8.0228	7.314	9.5431	3.1032	10.2184	2.3557	4.0943	2.669	4.0943	8.5084	7.7599	10.6314	9.4696	5.8843	9.7549
TCGA-A7-A5ZX-1	1.7888	8.9185	13.1209	10.3327	7.9141	8.6185	9.0646	12.431	10.0018	11.2903	5.771	8.0716	5.2569	8.9415	5.3391	8.8395	8.8638	8.136	10.3012	8.5174	8.1042	9.2783	11.6124	10.2852	10.8834	3.3801	7.0879	11.9965	12.639	7.4163	6.2841	1.3988	2.4598	10.8822	8.4715	6.8629	9.2544	4.2483	10.3648	2.588	4.3386	3.4358	5.2569	7.9834	6.4754	10.0714	9.7508	8.2567	9.8799
TCGA-A7-A6VV-1	1.3183	9.4203	12.6859	11.0427	7.5752	8.2259	7.543	12.0053	10.6331	11.283	5.8521	8.3777	6.8254	8.8265	7.3267	10.8605	7.6629	9.2189	10.4891	8.6064	7.4637	9.1767	13.2136	10.4778	10.509	8.2927	6.9613	11.9111	11.8734	8.1482	1.8536	1.0843	4.9829	10.7625	8.7868	7.2396	9.4242	3.6527	10.1801	2.813	4.0278	2.3527	5.6736	8.9118	6.0602	10.1281	9.9657	12.9022	10.0812
TCGA-A7-A6VW-1	2.6039	7.981	13.2234	11.9996	8.0853	7.3453	6.7998	11.0834	10.2603	11.5878	5.7075	7.6572	5.228	10.8575	7.2705	12.6787	5.2456	9.4871	11.3333	8.3592	8.5094	9.353	12.0758	9.2308	9.5493	7.8941	5.5458	9.9	12.9946	7.0906	1.7263	1.9148	6.8169	11.7116	6.781	6.3703	9.1638	4.317	9.2947	2.4044	5.887	3.0683	2.6039	8.1472	5.228	9.6732	10.3437	3.2888	11.1173
TCGA-A7-A6VX-1	1.1935	8.4307	12.908	10.4826	8.1062	7.3349	8.0836	11.3823	10.8395	11.6918	4.4608	8.6864	5.8379	10.4675	6.8194	8.9594	11.3528	7.1685	10.0721	8.7337	9.1014	8.7625	12.2171	10.1124	10.7969	6.8143	2.5158	11.2388	11.6229	9.0509	6.5228	2.6201	1.4415	12.6089	7.6003	5.5115	9.6412	4.2815	10.2473	2.8683	3.4419	1.8375	3.6034	7.2722	6.0583	10.095	9.1973	4.1482	10.0033
TCGA-A7-A6VY-1	3.857	9.3632	12.5012	11.1645	8.9092	8.1371	7.2153	11.0134	10.1448	10.7281	9.5815	8.0681	7.9358	8.2348	7.6634	10.7092	7.3354	9.3571	11.0047	8.4598	10.4821	8.5072	12.046	9.5405	9.9651	8.1859	9.5196	11.1009	11.4111	7.8235	2.3648	2.9207	4.8063	9.4247	7.8733	7.7628	9.7086	3.6736	9.6912	2.577	5.0366	1.4486	2.9851	8.9236	7.6305	9.8505	9.1911	5.3251	10.5475
TCGA-A8-A06N-1	4.2402	10.2009	13.0113	10.1497	8.3217	7.5739	9.9927	8.0291	9.7679	11.2559	0	8.7752	4.7011	8.5411	5.53	6.6977	8.4598	7.6534	10.9856	8.0874	9.0688	9.2554	10.9026	11.0119	11.2377	6.4437	2.359	12.241	11.397	7.8527	0.5449	0	0.7557	9.3507	5.3387	6.5606	9.8455	2.9363	9.7652	2.1756	4.8916	0.5449	3.5305	5.7178	5.7673	11.0586	9.3917	1.616	9.6994
TCGA-A8-A06O-1	1.2386	8.5478	13.3319	10.693	7.6056	7.9108	8.8258	10.5962	10.4867	11.0932	3.4407	9.0763	6.4874	9.2651	6.6415	8.6757	8.7942	9.1289	10.2884	8.3365	8.0726	8.3931	11.6902	10.2607	10.9189	8.2602	6.7514	12.1288	11.9095	8.1209	1.8951	1.0142	4.3488	11.5265	7.6887	5.9743	10.0212	3.8336	9.994	3.3808	5.2881	1.4328	4.5919	7.4488	6.9229	11.2288	9.4573	3.5702	8.8226
TCGA-A8-A06P-1	1.2153	9.3185	13.3272	11.0092	8.3334	7.6315	8.473	12.7975	10.3542	11.6771	5.7157	8.8014	7.3005	9.1314	6.4605	9.8455	8.4993	7.8824	10.3557	8.2761	8.2164	8.4552	12.7638	10.5386	10.0784	5.3571	6.6459	11.7135	11.4267	7.7907	6.2293	1.2153	2.9278	10.0943	9.8056	6.4849	10.3414	2.8637	10.4545	2.7039	2.5746	1.8654	4.7606	9.11	6.0466	10.537	9.4934	6.3453	9.6041
TCGA-A8-A06Q-1	0	9.3875	13.9988	10.8299	7.4227	7.9472	10.2289	11.2093	10.1431	11.4058	2.0112	9.9323	5.4131	10.3989	7.094	6.9562	10.4217	9.0987	10.8636	8.726	8.9182	9.3038	13.1068	10.6442	10.2653	8.6889	4.509	11.383	11.5406	8.6299	6.8705	1.0719	1.5504	12.9811	3.0294	7.4683	10.4246	4.3813	9.8549	2.2337	1.0719	0.3512	3.6523	6.0085	5.0062	11.2934	9.8498	4.3229	8.9223
TCGA-A8-A06R-1	1.9603	8.122	12.5151	10.9687	7.9618	8.5962	9.0883	13.3119	9.48	11.3741	4.6563	8.5827	8.3144	10.0868	6.8442	10.6951	7.7601	8.0312	10.0699	8.4398	8.4828	9.828	12.1539	10.6808	10.7601	6.9317	8.68	11.329	11.6893	8.5608	5.0517	1.9603	2.4161	9.0204	7.915	6.2026	9.4415	4.6143	9.6558	4.7302	3.5213	1.8197	3.9161	8.3013	6.4313	10.4888	9.5153	5.6483	9.3277
TCGA-A8-A06T-1	0.3414	10.3684	13.7843	11.3603	9.2884	7.7074	9.6027	11.4924	10.0614	11.6055	5.7152	8.8505	4.7779	9.8954	6.9238	9.7197	9.175	9.4408	10.4098	7.9132	8.3271	9.0115	12.6985	10.9694	10.1321	6.8084	6.0879	11.6354	11.0179	8.838	2.6025	1.649	4.1117	11.1508	6.7014	5.2422	10.5765	3.7884	8.9957	2.8619	4.6457	1.8759	4.3757	7.5723	7.9354	11.0983	9.9668	1.9772	8.3259
TCGA-A8-A06U-1	1.7371	8.3935	11.7394	10.0479	9.1813	6.548	8.3702	9.6444	9.4129	11.6719	4.0495	8.1206	5.8527	9.5015	5.8147	10.1263	9.5629	9.5769	10.1921	8.6636	10.4123	8.0269	11.8652	10.1423	10.6723	6.3897	6.8548	10.8093	10.9453	7.894	5.2753	1.1156	2.6883	10.7326	7.3945	7.0195	9.956	3.1966	9.3106	1.7488	2.2897	2.2897	3.944	6.9889	7.6809	11.1528	9.116	7.6699	8.6158
TCGA-A8-A06X-1	1.5787	9.183	13.767	10.8595	8.1302	7.2481	9.1047	11.1659	10.9963	10.7522	2.4518	9.37	4.9452	9.9236	5.619	8.7305	6.5453	9.9772	10.8521	8.7389	10.5808	9.0741	12.3541	10.2404	10.8989	7.7589	5.0353	11.0459	11.1637	8.357	2.7994	4.7724	2.8988	12.2516	7.4866	5.9566	9.9405	2.7994	12.5938	3.2659	4.5456	1.5787	4.3487	7.8204	7.8456	10.2492	9.905	1.3163	9.2563
TCGA-A8-A06Y-1	0	9.9268	12.721	10.9956	9.5996	7.9888	8.7541	11.6862	9.0403	11.9217	3.0072	7.4811	2.4739	9.679	6.7439	9.453	5.0575	8.1657	10.5292	8.5281	8.886	8.117	12.3446	10.5584	10.4125	5.1613	1.165	11.3272	11.7719	8.0487	3.7015	6.9051	0.8704	11.3813	7.3842	6.7472	10.5002	2.5776	10.1832	2.965	5.8094	1.9631	5.5279	7.0609	4.1682	10.8027	8.8936	4.2954	9.6293
TCGA-A8-A06Z-1	1.0095	9.309	13.3617	11.1245	6.787	7.56	9.1836	13.1129	9.3566	11.464	1.1805	7.9496	5.1165	9.4551	6.63	7.3066	10.9637	8.109	10.5205	8.109	9.4389	9.2573	8.8471	10.114	10.2134	7.352	1.4716	12.5445	11.527	8.5648	7.1635	0.5913	0.3257	11.3634	6.6224	6.2036	9.2454	2.6008	9.8928	1.2013	1.9208	2.102	6.445	5.7465	3.4095	11.3531	9.1157	3.339	8.4619
TCGA-A8-A075-1	3.9394	8.1781	13.0744	10.1604	8.0395	7.5112	8.5288	12.933	9.6831	11.2025	6.5303	8.4507	7.8236	8.795	6.2006	9.7549	9.1594	9.2412	10.1819	7.8029	9.3258	9.2539	12.3242	10.9888	10.9998	7.8596	8.8961	11.1138	11.4658	8.0177	2.1971	2.6732	4.0372	10.9735	6.674	6.1626	9.6635	3.8345	9.9162	3.7738	2.4067	2.0796	3.3677	8.1383	8.0512	10.2528	9.6339	5.3505	10.8208
TCGA-A8-A076-1	1.135	9.5951	12.2459	10.6454	8.1658	7.4736	9.1209	12.1769	9.5324	11.9296	4.1973	8.3635	6.6608	9.32	5.3758	9.1835	8.197	8.6777	10.304	8.8587	9.7772	9.6238	12.2712	11.2502	10.5962	7.599	5.9819	10.861	11.3202	7.9297	1.135	2.1008	2.4556	9.9996	7.8975	5.9191	9.877	2.2891	9.7323	1.4994	2.198	1.135	3.3178	7.7768	6.4499	12.4649	8.9356	4.1973	9.6385
TCGA-A8-A079-1	0.7465	8.4372	13.3888	10.6337	7.8732	6.8731	8.402	11.9719	10.2516	11.9202	2.9592	8.7572	6.9223	8.483	7.1538	8.4734	9.8395	8.5896	10.4569	8.8722	8.6247	9.1417	12.6091	10.6786	10.4935	8.696	7.0235	11.1252	11.5639	8.2068	7.2934	1.6007	2.9592	11.0746	8.1648	5.357	10.6004	5.3806	9.2943	1.2688	5.9775	2.241	3.9918	6.2263	6.3691	9.7945	9.3059	5.345	9.6572
TCGA-A8-A07B-1	0	8.591	13.299	9.9126	6.9492	8.3912	8.0927	11.2176	9.3009	10.9301	4.5743	8.816	6.5543	9.0526	6.0559	9.4356	11.5138	9.1177	10.1306	8.27	7.5137	8.6529	11.3677	11.175	11.2026	7.2348	2.6021	11.1897	10.9943	7.898	9.1716	0	0.8839	14.2234	5.6926	5.6201	8.965	0.8839	9.2578	0	6.404	1.4279	4.8099	7.4662	6.0463	11.6199	8.6223	0	9.4143
TCGA-A8-A07C-1	1.6451	8.7093	13.1344	10.7032	8.9045	8.701	8.8533	8.9548	9.5875	10.7405	1.6451	9.4037	6.4101	9.2547	4.4939	9.468	8.2589	8.5309	10.114	9.8532	9.676	9.9078	10.3053	10.8054	12.6931	8.9571	7.9312	11.4475	10.2383	8.6834	1.5169	0.6153	4.6402	10.0043	5.5302	7.9822	9.864	2.0675	11.53	5.1184	1.0453	1.9729	5.6343	8.2948	7.8014	11.9364	8.2886	8.9975	9.3612
TCGA-A8-A07E-1	1.4432	9.35	13.1837	10.3662	7.4482	7.8415	8.6252	12.1113	10.6507	11.1841	6.2493	8.8758	6.3591	9.3069	6.1594	10.354	9.372	7.8718	10.287	8.0984	8.1733	9.0988	12.5506	11.4461	10.819	7.237	4.2518	11.6952	11.7236	7.9136	7.422	0.6536	3.9647	9.8747	8.1847	7.0312	9.6758	3.1736	10.7512	2.3011	2.8686	1.5877	4.2734	9.1158	8.2541	10.4434	9.1901	5.9944	9.3487
TCGA-A8-A07F-1	0.6343	9.7485	12.5458	10.4166	8.8657	8.5533	9.4529	10.3211	9.9536	10.3779	4.7073	8.2486	6.2127	9.7448	5.2638	9.5153	8.1257	8.825	11.0044	9.0453	9.0625	8.7493	12.7238	11.1073	11.3906	6.8354	4.8384	11.2627	10.5445	7.6641	6.1183	0.8705	2.1982	10.733	6.9526	5.4158	10.368	2.1087	9.8586	3.3307	1.0734	1.5522	4.4029	6.738	7.6202	10.7165	8.5638	3.6229	9.3951
TCGA-A8-A07G-1	0	8.9677	12.7044	10.5257	8.3572	8.0762	8.8874	11.8384	10.3085	11.7089	5.3877	9.0466	5.686	9.9736	4.8435	10.4928	9.924	8.4451	10.1188	8.1461	7.9557	8.3663	12.8439	10.3194	10.8481	6.3704	6.8923	10.891	11.212	8.4747	8.0633	1.442	4.8995	11.8658	7.0237	7.3646	9.9352	2.0323	9.9647	2.0635	3.4081	2.538	4.4784	8.8416	7.5184	11.3735	8.8416	4.7042	8.6903
TCGA-A8-A07I-1	1.2159	9.0835	12.684	10.2047	8.589	6.7687	9.3416	10.0531	10.3032	11.3315	2.9287	8.594	6.9234	8.9276	5.6804	9.2947	9.2536	8.5437	9.8246	8.6895	8.5973	8.2705	12.0183	11.5121	11.0979	8.5162	7.7384	11.6507	11.2138	8.1001	4.8906	0.5271	3.7384	9.5194	6.9442	6.4931	9.5055	2.1788	10.8591	2.5626	2.6534	0.9122	3.5879	7.3667	6.9698	10.1135	9.6978	5.4374	9.116
TCGA-A8-A07J-1	0	9.2409	13.2427	10.855	9.1515	8.3376	8.8045	11.6474	10.2935	11.375	2.9819	8.7458	7.0705	8.9244	6.1059	10.0888	11.5296	7.5947	10.2495	8.2044	7.2513	9.0042	12.7384	10.2275	9.9795	5.4823	4.928	11.8884	11.399	8.8284	9.613	0.546	4.4397	8.5788	7.2337	6.6947	9.8856	2.0773	10.3556	1.7622	2.8954	1.9108	3.4752	8.6182	7.0203	10.6592	9.1906	6.2736	9.2626
TCGA-A8-A07L-1	2.9734	9.1922	13.164	10.794	8.1466	7.8727	8.7745	10.2165	10.1829	10.4725	4.8459	8.2655	5.4428	9.2751	5.376	8.1997	8.228	8.4106	10.5762	8.4535	8.8505	8.176	12.129	10.6025	10.0327	9.2297	3.4054	11.0038	10.9461	8.5893	4.5826	4.9131	0.7531	10.5504	9.2735	6.6689	10.106	2.6184	9.5926	1.2579	5.2869	2.4476	3.5809	7.1129	6.216	10.6019	9.5543	4.6823	9.2207
TCGA-A8-A07O-1	4.0488	8.1658	12.977	10.9209	6.6735	8.4659	8.6029	9.8365	9.9745	10.5215	6.8522	9.2424	5.5096	8.795	8.8284	11.7235	7.1783	9.6151	10.8524	9.0829	10.0558	9.677	11.2149	10.9309	11.1244	8.5303	4.5129	11.0553	11.3013	8.6955	1.135	1.135	6.1432	11.1762	6.445	6.1853	9.0119	2.9778	9.4923	2.0391	1.3192	0.9238	5.1082	7.6079	6.9356	11.4921	8.341	1.7623	10.4909
TCGA-A8-A07P-1	1.0262	10.1893	13.9693	11.4249	7.8761	8.5221	8.2231	12.0635	9.8106	11.9303	3.1047	8.5302	5.909	10.007	6.9526	9.1437	9.049	7.5985	10.2409	8.0309	9.0089	8.9149	11.8254	10.6459	10.8863	6.3428	2.7812	11.4343	12.5445	7.9646	5.6054	1.7735	3.5067	11.6835	7.3914	5.7421	9.5603	3.2688	9.2134	2.1711	3.4621	0.758	5.5848	7.1354	6.3672	11.3934	8.7124	2.3636	8.9149
TCGA-A8-A07R-1	1.766	7.6631	13.7048	10.9693	7.9489	8.165	8.6152	8.5494	11.096	11.6455	4.8385	9.185	5.4268	8.5971	6.359	11.0161	4.6444	9.6208	10.1638	9.0436	9.5601	9.1257	12.6231	10.5609	10.8533	8.0455	7.6864	10.8761	11.1692	7.7601	5.1257	3.138	1.6326	11.4702	4.8536	6.1904	9.6974	0.9263	10.835	3.7523	0.6783	1.1378	3.917	6.7568	4.2022	11.1528	9.1827	9.6318	10.4532
TCGA-A8-A07S-1	1.7411	8.9118	13.5042	10.5656	8.2121	7.2789	8.9542	11.9026	11.4442	11.6431	2.8796	8.4096	5.0501	8.6854	5.67	8.6267	12.2192	8.5681	10.1862	9.2951	8.6279	8.5921	13.2302	11.031	10.0546	7.0208	3.0052	12.0219	11.5342	7.9027	6.1143	0	1.003	12.2521	7.3248	6.1351	9.9322	3.0641	10.0218	1.0197	2.12	1.003	5.2537	6.9639	4.6105	10.6706	9.1741	3.2783	8.8916
TCGA-A8-A07U-1	5.7057	8.9428	12.9762	11.0055	8.7419	8.1093	8.1197	10.388	10.93	10.3987	6.0132	7.9078	7.4243	8.8952	5.7385	11.6881	7.1062	11.2166	9.991	8.8521	9.4579	8.918	12.1913	10.5686	10.9125	8.6729	11.0063	11.0961	10.4598	8.0712	2.2014	3.0354	7.2496	11.0889	7.068	7.4277	10.0747	3.1697	10.138	3.055	2.9632	2.7222	4.3921	8.4892	9.1571	10.7933	9.3656	1.1374	10.3767
TCGA-A8-A07W-1	6.8346	8.6772	12.5081	10.7948	8.4245	7.6952	8.5541	11.2468	9.9508	11.0327	5.359	8.7557	7.2535	9.7824	6.3768	9.1608	7.5608	8.8777	10.166	7.7366	8.7663	8.6259	12.5803	10.6982	10.0545	8.3839	4.5778	11.8733	11.0893	8.5582	7.3295	2.5278	2.1685	11.5634	9.411	6.1219	10.3228	5.0761	9.8153	1.3987	4.2324	0.966	3.2114	7.1148	6.3357	10.9992	9.3207	6.1673	9.4832
TCGA-A8-A07Z-1	2.4388	10.4301	13.5259	11.4349	7.9663	7.4866	7.9526	12.0057	10.1762	11.3981	4.9063	8.5313	6.2512	9.8658	7.8737	10.2042	6.7951	8.4646	11.3162	7.8359	8.5351	8.011	12.363	9.9499	9.7541	6.4748	3.5618	11.8589	12.3512	7.1144	3.9763	5.4671	4.2614	9.5672	8.0301	5.5451	9.7797	2.3017	9.5071	1.3464	4.7036	2.3017	3.6206	7.5591	6.8204	10.1744	8.926	2.9779	10.2613
TCGA-A8-A081-1	1.0288	9.3624	12.894	10.4963	8.739	8.5346	9.1048	10.9495	9.6569	11.0105	3.004	8.6549	4.962	9.4863	6.5523	9.8583	9.3521	9.6386	9.8518	9.1444	6.2161	9.4827	11.3367	11.0901	10.8818	9.7089	7.8348	11.5819	11.3855	9.5637	7.5744	6.1752	4.713	12.2443	5.4904	4.0759	10.1163	3.3733	9.8973	2.7874	2.2931	1.0288	5.6925	7.0367	9.4018	11.2493	8.48	1.3564	10.122
TCGA-A8-A082-1	3.8278	9.5687	13.6315	10.5997	7.3273	7.1231	9.1909	11.9077	9.7908	10.9616	3.6554	9.1784	6.2133	8.6242	7.3838	7.6073	9.7606	8.4943	10.267	8.9087	8.1033	8.5022	12.741	10.9645	10.1859	7.7983	1.1375	11.9919	11.4716	7.7184	3.1699	0	0	11.5176	6.9565	6.0661	10.41	5.0959	10.2576	2.1124	5.4128	1.926	3.9449	6.354	4.7115	10.4551	9.5973	2.2016	10.9202
TCGA-A8-A083-1	3.5096	8.7406	13.5973	9.6656	7.9573	6.4975	8.9775	12.4006	9.9825	11.3585	1.4948	8.731	6.1471	9.8777	5.0071	9.1405	12.3397	7.5427	9.9115	8.6586	7.8014	8.7459	12.6545	10.4889	11.0782	4.3923	1.6219	12.0337	11.9923	8.0222	4.9359	0	0.3331	7.4706	7.1369	6.4252	9.7646	3.0484	10.0757	2.7371	3.6654	3.8326	3.779	7.2396	4.4789	10.7297	9.1399	1.9475	9.159
TCGA-A8-A084-1	6.2262	10.137	12.5819	10.4253	7.9594	7.2897	8.5049	12.9488	9.5731	11.2714	6.0936	7.7628	4.0752	9.0299	6.3424	5.691	8.8769	9.1536	10.7553	8.8565	8.0506	8.9997	12.1593	11.3634	11.2314	7.6423	3.1268	11.8458	11.5072	7.8905	1.1112	0	1.5527	11.145	6.945	4.9972	9.3199	3.4153	10.2581	2.6209	3.6106	2.3934	3.4666	5.8639	3.8615	9.7468	8.6302	5.6693	9.6214
TCGA-A8-A085-1	0.9761	9.6075	13.0333	10.8132	7.1347	7.4972	9.0352	9.5323	10.1415	11.0279	2.484	8.7252	4.4776	9.3308	6.8493	7.9938	9.5959	8.7642	10.7251	8.5323	9.8018	9.2807	12.0567	10.5554	10.0527	8.1917	2.3535	12.0187	11.282	8.4815	0.9761	5.2841	0	10.8119	7.6647	5.1529	9.4434	3.5997	9.8949	2.5728	2.545	1.9641	4.5539	7.0022	0	11.1588	9.1844	5.293	9.0268
TCGA-A8-A086-1	0.3923	9.1771	13.3423	10.3865	7.7675	8.364	8.9693	10.7473	10.4772	11.5986	6.34	9.1019	6.3621	9.8724	6.8077	9.2276	8.2172	7.977	10.4664	8.6973	8.832	8.7338	11.7622	10.5939	10.9547	6.5757	4.2096	11.6512	12.0785	8.1473	6.7864	0.9543	0.3923	11.2755	7.3642	6.5518	9.4971	3.8518	9.7609	2.7596	7.5197	1.3576	4.4137	7.5728	6.1813	11.0191	9.0995	4.5738	8.9813
TCGA-A8-A08A-1	1.0603	9.6436	13.532	10.8786	7.8182	7.4868	8.2471	12.0014	10.238	11.5205	7.0081	8.7278	6.5709	9.8968	7.4368	9.9844	9.9839	7.2502	10.9056	8.6004	5.0996	8.394	13.1412	10.4273	10.3681	5.6183	3.4288	11.6765	12.5815	7.7925	8.9562	1.4901	2.8381	11.3037	7.1691	5.5419	10.0835	3.4765	10.135	2.0167	3.3284	1.9614	3.4288	6.9586	5.5419	10.4009	9.434	2.5119	9.9761
TCGA-A8-A08B-1	3.0121	8.5011	12.4673	10.8532	8.0458	7.5086	8.2598	12.5292	9.4379	11.9195	2.8447	9.4101	4.9142	9.0741	7.9693	10.673	8.2521	8.1164	10.0368	8.9036	8.9585	8.8631	11.6651	10.1273	11.1078	7.4587	6.9205	10.7956	11.8463	8.2974	7.4071	2.6554	4.0016	10.5935	5.3172	5.0741	8.563	0	9.8199	3.1053	5.41	0	2.8447	5.9531	7.0416	10.0869	9.6367	2.6554	9.0646
TCGA-A8-A08C-1	0.4207	9.302	13.7817	10.0978	8.5528	7.6641	8.9214	11.6915	11.6723	11.2752	5.9688	8.6202	4.414	9.9421	6.0711	9.3265	5.992	8.1031	10.9085	8.9105	8.1048	8.6102	12.9632	11.4181	11.484	6.2641	1.0114	12.3557	11.855	8.6337	8	2.133	2.2403	10.7829	6.482	5.4373	10.1683	1.8911	10.181	3.0527	4.0214	1.2355	4.1915	6.6808	6.3504	10.8498	8.8226	1.6002	9.7642
TCGA-A8-A08F-1	1.1859	9.0698	12.758	11.6322	8.9385	7.0481	9.1878	10.9892	10.1403	11.8608	5.471	8.8187	7.5482	8.0588	7.916	10.5119	9.6751	9.4017	9.9295	8.3381	8.0192	8.124	12.4791	11.0803	9.5732	8.2482	4.3002	11.666	11.5376	8.4788	5.279	8.6242	3.0401	12.6859	7.2827	5.603	10.7145	3.248	9.5925	2.1459	6.3607	1.8279	4.0269	7.8381	8.0472	11.704	9.2306	2.1376	9.3462
TCGA-A8-A08G-1	0.9034	9.9642	13.0173	10.8835	7.6484	8.1915	9.7667	12.3811	10.3046	11.408	3.689	8.4764	7.5175	9.0741	7.5851	9.5047	7.5037	8.735	11.5453	8.19	8.4407	8.0501	11.5534	10.8908	10.6278	7.6464	4.2472	11.4971	11.5127	7.4945	4.0591	1.7318	2.2547	11.4503	6.8783	7.0836	9.1724	3.2349	10.5336	3.137	6.4507	1.7318	6.5657	7.1849	6.8568	11.1754	9.803	2.8265	9.2658
TCGA-A8-A08H-1	0.9191	8.7851	13.3035	11.2603	7.9189	8.2995	8.9106	10.9538	10.0986	11.3241	6.3667	8.6119	8.1101	9.2568	6.0083	10.3334	9.0876	8.5804	10.0284	8.7088	7.9216	8.838	12.3184	10.7702	10.2681	6.9895	5.3608	11.2142	11.7736	7.7854	2.0421	1.8769	5.5373	9.1214	8.7601	6.9537	9.7987	1.4761	10.5002	2.5814	3.8885	3.3088	4.6471	9.1087	7.8675	11.0764	9.1489	5.0477	9.8608
TCGA-A8-A08I-1	3.4786	9.5433	13.714	10.5347	8.8825	8.3784	8.7859	9.8739	9.9434	11.1372	5.9044	8.142	8.0892	8.2515	6.8257	10.8903	11.764	8.5333	9.7633	8.2977	8.1599	8.9536	11.4764	11.2424	10.9677	8.2609	8.8352	11.3364	10.7005	8.5117	8.831	0.9126	4.8587	11.4551	4.442	5.1281	10.6481	3.23	9.6129	2.2699	3.5618	2.7037	3.7627	5.551	10.2095	10.6695	8.9664	0.5273	9.2627
TCGA-A8-A08J-1	2.872	9.0102	13.1821	11.2078	7.8489	7.9396	8.9008	12.7511	9.7045	11.8565	5.0561	8.177	5.9358	9.3576	5.5722	9.597	8.5771	8.92	10.4122	8.0232	9.1143	8.8675	12.6341	10.6026	10.1258	7.5049	6.8468	11.2639	11.4106	8.1952	5.0847	2.9361	2.3196	11.8776	7.2482	5.8798	10.4062	1.9978	10.4586	2.6236	3.6603	1.4132	3.1674	7.1737	6.6883	11.0585	9.7877	5.5102	8.9811
TCGA-A8-A08L-1	1.3709	9.498	13.4707	11.2983	7.6456	7.9879	8.2785	12.5587	9.4942	11.6897	8.5325	8.7437	5.3454	10.4543	6.8055	10.029	9.2165	8.0685	10.7807	8.3184	8.6282	8.4551	11.5537	10.8258	11.5824	8.708	6.2455	12.5351	12.2199	9.256	5.7629	1.9468	5.5449	12.4287	7.079	4.5167	9.6292	2.5258	11.2589	2.9744	5.9147	2.7465	2.9378	6.8796	8.3284	10.5795	9.0198	10.1916	11.3708
TCGA-A8-A08O-1	2.6814	10.053	12.9793	10.2007	7.6476	8.6198	9.4915	9.4172	9.7709	10.5396	3.9615	8.7964	4.5795	8.638	5.5662	8.3128	9.649	7.9639	10.6488	8.1906	8.209	9.5546	12.0791	11.1005	10.775	6.9673	5.9004	11.4779	10.222	8.0389	3.6625	1.1697	3.1561	10.1226	7.1089	6.5007	9.4442	5.549	10.4701	2.7914	3.6143	1.807	3.9224	7.0647	6.191	10.9228	9.3275	6.071	9.3653
TCGA-A8-A08P-1	0	8.5474	12.8734	10.9909	8.927	7.979	9.3453	11.9581	9.7634	12.0574	4.193	9.0437	6.6939	9.7964	5.4362	11.0877	9.1588	9.8255	9.4853	8.2373	8.3177	8.7908	12.2455	10.5859	10.5268	7.4321	6.0991	10.944	11.4257	7.2947	2.7289	3.111	4.9427	11.1243	7.3384	6.2515	9.7324	3.1766	10.0451	0.4958	1.59	0	3.7936	8.0552	8.9102	10.9944	9.3496	3.5178	9.7
TCGA-A8-A08R-1	2.4016	9.0575	12.494	10.812	8.0183	8.0234	7.8991	10.4424	10.2557	12.2159	2.4828	8.6149	6.7439	9.3865	6.6307	10.87	8.0183	9.2144	10.4341	8.2168	11.3532	8.9651	12.1954	10.8596	11.3475	8.4174	9.2292	10.7666	10.6212	9.1552	3.6931	1.1532	5.4236	11.3953	6.0416	6.9472	9.9973	3.0068	10.1466	2.1484	2.8926	0.6889	3.8846	8.8252	8.0419	10.7488	9.166	6.2531	9.8568
TCGA-A8-A08S-1	5.5975	8.8395	12.9985	10.3762	8.7177	7.2899	9.7066	12.378	10.4008	12.2964	3.7288	9.0153	6.0267	10.349	4.6657	9.5508	12.1567	8.5919	10.1703	8.8025	9.1227	8.0474	11.6189	11.2614	10.9174	7.2229	3.7288	11.1481	11.1208	8.3594	7.9734	7.6016	2.0792	10.0062	7.3482	5.7948	9.9551	3.0737	9.6258	2.1033	1.8402	1.9647	4.1777	6.5728	6.3283	10.9122	9.4352	3.4594	8.8756
TCGA-A8-A08T-1	0.9988	9.1725	13.5924	10.2272	7.5776	8.1423	9.4021	11.7448	10.3456	11.3595	4.4571	9.1558	6.7073	9.107	5.813	10.5153	8.2232	8.3552	10.4298	8.5598	7.3375	8.7027	12.3264	10.8962	11.086	5.805	6.0126	11.9843	12.4737	7.9749	8.4706	0	3.5828	10.9082	6.3014	6.6367	10.3063	2.9979	10.3978	3.0717	5.6888	2.32	4.1407	8.6818	6.5675	10.4901	9.3052	4.0275	8.8853
TCGA-A8-A08X-1	3.7668	8.6057	13.135	10.8678	8.473	6.8692	8.3038	11.5089	10.1283	11.6022	4.8692	8.3269	7.8481	8.8543	7.2351	10.4478	8.4082	9.5143	10.7675	8.7435	8.99	8.7774	12.638	11.1909	10.0089	7.6892	10.7092	11.3948	12.0745	9.2282	5.6681	2.2027	5.0369	10.7956	8.0315	6.4803	10.1733	3.4072	9.6987	3.2467	2.5372	2.2027	4.1551	9.9124	7.4376	10.1475	9.455	5.2108	10.0331
TCGA-A8-A08Z-1	1.2051	8.7748	12.9935	10.3843	8.0851	8.5293	9.608	12.05	10.4073	11.0497	6.0217	8.8725	8.4668	9.2136	7.1361	10.7905	9.9111	8.2473	10.2503	8.7694	8.4695	8.9102	12.9986	11.419	10.9951	6.9279	4.2442	11.3846	11.2066	7.84	4.4084	0.4075	1.8524	9.3881	7.0251	6.647	9.9906	2.7111	10.43	2.2249	2.4775	2.0921	3.5965	9.7394	6.5992	10.7501	9.3381	6.2052	8.9611
TCGA-A8-A090-1	0	9.3117	12.6626	10.6878	8.5734	7.9974	9.8689	10.3973	10.4588	10.6221	4.8512	8.5122	6.5833	8.8277	6.1396	7.5176	7.2832	8.5003	10.125	8.8908	9.3711	8.5167	12.2988	10.9273	10.3794	7.8068	4.6277	11.3484	10.9345	7.8019	1.7045	1.3255	2.1339	11.9846	7.5528	5.9802	9.2727	2.8878	9.5643	2.026	5.1707	0.461	3.2147	7.3039	7.3278	11.6603	8.9699	4.7739	8.9348
TCGA-A8-A091-1	4.9818	10.3401	13.3382	10.4535	8.0586	8.0848	9.7542	12.524	10.6281	10.9208	1.9773	9.2003	6.0469	9.0351	5.6332	7.9796	10.8546	8.0426	10.2992	8.8144	8.1559	8.7437	11.9121	11.3636	11.321	7.2599	6.0036	12.3967	11.603	8.4505	6.2322	0.3159	3.4319	11.5882	8.0952	5.8094	10.3931	3.2582	10.5343	2.4143	8.3749	2.1464	4.9593	7.8691	7.1646	10.3875	9.8766	3.0607	8.9956
TCGA-A8-A092-1	0	8.5233	12.6401	10.4832	7.8634	7.8469	8.9815	11.195	9.5431	11.7093	4.4906	8.4499	6.4465	9.7648	5.3295	8.4812	10.806	9.0548	10.3844	8.4644	9.2832	8.7882	11.8015	10.8673	11.0578	8.4341	3.1128	11.0764	11.259	8.7901	3.6066	3.7397	1.6134	11.6629	5.808	5.6563	9.7347	2.6546	9.625	2.3856	2.1798	1.3053	3.1611	6.5543	6.0579	11.5493	8.7092	4.1275	9.5277
TCGA-A8-A093-1	0.9867	9.0132	12.8262	10.6824	7.2214	8.0032	8.6762	12.2301	10.4125	11.6078	4.9591	8.0993	5.6743	9.4232	6.1564	7.8723	10.6686	7.4707	10.8411	8.0626	6.7373	8.7624	11.7404	11.2093	11.004	6.1635	3.0919	11.9325	12.5118	7.8189	3.6	1.3984	0.7264	11.9409	6.9735	5.84	9.6511	3.5605	10.2323	1.9289	5.0185	1.5673	4.3439	7.7504	4.4981	10.7038	8.5869	3.8496	9.4805
TCGA-A8-A094-1	1.1694	10.3726	12.7643	10.6952	8.0408	7.9453	9.0528	11.9078	10.0955	11.3632	4.7673	9.1164	7.3957	9.854	6.2061	10.8468	10.2455	9.8205	9.4829	8.6055	11.1387	8.3833	11.8143	10.2735	10.6336	7.0047	8.1932	10.7067	11.7524	7.6943	8.0026	3.189	4.5148	8.8996	6.6027	7.3017	9.8481	2.2472	9.5141	2.2698	2.0437	0.7001	3.9417	8.7899	8.5609	10.546	8.9785	3.9992	9.5276
TCGA-A8-A095-1	1.0199	9.9098	13.0268	10.0516	7.2649	7.9342	9.0327	11.1056	10.2268	11.4198	4.4527	9.2731	5.0972	9.4361	6.2943	9.5327	9.9165	8.5538	10.5696	9.0488	8.6319	9.2929	12.3408	11.4766	11.4054	7.6516	4.7198	11.6124	11.5864	7.8659	7.2389	4.9768	4.2854	10.2082	6.7534	5.6436	10.0591	4.4069	10.4507	2.6018	3.6212	1.6114	4.2598	7.2389	7.043	10.6075	8.8457	4.2073	9.0875
TCGA-A8-A096-1	4.2459	9.3575	13.1086	9.9949	8.9398	7.3795	9.2644	12.0123	10.6588	11.2565	5.0063	8.8609	7.5803	9.165	5.0137	10.7486	11.0335	8.6422	9.6198	8.6926	8.5813	8.72	12.7407	11.0837	10.9616	6.6657	5.5474	11.81	11.9952	8.0057	2.9028	0.7022	2.7317	7.0764	7.636	6.5926	9.6769	1.1724	10.1505	1.9269	3.1264	1.8106	3.9662	9.396	8.886	10.9568	9.0678	2.3134	9.2472
TCGA-A8-A097-1	0.3468	8.7672	13.1782	10.9321	8.5013	8.4039	9.3373	10.6565	10.2249	11.8674	3.6336	8.5481	6.6734	8.4348	7.3106	9.974	8.0114	8.6906	10.2386	8.104	6.0489	9.9752	12.1066	10.5227	10.6245	8.0053	5.4117	11.3307	10.8137	8.065	8.2295	2.6234	4.0668	10.7878	7.1987	7.3553	9.5675	4.4542	10.4172	2.5854	1.8941	2.1801	5.0351	7.8423	6.7878	11.4031	9.8761	5.9572	8.9598
TCGA-A8-A099-1	5.3828	9.2208	13.4626	9.6347	8.9667	6.6707	9.3316	9.4362	10.4055	11.5333	2.9363	8.6371	5.7682	9.7242	4.9254	8.6196	11.1902	8.6467	9.1631	8.8156	9.488	7.3636	13.0293	11.0902	11.3391	6.3654	3.2904	11.1056	11.2012	8.491	4.8946	0	2.7202	11.8904	5.9531	6.2081	9.7764	1.5176	9.4751	1.6581	3.4744	0	7.0439	6.7406	5.9026	10.732	9.051	1.2208	8.807
TCGA-A8-A09A-1	2.0606	9.8042	12.3802	10.5636	8.0848	8.55	9.5081	10.7939	9.8686	11.6323	3.6759	8.9457	6.1817	8.9323	4.3973	9.2483	9.147	8.557	9.7004	8.4693	8.447	8.9588	12.3201	10.8349	11.2835	6.1907	5.6156	10.9918	10.5362	8.4091	6.3026	1.8948	3.9541	10.9048	8.5896	6.76	10.1166	1.4918	10.4796	2.8174	3.3944	3.1215	4.3564	8.0507	8.2571	11.1115	9.3135	7.2339	9.6996
TCGA-A8-A09B-1	1.455	9.5869	12.8067	10.6385	8.4149	7.9023	9.1692	12.1677	10.2378	11.3587	7.1218	8.3143	5.744	9.6945	7.323	8.6444	8.113	7.6022	10.7042	8.5484	8.4149	8.5403	12.8369	11.0532	11.2625	6.6921	4.605	11.5512	11.8991	7.9273	2.1645	0.7626	2.8618	10.3834	7.4496	4.7048	10.2877	5	10.1437	2.6746	4.8512	2.3728	7.6176	7.982	6.7257	10.6845	9.177	4.6458	9.312
TCGA-A8-A09C-1	0.4403	8.7896	13.3807	10.6697	7.2646	8.2033	9.8619	11.1131	9.8651	11.748	4.9026	7.9458	5.4772	9.0767	6.3571	7.9747	7.8306	8.4559	10.8251	8.7744	10.3165	9.2243	12.095	10.9182	11.2718	7.2746	2.7465	11.9487	12.4399	8.1427	7.429	4.6389	1.9469	11.3153	6.2605	6.0744	9.8264	3.5927	10.6011	3.1777	3.0247	1.2796	4.5969	6.918	5.1255	9.9245	9.591	4.0622	8.9811
TCGA-A8-A09D-1	0.4865	9.2279	13.1314	10.7711	7.1754	7.9565	7.808	12.1278	10.5327	11.6005	6.3361	8.9675	6.7232	9.0893	5.624	9.2538	8.9158	8.9582	10.0547	8.0489	8.1804	8.1663	12.7885	10.5946	11.027	7.4514	2.8103	11.8306	12.1829	7.5001	6.4464	1.3806	2.3247	10.7764	8.5294	7.0413	10.5705	2.7254	10.7589	3.3388	5.0651	2.4358	4.3679	9.9101	6.7395	11.1251	9.3348	6.7286	13.169
TCGA-A8-A09E-1	0	8.7904	12.7359	11.2654	8.4866	7.926	8.73	12.1959	10.089	11.3598	3.8254	9.1077	5.1958	9.1555	7.2685	8.5918	6.3089	9.2056	9.9546	8.8005	10.6643	7.7398	12.9251	10.793	10.6608	8.2014	4.0445	10.8298	12.4985	8.3234	5.6939	1.1128	2.8481	10.3908	8.6332	7.1425	9.8095	2.0357	10.2232	1.7601	4.0102	0.8278	3.7019	7.0901	5.3816	10.8096	9.1952	4.1107	9.3735
TCGA-A8-A09G-1	2.5601	9.515	12.9989	10.4745	7.3696	7.3642	8.8686	10.9705	10.1075	11.4762	7.7459	8.9717	5.3174	9.5828	6.5182	9.7704	10.5618	8.7301	10.4237	8.3679	9.2759	8.766	12.325	10.9694	11.7534	8.0016	8.2625	11.6658	10.923	8.345	5.2837	3.8239	6.0286	13.3669	7.0344	4.4472	9.4925	2.4832	9.827	2.589	3.3908	3.5501	4.2524	7.0775	8.0982	9.9315	9.647	3.5119	9.3643
TCGA-A8-A09I-1	3.3801	9.762	13.6608	10.4056	8.4936	6.5957	9.6676	12.1567	10.492	12.7667	3.5623	8.7798	6.1994	9.73	5.7657	9.1269	7.0152	9.7022	10.0589	8.9559	8.6369	8.4644	12.778	10.1441	10.9526	8.3398	6.5	10.3164	11.3932	8.382	1.1384	1.2641	3.139	8.2296	7.3663	4.7132	9.4389	4.4076	9.2811	2.4063	4.5745	1.1384	3.5125	6.4546	8.219	10.2228	9.0855	5.4935	9.0219
TCGA-A8-A09K-1	2.6968	9.646	13.2608	10.5821	7.6865	7.707	9.8364	13.0092	10.7548	10.4768	1.1798	9.4528	5.9677	8.8715	6.1465	9.5855	11.4397	8.4798	10.6684	8.7538	6.7511	8.9023	11.8562	11.2638	10.7016	7.4598	7.5792	12.2479	11.2908	8.3865	6.3273	0.8825	4.1252	12.3063	5.5539	5.8354	10.0403	3.631	9.7668	1.832	7.494	0.8825	3.8991	5.2524	9.2032	9.8602	9.5894	3.1031	11.0456
TCGA-A8-A09M-1	1.648	8.891	13.0882	11.458	8.6414	7.5024	9.7594	11.9213	11.4947	11.6934	2.1879	8.143	6.2077	10.1778	6.1407	9.7203	7.7126	8.5554	10.2857	8.231	8.1006	8.867	12.3917	9.748	10.2934	7.3185	7.6755	11.0515	11.5795	7.7958	2.8168	2.0707	3.9618	11.6187	6.8608	5.3263	9.8599	2.1879	10.6846	3.019	4.4348	0.7751	3.6709	7.0624	8.2896	11.4636	10.2976	2.9556	9.5398
TCGA-A8-A09N-1	1.6699	9.37	12.4807	10.8091	8.0665	7.6216	8.2795	8.4042	9.6129	10.6945	5.8182	8.241	5.4373	8.767	5.8199	9.1372	12.2258	9.0353	10.8702	7.8269	8.1945	8.7928	12.2271	11.588	9.7646	7.386	4.8761	11.9157	11.7843	7.9337	7.3284	1.4571	2.3009	11.7243	6.0449	5.0188	9.6105	2.6408	9.6635	2.4477	2.1671	2.3009	2.5361	6.1726	7.5462	9.928	9.7567	1.2074	9.1671
TCGA-A8-A09Q-1	4.0334	9.8157	13.1515	11.3084	8.371	7.9597	7.8304	9.4026	10.0634	11.4311	5.528	7.8268	7.8637	9.2537	7.4192	9.5616	10.6482	7.833	10.1623	8.8967	8.7144	8.833	12.2865	11.8957	11.2058	7.7995	8.2645	11.0705	12.4992	9.4096	0.7261	1.3981	4.8807	10.6643	6.6689	6.4161	10.4422	2.0946	9.7233	1.8652	2.4802	2.6401	3.6754	7.2304	7.5999	10.614	8.9934	4.1443	8.9625
TCGA-A8-A09R-1	0.8981	9.9912	13.3398	10.6061	9.0727	8.2942	9.0642	11.6745	9.9422	11.6356	3.917	8.7585	7.5709	8.8066	6.9232	10.6789	8.416	8.2056	9.8575	8.1156	8.8442	8.2362	12.0877	11.2103	10.7157	7.7628	5.1747	10.9501	11.0035	8.501	3.1796	4.5694	2.1553	12.5796	6.8273	7.1148	9.8207	2.1553	10.4319	1.8741	4.4414	1.7238	6.4865	7.9938	7.7647	11.3142	9.6467	3.8026	9.2846
TCGA-A8-A09T-1	1.7478	8.9109	13.648	10.6817	8.2124	8.1657	8.8944	11.7431	9.8639	11.5345	6.6447	9.3538	6.3845	9.7774	5.8185	9.9796	7.3827	8.1011	10.5794	8.605	8.4992	9.179	11.9444	10.5757	10.3237	6.9863	3.0136	11.0421	11.6684	7.4684	4.5244	0	0	8.3228	5.7248	5.02	9.8676	1.3631	10.0583	1.3936	2.5153	0.8369	3.488	7.0128	4.7519	10.7662	9.359	2.0513	8.6732
TCGA-A8-A09V-1	1.5483	10.1417	12.799	9.6557	7.3311	8.1825	9.9237	10.3049	10.7927	10.9734	4.6708	8.9084	6.1851	8.9651	5.093	9.1524	9.4253	8.6116	10.5116	9.0058	8.5345	9.3724	12.2624	11.5109	11.9917	7.3531	6.1408	12.2408	10.9029	8.3389	7.6911	0.6322	1.9067	11.1937	6.562	6.471	10.0837	4.6551	10.6167	2.8442	1.4058	1.9067	5.8142	7.3843	4.7903	10.9294	9.5006	3.446	9.1398
TCGA-A8-A09W-1	6.4767	8.9203	12.6582	10.1789	7.366	7.1185	8.3724	10.7505	9.3069	11.4434	1.6307	7.9196	5.7728	9.4607	6.9153	8.2666	11.0662	8.6476	9.8418	8.8951	9.7949	8.6233	12.7122	10.4437	9.8891	7.2984	4.0086	10.4545	11.2652	6.9864	6.5752	1.4208	1.175	9.4997	7.5222	6.6065	9.8451	2.1225	9.7287	0.895	2.7804	1.175	3.8912	8.4051	6.8143	11.0478	8.044	5.2281	8.5812
TCGA-A8-A09X-1	0	8.8561	13.2758	11.4756	7.901	6.9095	8.7235	11.4515	10.0039	11.6349	3.1481	8.6604	6.9679	10.0859	5.6025	10.5045	12.7618	8.7588	11.2135	9.1605	7.8161	8.0571	12.3829	10.2429	10.2827	7.7117	7.9764	11.2122	12.6397	8.413	7.1928	2.1082	4.5198	9.904	7.6446	5.0206	10.1918	3.5045	9.859	2.709	1.9626	1.1647	4.1341	8.5372	9.3906	9.9372	9.1894	6.5693	10.9637
TCGA-A8-A09Z-1	3.5926	9.7217	12.4146	10.9709	10.0118	7.2476	7.7016	10.5313	9.4669	11.6104	0.4403	8.5315	5.8337	8.8125	6.1768	9.9387	12.0881	8.6361	10.1382	7.3986	8.5273	8.0678	13.2052	8.0504	10.3832	5.8427	3.5046	13.1723	12.1514	6.9598	0	2.1918	2.0745	6.4372	5.3439	6.4897	9.7308	3.6346	9.8522	1.8444	3.9331	0.4403	3.1459	4.7953	9.03	10.2985	9.553	7.234	9.4799
TCGA-A8-A0A1-1	1.0029	8.7131	12.8717	9.8275	8.8481	7.6711	9.8076	12.4028	10.4347	11.1166	5.0056	8.9859	7.7269	8.9831	5.5561	10.1894	10.3633	8.6333	9.5333	8.5254	7.3895	8.2005	12.4588	11.1807	10.9901	6.432	3.1751	11.7694	11.0658	8.1325	8.7723	0.5869	3.8127	9.5756	6.0825	6.1037	10.1195	2.3266	10.4362	3.6165	3.2531	1.8115	4.1347	7.9773	8.1247	10.6333	8.8418	5.3632	8.6094
TCGA-A8-A0A2-1	0.9146	8.7006	13.0536	11.122	7.8468	8.0092	9.5463	11.7642	10.4677	11.5214	2.7865	8.468	6.7986	9.6371	5.9915	9.3657	10.8247	8.5846	10.6797	9.0359	8.9141	9.1866	12.7797	11.0047	11.2463	6.2743	7.6721	11.7453	11.5509	8.1189	8.5812	1.3074	2.3589	11.7812	6.4056	6.8138	10.6209	3.0143	10.1123	2.7402	2.4396	2.516	5.309	7.0854	7.8356	10.6882	9.8823	3.9772	8.2972
TCGA-A8-A0A4-1	2.0167	8.4133	13.194	9.3451	7.8148	7.6619	8.5368	11.5108	10.8238	11.3945	4.9956	8.4658	5.2642	8.8474	6.7391	8.7252	11.4568	8.4991	11.0258	8.3608	7.6557	8.1449	12.9925	10.8845	10.5507	7.7723	4.9353	12.2472	12.1819	7.9144	6.523	0.5213	1.4547	10.1713	9.0036	6.3414	10.5723	4.5359	9.7738	1.748	4.4523	2.6376	7.0867	8.9987	6.6347	10.2295	9.5221	7.6526	9.655
TCGA-A8-A0A6-1	1.0454	9.5103	13.2158	10.5452	8.6685	8.4599	9.1136	11.0873	10.1622	11.1437	5.4968	8.4489	7.0313	9.1117	6.6229	10.6295	9.3631	7.8996	10.1501	8.5092	8.7528	8.8853	12.7434	10.947	11.3217	5.9334	8.4246	11.2863	11.3439	8.0549	4.2546	0	6.681	9.9403	7.1974	7.5768	9.9007	3.1667	10.3955	2.9284	5.0174	2.0676	4.9193	8.3815	9.874	10.7251	9.4806	4.9692	9.5364
TCGA-A8-A0A7-1	4.5472	9.2774	12.8936	11.3658	8.9395	8.7473	7.7972	11.5724	10.1911	11.921	6.8189	7.8933	8.2996	9.2901	4.8213	11.9756	9.554	7.7295	10.2514	7.9833	8.3766	8.8429	12.2442	10.3128	10.9177	6.4164	10.3566	11.229	12.0986	7.9286	8.0911	1.362	8.1361	9.8095	7.0839	7.2642	10.5968	2.05	10.1483	2.9657	3.435	1.7466	3.5361	9.2928	11.2174	10.4042	8.9782	6.1474	9.961
TCGA-A8-A0A9-1	0.6652	8.0903	13.1673	10.0051	8.0995	7.0047	8.2989	11.2139	10.5244	11.5909	2.3507	8.3622	6.0126	8.592	5.7564	9.6866	8.6615	8.4876	9.741	8.2064	8.7037	8.7047	12.0889	10.9442	11.2261	7.1124	1.9742	11.3999	11.8892	7.8731	5.9928	1.1188	1.609	9.1237	7.0436	5.8166	10.1502	5.7317	10.1292	2.5493	5.6329	0	4.1213	6.7693	7.1955	10.3762	9.3549	5.7237	9.1625
TCGA-A8-A0AB-1	1.4877	9.3399	13.02	10.2774	7.2411	8.3038	9.8341	10.4969	10.7573	10.6121	1.9394	8.9748	5.1303	10.2299	5.1805	7.8335	9.2376	8.5429	10.6305	8.9495	9.3609	9.063	11.7645	11.411	10.906	7.587	3.2489	11.67	11.2227	8.4983	8.8738	0	0.3309	12.0718	5.7298	5.374	9.9969	5.3918	10.7686	3.465	4.7704	1.839	4.1291	5.6943	4.1502	11.0367	9.1014	3.3617	8.6569
TCGA-A8-A0AD-1	2.2991	10.8281	12.9903	10.2036	7.1021	8.0406	9.2027	11.012	10.9299	11.27	3.5182	8.8639	7.0603	9.3554	6.0947	8.9156	10.4851	7.7123	9.7911	9.3244	9.9816	8.8449	11.9625	10.8579	10.6056	6.6426	2.2991	11.5076	11.7201	7.9264	2.018	0.9042	1.8538	10.5498	7.0221	6.0235	9.1649	2.4215	9.7682	3.2281	2.2991	1.4557	9.5978	8.0899	6.0138	10.1967	9.3961	2.7365	8.8693
TCGA-AC-A23C-1	1.6349	9.2943	13.857	10.2976	9.1513	8.0844	10.0241	11.9685	10.1105	11.2517	8.029	9.3298	6.3978	10.0776	7.0023	9.9452	9.0599	8.9891	9.9239	8.6903	7.0094	9.1498	12.1157	10.8708	11.635	7.1382	8.3693	11.7104	9.9023	8.5317	7.4047	1.3242	3.4497	12.6801	6.2229	6.5992	9.2607	2.612	10.4913	3.0667	2.6813	0.3794	4.8567	7.5344	8.3587	10.92	9.7768	4.8863	9.2264
TCGA-AC-A23E-1	2.6316	9.3128	13.0477	10.2734	7.83	8.1961	8.725	10.3995	10.4445	11.87	6.917	8.208	8.5254	9.6286	5.3893	9.9982	11.088	7.8065	10.0836	8.749	7.9946	8.6326	12.316	11.1236	10.9708	6.0602	3.7586	11.2339	11.3146	7.644	3.8531	0	0.939	10.054	7.8415	6.3739	9.6918	1.1524	10.2991	2.664	2.6316	1.3383	3.6219	9.546	5.1139	10.7366	8.7042	5.37	8.2822
TCGA-AC-A23G-1	1.2948	8.8142	12.7906	10.8193	8.0801	8.3056	7.923	12.4337	10.6952	11.2765	5.3307	8.0917	6.9436	8.9687	6.7046	9.9236	9.0038	7.6962	10.5587	8.0956	7.6237	8.0248	12.964	10.356	9.9162	5.3565	4.6429	11.314	13.1373	7.1422	5.6137	1.2948	4.2049	10.1555	9.3231	7.2216	9.8528	3.0474	10.2096	2.9786	5.6349	2.7685	4.9447	9.8898	7.3299	10.4698	9.3426	6.6415	9.7628
TCGA-AC-A23H-1	0.3758	9.6443	12.6507	10.8717	7.1622	7.8831	9.0146	12.0515	9.604	11.2486	4.984	8.9441	4.3673	9.3916	6.7428	9.5165	10.7311	8.439	10.3667	8.4757	9.5345	8.7839	12.9829	11.2636	11.286	8.005	3.7546	11.8767	11.3462	8.4757	0.3758	2.2834	0.6736	9.8698	7.7216	5.8686	9.6485	0.9204	10.1027	2.7559	3.9616	1.3149	3.6895	7.0916	5.2553	11.5694	8.8384	9.9574	9.8916
TCGA-AC-A2B8-1	1.3287	9.159	13.0232	10.3493	8.8377	7.8088	9.1243	12.1366	10.8602	11.0865	5.4118	8.3808	6.7826	8.9698	5.3372	10.683	10.423	7.961	9.8145	8.8559	8.5772	9.0048	12.7957	11.0995	11.5393	6.7116	4.3857	11.7258	10.8906	7.6942	8.5848	1.0056	2.6533	9.8429	7.2472	6.4374	9.9813	3.3677	10.942	4.7169	4.5653	2.964	4.0105	8.9885	8.3499	9.957	9.5135	5.8376	9.5701
TCGA-AC-A2BK-1	1.378	9.8813	13.2729	10.4657	8.08	8.5563	8.3432	7.9572	9.0558	10.7295	8.908	8.7239	3.7857	8.4375	6.3921	6.5258	4.9118	9.3693	10.5635	9.4348	11.5297	10.121	11.4743	10.5255	10.809	8.1053	5.2023	11.1384	11.1278	8.3341	1.8312	1.6954	1.1885	9.1135	5.7051	7.6998	9.7752	2.6128	8.9929	2.3693	5.5659	1.1885	4.4664	9.6721	7.2321	10.1968	8.4508	3.1691	11.107
TCGA-AC-A2BM-1	3.1027	9.844	13.6248	11.3844	7.876	8.3938	10.6887	10.9816	10.5455	10.5634	3.9533	9.53	6.3406	8.3256	6.7763	9.0885	7.344	9.3495	10.1763	8.4231	8.7161	8.627	12.1149	11.1981	10.0699	7.8132	6.8523	11.5611	11.0553	8.6581	3.9533	1.025	3.8875	9.8835	5.9953	6.9918	10.2394	5.406	9.5138	2.2065	6.0639	1.025	4.2169	6.4183	7.3833	10.6436	9.6692	2.9175	8.8803
TCGA-AC-A2FB-1	1.1996	9.3493	13.2764	10.3461	8.6844	8.1759	8.8573	11.593	10.4021	11.4347	3.3787	8.7434	6.5301	9.4524	5.9933	10.5696	9.384	8.1382	10.561	8.8033	9.0605	8.917	12.064	10.9626	11.0111	5.7506	8.3013	12.1031	11.6643	8.1097	8.5171	1.3901	8.3335	11.3419	7.3029	6.2457	9.898	2.6292	10.2594	2.8148	3.1866	3.1343	4.7162	8.5832	10.22	10.3221	9.4477	5.3066	9.9116
TCGA-AC-A2FE-1	2.1387	8.9988	13.1963	10.6515	8.5677	7.79	8.8666	11.812	10.4695	11.3885	6.0708	8.2417	6.433	8.8432	7.1597	11.028	7.9356	8.1314	10.3563	8.7436	8.8759	8.2074	12.6559	10.4783	10.1896	5.9314	5.9747	10.628	12.4246	7.7026	5.3103	1.3489	5.5952	11.5098	7.9998	6.2632	9.6985	2.7158	10.2897	2.6145	6.6171	4.6517	3.9582	8.6895	10.092	10.3371	9.7926	5.8944	10.5022
TCGA-AC-A2FF-1	1.1942	9.1976	12.9964	10.3975	8.5615	8.4688	8.882	10.4139	10.7951	11.3247	4.8266	8.5591	7.0488	9.3291	6.439	9.4336	11.6227	7.9543	10.6381	9.1145	8.1138	9.2784	12.3021	10.9483	10.9692	6.3994	8.8105	11.9202	11.3366	8.0095	8.8891	1.3842	5.506	8.3962	7.6649	6.9319	9.702	3.7266	10.6876	3.384	3.0717	3.1259	5.9661	10.3345	8.6931	11.2076	9.5423	6.4267	8.8664
TCGA-AC-A2FG-1	0.8298	9.3038	13.2856	10.1282	7.9142	7.9689	8.4216	11.9686	10.5388	11.7196	5.3724	8.4234	5.3634	9.5116	5.08	8.4674	9.2335	8.1055	10.6992	8.5762	7.6252	8.932	12.1481	10.677	10.9917	5.1899	7.0682	11.8277	11.888	8.0753	6.3179	1.0261	2.9519	11.7475	7.191	6.6843	9.9367	3.8294	10.3933	3.3902	3.2943	3.2557	5.4343	8.9381	6.8905	10.4947	9.6144	5.3078	9.6987
TCGA-AC-A2FK-1	0.5307	9.5716	12.9889	9.8705	8.444	8.8603	9.2514	10.961	10.3421	10.6273	5.5067	8.4768	6.0619	8.6026	5.2394	9.1642	11.2026	8.2491	10.2702	8.6108	8.7183	9.0884	12.3561	11.0823	11.554	4.3305	7.4573	11.9749	11.3897	7.8087	5.045	1.4744	4.197	11.1089	6.9089	6.5467	10.0367	2.7613	10.4588	3.4216	3.4889	3.24	6.3085	8.6141	8.1213	10.4266	9.4327	6.5739	9.473
TCGA-AC-A2FM-1	0.7383	10.2635	12.2874	10.4539	7.1531	7.5783	8.985	12.9921	9.9311	11.7213	3.8105	8.2274	5.7403	9.3878	5.4115	8.082	8.7222	7.424	10.2485	7.6828	5.033	8.0496	12.3332	11.3506	10.0719	7.0979	3.91	11.3123	11.2521	8.6266	2.0025	0.4159	1.2243	10.4515	9.2552	6.9341	10.3159	5.4183	10.6986	2.2546	5.3725	4.0032	5.0477	8.2014	6.0978	10.6852	10.2153	7.7493	11.0255
TCGA-AC-A2FO-1	0.8285	9.106	13.2915	10.7124	8.8476	8.1545	8.8643	11.3345	10.4888	11.2249	5.2569	7.8949	6.5015	9.482	5.6953	9.9316	10.2227	7.9926	10.2246	8.4144	8.9897	8.8657	12.1383	10.4405	10.5271	5.036	8.856	11.633	11.5146	7.7094	6.4512	2.0367	6.6648	11.1684	7.3636	7.0914	9.7666	4.9113	10.3078	2.4295	3.5682	2.7695	5.1818	9.0968	8.8609	10.6116	9.5022	5.383	9.2444
TCGA-AC-A2QH-1	1.4053	8.8226	13.2395	9.936	10.0582	8.5676	9.09	9.5307	10.0209	11.0406	9.2783	8.9068	7.7226	9.8612	7.1447	6.8733	9.6436	8.5423	10.5513	8.2301	10.416	9.3087	11.6404	10.5473	10.0764	7.0983	0	11.314	12.0608	7.5931	6.8834	0.8674	2.572	7.7505	11.3302	8.5986	10.4588	2.572	9.8916	3.4968	5.4551	0.8674	6.5186	8.017	4.59	10.9504	10.1064	7.345	9.4632
TCGA-AC-A2QI-1	1.1832	9.0772	12.9519	10.4835	7.312	8.1805	8.6273	12.3566	10.4864	11.5027	5.0344	7.6476	6.9938	9.0882	6.6992	10.1548	10.0648	7.7576	10.6714	8.4281	8.7468	8.8002	12.02	10.417	10.4376	4.7577	6.4707	11.8335	12.1132	7.8339	9.5076	0.9658	5.5856	11.585	9.1149	6.0611	9.0394	2.8786	10.7568	3.915	4.5581	3.1085	5.1805	8.29	8.163	10.0289	9.8748	5.0203	9.955
TCGA-AC-A2QJ-1	1.1206	6.6217	13.3945	12.7911	6.9303	7.5298	6.0729	13.2042	9.2102	12.6872	9.7824	5.735	7.143	9.5433	7.749	11.9932	6.9441	6.8591	11.1809	7.6983	4.3067	7.7024	12.0844	8.9763	7.9925	5.1792	4.5063	10.67	14.4665	5.2024	2.899	7.3284	2.7807	8.9863	12.045	5.2252	9.05	2.5104	9.5181	0.6877	4.1722	4.4685	3.3778	8.703	6.1472	9.8464	10.1182	8.2479	11.6234
TCGA-AC-A3BB-1	2.09	8.9859	12.6399	10.8088	8.0842	8.0112	8.396	12.61	10.3221	11.3821	6.5212	7.9171	6.5987	9.0911	7.4562	10.6718	9.8902	7.9171	10.5816	8.6277	8.7945	8.4964	12.704	10.1159	9.4936	4.551	8.3083	11.2254	13.1651	7.3849	5.8537	3.276	7.5694	9.6324	8.721	6.409	9.4981	3.6113	10.2643	3.0117	3.276	3.477	4.2277	9.762	9.4278	9.9394	9.9793	6.0077	10.318
TCGA-AC-A3EH-1	1.6198	9.0649	12.4947	10.9946	7.2181	7.5934	8.2895	12.2215	10.515	11.2489	4.7504	8.6554	5.4315	9.3123	7.2204	9.3341	9.4683	8.3044	10.8335	8.5098	9.2766	8.2885	12.4935	10.9191	10.2411	5.8236	2.9194	11.5569	12.0515	7.7027	7.6088	0	2.2633	11.4823	8.1827	5.6947	9.0723	2.5454	10.3526	2.2982	4.3223	2.4574	4.4187	7.4638	6.3305	10.0994	9.6412	3.6326	10.7752
TCGA-AC-A3HN-1	4.7865	9.3347	13.1527	10.6768	8.1609	8.0011	8.6862	11.7797	10.5749	11.284	4.338	8.126	7.0996	9.1403	6.3479	10.1985	11.1902	8.3648	10.395	8.716	6.9168	8.8172	12.7729	10.6513	10.5535	6.1454	7.5904	11.7262	12.0906	7.7489	6.3733	2.3823	5.457	9.2132	8.9383	6.7361	9.9983	3.6234	10.4226	2.9536	5.1062	3.3896	5.508	8.7491	8.2696	10.4812	9.7597	6.0569	9.9572
TCGA-AC-A3OD-1	1.0001	9.6934	12.9302	10.9778	8.093	8.049	9.2225	10.4332	9.8426	11.4463	5.0447	8.315	7.615	9.7066	5.7988	10.0359	8.9839	8.9192	10.2553	8.592	8.8408	8.8064	11.9811	10.2518	11.2261	7.2156	6.9684	11.3275	11.1329	8.779	8.4399	1.0001	5.6091	11.7478	7.3508	6.146	9.2759	3.9451	10.9724	3.4008	5.1213	3.2633	6.4597	7.8294	9.2439	10.2699	9.2175	5.0534	9.8398
TCGA-AC-A3QP-1	2.2694	8.185	13.4639	11.2613	7.995	7.791	8.2065	12.7248	9.8219	11.9403	6.5227	7.3077	5.4653	9.7488	7.6495	10.2549	9.1254	7.4374	10.7169	8.7715	7.2143	8.4491	12.4936	9.4029	9.487	4.7126	7.24	10.9805	13.5116	6.968	3.9201	1.1019	4.6481	9.7066	8.4695	6.3909	9.3087	2.751	9.7584	1.3727	3.8065	3.5484	4.3567	8.3274	7.791	9.9002	10.0122	5.7061	10.5839
TCGA-AC-A3QQ-1	1.9973	8.3273	12.784	11.5493	7.2956	6.8606	7.5305	13.9135	9.5052	12.4393	4.041	7.0132	5.2819	10.0312	7.9393	10.9385	8.0298	8.0435	11.2541	7.9271	7.4058	8.1985	11.8687	9.41	9.3383	6.105	6.8482	10.0125	14.6025	5.4394	6.758	2.8043	5.8166	10.8536	8.2443	6.105	8.9227	2.4565	9.6537	0	5.1258	3.9035	4.282	7.7311	7.5625	9.4164	10.3396	6.7712	10.8901
TCGA-AC-A3TM-1	2.8789	7.7592	13.2549	11.7755	7.5374	6.8045	7.2468	14.1285	9.9569	12.2351	5.9921	6.944	5.7701	9.87	7.9096	11.2129	8.8326	7.9002	11.2093	7.8892	7.4577	8.5441	12.8141	9.249	9.0481	6.0024	5.9074	11.0776	14.3873	5.9074	5.7213	2.2116	4.19	10.796	7.9461	6.0126	9.7693	3.9568	9.715	0	7.0565	3.9568	3.4578	7.4389	7.9247	9.5535	9.8616	7.8271	11.4029
TCGA-AC-A3TN-1	1.8579	9.2622	13.251	11.2823	7.1722	6.8216	8.0188	13.982	9.7235	12.1159	5.3618	7.3386	5.4135	9.9913	6.8852	9.9998	10.282	7.5351	11.1029	8.3623	4.1597	8.6219	11.8018	10.0056	9.8384	4.5773	2.8072	11.5458	13.7247	6.4469	3.8578	2.1292	2.4593	11.598	8.5744	5.6255	9.108	4.5544	10.2035	0.4751	4.6219	3.7413	4.4593	8.1175	6.3104	9.654	10.2535	6.932	10.4753
TCGA-AC-A3W5-1	1.1597	9.0431	12.2413	11.3196	8.1095	7.6622	8.4707	12.7479	10.2496	11.3215	8.3577	7.6326	6.6693	8.6139	5.7758	10.2442	9.6037	8.0436	10.4668	7.7964	7.8565	9.0498	12.5401	10.0773	9.741	6.6219	7.2	11.1905	12.6278	7.1796	8.5054	3.2059	6.1896	11.7905	9.1336	6.7096	9.7159	2.842	10.3933	2.9036	5.2643	3.4426	4.4308	9.142	9.0009	9.919	9.3636	7.4342	10.8317
TCGA-AC-A3W6-1	2.7783	8.5564	12.4553	10.8034	7.9829	7.2569	8.4403	13.1078	10.6083	11.3431	7.8918	7.912	6.5978	9.1931	6.4902	11.4707	9.3605	7.7753	10.8061	8.126	9.2966	8.9115	12.4823	10.4687	9.6499	5.8769	6.0046	11.69	12.998	6.9981	7.1504	1.8121	4.5351	9.0637	8.9437	6.3538	9.503	5.7592	10.4184	3.3624	5.1254	3.6208	5.53	9.6311	9.1103	9.6425	9.668	6.0869	10.1789
TCGA-AC-A3W7-1	2.3772	9.8973	12.4452	10.3454	7.3445	7.4372	8.0826	12.8803	10.1845	10.948	5.4546	8.0515	5.7719	8.8345	6.2552	9.4335	8.1354	8.2161	10.913	8.5251	8.0933	8.9956	12.4714	10.6257	10.3233	5.9642	5.0075	12.1187	12.8901	7.4222	8.5086	0	3.6653	9.4484	8.2349	6.6117	9.4335	4.0253	10.8026	2.5614	4.5158	3.2312	4.5714	8.3899	7.2652	9.3183	9.9616	5.8263	9.9993
TCGA-AC-A3YI-1	0.5824	8.5884	13.033	10.6347	8.1597	7.7438	8.6478	12.2306	10.5814	11.1432	5.3674	8.1845	5.0369	8.9066	5.9437	10.1814	9.1099	7.6611	10.3136	8.5602	7.767	8.4537	12.5223	10.3404	9.9577	4.8994	7.5158	11.1353	11.9419	7.1369	5.2212	1.5798	4.8505	10.6442	8.6014	6.8252	9.8787	4.122	10.4289	3.5121	6.0367	3.5165	6.0798	9.6125	7.6143	10.2384	9.9717	3.5778	9.9103
TCGA-AC-A3YJ-1	0	8.3888	13.9195	11.4291	7.9247	7.0764	7.8626	11.7335	9.7863	11.6203	3.9452	7.6457	6.586	10.2007	6.4798	8.8709	6.942	7.1268	10.805	8.6088	9.7295	8.3254	12.143	9.4173	9.8845	5.1131	3.4064	11.2621	13.0059	6.7036	5.9082	1.9564	2.1246	8.6915	8.2248	6.8	9.791	3.3395	10.0429	2.8185	2.5364	2.7574	9.3318	7.3385	6.3685	9.8708	10.2048	2.5364	10.2293
TCGA-AC-A4ZE-1	1.2296	8.8665	12.779	10.0399	7.8706	7.5362	9.2278	11.594	10.198	10.7831	3.7843	7.961	6.0786	8.3614	6.8507	9.2487	9.4021	7.9453	10.085	8.8881	9.3172	9.0761	12.0985	10.7426	10.2722	7.642	3.1812	11.4043	12.8644	8.0257	6.9314	1.5934	1.2296	13.6101	8.0313	6.1	9.4521	6.1555	10.6694	3.1812	5.9821	3.2337	5.2087	9.8922	8.0497	10.0823	9.794	7.7518	10.3691
TCGA-AC-A5EH-1	1.6144	8.921	13.5294	11.2349	6.909	7.9374	7.8524	12.5316	10.2802	11.6124	7.4239	8.4659	6.9335	9.247	7.5169	9.6917	11.4799	8.5713	10.4957	8.3702	9.5996	8.2326	12.2757	9.917	9.4796	6.7796	2.7598	11.3965	12.7911	7.9543	7.4446	3.6959	2.2361	11.7298	8.2946	6.6902	9.2732	2.7598	9.9631	2.708	3.0743	2.104	3.3323	8.397	6.8483	9.6141	9.8328	4.709	10.2859
TCGA-AC-A5XS-1	0.5504	9.7102	13.6412	10.9184	8.2094	7.6155	8.3131	12.5652	9.4419	12.0562	3.5465	7.6725	7.1041	9.1084	6.1811	10.9681	9.1921	8.5963	10.5557	7.9818	9.2092	9.0703	12.3012	9.0703	9.3667	6.5954	8.5253	10.4902	12.5783	7.2609	7.18	2.6112	5.6239	9.4409	7.1567	6.1145	9.5726	3.2268	9.9641	2.1084	4.3583	1.7324	3.076	8.2026	8.6722	9.9164	9.8641	7.9818	9.7458
TCGA-AC-A5XU-1	3.3689	9.2254	13.2024	11.0727	8.9358	7.6638	8.9815	12.9182	10.292	11.3867	5.3863	7.9146	5.982	9.2094	6.4802	8.282	7.3326	7.9307	11.1945	7.8958	8.7451	8.3194	11.9989	10.824	10.4944	6.7898	7.308	11.6349	12.5749	7.7419	1.1153	1.5578	1.7367	10.9623	9.3267	6.7745	10.2058	3.5233	10.3623	2.5258	6.2994	3.1336	4.3256	8.7425	6.8972	9.8542	9.5354	7.9376	10.6649
TCGA-AC-A62V-1	5.3554	6.9798	13.348	11.2178	7.6094	6.4586	7.6118	14.4058	9.154	12.0128	5.6465	7.4503	6.3076	10.1538	6.4298	8.666	10.5851	8.5427	10.4179	7.5401	7.8702	7.9329	12.1973	9.1698	9.5221	6.5827	1.4136	10.5374	13.5097	6.7028	3.4574	1.9679	0	11.4198	8.9386	6.2536	9.3303	2.6799	9.4664	1.6595	8.5667	3.9979	2.5831	7.4976	4.3016	9.6965	9.7392	6.3	11.0553
TCGA-AC-A62X-1	0	8.1567	12.9876	11.5714	9.3436	8.5599	5.8063	12.7651	8.9664	14.1446	6.1572	7.5054	3.7978	9.9413	6.2183	9.1468	6.8569	10.4204	11.1433	8.7421	7.9585	9.8986	11.2026	9.9377	10.9084	8.0987	8.8106	10.2214	12.3537	8.2759	0.5022	0	1.1693	9.8916	7.1929	7.5054	8.867	4.5536	9.1937	3.3764	5.1005	1.6238	3.1556	5.9782	3.7087	10.3079	9.0008	9.9541	11.1067
TCGA-AC-A62Y-1	1.161	9.1147	12.9081	11.3162	7.5677	7.7248	8.4119	12.6514	9.8303	11.9893	8.021	8.2569	6.6717	10.1166	6.5564	9.8568	9.233	7.7691	9.9726	8.72	10.8713	9.0656	11.9	10.0912	10.0786	6.0556	1.7959	11.013	12.3804	7.6878	8.7603	4.4871	2.2352	11.3995	7.2923	5.68	9.1071	3.2709	9.5815	2.8646	3.8263	2.1031	4.7745	8.0324	7.1064	9.8916	9.6205	6.3015	9.2546
TCGA-AC-A6IV-1	1.2814	9.174	12.838	10.5672	8.6484	8.0882	9.2774	12.2141	10.4051	11.1183	4.6211	8.1836	9.7664	9.3598	6.4407	11.2364	8.4517	8.4128	9.9674	8.3915	8.2512	9.0165	12.8863	10.3998	10.4492	6.778	6.1078	11.3352	12.1943	7.8247	7.0859	5.9581	4.3945	10.4836	8.7101	6.6706	9.833	4.7609	10.6098	3.1389	8.1312	3.5956	5.3597	10.9171	8.6014	10.3638	9.871	6.8866	10.1199
TCGA-AC-A6IW-1	5.8687	8.4595	13.67	11.6465	8.4208	7.6364	7.7726	9.7593	9.1307	10.1336	2.8908	8.642	6.9303	8.7242	8.6118	12.7614	6.6597	8.905	10.72	9.1826	10.0097	9.2526	12.1475	10.1917	9.9375	7.9186	7.0849	10.1925	13.778	8.535	6.432	1.9589	7.145	11.0729	6.9677	6.9677	10.3656	3.3652	10.0854	1.8718	3.1211	3.1733	3.7901	7.909	9.3004	10.1921	10.1524	3.494	10.6638
TCGA-AC-A6IX-1	1.4972	9.1979	12.6552	10.6029	8.3384	8.0033	9.1103	12.5944	10.3565	11.0642	5.1255	8.719	6.4854	9.4184	6.0473	9.8198	7.843	7.1981	10.2602	8.3022	7.417	9.2104	13.127	9.9679	10.6119	6.5259	7.4262	11.1664	11.154	7.9404	6.6091	0.4485	4.5158	12.2168	8.5127	6.9654	10.2047	3.2854	10.6658	2.9424	5.1103	3.3384	4.6475	9.9877	7.8012	10.374	10.1127	6.6516	10.1631
TCGA-AC-A6NO-1	1.9138	9.6218	13.4973	10.7517	7.745	7.5242	9.3385	12.4881	9.8936	10.852	4.1053	7.9732	5.6561	9.2553	7.4807	10.166	7.3286	8.6294	11.2818	8.4155	7.2744	9.1183	12.8638	10.1675	10.4385	7.2891	5.6448	11.6159	12.5167	7.8352	6.8588	1.3683	4.2015	10.7967	7.9755	6.4198	9.9876	3.6851	10.159	2.5401	3.2178	2.6183	4.0023	6.2124	6.4658	10.0395	9.7191	6.4132	10.0508
TCGA-AC-A7VB-1	2.9507	9.9823	13.0661	11.2533	7.6481	7.2425	8.3447	12.1567	9.9481	11.5142	5.657	8.3851	4.1201	9.9923	7.3607	7.6565	9.9244	9.0196	11.0144	8.3648	8.8625	9.338	11.4429	9.8218	10.3294	8.0513	3.246	12.4467	11.5275	8.2293	1.1181	0	0.9092	12.7582	7.925	7.8951	9.3924	3.8247	9.622	2.3849	8.8867	1.4625	5.2093	6.2575	7.9593	11.0095	10.4735	5.1863	10.8931
TCGA-AC-A7VC-1	1.5227	7.4884	13.3554	11.9674	7.9701	7.9773	8.6717	11.8601	10.0692	11.7951	9.3015	8.6211	4.0539	9.816	7.8969	10.58	7.2489	7.8307	10.7137	7.7282	8.2706	9.1061	12.1937	9.7081	9.1824	7.3572	8.8953	11.3005	13.8535	7.663	3.6134	0	2.2468	7.086	12.3374	6.8011	9.7178	3.0862	10.7329	2.788	3.3738	7.8581	5.6532	9.1933	5.0914	10.5958	10.2278	2.976	10.4611
TCGA-AC-A8OP-1	3.7468	9.6518	12.0155	10.7185	8.3898	7.9777	9.2799	10.9911	10.5039	11.3444	5.4065	8.0358	5.7771	8.5735	6.0572	8.5852	6.6042	8.5755	10.5304	8.5176	9.4174	8.8182	12.2103	10.6975	10.7914	5.5409	6.1787	11.1081	12.5453	7.6719	6.2974	2.6268	5.3526	11.7723	8.9866	6.4674	9.2036	5.3526	10.5668	2.5189	6.4925	2.8504	5.1361	8.3943	6.9745	10.4499	9.5578	5.3156	9.8265
TCGA-AC-A8OQ-1	5.4197	8.9271	12.676	10.795	9.0035	7.6664	8.3523	11.4744	10.1145	10.7577	7.8952	8.3577	7.3149	8.36	6.3748	10.251	7.3149	9.0271	10.7599	8.0815	7.6244	8.7611	12.6018	10.059	9.871	8.2565	10.8835	11.3884	11.6812	7.8229	5.5558	3.2429	6.4027	10.3503	8.6889	6.3192	10.2219	4.1646	10.8194	3.2078	4.8863	3.3213	5.9508	9.3426	8.6071	10.2585	10.2548	10.1445	10.2466
TCGA-AC-A8OR-1	3.6846	8.8593	13.3667	10.5743	7.94	7.7966	8.4449	11.7559	10.5113	11.303	3.1546	8.3404	6.7378	9.0449	7.4768	8.252	8.4175	7.5865	10.6267	9.065	8.008	8.4767	12.5428	9.7934	9.3884	4.8903	0.9914	11.7152	12.9487	7.4546	9.0245	0	0.9914	10.0795	7.1777	6.8031	10.0003	3.628	9.9406	2.5069	3.4438	1.3116	9.2647	6.7109	4.7908	9.9651	9.7568	0.9914	9.8102
TCGA-AC-A8OS-1	2.3077	9.5051	12.7399	10.4284	8.2578	7.5647	9.0037	11.7427	10.2682	10.9309	5.8705	8.0679	7.5513	8.9014	5.2495	9.6334	8.814	7.7701	10.7094	8.5726	7.4821	9.0887	12.7996	10.9816	10.6529	5.9026	7.1928	12.2312	12.65	7.7932	6.2902	1.6758	4.9266	9.5995	8.6216	6.4068	9.5446	5.9132	10.6559	3.0509	5.0464	3.3531	5.4886	9.7854	8.724	9.7789	10.1842	4.7959	10.3544
TCGA-AN-A03X-1	0	8.5743	12.2591	11.7941	7.707	8.4054	7.954	11.9446	10.2082	12.07	5.364	8.6472	6.1531	9.5928	6.6003	9.262	10.9635	8.3072	10.3768	8.0572	8.427	7.2971	12.7114	10.6108	10.4694	5.2718	2.6095	10.8499	12.7359	6.8072	0	2.4502	1.8284	10.4976	7.3088	6.7989	9.3855	2.2712	8.6723	0	5.2718	0	3.97	8.7101	6.7138	10.5065	9.1385	5.1732	8.978
TCGA-AN-A03Y-1	0	8.4217	13.6369	10.6258	7.6205	7.1327	8.957	11.3066	10.2416	11.587	3.3121	8.5728	5.5015	9.7928	5.7539	8.8877	10.7483	8.1604	10.765	7.9741	8.512	7.9005	11.7192	10.7856	10.777	7.5507	5.6423	10.9025	12.269	7.9514	6.4026	1.9479	4.0323	10.729	6.334	5.5682	10.4952	3.8656	10.6356	2.4238	6.4797	3.2043	3.506	7.5032	8.1925	9.7408	9.23	3.6769	9.4405
TCGA-AN-A041-1	0.4136	10.5745	13.0361	10.4754	8.1423	8.4821	9.2964	12.1723	10.1804	11.2931	2.8695	8.7778	5.5283	8.9131	5.4825	12.2037	8.4275	8.4808	10.1041	7.7558	8.927	9.0728	12.5778	10.9881	10.4261	7.5867	5.5074	11.7577	10.8951	8.4888	3.3167	1.7329	2.3173	10.9086	8.4686	6.7313	9.4967	2.8695	11.1203	2.0278	5.5179	2.2179	5.1509	8.1253	5.2039	10.9808	9.9513	6.4262	9.4219
TCGA-AN-A046-1	0.8134	9.346	13.5509	11.6261	8.5814	7.4651	8.6772	13.0338	10.7517	11.7341	4.7413	8.3398	5.8529	10.5515	7.4806	10.8615	8.9887	8.1257	10.7969	8.7558	8.0759	8.7558	12.4765	10.602	10.2383	6.3581	5.4016	11.3786	12.9345	7.9424	3.6275	0.4632	4.7816	12.6073	6.4547	5.5135	9.4116	5.4273	10.1533	3.0036	3.5363	2.1401	5.252	7.3527	9.4589	10.2663	9.7774	3.3345	8.8804
TCGA-AN-A049-1	0.8915	8.4889	13.4665	10.2058	8.2198	7.1976	8.9522	13.5798	10.4168	11.6669	4.1082	8.1629	5.8113	9.7466	5.7889	9.5639	8.0695	7.55	9.644	8.1192	8.854	9.1065	10.6736	9.9474	10.7819	8.2865	5.2714	10.7346	11.5821	9.2451	2.8901	0.8915	3.8332	10.4577	7.2673	5.5066	9.39	3.1203	9.9917	2.2875	2.3993	2.5117	3.8759	7.5133	7.155	10.846	9.5309	4.9508	9.3891
TCGA-AN-A04A-1	3.0623	9.3447	12.919	11.123	7.3864	7.8054	8.3561	12.0388	11.5499	11.834	6.8208	8.1529	5.5068	9.5931	6.9303	9.8841	10.5059	8.2423	9.9912	8.2222	9.4408	8.7098	12.4636	10.4923	10.3027	6.1715	5.742	11.2394	12.3057	7.8586	2.379	1.6326	2.1704	11.5457	7.494	6.5621	9.6844	3.1784	10.2504	1.8174	4.7312	1.6326	7.5968	7.6405	6.4335	10.5467	9.8302	7.7288	8.9111
TCGA-AN-A04C-1	0	8.1299	13.9124	11.59	7.0546	7.4698	8.2225	11.8273	10.4634	11.9143	4.1139	8.3991	5.1018	9.197	6.4693	8.9761	9.9726	9.2833	10.071	9.6794	8.8794	9.5529	11.8426	9.7182	10.2618	8.1977	7.0623	11.6773	12.5543	7.9799	5.4332	1.8002	3.707	11.7419	7.2044	7.0813	9.9417	4.7105	9.9407	1.676	2.4882	1.4717	4.3073	7.7257	7.1223	10.9642	9.7624	4.8412	10.1787
TCGA-AN-A04D-1	0	8.4944	12.692	11.1724	7.9744	8.4065	9.4957	11.518	10.1676	11.5423	3.0851	8.3401	4.0486	9.0236	6.1263	8.3427	4.8107	9.4449	10.693	7.6311	8.1789	9.6706	11.0496	9.9196	10.9699	9.0107	6.5852	10.9943	11.283	8.5127	7.0602	0.365	1.4476	11.9443	7.2413	8.1308	9.2608	5.7389	12.5525	2.3692	4.0735	0.6562	5.935	11.3829	4.0735	11.2108	9.5523	9.7998	10.8659
TCGA-AN-A0AJ-1	0.6764	7.8309	13.3267	10.5069	8.3688	7.9717	8.976	11.7641	9.7089	11.3169	5.5379	7.9768	7.1604	9.9836	5.0147	10.9645	9.5511	8.8708	10.5794	8.2219	8.5695	8.9268	10.8244	11.0187	11.2794	8.9418	6.8671	10.4485	11.5912	8.9445	7.1634	1.1351	4.6906	10.9786	6.4252	6.4938	9.0028	3.4813	9.6755	3.1564	5.2624	0.9239	3.8236	7.1114	8.6361	10.9808	8.8	4.9775	9.3887
TCGA-AN-A0AK-1	1.4219	9.8389	13.55	10.9081	7.4426	7.3931	8.9414	11.5053	9.1829	11.1932	2.2565	9.257	4.1188	9.9305	5.7281	8.9903	9.8162	8.7873	10.5186	8.9443	7.9036	8.9431	13.4705	10.7511	11.1435	8.3279	5.8072	10.9617	12.209	8.4524	1.9777	1.8151	2.4901	11.4017	7.265	7.0117	10.3188	2.378	10.2384	1.6647	4.7338	0.5057	3.2951	6.2977	6.313	11.1849	8.849	5.0403	10.0818
TCGA-AN-A0AL-1	2.3294	9.9614	13.1542	10.9327	7.711	8.5162	8.3036	12.2349	10.2569	11.8077	4.9999	8.8262	5.234	9.2662	6.9242	11.5477	6.5296	8.5631	10.2209	7.6746	8.2448	8.8453	12.5981	10.0648	10.1283	7.6313	10.0269	10.9455	11.1903	8.0415	1.7721	1.5912	9.1452	10.6194	8.4447	7.7493	9.3951	2.0774	10.3582	2.9157	3.2409	3.5692	3.4144	8.4613	6.8242	10.0369	10.0561	2.8153	9.911
TCGA-AN-A0AM-1	1.922	8.7756	13.2739	10.7768	8.2677	6.9753	7.2109	12.065	11.1204	12.185	4.5857	8.2823	7.3188	9.1237	7.3955	10.568	7.9934	8.3609	10.4479	8.7206	8.87	8.194	12.9743	9.6783	10.3811	7.8912	7.159	10.8454	12.5632	8.0553	3.1162	1.0328	2.5562	9.5099	6.8845	6.0258	9.8652	3.2278	10.2743	2.8556	6.6888	1.7827	3.9994	8.5351	7.5457	10.126	9.3995	7.3955	10.1439
TCGA-AN-A0AR-1	2.9731	9.2124	14.581	11.1648	8.4884	7.7278	8.2507	10.5562	10.2203	11.972	6.5881	7.698	5.0329	10.0512	6.7015	8.6012	9.3391	10.0634	10.5159	9.374	9.618	8.1356	12.334	10.1602	10.8002	6.7991	7.3093	12.0745	12.6838	8.2305	6.1853	3.2714	3.768	10.7706	6.1119	6.5718	10.6812	4.0763	10.5437	4.0068	2.3124	1.4871	4.6324	12.2446	4.8099	9.4489	9.4157	4.1367	10.8455
TCGA-AN-A0AS-1	1.2337	8.0327	13.0772	10.5846	7.0057	7.727	7.0904	13.4152	10.6914	11.7524	4.215	8.4922	7.8248	8.3777	5.8559	10.1701	9.3814	8.3679	9.8957	8.2596	9.5153	9.4151	12.3032	10.9512	11.2095	6.1092	2.8694	11.3556	12.4045	7.3304	7.9873	0.9268	0.5366	11.1807	7.2258	6.2092	9.8709	3.4479	10.1633	4.3789	2.5744	0	3.5062	8.0695	6.1826	10.3332	9.5931	5.7712	8.9755
TCGA-AN-A0AT-1	5.1881	8.6207	13.9675	11.147	8.3772	7.7686	9.4621	11.0727	10.8178	11.5725	4.9398	8.9583	6.3007	9.7803	7.7945	11.6602	5.7713	9.2712	9.9446	9.819	10.1163	9.1766	11.877	10.2137	10.7366	9.2899	7.3204	10.1996	11.9502	8.6878	2.4886	1.1064	5.9701	10.2918	5.3396	7.5464	9.1723	3.3127	9.8617	4.0058	2.8184	1.1064	3.8911	9.3018	7.5641	11.4463	9.4981	4.9398	9.8065
TCGA-AN-A0FD-1	0.5562	9.1105	13.0123	11.5178	8.2091	7.9206	8.4194	10.5522	10.0528	11.5938	6.7071	7.9318	9.5648	10.0598	6.6088	11.525	8.4139	8.408	11.0918	8.1976	8.729	8.7901	11.9922	10.4622	10.8646	6.4827	6.72	11.5378	12.4498	8.1045	5.7714	7.1413	1.5268	11.4933	7.5307	5.5575	8.9888	2.6262	10.0386	2.1191	4.4394	1.9344	3.8248	8.3001	6.9786	10.174	9.0794	5.6949	9.5212
TCGA-AN-A0FF-1	2.8595	8.9841	13.2328	11.1926	8.3521	7.6711	9.4787	11.8601	9.9411	10.9859	2.336	8.8397	6.0951	8.8443	7.3338	9.6975	8.4311	8.8386	10.5866	8.6346	9.0882	9.1428	13.129	10.8729	10.4619	7.1001	6.7416	11.7344	11.274	8.5134	5.0614	1.8386	4.1645	10.1359	6.8967	6.3244	9.9243	4.2225	9.8514	2.1511	2.8595	2.1086	4.0409	7.409	7.4939	10.5629	9.5782	6.3111	9.6105
TCGA-AN-A0FJ-1	0	11.5058	13.2813	10.5943	6.8461	8.5249	8.6593	10.2613	9.4066	10.4207	9.6726	9.9612	5.4468	8.4723	6.6649	12.0199	9.8246	8.587	10.1567	9.0559	10.7361	9.7451	12.1094	10.8099	10.3964	7.2841	3.2332	12.1837	10.4157	8.1934	1.1378	1.4858	10.503	8.0763	7.0688	5.4268	9.5347	3.701	10.7997	7.0398	2.6786	2.0004	4.0537	8.0504	6.7688	9.9594	9.0329	9.9027	9.6652
TCGA-AN-A0FK-1	2.2394	9.6909	12.9974	10.8344	7.7408	7.3413	7.6675	11.7667	10.3862	11.9012	6.4426	8.4654	4.2377	10.5538	6.0983	9.3724	10.7152	8.397	10.542	7.498	9.642	8.1679	12.7912	10.568	10.7412	6.1865	6.1567	10.835	11.9375	8.525	8.5793	1.8502	0	12.9559	7.2839	6.7966	9.8195	2.8733	9.9282	1.8796	3.6482	0.8027	6.5667	7.2419	5.9022	10.4045	8.771	4.7578	9.1765
TCGA-AN-A0FL-1	0	10.5625	13.2078	12.2207	7.9347	8.9773	5.1024	12.7146	8.9276	11.9412	3.2158	7.3253	3.7481	9.4854	5.4054	8.5719	5.7293	7.1065	11.4468	7.8849	7.786	8.7584	12.3922	8.7523	9.3727	6.6039	2.897	13.3318	11.8339	7.354	1.7238	0.5466	2.228	11.4286	8.0645	6.5049	8.8273	3.4159	9.9255	2.7357	2.3633	2.7065	3.9763	7.6438	4.1734	9.0605	9.2514	3.2857	11.2964
TCGA-AN-A0FN-1	2.6768	9.4545	12.9394	11.0112	8.7779	8.5295	9.0822	11.0941	10.6994	11.3509	7.1213	8.5452	6.6112	9.807	6.0068	11.6148	9.62	8.1627	10.1483	8.5491	7.9956	8.7768	12.7417	10.6894	10.4976	5.4311	8.5988	10.9973	11.5839	8.0789	6.0966	1.4254	6.2767	9.5736	8.6311	7.4229	9.6138	3.3367	10.5192	3.2084	3.4299	2.9529	5.7621	9.4697	9.0888	10.9333	9.5581	5.0748	9.2087
TCGA-AN-A0FS-1	1.0093	9.1073	13.2075	10.6413	7.1808	8.3314	8.5486	10.7505	10.6372	11.6296	2.5389	8.6731	5.5804	9.6985	5.459	8.9944	11.9324	7.9756	10.413	8.683	8.365	9.09	12.6334	10.7571	11.1237	5.3757	4.7861	11.9548	11.9528	8.2712	7.7396	1.3331	1.9205	9.8347	7.5223	6.8386	9.8186	2.923	10.2234	3.1928	3.8999	2.0139	4.7458	8.5332	5.8948	10.6378	9.387	6.5142	9.0513
TCGA-AN-A0FT-1	0	8.0433	13.2125	12.0224	7.3069	7.1429	9.0653	13.9739	9.1437	11.7754	1.8036	7.4508	5.3228	10.9355	7.3057	10.441	7.3553	7.7385	10.1561	8.5072	9.89	9.3246	12.5014	9.8912	10.5188	5.5824	2.4768	10.9077	12.5415	6.3198	6.0841	0	2.365	11.1537	8.2403	5.6194	9.7193	4.1036	10.2041	3.1322	6.2428	2.4768	3.6099	8.8603	7.2051	9.3274	9.5159	5.8549	10.1264
TCGA-AN-A0FV-1	1.1058	9.8918	13.0508	10.9293	7.1217	7.9805	9.0464	12.3354	9.5616	11.6977	8.7826	7.9177	5.6149	9.3529	8.3964	8.8308	11.3675	7.6952	9.9292	8.7063	8.6357	9.0856	12.8474	10.9653	10.4935	7.1414	2.9125	11.1693	11.0311	8.0237	1.1058	11.3943	1.3427	10.5872	7.549	6.1241	10.0642	2.9842	10.6343	1.9245	2.9842	1.3427	3.1804	7.9359	3.9629	10.5265	9.7211	7.5341	10.5782
TCGA-AN-A0FW-1	0.6994	9.0726	12.5919	10.9864	6.9959	7.9065	8.2675	13.3466	10.2292	11.6299	5.2044	8.0627	5.2642	9.7555	7.3798	9.1774	6.9994	7.3886	10.6627	7.938	8.0424	9.2779	12.3946	11.1667	11.3063	7.4746	5.0363	11.7481	12.7952	8.4003	3.3285	1.8054	4.4527	11.7884	6.9994	5.8906	9.8192	3.1372	10.4908	3.3569	3.1372	1.6706	3.7854	8.0911	7.2594	10.4041	8.9909	5.0363	9.1982
[truncated: 3,365 more rows]
[truncated: 25 more columns]
