# Supplementary material for: A Class of Protein-Coding RNAs Binds to Polycomb Repressive Complex 2 and Alters Histone Methylation
Source: Front Oncol. 2021 Nov 5;11:739830. doi: 10.3389/fonc.2021.739830 (PMC8602814; doi:10.3389/fonc.2021.739830)
Supplement: Supplementary file 7 [file Table_6.xlsx]

## Sheet: base_on_random
The expression of control genes selected randomly
Gene_Name	AGAP7	ARHGEF7	B3GAT2	C2CD4C	CABP1	CACNB2	CCDC3	CD8A	CDC27	CLK3	CRLF1	DGKZ	DPF1	ESR1	FAM20A	GRM8	HEY2	KIAA1217	MLXIPL	MOXD1	MUC12	NRXN3	OXR1	PDE4C	PDE4DIP	PFKFB3	PSD	RAB37	REEP1	RNF150	SATB1	SNX16	SP6	SSTR2	SYBU	TSLP	UBE2E2	AK130759	AK310493	AX748125	BC141952	CACNA1E	CCDC106	DQ578892	DTX4	ENPP4	EYA3	FNDC1	GOLGA6C
TCGA-2A-A8VL-01	7.8656	10.7767	3.4822	4.1275	4.7413	7.7392	8.1664	6.6419	9.5232	10.5116	3.6239	9.3115	0	6.9063	3.7397	1.3476	4.6846	11.5589	6.0862	8.1971	8.5639	5.4677	8.5659	3.6239	8.9281	8.8254	5.7831	5.399	6.3273	6.4257	10.2706	7.7288	6.3818	3.286	8.2122	4.7688	9.3092	NA	NA	NA	NA	0	8.9701	NA	6.2513	9.7839	6.0305	2.203	0
TCGA-2A-A8VO-01	6.8411	12.3736	3.6874	5.9881	3.6204	8.0272	9.38	6.5244	9.6424	10.302	3.9655	9.1223	1.2198	8.1058	5.3296	0	6.746	11.0731	4.6006	9.5686	8.5073	7.4022	8.7427	6.0617	10.5338	8.6115	5.3055	6.359	7.7393	7.0436	10.0276	8.1402	4.6396	4.3881	9.4155	5.3765	9.0839	NA	NA	NA	NA	0	9.1032	NA	7.9824	10.2184	6.9614	4.0256	0
TCGA-2A-A8VT-01	6.5828	10.599	3.4263	5.8111	1.9786	8.5504	7.3103	6.8312	10.3919	10.129	4.0711	9.5082	1.6807	7.4259	3.8314	1.9786	5.1067	11.3422	7.1441	8.3809	10.7099	6.2409	9.4204	3.8314	10.4951	8.9761	6.2479	5.0912	5.9203	8.1047	10.3892	7.8595	6.9215	3.2412	8.9813	3.8314	9.4095	NA	NA	NA	NA	0.7952	8.9876	NA	7.672	10.1645	7.9373	4.1628	0
TCGA-2A-A8VV-01	5.9253	10.3788	2.8886	4.9815	4.0876	8.2924	7.8731	5.7087	9.7536	10.7445	4.7233	9.2178	0.5564	7.7333	3.8256	0.5564	6.543	11.4661	3.1701	9.1785	5.3905	6.34	9.45	3.8727	9.055	9.1913	4.7984	4.6973	8.1538	6.7777	10.4888	8.5586	6.2625	4.0471	9.2901	4.5602	9.5549	NA	NA	NA	NA	0	8.8183	NA	7.5606	10.1192	6.5357	3.6742	0
TCGA-2A-A8VX-01	7.3685	10.4294	3.923	4.1397	0.5886	7.4539	9.6764	4.5955	9.2918	10.4457	3.7106	9.2766	1.0055	5.9416	3.5951	3.5951	7.6072	10.8483	3.5951	9.2131	2.8168	7.0333	9.3763	3.1797	9.3598	7.0444	4.8435	4.7385	7.2008	5.4031	9.3509	9.1091	6.8627	2.3308	10.5671	4.3681	9.9358	NA	NA	NA	NA	4.0548	9.2825	NA	6.8118	9.7924	5.2396	3.3319	0
TCGA-2A-A8W1-01	7.9676	10.7115	2.457	3.967	0.9593	6.5108	5.4429	5.5339	9.9997	10.1397	3.0968	7.2799	0.558	5.0696	4.2436	0	6.7574	11.2241	3.9228	4.7279	0.558	4.5356	9.9309	2.6309	10.1919	7.306	6.386	4.5356	5.4112	8.0184	8.817	8.6924	5.4271	2.6309	9.5016	2.3923	8.4195	NA	NA	NA	NA	0	8.625	NA	6.7824	11.3754	8.5741	1.7489	0
TCGA-2A-A8W3-01	4.8686	10.2483	3.2958	7.7223	3.0636	7.0561	7.5442	6.5582	10.2024	9.7566	5.0398	8.7467	1.6063	7.8429	4.928	2.3474	6.0268	10.9974	4.151	8.5639	7.9131	6.6725	9.2221	3.8161	9.3941	9.2725	5.4971	5.1766	6.3995	8.4006	8.915	7.8248	6.5329	3.4348	9.177	3.9746	10.1056	NA	NA	NA	NA	0	9.0973	NA	7.9033	11.035	6.9408	5.634	0
TCGA-2A-AAYF-01	7.6866	11.0618	3.0911	4.1337	3.1802	6.874	8.3845	5.6136	9.7203	10.1356	3.8235	8.7256	0.5104	7.1095	4.4461	1.9895	6.5539	11.015	3.2463	8.6545	10.0824	6.29	8.692	3.2463	9.8185	7.9885	4.9993	6.0244	6.29	8.5619	9.86	7.4052	4.6791	3.3094	9.2102	5.469	9.4426	NA	NA	NA	NA	0.5104	9.0367	NA	7.5363	9.83	7.1618	2.7954	0
TCGA-2A-AAYO-01	7.2382	11.7587	3.8862	5.2763	5.5266	7.7997	8.7742	7.3902	9.7586	10.1528	2.5159	9.2986	1.6311	8.0139	6.0449	1.0348	6.4516	10.7624	4.2745	9.876	4.5251	7.0512	8.7793	2.7588	9.8343	8.6516	6.3716	7.8065	7.2728	7.5195	9.3724	7.9541	5.1753	4.8737	9.1427	6.8625	9.7577	NA	NA	NA	NA	1.3636	9.3342	NA	7.8693	9.5321	6.7262	4.2349	0
TCGA-2A-AAYU-01	6.767	10.4976	4.5266	5.5191	3.4798	7.6912	9.8511	5.451	9.724	10.327	4.4971	9.1424	1.6397	6.7614	3.6836	1.8234	6.5691	11.3997	3.1764	9.5336	4.8117	7.78	8.907	2.8773	10.2831	8.4742	5.8507	5.1917	9.1007	7.5903	10.3871	7.7059	5.4085	2.8773	9.7204	4.1641	9.5137	NA	NA	NA	NA	0.5091	8.9109	NA	7.1661	10.8641	7.208	4.0582	0.5091
TCGA-2F-A9KO-01	3.5944	10.4925	4.0018	2.6433	3.101	5.6092	7.0013	9.4918	10.1656	10.8834	1.4591	9.5423	1.1152	5.4257	6.7665	2.1694	5.1218	10.6617	4.1627	9.0684	0	8.6683	9.9546	4.8281	10.9886	10.969	8.2153	5.5204	4.8574	5.7091	10.1156	8.3005	9.1668	4.8281	6.0383	5.5204	8.5743	NA	NA	NA	NA	0.6628	6.5046	NA	11.7081	8.7565	7.4919	8.1308	0
TCGA-2F-A9KP-01	3.0859	10.4722	4.1983	2.6803	5.0463	4.1749	7.2166	4.2399	10.7511	10.6866	4.0354	11.2445	2.5835	8.0145	4.5008	1.4139	5.0822	11.1022	3.9212	5.4412	2.1141	4.8312	10.356	4.7216	9.3484	8.6783	1.9683	2.8564	2.1141	3.2838	9.7961	6.3891	11.7028	3.2208	2.937	5.6349	6.7926	NA	NA	NA	NA	0	8.4655	NA	11.244	8.8045	7.112	1.9683	0
TCGA-2F-A9KQ-01	3.7064	10.1455	2.638	2.8129	4.0267	4.0672	8.5078	3.5439	10.4292	10.5626	3.2242	10.4273	2.9051	5.9261	5.1607	4.1065	5.3853	10.8896	5.0028	6.1309	1.7303	8.1974	10.491	4.9168	9.492	10.6621	4.6501	2.4947	1.7303	1.7303	9.6863	7.7212	11.4492	2.9917	6.1592	6.3599	4.7278	NA	NA	NA	NA	0.5495	8.0155	NA	10.7729	8.78	7.2	4.8945	0
TCGA-2F-A9KR-01	4.1775	10.2755	4.277	3.9746	3.6319	5.2129	7.2704	5.4818	10.4502	10.6463	5.3536	9.2997	3.3919	4.5434	4.1775	1.9446	4.1392	10.418	7.1258	6.9596	1.5358	7.3226	9.9707	5.2129	10.6209	10.7902	7.2344	5.1371	5.403	4.8588	9.895	8.7868	10.1454	3.104	5.3025	5.9268	9.3212	NA	NA	NA	NA	2.2627	9.3148	NA	9.8265	8.9729	6.9814	6.3015	0
TCGA-2F-A9KT-01	4.2547	10.7643	3.6488	2.734	8.478	4.3775	7.0826	4.2547	10.4796	10.4949	4.5614	11.7426	5.3016	2.6059	5.8881	2.1348	4.6289	10.8064	6.0322	7.2473	3.9725	3.6861	9.6156	2.9604	9.1353	10.2048	4.785	2.734	1.936	1.936	8.984	6.8408	10.4904	1.4308	1.7054	4.2547	5.3623	NA	NA	NA	NA	1.0913	8.5775	NA	12.1566	5.9422	7.2526	7.258	0
TCGA-2F-A9KW-01	3.5201	9.7085	3.349	2.6407	2.757	5.2546	9.3929	4.3111	9.6904	9.6134	2.9648	12.0188	5.1521	4.523	6.5816	5.508	5.9234	11.4796	4.792	10.0214	2.757	4.0166	9.2035	5.0645	11.6868	9.4361	5.109	4.523	3.8693	2.3754	8.2338	7.7874	12.4871	5.7377	8.0379	3.0584	9.0206	NA	NA	NA	NA	0	8.4371	NA	12.431	6.7939	6.3325	6.1846	0
TCGA-2J-AAB1-01	2.6704	10.3236	2.7235	3.7743	3.5523	5.0739	8.7846	8.052	9.8028	10.1274	6.184	10.251	0.9823	5.609	7.0307	5.4409	6.3994	11.1757	9.2088	10.1604	6.0942	4.9428	10.0892	9.0034	10.8344	10.9875	6.7849	7.4158	6.0838	4.7985	8.1642	7.6993	7.4484	4.4895	10.1428	4.7985	7.4803	NA	NA	NA	NA	3.1383	7.9785	NA	10.0061	8.6404	6.7129	9.7176	0
TCGA-2J-AAB4-01	3.7683	10.5128	4.3004	7.4323	2.493	6.0768	8.8812	7.9397	9.9353	10.4944	6.4265	9.8305	1.9804	5.945	7.7469	4.6674	4.5164	11.6117	9.3377	10.0629	6.3013	5.9646	9.8836	6.6666	11.1061	12.8619	8.301	6.6486	7.9348	5.5764	9.4198	7.7412	6.1725	5.6141	9.5647	4.9487	7.623	NA	NA	NA	NA	3.628	8.1142	NA	10.3399	9.4304	7.0661	9.3179	0
TCGA-2J-AAB6-01	3.0032	10.3441	3.3278	4.7717	2.5055	5.1015	7.7484	5.5427	10.2979	9.9503	9.0537	10.1191	4.3433	5.4298	8.6284	3.1996	6.1651	10.9237	8.2669	9.9748	2.5055	4.3843	9.1082	7.0946	11.1425	10.5159	8.1199	4.7717	5.7761	4.8902	8.6746	7.5101	7.7046	6.0036	6.2227	4.1189	9.1914	NA	NA	NA	NA	3.4517	8.7072	NA	10.6416	8.2252	7.5193	10.3454	0
TCGA-2J-AAB8-01	5.4977	10.7287	3.1774	4.0037	3.091	3.8239	8.7967	7.1111	10.2881	9.8461	7.6662	9.6507	1.9336	7.0714	7.8241	4.4384	7.5038	11.7505	9.0759	9.9931	5.7453	6.3876	9.8042	7.3543	11.0122	10.593	7.0408	6.16	7.6992	4.3744	8.894	7.5908	6.6532	5.0427	7.6992	3.9166	8.9306	NA	NA	NA	NA	3.9166	7.877	NA	10.4731	9.1918	6.8305	12.1421	0
TCGA-2J-AAB9-01	2.0757	10.3431	3.1606	5.0037	3.4123	6.0053	9.1083	8.0997	10.1306	9.8465	7.6152	10.0454	1.6524	5.6526	8.5176	2.6688	6.4026	11.4554	8.5218	10.6746	4.74	6.5747	9.5345	7.2079	10.7483	10.8936	8.1441	5.9811	6.6536	4.0005	9.7146	7.3378	6.3276	4.9547	9.5168	5.097	8.314	NA	NA	NA	NA	3.6769	8.155	NA	10.4761	8.7933	5.9564	10.5655	0
TCGA-2J-AABA-01	5.9773	10.5274	4.1606	4.3066	2.9798	6.4807	8.5718	7.8741	10.2049	10.0507	7.7111	10.2095	0	5.3604	7.7197	7.378	6.0877	11.9015	7.2353	11.1481	6.114	4.8037	9.8771	5.6395	11.3585	10.2148	8.2514	6.3427	5.222	4.867	9.2431	7.2883	9.385	4.867	9.9456	2.9798	8.0514	NA	NA	NA	NA	5.2929	7.7949	NA	11.5375	8.8338	6.1902	13.0191	0
TCGA-2J-AABE-01	3.9817	10.1733	3.5791	4.8454	3.4417	5.1758	8.8998	5.3164	9.8964	9.5828	3.9817	9.9469	1.7935	4.9641	8.4588	3.4417	6.2405	12.056	9.2043	9.5102	3.3575	4.4571	9.9333	7.4755	10.4257	11.1945	8.3265	5.5045	7.0072	4.3738	9.5886	6.6655	7.6974	3.9817	8.6982	4.037	8.3594	NA	NA	NA	NA	3.5214	8.1655	NA	11.1964	9.2326	6.7423	11.5514	0
TCGA-2J-AABF-01	3.6662	10.7274	3.6854	4.5218	3.4953	6.1168	8.8442	8.3008	10.17	9.9704	6.5846	10.2566	1.7994	6.4739	8.3827	2.8834	6.3603	11.4796	9.329	10.5915	5.3085	6.3096	9.2797	6.9621	11.2381	11.0639	8.2713	7.0573	6.912	6.1675	9.6422	7.8317	6.1168	6.4152	8.6681	4.083	7.9314	NA	NA	NA	NA	4.748	7.9356	NA	10.8562	9.3025	7.0688	10.077	0
TCGA-2J-AABH-01	2.736	10.7199	3.8651	6.2545	2.736	5.7113	8.1809	5.9229	9.7834	9.5776	4.3947	10.0584	2.1649	6.0132	7.4093	2.736	4.9566	11.4321	8.9861	9.5759	4.6907	5.7815	9.5874	8.3599	11.0162	11.6832	7.8944	6.403	9.0762	5.3903	9.306	6.6545	5.9637	5.3134	10.1465	2.1649	7.7295	NA	NA	NA	NA	3.3429	8.2109	NA	9.9336	9.3413	6.9057	10.3113	0
TCGA-2J-AABI-01	3.6975	10.3965	2.7575	4.7421	3.2243	3.7373	7.7989	5.839	10.051	10.5587	8.5129	11.1465	1.4927	4.5091	7.4996	2.3194	6.1795	11.3932	3.6975	8.8759	4.8907	4.2029	9.787	5.262	11.2634	10.0599	7.3343	6.5968	0.7872	4.5091	8.4971	5.5119	8.6907	3.6145	6.1355	3.4802	8.1682	NA	NA	NA	NA	1.6677	7.89	NA	10.9108	6.9542	6.7794	9.9296	0
TCGA-2J-AABK-01	4.0796	10.4324	4.6885	5.2632	4.0424	7.1673	8.6576	7.7227	9.8144	10.525	6.7727	10.111	3.326	8.6422	7.9123	3.7968	6.2605	11.1844	10.9148	8.1382	6.1426	6.3004	9.7102	6.1338	10.9715	12.1753	8.7882	7.0221	7.7971	5.4017	9.1705	7.7168	6.7324	6.8008	9.7205	4.0043	7.5906	NA	NA	NA	NA	2.7201	8.6775	NA	10.0279	9.3109	6.5852	7.6161	0
TCGA-2J-AABO-01	3.172	10.5237	2.1235	3.5131	3.87	6.2234	8.6411	7.2969	10.259	10.3343	8.1852	9.8215	2.8895	5.3024	7.4699	4.0201	6.4252	11.265	8.8231	9.7428	6.0246	6.6944	9.6947	7.4893	10.6377	10.7493	9.9844	6.5538	7.2969	5.0112	8.1692	7.5337	6.8225	5.5445	8.4982	6.2078	7.9577	NA	NA	NA	NA	4.2802	7.7478	NA	10.7982	8.3851	6.1762	11.2264	0
TCGA-2J-AABP-01	5.1155	9.697	2.8164	7.4522	3.9754	5.7998	10.7007	8.9694	10.1666	10.2826	5.2005	10.1264	6.0379	5.6567	11.1248	2.5196	5.8793	11.1417	2.7626	10.0404	4.878	6.0834	9.0317	2.0553	12.0963	11.4272	6.8864	5.6865	4.5619	5.2611	7.9525	8.0842	6.3202	5.3934	4.1984	2.9706	9.4622	NA	NA	NA	NA	8.4867	8.7277	NA	8.0531	7.0034	6.4474	10.982	0
TCGA-2J-AABR-01	3.1763	10.2894	3.6506	6.3686	3.9857	6.3024	9.2848	9.4973	10.1432	9.8599	6.6609	10.0512	2.0328	6.4112	8.6765	4.1455	5.8859	11.6123	9.2457	10.6131	4.2893	7.1371	9.5302	5.298	11.048	12.5504	8.0367	7.8482	7.1051	5.8554	10.0861	7.3045	6.083	5.7433	10.0225	4.5011	8.2451	NA	NA	NA	NA	3.5252	8.1063	NA	9.9814	9.3257	7.1498	9.9637	0
TCGA-2J-AABT-01	2.8595	10.743	3.2552	5.564	2.8595	8.7823	9.1465	7.7938	9.9242	9.8061	5.0945	9.939	1.5247	4.8346	7.5263	1.8086	5.8251	10.7361	10.2696	10.1031	5.6564	10.172	9.8615	7.4612	10.8559	10.7665	12.0573	6.2964	10.9262	8.7638	9.9726	7.5016	5.3372	4.9559	9.3453	6.1767	8.7679	NA	NA	NA	NA	4.8659	8.4442	NA	10.1138	9.1481	6.633	11.8734	0
TCGA-2J-AABU-01	2.096	10.2545	2.456	5.3328	5.4089	5.5833	8.8198	7.6805	10.1137	10.0014	4.119	9.6791	2.096	3.8177	6.2123	4.2069	5.516	11.0424	4.3681	8.9874	5.709	7.0798	9.6223	7.5267	11.5237	10.7431	8.5692	5.8522	6.6644	5.3713	8.7447	7.4746	9.012	3.283	9.0269	5.55	8.4661	NA	NA	NA	NA	2.9165	8.5356	NA	10.2686	8.4162	6.4104	9.953	0
TCGA-2J-AABV-01	2.8677	9.5027	2.2134	5.1557	5.1557	6.5533	8.2298	7.8012	9.5489	9.7496	7.6846	10.5311	2.053	4.8751	7.5697	3.7654	6.6241	9.4932	9.5398	8.2298	6.1353	4.8751	7.7281	5.9998	10.0294	10.0786	7.4961	6.6469	8.0699	4.1956	8.5837	6.5533	5.8104	4.4244	10.3163	5.4949	8.1521	NA	NA	NA	NA	0	8.6921	NA	10.1543	8.2672	4.1956	8.0183	0
TCGA-2L-AAQA-01	4.0605	10.3349	4.5886	4.6968	3.5181	3.9142	8.2143	5.7464	9.9483	10.5676	5.8706	9.9859	1.771	3.2396	6.0994	4.7624	6.4704	11.4289	10.1649	7.9278	5.6914	4.6514	9.8605	9.8251	10.189	12.7723	7.867	4.8252	5.7995	4.2553	7.7693	7.6788	8.1194	3.4131	7.8087	5.4995	7.2651	NA	NA	NA	NA	5.9665	7.847	NA	10.7077	9.4176	6.2594	10.2583	0.8514
TCGA-2L-AAQE-01	3.5995	9.6428	2.5557	3.8518	4.7522	4.7272	8.3845	7.7014	9.8482	10.2364	5.9581	10.6191	1.5128	4.6758	7.2704	2.3703	5.197	11.3234	4.9381	8.9539	6.0315	4.5097	10.4135	7.4646	10.5672	10.2089	7.5598	7.2573	5.579	4.2534	9.5496	7.4982	6.941	4.1059	9.9659	3.7058	8.2283	NA	NA	NA	NA	3.4847	9.0642	NA	12.3113	7.9487	6.7678	10.6709	0
TCGA-2L-AAQI-01	2.9638	10.3271	2.9126	5.925	3.3549	5.9365	8.5826	6.8718	10.086	10.0132	6.9645	9.8648	2.4256	5.1885	7.6098	3.2847	6.188	11.1348	8.414	9.9438	3.7689	5.6736	10.4404	9.5935	11.2895	11.8513	8.1337	6.3341	8.1535	5.7922	9.8901	7.8043	7.6206	6.0885	9.1069	4.8669	7.6799	NA	NA	NA	NA	4.1703	7.9188	NA	10.3162	9.6213	6.8658	9.2544	0
TCGA-2L-AAQJ-01	2.9874	10.2849	3.9514	4.4126	2.6883	4.9403	8.906	7.0518	9.5306	10.0218	5.5558	10.1207	1.7971	5.0735	6.8313	3.6307	5.5709	11.5543	7.548	9.1278	4.819	5.6724	10.0751	9.3542	9.4624	11.4548	6.1658	7.2619	6.9914	4.8441	7.9687	8.2478	6.2896	4.4457	8.879	4.4781	7.9341	NA	NA	NA	NA	4.7935	8.0678	NA	11.0049	9.8233	6.4936	11.1191	0
TCGA-2L-AAQL-01	3.0206	10.553	1.609	5.9795	4.1019	5.667	9.255	7.3347	9.5066	10.2584	6.3436	10.3761	1.8429	5.6485	8.1481	3.4199	7.4351	10.5764	9.6793	9.9839	5.6108	5.4493	8.5175	10.3627	10.0266	10.8048	8.9964	7.5138	7.5087	3.8663	8.4037	7.163	6.9829	6.6056	8.7693	3.234	8.4255	NA	NA	NA	NA	5.4278	9.2792	NA	10.3499	8.9631	4.5631	10.1201	0
TCGA-2L-AAQM-01	4.3635	10.8339	2.9146	5.3906	4.882	8.3286	10.2456	5.872	10.0349	11.0541	1.4753	10.3484	5.8275	6.2094	7.3436	5.0974	7.3489	7.2734	10.9592	6.5017	4.8227	8.4511	7.9008	8.2179	8.9506	13.45	10.9729	4.7609	6.0245	5.0974	9.1522	7.9638	5.3492	9.2383	8.6041	3.3077	8.5953	NA	NA	NA	NA	0.6722	10.0544	NA	8.6129	10.2386	4.5937	8.2293	0
TCGA-2V-A95S-01	4.3144	9.6042	2.9996	5.7489	1.563	6.062	7.7507	10.7343	10.1481	9.9071	1.2036	9.9787	0.7239	4.5732	10.5948	3.0299	5.975	9.9158	11.4273	6.5473	4.3609	8.2815	9.8583	6.933	10.5283	10.566	5.4596	7.9839	3.4294	2.0901	8.6686	7.7852	5.6588	9.1691	7.2861	7.274	9.1805	NA	NA	NA	NA	10.0768	8.6312	NA	8.3551	9.025	4.2166	4.8261	0
TCGA-2W-A8YY-01	3.8312	10.3931	2.6431	2.3028	7.7546	3.6784	6.2768	6.7541	10.1734	10.0024	4.6209	9.7381	4.1253	7.8671	6.458	1.8088	3.3644	11.2631	7.4259	6.1947	0	5.9988	8.7271	4.0019	9.4457	10.403	8.621	4.1833	7.4847	1.0517	8.1905	7.1158	10.3992	6.5434	9.1853	3.4613	6.8466	NA	NA	NA	NA	2.1942	9.602	NA	8.2476	9.5616	7.0197	4.4186	0
TCGA-2Y-A9GS-01	2.6829	9.1504	2.7201	2.4425	0.5781	5.6661	8.0155	5.1497	10.6419	10.0799	1.5711	9.2284	0	7.9877	10.5675	0.5781	6.7932	10.6653	12.6725	7.2831	1.5711	3.5659	9.2796	5.1091	11.2135	8.5262	3.0692	8.1985	4.0249	2.5677	8.6159	6.8803	3.8386	3.7881	9.3324	5.6661	8.0852	NA	NA	NA	NA	3.0692	7.7309	NA	9.9283	8.9291	6.7673	6.916	2.8889
TCGA-2Y-A9GT-01	3.853	9.8143	2.907	5.0566	2.455	6.5447	7.8489	9.8721	9.586	9.596	5.4607	9.4758	0.9235	9.6518	11.9558	7.6049	7.6116	10.1477	13.7789	6.9936	0	4.4345	9.3427	5.1687	12.0167	8.6276	5.4898	9.0253	3.5558	1.482	9.1467	7.0629	4.8022	3.6618	11.7345	6.3363	7.8545	NA	NA	NA	NA	0	7.7381	NA	10.6076	8.0816	5.7035	6.3523	0.9235
TCGA-2Y-A9GU-01	3.0887	9.6182	4.1483	3.5661	1.4159	6.3263	7.7395	6.265	9.9541	9.2002	7.3545	8.4499	0	3.2236	11.3074	7.2076	7.5534	10.2758	13.3293	2.5861	1.4159	8.2149	9.3067	3.4607	11.0525	7.7395	6.3112	6.8066	4.9162	1.4159	6.6234	5.9517	3.7562	5.9901	7.7053	1.8083	8.1613	NA	NA	NA	NA	2.1166	8.8422	NA	11.3304	7.8992	6.0274	2.9398	0.8751
TCGA-2Y-A9GV-01	3.5848	9.9364	3.1596	3.7751	0	6.2694	7.4183	5.9911	10.2756	9.3175	0.8844	8.949	0.8844	10.5321	11.532	7.3376	7.1091	10.0685	13.0375	5.8501	0	5.2564	9.4084	4.0204	11.2361	9.4802	5.8918	8.017	5.0136	2.7912	9.3793	6.9104	4.1635	3.2419	9.7938	7.3895	8.0542	NA	NA	NA	NA	0	8.3888	NA	10.0069	10.2756	5.4916	4.5755	5.0136
TCGA-2Y-A9GW-01	2.9812	10.361	2.7311	3.8869	2.4848	4.8372	8.8286	5.2396	9.7392	9.556	2.834	9.2693	0.8207	7.7874	11.1812	2.834	6.6194	9.4929	12.5803	8.5739	2.0233	4.798	9.8209	5.6228	11.5706	9.5677	4.3332	6.9406	4.4389	2.9812	7.8414	8.3347	4.0291	4.9488	11.2271	5.7719	8.7069	NA	NA	NA	NA	3.5519	8.0807	NA	10.093	8.7512	5.5302	7.8935	0
TCGA-2Y-A9GX-01	2.9386	10.0643	1.5375	2.213	1.1454	6.296	9.7998	8.7073	10.3949	9.3804	4.0667	8.998	0.6836	8.1743	10.7945	2.6903	6.9686	10.7363	11.7248	10.6431	2.0109	5.176	10.1461	4.4733	12.2971	11.3576	3.9011	6.9189	4.692	4.5499	9.4192	7.9093	4.0136	7.1763	11.6557	7.1082	8.9808	NA	NA	NA	NA	3.335	8.0178	NA	9.695	9.2897	5.8722	10.8334	0
TCGA-2Y-A9GY-01	3.55	8.8967	2.8388	2.0751	1.0505	5.4368	5.7412	9.6944	10.3806	9.9742	2.0751	9.3134	0	4.1378	9.8781	3.4824	4.0473	8.8099	10.539	4.4521	3.1754	2.5412	8.6401	6.8263	10.2142	10.0203	3.7923	10.2038	0	0	7.3323	7.5826	1.879	10.4194	7.5623	1.879	8.5274	NA	NA	NA	NA	0	9.0372	NA	8.6167	7.9937	5.205	1.879	0
TCGA-2Y-A9GZ-01	4.7516	10.5709	3.3689	4.7516	5.5673	5.8148	5.9324	4.2802	9.6308	9.5517	0	8.7676	0	7.3285	11.9622	3.8042	7.4176	10.1952	13.7773	3.8042	1.242	2.1418	9.5425	5.0774	12.2444	7.0672	5.0179	10.5599	2.1418	0	9.2475	6.1139	4.0618	2.6917	10.007	7.732	7.6608	NA	NA	NA	NA	0	8.4866	NA	10.7685	9.2081	6.6824	3.2002	3.8042
TCGA-2Y-A9H0-01	2.7291	9.1868	5.803	2.4274	1.8083	7.16	5.6197	9.3311	10.664	9.4712	2.7291	9.4469	0.701	3.6877	10.975	1.1707	5.146	8.8303	13.8245	5.656	1.8083	1.1707	8.3775	5.9613	10.6646	7.1536	2.0454	7.3545	3.9438	1.1707	5.7925	6.4992	2.4274	2.8592	8.2138	0	5.1961	NA	NA	NA	NA	0	6.9497	NA	8.436	9.1444	5.2913	3.6877	0
TCGA-2Y-A9H1-01	2.7617	9.4738	0	3.895	1.7281	2.9888	7.3272	7.2194	9.2834	9.623	2.9888	9.4644	1.1086	8.7209	11.8494	0	7.9161	9.0641	13.8034	3.895	2.16	1.7281	9.4808	6.4925	10.8713	6.2942	4.8457	9.3565	2.492	1.1086	7.1623	7.4658	5.8204	5.9063	9.4106	6.5823	9.0672	NA	NA	NA	NA	1.1086	9.623	NA	8.2964	6.6832	2.7617	1.1086	0
TCGA-2Y-A9H2-01	4.0573	9.8569	1.8398	4.6857	5.2613	4.9675	6.9679	6.8654	10.0292	10.2794	4.5982	9.2244	1.5942	6.271	9.5645	6.4894	5.9204	10.4531	10.5884	5.6429	3.5976	3.4048	8.813	4.335	10.5707	11.5071	5.0357	6.7141	2.1807	4.0129	8.206	6.5986	6.4399	3.472	11.1334	3.8708	8.2497	NA	NA	NA	NA	3.1822	8.4379	NA	9.55	9.5693	6.2897	6.1116	0
TCGA-2Y-A9H3-01	4.1993	9.7578	1.8251	4.619	4.8225	5.3024	8.9103	8.2987	9.4296	9.8343	9.1307	10.1326	1.7997	4.6901	12.0373	1.1639	6.5554	9.0452	13.1297	6.3513	1.1639	5.2087	7.7274	5.2563	9.1434	7.6403	4.0984	9.5152	7.6493	3.078	6.4569	5.5894	4.3821	5.347	7.09	2.2394	8.4134	NA	NA	NA	NA	1.1639	9.7599	NA	10.8365	7.309	2.8487	5.0556	0
TCGA-2Y-A9H4-01	2.2749	9.7739	1.9912	3.8519	0	3.8519	7.4332	6.3846	9.934	10.0351	3.1176	9.2787	0	7.4805	10.6415	5.5861	7.5923	8.6029	13.4606	4.1143	0	1.5459	8.4842	5.9419	11.2753	6.2272	2.536	10.263	4.8499	0.9708	7.4805	5.7749	3.7526	1.5459	10.0259	7.3077	7.8178	NA	NA	NA	NA	0.9708	9.3861	NA	8.9326	8.2033	1.956	3.7526	0
TCGA-2Y-A9H5-01	4.2078	10.6664	3.7979	2.9757	1.8061	6.015	9.477	6.476	9.774	9.1991	3.5375	9.2113	0	5.0643	10.9226	1.1689	5.773	10.8931	12.9858	9.1681	1.5224	11.0661	10.184	5.2883	10.8668	9.597	4.474	6.4556	8.1923	2.9757	7.1942	7.4318	5.5021	7.9662	8.8271	4.3021	6.5159	NA	NA	NA	NA	1.5224	7.0038	NA	10.3491	5.6349	6.0289	9.9057	0
TCGA-2Y-A9H6-01	3.8368	10.7634	2.2813	5.4776	2.4409	6.1375	9.2246	6.5662	9.72	9.8318	3.7603	9.3077	1.983	6.0111	10.7901	3.9095	6.3351	10.3166	12.9136	8.4581	10.2604	5.2447	9.0885	6.3869	10.505	8.8086	6.6214	7.4951	6.8783	3.6795	8.9445	5.2998	5.4535	6.5206	10.3553	2.9344	8.6212	NA	NA	NA	NA	1.983	7.3719	NA	11.2502	6.8509	3.9095	8.1143	0
TCGA-2Y-A9H7-01	3.9878	9.9531	6.0228	3.3431	1.7168	5.7595	7.7737	5.3584	10.0813	9.5072	0	9.3817	2.6196	2.9747	11.4189	1.7168	6.1793	10.5618	12.9324	1.4411	0.6524	7.8146	9.106	7.4211	10.3097	10.1777	4.6446	9.3718	8.9728	0.6524	8.2344	6.8991	1.1	8.8566	6.8355	6.2994	8.5809	NA	NA	NA	NA	7.3821	9.7754	NA	12.052	8.395	4.6113	2.6196	0
TCGA-2Y-A9H8-01	3.783	9.8266	7.086	3.0687	2.5117	5.0258	7.8461	8.7582	9.7521	9.3157	1.5924	10.2332	1.8826	3.283	9.3172	6.3976	4.5343	8.6918	14.4557	4.2585	2.8169	7.3118	8.632	5.5449	11.7812	8.1039	7.799	8.5593	6.4091	0	4.5343	6.6597	3.0687	8.2826	7.667	0.7415	8.2543	NA	NA	NA	NA	5.3917	8.8324	NA	11.0748	10.3749	4.8352	5.3208	0
TCGA-2Y-A9H9-01	3.4921	9.6855	2.9175	3.2545	2.4742	5.9529	6.0798	6.6535	10.4256	9.8724	0.6504	9.0093	0.6504	8.6199	11.829	7.0256	7.1695	9.3065	13.0478	4.5368	0	1.4376	8.6158	5.0398	12.1227	8.2721	5.2487	8.9981	2.7432	0.6504	8.0513	5.9791	3.1657	3.1657	11.3032	5.5587	7.6987	NA	NA	NA	NA	1.7129	8.7836	NA	8.8058	8.6158	5.3122	3.1657	0
TCGA-2Y-A9HA-01	5.1884	9.7931	6.6472	3.1507	4.1043	3.7289	7.5271	2.9198	10.2489	9.5611	2.5401	8.8215	0	4.7459	9.8476	1.6731	6.6112	10.0314	13.7124	3.001	0.5239	4.3409	10.218	5.6945	10.4434	7.8426	4.0671	8.0922	2.7424	0.9074	6.717	7.7281	5.4126	5.0234	9.3264	5.9712	8.2269	NA	NA	NA	NA	5.0234	9.1914	NA	7.202	8.7904	6.1148	3.3497	3.5784
TCGA-2Y-A9HB-01	3.2264	10.4326	2.7434	2.6722	0	6.2636	8.324	8.6347	9.6275	10.1177	6.3612	9.3311	0.6755	6.5841	11.0012	2.5303	7.5119	9.8084	13.1555	6.8903	1.4809	3.4791	9.2598	5.7902	12.3128	9.2127	4.7374	8.9646	3.2264	0.6755	8.5795	5.8952	5.4786	5.2487	11.511	5.2933	8.2664	NA	NA	NA	NA	3.694	8.6732	NA	9.1937	8.9542	5.1059	6.0462	0
TCGA-35-3615-01	3.0264	9.7185	2.5316	2.4721	0.7223	4.7717	10.2274	7.4308	10.3088	9.4428	12.242	8.9845	0.4059	6.3784	11.3306	2.4721	5.3562	10.8883	2.8425	8.5418	1.392	4.4021	10.0178	6.3385	10.417	9.7943	6.5231	6.967	6.1065	3.9653	8.7736	6.5878	4.9028	3.904	10.0878	5.1205	8.3963	NA	NA	NA	NA	2.7056	7.9725	NA	11.122	10.168	6.7182	7.9855	0
TCGA-35-4122-01	1.5898	8.6329	1.8572	2.4653	0.5874	2.591	7.9902	9.7812	10.9541	9.4481	7.4081	8.9409	2.0054	6.6582	9.6146	2.7066	3.5302	9.5637	3.1764	10.9201	2.8136	5.3994	10.1608	5.8145	10.0051	10.2342	6.3018	7.0406	5.0514	3.2544	6.425	7.499	6.4584	8.2408	7.7849	3.3284	9.5396	NA	NA	NA	NA	1.8125	7.6071	NA	8.6053	10.0086	6.197	7.0786	0.5874
TCGA-35-4123-01	3.1545	9.1584	1.7035	5.1751	0	3.2902	8.1774	11.6923	10.5257	9.1869	6.7212	9.7016	0.5252	5.8601	9.3088	2.8374	4.6775	11.9347	4.3134	11.1177	3.2902	4.9881	10.2604	3.9936	10.0655	10.4066	6.7626	7.1131	3.5284	3.2902	7.1537	7.9061	6.444	5.9136	8.6237	2.8374	9.8593	NA	NA	NA	NA	2.6483	7.6715	NA	9.9971	8.0917	6.7031	9.0926	0
TCGA-35-5375-01	2.4435	9.282	2.1544	2.4435	3.3044	3.5968	7.3686	9.3886	10.3089	8.6814	5.1	8.8295	5.2756	4.7885	7.2787	3.1324	5.4321	10.0191	5.7622	9.6055	4.4652	4.0477	11.095	5.5045	9.5993	10.2509	7.1937	6.434	5.2337	2.4435	5.7914	9.4333	4.4652	4.6033	10.2177	4.8453	8.0687	NA	NA	NA	NA	2.9372	6.8495	NA	9.9381	10.9887	6.982	6.8355	0
TCGA-38-4625-01	5.0611	9.0441	2.25	6.9185	0.6445	3.9146	6.3141	8.5807	10.8103	9.0395	4.1616	9.4123	3.4774	8.9044	7.9142	1.9321	3.7125	9.6088	4.5036	8.8197	0.8835	4.5214	10.0516	5.7534	11.5397	10.5741	4.704	5.8481	3.5829	2.461	7.62	8.3647	9.3174	8.5442	9.097	2.0348	7.4631	NA	NA	NA	NA	2.5329	7.6964	NA	9.22	7.8434	6.8497	7.7465	0
TCGA-38-4626-01	3.6219	10.3461	3.8705	4.462	0.2942	5.8183	8.6027	7.8871	10.4508	9.6561	7.6396	9.4648	2.5794	7.3284	11.2302	1.2372	4.2382	10.2538	7.0688	10.197	3.0024	7.2788	9.3752	9.3104	11.1166	12.1648	5.5934	6.9707	6.752	3.4233	10.0884	7.7783	5.2773	5.7532	8.3137	4.7558	8.5462	NA	NA	NA	NA	2.1354	7.8536	NA	10.3458	10.164	7.0418	7.6314	0
TCGA-38-4627-01	1.0666	9.8466	2.0049	3.6217	4.3716	4.7883	11.053	7.306	10.6931	8.6947	10.419	9.4131	2.2167	7.8644	9.5675	3.9962	7.0321	10.8064	4.0607	12.3744	3.3393	7.2344	10.0158	4.6692	10.5703	10.9921	7.4812	6.2918	6.7239	6.2088	9.0617	8.0994	7.7831	5.8097	7.971	4.7883	9.179	NA	NA	NA	NA	2.8484	7.5304	NA	10.1872	9.6744	5.8917	12.383	0
TCGA-38-4628-01	0.7067	9.4004	0.4203	5.8941	0.9621	1.9428	7.0803	5.1348	10.3905	8.8502	6.9087	9.4416	0.9621	7.7049	6.9163	1.9428	4.4913	9.8717	5.041	10.332	4.2491	2.353	10.875	7.1332	11.215	11.9785	5.6066	5.4692	4.5702	3.1019	5.4275	7.4705	6.8187	3.5541	6.7694	2.8721	7.6447	NA	NA	NA	NA	0.7067	7.8404	NA	9.8972	11.1	5.5493	9.4331	0
TCGA-38-4629-01	1.7733	9.7171	1.1612	3.6769	2.1128	2.4685	8.8432	9.4195	11.3096	9.1206	5.736	9.8615	2.7535	5.4065	10.0042	3.3318	4.9223	9.8889	4.9366	9.6107	3.3318	5.2318	9.9444	4.7221	10.7755	12.3346	5.8233	6.1401	4.0635	5.9056	7.6388	8.0931	7.0465	7.1268	6.9581	6.1828	8.7531	NA	NA	NA	NA	1.6397	7.7197	NA	9.3677	9.202	5.9766	9.4714	0.9312
TCGA-38-4630-01	6.0951	10.1874	3.391	1.3511	3.6966	4.373	11.2492	7.6893	10.6729	9.4055	4.3418	9.7796	7.6675	11.7523	9.1385	2.2531	7.821	11.6748	6.4931	8.348	0.7353	7.2258	9.2608	7.2042	9.824	11.0325	6.5281	4.0258	7.3426	6.9896	6.5825	7.3426	7.9788	8.815	2.608	0.7353	9.5781	NA	NA	NA	NA	4.4772	7.8587	NA	9.6802	8.7241	8.2961	8.1439	0
TCGA-38-4631-01	1.3615	10.1304	3.7709	2.0493	2.8636	3.3809	7.8415	7.5827	10.0104	9.3804	2.8636	10.0935	1.3615	3.3809	5.3584	2.0493	3.1453	9.78	4.4717	9.871	7.3733	4.1276	10.0213	2.8636	9.9556	9.7168	7.9184	5.4647	3.2679	3.7609	9.1803	7.8948	6.2981	4.4198	8.8008	3.0113	9.9395	NA	NA	NA	NA	4.9086	8.3689	NA	10.8901	9.7838	6.0473	8.7063	0
TCGA-38-4632-01	1.3387	8.5563	2.7017	6.4113	0.8194	2.2701	9.5052	8.5996	10.8042	9.5906	6.4993	8.743	2.8314	8.4083	10.6799	2.021	4.7548	10.5011	2.021	8.9755	5.0158	3.5491	10.2113	5.0158	10.4866	11.1758	5.376	6.1568	4.436	2.9786	7.2445	8.304	5.2656	6.4871	9.5127	1.3387	9.0668	NA	NA	NA	NA	4.5814	8.0278	NA	8.8425	8.3953	6.7036	8.114	0
TCGA-38-6178-01	3.2601	9.7013	2.059	3.6668	1.3562	5.174	8.8197	6.3038	9.9951	8.8902	8.4595	9.15	2.5059	6.5398	9.7609	3.834	4.2434	11.1354	3.9108	10.1546	3.1376	7.1357	10.8105	4.6543	12.1991	11.3238	5.4816	5.1425	4.6543	7.9283	8.5732	7.4826	6.911	4.9002	9.6207	4.1194	7.7306	NA	NA	NA	NA	3.0037	7.3231	NA	11.2196	10.3318	7.9003	10.7833	0
TCGA-38-7271-01	2.0134	9.8943	2.6863	4.2066	0.815	4.8627	9.433	10.4978	10.1992	9.4813	9.0422	9.6172	2.0134	7.5055	10.3753	2.0134	4.8627	9.9496	2.8226	11.5435	2.262	7.205	9.6228	6.427	11.3346	12.6972	6.4013	8.7934	5.4182	5.9123	9.4058	7.3123	6.6829	6.1313	9.207	4.0828	8.813	NA	NA	NA	NA	2.0134	8.0676	NA	9.6214	9.8664	6.7957	8.0999	0
TCGA-38-A44F-01	5.0919	10.1208	2.9224	4.5748	1.9463	5.4342	9.5205	8.3401	9.9982	9.9548	9.1184	9.771	1.7151	6.2544	9.8817	1.9463	6.8897	10.8234	6.8185	10.0371	4.6423	7.1726	9.4945	8.3222	10.5506	10.7574	6.4648	8.2537	7.5519	4.0859	9.2199	7.8836	5.9691	4.3908	7.9846	4.8277	8.3628	NA	NA	NA	NA	3.6989	8.6983	NA	10.8673	9.8409	4.8277	8.1298	0
TCGA-3A-A9I5-01	4.5734	10.1551	2.9824	6.8759	4.6444	6.3369	8.9893	5.8734	10.1057	10.3322	7.2674	10.645	3.138	5.8284	9.7349	2.5365	6.4795	10.4557	10.0323	9.0849	4.8978	4.7447	8.5825	7.6545	11.2938	11.2848	8.861	8.014	6.4698	4.2933	8.6829	6.9123	7.1564	6.6357	9.7349	3.0361	8.5983	NA	NA	NA	NA	3.0361	9.0607	NA	10.5296	9.1242	4.0005	9.0896	0
TCGA-3A-A9I7-01	3.3039	10.3866	3.731	5.3177	3.033	6.5608	8.4464	8.2157	10.0286	9.8735	6.9492	10.5811	3.033	4.8737	7.4348	2.7902	7.3439	11.5668	8.0016	9.4496	6.8575	7.9334	9.704	7.6864	10.5076	10.6051	9.6111	7.3439	8.1613	5.8383	9.6564	7.7726	6.7312	5.2868	8.3243	4.8315	8.4394	NA	NA	NA	NA	3.4782	8.1656	NA	10.7686	9.0445	6.7312	10.5914	0
TCGA-3A-A9I9-01	4.1697	10.6468	3.5487	5.5857	4.2999	6.2439	8.5678	7.6592	9.6928	10.0194	6.0478	10.5949	2.3121	5.1975	7.8972	3.5564	6.2968	11.2123	9.4137	9.5076	6.808	5.8063	9.1327	8.5374	10.5493	10.9501	8.5483	5.9586	6.9134	4.8461	9.6323	7.8413	7.4413	6.1083	9.1313	4.457	7.9344	NA	NA	NA	NA	3.2477	9.282	NA	10.4066	9.2353	5.8635	9.5042	0
TCGA-3A-A9IB-01	3.2426	10.3601	3.4669	3.6656	3.619	5.6605	9.3901	6.0857	10.4802	9.891	7.3276	10.1838	3.7107	5.3824	8.4893	2.6416	7.1465	11.3194	5.9605	9.8669	4.5836	6.393	9.7889	7.2225	10.7118	12.4103	8.1186	5.4505	6.0244	5.8235	9.5359	7.3384	5.3256	5.5655	7.3739	6.3148	8.8088	NA	NA	NA	NA	2.6416	8.106	NA	9.6832	7.9096	7.1629	11.7975	0
TCGA-3A-A9IC-01	3.6274	10.0814	2.7428	6.2111	3.6274	4.9826	8.3375	6.5058	10.1928	10.1495	4.7901	10.4938	2.156	4.0706	8.4209	3.7383	6.3132	11.9942	6.8831	9.3074	6.9306	7.0802	9.1756	5.5674	10.6946	11.4369	9.6721	5.3401	7.5406	5.8404	8.898	7.9623	7.4293	4.4747	7.9906	5.3919	8.7151	NA	NA	NA	NA	4.0706	8.898	NA	10.666	9.2984	6.6896	11.9158	0
TCGA-3A-A9IH-01	3.4168	10.0026	2.5536	4.1728	3.8242	5.533	9.1105	5.9126	10.0424	10.2534	7.3473	10.055	1.8915	5.7664	7.4111	4.1415	6.2204	11.3401	7.6523	9.164	5.0503	5.5921	10.1046	8.4617	10.463	11.5146	7.7721	5.6376	6.5475	4.8126	8.36	7.0806	8.3685	5.9126	9.2185	3.1908	7.6299	NA	NA	NA	NA	5.0503	7.9521	NA	11.1338	9.0569	6.9912	9.7498	0.4722
TCGA-3A-A9IJ-01	4.084	10.0164	1.093	7.0254	4.084	9.473	7.8398	6.383	9.5981	10.8233	5.7602	11.66	6.7106	4.1718	9.2567	4.9935	7.2386	8.1253	8.2839	6.3645	4.9193	9.0949	7.5728	2.7765	11.1848	10.2786	11.6896	4.8141	9.3874	4.2546	8.4729	6.6431	4.1286	5.4624	10.1675	2.6599	9.2454	NA	NA	NA	NA	2.8844	9.9111	NA	8.2107	8.8525	5.9706	3.8906	0
TCGA-3A-A9IL-01	4.1825	10.673	3.4559	6.6697	3.8485	8.82	9.6174	6.2992	10.1735	11.6652	3.4838	11.139	7.6853	4.6513	6.8414	4.6513	6.6233	9.5935	13.7019	7.6433	4.0947	6.7072	8.3928	4.9802	11.5139	9.1409	11.575	8.0517	7.1716	6.1105	9.9587	6.9887	5.288	10.7816	9.4237	7.4401	6.6076	NA	NA	NA	NA	2.8942	10.4423	NA	8.2829	9.6725	6.1546	6.6389	0
TCGA-3A-A9IN-01	4.1015	10.4058	2.8528	5.5779	7.2395	9.0959	10.9851	7.0002	10.0379	10.0536	7.5418	11.1783	4.1492	7.245	9.797	6.0497	6.9673	9.1349	11.795	8.8527	5.8903	9.1701	8.5289	6.0371	11.7394	9.7367	10.7572	6.1351	8.0076	6.8992	9.0337	7.6243	6.3546	11.1696	9.1713	5.1319	8.2124	NA	NA	NA	NA	3.0884	9.9871	NA	9.317	9.4361	5.5604	7.256	0
TCGA-3A-A9IO-01	4.3685	10.6923	3.4422	4.046	4.9053	9.8188	9.3435	5.6479	10.5891	10.1936	3.3661	11.174	7.1254	4.2944	11.2388	7.1361	5.1974	7.8689	12.5492	5.2375	1.0247	6.3703	8.06	6.4234	12.2695	8.4582	12.3007	7.0765	8.613	6.9312	8.8319	8.0795	5.0699	11.162	9.8028	2.0369	7.0144	NA	NA	NA	NA	3.1308	8.8975	NA	7.9736	10.7585	6.6705	4.0904	0
TCGA-3A-A9IR-01	3.8847	9.4963	2.8875	11.6745	3.587	9.3117	9.3491	5.4147	9.8485	10.5084	3.264	11.8723	2.2591	4.3901	4.7998	1.2492	11.077	7.695	2.2591	6.4779	0.7557	2.8474	9.5039	5.2018	12.0605	8.0083	11.7243	10.8768	10.6287	7.8321	8.8409	7.0043	3.6277	13.4862	9.7624	0.4269	8.8069	NA	NA	NA	NA	0.4269	9.9398	NA	5.3553	10.195	6.6996	4.4595	0
TCGA-3A-A9IS-01	3.0478	10.5197	2.9263	3.7298	4.7973	9.7986	7.5664	4.3278	10.0902	9.7846	2.5844	10.9517	4.9323	7.8596	11.0573	6.2212	4.2948	6.5071	12.5701	4.8664	2.6898	5.1136	8.4033	2.2125	12.3225	10.4931	10.1973	5.5512	6.4026	7.5802	9.1347	7.7328	2.8798	12.041	9.1382	1.8976	7.8426	NA	NA	NA	NA	0.9326	9.7651	NA	10.2527	9.7794	7.4588	3.3344	0
TCGA-3A-A9IU-01	2.3087	10.3362	3.0527	3.8259	3.8699	4.6021	7.346	6.2421	10.0592	10.1316	6.913	10.5381	0.9097	4.8197	7.9791	2.4313	5.2276	11.1908	6.7518	9.4585	4.2153	4.7029	9.8825	5.6995	10.6793	11.0571	7.2741	5.0476	5.7825	7.181	9.7437	6.4521	8.3877	4.1807	8.0762	2.8382	8.0138	NA	NA	NA	NA	2.1747	8.9263	NA	10.5718	9.9513	7.1276	10.734	0
TCGA-3A-A9IV-01	2.8427	10.408	2.4946	5.9187	5.139	9.2486	7.7205	3.544	10.3459	9.8211	3.0525	9.9915	2.9514	6.5995	6.9982	5.4665	5.9712	9.2957	11.6662	8.6977	4.9158	10.1367	8.5238	9.4553	11.7027	10.0644	10.2946	6.374	8.676	7.5921	9.2446	7.38	6.4314	11.5264	9.4437	3.2355	8.1376	NA	NA	NA	NA	5.139	8.395	NA	10.0198	9.8513	6.7872	10.6428	0
TCGA-3A-A9IX-01	2.833	10.4772	2.4105	5.4821	3.3775	6.5246	9.1136	9.1607	10.1229	9.8535	6.6589	9.8757	1.397	6.531	8.9325	2.6574	6.5374	11.5051	8.0488	11.5541	4.5771	5.9696	9.9965	6.1711	11.1225	11.6733	9.0134	7.9805	8.3399	6.4857	10.0625	8.2245	7.1192	6.2963	9.4303	5.7242	8.3829	NA	NA	NA	NA	3.728	8.1785	NA	10.7197	9.1811	7.1895	11.2619	0
TCGA-3A-A9IZ-01	1.9906	9.684	2.9845	3.5121	3.919	5.1067	8.0332	4.7952	10.2202	11.0828	7.059	9.4184	1.9906	4.3974	7.4753	0	5.5576	11.113	7.3755	8.7103	5.3628	4.2919	9.9048	8.5762	10.2609	13.5108	8.1587	5.3365	4.7158	5.6024	8.5363	8.0736	7.1219	5.0431	10.982	5.1677	7.5574	NA	NA	NA	NA	3.7697	7.6617	NA	10.1426	9.2924	8.0656	11.2352	0
TCGA-3A-A9J0-01	3.8281	10.8895	4.3194	3.4639	3.3188	4.1187	7.7475	6.3634	9.6834	10.9862	6.5457	9.8462	1.3698	4.8836	8.1366	3.9316	6.4789	11.3378	6.6095	9.1676	5.585	4.3228	9.2145	8.6768	10.4154	11.7555	7.0499	5.9965	5.2667	4.2446	9.7723	7.0267	6.8596	4.0282	8.3893	3.3932	8.1093	NA	NA	NA	NA	3.3932	7.5863	NA	11.3289	8.5113	6.4267	12.3394	0
TCGA-3C-AAAU-01	3.7074	10.5883	2.425	5.5707	3.2655	9.0834	6.8722	4.2936	10.6546	10.0048	3.7074	10.9483	2.5423	11.7561	4.8366	3.5033	5.539	10.2921	4.5905	6.8975	0.4273	8.6883	9.2155	4.7652	10.8377	9.9185	9.0254	7.7109	10.4462	5.1898	9.5137	7.3728	7.3271	8.0424	10.7514	1.0243	6.3206	NA	NA	NA	NA	1.0243	9.0686	NA	7.5663	10.5857	8.0555	9.6337	2.4543
TCGA-3C-AALI-01	2.0917	9.8666	2.3273	7.0801	3.0124	4.2845	7.7315	9.4247	9.3877	10.6809	5.6103	10.9732	4.7889	6.1193	9.9355	3.1065	5.4581	11.226	5.9134	5.5614	1.6668	4.1138	9.6803	3.5699	11.5692	10.045	4.975	6.2692	9.7872	3.6345	7.5084	7.6322	8.3828	5.0241	8.588	1.0618	8.6677	NA	NA	NA	NA	4.0678	8.9819	NA	9.3629	7.9019	6.2174	10.8093	1.0618
TCGA-3C-AALJ-01	9.3666	10.1395	3.5131	6.4451	3.1953	5.3854	7.7661	8.9436	9.7414	10.0947	5.6941	11.2759	3.0449	12.8695	7.711	4.3886	11.1107	11.3822	6.43	7.0195	2.2099	6.1824	9.31	3.5704	11.4256	12.0052	4.9075	6.8597	8.4883	4.1143	7.6537	7.7172	6.915	4.5647	6.4147	0.931	8.2253	NA	NA	NA	NA	1.8953	9.3365	NA	9.1986	6.8484	6.1642	9.7641	0
TCGA-3C-AALK-01	5.5266	10.3171	2.5461	5.7088	2.361	4.2941	8.0292	7.2868	9.5773	9.9175	6.6892	10.4781	1.8001	11.2798	7.8776	3.4502	9.1598	11.9391	4.905	7.9542	3.5038	5.5395	9.1185	1.9621	10.3581	10.2392	6.4232	7.3865	8.0269	4.411	9.2923	7.6439	7.2598	7.2163	9.5433	2.1077	9.2923	NA	NA	NA	NA	3.3366	9.5207	NA	8.3275	8.2648	6.9236	11.0275	0
TCGA-3E-AAAY-01	4.0103	10.5245	3.7757	5.6226	3.1377	6.1833	9.7918	8.4516	10.2015	10.1937	6.4317	10.3063	1.5609	6.4876	8.3604	3.1377	6.7189	10.8992	9.4118	10.7682	4.7979	6.365	9.6299	8.3125	10.5576	11.9949	7.8434	7.6292	7.6185	5.4563	9.5757	7.4517	6.2588	6.1037	8.5895	4.4248	8.6362	NA	NA	NA	NA	3.6105	8.3235	NA	9.7687	9.2755	5.9642	10.1997	0
TCGA-3E-AAAZ-01	2.804	10.3032	2.1568	4.7035	3.084	8.0762	9.1787	6.6126	10.2319	9.5822	5.397	10.0956	2.1262	3.7378	6.6614	2.5513	6.5507	11.7567	6.6614	8.8764	5.5079	8.9815	10.4628	7.7197	10.435	10.2682	10.8512	5.7676	9.7081	7.7551	9.1372	7.4688	6.7189	3.8165	9.5295	6.5507	7.8954	NA	NA	NA	NA	3.0189	8.1234	NA	10.9831	9.1572	6.4118	10.6959	0
TCGA-3K-AAZ8-01	2.957	9.6303	2.6514	3.4787	0.6451	3.4787	7.6069	6.8511	9.849	9.2564	2.6026	8.9177	0	7.4295	12.0514	0	8.4039	9.5349	13.6533	4.3738	1.4283	0.6451	9.4699	4.8105	12.1461	6.8927	6.7028	9.0168	3.0582	1.0892	4.7208	6.484	4.3738	1.4283	12.2191	7.9003	4.5919	NA	NA	NA	NA	0	9.4583	NA	8.7002	9.1358	3.9688	3.0582	0
TCGA-3M-AB46-01	0.0325	3.0502	2.5726	0.1972	0.1707	0.4282	2.1778	0.5735	4.0445	1.9612	0.0412	3.1055	0.2588	0.1008	0.217	0.4659	1.2802	3.5892	3.4624	2.2043	0.1631	0.5418	3.9036	0.7019	2.3345	2.1686	0.178	0.8732	0.5843	0.5219	3.2279	2.0509	2.0145	0.4929	2.6531	0.4599	2.4863	0.6206	0.0467	0.1986	0.0596	0.0149	3.1485	0	3.4647	4.2933	2.2298	2.9747	0
TCGA-3M-AB47-01	0.0571	3.2204	2.9357	0.1622	0.2892	1.0965	4.0842	2.0581	3.6461	2.3618	2.0785	2.6749	0.1089	0.6307	1.4392	0.217	1.9372	4.0198	3.4658	4.1234	0.1077	0.5656	2.9987	1.5994	2.2757	3.7393	0.5207	0.8667	1.5539	1.4525	3.3073	3.1536	1.2304	0.6215	2.5101	0.2049	3.4855	0.6479	0.491	0.169	0	0.1729	2.1214	0	3.972	1.8104	2.6629	5.3152	0
TCGA-44-2655-01	2.3628	10.3451	3.0975	1.492	1.3526	4.3337	7.8072	7.0921	10.3546	9.7633	10.191	9.0992	1.0257	6.8959	10.7655	2.1265	4.7071	10.8302	4.2379	9.7143	1.3526	6.4639	9.676	5.2491	10.5934	9.8742	5.4759	6.5817	6.1216	4.5243	9.3839	7.2028	4.7769	3.6012	10.8848	4.6782	7.6962	NA	NA	NA	NA	0.8294	7.7648	NA	10.0313	10.226	6.861	11.9991	0
TCGA-44-2656-01	3.3523	9.7215	3.1341	2.2611	0.8583	4.1538	7.5626	10.496	10.1277	9.4752	4.8123	9.2959	0.8583	6.414	10.7991	2.4871	4.5705	11.4156	4.4143	10.5531	1.2356	4.5869	10.9245	7.2343	11.0266	11.4766	6.2073	7.3077	3.5981	2.7994	7.8247	7.546	5.6056	3.9412	9.3826	3.0559	8.9457	NA	NA	NA	NA	1.3928	7.1153	NA	10.9144	9.7038	7.1265	7.2213	0
TCGA-44-2657-01	3.378	10.2807	2.9842	3.1785	1.8815	5.3193	9.4833	10.4646	10.1783	9.6408	10.6191	9.6114	3.378	6.5487	9.9507	2.5105	5.2948	10.0499	4.4903	11.0127	3.7093	6.9442	10.413	7.8062	11.1026	10.9646	7.4553	8.8457	7.248	5.7732	8.9993	6.8634	6.6678	5.4579	9.1077	4.9635	8.33	NA	NA	NA	NA	1.2279	8.1745	NA	11.9892	10.4789	7.3465	7.6702	0.7408
TCGA-44-2659-01	3.6371	10.4997	2.67	2.3923	0.7258	7.1619	8.1976	9.5117	9.7123	8.9076	4.0034	9.347	0.986	7.2606	9.2159	3.7466	5.7625	11.6186	1.979	10.8027	1.5663	8.0559	10.2027	5.5373	10.8371	13.0095	5.7798	6.7181	6.3703	4.1698	9.5066	6.826	5.102	5.6636	7.5185	3.6745	8.5904	NA	NA	NA	NA	1.2064	7.303	NA	13.248	10.5153	7.0238	8.623	0
TCGA-44-2661-01	3.8041	9.9617	3.3137	5.3697	0.5659	4.7515	9.3799	9.7907	10.4573	9.4764	11.0318	9.1995	1.2874	7.0086	10.3762	1.2874	4.777	9.8883	7.5717	11.4609	3.1185	6.6705	10.2668	8.3727	11.1636	10.6118	5.7245	9.1936	7.4854	4.5295	9.0791	8.6478	6.2915	4.7255	7.3174	4.8509	9.3019	NA	NA	NA	NA	2.1251	8.1246	NA	10.6721	10.8399	6.7943	8.3238	0
TCGA-44-2662-01	4.8937	10.0036	2.3344	2.0813	2.9677	3.8724	7.8189	6.2421	10.8636	9.1634	5.1632	9.6038	1.4831	7.1178	9.906	4.1308	3.7622	10.5269	6.8115	9.5454	0	2.675	9.3834	5.52	10.8426	12.231	5.5535	5.4741	0.7809	3.2109	8.8053	6.8966	6.2074	2.8288	8.0115	4.3242	8.1731	NA	NA	NA	NA	2.0813	7.7532	NA	9.553	9.4397	6.9728	9.9559	0
TCGA-44-2665-01	3.0207	9.9015	2.431	3.0207	2.7426	5.465	9.6273	6.7577	10.457	9.0183	6.5099	9.0051	1.5348	9.5913	10.5096	3.737	6.6184	12.3897	2.1113	10.6233	3.1027	7.2645	9.3641	7.2645	10.5301	11.4198	6.8377	5.0139	3.5156	5.4336	9.2807	7.7383	7.9878	3.6305	6.9908	5.0962	8.6505	NA	NA	NA	NA	4.0578	7.6592	NA	9.2884	9.6572	6.9191	12.3982	0
TCGA-44-2666-01	3.2236	10.2844	2.7071	4.3352	0.5029	5.0125	7.1536	7.9365	10.1933	9.8877	7.5502	8.6108	0.5029	6.4415	9.7259	0.8751	3.6642	11.1454	8.4114	9.0276	2.1165	7.2397	10.9412	8.8578	9.562	10.2092	5.4022	8.399	6.9301	5.5636	8.3032	7.7783	5.3142	2.8592	11.1143	6.1679	7.2867	NA	NA	NA	NA	2.7737	8.2489	NA	11.596	10.2243	7.3618	9.7407	0
TCGA-44-2668-01	2.6913	9.9834	1.6891	3.6709	1.0647	4.0494	7.3997	9.5757	10.9119	9.0068	6.4105	10.0724	4.0962	7.9606	9.59	3.0651	4.6291	11.1427	2.1853	9.0601	2.629	4.597	9.7613	3.9763	11.4631	12.5676	5.0534	5.5332	3.5416	4.3098	8.0569	7.0799	9.7914	5.6476	7.2421	1.2417	8.1815	NA	NA	NA	NA	3.4364	6.6371	NA	9.3962	9.1502	7.6496	11.2258	0
TCGA-44-3396-01	3.6848	10.1181	2.8359	4.2404	0.9223	5.2449	8.1959	9.4379	10.688	9.7673	12.3507	9.9552	4.3709	7.4991	10.2586	4.2742	5.0147	11.0857	1.8817	10.8428	2.2642	4.547	9.9918	6.5352	10.4431	13.1562	6.0371	6.7751	5.0734	4.5607	8.9716	8.1039	8.9318	5.4508	8.4012	3.1427	8.6094	NA	NA	NA	NA	3.1788	8.8018	NA	9.485	9.4944	7.2226	10.3457	0
TCGA-44-3398-01	3.7916	9.9498	3.5387	2.2793	3.4955	5.4108	8.5085	8.1523	10.9384	9.3161	7.2084	8.9606	1.1921	10.3997	10.0098	3.321	5.6387	10.3057	4.0743	10.396	3.0497	6.3183	10.2944	6.379	11.1187	10.8492	7.2292	6.9127	7.8755	4.4301	8.681	8.0062	5.6875	4.7615	7.7548	6.8869	9.5209	NA	NA	NA	NA	5.3209	8.1127	NA	11.0867	10.7897	6.527	8.9153	0
TCGA-44-3918-01	3.2886	9.774	2.498	5.5356	2.0183	4.271	10.3582	10.0747	10.1337	9.2645	5.9636	9.2483	2.2672	9.7078	10.7922	3.9176	5.6713	11.2795	3.9176	10.5677	3.2886	5.475	10.804	7.0631	11.1554	12.0893	5.9005	7.3085	4.7717	3.7229	7.8324	8.8036	7.506	5.2332	7.5211	2.9037	9.0331	NA	NA	NA	NA	7.8396	8.4321	NA	9.1722	9.6055	6.8649	10.2128	0
TCGA-44-3919-01	2.633	10.4686	3.7805	6.2987	1.5613	4.7558	8.1092	9.1099	10.576	8.7304	11.5179	9.5693	2.633	9.2413	10.5206	3.7396	5.4991	10.6191	4.2639	10.2394	2.7068	5.7551	10.2123	8.0502	10.6556	12.0992	5.1877	8.2713	5.609	5.0387	8.8255	7.9322	5.4246	5.2507	7.6393	3.9963	8.027	NA	NA	NA	NA	1.7121	7.9664	NA	10.4053	10.1406	6.7504	8.1176	0
TCGA-44-4112-01	3.3557	10.0212	2.5655	5.2306	1.9302	4.7817	9.1438	8.0708	10.3736	9.8585	6.7579	8.8669	1.5888	10.2914	8.4952	4.0233	4.8833	10.5659	4.7817	9.761	1.9302	6.0631	10.1435	8.4211	10.4707	11.6024	6.2498	7.3295	5.05	5.2306	8.8878	7.7296	5.7552	4.9598	8.3376	4.0929	8.9216	NA	NA	NA	NA	1.7696	8.0381	NA	7.4799	10.6946	6.9761	10.1543	0
TCGA-44-5643-01	3.9679	9.7217	5.6338	2.6018	1.0887	2.6018	7.341	8.2214	10.7175	9.9713	2.4613	10.4962	2.7298	7.3259	6.2358	1.0887	3.2404	11.7693	3.803	9.1333	3.0573	5.6443	9.6211	3.8601	9.9858	10.3495	3.9679	5.5433	4.6887	4.7504	10.4945	7.9626	8.1373	3.9679	8.83	6.9651	8.386	NA	NA	NA	NA	1.9324	7.5549	NA	9.4688	5.7078	7.4658	6.4274	0
TCGA-44-5644-01	4.193	9.9856	3.4054	6.2253	1.8718	5.3304	7.7356	6.8251	8.9784	10.1784	4.8545	9.6409	3.7693	3.0557	5.2317	3.4562	6.4283	10.5462	7.7266	8.9418	8.8261	10.0692	9.5452	5.6112	11.2374	9.147	8.2834	10.5012	9.6031	1.8718	8.4681	9.003	4.3889	7.4421	9.6093	2.4995	6.3715	NA	NA	NA	NA	8.6	6.7107	NA	9.3281	10.2352	6.8166	8.5239	0
TCGA-44-5645-01	2.6237	10.3505	3.3064	2.6237	1.4442	5.6536	8.2449	7.8521	9.9894	9.5612	11.6781	9.304	3.9925	7.1276	9.7	0.6542	5.7644	10.8422	6.4999	10.6008	5.05	6.4907	10.4533	5.4029	11.8257	11.8273	5.5157	7.8593	5.5863	5.8094	10.1495	7.6194	4.5469	3.3476	7.6933	5.0991	7.8875	NA	NA	NA	NA	2.8701	7.4687	NA	11.3363	10.2616	7.3469	8.1135	0
TCGA-44-6145-01	2.5978	10.1452	3.0124	2.2601	0.7064	4.0145	8.2698	10.4305	10.9079	9.3784	6.9192	9.4916	1.5336	8.1878	10.2135	3.2992	4.5693	10.9899	2.0561	10.3321	2.4388	4.5304	9.4827	4.9097	11.7147	11.2616	6.0458	6.7517	5.0539	4.4905	8.074	7.1484	7.7279	4.5304	9.7713	2.0561	8.486	NA	NA	NA	NA	1.8184	6.9116	NA	9.562	9.2451	7.374	10.8651	0
TCGA-44-6146-01	1.4881	10.5543	3.7138	1.7032	0	5.3474	5.5133	6.7781	10.4329	9.7962	4.9858	9.4679	0.9279	4.3185	9.8373	0	4.2172	12.2642	3.0392	8.5407	3.7207	6.5189	10.7665	8.7487	10.8535	10.9694	4.4731	9.6843	6.615	4.6649	7.6633	7.9374	5.2819	2.0562	8.3543	5.4252	6.3132	NA	NA	NA	NA	1.8905	7.1198	NA	10.7175	9.4633	7.7475	7.8328	0
TCGA-44-6147-01	3.2011	10.587	2.9458	5.447	1.6717	5.6333	9.7473	8.2178	9.9704	9.3735	8.1135	9.3901	2.8096	6.493	8.0992	3.2844	6.2244	10.7912	4.6775	10.5926	4.1205	8.5158	10.7746	5.5683	10.8556	11.8836	6.8064	7.8106	7.922	6.5276	9.2928	8.0672	5.8941	4.6775	10.6249	4.9311	8.1501	NA	NA	NA	NA	4.8514	7.4937	NA	10.8163	10.9732	7.1933	9.3288	0
TCGA-44-6148-01	2.5413	10.4292	2.827	1.0506	6.0286	5.3449	8.4786	7.2125	10.2818	9.8881	13.5855	8.988	0.6189	8.965	9.8946	1.6521	8.4188	11.4972	5.6209	7.4476	2.402	7.3468	10.9327	4.1813	11.4963	10.4049	7.665	8.1462	7.2435	6.533	10.3685	7.3468	3.7356	4.7102	9.569	4.6188	7.5501	NA	NA	NA	NA	2.6683	7.9694	NA	10.875	10.2248	7.2073	8.6286	0
TCGA-44-6774-01	3.2272	10.3873	2.5187	3.3637	0.9482	5.5113	10.2542	6.826	10.6534	9.2299	12.1153	9.1329	2.7173	7.6295	10.1039	3.9882	6.8839	11.7379	3.0764	11.728	1.5154	8.2345	10.1051	5.2892	11.1919	11.3471	7.3948	5.7036	5.4816	5.8503	9.0161	8.1379	9.0443	5.5689	7.3379	3.0764	8.9579	NA	NA	NA	NA	3.9882	7.759	NA	10.3091	9.9154	6.8494	15.0802	0
TCGA-44-6775-01	2.0104	10.5746	2.0354	6.047	2.1807	4.5367	9.5703	7.1936	10.5879	8.7159	7.7885	9.4742	1.5942	8.0932	10.1955	3.1822	5.1008	11.4101	5.3533	10.1138	5.0133	6.6931	10.1603	5.1008	11.3694	11.135	5.6717	6.0797	7.8081	6.9205	8.6862	6.1835	6.4145	4.2225	7.5721	3.472	8.6229	NA	NA	NA	NA	2.4707	8.166	NA	11.3286	10.2835	7.1886	12.3419	0
TCGA-44-6776-01	2.9002	10.1742	2.925	0.7811	0.7811	3.6432	7.9082	6.5931	10.1333	9.4288	11.4534	8.9851	1.6577	4.9286	10.5613	1.285	4.4002	10.8461	5.7204	8.9224	0	6.6145	9.4213	8.0282	11.5626	11.3117	4.9622	5.4391	5.3656	4.6268	8.7598	7.3391	5.797	1.6577	13.2582	3.9418	7.0258	NA	NA	NA	NA	1.285	7.8147	NA	10.2797	9.7144	6.8926	7.9339	0
TCGA-44-6777-01	0	9.9573	2.0842	5.1586	4.0228	4.6552	9.5109	7.7095	10.8368	9.02	5.3934	9.327	1.0371	9.3115	10.1673	5.8664	6.745	12.4457	3.6522	11.5793	2.2272	6.5154	9.9703	6.0721	12.2126	12.3381	6.9614	7.5445	4.0688	6.3761	8.3699	7.3302	5.5145	4.4962	7.176	4.3174	9.0759	NA	NA	NA	NA	6.5803	7.9556	NA	10.4879	10.2948	6.9181	11.4161	0
TCGA-44-6778-01	3.1067	10.1305	2.7708	5.1401	0.7088	7.0343	7.7598	9.8727	10.509	9.3724	3.7751	9.7955	5.7459	6.4993	10.199	3.5591	5.6213	9.8058	3.2093	9.3998	0	7.6637	9.8362	6.6065	11.884	12.2086	7.0273	7.9158	7.7169	5.5252	9.7569	7.6038	6.5392	4.4554	7.7471	4.4554	8.3369	NA	NA	NA	NA	7.3357	7.5413	NA	10.0966	10.0122	7.8459	5.8448	0
TCGA-44-6779-01	0	9.3277	0.8772	2.5315	0	4.684	7.4622	9.9315	10.5277	9.3419	0.8456	9.7867	1.3751	6.8649	8.6362	2.7178	3.8628	11.1141	0.8456	9.1908	1.7617	2.5315	9.163	2.5315	11.8888	10.6763	4.1486	7.4491	2.3176	4.1486	7.9359	6.7628	7.5259	3.401	6.4309	1.3751	8.6246	NA	NA	NA	NA	1.7617	7.2444	NA	11.7421	7.3183	7.4292	10.3689	0
TCGA-44-7659-01	6.0931	10.1136	3.2679	2.2439	1.697	5.0175	6.8499	7.1749	9.9378	9.749	8.9227	8.7203	1.3189	6.2711	11.1002	0.8052	4.9493	11.4734	4.299	8.655	2.803	5.6098	9.4903	8.9227	11.1056	13.0348	4.914	6.8776	5.4463	3.3174	10.0097	6.1088	5.175	4.1245	8.9404	2.6396	7.9477	NA	NA	NA	NA	1.3189	8.1243	NA	11.9238	10.3762	7.1971	6.1849	0
TCGA-44-7660-01	4.6178	10.6619	4.1662	4.1556	2.4922	4.69	10.8333	6.7412	10.0999	9.7272	5.5367	10.9413	1.817	6.2047	9.4214	2.1258	7.3554	11.4667	8.427	8.0157	1.6336	5.1492	9.4311	3.8952	10.31	11.3144	5.097	4.2222	7.8067	3.0993	9.424	7.9188	6.1287	3.4159	7.9011	6.1287	8.7311	NA	NA	NA	NA	1.9797	7.5297	NA	11.8983	9.424	6.2211	8.257	0
TCGA-44-7661-01	4.6466	10.5081	2.8194	4.6821	1.1694	4.5148	8.0961	8.0978	10.8888	9.3926	7.2758	10.0405	3.499	6.0905	10.5278	2.5071	5.5803	11.1848	3.6857	9.7923	1.9301	5.8145	9.6186	5.6083	10.8961	11.9672	5.3006	6.1489	5.2183	5.3345	8.8863	7.6184	6.5699	4.9239	7.0866	4.4545	9.2841	NA	NA	NA	NA	3.0867	7.6023	NA	10.8142	9.4485	7.3412	8.9723	0
TCGA-44-7662-01	3.5058	10.1362	2.7506	4.421	2.5199	4.9071	9.3444	7.9429	10.4823	9.3411	10.5136	10.3377	3.2152	7.6194	10.2608	4.8191	5.77	11.4077	4.2743	8.783	1.7518	4.4408	9.6307	6.3901	10.853	12.6283	6.0339	6.1406	3.6824	4.1832	7.8292	7.76	7.9923	5.0034	6.385	0.9168	9.1219	NA	NA	NA	NA	2.5925	8.045	NA	10.859	9.6778	6.5806	12.3449	0
TCGA-44-7667-01	2.5835	9.712	1.9043	1.2214	2.5835	3.4579	7.1716	6.402	10.9042	9.2223	11.3396	9.4848	7.7194	4.6228	8.6636	0.7363	5.4902	10.5426	4.6613	6.4246	0.4146	7.7862	9.6535	4.5009	9.6889	9.5028	5.5219	3.5428	2.6615	6.6081	8.4301	8.8067	5.2589	7.0644	7.8227	0	7.0427	NA	NA	NA	NA	0.7363	9.5067	NA	7.5219	8.419	7.2588	9.3157	0
TCGA-44-7669-01	3.1155	10.5843	3.341	2.8347	1.1549	7.1813	7.4902	8.3189	10.3576	9.7518	7.3962	9.7451	5.9549	4.8686	8.9506	1.7881	6.2736	9.8156	4.1089	8.8716	1.7881	7.4878	9.4928	6.5952	10.8236	11.1105	6.8311	5.6281	7.1874	8.0864	9.6985	8.3826	4.3007	5.0665	9.3715	2.5624	9.4718	NA	NA	NA	NA	2.7713	8.0945	NA	8.6171	9.9806	8.2141	7.1598	1.5059
TCGA-44-7670-01	2.3274	10.4228	2.1488	6.0628	1.1613	3.4037	7.3677	7.5309	10.8378	8.6892	12.0529	9.6972	4.0675	5.051	8.0037	3.2714	5.5181	10.0853	5.8931	8.469	5.9945	6.3133	9.1074	4.3116	10.242	11.2899	7.4718	6.4109	9.6233	4.3339	8.6773	8.0482	8.0914	6.8386	7.8382	3.8983	8.0124	NA	NA	NA	NA	6.5121	7.0007	NA	9.7908	10.9795	6.9366	6.7082	0.3886
TCGA-44-7671-01	1.3648	10.2161	1.7142	1.8159	0.705	4.1711	8.4812	5.7947	10.1485	9.4856	13.5896	9.1292	1.1765	5.29	10.9639	2.5176	5.6116	11.1632	1.6806	9.0972	0.96	5.4751	9.8327	4.6224	10.5418	10.9854	5.3691	5.2784	5.29	6.7053	9.4161	7.1861	4.763	4.0933	12.7952	2.3494	8.2334	NA	NA	NA	NA	0.705	7.9798	NA	10.6068	10.5907	6.765	10.9721	0.3952
TCGA-44-7672-01	3.0051	9.7704	1.7661	6.0743	0.4756	4.5152	9.0659	8.868	10.174	9.1267	10.8314	10.0948	2.5073	8.5954	8.9625	3.8355	5.3095	11.1828	4.9018	11.0713	5.5328	6.284	9.1516	3.7544	10.9126	11.5122	6.5832	6.8506	4.7841	4.215	8.336	7.7243	8.4944	5.8775	8.077	2.4047	8.4834	NA	NA	NA	NA	3.4793	8.2442	NA	10.7923	8.7368	6.375	10.8593	0
TCGA-44-8117-01	2.4157	10.4557	2.7473	5.0731	1.29	4.5924	8.8236	7.4843	10.4628	9.2731	8.5228	8.936	0.6582	6.5289	9.8007	4.2198	5.192	12.3551	2.8218	8.8582	3.5478	4.7086	10.3181	5.3123	10.4652	13.2317	5.7828	5.7366	4.3685	3.0403	7.3476	7.9833	6.3716	4.4661	8.402	2.0634	9.0724	NA	NA	NA	NA	1.96	7.7082	NA	12.4424	11.4427	7.3979	9.9943	0
TCGA-44-8119-01	2.5197	9.6746	3.7565	4.0461	2.7057	4.1351	8.6363	7.9341	10.3468	10.0984	13.8658	9.2166	7.1496	7.1708	9.1739	4.2592	6.9766	10.5317	3.6218	8.37	3.109	9.4025	10.5551	4.3551	11.0654	12.9838	5.7514	5.7085	4.2191	6.9856	9.0317	9.0597	7.4479	4.9536	7.0586	3.6523	8.2666	NA	NA	NA	NA	3.0644	8.6777	NA	10.1726	10.1574	7.8788	12.4739	0
TCGA-44-8120-01	2.3001	9.6634	2.4768	4.6502	0.8805	4.601	8.6555	7.1094	10.2552	9.5728	14.0077	9.5944	2.6614	8.4455	8.4432	1.2641	4.5673	12.3347	2.6614	11.4149	1.4234	6.8951	10.7614	7.0466	11.0909	10.7836	5.7768	6.2236	5.2901	8.9512	7.941	7.2463	5.1027	3.3967	8.3106	3.6752	9.9501	NA	NA	NA	NA	0	8.0163	NA	10.2766	11.123	7.5906	12.1295	0
TCGA-44-A479-01	3.87	10.2885	3.6612	4.2601	1.7093	5.0839	8.2211	9.968	10.9102	9.5877	13.1975	9.7486	3.0666	7.1239	10.1527	3.6265	6.4093	11.4076	3.6913	11.0469	1.9402	9.7352	9.2765	4.601	11.2434	11.499	6.0747	7.8222	3.9249	5.7792	9.1697	8.1622	7.4008	5.9478	6.9886	1.7093	8.5221	NA	NA	NA	NA	5.1314	7.6494	NA	10.2325	10.1861	7.1927	10.3805	0.6485
TCGA-44-A47A-01	4.2797	11.0969	3.5115	4.7602	2.0252	4.2016	7.6555	7.2718	9.6399	9.4419	4.5867	10.1394	1.3422	6.6257	10.912	3.3522	3.8385	10.1602	5.2225	8.6863	2.4869	8.4085	8.4236	8.1129	11.2311	10.7431	6.5568	8.3002	4.2797	2.936	10.4723	7.2232	6.6331	3.1998	6.6843	3.49	8.3711	NA	NA	NA	NA	3.1998	8.2009	NA	10.8345	8.7443	5.9278	7.1932	1.8314
TCGA-44-A47B-01	5.4882	9.891	4.4237	4.2751	1.2287	4.4916	7.1819	9.0348	10.5712	9.625	12.7547	9.2591	4.8236	8.898	9.8849	3.7591	4.8905	10.191	6.0912	8.1223	2.1962	7.3136	9.2925	8.8229	10.1915	12.324	5.7387	9.24	5.2544	2.0478	7.61	8.598	5.5447	4.4626	11.2448	3.8515	8.9261	NA	NA	NA	NA	0.9227	9.4797	NA	10.3153	9.9273	6.6754	8.6145	0
TCGA-44-A47G-01	3.9964	9.9463	4.362	3.8884	1.1048	5.1271	7.7828	9.829	10.6407	9.8623	6.9822	9.5366	1.1048	8.0219	11.3077	3.6447	4.0968	11.1762	4.362	10.9176	3.2676	4.8957	9.7229	8.0378	11.5639	12.0026	6.4948	7.2673	4.2355	4.8095	8.4427	7.2346	6.6182	5.0788	9.6117	4.515	9.4141	NA	NA	NA	NA	2.7557	7.9831	NA	9.5773	9.6411	7.4156	8.8369	0
TCGA-44-A4SS-01	3.3806	10.39	3.4095	2.1121	1.685	5.0254	7.9767	9.2294	10.5132	10.0224	5.6523	9.7867	0	8.6249	8.5459	3.2184	4.0451	11.1806	3.5264	10.4928	2.5813	4.6332	9.2453	5.3335	10.8596	12.0401	5.2309	5.978	4.3494	2.5813	9.774	7.3265	5.5017	5.6837	7.5217	2.286	7.9018	NA	NA	NA	NA	2.286	6.9011	NA	10.0108	9.3809	6.9078	10.2202	0
TCGA-44-A4SU-01	6.345	10.6133	3.9436	4.8431	1.5252	4.8665	8.2111	7.0698	9.8335	9.8981	12.2332	9.4563	1.2682	7.6779	9.3093	2.921	5.5976	10.7966	7.6878	9.8831	3.6711	8.7937	10.3055	6.2855	11.4882	11.2776	6.4181	6.6313	4.5278	6.3616	9.6585	7.5857	6.5469	4.1622	7.8136	3.0078	7.1436	NA	NA	NA	NA	1.7432	8.1069	NA	12.4594	10.3482	6.8467	9.72	0
TCGA-49-4486-01	3.1122	9.6694	2.2621	1.8718	0.7355	3.2697	8.1461	6.9813	9.6263	10.2978	10.0015	8.645	0.4141	4.7153	11.2756	0.9982	3.2697	10.8896	5.3773	6.9813	2.4121	7.0909	10.1312	8.3598	10.569	9.1308	4.6403	4.9814	5.0114	3.4117	9.294	6.1928	4.499	1.9973	13.4311	2.4995	8.5586	NA	NA	NA	NA	0.9982	7.6062	NA	9.3054	10.1911	6.1928	10.7089	0
TCGA-49-4487-01	3.8559	9.8123	1.4606	4.5175	0	6.9833	12.085	10.0429	10.3472	9.3229	14.4447	9.3969	1.4249	7.2855	10.5235	3.7694	4.6199	11.2234	4.9694	10.4332	1.8186	7.2054	8.9331	6.7091	11.0736	11.232	5.6641	7.1206	6.4695	4.8896	9.4201	7.4475	7.4954	5.5389	7.4405	2.1276	8.9699	NA	NA	NA	NA	2.9523	8.7839	NA	9.6763	9.3248	6.0042	9.8523	0
TCGA-49-4488-01	2.6175	8.7293	0.8061	2.4337	1.3031	3.2936	7.4012	9.0679	9.652	9.1962	7.7302	9.1762	1.9764	8.0307	9.0116	2.4337	4.0996	10.204	5.0248	8.9206	2.2231	2.6175	10.9363	5.6058	11.5093	9.6781	7.2564	5.0884	7.0877	1.6787	6.0188	8.3426	5.6274	6.3526	9.042	1.6787	9.6677	NA	NA	NA	NA	1.3031	8.2058	NA	11.8502	11.5302	7.5834	7.8994	0
TCGA-49-4490-01	2.917	10.3774	3.2968	3.0855	1.9291	5.1168	9.4067	6.848	10.0909	9.6446	9.6293	9.4245	1.5221	7.1245	8.3354	2.2462	5.2646	10.8941	6.7	10.4756	6.8827	7.5986	9.7408	7.2451	9.8749	10.4135	6.6471	6.3652	6.2982	6.5056	9.1646	6.2278	7.0243	4.7661	8.2537	3.7191	8.6328	NA	NA	NA	NA	3.0855	7.7506	NA	10.1456	10.2971	5.0368	9.9762	0
TCGA-49-4494-01	1.579	9.0721	1.6102	5.975	0.6488	2.7396	7.6786	8.7417	9.8055	9.1193	11.1302	10.1213	0.8889	7.7431	9.312	2.6769	4.4787	10.5813	5.1323	8.3493	1.0948	4.0791	9.3471	7.7715	9.5322	11.4567	4.5678	5.5013	3.8425	1.4349	8.1517	7.0495	5.9619	3.4883	7.8158	2.6114	7.1596	NA	NA	NA	NA	3.0177	8.8468	NA	10.4398	8.7682	5.1783	7.9428	0
TCGA-49-4501-01	2.1488	9.6294	2.8182	2.9269	2.0602	4.984	8.8609	7.9818	10.6017	9.2375	7.6184	9.4821	2.2323	6.3455	7.8275	1.5107	5.2068	10.1151	4.5841	11.044	2.525	6.4839	10.4256	6.0841	10.7244	10.8343	7.2789	7.7711	6.4495	4.3611	8.3357	7.4101	7.9635	5.2773	8.6235	5.0197	8.8933	NA	NA	NA	NA	3.07	7.5831	NA	9.2589	10.8012	7.2059	8.2431	0
TCGA-49-4505-01	3.2781	9.5093	3.1448	1.9285	2.2168	4.8889	8.5695	9.1952	10.3707	8.4472	7.1314	9.4439	4.2017	7.3899	9.0576	4.3481	5.8362	11.1537	2.5974	9.9477	2.0311	8.0397	9.6525	6.5659	11.2637	12.1872	5.952	7.4559	4.5858	4.7752	7.5583	7.5169	5.2497	5.239	7.9944	3.7387	7.7245	NA	NA	NA	NA	3.7981	7.7264	NA	9.0002	10.5083	6.5357	7.7454	0
TCGA-49-4506-01	3.6486	9.306	3.4741	3.938	0.8447	8.5678	6.8078	10.3526	10.9962	9.8534	6.0328	8.9264	1.374	7.7884	7.483	1.5801	3.5043	9.939	5.2178	8.6169	0	3.7374	9.6753	7.5971	9.7599	10.8452	6.7234	6.1667	5.8053	2.7162	6.8729	7.3695	7.7727	4.5659	7.9961	1.5801	8.3686	NA	NA	NA	NA	4.5414	8.036	NA	8.0139	7.4307	5.4974	7.9916	0
TCGA-49-4507-01	3.7498	8.8766	0.4433	3.891	1.2531	4.9585	8.0607	10.6705	10.3368	9.9324	4.1658	9.8369	2.6296	6.2621	9.2989	2.5466	4.9903	9.9821	2.6296	7.2296	6.4957	3.7864	8.4626	4.876	11.0595	9.4928	5.6069	6.9518	3.634	3.9886	7.5767	7.4223	9.1328	4.9903	7.6077	4.6758	9.4733	NA	NA	NA	NA	2.4586	6.7533	NA	8.4398	8.2231	4.7143	7.6128	0
TCGA-49-4510-01	4.1891	9.6297	3.3842	5.0552	0.7125	5.1096	10.8284	6.9828	9.497	9.7819	16.0037	8.4472	2.821	5.8618	8.4002	2.6843	4.7814	11.7304	5.6939	9.4563	2.7543	4.7645	10.1815	6.5235	9.9157	11.0379	7.2206	6.3593	4.7302	7.6224	9.3014	8.538	5.8458	4.057	10.3848	4.4002	8.1955	NA	NA	NA	NA	4.1377	8.5305	NA	8.8509	9.9887	6.6062	7.4696	0
TCGA-49-4512-01	5.3013	9.5217	3.6123	3.1188	2.276	4.6779	8.8547	5.5345	9.9739	9.8253	6.5309	9.575	1.725	6.711	9.4378	3.1188	6.0179	11.4758	7.6664	9.7932	3.1188	7.2373	9.6936	4.5417	11.6666	9.6976	6.4696	6.117	4.1627	3.6473	7.8215	8.0054	5.9296	3.8142	6.5188	2.8378	8.6738	NA	NA	NA	NA	1.3433	7.7868	NA	10.048	9.4458	6.325	10.6227	0
TCGA-49-4514-01	2.2707	9.2011	2.0671	4.217	0.8197	4.5353	7.9944	8.7819	10.237	9.5211	9.8525	10.2461	2.8321	4.8733	9.3025	3.3478	5.5751	10.1129	5.1469	7.3024	3.2351	6.3322	8.2551	8.0988	10.358	9.1842	4.3849	7.486	7.6042	3.1129	6.7767	7.238	6.1576	5.1777	8.609	2.2707	6.7967	NA	NA	NA	NA	1.7204	7.5404	NA	10.1999	8.5185	4.5353	5.8292	0
TCGA-49-6742-01	2.2414	10.1287	3.5577	3.4188	4.4999	9.6432	7.1185	6.7797	10.7235	9.8333	5.2866	9.6324	2.8003	7.1029	9.662	0	5.6501	10.8224	6.4513	8.5663	11.3077	6.4996	8.9128	7.0307	11.0115	10.1963	4.9807	8.4512	6.4513	3.9922	9.3781	7.0471	8.8675	3.7737	10.02	3.8503	8.5635	NA	NA	NA	NA	3.7737	8.0538	NA	10.7698	9.3001	5.6714	6.0087	0
TCGA-49-6743-01	2.5566	10.4159	2.5738	1.6647	0.6254	4.8416	9.5036	7.8856	11.1887	9.0095	7.7969	9.9866	1.8926	6.3644	10.0456	4.4342	4.9967	10.6768	2.5566	9.957	0.6254	6.1162	9.5884	5.5748	11.9524	12.3039	5.7155	9.0231	4.1108	3.4285	8.089	7.6758	7.4482	4.6366	6.9307	1.0602	7.5519	NA	NA	NA	NA	3.0097	8.4552	NA	10.4216	9.8643	6.6403	12.3611	0
TCGA-49-6744-01	4.1121	9.9218	3.5681	3.023	1.6025	5.3475	8.7214	9.4185	10.596	9.2295	6.677	9.3848	0.5938	6.9685	9.5894	2.7226	4.7531	11.4369	3.1106	10.7232	2.0197	6.3478	9.5989	5.3654	11.3049	11.9261	5.7672	7.6663	4.5169	4.5797	9.0444	7.5018	6.3657	4.5169	8.5019	3.416	8.6464	NA	NA	NA	NA	3.668	7.8872	NA	9.2185	9.9672	7.3207	10.7452	0
TCGA-49-6745-01	1.7895	10.2856	2.3248	4.1858	0.9875	3.562	9.1978	9.4148	10.5993	9.4013	5.7828	9.5372	2.5641	5.8823	10.3154	3.3697	5.3506	12.173	4.6198	9.7547	1.9813	5.9061	10.1437	6.2972	10.4897	10.7012	4.3685	6.451	4.2982	4.5907	8.658	7.4014	6.8207	3.8835	8.4568	3.562	8.9792	NA	NA	NA	NA	5.1456	6.7761	NA	9.7727	9.0194	7.2559	10.2158	0
TCGA-49-6761-01	3.9695	9.2396	2.8055	8.194	1.3025	3.6704	6.3516	9.035	9.3425	9.1623	5.3945	9.7077	1.3025	10.3801	10.4834	2.7795	3.3968	13.1637	3.9695	8.6723	3.0588	4.3266	10.2849	6.9132	11.1824	13.7133	6.2988	5.8987	4.3784	3.3968	6.3254	8.4931	6.6957	2.7795	7.5713	1.678	9.3079	NA	NA	NA	NA	4.4284	8.1574	NA	8.3415	8.3251	5.0237	6.6224	0
TCGA-49-6767-01	3.018	10.0851	2.387	1.985	0	1.7514	8.8349	9.3511	10.4746	9.469	5.0423	9.8163	2.186	4.4004	8.1579	2.6612	3.6138	10.9822	4.4791	7.207	2.9086	2.5195	9.4666	6.1218	11.4548	9.5012	4.9624	4.7249	2.5195	2.5195	8.5574	7.7011	8.2893	7.2299	1.1266	0.6706	9.8154	NA	NA	NA	NA	3.4672	7.6036	NA	9.543	9.6647	5.5593	9.6079	0
TCGA-49-AAQV-01	4.0371	9.6255	2.6735	4.819	1.8577	3.9783	7.9037	7.8898	9.8395	10.1401	5.6591	10.0845	1.5696	9.2413	9.594	2.7875	4.0657	10.881	6.7364	7.6611	3.7512	8.6087	9.4046	5.1999	11.6455	12.5438	6.469	6.6257	5.2994	5.3697	7.5818	8.0732	5.9158	4.6023	9.3593	3.3483	7.3607	NA	NA	NA	NA	6.9581	8.0358	NA	10.2619	9.7223	6.6448	6.9274	0.4093
TCGA-49-AAR0-01	3.5738	10.3601	3.3494	7.0323	3.1591	4.7431	8.1578	8.1094	9.4328	10.1508	11.9411	10.4615	3.5124	5.2735	10.2499	2.8963	5.8335	10.2933	6.4391	9.2452	5.7159	7.4996	9.0485	7.8735	10.3103	10.7183	7.756	6.8583	6.0965	3.0767	9.0911	6.8271	5.4143	4.076	9.7568	3.9428	8.8048	NA	NA	NA	NA	1.7986	8.2824	NA	10.3437	9.1776	6.3278	9.7773	0.5809
TCGA-49-AAR2-01	5.693	10.0161	2.9872	3.673	2.9645	6.513	7.1998	8.094	9.6423	10.9168	8.7009	10.9287	0.6948	4.9971	10.4732	3.673	4.1956	11.1153	8.0709	7.7193	3.1768	6.3693	8.5109	7.4294	10.0074	9.4244	5.0519	5.693	3.5258	4.3784	8.6618	7.5723	11.1393	3.6013	11.0115	1.514	6.5892	NA	NA	NA	NA	1.7969	9.848	NA	9.7457	8.407	6.2687	7.9641	0
TCGA-49-AAR3-01	3.8142	9.7855	3.4376	5.6871	2.8273	5.0917	8.8181	10.5799	10.477	9.6085	8.6055	10.3431	3.8142	6.571	10.637	1.8533	5.9125	10.9877	3.7219	8.6593	4.7619	5.1983	9.301	8.3675	10.8323	10.7131	5.8485	6.4324	5.0161	2.421	7.3177	7.2284	7.0311	6.1434	6.5972	1.4553	8.3522	NA	NA	NA	NA	2.9943	8.2066	NA	10.3766	7.7087	6.161	8.9434	0
TCGA-49-AAR4-01	4.0672	10.2658	4.8755	6.2604	1.177	5.2315	7.4199	11.6511	10.1529	10.4409	11.4763	10.8808	4.5667	9.2603	10.3223	3.3865	5.4553	10.8392	5.157	8.3696	3.9544	6.2956	9.1316	4.7126	11.1309	11.6126	6.7405	8.7109	4.9371	2.5955	8.5934	7.2147	6.3962	4.2215	8.1406	4.0119	7.2922	NA	NA	NA	NA	3.8945	8.6978	NA	11.0956	9.0804	6.2244	8.0336	0
TCGA-49-AAR9-01	2.4827	9.0123	3.0047	3.472	2.2239	2.0747	5.593	7.2992	10.4449	10.0626	7.1012	10.1514	1.249	8.5438	5.3222	2.0747	6.2529	9.7173	4.131	6.3041	1.249	1.9083	8.8029	4.3086	10.1497	11.9582	4.3416	3.7432	1.7201	2.5965	10.145	7.2565	8.332	3.7432	4.6624	0	8.5857	NA	NA	NA	NA	3.472	8.1737	NA	10.3461	9.5691	7.3406	7.8076	0.5449
TCGA-49-AARE-01	4.0018	10.3812	3.2379	5.3754	1.7118	5.0383	7.4836	7.9365	9.7662	10.7631	5.6744	10.5993	2.3495	3.8278	11.7431	2.692	4.514	11.4714	6.8486	7.963	5.0182	4.0423	9.3823	6.7422	10.9326	10.8642	6.6207	8.5548	4.3626	1.8996	7.7011	6.1424	6.6471	4.1571	5.4967	2.692	7.6885	NA	NA	NA	NA	2.3495	9.4459	NA	10.81	9.0233	5.5676	8.9469	0
TCGA-49-AARN-01	3.3155	10.0987	2.996	7.0318	1.6955	5.2598	9.2096	7.667	9.9939	9.5484	8.3068	9.9822	3.0811	8.067	9.7456	3.924	5.3149	11.2481	8.1789	8.7309	3.4197	6.6367	9.4175	7.4441	10.64	11.0688	7.1273	7.2666	5.5165	4.2411	8.9794	6.7105	6.255	3.7747	7.2943	3.203	7.4686	NA	NA	NA	NA	3.3155	8.2084	NA	12.0135	9.3905	6.0751	8.2549	0
TCGA-49-AARO-01	2.8762	9.9374	3.4145	6.2249	2.1568	5.756	9.8926	8.2409	10.1338	9.9825	8.9295	10.0382	3.8339	6.1911	9.904	4.1473	6.8256	11.5268	5.3293	10.1768	4.7824	5.9701	9.2009	6.0223	10.64	11.1309	6.7191	7.2539	6.543	4.3238	8.4622	6.9041	8.3054	4.0995	8.0564	3.2702	8.9414	NA	NA	NA	NA	4.0502	8.407	NA	10.302	8.4763	6.1212	8.3185	0
TCGA-49-AARQ-01	4.7465	10.4183	2.1445	2.458	0.6432	4.8624	5.5567	7.8816	10.0032	9.6875	8.1675	10.2778	5.9201	7.4102	10.6989	2.1279	5.8793	9.7964	6.3754	7.8643	3.9641	6.4515	7.7485	8.2708	10.1945	9.8984	3.4741	5.8232	7.6348	3.6131	9.0428	7.3519	6.5841	4.5529	7.6711	6.5925	8.0683	NA	NA	NA	NA	5.6564	9.5364	NA	10.0666	8.6794	6.5325	5.9982	0
TCGA-49-AARR-01	3.7275	10.4227	3.1536	4.8863	3.196	6.2863	10.7271	8.5877	9.8391	10.0461	9.3791	9.9302	3.4189	6.2769	10.0744	3.4189	7.7907	11.1025	8.1611	7.8269	5.8617	8.5211	9.9043	7.6512	11.2305	11.125	7.214	8.764	8.122	5.5365	10.3234	7.5049	6.5913	4.9826	9.5479	5.687	8.4386	NA	NA	NA	NA	5.7567	8.2508	NA	10.5738	10.3529	7.0006	8.389	0
TCGA-4B-A93V-01	3.6492	9.5369	4.596	7.3067	0	10.4308	7.2069	7.1542	9.1733	10.4227	13.156	9.0712	3.272	4.1953	10.0692	3.409	5.0546	11.203	4.2692	5.5749	4.3733	6.53	9.0133	3.3421	10.466	12.5159	4.4704	5.1358	1.9585	5.9453	6.6931	7.7423	5.1358	4.5614	8.4934	0	8.4818	NA	NA	NA	NA	2.1269	8.9515	NA	9.616	9.1697	6.5449	6.267	0
TCGA-4H-AAAK-01	3.5408	10.2921	3.3547	3.6426	2.7985	4.1018	7.7823	6.6942	10.4311	9.2261	5.2807	9.6147	1.4341	12.4303	8.6398	3.3732	7.3194	12.4319	3.2495	7.6295	2.6103	4.6585	10.1018	1.8291	10.2146	10.9003	5.3872	6.028	6.5834	5.0407	8.7465	7.5918	7.5531	7.7711	9.7341	2.965	9.0404	NA	NA	NA	NA	1.4341	9.7079	NA	9.3271	7.8344	7.5758	11.6291	0
TCGA-4J-AA1J-01	3.5977	10.7395	2.8781	6.5695	1.9965	5.8319	6.4895	6.0145	10.5179	9.8855	3.6477	10.1124	4.1071	8.4299	6.5234	3.2545	4.8247	11.365	2.8033	5.8745	1.9965	3.8321	10.2917	4.1769	9.4544	9.9844	8.8923	4.735	4.2434	6.1767	9.5496	7.8017	8.9681	2.2763	5.8533	3.6961	7.8849	NA	NA	NA	NA	0.8909	8.231	NA	9.5893	7.1494	7.7511	7.0459	0
TCGA-4L-AA1F-01	3.2061	10.2415	3.7691	5.6041	2.9872	6.7603	10.6154	7.5487	10.4824	9.2829	6.0149	9.3486	2.1586	10.1233	8.5974	5.9757	7.3789	11.7017	3.7144	11.2311	4.5017	6.6149	9.9641	5.3211	10.9665	10.8211	6.5956	6.3875	7.1734	6.3109	9.5201	7.661	7.1949	5.7621	8.8779	5.0082	9.3127	NA	NA	NA	NA	2.0114	7.6139	NA	9.6108	9.7979	6.7134	11.777	0
TCGA-4P-AA8J-01	2.9595	10.0989	1.5503	6.4061	2.2319	3.5205	11.1798	7.2824	10.2387	10.1294	5.423	10.2577	4.9345	6.3956	8.8764	3.1717	7.8276	11.3217	4.9915	7.0672	7.1447	4.0893	8.752	3.9235	10.9055	10.7562	7.3051	5.5613	6.4061	3.3567	7.8624	7.5898	8.4117	4.3729	5.1501	7.5666	8.9429	NA	NA	NA	NA	2.568	8.8726	NA	9.9568	6.0647	5.7382	10.1554	0.6926
TCGA-4R-AA8I-01	3.7401	9.7323	2.7487	3.5836	4.6851	5.4682	7.7269	5.4682	10.2576	9.453	2.976	8.8915	0	7.4493	10.1769	6.094	6.5397	9.636	13.3184	6.4631	2.538	3.5836	9.9179	4.4333	11.6743	8.3692	3.2082	7.9755	7.0907	6.334	7.5319	6.9455	3.8124	2.1486	8.5625	5.5123	8.0854	NA	NA	NA	NA	0	9.7928	NA	9.0809	10.7326	6.2583	5.3758	3.4985
TCGA-4Z-AA7M-01	3.1969	11.1071	4.2763	2.0936	2.4215	3.9732	5.66	4.4394	11.7724	9.7278	4.3265	12.249	3.1086	2.5612	6.4439	0	3.3589	11.8142	3.0145	7.337	0.6273	0	8.9734	6.9804	10.8046	9.0495	5.2074	2.8056	1.6684	3.3589	9.8915	9.1274	11.6095	2.2668	3.4335	1.3973	8.1286	NA	NA	NA	NA	1.063	9.212	NA	10.6533	9.3924	7.5698	8.3543	0
TCGA-4Z-AA7N-01	3.9468	10.9521	2.4892	4.0288	4.2499	5.8526	8.4242	9.2469	10.0252	10.1699	5.6079	10.36	2.6798	6.9493	7.5233	2.4611	5.2115	10.933	0.927	10.3178	1.889	7.1549	10.3679	5.1022	10.2723	12.3941	8.5509	8.9192	6.1375	5.5536	10.8029	8.0004	10.7175	5.8749	6.5241	6.5658	9.3382	NA	NA	NA	NA	3.1877	8.6252	NA	11.351	8.6186	7.1272	9.2319	0
TCGA-4Z-AA7O-01	4.2445	10.071	3.0967	2.6599	1.8718	3.7693	8.2648	8.0243	10.1261	10.5249	1.8718	9.462	1.2203	3.0557	6.5663	3.6212	4.5613	10.431	1.5826	7.8398	1.2203	3.6212	10.3948	3.838	8.9023	10.1651	4.2445	4.7866	1.8718	2.1127	9.7574	7.9448	8.2204	3.1667	3.2698	3.4562	5.7778	NA	NA	NA	NA	0	7.6618	NA	11.2302	4.6404	7.222	5.4668	0
TCGA-4Z-AA7Q-01	2.6549	9.0248	3.1235	2.6549	2.1081	5.5655	7.8212	10.0068	10.1815	10.0206	2.3143	10.0133	2.1081	7.3856	8.5716	1.2169	3.6157	10.8571	4.0784	7.7608	1.8675	3.0505	8.9914	4.5957	10.9056	9.295	6.477	6.2573	3.9607	3.0505	9.409	8.1077	7.7957	4.3832	3.8979	5.983	8.6015	NA	NA	NA	NA	2.4946	6.8107	NA	10.4044	9.3633	6.7675	6.0566	0
TCGA-4Z-AA7R-01	2.8541	10.2148	3.7223	1.8759	3.3075	5.0656	7.4476	5.4356	10.0759	11.0696	4.6711	10.6666	3.3075	3.0986	5.0069	3.5461	5.9115	11.861	2.7625	7.0858	0	5.7298	9.3381	4.3633	9.2406	10.5169	6.0917	2.041	5.6806	4.4244	10.6044	8.356	5.846	3.7022	3.2412	5.6806	5.465	NA	NA	NA	NA	0	8.562	NA	11.0773	9.3321	6.6215	6.1197	0
TCGA-4Z-AA7S-01	3.6369	10.4216	3.2566	2.3557	3.5267	4.7835	7.7766	3.2074	10.0042	10.8932	3.8805	9.5017	1.2466	9.7927	4.4627	3.3437	5.8401	11.1454	2.2206	5.8169	1.9052	6.1123	10.4791	5.1793	9.7473	13.0545	4.2362	3.3437	3.5267	1.9052	10.2337	7.6866	8.7703	3.1341	3.8805	2.7968	4.632	NA	NA	NA	NA	0.5436	5.1046	NA	11.1088	6.3249	6.635	5.1046	0
TCGA-4Z-AA7W-01	4.0067	8.8632	0.7555	2.9173	1.2084	3.4371	7.3065	10.8264	9.9475	9.652	3.3471	11.5148	2.6423	6.0419	9.0317	0	3.6778	10.2543	2.0966	6.9643	3.251	2.6423	8.0181	2.9173	10.8133	9.9311	5.6101	7.2945	3.251	4.6203	7.486	6.3851	8.6349	4.8671	1.5686	2.0966	8.6133	NA	NA	NA	NA	1.2084	7.2579	NA	9.8515	5.8585	6.0703	6.5149	0
TCGA-4Z-AA7Y-01	4.7388	9.7652	3.3853	2.2239	2.8003	3.5305	7.8484	3.472	10.2428	10.8255	1.5037	10.052	2.0747	8.1176	3.2809	3.1378	5.593	11.2523	0.9395	2.4827	0.9395	5.9867	10.518	6.6324	9.6044	12.9684	2.359	3.4111	1.249	2.9789	9.8226	7.9748	11.0429	2.4827	4.5817	4.2748	4.3416	NA	NA	NA	NA	0	7.4393	NA	11.1525	8.5753	7.1108	2.359	0
TCGA-4Z-AA80-01	5.3473	10.6373	0.9912	0	2.2851	2.867	5.9204	6.3381	10.6334	9.6103	1.5543	9.0254	4.2781	7.3205	4.0011	2.4218	3.6579	10.5181	4.5104	4.9326	0	8.7853	11.4723	2.5466	9.3865	8.5257	3.9111	1.9655	0.9771	4.0858	10.0099	8.2894	8.6682	1.9655	4.8861	3.3506	4.6835	NA	NA	NA	NA	0	6.4542	NA	10.8025	7.7742	7.0203	2.6615	0
TCGA-4Z-AA81-01	3.029	10.974	1.4372	4.2196	5.2021	2.7026	5.5799	9.1855	10.791	9.7738	3.8302	10.804	0.6332	2.9282	5.6918	1.6798	2.435	11.3292	0.6332	4.3809	1.4076	1.4076	10.4137	8.1196	9.6506	8.1757	3.9888	4.9426	0	0	8.9178	7.9943	10.563	1.6798	1.6798	0.6332	4.526	NA	NA	NA	NA	1.0717	5.9832	NA	11.5079	6.3574	7.0578	2.9282	0
TCGA-4Z-AA82-01	3.0648	9.819	2.2048	4.0202	1.789	4.1851	7.2552	3.8829	11.0149	9.2317	4.3678	9.9343	4.261	5.5447	6.2507	2.3014	6.0832	10.5267	6.5744	7.5594	7.3838	6.0936	9.7507	2.4384	10.0848	11.6045	5.9747	3.8829	5.1043	3.2249	7.4862	7.8292	6.3144	4.6477	5.3148	2.9775	6.7227	NA	NA	NA	NA	0.5765	5.8327	NA	9.0776	5.4984	7.7753	8.1543	0
TCGA-4Z-AA83-01	4.3787	10.5069	4.1823	2.1044	5.2212	4.7411	8.8133	4.8441	10.529	10.8241	4.8106	11.0685	1.8641	4.0163	5.8847	4.9403	6.9283	11.0129	1.5754	4.705	2.9261	8.6733	9.9729	6.3838	9.4607	12.1223	4.0163	4.5911	1.5754	1.8641	9.4567	7.2619	10.8933	2.4907	3.2602	5.9632	6.1082	NA	NA	NA	NA	0	8.2352	NA	11.6048	4.705	5.8356	5.3668	0
TCGA-4Z-AA84-01	3.5776	10.0498	2.5289	2.7506	2.2161	3.2226	6.6359	6.6658	10.821	9.603	5.45	11.39	1.0298	2.3694	6.0354	2.0445	4.4138	11.4161	3.5132	6.0806	3.5776	2.2161	10.4795	6.0123	11.1272	9.8551	6.6207	3.3009	2.0445	1.6246	6.6359	8.0729	5.5814	3.4459	9.411	2.7506	6.4159	NA	NA	NA	NA	0	8.9793	NA	10.0384	7.8104	6.8595	5.5172	0
TCGA-4Z-AA86-01	3.2786	10.6145	2.8427	3.8471	3.6303	4.4434	7.8787	9.6531	10.3297	9.8302	3.8803	10.3346	6.235	5.7158	7.9854	2.1203	6.3696	10.4219	0.4166	6.3985	1.7414	4.7065	9.4192	4.3752	11.1851	10.9524	6.4436	5.5192	3.9445	3.5501	8.1812	7.9051	8.1113	7.083	3.3276	2.2273	8.5659	NA	NA	NA	NA	2.2273	8.0452	NA	10.2648	5.9986	6.5505	8.9807	0
TCGA-4Z-AA87-01	3.3035	11.2883	2.9363	2.131	1.9846	3.0326	6.8412	7.5911	8.7334	10.295	3.7282	11.4576	2.3855	2.6988	6.9924	1.1811	2.7898	10.2249	3.7282	6.9238	0.5084	3.6815	10.6206	3.1744	9.1062	9.9013	5.7945	4.831	4.8095	3.1052	11.0204	7.5816	11.3575	3.1052	2.3855	2.131	5.7271	NA	NA	NA	NA	0	8.3008	NA	11.9602	7.476	6.7591	6.6959	0
TCGA-4Z-AA89-01	4.7445	10.2724	4.5974	1.9514	1.4438	3.1745	8.1425	5.9758	9.8998	11.0143	4.4737	10.0218	0.654	3.2634	2.9785	0	3.6403	11.091	3.884	1.9514	2.326	9.2849	10.4503	6.7194	9.7044	11.1818	4.1862	2.4823	1.1023	1.4438	9.7769	7.4445	10.1699	1.1023	5.0494	3.1745	5.7485	NA	NA	NA	NA	0.654	8.6444	NA	11.6988	8.3418	6.9443	0	0
TCGA-50-5044-01	2.3489	9.9731	3.3977	5.8403	2.0252	4.6761	8.6482	8.9701	10.4031	9.7784	7.7408	10.2563	3.3522	4.4915	8.3954	4.4243	6.1624	10.2933	3.3522	7.5252	5.3181	7.2907	8.2575	5.5875	11.4059	10.4042	6.0554	5.5564	7.2525	3.1998	8.0995	7.7749	6.4926	5.3181	8.9374	2.613	9.0079	NA	NA	NA	NA	3.8385	8.005	NA	8.497	7.6845	5.2421	8.142	0
TCGA-50-5045-01	3.533	9.9017	2.4146	4.0938	1.823	5.0324	9.4853	9.481	10.1662	9.3572	7.6148	9.5896	1.4287	7.5991	9.6209	3.7751	6.6738	10.5525	4.7214	11.2313	4.2937	6.4338	9.9252	6.4267	10.6068	10.7153	7.1135	7.5608	6.213	4.2937	8.824	8.0747	7.8285	6.2375	7.1824	4.6008	9.1685	NA	NA	NA	NA	1.6393	8.4702	NA	9.6317	9.4012	5.9122	9.5073	0
TCGA-50-5049-01	2.2946	9.7903	2.8767	4.3597	1.9223	4.237	9.0575	10.9426	10.2798	9.2628	13.4603	9.637	2.1204	6.3162	9.3117	4.767	5.1309	11.1942	3.3905	10.857	3.3116	7.2711	10.6167	5.2415	10.9805	11.4752	6.4603	7.9554	4.3597	4.9343	8.3051	8.1663	6.9119	5.9371	8.6069	4.0553	9.3882	NA	NA	NA	NA	3.2281	8.6499	NA	10.3276	10.1363	6.5745	9.8057	0
TCGA-50-5051-01	4.1732	9.5358	3.1664	3.5661	0	4.8523	7.5932	7.1495	9.5448	9.851	13.2033	9.6319	1.35	6.3221	9.2431	2.6831	6.6899	11.3054	5.8073	7.9548	2.6831	7.9682	9.5085	5.6154	9.7637	10.8411	5.4205	4.8523	3.4685	3.7435	9.706	8.0421	4.4538	4.5039	10.0706	2.0351	6.6899	NA	NA	NA	NA	4.0437	7.1096	NA	10.5565	9.292	4.8904	8.3973	0
TCGA-50-5055-01	4.2685	9.9528	2.1501	3.7504	1.412	5.0969	9.6881	10.0987	10.1743	9.4723	8.7014	9.7254	1.412	6.884	10.4118	2.7685	6.1618	10.3304	4.2685	11.5173	4.2049	7.0827	9.9588	5.8449	11.2316	10.4534	7.2336	9.2124	6.1949	4.9878	8.9947	8.5562	6.5927	6.7232	8.744	5.1653	9.1335	NA	NA	NA	NA	2.1118	8.4264	NA	10.0464	9.9406	5.5952	9.0273	0
TCGA-50-5066-01	1.4553	9.3149	2.4852	4.1334	1.4553	4.6158	7.6598	10.3138	10.6744	9.2106	10.5084	8.6055	3.5177	5.8042	9.5409	2.6384	2.9943	9.4287	2.6384	11.2225	4.4532	3.9008	11.3859	5.7815	11.1771	10.6299	7.666	7.1859	7.142	2.1649	7.453	9.0276	6.373	6.9521	7.5568	5.3903	10.2304	NA	NA	NA	NA	1.4553	8.1635	NA	8.8538	10.2929	6.7451	8.8013	0.9039
TCGA-50-5066-02	2.5902	11.0334	3.6646	4.9088	2.3642	5.8739	8.8569	8.078	10.3984	9.6621	10.9936	9.3402	4.6822	7.3794	8.5424	2.1678	4.2239	11.0568	7.3963	10.2139	2.8306	4.6322	11.4265	7.0468	11.4481	11.7236	5.039	5.5963	7.8995	6.7605	7.9615	8.5108	4.2736	6.0927	9.5858	2.7856	9.0541	NA	NA	NA	NA	2.096	7.6065	NA	11.4294	10.2869	7.7139	8.4917	0
TCGA-50-5068-01	3.5988	8.7433	2.4316	3.3793	1.4384	4.3083	8.1412	9.7169	10.1784	8.8726	10.3649	8.582	0.8915	7.4264	9.8711	2.616	3.7893	10.6561	3.7893	10.4669	3.6972	5.6113	10.9928	7.0046	10.5199	10.7806	6.5707	9.2007	5.5858	3.6972	7.33	8.6815	5.5599	6.117	7.8465	5.7323	9.2441	NA	NA	NA	NA	0.8915	8.1103	NA	9.3947	10.4686	6.3466	7.0518	0
TCGA-50-5072-01	1.9151	9.6737	1.9431	2.2312	3.9801	9.028	8.6002	6.5162	10.8201	10.1158	9.229	8.9082	2.4903	7.398	8.7172	2.3665	4.4144	10.8172	5.9854	10.2311	6.5592	6.545	9.423	6.0967	10.5546	10.7881	5.7945	5.758	5.2461	4.8203	8.7761	6.8173	10.0163	3.8004	8.6524	3.7518	8.2303	NA	NA	NA	NA	3.0687	6.7875	NA	10.0021	8.8943	6.8232	10.0494	1.5097
TCGA-50-5930-01	2.6581	9.6399	2.6702	2.3174	0	4.7133	9.2477	9.1193	10.2434	10.1076	7.4727	9.18	0	6.0747	10.6001	3.836	3.6952	10.633	3.1648	10.3113	2.6581	5.096	9.6327	4.5593	11.5339	11.7009	6.1305	9.282	4.2922	5.255	9.1833	7.1474	6.929	5.3043	11.3123	1.2192	8.9475	NA	NA	NA	NA	2.6581	8.247	NA	9.6661	9.8621	6.554	11.0173	0
TCGA-50-5931-01	3.2984	9.6946	3.5632	3.5524	0.706	4.6433	8.8113	5.8216	10.7123	9.8596	4.6793	11.3652	4.0689	3.5524	7.6013	3.8337	6.214	11.0958	5.2089	8.2807	2.9899	6.9628	11.1061	4.6433	11.0932	10.5776	6.7252	3.8962	6.7924	3.9561	8.9206	7.8584	4.9682	5.2809	5.8216	7.3565	8.0866	NA	NA	NA	NA	4.4061	8.8748	NA	9.1639	8.5999	7.384	9.2547	0
TCGA-50-5932-01	3.6114	10.2108	2.2664	2.1127	0	3.5098	9.1121	5.8251	10.6822	9.476	10.2939	9.1045	2.4782	4.5511	9.7273	1.9669	3.6597	12.0157	3.0118	9.1901	0	6.9737	10.2169	3.838	10.5222	10.0196	3.4005	5.2942	3.7063	4.9114	9.3622	7.075	3.9966	1.9669	12.023	3.0843	7.278	NA	NA	NA	NA	2.6788	6.3437	NA	10.857	12.0694	6.4157	6.935	0
TCGA-50-5933-01	2.1928	9.8358	2.4992	4.2757	1.6046	3.6708	10.1108	7.5837	11.2436	9.3019	4.3854	9.2228	1.6046	8.4194	9.4119	5.2574	5.1984	11.8429	2.022	10.5553	1.0147	5.8868	10.711	5.9596	11.0781	11.4157	4.1976	4.7561	5.1159	4.9826	7.6291	8.6048	6.5526	5.1159	5.8101	1.6046	9.4162	NA	NA	NA	NA	2.3454	7.1839	NA	9.8431	8.87	7.1687	11.5851	0
TCGA-50-5935-01	2.269	9.8834	2.9348	4.3741	1.8264	3.3093	8.7739	7.9981	10.2885	9.1728	10.0347	8.8888	0.7107	9.8805	10.8576	3.9674	5.4269	11.1016	6.286	9.3352	2.269	9.5599	9.3395	8.3945	11.4618	12.3881	5.037	6.0006	3.9075	2.269	9.6369	6.8687	7.1271	4.3741	8.5715	3.3991	8.2661	NA	NA	NA	NA	5.4895	6.2136	NA	10.9361	10.8797	6.2136	8.5124	0
TCGA-50-5936-01	2.2188	9.8233	2.6785	2.7757	1.9723	8.7558	8.017	6.5963	10.6671	9.5541	9.9567	9.2611	0.7916	7.6584	9.4403	2.7757	3.7471	11.1582	5.7645	9.7517	0.7916	5.8584	9.4763	3.3927	10.1238	11.2236	6.1533	5.8943	4.5644	3.3927	9.4327	7.5779	7.2647	3.2886	6.6498	2.2188	9.2611	NA	NA	NA	NA	0.7916	6.9773	NA	10.0874	9.8848	6.5064	10.3031	0
TCGA-50-5939-01	1.6099	10.2101	2.5884	2.3518	0.752	4.3812	7.7853	6.0884	11.2293	9.4202	7.8337	9.2938	0.752	8.9787	10.0966	1.9016	4.6406	10.8746	3.3065	9.5718	2.3518	5.1094	9.4431	4.6796	10.62	11.3077	5.0511	7.9054	5.6315	6.0884	7.6195	7.368	7.2497	4.5167	7.6245	2.3518	8.3485	NA	NA	NA	NA	1.6099	7.664	NA	10.0197	9.1149	7.6591	9.7102	0
TCGA-50-5941-01	4.0343	10.1205	0.7258	3.3182	1.5475	3.9167	7.9752	10.0181	10.4673	8.889	10.3812	10.1751	0	6.6854	9.6629	3.2224	4.0896	11.9541	3.0092	10.4263	2.0721	5.8908	9.5064	4.6644	10.9214	10.5003	5.7082	8.1644	4.5106	4.244	8.8414	8.5693	7.0135	4.3835	5.9959	2.759	8.3459	NA	NA	NA	NA	2.0721	8.0043	NA	10.0732	9.6686	7.1565	8.8005	0
TCGA-50-5942-01	2.0692	10.2254	1.8514	4.1907	1.5449	4.547	8.4981	8.0742	9.8718	9.5377	9.6115	8.6039	1.5449	7.031	9.1804	2.0692	5.9178	11.4991	7.7146	10.2238	0.7131	8.1734	11.7836	6.5302	11.2317	11.009	5.4955	8.0604	5.0706	5.0978	10.7885	7.5423	3.4046	2.2738	9.5062	5.0978	7.5472	NA	NA	NA	NA	0.7131	7.8843	NA	11.8805	9.955	7.4291	7.0931	0
TCGA-50-5944-01	1.7822	9.7061	2.7367	0.6869	0.6869	5.3009	8.8172	6.5499	10.7852	9.4919	11.0354	8.4404	0.6869	6.6232	8.8839	2.2201	5.2555	11.3575	2.5555	11.5593	0.6869	6.9278	10.5151	4.4819	11.4545	11.084	6.3487	6.7013	6.4628	6.3702	9.7322	7.3561	3.5822	2.3975	7.7567	6.2937	8.8347	NA	NA	NA	NA	0	6.9564	NA	10.7676	10.7142	7.1423	9.5727	0
TCGA-50-5946-01	3.5772	10.058	2.7837	8.1269	0.7166	5.0655	6.178	6.8598	10.6967	9.6286	13.4045	9.3509	5.8722	6.2222	5.4308	0	4.4951	11.3886	7.4645	6.7216	2.2809	8.4826	9.9028	8.8941	11.0424	13.0057	5.376	5.6954	2.7633	2.8939	10.655	7.3695	7.3695	3.7249	8.3665	0.7166	6.7216	NA	NA	NA	NA	0	8.1269	NA	10.4175	11.1539	8.045	8.2751	0
TCGA-50-5946-02	2.6128	9.9163	2.7963	7.4926	2.1008	4.7325	9.0742	8.4179	10.6452	9.32	15.1277	9.4524	5.1587	7.0104	8.8434	3.8962	5.4026	11.8165	6.8866	10.6423	3.536	8.1305	9.7302	7.335	10.4984	13.012	6.321	6.0536	3.536	4.9008	9.9086	7.9631	7.1653	4.496	7.169	2.5239	8.1713	NA	NA	NA	NA	2.6966	8.1305	NA	11.1852	10.5719	7.2613	11.9441	0
TCGA-50-6590-01	1.3953	9.9507	1.0948	6.2166	0	2.8029	8.1114	9.2312	10.8609	8.9671	4.3235	10.101	3.0117	6.3856	8.7087	2.9111	4.9491	9.7376	2.0912	8.4906	3.8118	4.7004	9.2221	3.0117	11.0968	10.692	6.1185	5.8323	2.2643	3.6956	7.0501	6.9006	7.3769	7.4003	4.3998	0	8.2898	NA	NA	NA	NA	3.1058	6.9458	NA	10.0368	7.5332	7.1801	9.1088	0
TCGA-50-6591-01	3.1319	11.1404	4.0398	4.53	1.7611	4.8618	14.0918	1.9953	11.0432	9.6401	11.7472	9.6303	6.7379	5.1065	7.42	4.1478	9.4767	9.2002	0	13.2151	2.8019	6.869	9.1266	5.7433	11.0131	11.0526	5.8216	3.227	5.6775	7.8921	8.7236	8.1746	6.0855	4.77	5.9386	2.5308	7.723	NA	NA	NA	NA	6.6548	8.4408	NA	9.1095	9.0667	8.4432	12.2759	0
TCGA-50-6592-01	3.3206	9.9852	3.6229	3.2574	2.5134	4.5132	7.7771	9.8472	10.6817	9.4699	5.6383	9.2704	3.4393	8.1649	9.015	3.7459	4.5132	10.779	5.7458	9.5162	6.1279	4.6425	10.5034	6.451	11.4814	11.652	4.9726	8.1301	2.715	5.3359	7.9693	8.0716	7.2411	7.6258	8.0541	1.8355	9.1275	NA	NA	NA	NA	3.5489	8.119	NA	10.1443	8.703	7.3661	10.341	0.5141
TCGA-50-6593-01	2.8903	9.9298	1.8471	3.3191	1.8342	4.5905	8.9246	6.3544	10.5209	9.2686	6.4315	9.6954	1.5481	7.1378	10.1139	3.4935	6.0813	11.4369	3.5734	10.7786	3.1206	6.7565	9.8478	6.7987	11.2168	10.623	6.3989	6.1084	4.931	4.2449	8.4216	7.4551	6.1349	4.1953	8.9564	4.2929	8.4026	NA	NA	NA	NA	2.0729	7.8733	NA	10.3821	9.7577	6.6591	10.799	0
TCGA-50-6594-01	2.1767	10.1028	2.7601	2.1767	1.6382	3.2404	8.7021	6.1865	10.2266	9.3911	3.915	8.2801	10.5042	5.6114	12.1835	3.0076	4.4211	10.2527	2.5679	8.0349	1.9324	2.7298	8.3811	6.4876	12.3463	11.1698	8.5932	7.9512	3.6168	4.5129	8.7215	7.5021	6.8017	2.3855	3.6973	0.7691	8.3315	NA	NA	NA	NA	8.9585	8.5774	NA	7.8044	9.8455	6.1865	8.8548	0.7691
TCGA-50-6595-01	2.2805	10.0718	2.48	3.1238	3.4969	3.8585	9.1256	8.169	10.799	9.1921	8.9696	9.5449	4.4739	4.4315	9.3765	4.3429	6.3581	10.7099	2.0757	9.6811	2.7629	5.4411	9.0151	3.2265	10.1284	11.3901	5.6215	4.9346	3.2265	3.7245	7.881	7.9044	7.0324	6.3004	6.0712	4.094	8.6218	NA	NA	NA	NA	3.0133	7.1932	NA	9.791	7.5898	6.5584	10.4342	0
TCGA-50-6597-01	1.9364	8.6048	0.9719	3.7282	0.9579	2.254	7.4229	7.8037	10.371	9.5818	13.299	9.5034	0	6.1637	10.9328	0.9579	4.5619	10.1204	5.1264	11.2902	3.382	4.5619	8.1956	5.5014	10.753	8.1243	7.7853	9.8065	4.7756	3.5069	7.0445	6.6836	8.555	2.254	7.5075	3.2453	8.2855	NA	NA	NA	NA	0	7.7351	NA	8.1437	9.7349	3.0943	5.1264	0
TCGA-50-6673-01	1.4236	10.4141	1.7222	6.2509	2.126	4.6824	9.1498	6.021	10.2923	9.0887	5.1608	9.0061	2.456	9.578	8.8164	4.2439	6.1745	10.9079	3.543	11.3312	2.126	6.8507	9.9793	6.4398	10.343	11.6194	6.3632	7.704	6.2186	4.286	9.4829	7.5179	6.6068	4.0621	9.0602	3.854	8.5597	NA	NA	NA	NA	5.138	7.1757	NA	12.0752	10.1747	6.5985	8.7005	0
TCGA-50-7109-01	5.2563	9.9381	3.27	3.2544	0	5.8517	8.0543	8.8716	10.4324	9.0383	12.9434	9.3147	2.6986	7.8859	7.7494	4.2246	5.2792	12.5498	3.3438	9.5109	5.9688	7.6345	10.5823	5.6734	9.8934	10.2857	4.9495	6.2019	5.3017	6.7106	7.7657	9.3663	5.8364	4.3159	9.6868	2.8282	7.0729	NA	NA	NA	NA	3.6546	7.7371	NA	10.0749	10.7213	6.2256	8.5926	0
TCGA-50-8457-01	5.0425	10.2244	2.5748	4.8781	3.3041	5.4169	8.82	8.8824	9.9224	9.8184	9.5061	9.5782	0	8.3044	9.4134	1.2213	5.8083	11.1826	5.7016	10.7113	2.0381	8.0576	10.6761	7.4837	11.1311	11.9884	6.0106	8.2529	4.8112	6.3458	10.2361	7.7054	4.1946	4.717	8.5063	4.6924	7.865	NA	NA	NA	NA	1.8731	7.4837	NA	11.619	10.1298	6.8296	6.8464	0
TCGA-50-8459-01	5.3478	10.571	2.9816	5.5335	3.1429	4.4397	10.6159	7.9849	10.3654	9.9186	9.9491	10.1228	1.6951	6.4176	9.0136	5.6666	7.4558	12.2697	5.3869	10.4851	4.5813	7.9976	9.8318	6.8472	11.0088	11.3299	7.848	7.0251	6.2789	5.1798	9.7185	7.3996	6.8045	3.9586	7.6771	6.4549	8.9217	NA	NA	NA	NA	5.2663	8.4971	NA	10.2555	9.6296	6.9356	12.2084	0
TCGA-50-8460-01	5.4715	9.0178	2.5954	6.9286	0.6956	4.2919	8.3167	7.9626	9.8404	9.3614	5.5113	9.6785	0	9.6959	11.7587	3.2741	4.1976	11.1995	4.5804	10.0847	2.0349	6.4854	9.0966	8.1908	11.2433	11.7297	8.9123	10.264	4.6173	3.9882	8.6705	7.1587	6.0988	4.0435	8.8536	2.9663	8.1058	NA	NA	NA	NA	6.5725	8.5105	NA	11.2926	9.7478	6.3713	7.1142	0
TCGA-53-7624-01	3.0048	10.7206	3.4542	4.8414	1.2126	4.2484	6.3229	7.4323	10.2085	9.9078	3.2904	9.3763	3.5286	4.8191	7.6624	0.5253	3.733	10.6254	5.4607	8.3965	2.3082	5.3408	9.143	2.8376	11.6925	9.2929	6.2989	3.912	10.2171	3.0817	8.2502	7.4968	10.7942	4.5751	4.8849	3.912	8.898	NA	NA	NA	NA	2.3082	5.2604	NA	10.3218	9.174	7.0716	8.2729	0
TCGA-53-7626-01	2.3973	10.9285	3.0424	4.4998	0.8903	4.6216	8.0125	9.651	10.2469	9.1303	3.757	9.5279	1.8322	8.3858	10.7737	2.8599	5.0998	10.8803	3.07	10.6089	2.2324	6.4035	10.727	6.0725	11.4186	12.9683	5.4395	7.8458	5.3717	5.6986	8.7768	7.4406	5.6747	3.5271	9.5588	2.8023	7.7782	NA	NA	NA	NA	1.2766	7.7307	NA	10.4766	10.0359	7.2022	7.7034	0
TCGA-53-7813-01	3.9438	10.0988	4.8801	1.0198	0	4.8961	7.8531	9.2268	10.2874	9.0081	14.5989	8.1789	0	6.8593	10.2018	3.2051	4.6228	11.3715	3.4954	8.028	7.116	9.3271	9.842	5.5932	10.5142	10.1649	2.8413	6.4484	3.2051	7.4571	8.4317	9.5805	5.9696	5.0827	7.6317	1.0198	7.9877	NA	NA	NA	NA	4.8961	6.2484	NA	11.301	10.0618	5.9931	6.624	0
TCGA-53-A4EZ-01	6.6795	10.0823	4.2865	2.7022	1.7487	4.0307	6.7965	7.3565	10.0082	10.0607	3.1487	9.6672	1.3638	2.7022	7.9975	3.4892	5.7045	10.8432	6.0933	7.8625	1.5691	7.4856	8.5931	4.9858	11.2658	9.5017	4.4497	5.9629	7.1877	4.4497	7.4697	7.4373	5.2171	3.9955	9.6644	2.4135	6.7015	NA	NA	NA	NA	1.9084	6.5583	NA	8.3451	9.6	6.5279	6.7863	0.4786
TCGA-55-1592-01	3.5305	9.7304	3.496	5.7343	0.3455	3.9396	7.1416	6.9209	10.3468	9.5232	7.8334	9.3419	1.0584	5.6896	9.2653	2.0867	4.3942	10.8588	6.7716	9.7387	1.0584	6.8583	10.058	6.768	11.098	11.6519	5.3595	9.4452	6.3467	5.7343	9.1157	8.1502	6.1071	3.8612	8.7108	3.189	8.0551	NA	NA	NA	NA	2.0867	8.061	NA	11.9462	10.857	7.3474	6.7244	0
TCGA-55-1594-01	2.7011	10.3078	2.8199	1.9075	1.3631	3.6772	7.6488	7.5941	10.608	9.7618	14.0228	9.5519	0.4783	4.5244	8.016	1.7478	5.7878	10.4697	2.6112	9.2954	1.3631	8.676	9.4347	4.5964	10.5705	11.6778	6.2643	6.2789	3.7209	4.7307	8.583	7.2659	5.5052	5.5901	4.8921	1.7478	7.9419	NA	NA	NA	NA	2.5153	7.8066	NA	8.8508	9.7092	7.5793	8.1989	0
TCGA-55-1595-01	3.3443	9.7252	2.8569	4.3811	1.1511	5.1242	9.3688	8.4188	10.9707	9.076	11.0361	9.1343	0.6874	6.7647	8.0843	4.8	6.1288	11.2714	4.522	10.3384	1.3369	6.1161	9.9919	5.3888	10.2505	11.6721	6.3608	5.8749	4.5027	4.1772	9.8795	8.1709	5.6911	4.8769	8.6652	2.4797	8.0179	NA	NA	NA	NA	1.3369	7.67	NA	9.7423	10.5681	7.0896	10.8794	0
TCGA-55-1596-01	2.7909	9.1106	2.532	1.752	2.1866	7.2533	6.949	7.5734	11.2898	9.9142	3.7478	8.9831	2.7909	4.0863	6.9421	3.4679	4.9904	8.9814	5.6135	8.0502	1.4731	4.7888	10.4167	4.7257	10.6116	8.9965	5.5601	8.1971	4.318	2.7909	6.7492	7.8049	5.1908	4.6254	4.4411	0.6709	6.8562	NA	NA	NA	NA	1.9856	7.9943	NA	10.4604	10.259	6.1709	8.5718	0.6709
TCGA-55-5899-01	3.0755	9.8138	3.8321	3.3426	5.317	4.8582	8.5254	8.209	10.7959	9.8036	6.3703	9.444	4.1815	7.4348	7.9131	5.7125	6.9461	10.2953	4.0383	7.8358	1.0996	5.8039	9.6241	6.5394	10.3116	11.0245	8.6081	5.3375	6.1206	3.2589	9.2314	8.093	3.8222	5.6807	8.093	2.7474	9.8818	NA	NA	NA	NA	1.4407	6.7455	NA	8.1463	10.3862	6.5215	9.6335	0
TCGA-55-6543-01	2.589	9.938	2.7494	2.589	2.4487	4.0538	7.6638	6.647	9.9816	9.2077	12.0864	9.2519	1.418	6.6309	9.9388	2.7168	3.1381	10.9036	5.6129	8.622	4.1475	9.1968	10.2355	4.9845	11.3336	11.8442	4.7947	6.1317	4.7051	3.7887	8.8447	8.3995	5.7685	3.0438	9.8859	4.2355	7.0135	NA	NA	NA	NA	1.0805	7.9891	NA	12.098	10.511	6.9036	8.1075	0
TCGA-55-6642-01	5.2364	10.2408	2.3362	3.3469	0.7271	4.5811	10.626	8.8991	10.6817	9.2583	5.2111	8.9304	1.2083	8.6034	9.3496	5.1052	6.9716	12.1883	2.3021	11.0024	1.2083	7.1816	10.4932	5.6099	10.8879	10.6823	5.6291	6.6048	5.5097	7.5974	8.7772	8.3776	6.7348	6.4294	6.8041	2.6421	8.0503	NA	NA	NA	NA	3.2508	6.9941	NA	11.1034	10.3456	7.3705	13.1841	0
TCGA-55-6712-01	2.1969	9.5987	1.5136	3.0304	0.9232	4.0987	9.146	10.2819	10.9486	9.4102	3.6612	9.3321	1.8832	5.7989	9.6671	2.673	4.3728	10.8953	1.8832	9.6543	3.8524	4.3728	10.2631	7.0815	11.1957	11.9245	6.3033	7.0815	3.9392	4.0212	7.7007	7.9248	7.591	3.9392	9.2664	2.673	9.1067	NA	NA	NA	NA	1.4816	7.6501	NA	11.222	9.8151	7.023	8.2219	0
TCGA-55-6968-01	3.57	11.224	4.4528	8.2524	1.4421	3.7027	8.1659	8.7796	10.8023	9.4043	2.3239	10.3002	8.4707	6.2799	8.2524	4.8024	5.7913	8.604	2.9762	8.9629	1.1008	4.9698	9.5156	4.0898	10.6447	10.7293	8.9294	6.05	8.2659	5.3996	8.5255	8.5006	6.4689	4.7725	8.6456	2.8672	8.5955	NA	NA	NA	NA	7.6203	8.0145	NA	8.824	9.8919	7.6077	9.2392	0
TCGA-55-6969-01	2.9817	11.5184	3.7689	6.4751	2.6263	5.8123	9.4323	9.1315	10.9272	9.9063	8.5169	9.812	5.002	7.0415	9.0512	4.2948	5.9951	10.4385	4.134	10.0319	2.0372	5.5719	10.3585	4.3446	10.9885	11.4252	7.6291	5.9794	3.4599	5.4968	9.0132	8.395	7.5779	6.178	8.5331	2.7047	8.7003	NA	NA	NA	NA	2.7791	8.5005	NA	8.8748	10.039	7.219	10.9422	0.4275
TCGA-55-6970-01	2.7618	9.8601	2.3049	1.6998	0	6.2693	8.5267	8.5305	10.6749	9.2581	5.6295	9.2649	1.1921	7.5836	10.1015	2.4587	4.0653	10.6621	3.6877	9.6598	1.1921	6.5171	10.6405	7.1597	11.2421	11.3668	4.8713	6.3339	6.3791	5.0215	9.5172	8.0813	7.7413	3.95	11.729	3.0121	8.4691	NA	NA	NA	NA	3.3211	7.0486	NA	9.639	10.229	7.3364	7.8437	0
TCGA-55-6971-01	3.2798	9.9476	2.2988	2.546	1.5539	4.7098	8.0248	10.3594	10.9233	9.5457	12.3396	9.7702	3.4169	7.5384	11.2919	2.546	5.3119	11.3222	6.5083	10.1578	4.4148	6.4615	9.8661	7.1823	10.9404	11.654	5.7354	9.6025	5.2023	6.5386	10.6069	7.9533	7.2203	6.38	7.421	2.7673	8.5495	NA	NA	NA	NA	7.4292	7.9191	NA	11.063	9.6657	7.2754	9.1964	0
TCGA-55-6972-01	3.8776	9.7511	3.02	2.1456	0	5.1854	8.179	5.6789	9.3148	10.4693	10.6937	8.5033	1.0987	2.9726	10.9214	0	3.6341	11.4389	1.0987	6.0459	1.0987	6.9838	9.5809	9.3928	10.4447	7.7675	5.7722	4.3509	4.0859	4.8277	10.46	7.0349	4.4295	2.4767	10.2783	2.1456	8.6167	NA	NA	NA	NA	2.4767	7.6078	NA	9.6985	10.3745	6.2758	10.8809	0
TCGA-55-6975-01	2.376	10.0698	2.6159	1.4203	2.592	6.3776	10.1032	7.617	10.4879	9.3623	5.7721	9.2772	2.376	7.0509	7.8233	4.4004	5.9192	11.0747	3.5725	11.3817	2.592	6.4206	9.3213	5.2112	10.2867	10.4904	6.4206	5.3948	5.0743	3.6707	7.7238	6.7249	8.2097	5.9586	5.9192	2.9459	8.6256	NA	NA	NA	NA	1.8134	6.7919	NA	9.7301	8.8623	6.7699	12.1134	0.8783
TCGA-55-6978-01	3.4232	9.6729	3.7167	3.605	0.7828	5.0782	9.0834	10.6161	10.6916	9.2429	8.8975	9.8187	2.9717	6.0567	10.4589	4.845	5.847	11.5798	4.1352	11.0304	2.3112	6.3458	9.9342	3.688	10.4607	11.3006	5.467	7.4922	5.0471	5.569	8.4231	7.8775	7.3011	8.0044	5.9414	2.9717	9.5977	NA	NA	NA	NA	4.0436	8.6103	NA	9.9885	8.8964	7.3813	11.8075	0
TCGA-55-6979-01	2.7306	10.1749	3.5472	6.2422	0	4.9353	8.2514	9.8298	10.6117	9.4971	11.6054	10.0327	0.7695	7.6919	11.588	4.9017	6.0407	10.8956	5.7697	10.5635	3.345	8.0741	9.6067	5.7882	11.2876	11.7707	5.1221	7.687	5.3634	4.2186	8.1332	7.5142	7.2792	5.9283	7.8806	3.6982	8.9737	NA	NA	NA	NA	4.3239	7.6316	NA	10.4932	9.3207	5.9283	9.6094	0
TCGA-55-6980-01	2.4385	9.914	3.9649	2.8458	2.4385	5.381	9.5074	7.6306	10.0633	9.6187	7.9524	9.9376	3.2989	6.1997	8.8996	3.2989	5.8027	10.9205	1.8689	11.2534	3.6432	7.3548	9.2635	5.2192	11.3933	12.348	7.5848	6.4681	5.2531	7.0621	7.6306	6.5247	6.4681	4.2237	7.8946	5.0753	8.8996	NA	NA	NA	NA	0.914	7.0621	NA	9.9799	9.5126	6.8126	10.3323	0
TCGA-55-6981-01	2.836	9.3905	3.3181	5.1015	0.9086	3.9921	7.8452	5.3698	10.2468	9.0521	12.3835	9.8069	2.6469	8.4445	8.4002	3.6327	4.8615	10.3686	6.8786	9.7241	0.9086	6.4994	9.446	5.7914	11.5063	12.3402	5.2419	5.697	4.2796	4.3433	7.5998	8.2586	5.1015	4.6255	7.0411	2.6469	8.4732	NA	NA	NA	NA	2.836	8.3699	NA	11.1492	9.7683	6.289	9.6169	0
TCGA-55-6982-01	2.8978	9.7392	3.1068	3.4778	1.5078	4.9307	7.6841	7.4147	10.8398	8.9245	6.3918	9.3787	1.9129	8.2273	10.274	2.8978	5.3448	11.2669	3.7977	10.9092	4.8865	4.8865	9.7639	5.1712	10.6917	10.7881	6.1696	9.3906	5.1338	4.9307	8.2966	7.5906	6.8025	6.7039	8.908	2.7073	8.965	NA	NA	NA	NA	2.2288	7.2232	NA	10.0552	10.6706	6.5277	11.4937	0
TCGA-55-6983-01	2.9519	9.8971	2.9151	3.9245	1.2741	5.0714	8.7136	8.9082	10.1802	9.383	12.6162	9.2756	3.0784	6.434	10.2107	1.6451	6.0343	10.6735	4.143	10.8055	2.8842	9.2789	9.2822	6.7323	11.3033	10.7456	6.6582	7.5234	5.9458	4.8587	9.3323	7.5966	5.131	5.3349	8.3114	3.0165	7.8593	NA	NA	NA	NA	2.5764	8.155	NA	10.3423	9.6166	6.3736	10.0307	0
TCGA-55-6984-01	2.8872	10.2346	3.5031	3.6874	0	3.7863	7.6912	6.4717	10.3852	9.6137	7.2549	9.8145	1.4999	4.5197	8.4928	3.6874	4.576	11.3416	2.4778	8.4964	2.8872	5.9809	9.4963	8.8451	9.8578	11.7652	5.0835	6.0016	6.5859	2.2192	9.0305	7.3058	7.3306	3.4666	8.3865	2.697	6.7171	NA	NA	NA	NA	1.4999	7.6783	NA	10.8556	9.8057	6.7904	8.585	0
TCGA-55-6985-01	3.0811	9.8819	3.1151	6.8663	2.9479	4.1225	8.634	8.7783	10.1826	9.7292	12.4503	9.4285	3.9933	7.3809	9.5149	2.6378	6.2829	11.4185	5.2025	10.3926	4.1225	7.9324	10.0044	5.8509	10.9756	12.4012	7.3937	8.1565	6.0428	6.4887	9.3841	7.2943	7.4686	5.5399	8.3958	3.9933	8.0345	NA	NA	NA	NA	3.0811	8.2047	NA	10.0659	10.1211	6.9206	11.1816	0.8043
TCGA-55-6986-01	1.6691	9.9662	2.7929	3.2811	2.2122	4.6003	8.0248	7.3428	10.1601	9.7335	10.8344	9.3345	0.788	5.1942	9.9408	1.2948	4.6429	10.803	5.0434	8.8212	3.8157	5.7946	9.8517	6.8191	10.8678	10.8807	4.0865	6.7526	6.9521	5.1942	9.9139	7.5914	5.0434	3.2811	8.7644	3.8157	7.681	NA	NA	NA	NA	4.0865	8.7836	NA	10.9749	9.6007	6.3258	7.4666	0
TCGA-55-6987-01	3.5785	9.7389	3.9107	3.2441	1.6409	4.5168	8.4994	10.7359	10.6495	9.1731	7.9408	9.884	1.6409	7.7121	10.3035	2.2881	4.6847	9.5581	3.1893	9.5273	2.7333	6.3551	9.3166	5.706	11.8552	11.4847	5.403	8.0135	4.6847	5.8718	8.7624	7.3864	4.9216	5.4735	7.3369	4.4944	8.8075	NA	NA	NA	NA	2.9465	7.797	NA	9.9441	9.5749	6.8193	9.3325	0
TCGA-55-7227-01	3.4162	10.2214	1.936	3.1047	1.6198	4.6937	9.4116	8.0979	9.9909	9.5787	9.7905	9.0471	1.6198	6.8019	8.9273	2.1556	5.2337	11.3956	4.6145	11.2493	2.852	7.5882	10.2519	8.1445	10.5959	12.697	5.4992	8.8857	4.3952	4.6145	8.7603	7.2963	5.4544	3.9554	8.0685	4.2455	8.8983	NA	NA	NA	NA	0	7.5246	NA	11.3153	9.9682	6.9543	9.3021	0
TCGA-55-7281-01	1.438	10.1235	2.7837	4.796	1.7133	4.0343	8.33	8.4095	10.1198	9.5579	8.5122	9.8581	0.6506	10.6883	10.8314	3.4927	5.8288	10.8666	4.3077	9.4254	1.438	5.3535	9.154	7.7229	10.7193	11.6108	4.796	7.1815	5.0404	3.3387	9.298	7.3771	5.8432	4.5374	7.5003	2.6155	9.0539	NA	NA	NA	NA	1.438	8.2295	NA	10.8114	9.7304	5.524	8.953	0
TCGA-55-7283-01	1.8099	9.9007	1.8365	4.0034	0	4.0909	8.3323	8.4172	10.5777	8.8126	6.4793	9.1934	1.3241	9.9202	8.3097	1.8099	4.8861	10.9279	4.1327	8.7417	2.3248	5.9343	10.0824	7.4548	10.9362	9.8662	4.6759	8.8412	5.463	3.8613	7.6146	7.4299	6.7315	3.1731	5.9343	2.7035	7.0804	NA	NA	NA	NA	1.0018	6.8801	NA	10.493	11.2757	6.8553	5.6182	0
TCGA-55-7284-01	3.1361	10.2433	3.9363	2.4231	0.6989	4.4922	8.3655	8.0965	10.0938	9.9181	7.27	9.7046	1.1678	5.8588	9.2153	2.4231	5.1409	11.0759	8.5804	9.0673	4.2771	7.1066	9.937	8.3226	11.2112	11.4623	4.5888	8.5131	6.0474	4.1308	8.5057	7.62	6.5431	2.8547	8.6141	4.3886	7.9997	NA	NA	NA	NA	4.9211	6.6809	NA	10.7088	10.0626	7.1736	9.2941	0
TCGA-55-7570-01	3.2802	10.0946	3.8989	3.5182	3.5721	5.0167	7.3534	8.1794	11.1944	9.9841	7.2865	8.7073	1.6684	4.7855	6.8584	6.5913	4.2376	9.0379	5.1989	8.5964	2.5343	4.6418	9.6597	4.5374	9.7718	9.7653	7.5707	4.9369	6.0138	2.4215	6.7516	7.5338	9.5013	2.9949	5.4206	0.9042	6.366	NA	NA	NA	NA	2.9138	7.421	NA	8.7878	10.3572	7.5064	9.1952	0
TCGA-55-7573-01	2.8885	9.9274	3.3137	3.2938	0.8485	5.3866	8.5504	7.9796	10.296	9.0721	5.0801	8.9301	0.8485	6.4105	9.7089	0	6.7044	11.3055	5.493	9.8075	2.3229	7.9519	9.878	5.7507	11.2894	11.5851	5.6392	8.4581	5.9319	5.3303	10.0889	6.7693	4.4994	4.0885	7.7891	4.5495	7.8996	NA	NA	NA	NA	3.407	7.2735	NA	10.7204	10.5091	7.5573	7.752	0.8485
TCGA-55-7574-01	3.9344	10.4704	4.4419	4.1432	2.8778	6.029	9.8144	9.6388	10.2274	9.8766	12.9417	10.107	0.843	8.5655	10.3899	3.5007	5.842	10.6839	5.1348	10.8269	2.313	6.5888	9.7034	7.4368	11.0196	12.3591	6.2854	7.7127	5.6727	5.1018	9.3625	7.6907	6.6698	5.9197	11.0074	3.0258	8.4589	NA	NA	NA	NA	4.0769	8.2186	NA	10.5588	8.7682	6.9639	10.5799	0
TCGA-55-7576-01	2.6164	9.419	2.5903	5.5378	0.7934	3.7246	7.5046	8.4702	10.1243	9.1265	6.1869	9.563	3.5846	6.8983	9.0368	2.6164	4.5979	11.8835	4.851	9.8221	1.5632	6.3642	10.1397	5.5973	11.525	11.3095	5.0126	7.5143	4.3087	3.9916	8.8629	6.9703	5.9734	4.0984	8.0508	1.6778	8.556	NA	NA	NA	NA	0.7934	8.5219	NA	10.8923	10.6415	7.3051	9.4071	0
TCGA-55-7724-01	2.3242	10.2603	4.6134	0	2.0022	5.1321	9.9247	8.6359	10.7291	8.9944	3.1725	7.5264	3.0025	6.6611	9.6431	2.0022	4.6466	11.0568	3.1725	10.4674	3.1725	7.6395	10.0663	5.9097	10.7826	11.3681	4.1727	7.1627	6.4122	4.8608	9.3089	9.0663	6.5727	4.7577	9.5972	7.0141	8.7544	NA	NA	NA	NA	3.0025	4.6466	NA	11.4102	9.0582	7.1424	6.5264	0
TCGA-55-7725-01	1.6326	10.4803	3.9857	1.6326	0	4.9266	6.953	8.6707	10.2117	9.2053	3.0623	6.3369	1.0359	11.6451	10.7202	1.6326	2.8684	11.1451	4.5272	9.1043	2.8684	6.2795	10.9351	6.3369	12.5017	10.5375	3.6501	7.9162	7.2304	4.237	9.1369	7.2897	3.2332	3.8734	8.5137	3.0623	8.2851	NA	NA	NA	NA	1.6326	5.2785	NA	10.3827	10.3081	7.648	5.6241	0
TCGA-55-7726-01	2.4427	10.3404	3.3215	5.0803	1.4723	5.5035	8.2543	6.7479	10.7502	8.939	9.4332	8.6671	2.4427	5.3551	9.1497	3.542	7.3754	12.1918	1.8726	9.9698	2.4427	4.0076	9.8542	4.359	10.4724	10.3394	5.8963	6.0778	4.4201	4.2285	8.9206	7.6801	8.3437	5.154	6.0778	3.0177	8.5353	NA	NA	NA	NA	2.4427	5.446	NA	11.2343	8.0424	7.4358	11.5427	0
TCGA-55-7727-01	4.924	10.3535	3.8205	5.2008	1.5033	4.4049	7.8649	8.319	10.9986	9.138	6.4006	7.2688	0.9392	11.7317	10.3342	0	3.7912	11.5762	3.3469	9.6088	0.9392	7.6836	10.4532	6.8075	11.4569	11.5078	3.3469	8.061	4.2742	4.2041	8.9974	8.041	4.9669	4.341	7.1894	3.5861	8.8214	NA	NA	NA	NA	1.5033	6.0673	NA	10.6265	11.0973	7.771	5.8777	0
TCGA-55-7728-01	4.5377	10.5683	4.7921	4.1731	0.7998	5.4826	6.9323	8.2088	9.6264	10.3977	8.5753	10.9275	0.4546	6.7053	10.678	1.8452	3.9835	11.0244	9.4679	7.8451	3.8784	6.2162	9.0047	6.9323	10.7327	11.011	5.2774	9.7772	7.5177	2.445	8.78	7.4673	5.2636	4.5377	7.1284	3.765	8.1309	NA	NA	NA	NA	5.5752	8.2638	NA	10.6774	8.8639	5.8219	6.7655	0.4546
TCGA-55-7815-01	1.5869	9.8389	3.7208	0	0	4.5263	8.8578	7.5953	10.7842	8.2461	3.4621	5.3604	0	9.8005	10.356	3.7031	4.2507	12.5706	2.0022	10.4927	0	9.6065	9.8151	3.1725	11.0817	9.8484	2.5874	6.9336	2.5874	3.4621	9.8005	8.7342	6.0903	4.5263	10.0085	1.5869	8.5225	NA	NA	NA	NA	0	3.9096	NA	10.1865	10.8671	7.2413	11.0246	0
TCGA-55-7903-01	3.083	9.4275	3.2779	3.8533	0.5833	4.6676	7.4788	8.7632	11.0738	9.1995	5.5342	9.2153	2.3179	11.2485	10.1133	2.3179	4.4546	11.1175	4.3528	8.2827	1.3189	4.3528	9.6945	5.3701	11.1472	13.0429	6.8898	9.9056	2.5808	4.1652	8.8039	6.7829	5.3874	4.1652	7.0665	1.8038	8.4948	NA	NA	NA	NA	2.166	7.0174	NA	10.0509	10.1829	7.812	7.995	0
TCGA-55-7907-01	4.1226	10.259	3.5148	3.0066	0.8334	4.9769	7.9637	8.6764	10.5633	9.407	5.1458	8.6956	2.0452	8.7595	10.2396	3.4808	4.8653	11.6202	5.0469	10.4733	1.3582	5.2969	10.4469	7.395	11.0391	11.6352	5.1135	9.8584	4.6121	3.6699	7.217	8.3499	7.6066	4.2466	6.1413	1.7423	7.5475	NA	NA	NA	NA	1.3582	7.7602	NA	12.1444	10.9037	5.9719	8.8888	0
TCGA-55-7910-01	4.2167	10.6883	4.9983	4.3536	0	5.9992	8.9819	5.6724	10.0261	10.5184	13.9878	8.875	3.2224	7.3895	10.22	2.9033	7.8143	10.9712	6.7726	7.6839	3.3589	8.5546	9.0081	5.3179	11.2711	9.9156	4.2868	5.9351	3.5983	6.8324	8.5403	8.1467	5.1015	5.284	4.9369	3.3589	6.3821	NA	NA	NA	NA	3.2224	6.9233	NA	9.6819	9.8094	6.398	9.6119	0.9455
TCGA-55-7911-01	2.6522	9.8451	2.894	5.6934	0.6122	5.0085	6.3176	9.9155	11.1192	9.6491	8.4485	9.1286	3.2415	5.6332	11.145	2.9767	4.3241	11.0417	6.9744	9.0674	0	5.0778	9.5396	8.3792	10.5028	13.1379	5.1865	7.8146	2.5254	2.2328	8.3929	7.4892	6.4544	4.9356	7.9501	1.3706	7.9748	NA	NA	NA	NA	2.7687	7.7237	NA	10.9479	9.6894	6.5713	6.7306	0
TCGA-55-7913-01	3.4272	9.7359	2.7721	2.242	0	5.8888	5.6209	6.7592	10.4509	9.9044	11.4334	9.7667	0	5.7496	7.6998	2.6898	3.94	10.8799	9.0425	5.4131	2.8705	4.2754	8.2122	1.7206	11.125	9.3439	5.0875	7.9412	1.5892	4.0934	9.5704	8.2136	5.2267	2.327	6.7283	0	6.6146	NA	NA	NA	NA	3.129	7.4385	NA	10.4231	8.6131	6.4492	5.442	0
TCGA-55-7914-01	3.3213	10.3873	2.6176	2.9063	0	4.6997	7.4911	8.8211	10.338	9.1629	9.6038	9.1516	0.5848	9.1414	10.156	1.8069	4.7807	10.8831	3.5843	8.9808	0.5848	4.6432	10.5885	7.1541	12.3076	11.3414	6.1286	9.1052	3.4588	2.1694	7.2136	7.5071	5.3031	5.0654	5.7408	1.5845	7.2281	NA	NA	NA	NA	3.3213	8.2209	NA	11.5579	10.0484	7.3257	9.5462	0
TCGA-55-7994-01	2.5234	10.2443	3.0176	6.7078	0.3968	3.5564	5.8178	9.7072	10.8186	9.7967	2.9937	9.7283	3.05	8.3758	11.2148	4.7011	4.2753	11.5414	2.1644	7.5506	0	5.163	10.648	8.5259	11.4661	10.3391	4.6105	7.2661	2.355	3.1563	7.1773	7.5748	4.3444	3.4766	9.6273	1.5359	9.6263	NA	NA	NA	NA	2.6007	7.1868	NA	11.9889	10.8429	7.6943	7.3041	0
TCGA-55-7995-01	3.7793	10.2815	3.1777	3.246	2.9082	3.6552	6.4383	10.0194	10.3837	9.5483	5.1388	10.691	5.8686	4.8442	9.432	2.1358	4.0496	9.9301	9.4361	9.9944	2.607	8.0861	9.3348	5.0054	10.9595	11.4647	5.3436	7.5719	7.43	5.2067	8.0921	6.6603	7.1137	4.2344	9.6288	2.7951	7.8641	NA	NA	NA	NA	3.589	7.6389	NA	11.6839	9.8413	7.5083	7.3446	0.8865
TCGA-55-8085-01	3.6418	10.118	2.4899	3.2778	2.3717	4.2014	9.8195	9.2834	9.9343	10.4076	13.4773	9.7948	0	5.4868	10.7906	3.5591	5.4979	10.943	1.7806	8.7008	0	8.9383	9.3979	5.9916	11.4781	10.7446	6.4535	6.371	3.5591	6.5424	8.9362	6.4592	5.5417	5.0296	7.7941	3.601	8.9707	NA	NA	NA	NA	2.1633	7.6415	NA	10.148	9.8278	6.9194	9.0227	0
TCGA-55-8087-01	5.599	10.5596	3.9683	3.6856	0.4319	5.9398	7.178	5.4799	9.5675	9.5964	12.4983	8.9641	0.7639	4.7077	9.0069	0.4319	3.0583	10.1427	6.6457	10.1076	1.0336	9.7499	9.9186	5.6896	11.2683	11.0446	7.5007	6.9688	4.2327	4.1501	9.6563	8.9201	3.2291	1.0336	6.5306	4.7644	8.505	NA	NA	NA	NA	1.7838	8.5924	NA	12.1519	10.2396	6.8516	8.7702	0
TCGA-55-8089-01	4.851	9.9456	3.18	3.0124	0	4.6743	7.6836	10.5624	10.9088	9.4893	3.796	9.4725	0	8.274	9.7664	0.8732	3.9973	10.6641	2.9361	9.9315	2.1132	5.6577	9.6502	5.2324	11.3222	11.0371	5.5337	8.3804	4.892	3.707	9.6405	6.9406	8.5177	4.5772	6.7861	2.4787	9.1439	NA	NA	NA	NA	4.9121	6.7915	NA	10.7711	9.4322	7.0934	8.2837	0
TCGA-55-8090-01	3.1782	9.8326	2.9253	7.7585	1.1627	4.0963	7.1953	6.7361	10.4146	10.2948	12.9442	9.8099	2.0345	6.6936	9.0353	2.4157	4.8361	11.516	7.1425	9.0319	4.8044	6.475	9.908	5.6946	10.147	11.9095	6.1306	10.4073	4.5033	2.1397	7.8251	7.7251	5.9105	3.4061	6.0179	3.2268	8.3106	NA	NA	NA	NA	3.8396	8.3767	NA	11.1486	8.0988	6.6364	8.1037	0
TCGA-55-8091-01	2.555	9.7608	2.1444	4.0339	1.5239	4.4099	9.1107	7.1038	10.2078	9.2163	6.0746	9.078	2.555	8.0926	11.9061	4.1903	5.2389	11.3284	7.2245	10.1656	3.6152	8.306	9.6674	4.827	11.3915	11.5231	5.6152	6.3777	5.9663	7.084	9.3275	8.0966	8.4351	5.1038	7.5843	5.0558	8.6184	NA	NA	NA	NA	1.8583	8.1025	NA	10.4726	8.8624	7.4455	10.0401	0
TCGA-55-8092-01	3.307	10.0919	4.1576	2.323	1.2232	5.7768	8.553	10.1065	10.7358	9.647	5.8229	9.3265	0.9182	7.7629	8.7372	3.0981	3.8426	10.7908	4.768	10.474	0.9182	4.9028	10.3063	5.1029	10.8298	10.7459	5.7048	6.844	4.8593	5.68	9.4269	7.5188	10.4342	4.3627	8.9169	2.323	9.0497	NA	NA	NA	NA	2.762	7.5465	NA	10.3083	9.1263	7.1409	10.4444	0
TCGA-55-8094-01	6.1685	10.5375	2.4069	7.7797	1.7588	8.9568	5.5142	5.3761	10.5294	9.8934	6.1199	9.824	1.4793	5.7076	5.7076	0.6745	3.2241	10.4005	10.0885	8.4863	3.0272	7.97	9.0294	7.6784	12.0811	10.1556	6.6601	10.1166	5.8781	4.4503	7.7758	10.9825	6.0695	7.6315	7.8522	0.6745	8.7823	NA	NA	NA	NA	0.6745	7.7198	NA	8.7163	10.3214	6.6516	4.7023	0
TCGA-55-8096-01	3.1872	10.4318	2.8176	5.9643	3.8798	4.8919	8.5999	7.565	10.0571	9.512	7.6277	9.5187	2.3374	10.4008	8.3893	4.6265	6.0752	11.0183	6.0951	10.8988	7.0373	8.0891	9.6342	7.1429	11.4643	11.8274	6.9921	6.7078	5.6606	4.1057	7.8739	7.8585	6.6949	4.2779	7.9024	3.7521	8.211	NA	NA	NA	NA	2.0421	7.8448	NA	11.5794	10.3267	6.6992	10.6401	0
TCGA-55-8097-01	3.869	10.5964	4.71	5.696	1.3792	6.118	8.1801	6.9669	9.8287	10.0627	10.5331	9.6824	1.5857	5.7399	9.6782	2.2025	5.4139	10.412	4.249	9.7571	2.537	6.1509	10.678	7.5876	10.6745	12.2801	6.1751	7.157	5.696	4.5981	9.1474	7.6203	4.9738	2.6332	8.3204	5.9224	7.5725	NA	NA	NA	NA	0	8.6486	NA	11.0325	9.5236	7.0865	8.4761	0
TCGA-55-8203-01	3.1183	10.0284	3.2088	2.9773	1.3882	4.5636	8.7417	8.7978	10.3325	9.3118	12.5285	9.4315	0.49	7.0134	10.0087	3.1183	5.1773	10.7283	2.9773	10.183	2.0825	9.8177	9.5136	4.7045	11.0427	11.2691	5.6651	6.6566	3.5254	4.0328	8.5323	8.3654	6.4783	6.4045	7.0579	2.8209	7.3103	NA	NA	NA	NA	2.6455	7.86	NA	11.4772	10.3447	6.8561	9.0921	0
TCGA-55-8204-01	2.4038	9.9657	1.6657	4.4892	2.6701	4.2661	10.3489	7.993	10.9189	9.0801	7.866	9.2178	4.14	7.3817	9.2113	3.3392	6.8286	11.4213	3.0893	8.8563	4.1833	6.9081	10.2074	4.0955	10.6931	11.2385	5.9454	6.4223	6.9399	4.7123	8.939	8.186	7.9117	4.382	8.6071	6.7153	7.7305	NA	NA	NA	NA	3.5521	7.6595	NA	10.9129	9.2461	7.4976	9.9161	0
TCGA-55-8205-01	3.206	10.3825	3.8978	2.6735	0.963	3.9595	7.1608	10.1244	10.7002	9.4624	5.2001	10.6034	2.6001	6.0066	9.6531	1.3687	5.0565	11.2191	2.4411	9.6917	2.6001	5.2001	9.6761	5.6814	10.6847	10.538	4.9124	6.8876	4.7691	4.0724	8.4951	7.5955	7.2232	4.017	7.0821	2.0582	9.0056	NA	NA	NA	NA	1.9442	6.5406	NA	10.4223	9.1857	7.2263	8.2502	0
TCGA-55-8206-01	3.2577	10.2846	4.0505	2.3603	2.087	5.5477	8.4661	6.351	9.9231	9.8799	6.0694	9.4212	0.6697	7.0965	8.6534	0.6697	5.4536	10.8028	7.1545	10.0675	2.3603	7.5811	10.5726	4.5144	11.2895	11.7797	4.3148	7.8796	4.8898	5.1875	9.101	7.3937	4.0319	2.087	7.6032	5.7748	8.2311	NA	NA	NA	NA	0.9153	7.2499	NA	11.1489	10.0346	7.8632	7.6904	0
TCGA-55-8207-01	2.5165	9.5175	2.5483	5.2498	2.4219	5.8496	8.8241	7.9521	10.4435	9.9677	10.8001	8.9681	1.8248	6.5034	11.1738	3.1685	5.7941	11.6766	4.3139	10.6353	3.2257	7.4209	9.989	8.4972	11.443	13.7077	6.5655	8.1384	5.5362	5.8496	9.9193	6.9933	4.4156	3.8878	8.9702	4.7822	8.45	NA	NA	NA	NA	3.109	7.6495	NA	11.5235	10.871	7.6547	9.3827	0
TCGA-55-8208-01	3.0392	10.2437	3.2305	3.8996	1.6149	4.7979	8.6848	9.5071	10.5862	9.4855	8.2685	9.802	2.2048	7.2043	10.8831	3.7417	5.5673	10.5594	5.5829	10.188	3.8489	7.402	9.4667	5.7853	11.5302	11.9421	5.8641	8.8664	5.2915	4.3644	8.9318	7.2243	8.4174	5.4012	6.1526	3.127	8.9827	NA	NA	NA	NA	3.996	7.9025	NA	10.8227	9.5554	6.8645	9.928	0
TCGA-55-8299-01	3.9803	10.5568	3.1563	4.0184	0	5.7266	8.612	10.4172	10.6919	9.8867	10.0804	9.5168	0.8834	7.2933	10.8856	4.411	5.9889	10.7936	5.8793	11.3447	1.1808	6.9775	9.2578	6.6168	10.9658	11.7155	7.011	7.3945	4.6482	3.2399	9.5382	7.7234	7.7406	5.6191	6.7586	4.8934	8.9591	NA	NA	NA	NA	4.5987	7.7205	NA	10.4145	9.0366	6.7071	11.6977	0
TCGA-55-8301-01	4.0801	9.9019	3.0081	2.8976	3.0552	4.6239	8.1736	9.4844	9.8444	9.8157	7.0083	9.8836	0.8955	8.6644	9.4973	4.3473	6.301	11.0081	4.5726	9.4826	2.1509	7.0464	9.5677	5.1977	11.163	11.4005	6.8289	8.0124	3.6568	4.8123	8.0964	8.5061	6.9493	6.3322	7.806	3.6068	9.5693	NA	NA	NA	NA	3.5011	8.3999	NA	10.864	9.0743	6.624	9.1883	0
TCGA-55-8302-01	5.9651	9.3095	2.4673	4.1833	0	4.9497	5.9393	8.1994	9.876	9.961	7.6264	9.1653	3.2183	6.1225	9.8223	1.4122	3.4553	11.1759	6.2328	9.4555	2.7088	4.7265	9.9682	5.0971	10.4698	11.4696	6.9599	5.8312	3.3805	4.3879	7.0104	7.5432	6.8672	3.0355	8.6429	2.2858	8.402	NA	NA	NA	NA	1.0756	9.288	NA	9.7008	8.6044	6.4124	7.2178	0
TCGA-55-8505-01	1.9805	10.2907	2.5338	3.2094	3.0128	7.0743	9.5058	5.4009	10.6526	10.1638	6.6691	9.2824	1.4687	7.8321	8.6876	2.5146	5.6749	11.0022	5.9332	9.38	8.5717	5.0365	9.0244	7.571	10.2557	12.3067	6.8197	8.6372	3.7414	3.4618	8.2277	6.2336	9.2741	3.9756	8.2969	2.6562	8.053	NA	NA	NA	NA	3.9756	8.14	NA	11.3588	9.2973	6.4039	11.333	0.6684
TCGA-55-8506-01	4.9203	9.671	1.9592	8.2449	0	3.8022	7.0465	7.5058	9.7599	9.7776	10.4013	10.008	2.6011	4.6879	7.8848	2.3049	4.4852	10.8183	7.4087	7.1301	2.1304	3.7428	8.8557	8.8852	11.1262	12.1212	6.0266	7.2091	3.5482	1.0882	7.5883	7.7963	6.2023	4.1151	7.0587	1.4272	6.5789	NA	NA	NA	NA	2.1304	8.6648	NA	8.6527	10.1563	6.7088	10.1108	0
TCGA-55-8507-01	3.4959	10.5132	2.7332	4.8103	0	3.9135	7.6642	6.9648	10.1987	9.6137	12.9624	9.4515	1.3914	6.9835	10.3866	2.0864	7.9932	10.7143	4.9682	8.1984	1.8897	8.9163	9.829	7.2218	10.7717	11.577	5.9194	5.7701	5.0412	4.3562	8.6683	7.5892	4.7535	5.378	7.0379	2.5534	6.9332	NA	NA	NA	NA	2.4139	8.177	NA	10.6385	9.9966	6.2622	9.2875	0
TCGA-55-8508-01	2.6565	10.5981	1.5009	4.4738	1.8689	5.1126	9.0026	7.3073	9.6121	9.6089	10.5623	9.8282	3.8342	7.9316	10.4196	3.423	5.4113	10.6459	4.2904	9.7204	2.6565	9.1491	9.0659	4.8725	11.3818	10.5385	5.5808	5.4985	5.47	4.7827	9.0491	6.9218	7.7657	5.2531	8.4739	0	6.3636	NA	NA	NA	NA	3.7418	8.3965	NA	10.4261	9.4862	6.4537	10.682	0
TCGA-55-8510-01	4.1808	10.1234	2.446	3.792	0.6889	4.8349	8.0149	9.2203	10.2899	9.5972	6.5828	10.0849	1.1532	6.5643	11.439	2.4016	5.6603	11.3967	4.8349	10.6976	2.7022	5.8861	9.4945	6.9895	11.1342	11.4259	6.6011	7.1222	4.739	3.9716	8.541	6.5072	7.1094	3.2582	7.044	3.2582	8.9166	NA	NA	NA	NA	2.5597	8.2906	NA	11.369	9.9769	6.1071	9.2939	0
TCGA-55-8511-01	3.6943	10.5042	2.4295	4.8425	0	4.3608	8.0223	8.8618	9.8079	9.5638	3.5679	9.7743	1.8933	7.9671	9.8261	3.0105	4.3222	10.4884	2.4178	10.0795	1.8933	4.3985	9.8347	5.9242	11.6165	13.5836	6.3748	6.9883	3.1929	4.6375	8.3425	7.0838	8.1683	4.1118	5.1599	1.6653	8.5719	NA	NA	NA	NA	3.1929	8.4849	NA	11.9842	8.6923	7.5612	10.5025	0
TCGA-55-8512-01	3.7326	10.3588	3.4524	4.793	2.6656	4.793	9.364	7.1723	9.8017	10.2331	11.2351	9.4314	3.1727	5.5698	9.5799	0.6178	6.603	11.8421	6.8569	7.9784	5.6019	7.9906	9.7782	8.3882	10.7931	10.9584	7.4039	8.943	7.6387	4.4841	10.3037	7.3717	5.6641	3.4088	10.2157	5.0239	7.3482	NA	NA	NA	NA	3.6734	8.2303	NA	10.469	10.7154	6.9409	7.7996	0
TCGA-55-8513-01	5.577	10.3655	3.8757	3.8433	0	5.3855	8.8896	6.867	9.7936	10.0823	6.9032	9.6209	1.6895	6.4802	11.0851	2.4465	5.9328	10.3335	6.0505	9.8527	4.3425	7.963	9.7742	9.7984	11.6324	11.4097	6.3153	7.7558	8.3841	4.9389	10.3631	7.6318	6.189	4.4927	9.1051	4.9389	7.9194	NA	NA	NA	NA	2.7938	7.5824	NA	11.1748	9.8492	7.0876	7.4231	0
TCGA-55-8514-01	3.2307	9.508	4.1359	4.3473	0.7183	4.2032	6.8956	5.8362	10.1626	10.3114	11.7775	9.7904	0.7183	7.4947	9.5644	0	4.0984	10.2082	5.3347	8.9424	2.0792	4.0984	9.2359	4.9391	11.7356	10.8135	5.4023	6.8799	4.3473	1.8402	7.3309	9.1792	4.2528	3.0174	8.7591	2.6232	5.8684	NA	NA	NA	NA	1.8402	9.0674	NA	10.7447	10.5641	5.9609	5.5286	0
TCGA-55-8614-01	4.2653	10.3328	3.7123	7.9137	1.1746	4.5626	9.3632	7.7422	9.7738	9.6484	11.769	9.9538	6.7277	4.5237	9.9953	2.2545	7.069	11.8689	5.783	10.0032	4.0078	7.1981	9.7071	6.9998	10.1723	12.4065	7.8444	6.0931	4.841	7.5998	8.762	8.2745	5.8939	4.9911	8.7388	5.047	8.3653	NA	NA	NA	NA	2.0507	9.4603	NA	11.5414	8.2628	7.0824	9.5465	0
TCGA-55-8615-01	3.9485	10	2.5837	4.3775	0.6181	7.2562	9.6771	4.5846	9.1615	9.8016	13.9549	9.7189	1.0493	8.1245	8.0449	2.6662	6.183	11.6126	5.7533	8.2741	2.4	10.0877	8.9516	3.7333	11.5709	10.2799	6.3812	5.9026	3.2564	8.3982	9.3671	6.9416	4.4848	6.3904	10.0313	1.3809	6.2756	NA	NA	NA	NA	2.2459	8.6475	NA	9.5705	8.9946	5.9533	8.691	0
TCGA-55-8616-01	2.9686	9.4792	2.4248	2.379	1.6326	4.7687	8.0103	7.648	10.3482	9.8604	7.342	9.5567	0.609	7.5981	8.5746	1.6326	4.5597	10.9137	3.386	9.4295	1.8584	4.9513	11.2846	5.2785	11.6824	12.8071	6.2299	7.1473	5.1983	4.6226	7.7711	8.022	4.5272	2.5178	10.0119	3.6501	8.4349	NA	NA	NA	NA	0	8.1714	NA	11.1601	10.5698	7.3041	7.1894	0
TCGA-55-8619-01	3.8475	10.4536	3.5569	4.9127	1.458	4.9674	8.4068	9.0462	10.0021	9.6751	8.1735	10.355	1.1142	6.4365	9.9872	2.3439	5.5187	10.3563	5.071	9.8718	4.9674	6.6772	9.76	8.8653	11.1614	11.6318	5.8885	7.984	7.0638	4.6369	9.1869	7.3531	6.4365	4.1611	8.3767	4.6702	8.3742	NA	NA	NA	NA	1.9679	7.7465	NA	11.3295	10.0864	6.6772	7.8809	0
TCGA-55-8620-01	5.7059	11.2712	4.021	6.5617	1.9915	6.624	7.2933	8.6605	10.1652	9.2764	3.3958	10.5479	5.4936	4.1432	7.3999	2.6686	6.5342	9.5111	3.8173	7.2556	5.2891	4.7965	8.205	5.7703	9.8689	11.5064	9.4945	6.943	8.1056	6.1787	9.1061	7.7423	8.4358	4.8863	7.4692	1.7576	8.4433	NA	NA	NA	NA	5.2217	7.9195	NA	8.248	10.0205	6.9148	7.6809	0
TCGA-55-8621-01	3.4826	10.0601	3.1189	3.8999	2.0752	6.098	8.9322	8.517	10.1176	9.8324	6.9378	9.9275	0.6189	7.2637	10.5093	2.402	6.533	11.0652	5.4008	9.7762	4.7395	8.3776	9.7549	7.2332	11.4617	11.5054	5.9433	7.7925	7.5125	5.5235	9.5882	7.2021	6.4646	4.7102	8.4409	5.0032	8.9242	NA	NA	NA	NA	1.0506	8.0179	NA	10.8672	10.0507	7.1756	8.5688	0
TCGA-55-A48X-01	3.8763	10.5242	3.2626	5.7492	1.9755	5.0343	8.7371	8.5985	10.0034	9.69	10.8123	9.9819	0.5741	7.0812	10.2222	0.5741	4.9906	10.6386	6.56	9.9686	2.1445	6.9618	9.6917	7.2342	11.2284	11.7995	5.6683	8.4751	6.647	4.6409	9.6917	7.0227	5.0126	4.395	8.9979	3.0586	8.0035	NA	NA	NA	NA	2.6727	7.9446	NA	11.8477	10.5356	7.0602	9.0692	0
TCGA-55-A48Y-01	2.0536	10.0974	2.9083	2.379	0	5.5123	8.3305	7.0817	10.5876	9.5856	15.6673	8.5845	0.609	7.2202	9.3033	3.3116	5.3912	10.669	1.3649	11.0511	1.0359	4.5272	9.7817	8.2753	10.8674	10.6699	6.2399	5.0229	5.1775	3.3116	7.9099	7.0591	6.8252	3.8207	7.6098	1.6326	7.9866	NA	NA	NA	NA	2.8684	7.3184	NA	10.8275	9.0495	6.392	11.1026	0
TCGA-55-A48Z-01	4.5889	10.8478	3.6761	7.0359	0.9717	4.4372	9.1978	8.1717	10.1553	9.5474	11.7812	9.8676	2.95	9.2432	10.6081	4.4372	6.2654	10.9762	8.7308	10.5956	3.5912	7.2962	10.1698	5.5138	10.6596	11.657	6.5432	5.4035	7.6641	4.5301	9.1289	8.3092	7.3609	4.8027	8.758	3.5912	8.1129	NA	NA	NA	NA	0.5661	8.226	NA	10.9357	9.4426	5.3703	10.6389	0
TCGA-55-A491-01	4.0774	9.8888	3.5186	6.6284	1.8667	4.0314	8.2916	7.7473	9.9801	9.6292	11.0394	10.0991	3.599	7.6893	11.3651	3.1604	4.8073	10.7539	7.8502	10.7732	3.3219	6.8365	9.1389	4.8073	9.968	12.1283	6.8826	7.1851	8.4809	3.6607	7.6288	8.1906	6.9209	4.3637	6.782	1.0418	7.7186	NA	NA	NA	NA	3.6607	8.5063	NA	11.6741	10.352	5.7951	9.6455	0
TCGA-55-A492-01	4.4521	10.5059	1.4174	3.7923	3.6762	3.6762	8.5727	6.2272	9.3279	10.5054	10.4256	8.9	1.6519	4.3035	11.4158	1.0505	5.1625	10.5765	5.4368	8.354	1.6519	6.7056	9.1047	6.0284	10.2747	8.0618	5.7412	6.4732	4.4164	3.8998	9.046	6.2272	4.6802	1.879	10.5835	3.7354	8.8422	NA	NA	NA	NA	1.3823	8.1433	NA	9.7778	9.3447	4.5543	7.8504	0
TCGA-55-A493-01	3.6028	9.9624	2.5598	7.2999	1.5554	4.685	8.1987	8.8862	10.5143	9.8675	7.1155	10.9175	5.1064	5.9561	9.5701	2.6628	3.8653	10.5934	7.0952	8.5081	2.8683	3.0481	9.7764	6.1159	11.0405	12.5239	4.9568	6.2321	5.3658	5.0228	8.2684	8.2524	7.2271	7.011	6.4872	4.5422	8.8274	NA	NA	NA	NA	2.961	7.5025	NA	8.3392	8.8488	7.1797	8.8134	0
TCGA-55-A494-01	3.3663	10.6527	3.7156	7.4015	0.916	4.007	7.6479	4.8768	9.9761	10.1824	10.6331	9.7219	0.916	11.6345	8.6806	1.8721	5.5446	10.2085	8.2025	3.3663	5.8409	8.0683	9.6392	4.0844	11.4719	10.5528	7.0278	8.8689	2.3194	1.8721	8.6037	8.9959	5.9588	3.094	5.5582	1.2206	6.0581	NA	NA	NA	NA	2.4422	7.9949	NA	10.4531	9.0632	5.663	7.3036	0
TCGA-55-A4DF-01	3.4207	10.6013	5.1228	7.7235	1.9161	4.2849	7.9669	8.8928	10.3429	9.7287	9.2436	9.9943	6.6295	4.9129	9.2181	2.2322	4.7978	10.5408	5.944	9.8171	1.2552	6.3801	9.8126	5.04	11.1004	11.7054	4.3517	6.3801	7.1166	5.7219	9.2	7.7361	6.0485	5.1754	8.7699	5.0996	8.4495	NA	NA	NA	NA	4.2502	6.8991	NA	12.2423	10.3734	7.0325	7.9236	0
TCGA-55-A4DG-01	4.3586	10.4917	4.5662	2.2302	0	4.8817	7.3292	8.7333	10.3745	9.5405	5.9947	8.7721	0.6111	9.9793	11.0395	0	4.8817	12.1403	4.5656	9.7307	0.6111	7.1044	10.8579	7.4209	12.1016	13.0578	6.494	7.5319	5.6146	4.0264	8.0309	8.1047	4.7465	4.1601	11.8576	2.5228	8.2666	NA	NA	NA	NA	1.6368	8.0134	NA	12.8985	10.6035	7.2161	6.0871	0
TCGA-55-A57B-01	4.3249	10.8849	4.1187	2.8062	1.2693	5.0936	8.1541	6.4896	10.3313	10.1359	5.603	9.9385	3.5334	7.6979	9.4052	4.192	5.2218	11.1037	7.7812	10.2422	1.0411	6.7946	10.2933	6.4318	11.2219	10.6321	6.7575	7.2337	6.6852	5.2622	10.183	7.0033	5.6237	3.2422	8.0789	3.8121	8.3208	NA	NA	NA	NA	3.6186	7.9837	NA	11.3784	9.3764	7.3094	8.6882	0.4357
TCGA-5C-A9VG-01	3.5865	10.0354	4.0178	3.6512	1.9082	8.1967	9.6587	4.5252	10.3461	9.7721	6.564	9.0398	0	4.6252	9.5569	1.4071	6.2033	8.1722	12.459	6.5723	0.6329	4.3802	10.699	4.5926	9.5335	9.3858	4.7187	7.283	5.4212	4.9675	6.2973	5.691	4.2189	4.1756	11.3859	1.6792	8.5052	NA	NA	NA	NA	1.4071	7.9035	NA	7.045	6.9961	6.3272	8.5735	0
TCGA-5C-A9VH-01	3.6704	10.4056	3.4649	4.6918	2.362	5.7214	9.297	5.6831	9.9401	9.3665	4.5288	9.5099	0.7571	4.1901	10.4709	2.5437	6.6192	9.7738	13.0916	7.6321	2.362	7.3805	10.164	6.0862	11.4452	8.5483	6.9199	7.083	5.9955	3.59	6.7728	7.5548	4.485	7.9863	10.6137	2.8502	8.2247	NA	NA	NA	NA	2.5437	7.7007	NA	9.7612	8.8169	5.0633	9.1382	0
TCGA-5C-AAPD-01	2.9783	9.715	1.3816	4.8722	3.1119	7.3762	8.4306	8.818	9.8657	9.4189	3.1119	9.8406	0.8193	4.9094	10.0714	2.6671	5.4783	8.7062	12.4894	7.1924	2.2698	4.4859	7.9178	4.7949	12.0107	8.1875	5.2937	8.437	3.3469	0	5.4783	5.6418	5.6418	4.6704	8.2504	2.0208	7.0828	NA	NA	NA	NA	0.8193	8.0148	NA	8.5793	8.0063	6.3583	6.6494	0
TCGA-5L-AAT0-01	3.8572	10.3064	1.5069	3.8572	3.2926	4.1231	8.5059	8.5851	9.9044	9.8048	4.1708	9.731	0.6659	12.6868	8.1394	3.0071	7.7009	11.4498	4.3053	7.5465	2.1762	6.6874	8.7825	2.8977	10.3316	10.5272	6.6029	6.8207	7.1174	4.5417	8.5128	7.56	8.2685	7.8804	9.2454	3.6704	8.001	NA	NA	NA	NA	4.0737	8.6178	NA	8.607	8.4071	5.8987	11.1267	0
TCGA-5L-AAT1-01	3.6334	10.1134	2.7867	2.9107	2.7452	4.1791	8.4837	10.0394	9.9801	9.6853	3.4303	10.148	2.7452	12.0737	9.3635	2.5583	7.1905	11.4175	3.3169	7.6948	4.6226	6.5151	8.5913	4.0431	11.1868	9.9871	6.7841	7.3359	8.5882	3.4303	7.8809	7.1162	7.4811	5.938	9.6778	3.0592	8.4968	NA	NA	NA	NA	3.9699	9.2522	NA	10.3606	7.7118	5.6172	10.3994	0
TCGA-5N-A9KI-01	2.9908	10.107	2.2059	2.7325	2.2954	5.9698	6.6253	5.6335	10.0016	10.4435	7.0743	9.0964	2.2954	7.6179	7.4126	1.4527	3.2759	11.0727	5.7545	7.6712	2.7325	4.2332	8.8154	7.079	11.1247	10.7969	8.4644	4.9116	5.0314	8.069	8.0643	6.3305	8.9431	3.1404	7.7402	3.5678	6.6442	NA	NA	NA	NA	2.5304	8.5388	NA	11.3275	9.6457	7.6773	9.6164	0
TCGA-5N-A9KM-01	2.4246	9.2474	3.6235	1.9681	2.1369	4.1691	8.1224	7.9117	10.584	9.9482	3.5459	7.9854	0	9.532	7.4129	0.9789	4.0474	10.9307	0.9789	8.5292	1.5567	4.2814	9.5995	3.7678	10.6483	9.9532	5.1484	4.3856	3.8671	1.9681	9.7526	7.2477	5.168	3.6047	2.1369	3.7678	6.1576	NA	NA	NA	NA	0	8.8688	NA	10.6003	7.6684	5.5729	8.4653	0
TCGA-5R-AA1C-01	2.7561	9.1598	2.1954	1.1051	1.1051	4.1912	5.6249	6.9958	9.767	8.8644	0	7.1441	0	6.7246	11.5926	0	2.4866	8.7686	11.6151	2.9831	0	0	10.0102	5.4836	11.4002	8.8608	0	7.8094	0	0	7.0718	6.6767	7.577	2.7561	11.7852	4.2794	8.8996	NA	NA	NA	NA	5.6249	8.0031	NA	3.9968	4.5864	5.5909	1.1051	0
TCGA-5R-AA1D-01	2.7068	10.2994	2.1909	4.0183	2.5454	6.3672	9.9702	7.0553	10.4531	9.1007	2.3636	9.3472	0.758	5.8839	10.7334	2.7068	6.6904	10.1238	10.0866	10.1969	3.4162	5.8669	9.8062	5.1797	9.9968	9.4491	7.1842	8.2333	6.4263	5.207	8.2498	8.3294	4.8401	5.5211	10.9286	3.8896	9.0806	NA	NA	NA	NA	2.3636	8.0906	NA	8.7394	9.4086	6.1315	9.9227	0
TCGA-5R-AAAM-01	2.6616	9.8424	2.5002	2.0158	1.3346	3.8776	9.9507	7.3429	9.9944	9.5209	4.7482	8.9354	0	9.4861	11.1502	4.5279	6.9575	9.4442	12.2427	8.3917	2.0158	5.7418	9.5549	4.6201	10.9921	11.8854	6.3517	9.1708	4.5279	4.2679	8.0668	7.1858	5.1079	4.6201	12.0707	6.0207	8.7867	NA	NA	NA	NA	0	8.7892	NA	8.8594	7.965	6.1807	9.1341	3.5428
TCGA-5T-A9QA-01	4.7349	10.019	1.8911	8.0189	0.6069	11.0862	4.1486	6.9653	10.3334	9.974	2.049	9.7722	2.2207	11.7969	3.4512	3.8151	3.8677	11.8304	6.2929	2.6393	7.8816	6.5236	9.0535	3.2278	11.135	9.6394	3.8677	6.7647	9.4604	5.5392	4.015	8.1254	7.7511	4.015	11.0793	1.854	5.1716	NA	NA	NA	NA	0.6069	10.0132	NA	7.3124	9.1628	6.482	5.0402	0
TCGA-62-8394-01	3.2199	10.9848	2.398	5.3101	0.8732	3.5622	7.7437	6.6672	10.2307	9.7031	8.3385	10.1485	2.7702	7.8773	8.5469	3.5105	5.5208	10.6888	8.2585	8.5692	3.4011	5.0988	9.1461	4.6977	11.5319	10.4067	4.5261	8.0342	7.6241	3.6121	7.1621	6.7807	8.0018	4.2389	7.8798	2.2457	7.1022	NA	NA	NA	NA	0.8732	6.5696	NA	11.932	9.5831	6.984	8.4387	0
TCGA-62-8395-01	2.836	9.7574	1.8797	5.1199	1.8606	5.0064	8.6285	6.9314	9.8161	10.1781	11.8171	8.9611	0.9086	5.5291	10.8667	3.9921	6.4497	12.1953	4.8615	9.7294	1.675	8.601	10.0394	8.7032	11.4851	11.8098	6.9158	7.1023	5.0643	9.8027	9.2911	6.4056	4.9665	3.7782	9.0452	3.8676	8.3507	NA	NA	NA	NA	1.8606	7.6448	NA	11.3833	9.8098	7.9072	9.496	0
TCGA-62-8397-01	3.053	9.5701	2.8721	5.7429	0	4.0924	8.3251	5.6621	8.9496	10.4033	6.2651	9.2029	1.9707	6.6051	8.2371	0	4.5171	11.2954	5.9615	9.3872	1.2986	5.5764	9.5701	5.1117	10.325	11.8788	6.345	7.0644	5.1117	4.6063	6.2651	7.4609	3.8216	2.4275	7.3747	2.7739	8.8017	NA	NA	NA	NA	1.2986	7.2138	NA	10.6289	9.931	6.9327	8.3185	0
TCGA-62-8398-01	2.729	9.8847	2.9178	2.4605	2.2489	5.4891	7.4891	7.3698	10.4277	10.4288	8.1724	9.2742	0.4597	4.6233	8.8182	3.7426	4.9021	10.5143	6.0673	9.3392	1.3227	6.4483	9.1652	7.5277	10.2882	11.5718	6.3455	5.0236	4.4106	2.4605	9.3173	7.6049	7.4085	4.3321	6.1305	2.3586	7.8262	NA	NA	NA	NA	4.0012	7.79	NA	10.1116	9.5307	6.9467	9.0288	0
TCGA-62-8399-01	2.8933	10.1372	2.7554	2.8933	0.4628	4.7601	8.9188	7.8585	10.6572	9.727	12.4389	10.007	2.7384	7.4131	10.2625	1.8669	7.1696	11.7334	3.8316	9.7657	1.094	5.3339	9.872	7.8911	11.1547	12.5686	5.3871	5.7636	4.4211	7.1809	7.4322	6.7247	5.3203	4.7192	6.4279	1.709	7.8107	NA	NA	NA	NA	0	8.1928	NA	12.9607	8.9924	8.0017	10.6982	0
TCGA-62-8402-01	3.0687	10.6012	2.8156	2.9814	0	4.0674	5.6085	9.1259	10.2219	10.1335	14.3405	10.0918	2.8884	4.4391	9.1196	2.5672	7.1687	10.3667	1.3092	8.3186	3.5041	7.3754	8.9358	3.2289	10.2802	11.7411	3.8382	7.4176	5.3715	5.2081	9.086	8.1361	6.2078	8.1412	7.4085	0	8.7152	NA	NA	NA	NA	2.8884	8.1537	NA	9.5524	8.2385	7.0557	6.1389	0
TCGA-62-A46O-01	3.389	8.959	4.7131	1.9211	0	8.7406	5.8955	5.6129	11.2056	9.8888	4.0538	8.5073	0.6391	7.3207	6.0851	2.589	4.0538	10.7487	3.5349	10.2691	5.7685	5.493	10.2147	3.4638	11.4974	8.4114	6.4217	4.1922	8.3511	3.3101	8.7693	8.0631	7.0073	4.3185	6.188	3.2267	8.7638	NA	NA	NA	NA	0.6391	5.5627	NA	8.711	9.7481	7.4505	6.6063	0
TCGA-62-A46P-01	3.9341	10.036	3.3783	5.2981	3.2127	6.2372	8.642	6.5923	9.6183	9.9052	14.89	9.2704	2.0027	4.0695	9.9834	2.2508	5.8428	9.717	4.1932	8.811	2.0027	8.9643	9.4346	7.9823	11.2783	9.2402	6.2372	7.4671	5.8428	4.558	8.5291	7.9476	5.683	3.7847	9.0731	3.5269	8.1212	NA	NA	NA	NA	0.8089	9.6857	NA	9.9052	9.9143	5.0588	4.8108	0
TCGA-62-A46R-01	5.6588	9.3669	3.5391	5.4925	1.0003	4.673	9.4332	8.5005	10.8031	9.4905	4.7285	9.1478	0	7.0881	9.1078	1.3223	4.7555	11.8108	3.7555	10.0914	0	4.7555	10.7991	5.63	10.5945	10.1013	7.2101	7.0934	3.701	3.0005	7.5084	7.975	5.0881	5.9893	6.7217	3.701	8.2952	NA	NA	NA	NA	2.3224	7.1453	NA	12.0763	10.2009	6.9893	6.6005	0
TCGA-62-A46S-01	4.2219	10.1375	4.7601	3.1614	0	5.6567	8.1111	7.4544	10.1078	9.5081	10.0638	8.7472	0.913	5.4094	10.7867	2.7526	4.8707	10.4864	4.001	9.0193	3.0115	6.1267	9.128	7.1792	11.2575	11.2679	4.5004	6.5088	5.3166	5.2001	8.2536	9.1166	6.1175	3.4796	9.7283	5.1472	8.1317	NA	NA	NA	NA	3.8764	8.9162	NA	10.3762	10.8262	6.6166	5.8008	0
TCGA-62-A46U-01	2.9977	10.4424	3.8941	7.0546	0	3.139	6.357	9.0884	10.4727	9.8254	5.6765	9.6579	1.7933	8.4662	10.7956	3.6915	4.6815	10.8049	5.4779	6.6798	3.328	5.2631	9.8481	4.4019	11.9971	11.6397	3.7367	8.216	5.543	4.4297	8.0889	7.3336	6.7857	6.5964	7.9519	0.4967	9.4667	NA	NA	NA	NA	2.9977	8.1041	NA	9.9954	11.0427	7.3409	4.3152	0
TCGA-62-A46V-01	4.1597	9.591	2.6221	6.7707	1.3155	5.077	7.505	4.2377	10.1766	10.2548	2.9906	8.7755	2.9906	10.1101	10.2306	3.5751	5.8349	12.1722	5.9319	9.9815	1.3155	5.3114	9.7163	8.5704	10.7239	11.5359	8.0952	7.8992	3.3826	3.078	7.2467	7.1237	6.284	3.3826	6.8658	2.6913	8.2277	NA	NA	NA	NA	2.4506	7.7172	NA	12.8678	9.9492	6.8031	9.95	0
TCGA-62-A46Y-01	4.1327	9.9417	3.525	4.0478	2.3248	4.0478	7.9723	8.7866	10.3857	9.7618	5.463	9.5447	1.5874	7.434	11.543	2.4624	6.091	10.8424	5.6034	8.4151	3.4627	6.289	9.698	9.0737	11.2288	10.7277	5.2514	9.4151	5.5734	3.9576	9.2645	7.5272	4.8364	3.4627	7.1983	3.0032	8.3028	NA	NA	NA	NA	2.91	8.3119	NA	10.8996	9.8444	6.8678	6.3255	0
TCGA-62-A470-01	5.5026	10.5182	5.7308	1.7921	1.7921	7.884	7.8915	6.0503	10.2988	10.0962	14.1742	9.9167	1.158	4.6798	9.7513	1.158	5.4628	11.1044	4.0883	8.0936	1.158	9.0779	9.3027	6.9983	9.5143	10.2427	4.9334	5.0453	4.6088	3.8626	9.3874	8.3162	4.3719	4.0883	8.1573	1.7921	8.538	NA	NA	NA	NA	1.158	8.439	NA	10.7991	10.8021	6.2028	5.6514	0
TCGA-62-A471-01	3.8379	9.8043	3.8861	2.3483	2.3483	8.5366	5.8396	7.8271	10.8309	10.3263	6.1198	9.3124	2.0247	7.6657	9.7641	1.3417	4.6164	10.2884	5.6469	6.3633	2.4864	3.9376	8.3614	7.2175	10.1143	12.0423	4.8646	6.3633	3.4221	2.0247	8.0689	6.3544	10.3434	4.279	7.4631	1.8309	6.8139	NA	NA	NA	NA	2.1955	6.9029	NA	9.3434	8.6493	6.8204	7.341	0
TCGA-62-A472-01	4.5361	9.8724	2.78	7.8257	0.9747	5.6779	7.1781	8.9349	10.1694	9.3022	5.0797	9.4882	1.5511	7.1092	10.0431	3.5383	3.8593	12.0901	6.5642	9.068	3.2761	4.3438	11.0331	9.0835	10.6232	11.9256	7.3922	6.0158	4.0395	2.2813	7.4806	8.3242	5.5939	3.8593	8.6872	2.7637	9.0259	NA	NA	NA	NA	1.9619	8.0525	NA	12.0647	9.1634	7.0474	6.079	0
TCGA-64-1676-01	3.323	8.9813	2.1873	1.9151	1.9151	3.4196	8.5566	8.7868	10.2133	8.902	4.9445	8.2665	1.6223	10.7289	12.317	2.3666	3.6757	10.3421	5.1833	8.8915	3.323	3.9589	10.6041	3.4196	9.54	11.9015	6.3465	8.0308	4.3505	2.1584	7.5763	8.3607	5.8706	4.5768	3.5101	3.1079	8.4549	NA	NA	NA	NA	4.7353	7.6277	NA	7.5971	9.0261	5.3147	9.2867	0
TCGA-64-1677-01	4.2099	9.6114	4.6796	5.7711	0	4.0283	6.5713	8.4603	10.2447	9.5304	12.3612	9.2406	4.2928	6.8835	10.3633	3.1141	4.7686	10.6235	4.5161	8.1461	1.0663	3.4392	10.1534	5.8278	9.56	10.7361	5.2962	6.2777	4.88	2.4266	8.7551	8.9496	5.2135	4.3711	8.3388	5.1704	9.101	NA	NA	NA	NA	3.7043	8.5131	NA	10.8344	10.7994	6.0584	6.0584	0
TCGA-64-1678-01	3.8188	8.9824	1.9578	3.0862	0	4.6639	7.4295	7.3736	9.4467	12.5792	12.8406	8.3651	1.5226	5.5512	6.0966	1.9296	3.9986	10.1851	2.2468	8.2366	7.0559	9.0271	10.1605	3.9115	10.5484	11.9766	5.8139	5.74	3.6134	3.6134	5.5221	9.0604	4.1585	4.0808	7.627	0	7.2897	NA	NA	NA	NA	2.2468	7.6063	NA	7.4295	10.2465	6.9614	8.2186	0.9535
TCGA-64-1679-01	1.2934	9.8096	2.686	2.5688	2.4203	3.8429	8.9391	5.1273	10.923	9.2666	7.0399	9.5784	3.5882	8.193	10.1218	4.0841	5.4953	11.526	3.6891	9.3055	2.4203	7.8687	9.9525	6.1543	11.4006	12.2639	6.9411	7.6631	2.5688	5.0023	8.9943	6.8204	6.5877	4.0841	8.0037	4.615	8.1626	NA	NA	NA	NA	1.1116	7.7896	NA	10.9054	10.029	6.8351	11.6821	0
TCGA-64-1680-01	2.9498	9.951	2.8987	3.4217	0	3.083	7.5648	6.7127	10.4382	9.4493	9.7615	8.6143	0	7.7212	11.9482	1.3189	4.7231	10.1213	5.0175	8.6088	1.9962	5.0826	10.2241	8.5921	11.4181	10.3827	5.7959	10.502	5.7764	3.083	9.3404	8.4908	4.3528	0.8052	11.2441	4.9838	7.0745	NA	NA	NA	NA	1.697	7.44	NA	9.8127	10.4968	7.0503	5.0826	0
TCGA-64-1681-01	2.2061	10.0385	3.1309	2.3149	1.9603	4.8129	8.5552	5.9811	9.8559	9.7742	8.6685	9.452	2.0884	4.7942	9.985	2.4161	5.1133	10.8195	3.3781	9.4587	3.6924	6.1595	9.5876	5.8785	10.8643	11.5124	6.3182	7.2555	5.8243	4.048	7.8236	7.7552	5.5846	6.2513	10.4208	5.6587	7.9659	NA	NA	NA	NA	1.0596	7.6266	NA	11.2417	9.8881	6.7401	8.4049	0
TCGA-64-5774-01	1.9289	10.0019	1.536	4.9518	1.9289	2.3817	9.6494	6.8882	10.4658	9.7978	14.806	8.8354	2.0961	5.906	8.484	3.0035	5.5646	10.5247	2.8244	8.3162	0.5538	9.2533	9.4271	3.9106	11.0656	10.0782	4.5231	5.8009	1.522	8.0263	9.3884	8.92	6.1911	4.5231	5.7516	0.953	6.5564	NA	NA	NA	NA	2.8244	8.728	NA	8.5101	9.7955	6.7255	9.6342	0
TCGA-64-5775-01	1.9202	9.2135	4.8363	3.3621	1.9202	4.22	6.6617	5.9055	10.8244	9.4786	2.61	9.816	4.6516	4.8031	8.8086	2.61	4.357	9.2022	3.7582	5.6089	2.8142	4.357	10.3485	1.5142	11.1579	10.3999	3.2954	2.7157	1.5142	2.8142	8.0901	9.5266	4.1836	7.6446	5.0854	1.2584	9.9377	NA	NA	NA	NA	1.2584	6.6078	NA	6.9541	6.6283	6.7137	5.9277	0
TCGA-64-5778-01	3.4409	10.028	2.4178	4.0044	0.603	3.908	7.7676	10.7756	9.7037	10.01	10.4449	9.6024	0.603	7.9543	10.5772	0	3.2177	11.3851	4.724	9.5424	3.1349	4.2603	9.9747	7.0701	10.6825	10.7926	5.5443	8.1141	4.2206	2.8535	8.2482	7.8478	4.606	4.7796	9.0963	3.1349	9.5762	NA	NA	NA	NA	1.0271	8.8975	NA	9.8251	10.3494	4.6954	5.5443	0
TCGA-64-5779-01	3.0644	10.3992	4.0692	3.4356	2.0954	5.738	9.0287	8.6598	10.2694	9.615	13.416	9.618	3.5408	6.7899	7.4936	4.8076	6.8829	10.9149	3.199	11.1739	1.7887	9.9719	10.5981	5.9629	11.4544	10.9523	5.361	7.7618	3.199	6.1738	9.2406	8.3733	5.0761	6.0722	7.8514	2.9158	7.8967	NA	NA	NA	NA	4.3674	7.1135	NA	10.0849	10.0882	7.105	10.333	0
TCGA-64-5781-01	4.4739	8.9862	2.1233	3.4969	1.5506	5.7819	9.634	10.4882	10.6909	9.2991	7.3996	8.9149	0.7164	7.0743	10.2689	2.2805	5.2592	10.1821	2.6193	9.2843	2.7629	2.7629	9.0097	2.0757	10.636	9.7794	5.7986	5.7477	4.6689	2.4599	7.7706	7.6184	7.3205	4.594	7.3996	1.8369	8.6451	NA	NA	NA	NA	1.5506	8.846	NA	8.2382	9.1189	6.7772	10.0029	0
TCGA-64-5815-01	2.3009	9.7685	0.8616	6.148	1.747	4.4731	9.4898	7.1617	10.0444	9.6676	8.1567	9.7515	1.747	6.4626	10.2313	4.8326	5.3319	12.2288	3.7622	11.0995	3.1466	5.0189	9.7142	4.3673	10.8729	11.8105	7.2463	5.4139	3.487	4.6186	9.0447	7.4544	7.818	4.0627	8.8199	2.5143	8.9285	NA	NA	NA	NA	3.5847	7.5052	NA	11.0692	9.2372	5.8665	12.0064	0
TCGA-67-3770-01	1.5259	8.8325	1.54	2.5108	0.9559	3.8235	7.3846	7.6114	9.8235	9.4614	10.3903	8.2727	0	5.978	8.8765	1.5259	3.7244	9.7577	2.922	9.9495	1.9334	5.2347	11.2206	6.1596	10.3566	10.2593	8.1251	5.6935	5.3389	5.5562	8.4382	7.9388	5.2347	2.5108	10.8339	6.3545	8.6888	NA	NA	NA	NA	2.2508	7.6725	NA	11.0917	11.0495	7.2509	6.2155	0
TCGA-67-3771-01	3.7418	10.8583	3.3567	6.9481	2.635	3.8759	8.4865	8.5329	10.5483	9.6816	5.9597	9.4831	2.4752	5.3251	8.5405	2.7789	3.8759	10.9712	6.0617	10.0731	3.6698	7.946	10.7904	8.3805	11.7002	10.3239	9.374	7.072	6.6157	4.4494	8.8154	8.9659	5.677	3.9985	9.3475	3.0296	8.9316	NA	NA	NA	NA	5.3712	8.2599	NA	10.8281	11.5767	6.8456	8.9393	0
TCGA-67-3772-01	1.2657	9.6701	1.7761	0	2.0967	4.4941	8.901	7.3361	9.8774	9.1591	7.4525	8.6383	0.554	8.6502	8.5034	2.5063	5.2474	10.691	0.9533	11.142	3.8656	6.8307	10.4414	6.7388	10.5009	11.0205	6.255	8.3932	5.5509	4.6093	8.542	8.4072	5.507	5.6212	9.4346	4.5238	7.9499	NA	NA	NA	NA	1.2657	7.5092	NA	10.0117	11.4181	7.5602	9.5061	0
TCGA-67-3773-01	4.7929	9.4552	1.0344	2.3536	2.0297	4.2854	8.3061	8.7083	9.8928	9.8468	7.6613	8.4403	0	9.0838	11.7159	3.3575	5.1677	9.9864	2.0297	10.3004	0	6.9461	10.2538	10.6074	11.5056	12.113	6.5937	8.028	3.3575	3.7369	9.5131	7.6613	4.6228	2.3536	8.4614	4.3595	8.9878	NA	NA	NA	NA	1.0198	7.9281	NA	11.7763	11.0067	6.3789	7.0504	0
TCGA-67-3774-01	3.115	10.121	2.9035	3.0046	1.544	5.2972	11.5631	7.9773	10.1666	9.6253	14.73	9.3426	3.0046	7.3952	9.5814	1.544	4.5845	10.8662	4.5845	10.8622	4.1894	6.4571	9.8395	6.8733	11.3123	11.0089	8.791	7.786	5.4314	5.4735	9.6655	7.1641	5.8054	5.0132	11.7069	4.3784	8.3292	NA	NA	NA	NA	0.7126	8.2914	NA	9.8213	10.203	6.8733	8.5615	0
TCGA-67-4679-01	4.0438	10.0711	4.581	5.5692	0.6543	5.075	8.4172	8.0275	9.6751	9.8048	7.6975	9.0961	0.6543	6.3149	11.404	2.1515	4.1408	10.6773	5.0993	10.3399	1.7204	8.0744	10.0925	9.6183	11.5755	12.4805	5.7493	7.989	4.9466	3.9927	9.8368	7.3214	5.075	3.3478	9.3542	3.9927	8.768	NA	NA	NA	NA	0.6543	7.3872	NA	11.7162	10.1461	7.6447	7.5418	0
TCGA-67-6215-01	4.6769	10.1371	4.1295	3.8487	0.4567	2.7195	6.9356	5.9031	10.8522	9.2303	5.7911	9.4862	1.0822	7.4658	11.8111	2.3496	3.9565	10.3201	6.9617	7.3781	0.8031	7.1626	9.0953	8.0256	11.7926	12.9532	5.466	7.8758	3.7323	2.2401	7.1437	7.0656	6.1651	2.3496	8.8178	3.1409	8.316	NA	NA	NA	NA	4.6978	7.8103	NA	10.5255	10.4399	6.9788	6.8262	0
TCGA-67-6216-01	2.9036	9.9944	1.7775	1.9807	0.6685	4.9292	7.2411	8.1905	9.9666	10.0183	7.3178	9.3069	1.1235	6.8789	11.6108	2.3577	3.013	11.3725	6.1405	9.0311	2.1815	7.9641	10.1626	8.7719	11.2965	11.7845	5.607	7.6538	5.3602	3.2096	9.5577	6.8571	4.5114	2.6563	9.3425	2.1815	7.6282	NA	NA	NA	NA	3.7416	8.3345	NA	9.8452	10.3791	6.9286	6.7347	0
TCGA-67-6217-01	4.6695	9.855	3.7588	2.6128	0.6495	4.9338	8.6606	9.129	10.2594	9.687	7.4179	9.1609	1.436	6.3428	8.9778	1.436	5.0865	11.5056	3.5611	10.252	1.0957	7.4179	10.4942	8.3011	11.2423	11.1153	7.004	7.5767	4.851	4.6369	9.8638	5.9896	4.7014	4.2626	9.4306	3.3359	8.2854	NA	NA	NA	NA	2.1412	7.8919	NA	9.733	11.1023	7.3986	7.1088	0
TCGA-69-7760-01	5.5421	9.1406	2.4521	0.7001	0	4.0544	7.5812	5.312	10.6833	9.6369	4.5537	8.0096	0	10.5118	9.7193	1.1694	3.6857	11.166	5.8225	9.2571	9.0601	8.1367	10.0478	5.9735	11.1338	13.0237	5.3567	4.7673	3.4586	2.8572	10.0806	8.0779	4.7673	3.3742	6.2937	0.7001	7.6987	NA	NA	NA	NA	5.2183	6.7523	NA	9.7667	10.9959	5.312	9.1564	0
TCGA-69-7761-01	3.0028	10.1469	4.2535	2.4107	0.6226	4.5315	8.3094	9.9294	10.7321	9.6148	2.0834	9.1198	0	6.2886	7.8443	3.4923	4.834	11.7232	2.9023	10.6851	3.0968	7.0635	10.24	5.4651	11.1849	12.2294	4.5973	7.1482	3.9099	4.6907	8.2996	7.8811	5.9026	5.9284	7.7243	5.7946	7.5607	NA	NA	NA	NA	3.0968	6.8165	NA	10.5954	10.2547	7.4758	8.988	0
TCGA-69-7763-01	3.1184	10.34	3.2425	3.3026	0.67	5.0409	9.727	7.1645	10.1231	9.5032	14.277	8.9757	1.9839	5.3644	9.9251	1.9839	6.0449	11.782	4.2275	11.1194	3.3865	7.3998	9.7588	7.9547	10.4803	11.0042	6.238	8.9925	6.9809	4.6908	9.5832	7.6665	6.1921	4.6574	11.416	4.358	8.2006	NA	NA	NA	NA	0.67	8.1109	NA	10.5238	10.2264	6.4083	10.4255	0
TCGA-69-7764-01	3.0521	9.527	5.4567	3.3623	0	4.7475	9.4137	8.6253	10.2533	10.1618	12.2025	8.3455	0	6.8295	11.5743	1.5799	3.2661	11.3683	5.0075	10.1126	2.9319	8.1739	10.265	6.4681	10.7205	10.9827	5.6072	7.9867	4.9468	6.101	9.9853	6.2962	5.0658	3.6174	11.8458	4.5162	8.2576	NA	NA	NA	NA	1.218	6.2084	NA	10.6698	10.2199	6.9961	9.6392	0
TCGA-69-7765-01	3.0859	10.3792	3.5773	5.5605	2.4248	5.5021	8.6569	8.0837	10.5972	8.9651	6.2222	8.6115	0.6997	12.0059	11.5824	3.4578	6.4556	12.3955	2.043	9.7386	2.043	7.2544	9.8066	6.3711	11.7494	12.4944	5.8686	10.9007	3.6131	4.7992	8.703	7.782	6.0697	5.1172	6.8945	3.0859	8.1486	NA	NA	NA	NA	3.0859	7.0316	NA	9.9993	10.7047	7.2064	11.8606	0
TCGA-69-7973-01	3.6566	10.2689	2.8329	2.0343	1.1954	4.7019	7.9597	7.5688	10.366	9.2524	13.7426	9.6285	2.4968	5.8456	10.3108	3.1697	5.5991	11.0905	5.0553	10.3699	3.1697	10.2408	9.6807	5.121	11.3572	10.7479	5.6519	5.5444	5.752	9.0664	9.1605	7.7195	4.8513	4.7717	8.3475	1.9404	6.7068	NA	NA	NA	NA	3.1277	7.4965	NA	9.8149	9.0227	6.7899	10.9893	0
TCGA-69-7974-01	1.6123	10.0068	2.8053	2.4353	0.3717	4.5078	7.3766	8.1152	11.301	9.5162	5.5409	10.2619	1.3043	6.037	11.0304	3.9991	5.4074	10.6517	5.7988	9.0769	2.6532	5.9505	9.5145	8.1677	10.5012	13.7008	5.6292	6.5707	5.1088	3.2063	8.4385	7.1683	5.4174	4.1737	7.0063	2.1786	9.0355	NA	NA	NA	NA	2.5116	7.6416	NA	10.7525	9.3955	7.2625	9.1354	0
TCGA-69-7978-01	2.5954	9.8423	3.1199	7.0569	1.0063	4.675	7.8972	9.773	10.9936	9.3315	6.2153	10.2069	2.8181	6.7584	11.0976	3.8862	5.5771	12.6947	3.514	10.4156	2.1252	5.3698	9.7851	5.9031	11.312	10.8664	6.2022	6.8992	4.675	4.8866	8.1974	7.2349	7.3434	4.4714	6.9859	2.5954	8.8643	NA	NA	NA	NA	3.7842	6.7629	NA	10.6693	8.8263	7.3817	10.0836	0
TCGA-69-7979-01	2.2537	13.3132	3.37	7.2649	0.3673	4.268	8.2479	6.222	9.6969	10.0441	9.6351	10.2287	5.3882	3.8706	9.4943	1.2926	4.0069	11.3113	10.2716	7.1722	2.4193	9.3311	10.0076	4.7444	11.2375	11.304	5.7252	4.5438	6.6123	2.8255	7.0576	8.1467	8.4165	3.9267	10.7015	2.7024	8.234	NA	NA	NA	NA	1.5991	9.9743	NA	11.8564	9.1957	6.8375	10.7914	0
TCGA-69-7980-01	4.0004	10.1287	3.1944	2.0222	1.1537	4.4273	6.8672	8.8397	9.9753	10.237	9.2956	9.8583	3.0077	6.3384	9.6989	0.3854	3.7929	10.6898	4.2059	10.4116	3.6241	4.8964	9.143	8.2702	11.6617	10.4497	5.887	6.0757	5.6612	4.7564	8.5632	6.1707	5.5712	4.5829	8.3433	2.7693	8.2573	NA	NA	NA	NA	0.3854	8.3278	NA	10.8448	10.2048	6.973	9.0267	0
TCGA-69-8253-01	3.4215	10.5835	2.6461	2.8651	0.8931	3.7004	8.3315	6.4477	10.0022	9.8837	12.6641	9.6228	0.6521	6.8419	10.0997	2.3219	3.822	10.9168	5.572	8.0008	1.4406	5.8896	8.7949	6.4382	10.6266	11.0361	5.3373	5.8686	4.3525	4.1584	9.442	7.0016	7.3512	2.974	12.8948	3.6356	7.6449	NA	NA	NA	NA	1.0995	9.1326	NA	10.4914	9.1602	6.8018	6.1085	0
TCGA-69-8254-01	3.1091	10.2302	1.9092	2.8383	1.4449	4.2263	7.6301	7.9095	9.9516	9.7549	7.2558	9.1212	1.1573	6.4813	9.7462	0.9886	4.2452	11.0642	8.1806	9.5859	2.8871	7.8322	10.3137	8.0871	11.9901	11.5113	6.4733	7.7504	6.5811	4.4701	8.4831	7.493	5.3956	3.0673	10.8501	4.1484	7.2157	NA	NA	NA	NA	1.8902	6.4245	NA	11.1039	10.4598	7.2418	7.3567	0
TCGA-69-8255-01	3.3828	9.6616	2.8557	1.8059	2.5149	8.6965	6.2721	10.5609	10.5486	10.5486	4.8996	10.141	1.5567	4.312	9.7073	2.2035	2.8283	9.2445	8.8979	7.8129	7.2096	4.3904	9.0551	6.2031	11.1842	9.7641	4.7736	8.6274	2.5833	1.8059	8.7128	7.4529	3.3828	7.7134	5.2855	1.5567	8.8656	NA	NA	NA	NA	1.8059	8.3843	NA	10.0496	8.9897	7.013	3.8394	0
TCGA-69-8453-01	2.7757	10.0284	2.4704	4.4241	1.5604	5.0302	9.3809	8.6337	10.0277	9.9273	6.6287	10.1966	1.781	6.6144	10.5601	1.5604	6.0403	10.5616	7.113	9.9374	4.6083	7.3641	9.8061	8.4807	11.0087	11.1596	6.0079	9.6033	6.8213	3.9196	9.0183	7.0925	7.3555	4.5792	8.4549	3.4258	8.6141	NA	NA	NA	NA	2.8749	7.9144	NA	10.3893	9.6858	7.0293	6.4391	0
TCGA-69-A59K-01	2.2296	10.1194	3.4481	7.6808	0	4.607	7.0972	8.7898	10.7211	9.7151	6.5045	8.839	4.607	5.4408	9.9395	4.3266	4.1875	12.1343	6.3928	9.4942	6.0751	6.3928	10.2921	8.0755	10.2541	13.236	6.6529	5.1965	4.8417	3.354	10.3291	6.7875	6.6529	2.0268	7.8671	2.0268	8.2518	NA	NA	NA	NA	5.4611	9.1853	NA	12.5172	9.6224	7.9943	8.1016	0
TCGA-71-6725-01	2.917	9.7772	2.1862	5.2647	0.9532	3.7859	6.7635	2.8561	9.8556	9.7612	4.2553	10.0315	2.1481	5.5116	8.7845	2.7261	4.7661	11.8055	4.2787	6.7594	4.6273	4.1828	10.259	3.9108	10.6437	11.9007	4.6273	6.2867	4.6089	1.6709	6.7342	8.4233	5.5312	4.3902	8.1418	1.5222	7.6489	NA	NA	NA	NA	0	8.5452	NA	12.2845	10.9922	5.9936	7.381	0
TCGA-71-8520-01	2.5753	10.5598	1.8371	6.0054	1.1635	4.0976	8.1577	6.0734	10.2729	8.8889	6.1509	9.3514	1.516	8.1609	8.1577	3.8718	6.3284	11.3063	6.6106	8.2663	4.3377	5.3016	9.3959	6.3614	10.9239	11.3453	6.5921	8.9169	3.0772	4.1489	7.4632	6.9148	6.2716	4.1489	6.6467	0	7.2149	NA	NA	NA	NA	1.7991	7.6484	NA	10.7348	9.4288	7.0759	11.4243	0
TCGA-73-4658-01	2.4862	9.8827	2.7909	5.4263	1.1048	5.054	9.9992	8.4664	10.1405	9.3379	8.508	9.283	1.4468	8.344	11.0771	4.9233	6.0194	11.0515	6.0697	11.551	1.7231	6.969	9.7559	6.9953	10.3773	13.0868	6.082	6.2658	5.0288	3.9964	8.313	8.0721	7.0836	5.8426	8.5661	4.362	9.2022	NA	NA	NA	NA	2.4862	8.0219	NA	8.8674	9.1737	5.8994	11.1157	0
TCGA-73-4659-01	5.0926	9.5784	2.8902	2.549	1.0391	4.4096	8.2762	6.2933	10.5395	9.4498	11.7479	9.488	3.0309	5.3753	10.1776	2.0582	5.5543	10.0315	4.7294	10.3031	2.4961	7.2201	9.7319	6.0849	10.9837	11.7571	6.0207	5.7366	5.2287	7.164	8.7877	7.4377	4.9522	5.3077	9.2938	2.9146	7.8262	NA	NA	NA	NA	2.6972	7.4182	NA	10.7178	9.4221	6.8097	10.0907	0
TCGA-73-4662-01	2.4473	9.6538	3.2483	5.1765	1.4011	4.5258	7.8849	8.5477	10.7761	9.1835	7.0803	9.1747	0.7683	10.1167	9.4951	2.0983	4.6387	11.4107	3.1652	10.103	1.267	7.7069	10.264	7.223	11.3136	12.4816	5.1951	7.207	3.6692	4.2518	6.9275	7.9313	4.5258	4.0623	9.1712	2.0983	8.7716	NA	NA	NA	NA	0.7683	7.1978	NA	11.9521	11.284	7.0449	7.05	0
TCGA-73-4666-01	2.4666	9.4287	1.0242	4.9392	0	2.9145	5.6159	10.1458	10.3946	9.3194	2.0066	9.8511	4.7089	5.1583	11.2173	2.8655	3.6519	10.1306	1.9133	9.6647	0.5878	4.5162	10.1048	2.9145	10.8276	10.7331	4.6949	6.6344	2.7624	3.2173	8.5881	7.4475	6.053	4.1376	8.9839	1.7065	8.5343	NA	NA	NA	NA	2.7079	7.6508	NA	10.8026	9.3723	6.9774	8.0449	0
TCGA-73-4668-01	3.4383	9.7756	3.1226	4.3354	0.3173	4.5924	8.5004	7.3968	10.7903	9.4616	13.6057	9.2771	1.5695	9.6143	10.8592	3.861	4.9317	11.0571	1.308	9.2703	1.6844	4.3354	9.8945	7.0213	11.4719	12.3411	5.5318	5.326	3.679	2.7351	7.3278	7.1888	6.1217	4.7325	9.8525	2.6808	7.8717	NA	NA	NA	NA	2.1519	7.9768	NA	10.0019	10.0619	7.2898	10.9505	0
TCGA-73-4670-01	4.3118	9.9905	2.9174	2.8653	2.4974	4.6469	8.9286	6.4401	10.9257	10.7052	6.5324	9.2726	1.4005	7.9737	7.2416	2.4258	3.9782	10.5595	2.4258	8.3715	1.9005	4.7677	10.2144	3.8473	10.13	12.6609	6.1098	6.6627	3.7627	4.3315	7.1667	8.1576	7.0195	3.8473	7.3251	2.4974	8.1367	NA	NA	NA	NA	2.0976	5.673	NA	9.8569	8.9598	6.8487	9.8368	0
TCGA-73-4675-01	3.0224	9.7384	2.1051	5.0267	3.8709	4.3803	8.9784	6.1437	10.2073	10.0138	15.4326	9.1566	2.3298	4.9274	10.9248	4.4637	5.7036	10.5954	8.618	10.2077	6.4954	5.1948	9.2753	9.7467	10.3932	11.7654	7.7256	6.2056	4.599	5.858	7.998	7.0036	6.6368	4.599	11.6871	2.4161	8.0696	NA	NA	NA	NA	1.7984	7.1618	NA	10.6086	9.5633	5.795	10.624	0
TCGA-73-4676-01	1.6373	9.4732	3.4753	2.6501	0	3.6564	6.7565	7.9386	11.1817	9.4153	5.2655	9.1438	2.2308	9.9185	10.3451	3.3177	3.7724	11.0855	3.6564	10.4386	0.6114	4.5338	10.8891	7.3627	11.0258	11.6702	3.2393	5.9592	4.0731	4.2435	6.865	9.3005	6.5848	3.5303	10.4309	2.7665	9.5092	NA	NA	NA	NA	0	5.4158	NA	7.6166	10.0428	6.4432	7.0659	0
TCGA-73-4677-01	1.4514	10.1138	2.794	1.9602	0.3664	3.3979	8.1675	8.1632	10.1221	9.4861	12.3727	9.0021	1.1087	5.8278	10.6616	1.1087	4.4086	11.1143	4.3688	9.4556	1.2902	6.6211	10.3201	7.454	11.2381	11.7943	4.8602	6.3102	4.7405	7.4916	9.786	7.4492	6.1432	3.6513	13.3763	2.8798	7.3402	NA	NA	NA	NA	0.6583	7.5793	NA	9.9026	10.6567	6.1666	8.76	0
TCGA-73-7498-01	3.8435	10.4903	3.0097	4.0475	2.2678	5.8088	8.5368	7.0778	9.7813	10.1648	13.3903	9.7876	1.7879	5.7876	9.9217	2.6273	5.9491	11.7391	4.0943	9.8668	2.6273	6.4314	10.006	7.2659	10.8586	10.9361	5.9234	6.7852	5.7442	5.4704	9.7987	6.81	5.9554	3.4345	12.228	6.0534	7.722	NA	NA	NA	NA	1.54	8.0769	NA	10.9071	10.2053	7.0691	8.5134	0
TCGA-73-7499-01	3.1503	9.4977	2.926	2.4996	1.6547	4.0355	7.8309	10.438	10.3421	9.1348	6.7318	9.3029	2.4052	6.5941	9.6437	2.7505	5.0387	10.9987	5.2971	8.9095	4.3461	6.3437	10.0444	3.5091	11.2959	10.3903	5.202	6.8707	7.554	5.0229	8.4839	8.6056	8.425	7.7274	8.6449	3.3151	8.4738	NA	NA	NA	NA	4.4678	8.0099	NA	10.3172	10.1413	6.2984	7.961	0
TCGA-73-A9RS-01	4.2177	9.9116	3.7801	2.1767	1.8643	10.1268	6.4327	7.9665	10.0244	10.6648	4.9093	8.9737	1.8643	6.0475	8.3518	1.8643	3.2932	9.4199	4.2844	7.417	4.9914	3.6373	9.292	3.4173	11.8336	9.2655	5.3439	5.0308	4.2844	3.5315	6.4474	6.7949	5.3439	4.3481	8.7822	0.911	8.5204	NA	NA	NA	NA	1.465	8.0741	NA	9.1473	9.069	7.3485	7.5035	0
TCGA-75-5122-01	2.7915	9.696	2.171	3.585	2.1325	3.9435	7.9694	12.1906	10.5536	9.3519	6.3911	9.9821	4.1638	7.2282	12.1043	4.1638	5.2245	9.5795	3.9435	8.7957	4.7217	3.4795	9.3833	4.294	11.2778	11.3493	4.0207	8.823	4.0207	4.6747	8.5766	7.22	4.1638	6.7835	8.1819	6.4758	9.2107	NA	NA	NA	NA	3.8619	7.799	NA	9.2986	10.0551	6.9107	6.3164	0
TCGA-75-5125-01	2.945	9.5704	2.762	5.3648	0.5998	4.0857	7.6098	8.9893	10.6438	9.6382	6.6285	10.0635	1.8389	10.9999	11.3212	2.8451	4.4342	13.077	3.9953	9.5206	1.3485	3.8482	10.2337	4.2511	11.3574	10.7448	5.2127	6.5192	1.8389	4.8237	7.6174	7.8639	6.1829	4.5656	9.0713	2.3572	8.1365	NA	NA	NA	NA	2.8451	8.5256	NA	8.5317	8.5357	7.1311	9.2739	0
TCGA-75-5126-01	3.0296	10.1683	2.7715	2.3164	0	3.3997	9.8288	9.5542	10.7253	9.2919	6.4689	9.3458	3.6941	6.3042	10.8122	0.8449	4.5903	9.3546	5.106	9.8314	3.5047	6.0332	9.78	6.0849	10.8698	10.9796	4.8513	6.7613	6.0506	3.5047	8.8958	8.3897	5.3787	5.0722	8.0386	5.6543	8.9054	NA	NA	NA	NA	2.7166	7.243	NA	9.1413	10.1123	6.6964	8.164	0
TCGA-75-5146-01	3.9894	9.0374	1.9812	1.6444	1.2735	4.28	8.808	7.9807	10.4512	9.3048	13.3772	8.8216	1.2735	6.3414	9.6674	1.6444	5.5347	10.2006	2.1838	9.9559	0	5.641	10.5554	6.5522	11.1917	11.6337	5.6614	8.8261	5.5994	4.28	8.785	8.7355	4.3816	4.0524	8.8857	4.1127	8.3311	NA	NA	NA	NA	0.7729	8.0402	NA	10.3992	11.0847	6.5412	6.4738	0
TCGA-75-5147-01	2.9603	9.7383	2.2915	5.287	0.9143	4.6711	8.8789	7.9549	10.294	9.7198	7.6549	9.2843	3.7426	7.7309	9.1737	1.9815	4.1305	10.0498	4.9441	10.6544	4.9303	6.2684	10.541	5.885	11.2473	10.7766	6.5116	6.8872	8.5719	6.2848	8.8423	7.7955	5.1736	5.9135	8.1841	4.9021	8.6534	NA	NA	NA	NA	4.2693	7.3814	NA	10.6906	10.5771	7.1523	8.0813	0.6688
TCGA-75-6203-01	3.8832	10.0188	2.8774	3.6658	0.7551	4.8678	8.4443	8.091	9.9957	9.2745	8.1198	9.1784	0.7551	8.4725	9.9996	4.2905	6.1104	10.4101	6.2075	8.6335	2.358	8.5645	9.6504	6.7027	11.2879	11.6753	3.6658	7.4168	6.5732	4.1854	9.5199	7.5392	5.5986	2.7009	8.2911	5.2269	8.8682	NA	NA	NA	NA	1.9073	7.4168	NA	11.1898	9.9503	6.4538	7.6668	0
TCGA-75-6205-01	2.9597	9.5063	2.6604	5.4666	0.8856	3.7774	7.9861	9.7921	10.7493	9.0143	2.9597	10.1992	3.6853	7.8654	10.6854	2.7933	5.5473	10.43	3.9455	9.2614	2.3888	5.0896	10.3473	4.0961	10.8705	11.9107	5.494	7.0757	5.4387	4.2324	8.3469	6.8611	7.3172	4.8135	9.0903	3.1089	9.079	NA	NA	NA	NA	2.6052	8.5366	NA	10.6061	8.3692	7.1636	8.976	0
TCGA-75-6206-01	2.5933	9.6214	2.0694	2.986	1.1755	4.4018	7.8221	6.6501	9.9453	9.4645	14.5435	8.9366	0.7043	3.8919	10.0241	2.5933	4.9044	11.6186	2.986	9.5372	2.4344	4.4018	10.8464	6.8986	11.2651	11.0063	5.6822	5.5528	3.5483	4.1693	9.3143	6.9582	3.8294	3.6239	10.6547	2.0519	7.6246	NA	NA	NA	NA	0.7043	7.8694	NA	10.3519	10.606	7.9886	10.0637	0
TCGA-75-6207-01	2.5448	10.2468	0.9368	2.7472	0.5257	3.8705	7.8317	7.0102	10.1362	9.4364	3.6356	9.6832	2.6495	5.3576	9.3536	1.4637	3.995	10.2473	7.1054	7.4804	0.91	5.245	11.3812	6.4672	10.4518	11.624	5.3576	5.0673	1.8629	2.5448	6.5907	7.4151	5.8172	4.2826	9.5235	2.1752	7.9493	NA	NA	NA	NA	4.4943	7.6542	NA	10.9004	9.2035	7.2624	6.8709	0
TCGA-75-6211-01	1.8599	9.722	1.8806	6.8749	1.2109	4.7356	9.1557	7.9167	10.3415	9.5681	14.1126	9.347	5.137	4.4183	6.8422	3.6061	4.5456	11.1337	1.8599	10.042	3.1521	7.5321	9.6764	3.4412	10.5659	12.1627	5.137	7.4692	4.0686	2.486	8.6908	7.6874	6.8339	4.4183	6.4341	0.729	6.7745	NA	NA	NA	NA	2.486	7.8023	NA	10.3719	8.9196	8.1213	11.2942	1.8599
TCGA-75-6212-01	3.1366	10.25	2.5461	1.7391	0.8314	3.1366	7.7453	6.2594	9.611	9.6395	7.2864	9.1349	2.0419	7.1104	9.9158	3.9098	4.9364	10.307	7.0353	8.9987	0.8314	9.1046	9.2594	5.5542	10.9999	11.8567	7.4433	6.7727	5.6013	4.3566	9.2831	6.7097	5.6243	3.833	10.7368	3.1366	8.2854	NA	NA	NA	NA	1.7391	7.0267	NA	10.9232	9.6038	7.3906	7.8707	0
TCGA-75-6214-01	2.4739	10.4644	2.3436	2.9973	0.9344	2.9973	6.2936	6.657	10.2783	9.0778	7.2004	10.4994	4.3315	5.5123	7.4786	2.3069	5.5502	11.4228	2.6236	7.3232	1.1472	3.3805	10.5411	5.8828	10.1971	10.6295	6.0038	6.5157	5.3283	3.2938	9.5697	8.612	6.5675	3.4623	7.5783	4.8398	8.4881	NA	NA	NA	NA	1.6443	7.5364	NA	11.6891	8.8442	7.3503	7.5006	0
TCGA-75-7025-01	3.9423	10.2941	4.345	3.5348	2.7384	5.934	10.0555	8.5539	9.7751	9.7949	10.3637	9.2489	2.7384	7.4035	9.4003	2.0092	7.5475	11.4124	7.4696	10.6723	3.9063	7.4849	10.2958	5.2504	11.4158	11.3527	8.7953	7.6758	6.6668	5.6487	10.2616	7.7763	5.916	4.6557	7.8696	5.4756	8.5826	NA	NA	NA	NA	2.3675	7.1996	NA	10.0054	9.7638	7.047	7.3709	0
TCGA-75-7027-01	2.9907	10.2634	3.3108	2.4176	2.3372	5.6334	9.5317	7.0076	10.5562	10.2655	7.0205	9.5043	1.2914	5.9153	7.5725	3.7495	5.136	10.9623	3.7495	9.9201	1.4526	5.1712	9.5778	4.005	10.3007	10.5647	6.1273	6.8644	4.5238	3.0423	8.9553	7.4959	11.2347	4.1054	5.0249	2.3372	8.6174	NA	NA	NA	NA	3.9787	6.2255	NA	9.8404	8.6859	6.9547	11.9705	0.659
TCGA-75-7030-01	4.8642	10.2137	4.0901	4.8116	1.0298	4.9149	9.5745	8.9043	10.2622	9.7152	10.0159	9.3671	0	6.2676	9.4955	3.5131	6.5974	11.4316	6.8786	10.7206	3.375	7.4932	10.0304	6.3061	10.6653	12.4966	6.9892	7.688	7.4932	5.5495	9.6643	7.1878	6.2078	4.0553	9.6864	5.7302	8.5182	NA	NA	NA	NA	2.3692	7.9775	NA	10.1739	9.7401	7.0009	10.797	0
TCGA-75-7031-01	3.092	10.0486	3.1333	2.4063	2.0792	5.6571	7.1263	9.3213	9.9055	9.697	11.0257	9.4883	0	4.1862	9.535	2.0792	3.5549	11.1908	5.1015	8.9562	2.8976	8.9437	8.7302	5.5286	9.5161	11.5455	4.4216	6.4785	3.092	3.9048	8.7555	8.9687	4.1862	5.0082	10.1747	1.6556	8.981	NA	NA	NA	NA	1.6556	7.4078	NA	10.1987	10.1585	6.1476	7.0346	0
TCGA-78-7143-01	3.3387	10.6166	2.9026	6.9467	0.5654	4.3358	7.2218	6.7614	10.3097	9.3733	5.7619	9.3806	0.5654	8.2918	9.3533	1.9557	3.5893	11.5976	5.5418	8.709	2.7566	6.0605	11.2127	8.1405	11.0446	10.501	4.9869	6.5035	7.563	4.0317	7.6169	7.8082	4.8007	2.411	9.3395	3.8516	7.5259	NA	NA	NA	NA	0.5654	7.7801	NA	11.6739	10.4285	6.6691	6.6277	0
TCGA-78-7145-01	1.4572	9.3349	1.4754	2.343	1.1136	3.7474	7.8868	5.1897	10.8761	9.1448	6.4736	8.7062	1.4572	10.7384	9.5017	3.7868	5.6404	11.5002	5.1897	9.6708	1.1136	5.4804	9.5201	6.0734	10.7535	12.8534	5.4991	5.943	3.4453	3.2823	6.5828	10.7729	5.6901	3.2823	6.2381	3.2823	8.5824	NA	NA	NA	NA	0	6.6923	NA	8.855	10.6078	6.9517	9.9877	0
TCGA-78-7146-01	3.2415	9.5815	2.1881	0.9964	1.3176	3.3858	6.0373	7.8162	11.1059	9.1565	3.1635	9.6258	0.5826	5.9587	11.0317	1.5801	3.517	11.7057	3.1635	7.9499	0.5826	3.1635	11.2017	5.6512	12.6555	11.2808	5.2218	3.9933	2.579	3.3155	7.117	8.784	5.4687	5.1015	4.5781	0	9.5174	NA	NA	NA	NA	0.5826	6.714	NA	8.1221	8.8194	7.1221	7.9206	0
TCGA-78-7147-01	3.8771	10.1418	2.9021	3.952	0	3.988	7.4326	8.2209	10.4347	9.8596	9.549	10.004	2.9357	6.7366	9.1356	2.0461	4.8072	11.4655	4.8469	8.3919	4.091	5.7914	10.5555	5.3816	10.7747	10.5179	4.4158	6.1584	7.2629	4.2477	5.7605	5.6966	7.3657	4.0231	8.2891	2.5097	6.9661	NA	NA	NA	NA	0	7.0789	NA	10.4203	10.3722	5.9367	6.5919	0
TCGA-78-7148-01	2.2395	9.9949	2.0944	2.5326	2.0672	7.5601	7.7467	8.8928	10.4579	9.7236	8.2023	9.0371	1.0451	4.786	10.2386	2.0672	4.786	10.7457	4.4422	9.7944	0.6152	6.6578	9.8277	5.9454	9.8235	10.5421	4.9929	8.4396	4.0835	5.3905	9.0588	7.7032	5.4962	7.0482	8.7682	2.9842	8.0369	NA	NA	NA	NA	2.2395	8.3389	NA	9.9405	9.8848	5.8422	7.9277	0
TCGA-78-7149-01	3.5207	10.3316	1.7052	4.2628	2.1072	5.5474	9.0221	6.702	10.2723	10.514	14.2399	9.3321	1.6806	4.9946	9.1038	3.8861	6.8949	11.2721	2.8208	8.8413	1.9096	6.6073	9.0098	7.9187	10.4449	9.6714	6.4341	5.6775	5.9069	5.3074	9.4798	7.7255	6.1049	3.7743	8.8274	4.2207	8.7519	NA	NA	NA	NA	0	8.7031	NA	9.2677	11.0848	5.5303	8.4962	0
TCGA-78-7150-01	1.4442	10.1676	3.2929	1.9518	1.7202	7.1276	8.3752	7.0977	10.7964	9.2479	4.3171	8.7923	1.1026	5.824	7.4017	3.3476	4.616	10.6418	3.7058	10.0915	6.3857	3.7679	9.2135	7.1098	10.6066	11.5931	5.67	4.8348	4.973	4.358	8.0462	7.6893	8.0337	4.0929	7.8341	1.1026	8.8472	NA	NA	NA	NA	3.1751	7.9255	NA	10.9381	8.8932	6.5625	11.5712	0
TCGA-78-7152-01	2.9068	9.9182	2.7524	3.4872	0	3.8999	8.8269	8.7102	10.1888	9.8194	11.504	9.3709	0	4.8965	9.9739	2.237	5.4803	10.6931	3.226	9.7037	0.9475	5.2177	10.0618	7.3934	10.8193	9.9924	4.7548	6.4488	4.0691	4.0691	9.2595	7.6282	4.2205	4.7548	9.6125	3.987	8.4286	NA	NA	NA	NA	2.9068	8.5937	NA	10.5279	10.7283	6.2163	8.444	0
TCGA-78-7153-01	4.2796	9.9053	2.6051	1.7892	1.1558	6.7112	7.4443	7.9462	9.7678	9.1983	7.8687	9.3848	0.6907	5.575	10.2038	2.7063	5.068	10.7896	4.4514	8.348	2.4056	6.6595	8.9486	7.7828	9.7514	10.4028	3.1672	5.5934	3.3521	3.5159	8.1688	8.3856	3.8589	2.9551	9.8449	3.8589	7.648	NA	NA	NA	NA	3.4363	8.5647	NA	10.2598	9.5164	5.8142	7.5568	0
TCGA-78-7154-01	2.3694	9.3388	2.0087	1.7576	2.6686	3.6219	7.2834	7.2889	11.1154	9.8355	3.6219	8.7569	1.4782	5.7703	7.6767	3.1275	4.2821	10.5645	5.4549	9.8671	1.7576	7.0826	10.2946	4.0425	9.9458	11.5859	3.1275	6.6837	4.9433	2.7977	7.0178	6.2816	5.5312	3.69	8.9696	2.6686	8.4653	NA	NA	NA	NA	2.5267	6.733	NA	10.4364	9.4325	6.9843	7.8089	0
TCGA-78-7155-01	1.9611	10.4863	2.6609	3.1862	0	5.0369	6.4274	7.6855	10.9199	8.9109	8.8952	8.5118	5.6984	2.161	5.9076	8.7821	5.0621	10.951	3.1862	8.26	5.0112	8.4	8.8969	2.8808	10.637	9.2645	7.0796	4.0553	10.6175	1.4521	10.5048	7.3795	9.9146	3.438	8.1672	1.9611	10.3763	NA	NA	NA	NA	0	9.0653	NA	11.1816	11.2442	7.8209	4.3699	0
TCGA-78-7156-01	4.9179	10.1994	2.6013	3.0811	0.6977	4.3855	6.0097	6.5778	9.9983	10.5748	12.7846	8.7693	0	3.9933	10.6126	0.6977	5.1878	11.5907	2.2422	7.6121	0.6977	7.0055	9.9681	7.532	10.0406	8.4091	4.976	5.8003	3.6081	3.8135	11.1953	7.0803	4.7613	2.039	12.7246	3.9933	8.8705	NA	NA	NA	NA	1.8022	7.5844	NA	10.2802	10.3222	7.2253	10.0432	0
TCGA-78-7158-01	4.0315	10.2135	2.7192	1.8031	0.5007	3.9944	5.9347	5.7015	9.8579	9.8803	6.8206	8.8876	0.8718	4.7624	8.0402	2.2432	4.1029	10.4094	6.4617	8.733	0	7.8944	10.4005	5.9248	12.0843	10.3449	5.4232	5.5816	3.0097	3.5593	11.1784	7.5038	5.1971	3.0097	5.0603	1.1666	8.602	NA	NA	NA	NA	1.4113	7.6149	NA	10.7552	9.6524	7.2717	7.8944	0
TCGA-78-7159-01	3.9378	10.2432	4.1198	2.28	0.6332	4.2196	8.9519	7.5781	10.7426	9.7665	13.1941	9.464	3.2117	7.4656	9.0793	3.3738	5.0425	10.8755	3.9378	9.7388	2.7026	8.2217	9.8627	4.3025	11.3736	10.5927	5.8239	6.1824	4.2617	7.3631	7.6746	9.1746	5.8517	5.5964	8.0129	2.1063	6.4237	NA	NA	NA	NA	3.3738	7.615	NA	9.6712	10.2432	6.9654	9.7314	0
TCGA-78-7160-01	2.7395	9.9267	3.9871	3.2019	0.7057	5.4353	8.3706	9.8597	10.6056	9.292	9.083	8.6475	1.1775	7.678	9.7274	2.5963	4.846	10.9399	5.0244	10.3082	1.5324	6.8869	9.6422	6.7833	11.0253	11.5203	5.3486	6.6446	5.208	5.8682	9.3504	7.4983	5.9734	3.7675	10.2221	4.8773	8.1221	NA	NA	NA	NA	2.0547	6.6078	NA	9.3377	10.1149	6.7414	9.5396	0
TCGA-78-7161-01	4.1321	9.9999	3.2195	3.3485	1.3043	5.6506	8.1287	6.8396	10.2096	10.2863	11.5685	9.069	4.1913	7.8052	9.9002	2.9966	5.1212	10.9171	5.7024	10.1238	5.483	9.9255	9.7013	6.1309	10.9169	10.0721	6.1534	4.5264	4.6371	7.8403	7.4001	8.5267	5.1808	4.6582	11.1218	2.2248	7.1205	NA	NA	NA	NA	3.1832	7.7692	NA	10.0025	10.2485	6.8489	9.4509	0
TCGA-78-7162-01	3.7485	9.7496	2.5775	4.0002	1.0688	4.1563	9.7386	8.6246	10.2289	9.694	11.6209	9.0015	0.4499	5.9135	10.9741	4.3239	6.4548	10.7974	4.9199	9.4119	1.5005	7.9434	9.6053	7.9541	10.8036	10.6693	5.6235	7.2765	6.4305	4.6938	9.5703	7.3168	6.0552	3.1779	9.3133	3.0562	8.3709	NA	NA	NA	NA	1.3008	7.6122	NA	10.451	10.6761	7.0992	8.4799	0
TCGA-78-7163-01	2.3529	9.2706	3.0083	0.7526	1.2446	1.9027	5.7928	7.6334	9.7659	9.4093	9.1136	9.8657	1.0194	7.575	9.6091	0.4248	3.4946	10.8691	5.247	6.2669	0.7526	5.8193	9.5116	1.7641	10.1033	10.0512	4.2329	5.1941	2.0291	4.4519	8.9027	6.9964	4.0362	1.6108	9.6097	1.0194	4.3344	NA	NA	NA	NA	1.7641	7.6133	NA	11.2586	10.0456	6.2987	3.3567	0
TCGA-78-7166-01	4.4268	10.1385	3.7334	2.9425	2.0429	6.7369	7.3433	6.8966	10.105	10.6266	7.8353	9.9022	0.5319	8.4716	10.1867	2.4485	4.9482	10.8008	5.3303	8.1182	2.6668	4.7944	8.9104	7.171	10.4677	11.1675	5.826	5.7202	4.3966	3.0238	8.7084	6.8693	6.9906	4.269	7.9385	0.9197	8.6147	NA	NA	NA	NA	2.0429	9.0086	NA	10.1734	8.7508	5.8596	6.6175	0
TCGA-78-7167-01	5.4817	10.4084	3.8429	2.5248	0.673	5.7442	8.4135	6.6561	10.1102	9.8523	15.3046	9.2082	0	4.4464	9.0171	0.673	4.4852	11.3729	3.1254	9.4314	0.3754	5.72	10.6448	4.9823	10.7058	9.7868	5.2647	5.0614	4.648	3.7529	10.9057	7.7579	4.5042	2.8561	9.4838	3.2658	7.7559	NA	NA	NA	NA	2.2819	8.0444	NA	10.4693	10.3964	7.1178	8.067	0
TCGA-78-7220-01	2.9433	10.3394	3.0716	3.1245	3.7392	9.1173	6.509	8.0585	11.0041	9.9755	3.1245	8.7422	0	5.769	7.2848	2.62	4.6841	10.6184	4.4662	9.3399	4.4323	4.9948	10.0019	4.5319	10.5654	9.5287	4.5947	8.9532	3.946	4.4323	8.1555	7.8165	7.6892	6.7558	7.7798	2.9433	7.3545	NA	NA	NA	NA	0	5.8356	NA	10.4358	9.7951	7.1184	7.4425	1.0211
TCGA-78-7535-01	3.1975	10.1575	2.1273	5.2732	2.4906	3.7483	7.2381	6.4312	9.2155	10.0117	5.1194	11.1092	1.2759	5.7536	9.4586	2.579	5.7631	10.9831	6.2611	7.6567	4.2303	7.3045	9.2796	5.9405	10.8517	10.4079	6.3455	8.8404	5.3755	2.0699	7.5971	8.2553	4.826	4.4099	8.8303	0.7747	8.5611	NA	NA	NA	NA	2.4906	8.9166	NA	12.1861	9.0695	5.2464	8.4482	0
TCGA-78-7536-01	2.9836	10.0756	2.4705	2.2746	2.2746	3.6159	6.8115	7.8977	9.7105	8.9929	11.9968	9.753	1.6075	4.647	8.0983	2.7836	4.5868	11.1818	6.7579	7.7391	0.8219	8.8594	10.4005	2.729	11.4198	10.9594	3.8126	5.1926	1.8315	7.6371	6.3776	8.9457	2.487	4.8138	8.3097	0.8219	6.6407	NA	NA	NA	NA	2.5514	7.5472	NA	12.2947	10.7948	7.1367	8.4556	0
TCGA-78-7537-01	3.7906	10.5015	3.5217	3.9322	1.946	4.4386	8.8544	7.898	9.8798	10.1981	13.2438	8.988	0	4.7943	10.5379	3.7906	6.7404	10.5684	3.202	9.0831	3.3097	6.8867	8.6709	8.0278	10.5664	11.3965	5.9202	7.7718	4.9522	4.8841	9.1571	7.3479	4.6377	3.2569	8.7919	3.145	7.3699	NA	NA	NA	NA	4.2622	8.9635	NA	10.0374	9.8842	6.3568	8.3514	0
TCGA-78-7539-01	2.9588	9.6361	2.996	1.4685	0.3725	3.4223	8.1826	9.4463	9.935	9.6004	5.5976	9.2894	0	5.7396	10.6794	2.3572	2.7847	11.2437	1.8683	9.7643	1.9802	7.2292	8.5167	3.5727	11.5976	9.5688	5.4105	7.2236	1.1231	3.1624	9.439	7.3091	4.2229	3.608	8.3534	2.4378	7.5994	NA	NA	NA	NA	2.3572	7.6927	NA	9.0109	10.8172	6.1338	5.3492	0
TCGA-78-7540-01	2.578	10.1925	2.355	3.2655	0.4129	2.6559	6.9917	6.4995	9.9555	10.3026	7.6403	9.5494	0.4129	4.7107	9.2204	0.7336	4.8332	10.93	4.8163	7.942	5.0793	5.969	9.907	8.8001	10.8303	9.5204	3.9308	8.4346	7.5916	2.2158	8.6391	7.9708	6.1749	2.4956	7.3725	3.4074	6.9459	NA	NA	NA	NA	1.7311	7.9302	NA	11.2338	10.0724	6.4889	7.1071	0
TCGA-78-7542-01	2.6551	9.8467	1.2912	3.3898	0	3.4646	4.7213	7.7211	11.141	9.5073	7.8661	10.2952	3.2275	5.9031	8.6562	1.8114	3.3509	11.3776	3.3509	5.0716	0.6395	4.9336	9.4295	4.3591	10.6354	11.9681	4.1022	5.4759	3.6035	2.0242	7.9285	7.2756	8.1809	4.193	4.88	5.2408	5.678	NA	NA	NA	NA	1.692	6.4957	NA	8.6572	6.1999	7.5077	4.3786	0
TCGA-78-7633-01	4.4223	10.0599	1.4984	3.1332	0.8982	4.2584	9.1977	4.9649	10.7897	9.7609	12.9901	8.9606	2.059	3.7106	11.4175	2.8746	6.2452	11.0406	1.1054	7.6267	0.6561	6.1722	9.6933	6.1664	11.382	8.9447	5.9005	4.8253	4.4416	3.0352	10.1761	6.661	5.4274	3.3523	12.2592	2.8746	9.1539	NA	NA	NA	NA	0	7.9543	NA	10.1843	11.0726	7.1534	10.1986	0
TCGA-78-8640-01	4.943	9.3937	3.1234	2.773	2.1703	4.0665	6.162	7.9667	10.6994	9.8655	7.8328	9.4319	4.7992	5.1468	8.773	1.4597	3.2858	9.3518	6.1383	8.2692	2.1703	5.1704	8.8333	6.2641	11.1259	10.2078	5.3668	5.261	4.0154	2.773	6.9891	7.187	4.4211	1.4597	4.7686	2.3461	9.2224	NA	NA	NA	NA	3.0004	7.3813	NA	9.1081	9.9334	6.6799	5.5929	0.6631
TCGA-78-8648-01	3.3459	10.1722	3.8609	5.2058	1.7189	6.7233	8.7972	10.1817	10.1305	9.9293	9.5893	10.1383	2.6662	7.1059	10.3549	2.02	4.8711	11.2582	5.6843	12.5578	2.8302	6.6484	9.5338	6.41	11.7772	12.742	7.5675	7.9349	6.5693	5.1756	9.8775	7.9076	6.8142	5.939	7.783	4.1543	9.0131	NA	NA	NA	NA	3.5478	8.0349	NA	9.9168	8.7595	7.032	13.4354	0
TCGA-78-8655-01	3.2068	10.1367	2.6292	5.2133	0	3.7725	6.7637	8.6665	9.9452	9.3148	7.3386	9.8875	1.536	6.7124	8.662	3.3923	4.5339	10.6411	6.3134	8.6138	1.821	6.5849	9.5278	5.3086	10.8216	9.5278	6.1685	6.8769	3.9004	2.6009	9.6213	7.4102	5.9642	2.6009	7.1649	2.8744	7.6655	NA	NA	NA	NA	1.1805	7.3386	NA	11.7012	9.9845	6.3019	8.3788	0
TCGA-78-8660-01	3.1015	9.8061	3.3462	6.3068	1.9696	3.7279	7.0149	9.2443	10.394	9.6197	6.6036	10.1268	3	8.4457	10.4267	2.1699	3.4484	10.0534	4.3808	8.8161	1.737	5.6097	9.477	7.0084	10.9616	12.1716	4.8579	7.3858	4.639	2.3457	7.9629	6.6958	5.6605	2.7725	8.3586	0.6629	8.6141	NA	NA	NA	NA	2.6438	8.3663	NA	9.4192	8.88	6.3692	6.5051	0
TCGA-78-8662-01	5.5646	8.8086	2.1272	1.2164	0.7327	4.7447	7.1957	6.6092	10.0703	10.2959	4.4274	9.4414	0.7327	6.112	6.539	1.2164	4.7087	11.27	3.8315	8.7072	4.5547	3.3597	10.0307	7.0735	10.9026	8.931	6.4435	4.0199	6.9163	1.5779	5.5646	7.5919	9.2271	2.4938	6.7665	2.3135	10.3612	NA	NA	NA	NA	0	8.9562	NA	10.5444	12.3956	5.119	5.119	0
TCGA-80-5607-01	2.7432	9.8765	1.8199	5.8969	0	5.2943	7.5369	9.412	9.9074	9.75	6.6938	9.5151	2.5563	6.7603	9.8008	2.0891	3.5333	11.3007	6.7494	10.1121	2.5563	6.1326	10.1374	5.2017	10.8105	11.1662	5.5412	8.0523	5.7948	5.2641	9.6915	8.3363	6.198	3.4281	12.8004	4.4696	7.5557	NA	NA	NA	NA	4.2404	8.1381	NA	9.9086	8.9247	6.9239	8.1873	0
TCGA-80-5608-01	2.8133	9.9709	3.3256	2.3939	1.94	4.9277	8.8474	7.9449	9.7397	9.7481	12.9415	9.6342	1.6452	6.1252	10.2861	2.1847	3.8906	10.6976	3.2497	8.423	4.2274	9.1135	9.656	7.2587	10.8204	11.4288	4.4776	5.3477	4.5228	8.0853	7.6588	8.0452	5.4448	4.6505	12.2803	3.0167	7.2419	NA	NA	NA	NA	3.1378	7.9798	NA	10.4191	9.5964	6.6379	7.3742	0
TCGA-80-5611-01	2.4487	9.3538	2.7554	2.7168	0.6391	2.589	5.261	7.0922	11.0512	9.2807	6.1545	9.8335	3.389	7.2379	9.1338	0.6391	7.4132	11.4029	5.5963	7.6317	2.2933	2.1192	9.4604	4.2355	11.8704	11.3062	4.0538	5.5283	1.9211	4.4713	6.374	6.7477	5.1522	4.1014	8.2304	0	9.1537	NA	NA	NA	NA	1.0805	8.1249	NA	9.3489	9.8202	7.2218	6.7992	0
TCGA-83-5908-01	3.5717	10.0094	3.1006	2.5562	0.46	4.6884	7.705	10.6927	10.4748	9.6642	4.1312	9.8928	4.7898	6.7996	9.2151	3.4775	5.3639	10.274	3.5717	8.8238	2.3592	4.8846	9.4586	3.2686	11.5563	11.779	4.6458	7.2617	3.0892	3.4775	8.3278	7.4376	7.6084	5.2259	7.7735	5.5831	8.5187	NA	NA	NA	NA	3.4281	7.8388	NA	9.41	8.8202	7.9914	9.2269	0
TCGA-86-6562-01	1.8797	10.8349	2.7002	5.5074	0.6192	3.9007	9.6069	6.1432	10.1949	8.8465	10.7972	9.4565	2.4027	7.2237	9.405	2.8937	5.3071	11.6444	7.1219	10.2588	2.7857	8.4575	10.2384	4.797	11.6639	13.1635	4.5553	6.1541	4.0482	3.4833	7.7967	7.3711	6.3374	3.7932	7.2695	2.8937	7.4395	NA	NA	NA	NA	1.6526	7.7544	NA	11.2604	9.7962	6.8067	10.8885	0
TCGA-86-6851-01	3.3784	11.0209	3.586	3.0216	0.891	4.388	7.3593	9.8722	10.4117	10.2761	5.9263	10.4246	1.2774	6.8869	9.328	1.2774	3.8749	10.6023	3.4553	9.9977	0.891	4.4644	10.3738	4.6062	12.1605	12.0971	5.7	8.1846	2.6807	4.5192	7.9687	7.0035	5.7235	5.5414	9.4761	2.0472	7.7127	NA	NA	NA	NA	3.2547	6.7561	NA	12.6617	9.6867	7.588	8.309	0.6504
TCGA-86-7701-01	5.0273	9.9611	4.7445	3.9775	0	5.5975	7.6972	9.3304	10.1239	9.6975	6.8027	8.5016	5.3215	7.0407	7.8434	2.3827	5.8555	10.9412	3.6543	10.5573	1.6358	9.6975	9.7811	4.8277	11.5941	11.052	5.0732	7.173	3.3901	6.8297	9.2751	8.7228	6.484	5.2027	7.2549	4.3938	7.6143	NA	NA	NA	NA	3.0663	6.2242	NA	9.7265	10.0542	7.1302	10.0311	0
TCGA-86-7711-01	2.18	9.1876	2.4655	3.063	1.6135	4.1277	7.5626	7.9031	11.5035	9.5903	4.4718	9.055	1.3054	8.3153	9.1737	2.7206	4.0529	11.6209	3.297	8.9169	0.3722	3.8021	9.4358	2.3562	13.1135	10.2084	5.8307	4.5999	3.297	4.5822	7.933	8.0091	6.9815	3.8322	3.4983	0.3722	8.5498	NA	NA	NA	NA	3.6412	5.9385	NA	9.0646	8.5667	7.1994	10.81	0.3722
TCGA-86-7713-01	4.9901	9.305	2.244	1.2886	0	3.9476	9.324	5.5525	10.8873	9.8678	14.5918	8.45	0.5666	5.7588	8.0343	1.7676	3.7295	11.4666	2.9953	8.4026	0.5666	7.6273	9.751	4.5314	11.2651	11.6972	5.3716	5.9838	3.8059	9.0624	8.6324	6.8363	4.3896	4.4543	5.9673	1.1391	7.8436	NA	NA	NA	NA	1.2886	7.8616	NA	10.8165	10.5477	7.7436	7.7708	0
TCGA-86-7714-01	3.0907	10.3545	3.1065	2.731	0.9559	4.8205	7.3457	6.4507	10.0654	9.4145	10.0654	8.4844	0	7.6252	9.8706	0	3.618	11.5319	7.3948	10.3136	0	7.3373	11.1053	5.083	11.2092	10.1394	4.8677	6.321	7.9661	3.0907	10.0112	7.4959	4.6145	3.0907	10.3242	3.618	7.4579	NA	NA	NA	NA	0	7.562	NA	11.9391	10.0979	7.3622	7.2509	0
TCGA-86-7953-01	4.6903	9.7159	3.2294	6.9599	1.1255	4.3153	7.3583	7.8545	10.3639	9.3782	10.3388	10.4726	1.4713	7.256	10.8722	3.4262	5.1283	10.3971	7.6233	9.4023	3.7129	6.7777	9.2965	5.1525	10.6275	11.5639	5.343	5.7198	3.0162	6.6688	9.0308	9.0053	5.7985	3.8073	7.3321	1.3087	7.9403	NA	NA	NA	NA	7.8096	8.4738	NA	11.53	10.9867	7.7336	9.5375	0
TCGA-86-7954-01	2.8919	9.7513	3.4318	7.2216	1.5227	3.8726	7.4595	8.5377	10.9498	9.1286	11.3456	10.2137	1.2253	7.6251	10.0522	3.7344	5.1934	10.7641	5.6886	9.158	2.8389	8.6601	9.2723	4.7809	11.2975	11.5754	4.222	6.5809	3.2973	3.7631	8.8578	8.1132	4.4859	6.4053	6.8011	1.8781	7.7068	NA	NA	NA	NA	4.6018	6.5929	NA	10.6812	9.4914	7.0747	8.8545	0
TCGA-86-7955-01	2.873	9.9725	3.1564	1.6363	0.6803	5.4619	6.5372	6.6057	10.6041	9.7649	4.4846	10.1475	4.4651	2.9311	6.0326	2.1089	3.1427	11.2951	0.9288	9.8503	0.9288	3.2833	9.7115	5.452	10.4399	9.7141	3.3699	6.654	1.4892	4.813	4.9876	7.306	3.6377	2.873	6.0058	1.7697	9.4865	NA	NA	NA	NA	2.1089	8.629	NA	10.589	9.6636	6.8476	7.4889	0
TCGA-86-8054-01	3.2718	9.6158	3.009	4.8061	1.2216	7.8167	8.2049	6.391	10.7795	10.0701	10.7243	9.3504	2.8062	5.84	8.2825	0.7365	7.8017	10.4671	5.2466	9.4663	1.2216	8.8483	10.4999	5.6426	12.622	10.4319	4.8895	5.8231	5.3795	7.4333	9.1089	9.2655	11.1421	6.0576	7.4581	1.5841	8.2592	NA	NA	NA	NA	1.999	8.2639	NA	8.0006	10.2303	7.5481	8.5249	0
TCGA-86-8055-01	2.0001	9.7431	2.4335	4.6927	2.7164	4.1117	9.9492	7.0368	10.9503	9.3762	10.4482	9.1683	1.6522	7.4759	8.3118	3.7928	5.6887	11.5579	5.4408	10.7888	4.0383	6.8617	10.3316	4.9544	11.084	11.8885	6.3502	5.0877	5.7359	6.2235	8.0477	7.9511	8.1815	4.5416	8.2902	3.5504	8.7541	NA	NA	NA	NA	2.0001	7.7674	NA	10.4991	9.7935	7.263	12.2407	0
TCGA-86-8056-01	3.108	10.4874	3.747	4.7353	0.7595	5.0539	7.4187	7.1603	10.3809	9.2779	6.4416	8.9941	0.4291	6.7694	10.3556	1.7761	4.5126	11.2889	3.3721	9.871	1.4501	5.2894	10.7898	8.217	11.6666	10.8624	4.861	11.3504	7.7372	4.9117	10.2264	7.9881	4.9117	3.9907	8.5183	2.0419	7.6227	NA	NA	NA	NA	1.0281	7.7604	NA	10.9625	10.9665	8.0116	6.7785	0
TCGA-86-8073-01	2.9127	10.9566	3.3423	4.2117	0.7548	5.3408	7.6289	7.4015	10.5755	9.6197	8.1244	8.5781	0.7548	5.7983	10.1782	2.0333	4.5016	11.4241	5.8335	10.8755	4.9814	5.7622	10.986	5.3285	10.4528	11.5131	6.1451	6.131	6.6186	5.3408	9.2082	7.8384	4.7054	3.7413	9.4286	3.0387	8.7934	NA	NA	NA	NA	1.4428	7.6998	NA	11.9726	11.0931	7.4219	7.8705	0
TCGA-86-8074-01	2.0761	10.2536	2.5458	3.7935	1.8081	3.866	7.6184	7.3542	10.7776	9.0796	10.0287	9.6652	2.4029	9.4863	10.1928	3.2048	5.2543	11.1612	3.3125	10.1733	4.6612	7.4309	10.153	3.5511	12.0524	11.6903	5.408	4.9044	4.064	7.293	7.9767	7.0305	7.6674	6.3281	7.6392	2.9617	8.4237	NA	NA	NA	NA	1.4787	7.7148	NA	11.0909	9.8458	7.3255	11.7014	0
TCGA-86-8075-01	2.3218	10.7013	3.4514	2.9738	2.0505	4.7849	9.4323	5.7042	10.7761	9.3272	7.0014	9.4718	2.55	6.6082	8.8811	3.4962	4.9803	11.1405	5.7736	10.7857	6.8489	7.3256	9.8451	5.4639	10.8612	11.5929	6.4985	5.1981	6.8981	6.003	9.3278	8.1575	7.8728	5.0933	8.8439	3.7003	8.1818	NA	NA	NA	NA	2.1467	8.232	NA	12.0987	10.4681	7.1654	11.818	0
TCGA-86-8076-01	2.931	10.1409	3.747	3.0029	0.8316	4.3568	8.4965	10.0969	10.2381	9.8235	10.2085	9.6077	2.7754	7.8948	10.2391	1.7393	5.3898	11.0383	3.7097	10.2635	4.4369	6.5329	9.7372	6.9876	11.1402	11.2915	6.4258	7.3466	5.8654	5.9128	10.0912	7.9018	6.113	4.2426	8.9172	3.477	8.3662	NA	NA	NA	NA	3.666	8.3053	NA	10.5842	9.658	7.1025	8.5105	0
TCGA-86-8278-01	3.0461	10.2259	2.8185	4.372	2.4351	4.3899	8.2435	6.7491	10.0901	9.4101	9.658	9.8787	0.6027	8.8941	11.3194	4.1994	5.8132	10.7637	7.7354	8.9987	2.6882	9.2424	9.5623	7.6762	11.8395	11.7653	6.0518	7.9905	6.5439	5.3087	9.0161	7.9335	6.7456	4.2978	8.5744	3.0001	7.0718	NA	NA	NA	NA	4.4932	8.3459	NA	10.8704	9.5589	7.9993	10.3941	0
TCGA-86-8279-01	3.8997	9.7571	2.5514	3.43	2.8524	4.0621	8.9063	5.2605	10.1325	9.9418	8.1191	10.0118	1.7529	5.506	8.0943	3.0199	4.4225	11.9887	3.2167	9.4002	1.1278	5.2037	9.9599	5.005	11.5644	12.1732	7.0855	3.5805	4.231	3.5072	6.9675	7.3754	5.5154	2.663	7.2405	2.663	8.0254	NA	NA	NA	NA	1.8745	8.0498	NA	11.3356	10.4532	7.3362	11.3887	0
TCGA-86-8280-01	3.4826	9.9583	3.2543	3.1695	1.4944	4.8208	9.1267	8.2895	9.8584	10.0983	9.122	9.4853	1.2951	7.1721	8.5621	2.7689	5.2509	10.9355	4.6008	10.8009	1.2951	7.6764	10.0151	5.1511	11.7135	11.6698	6.2107	7.8659	6.6262	4.9107	8.748	7.8179	5.6668	4.4166	8.1761	3.9913	8.9017	NA	NA	NA	NA	2.6062	8.0434	NA	10.6194	10.0805	7.2327	9.39	0
TCGA-86-8281-01	2.929	9.5113	2.7456	2.7906	0	4.2294	9.0141	6.7157	9.6123	10.0306	11.7247	8.9515	1.2587	6.278	10.7406	2.929	5.8255	10.8963	3.3787	9.1635	1.2587	5.9115	9.6964	6.627	11.2324	10.4189	4.2559	6.378	4.4057	6.6168	8.8861	6.9773	5.4989	3.1713	9.8877	2.7161	8.0887	NA	NA	NA	NA	1.6272	7.8657	NA	10.7613	10.695	6.9892	10.2699	0
TCGA-86-8358-01	3.1631	10.7978	4.0728	6.8872	4.1891	5.1757	8.2066	7.8811	11.0052	9.6665	4.7114	9.9739	7.1723	4.5574	6.9191	9.4207	6.9504	9.8109	4.7114	8.2575	2.1096	5.9849	10.3347	6.8378	11.0149	11.6707	8.9002	6.0869	7.9132	6.3203	9.5034	8.3127	7.0184	4.385	7.8146	4.0802	8.3803	NA	NA	NA	NA	6.9112	8.2418	NA	8.5507	10.5201	8.2946	8.6612	0
TCGA-86-8359-01	2.8228	9.5798	2.7068	3.6488	0.6848	3.7171	8.2772	10.5685	10.0646	9.5602	12.2069	10.4601	0.6848	8.3649	9.1385	4.9146	5.9198	10.1294	3.5018	8.7253	3.8446	6.8558	10.1557	6.5539	11.3392	10.5886	5.403	7.318	2.2157	3.5772	7.0133	8.412	4.9146	4.3099	9.6053	2.9417	7.8647	NA	NA	NA	NA	4.6611	7.9628	NA	10.9718	9.0651	6.8633	8.4476	0
TCGA-86-8585-01	3.7149	9.9644	3.6172	3.4496	1.6806	4.9437	7.6796	9.2124	10.3949	10.016	6.3292	9.5483	2.7036	9.9191	9.7722	2.436	2.9292	10.2031	3.9389	9.4607	2.1072	4.7797	9.2856	7.3691	11.4038	11.9311	5.6301	6.7545	3.8312	2.436	8.7883	7.7699	10.0298	3.4496	6.0216	3.5883	8.5587	NA	NA	NA	NA	2.7036	8.7556	NA	8.4445	9.0143	5.6301	7.3787	1.0723
TCGA-86-8668-01	3.0773	10.0085	1.7447	3.5131	0	5.1687	7.9928	7.383	10.6071	9.7173	10.2275	9.1364	0.8024	7.6733	9.5908	3.92	6.3462	10.4791	7.4211	10.9804	1.9914	6.2507	10.4948	7.76	11.4887	11.7836	6.7063	7.1075	5.7302	4.5889	9.581	7.2832	5.3897	3.6898	8.566	3.9892	8.546	NA	NA	NA	NA	0	8.2992	NA	10.3714	10.0875	7.6838	10.4701	0
TCGA-86-8669-01	2.7379	10.0066	3.4209	2.2572	0.705	4.315	7.8517	7.7624	9.7948	9.9323	10.4162	9.8578	0.705	6.0284	9.6393	3.296	5.9124	10.8343	5.6114	9.142	1.1765	9.568	10.1773	4.2206	10.4015	9.8161	4.011	6.1357	4.315	4.2685	9.41	8.5711	4.8756	3.5499	10.2114	2.0533	7.9506	NA	NA	NA	NA	3.7658	5.5351	NA	9.0795	9.8831	6.9454	7.4348	1.8158
TCGA-86-8671-01	3.8852	10.4005	2.9665	4.0382	1.9089	5.3264	9.3323	10.2771	9.8671	10.1797	6.7755	10.5442	1.68	7.9012	11.2826	2.1064	5.7669	10.5841	5.906	10.5934	2.5752	7.732	9.2088	6.6857	11.0251	11.027	6.9971	8.7135	5.8241	5.3655	9.2589	7.7834	8.5343	5.3846	7.4658	3.374	8.9327	NA	NA	NA	NA	4.1319	8.0284	NA	11.25	9.0692	7.0639	9.8722	0
TCGA-86-8672-01	2.5487	9.2316	2.5741	4.1401	0.7596	4.3009	8.7871	9.4884	10.4254	10.0824	11.2134	10.1277	1.2546	7.7813	10.9172	3.3232	3.8934	11.5638	4.3009	9.5241	1.2546	4.6184	9.4185	7.0667	10.927	10.1025	5.6695	8.0425	2.9873	2.3668	7.1605	7.8906	7.2811	4.0823	6.7878	0.7596	8.9736	NA	NA	NA	NA	3.2197	8.679	NA	9.9969	9.034	5.0391	10.5817	1.6225
TCGA-86-8673-01	4.6124	10.0105	2.2002	7.6843	0.6658	3.7973	8.9057	8.5033	9.7836	10.1369	1.7424	9.6687	4.5415	10.1384	12.1063	2.509	8.0007	11.3869	3.7973	7.7721	6.4848	4.4669	8.4341	4.9772	10.7663	11.3777	7.8439	6.4658	3.6021	5.8842	8.6788	6.1926	6.2493	4.0735	8.249	2.7793	7.3267	NA	NA	NA	NA	2.7793	8.9644	NA	8.4511	8.824	5.6515	9.3923	0
TCGA-86-8674-01	2.7271	10.0298	2.9813	2.8446	0	4.0652	6.782	5.689	9.6535	10.2948	12.1782	9.8412	0	4.6211	12.1349	3.0544	5.4687	10.7543	2.9533	6.0242	1.0869	4.8632	9.5339	5.8663	10.534	10.7762	4.2891	4.1128	2.4586	3.8	7.7455	7.1102	5.0705	2.9533	7.1733	1.0869	7.5603	NA	NA	NA	NA	3.0544	8.8794	NA	10.3874	9.3963	5.118	8.0631	0
TCGA-86-A456-01	4.1343	9.9869	3.4203	3.5418	1.4722	5.3858	8.0292	8.0095	10.2974	9.7597	7.2685	8.8491	1.4722	6.4291	8.7113	2.1855	4.3998	12.6943	4.3588	9.4367	2.7896	4.906	9.8204	9.9649	11.0975	11.1397	7.4107	8.9405	4.3588	2.1855	8.6102	7.0733	5.4457	4.1821	7.8448	3.7464	9.3942	NA	NA	NA	NA	1.9845	6.3476	NA	9.5017	10.7164	6.3371	7.5124	0
TCGA-86-A4D0-01	4.2938	9.5618	2.2636	3.8574	0	6.8687	7.5335	7.2501	10.4106	9.2507	5.6532	9.5093	1.7341	7.8186	6.749	2.8175	5.6126	10.7695	3.9901	7.9411	3.4292	8.0641	10.4875	3.5488	9.9945	10.1556	5.4222	5.2209	2.9964	2.0899	8.3925	8.6894	3.7617	5.3745	9.2184	1.5167	8.6681	NA	NA	NA	NA	1.7341	7.6248	NA	9.9892	9.1337	6.8101	8.3437	0
TCGA-86-A4JF-01	3.4838	9.6622	3.1104	4.9801	1.2196	4.0446	8.7051	8.1811	10.1829	9.5136	5.6099	9.7576	1.8709	10.159	10.81	0.529	4.5049	11.5029	4.1918	7.6589	0	7.9857	9.2746	6.335	11.3161	11.939	5.1517	10.5672	3.6457	1.4708	7.3998	6.9193	5.0201	4.3568	8.8156	1.8709	7.5975	NA	NA	NA	NA	3.6959	8.1544	NA	9.3723	10.2806	5.9775	7.3769	0
TCGA-86-A4P7-01	4.4194	10.2713	4.2395	7.1678	1.2769	5.7457	8.7317	9.0276	10.5194	9.6949	6.4872	10.7626	3.2538	8.877	9.5984	4.482	6.0338	10.1373	5.8912	9.6682	4.0578	6.6996	9.8167	7.9216	11.4252	11.5682	6.7062	8.0039	6.2197	3.929	8.8357	7.8844	6.1731	4.3201	7.4363	4.8574	7.7637	NA	NA	NA	NA	2.7426	8.146	NA	10.0689	10.0097	6.5973	8.4961	0.5601
TCGA-86-A4P8-01	3.8296	10.6867	5.0672	5.118	0.9348	6.0875	8.7975	9.6005	10.0471	10.2642	3.8752	10.247	1.4973	7.4102	9.9738	4.0441	6.4302	11.1703	5.6634	9.4058	1.2433	7.0273	9.4932	9.5851	11.4865	11.8421	5.7268	8.3077	7.6119	5.4986	10.2939	8.009	5.6891	2.9703	8.8708	4.8251	8.8695	NA	NA	NA	NA	1.2433	8.0293	NA	11.1617	9.7207	6.7069	6.3356	0
TCGA-91-6828-01	1.8177	9.9611	4.0375	3.1003	0.8811	4.3477	7.1281	8.9467	10.4451	9.4522	9.7418	9.2336	0	7.986	9.5462	2.785	4.2232	10.4495	2.785	10.118	1.8177	7.7469	10.7537	5.184	10.9408	10.6992	4.6674	6.6844	4.0869	4.6674	8.3632	8.4491	6.164	5.5377	10.1748	2.5971	7.7637	NA	NA	NA	NA	1.8177	7.1107	NA	10.7481	10.7296	7.4532	7.8505	0
TCGA-91-6829-01	2.7396	9.9776	3.9462	2.359	0.6006	5.5844	8.7875	7.7464	10.6055	9.2809	12.2847	9.4449	1.6159	8.6699	9.9394	2.4973	4.8259	11.692	3.6274	11.4855	2.7396	7.3127	9.956	4.8259	11.4366	13.6613	6.1645	5.2738	8.0711	5.928	10.0664	7.3359	6.3765	5.1109	7.5967	1.8405	9.3419	NA	NA	NA	NA	2.0348	7.8977	NA	11.0588	10.3505	7.1544	13.8325	0
TCGA-91-6830-01	2.9812	10.4025	3.7588	4.6296	2.0233	5.21	9.5082	8.8622	10.8735	9.7301	5.7515	9.3082	2.4848	7.5065	9.5021	2.834	6.4527	11.5817	5.3248	10.2913	3.4544	6.6745	9.598	8.4146	11.1931	10.7691	6.4653	7.2402	7.1419	6.1127	8.7891	7.9923	7.1182	3.5519	6.4527	4.5843	8.5298	NA	NA	NA	NA	3.3498	6.8088	NA	10.4562	10.592	7.086	8.125	0
TCGA-91-6831-01	3.4637	9.541	2.7146	2.6786	2.2806	3.5613	9.2543	6.8579	10.441	9.4064	12.9739	9.0698	4.287	7.2357	8.7171	2.9902	5.9354	10.8855	4.343	8.7818	0.8252	9.532	9.8721	3.5613	11.05	10.416	4.9941	6.2886	4.3968	7.5107	7.7519	7.1599	7.3697	5.1899	6.3307	2.031	7.8273	NA	NA	NA	NA	0	7.9938	NA	9.3899	9.5455	7.5289	11.8716	0
TCGA-91-6835-01	2.7801	10.1943	3.5869	5.2315	0.5375	4.9447	8.4733	10.3606	10.8858	9.3597	6.7669	9.8717	4.0705	8.9177	9.2823	3.3261	5.1964	10.6581	5.9424	10.7419	2.682	7.8477	10.0457	5.3952	11.7219	11.8345	5.8094	9.4444	6.2209	6.7669	9.6473	7.4719	8.2961	4.6133	8.0306	3.2597	8.2982	NA	NA	NA	NA	2.5768	7.3927	NA	10.4573	10.6123	7.5881	8.1478	0
TCGA-91-6836-01	4.382	9.7801	1.2189	5.146	1.467	4.039	7.585	7.7654	11.1165	9.2676	8.0654	9.2437	1.467	12.8343	7.7179	2.3132	4.039	11.3521	5.1095	7.296	2.6538	4.527	10.2186	3.1603	12.6616	12.5622	3.6403	5.3779	2.3132	4.8252	7.4712	7.6402	5.25	3.918	4.891	2.1792	8.5184	NA	NA	NA	NA	3.9998	6.8705	NA	6.6726	8.3724	7.5616	8.039	0
TCGA-91-6840-01	3.883	9.9774	3.8133	4.1546	0	4.9448	7.9838	8.9322	10.4024	9.4903	12.7745	9.6648	5.2645	4.2152	6.9721	3.1112	6.0432	10.7844	5.6629	8.9722	3.5481	10.2968	9.9374	7.6191	10.4008	9.9947	8.4862	5.7268	7.0068	4.3831	7.2361	7.5561	10.4378	4.5803	7.0573	3.883	8.8461	NA	NA	NA	NA	4.485	6.6704	NA	11.2404	11.6137	7.09	7.9215	0
TCGA-91-6847-01	3.539	11.1221	3.4822	0.7531	1.0201	4.7573	6.8122	7.4937	10.6862	8.6957	13.7763	9.6638	5.803	1.9037	4.1251	2.9734	8.0056	11.7119	4.9929	9.6638	0	5.4875	10.9297	1.6117	9.4925	10.4472	2.9091	3.976	5.2742	5.1263	10.0134	9.6286	8.6717	4.9294	7.3496	2.771	7.4744	NA	NA	NA	NA	2.5355	8.4178	NA	10.0912	9.2223	7.4378	5.4765	0
TCGA-91-6848-01	2.5909	10.2241	2.1675	5.0367	2.121	5.1085	8.6665	9.1729	10.9371	9.2182	7.6641	9.75	5.1085	5.9378	9.2543	2.9448	6.1398	10.5829	2.121	10.0953	3.3522	6.8547	9.175	3.848	12.655	11.831	6.1903	5.6794	5.073	5.8774	9.4045	7.2051	8.3669	5.3349	5.9573	4.3991	8.9319	NA	NA	NA	NA	3.4659	7.5136	NA	9.4741	9.5678	7.7339	10.8651	0
TCGA-91-6849-01	3.5997	9.9	0	2.4461	2.1167	4.2325	8.2245	8.4011	10.1421	9.8188	14.0391	8.9015	2.4461	5.3195	11.0769	0	3.5997	11.1493	5.7051	9.7327	3.1353	6.1055	9.3701	5.2787	11.5991	11.0791	5.1031	6.796	4.3938	7.0472	10.0407	7.0593	4.6064	5.0556	12.289	3.3073	7.692	NA	NA	NA	NA	3.1353	8.0599	NA	9.6513	9.8865	6.1737	7.1749	0
TCGA-91-7771-01	6.035	10.2471	4.7451	2.8651	1.4406	6.9052	8.1197	9.5143	10.2016	9.8998	9.8657	9.1909	0	6.2668	10.0078	3.3424	4.431	11.0927	4.1813	11.4002	4.7701	7.0176	9.7002	7.0176	10.8912	10.8319	5.1175	7.6428	5.5978	5.648	8.7563	9.1421	7.8027	4.3923	11.2225	4.5763	8.5386	NA	NA	NA	NA	3.4964	7.2894	NA	10.4991	10.6525	6.5914	7.1512	0
TCGA-91-8496-01	3.974	9.6787	1.4183	1.3498	0	5.5921	7.2108	7.7095	9.7375	9.7124	4.6442	8.7326	0	5.4201	8.5509	1.3498	5.0672	9.8446	4.2917	8.3464	3.1283	6.5887	10.9028	7.9133	11.4638	10.5805	6.4928	8.2135	8.0418	3.8243	8.7141	7.4013	4.2917	1.7326	8.7663	6.9285	8.8143	NA	NA	NA	NA	0	7.5695	NA	10.6377	10.8236	7.8075	6.9467	0
TCGA-91-8497-01	3.3599	10.4604	3.6603	5.005	3.5349	7.3735	9.725	7.636	9.7306	9.8409	12.5102	9.7901	0.7328	7.2218	9.8461	2.494	5.7886	10.5662	6.6856	10.2117	2.6543	6.9086	9.6414	8.7028	11.027	10.6363	6.81	8.2329	5.9206	5.8228	9.8729	7.5055	4.336	4.7089	8.3429	3.6909	7.9574	NA	NA	NA	NA	2.3137	8.1035	NA	10.368	9.9356	6.9478	7.8331	0
TCGA-91-8499-01	3.2127	9.536	2.563	5.2337	2.9066	4.1327	10.4147	7.8468	10.7975	9.3448	3.979	10.7645	3.5402	4.1805	9.4521	5.4827	3.9239	9.9961	6.925	7.887	0.6698	6.9665	11.2142	3.3018	10.1792	11.3477	6.681	7.8942	8.0725	6.4373	9.0903	9.4387	6.5232	4.1327	8.7379	5.5388	8.8712	NA	NA	NA	NA	1.7497	7.8725	NA	8.9765	11.2063	8.6557	7.3528	0
TCGA-91-A4BC-01	4.8286	10.7702	4.4785	4.1676	2.0921	6.0217	9.746	11.6524	10.243	10.3377	11.1016	10.6517	2.7813	7.4642	11.3935	3.0321	6.6185	10.8738	6.4128	9.5676	4.1676	5.5042	8.8614	5.2309	11.0995	11.0151	6.8069	8.3403	4.3633	3.9411	8.7629	7.7134	6.7642	6.738	4.8614	0.7248	7.8047	NA	NA	NA	NA	5.7515	8.0483	NA	10.399	8.9743	6.6657	10.9157	0
TCGA-91-A4BD-01	4.3425	9.8382	1.5064	5.2073	2.4285	4.3425	7.5253	6.7543	9.6416	9.8533	5.2742	9.0655	1.4612	5.6716	11.1265	0	5.025	10.3001	7.7767	6.8669	3.7305	7.3734	9.3764	7.1333	10.9676	10.8526	7.2122	7.1864	5.9006	2.1721	8.5385	6.7425	5.458	1.86	10.2015	3.6319	7.8053	NA	NA	NA	NA	0.9082	8.5317	NA	12.9088	9.7862	3.4119	3.9095	0
TCGA-93-7347-01	4.0479	10.1783	3.4872	4.3246	1.3528	4.2081	9.3204	10.0839	9.9717	9.2777	7.7486	9.7727	1.736	8.141	11.3077	3.1951	5.6312	10.8906	2.2884	10.7738	2.0384	5.9541	9.6657	8.1568	11.1852	12.4701	6.9739	9.6072	5.1048	5.3305	9.1796	7.5204	5.0381	4.9682	7.8517	4.1141	8.6382	NA	NA	NA	NA	1.3528	7.8947	NA	11.3497	9.383	6.8914	9.2929	0
TCGA-93-7348-01	2.7958	10.49	3.9285	5.853	1.5759	4.5518	8.5777	7.8299	10.1907	9.2225	10.4946	9.24	2.3111	8.2704	10.3583	3.688	6.8321	11.1554	7.7303	9.9945	4.3794	8.1072	9.8419	7.4323	11.6752	11.3671	5.4353	6.4515	4.4245	7.2313	9.3017	8.8558	6.8733	5.2722	8.5088	4.0747	7.9884	NA	NA	NA	NA	4.0747	8.2549	NA	11.6537	10.6015	6.8652	10.7016	0
TCGA-93-8067-01	3.2111	9.7521	2.4263	3.8179	0	5.3532	7.3619	6.2837	10.3911	9.3358	13.3971	9.7776	1.582	5.2273	7.9153	2.3985	4.9231	11.6301	3.7584	8.1197	3.0217	5.125	10.2	6.968	10.2283	12.9745	5.0649	6.9213	4.5893	3.8467	9.314	7.1755	6.6082	3.5636	10.7238	3.4554	8.2577	NA	NA	NA	NA	2.6152	8.2948	NA	10.6081	8.5992	7.9016	9.2977	0.3615
TCGA-93-A4JN-01	4.8913	10.4055	4.2044	7.4593	1.9669	5.3831	8.748	6.6957	9.9437	9.561	12.83	9.7505	6.1879	5.8145	9.2356	2.582	5.0077	11.2704	5.2157	10.8223	5.2476	6.0133	9.7691	7.7624	10.8788	10.4992	6.8801	6.9399	8.6968	3.2822	8.3653	7.8892	7.6741	5.3094	8.4345	3.3425	7.7596	NA	NA	NA	NA	1.8048	8.5826	NA	10.5409	9.8725	7.0795	10.2862	0
TCGA-93-A4JO-01	4.6472	9.9244	4.3761	6.6265	1.0328	5.4384	8.2766	9.2272	10.1635	10.0256	8.0562	10.0613	2.7555	8.3079	10.2792	1.6286	5.5554	10.856	6.7009	9.7337	3.2278	5.884	9.8993	6.9592	11.3888	12.3898	7.1886	7.5684	6.3679	3.7037	8.8379	7.3406	6.2832	4.1486	8.9822	3.3061	8.4506	NA	NA	NA	NA	3.1449	8.6497	NA	11.4974	9.4963	6.3679	8.1965	0
TCGA-93-A4JP-01	3.6469	10.7128	3.1878	3.2245	2.4255	5.2765	7.712	7.0287	10.4684	9.4209	4.5641	9.6437	3.1618	6.6548	8.8168	0.8439	5.5456	10.6334	5.5456	9.2201	2.9555	6.1326	9.8968	7.86	11.8268	11.2837	3.4511	7.5803	7.9085	5.9682	9.4974	7.7995	8.979	2.7147	9.1482	4.9638	8.2052	NA	NA	NA	NA	1.1325	8.0751	NA	11.976	10.5028	6.6086	6.3308	0
TCGA-93-A4JQ-01	4.2382	10.3971	4.5862	4.9168	1.8542	5.0173	8.3477	8.2785	10.6489	9.7405	7.1785	10.315	1.2065	8.1865	11.1258	3.2145	5.3764	10.9331	5.6261	9.9878	5.6004	5.9344	9.6129	6.7048	10.9561	11.1272	6.907	7.6734	4.831	5.3303	9.2933	7.8636	7.4179	5.6884	7.3424	4.9168	8.41	NA	NA	NA	NA	3.8153	7.4966	NA	10.5655	9.5689	7.238	10.6236	0
TCGA-95-7039-01	2.4021	9.8911	2.433	4.4873	0	4.4406	8.336	8.0745	10.1758	9.5236	6.7851	9.6597	0.7776	8.611	10.0068	4.6189	6.0905	11.8531	2.7472	9.6724	1.2801	5.3576	10.0317	8.199	9.8504	10.5358	4.8147	5.6724	4.6602	3.1468	7.0413	7.3437	5.7511	4.5325	8.1778	2.4021	7.4118	NA	NA	NA	NA	1.9475	7.5828	NA	10.6253	9.8177	6.1642	8.7054	0
TCGA-95-7043-01	2.2985	10.0402	2.7131	4.3083	1.7448	4.1894	7.4253	7.4642	10.5346	9.3668	6.8313	10.0305	2.6976	2.6976	8.8996	3.3794	5.3567	10.5558	3.5818	8.9161	0	6.5826	10.5558	4.7051	10.5482	11.2323	5.1493	5.2715	4.1894	5.742	8.5624	7.533	4.8688	4.8296	7.8398	1.7448	7.5751	NA	NA	NA	NA	0	6.8012	NA	11.347	9.6714	5.7836	8.0677	0
TCGA-95-7562-01	0.9243	9.4388	1.7118	5.3869	0	2.0503	8.2263	7.935	10.1781	9.1241	13.8766	9.1206	4.551	6.8342	7.8838	3.382	4.9782	10.3517	3.382	9.7979	1.6979	4.3111	10.9845	1.483	10.3723	10.6701	4.3111	4.0626	7.0548	7.2375	7.0053	9.6534	6.8228	5.7297	7.8364	3.1094	9.1472	NA	NA	NA	NA	1.483	7.8893	NA	12.4021	10.0093	7.3529	8.7605	0.5349
TCGA-95-7567-01	2.7281	9.3616	0.9003	5.1538	0.8828	2.6655	8.3231	8.4446	10.4603	9.4952	11.2392	9.6149	4.2693	5.1764	9.3993	3.3621	5.1423	12.666	3.1035	8.7538	1.57	6.508	10.1369	5.895	10.8098	12.9338	4.8783	5.6341	3.8859	2.5316	7.7411	7.8329	6.2011	3.7417	7.4775	0.3576	8.2356	NA	NA	NA	NA	3.0555	8.5128	NA	10.7987	10.8157	6.4719	8.9019	0
TCGA-95-7944-01	4.1269	9.9566	3.2003	3.1783	1.6764	7.3007	6.491	10.8339	11.1545	10.4176	6.9455	9.7185	2.1024	7.65	9.8278	1.3011	3.1188	9.3442	5.624	8.2167	4.0007	3.2355	8.5398	6.6933	11.2071	9.8605	6.3749	6.431	5.999	3.9673	8.4246	6.2964	4.498	4.8118	7.9482	1.8328	9.2896	NA	NA	NA	NA	2.7775	8.5817	NA	8.5226	9.1599	6.4851	7.6812	1.0691
TCGA-95-7947-01	2.2225	10.6159	2.9198	6.5671	1.338	3.7251	6.8719	8.0649	10.2131	9.5636	5.5018	9.5856	1.6504	7.6653	7.8864	1.6504	4.4039	11.235	2.5581	10.6599	2.4001	6.9876	10.2567	7.3183	11.3919	10.6882	4.8018	5.8616	7.3128	7.1732	7.7311	7.7761	5.1998	2.2225	10.0416	2.4001	8.013	NA	NA	NA	NA	2.2225	7.1853	NA	11.921	11.3853	7.49	6.1679	0.9387
TCGA-95-7948-01	2.4868	9.2145	1.7408	3.4421	1.2115	4.0118	7.1905	6.8182	9.293	10.5005	5.5256	9.3768	6.171	3.3047	11.5331	2.1008	4.7717	12.2888	10.32	8.5771	3.4851	5.0969	11.2866	9.0326	12.4626	13.9976	5.1778	4.7717	4.8884	8.458	7.8554	7.6248	5.8057	4.5667	6.2164	0.7294	6.9157	NA	NA	NA	NA	2.7207	8.2509	NA	12.2068	10.2017	7.4156	11.1328	0
TCGA-95-8039-01	3.6944	9.3805	2.9509	5.6083	0.4703	4.0026	9.4718	7.361	10.3664	9.8027	9.03	9.7423	2.0296	7.4872	11.7922	2.1597	4.5922	11.633	4.6598	10.3943	2.6769	7.401	9.5825	7.7781	11.0941	11.2414	6.3426	7.5359	4.497	3.6944	8.1273	7.0191	5.3737	4.197	8.6681	3.462	8.1953	NA	NA	NA	NA	2.9167	7.481	NA	10.517	9.9089	6.875	8.1895	0
TCGA-95-8494-01	3.8464	9.4304	3.3626	2.0658	2.0658	2.8823	7.7363	5.7351	10.2515	9.7833	4.6925	9.3325	0.7113	4.9815	8.7112	3.215	4.1865	10.7793	3.909	7.4617	1.542	3.3108	9.8664	8.0595	10.359	11.4454	5.1974	4.2842	2.4493	1.542	5.8511	6.311	4.1865	1.8276	7.9485	2.2703	8.8962	NA	NA	NA	NA	3.909	7.1547	NA	9.8937	8.7901	6.8142	7.6102	0
TCGA-95-A4VK-01	3.4277	10.4029	4.2504	3.4277	0.5734	5.1559	8.3467	8.4828	9.7424	10.145	9.2213	9.4008	1.5618	8.1892	10.7275	3.9216	4.3244	10.5876	5.68	9.4739	3.3608	5.7986	9.552	7.3789	10.5397	10.015	5.8845	9.1831	5.0746	6.4249	9.9545	6.6165	6.3749	4.137	12.0871	4.1764	7.9792	NA	NA	NA	NA	4.2149	7.9511	NA	10.9036	9.0041	6.7919	8.1376	0
TCGA-95-A4VN-01	3.5426	10.1826	3.1882	6.4607	0.9459	5.25	8.0897	9.6505	10.4089	9.5631	6.7671	10.439	1.5123	5.5923	10.6583	3.2928	5.4313	13.3305	3.9838	9.0497	2.3698	5.9026	9.8396	6.4223	10.4029	12.7355	5.0627	6.2661	4.7516	3.2928	8.5446	7.635	5.477	3.941	8.1284	2.6076	8.4636	NA	NA	NA	NA	4.3543	7.2697	NA	10.0015	7.6943	6.7044	7.9828	0
TCGA-95-A4VP-01	5.6213	10.5167	3.9759	4.1085	2.2232	6.1115	9.5709	8.634	9.2504	10.2374	11.4996	10.2083	3.3834	8.5915	9.9073	2.7583	6.2471	10.8462	5.526	9.9268	1.8563	8.2428	8.2227	7.3345	10.3272	11.0639	6.416	7.0276	5.8871	4.1517	8.9368	7.2673	5.3518	4.9238	7.3485	2.9661	8.5598	NA	NA	NA	NA	4.7935	8.3087	NA	10.1152	8.27	4.766	7.63	0
TCGA-97-7546-01	1.3594	10.3753	3.7222	4.4165	2.0467	5.3271	9.405	8.776	10.6322	8.7982	8.6297	8.3378	1.3594	7.7759	9.9513	2.0467	5.2697	10.6473	3.7009	10.8876	1.3594	6.8493	9.8016	6.0267	11.7422	11.432	4.5511	6.8229	7.3094	5.8022	9.4954	7.2903	4.4513	4.9178	8.5931	5.69	8.4943	NA	NA	NA	NA	2.0467	6.9501	NA	11.132	10.794	8.2114	7.8658	0
TCGA-97-7547-01	2.5397	10.5292	2.3434	3.9893	0	4.3404	7.4237	6.9075	10.0435	8.9504	3.8207	8.8473	0.5238	7.4126	7.7247	1.4598	3.4099	11.0789	2.9194	10.8091	3.3493	7.0429	11.5009	5.5398	11.4331	11.3876	5.1529	8.4631	6.3571	4.8144	8.7002	7.7542	5.1169	2.742	9.315	3.6299	6.7869	NA	NA	NA	NA	1.4598	7.6033	NA	11.4633	10.7579	6.8484	8.0278	0
TCGA-97-7552-01	2.0892	10.1757	2.9319	2.0892	0.5509	5.6389	8.94	10.9796	10.5344	9.3662	5.584	9.6412	1.2601	7.3307	9.6012	1.5161	5.8514	11.5619	3.6583	10.0491	2.3744	7.2404	10.6119	8.5104	10.9779	10.4814	5.3073	9.672	7.2841	6.4815	9.7713	8.5663	5.6254	5.1078	7.6838	4.8059	7.9619	NA	NA	NA	NA	1.2601	7.2359	NA	10.5014	10.4644	7.4959	8.2132	0
TCGA-97-7553-01	5.2835	10.0352	3.2137	4.0161	1.4781	5.1629	7.3572	9.4124	10.5043	9.4653	10.1833	9.4124	1.4781	6.7629	9.8205	1.8792	5.4252	10.8893	4.4584	9.9903	3.4359	7.4596	10.3923	7.3374	11.5535	11.1896	4.842	7.8953	6.4677	5.5947	9.5707	7.9194	5.9372	4.5437	7.8457	4.6501	8.8398	NA	NA	NA	NA	2.0445	7.7857	NA	11.6464	10.7884	7.3728	8.1881	0
TCGA-97-7554-01	1.8079	9.891	1.6045	6.3136	1.0004	4.13	8.3649	7.9549	10.5413	8.5282	10.8482	8.8225	1.0004	7.3361	9.03	4.13	5.6446	11.6853	3.808	10.7755	1.3224	5.8081	10.5988	5.4101	10.8265	12.3116	5.7556	6.1197	4.2101	5.2295	9.5857	7.7046	7.9723	5.2102	7.6625	2.808	8.9679	NA	NA	NA	NA	0	7.8048	NA	11.3221	10.7635	7.1092	10.9363	0
TCGA-97-7937-01	3.75	10.3099	3.7883	1.77	0.8508	4.5545	7.154	5.3063	9.8795	9.3652	12.7146	8.8798	1.141	4.3706	8.927	1.5892	3.2383	11.9595	4.0935	8.5966	4.9789	2.2066	11.1822	6.469	10.8756	14.2094	5.8592	5.9275	1.3824	5.2156	7.1942	7.8201	4.254	2.893	8.9282	1.77	6.8914	NA	NA	NA	NA	0.4873	7.7026	NA	11.0172	10.7657	7.6018	9.5042	0
TCGA-97-7938-01	1.1431	10.6278	3.0821	2.816	2.0076	4.964	7.9862	8.1363	10.2029	9.4992	8.1517	7.8187	0.6819	5.6936	10.9361	1.1431	4.9917	11.0445	5.1957	10.4976	1.1431	7.0847	10.6578	7.4414	11.2349	11.9807	4.0626	6.3247	4.8777	4.5079	10.0101	7.2312	4.5458	4.5826	9.9974	4.8171	8.176	NA	NA	NA	NA	1.492	6.9361	NA	11.812	11.2553	7.3374	8.2523	0
TCGA-97-7941-01	2.6265	10.2883	3.2142	3.9891	2.5489	5.1278	8.7886	7.7404	9.697	9.7694	8.4698	9.5479	2.3799	5.8881	9.6761	1.7067	5.8722	11.5743	7.8557	9.858	3.283	7.0724	10.021	7.8697	10.8203	10.9552	6.685	7.1335	7.0793	4.2808	9.0237	6.9793	5.8562	3.3301	9.4294	4.351	7.4541	NA	NA	NA	NA	2.8371	8.2621	NA	11.4862	9.3955	7.1335	8.9726	0.4044
TCGA-97-8171-01	4.1118	11.153	4.4219	1.2656	1.0864	4.0398	6.7131	3.7696	9.5718	10.8236	3.7396	9.1962	0.6431	3.2366	9.4828	3.148	7.8218	10.7798	8.9877	6.7093	0.3572	11.3238	9.3237	8.4666	10.2176	10.2681	4.9566	5.1402	2.7262	6.1484	9.6976	7.5311	4.2672	3.437	7.7084	1.9293	8.2131	NA	NA	NA	NA	2.3821	7.386	NA	10.75	10.1671	7.4523	7.41	0
TCGA-97-8172-01	6.2153	10.8352	3.9778	2.5916	2.7701	6.4862	9.0741	8.6733	9.749	9.953	11.8349	9.7481	0.6128	7.4803	10.2519	1.7577	5.6803	9.9262	3.8575	11.0551	1.9675	8.6171	10.6048	7.0443	10.9654	12.5206	5.5478	8.4698	5.6653	5.6578	9.7884	8.8884	4.3633	4.4705	8.3103	4.9247	8.7507	NA	NA	NA	NA	1.7577	8.4127	NA	11.6651	9.6809	7.2958	9.1473	0
TCGA-97-8174-01	3.4763	10.4375	3.5892	3.6117	0.865	5.1825	9.3823	7.7284	10.0836	10.3164	12.2498	9.2478	2.9204	6.3092	10.0694	2.6326	5.7867	11.1242	3.7936	10.7557	2.0994	7.434	10.0594	7.7021	10.9845	11.9747	7.9265	6.7591	5.9992	5.1158	9.4516	7.5712	7.3781	4.7406	14.0387	3.0211	7.86	NA	NA	NA	NA	3.7648	8.431	NA	9.7331	9.8174	7.8081	9.3076	0
TCGA-97-8175-01	3.2246	10.4218	3.3131	5.0893	2.0463	3.7572	6.3022	6.1898	10.3613	9.6643	9.729	9.6913	2.5533	8.1201	11.0934	2.2709	4.1734	10.7056	3.1131	9.7647	1.2578	6.3149	9.3772	7.1162	10.4141	12.8425	5.0291	6.2103	3.2773	1.6262	9.3582	7.976	6.2504	4.6031	7.4591	1.9194	8.9088	NA	NA	NA	NA	1.2578	8.9244	NA	10.7467	9.8984	6.9395	6.6357	0.4306
TCGA-97-8176-01	3.0242	9.7831	2.9672	3.3102	1.1304	4.9693	7.4628	7.0227	10.3668	9.8972	8.1709	10.1363	1.1304	6.3552	10.7987	2.5253	4.447	11.3432	4.8847	8.9927	3.0242	5.7528	9.0407	7.9035	10.7347	10.5335	5.4136	5.1493	6.0915	3.4736	10.0819	6.1888	7.4531	3.3942	10.1416	1.9903	8.7592	NA	NA	NA	NA	2.5253	6.5781	NA	10.6481	9.294	6.0915	8.0336	0
TCGA-97-8177-01	3.4985	10.4281	2.6777	3.5836	3.5417	4.6059	8.6795	8.3033	10.1973	9.3813	7.8087	9.4824	1.7671	7.7887	10.5668	2.2563	7.4912	10.5271	6.5817	10.9146	3.8813	7.2938	9.6945	8.4308	10.7615	11.4993	7.5637	8.6228	7.587	3.8124	9.3558	7.8087	5.8496	5.2898	7.4634	4.4101	8.9951	NA	NA	NA	NA	3.4985	8.3466	NA	11.019	10.9217	6.545	9.756	0
TCGA-97-8179-01	3.5687	10.0786	3.3445	2.5956	0.8287	5.002	11.2455	6.7354	9.8195	9.6106	9.5983	8.9546	1.3517	4.8157	9.7939	3.5207	5.1824	12.3031	2.287	8.2684	3.6151	6.2533	10.0113	5.8199	10.6264	10.1968	6.6709	4.7128	4.1445	8.2702	9.1808	7.371	5.6295	2.4999	11.4592	5.652	7.7339	NA	NA	NA	NA	1.3517	7.0419	NA	9.3644	10.5149	6.7195	11.1489	0
TCGA-97-8547-01	3.454	10.2194	3.0438	1.7216	0	4.0948	7.8977	5.2965	10.3005	9.8435	2.2721	9.6887	1.3403	7.8361	9.2252	2.4844	6.2922	11.8195	5.4561	8.6079	6.0468	5.8502	10.4502	7.5772	10.5151	10.4573	6.7784	6.03	4.7976	4.8749	7.8837	5.5056	6.526	2.0229	9.2724	1.3403	7.7308	NA	NA	NA	NA	6.2347	7.7919	NA	10.8642	9.6271	6.6301	11.54	0
TCGA-97-8552-01	5.8354	9.8988	3.8743	3.1581	1.1502	5.5082	8.3781	7.5037	9.6258	10.1899	8.8593	9.5038	2.3973	5.8957	9.4074	1.5004	6.7345	10.4585	6.1019	9.4806	4.7339	7.4444	9.8134	7.2899	11.4038	11.2967	7.2267	8.3132	7.2843	4.7339	9.7185	6.8686	5.0844	1.1502	9.4582	4.5205	7.8586	NA	NA	NA	NA	3.9092	8.3077	NA	10.7486	9.9325	7.0455	8.3702	0
TCGA-97-A4LX-01	3.6868	10.1078	3.7093	5.124	0.526	4.7758	8.465	9.6727	9.9772	9.5985	6.6812	10.0828	1.2139	10.0646	9.7065	3.5847	5.5469	12.1971	5.9162	10.7279	1.2139	6.5984	10.6636	5.7492	11.0692	10.814	6.1752	7.5201	5.5738	4.3474	8.4082	7.5711	7.5877	4.5774	6.0752	3.1568	8.6643	NA	NA	NA	NA	4.9502	7.8384	NA	12.5996	9.6774	7.1563	10.2764	0
TCGA-97-A4M0-01	4.8494	9.5535	3.5065	6.8289	1.7141	4.9163	6.972	9.2011	9.7559	10.2941	6.6955	10.1492	0.9354	7.5409	11.9371	0.5422	3.6329	11.6137	6.3288	9.3598	2.2171	8.0874	10.3662	8.1811	11.4483	11.4481	6.6828	7.9099	4.232	3.1302	7.2737	6.9022	5.3943	4.0049	7.9846	1.902	8.4073	NA	NA	NA	NA	2.0681	7.248	NA	10.4301	9.8693	6.9562	5.7156	0
TCGA-97-A4M1-01	6.3006	10.1727	4.4219	2.8803	0.5748	5.7772	8.0832	7.5355	9.6204	10.0954	7.6383	9.6733	1.3036	5.8402	9.0301	2.1461	6.0887	10.2184	7.4371	8.0301	2.6745	8.4512	9.3692	8.4165	10.8927	11.1095	6.4853	7.8087	7.3314	3.5569	8.8672	7.6097	6.0783	3.2205	8.4144	5.3451	8.3444	NA	NA	NA	NA	0.5748	7.8943	NA	11.0266	9.9045	6.099	5.9922	0
TCGA-97-A4M2-01	4.6486	10.4106	4.5776	4.8547	1.2898	5.8658	7.6536	9.1893	9.7884	10.1353	8.3994	10.048	1.769	7.0392	10.4106	2.4154	5.7799	10.9208	7.0232	9.3395	3.5356	7.33	9.3406	8.25	11.2248	10.7068	6.3813	8.015	7.151	4.5029	9.7258	7.8135	6.0343	3.122	9.7615	3.9038	8.5682	NA	NA	NA	NA	2.6549	8.6927	NA	11.1904	10.0513	6.7147	8.5179	0
TCGA-97-A4M3-01	3.7703	10.2479	3.79	4.6307	0.5905	4.6307	9.0082	6.3384	9.3982	9.3509	12.6222	9.4068	1.5961	4.849	11.4738	3.337	6.1964	11.1897	4.923	9.4617	1.8193	6.0388	9.1715	5.9353	10.1127	10.6864	6.156	4.3734	3.7703	3.6592	8.4025	7.2787	5.166	2.4731	8.7964	3.8229	7.4175	NA	NA	NA	NA	5.0385	7.824	NA	9.6997	9.237	6.6604	8.0334	0
TCGA-97-A4M5-01	3.7616	10.4731	3.1412	3.466	0.8777	6.2068	8.4677	7.1122	9.9618	9.8173	13.3787	9.9206	2.4871	5.582	9.0067	3.4103	6.926	10.7376	5.6795	10.134	5.7928	6.7907	9.4571	7.679	10.7496	11.1277	6.5858	8.7091	7.8949	5.8358	9.3821	7.487	6.4473	3.3523	10.1929	4.6604	8.2607	NA	NA	NA	NA	1.975	8.4244	NA	11.1093	9.6885	6.8755	9.5406	0
TCGA-97-A4M6-01	4.4901	10.521	3.7203	2.8868	1.9035	4.7571	8.9389	7.842	9.7926	10.0019	4.7326	9.8315	0	8.0478	10.5902	0.5429	4.8051	11.5382	4.3678	10.8958	2.5911	8.485	9.2922	4.2341	11.084	11.2154	6.5151	7.4668	4.8515	4.8051	9.3377	7.0705	5.8029	3.6869	8.2124	4.125	8.0528	NA	NA	NA	NA	2.7948	7.3136	NA	10.9963	10.2926	5.7548	8.9063	0.5429
TCGA-97-A4M7-01	4.491	10.0189	4.367	4.5714	0.8949	5.5931	9.0777	8.2559	10.289	9.9441	6.9974	9.8586	2.1499	7.9321	10.0631	3.5538	6.943	10.7753	7.2787	10.7939	2.003	6.8168	9.1537	6.4492	11.0817	11.2712	6.4773	7.7162	5.883	4.6476	8.9569	6.9125	6.4911	4.3153	7.1405	3.8402	8.1573	NA	NA	NA	NA	2.5178	8.0723	NA	10.0694	9.7655	6.8865	7.7626	0
TCGA-99-7458-01	1.8672	10.0308	2.5278	3.8652	1.8672	5.0778	8.6194	9.575	10.9282	8.8676	5.0053	9.2435	0.4125	11.4382	10.8408	4.5348	6.0917	11.3589	4.9446	10.5596	2.4943	6.6813	10.1453	6.6767	12.1482	11.3774	6.3768	7.1865	5.4277	4.6909	9.0189	7.3	6.1332	4.1336	7.4733	4.2385	8.6625	NA	NA	NA	NA	3.406	6.9788	NA	11.8733	11.0992	7.9882	9.386	0
TCGA-99-8025-01	3.3215	10.021	3.5054	4.624	0	4.7721	8.3124	6.3394	10.3807	9.6252	12.4949	9.3438	1.8741	4.9844	10.3304	4.1425	6.7939	11.2624	4.6814	8.6942	4.3453	6.1695	9.96	6.0219	9.9503	11.5653	6.2725	6.5283	6.7274	4.2219	8.5192	7.8842	5.9459	4.7544	9.079	4.7721	8.3364	NA	NA	NA	NA	1.7366	8.1288	NA	10.7738	9.2569	6.7852	9.4548	0.4149
TCGA-99-8028-01	2.6248	9.6003	3.8361	5.1995	2.0053	5.2816	9.3328	10.6883	10.1712	9.9384	7.8217	9.918	2.2857	7.2206	11.3043	4.0447	5.9376	10.9198	4.961	11.35	3.6085	6.5876	9.6552	5.6216	11.5896	12.1327	7.3173	7.9604	4.836	3.6585	8.9822	7.8244	7.8435	5.4474	7.7742	3.843	9.5364	NA	NA	NA	NA	3.9271	8.1429	NA	10.4969	9.3661	6.2219	9.4143	0
TCGA-99-8032-01	3.9146	10.1919	3.5763	5.408	2.695	6.9925	9.2443	7.2177	10.0638	10.1217	12.7623	9.5893	3.2637	8.3813	9.6133	4.1866	6.7308	10.5182	4.9041	10.5696	3.8767	8.0605	9.7128	5.4343	11.3611	10.8504	7.0868	6.4502	3.9146	5.178	9.544	8.0089	9.1179	5.5472	6.7881	2.8596	8.1859	NA	NA	NA	NA	4.6804	7.7815	NA	9.7368	9.5731	6.9244	10.5085	0.4762
TCGA-99-8033-01	4.0888	9.8053	2.8138	2.7781	2.858	4.7431	7.0514	9.3404	11.0046	9.6301	7.1929	8.916	2.5078	8.991	11.0062	2.2946	5.8588	9.6513	5.1917	8.6248	1.5622	4.8049	8.9007	7.2496	10.7275	10.9648	6.3343	5.8293	3.875	3.2021	7.3973	6.63	6.9272	4.5641	10.2216	1.7415	8.2374	NA	NA	NA	NA	3.0056	7.8301	NA	10.3885	9.1522	6.9906	9.5391	0
TCGA-99-AA5R-01	4.5056	10.2816	4.8848	5.924	3.3546	5.8308	9.9195	9.6293	9.9997	10.504	6.7249	10.3588	2.4177	7.3801	9.7795	1.8931	5.817	11.056	6.899	9.6577	2.2631	7.5485	9.5542	8.7659	11.1709	11.6885	6.2669	8.4999	6.9379	4.6055	9.3145	7.2677	7.3706	3.4292	9.0581	5.6862	8.7605	NA	NA	NA	NA	2.5573	8.3205	NA	11.0401	9.757	6.899	7.1732	0
TCGA-A1-A0SB-01	3.767	10.4895	2.7125	2.3376	1.7015	5.6598	7.1235	4.8988	10.584	9.4197	7.7421	9.9365	3.1141	9.7506	6.4878	0.9268	7.9109	12.3117	3.9036	10.084	0	6.5926	10.6607	0.5366	9.7805	10.8352	3.7185	2.5742	6.0996	8.3872	10.4598	8.8429	4.7618	3.6682	7.4252	5.7947	8.6701	NA	NA	NA	NA	0.5366	7.8189	NA	11.9937	8.2316	8.1262	14.2154	0
TCGA-A1-A0SD-01	2.8651	9.9105	2.5966	4.3354	2.7277	7.7529	9.4749	6.465	10.8045	9.545	6.6474	8.9287	1.2162	13.2481	7.2371	4.5543	7.6988	12.1718	5.7531	8.2929	1.5777	6.8136	10.5415	2.5759	11.8777	10.4234	4.0772	6.0767	9.5872	6.6137	8.1953	8.0837	7.6592	5.9968	9.4224	4.5131	8.1406	NA	NA	NA	NA	1.8666	8.296	NA	7.9472	9.8945	7.0226	10.9711	0
TCGA-A1-A0SE-01	2.1012	9.9425	1.7693	2.4	2.1012	4.8401	8.0866	7.9123	10.5367	9.4532	5.2918	9.3507	1.4035	12.1075	6.9891	1.861	6.8602	12.5592	3.0991	7.5815	1.2118	5.6353	9.9857	1.861	12.4204	11.7347	6.2547	6.2297	8.6969	6.5465	8.3753	7.7932	6.5716	8.4893	9.8534	4.7548	7.7409	NA	NA	NA	NA	1.2118	8.6762	NA	8.3638	9.2318	7.554	10.2436	0
TCGA-A1-A0SF-01	3.1921	10.1588	2.7464	3.92	2.8069	3.792	7.9677	9.4085	9.8285	8.9942	5.6142	9.8454	2.1464	12.9471	7.844	1.4402	9.7681	11.5391	4.3111	8.9906	2.1464	3.1921	9.0536	1.9996	9.7213	10.6386	5.44	6.9486	9.9806	5.1405	7.0869	8.4269	6.7274	10.4197	8.5491	4.5408	7.3819	NA	NA	NA	NA	2.7157	8.5241	NA	7.9352	6.5342	5.6759	9.0892	0
TCGA-A1-A0SG-01	2.757	10.1476	2.449	2.8319	1.2869	3.3219	7.811	6.8958	10.3273	9.5676	5.4423	9.8928	2.5946	14.011	7.804	2.757	5.0303	12.0705	3.8758	7.6262	3.9782	4.8258	10.9557	2.4114	10.6306	10.4079	5.5571	6.5361	10.1119	4.4516	7.4111	7.9265	7.3034	7.243	9.6834	2.2016	8.1219	NA	NA	NA	NA	2.6781	9.0833	NA	8.3523	6.0242	7.4999	11.1766	0
TCGA-A1-A0SH-01	1.2896	10.5401	1.8467	2.682	2.0876	6.9306	8.4492	5.9381	11.0649	8.7411	5.2555	9.2126	1.059	10.3331	9.1479	3.2182	8.0867	12.7652	1.4884	8.2918	1.4884	4.6757	9.9992	1.8189	11.0561	9.2516	4.5255	5.6882	8.561	6.7964	9.6726	7.9544	8.7568	7.8155	9.6397	3.1017	8.6018	NA	NA	NA	NA	0.4449	7.843	NA	9.6688	8.1633	7.0336	13.7509	0
TCGA-A1-A0SI-01	1.9793	9.7102	2.8075	3.1612	2.5132	3.9467	8.7084	9.1913	10.4446	9.0897	5.1106	10.602	2.4368	12.0173	8.8948	3.6068	6.568	12.2899	2.4368	7.8727	2.5132	6.4756	10.1666	1.9793	11.1253	10.3537	5.9246	5.8456	10.0833	5.9385	9.0341	7.9137	9.4918	6.4418	7.6645	1.4676	8.1292	NA	NA	NA	NA	3.113	7.9673	NA	9.5575	9.8298	7.6687	12.6238	0
TCGA-A1-A0SJ-01	1.5003	10.4317	2.8244	5.6653	1.0686	4.6309	9.1187	7.5112	11.0374	9.2631	6.2955	9.2861	3.6674	12.1941	6.117	3.5371	7.6829	12.0373	6.0627	7.3459	3.4431	8.439	9.9197	1.3005	10.7664	10.8679	5.1149	6.824	7.4879	6.5644	8.2069	8.7287	6.6298	5.1149	10.1609	2.4302	8.1279	NA	NA	NA	NA	1.9732	9.0665	NA	8.4586	7.9853	6.6084	9.9043	0
TCGA-A1-A0SK-01	2.1592	11.921	5.8882	8.4649	4.3823	4.6411	13.7203	5.5257	10.6193	9.9866	6.3685	11.8138	7.2173	3.0442	4.3154	7.9418	5.7365	10.7127	4.1964	7.0213	3.8631	7.3431	10.7041	3.7992	9.7373	11.0207	8.2563	2.7383	9.5104	5.6932	9.0313	9.948	9.9388	8.2292	7.8284	3.1504	7.6766	NA	NA	NA	NA	8.4364	7.3817	NA	10.9762	9.268	8.4258	7.9765	0
TCGA-A1-A0SM-01	2.4381	10.2306	1.3875	6.3708	1.6824	5.3041	8.9225	6.2017	10.1059	9.6708	3.4726	9.6179	1.533	12.4286	7.714	4.7487	6.0311	11.8377	4.1222	7.4687	1.9414	5.4257	9.7549	1.533	11.7444	10.6222	6.4034	6.0449	6.2858	4.7822	8.1632	7.7441	5.9	9.478	9.3238	1.3664	8.3838	NA	NA	NA	NA	0.706	8.7899	NA	10.6545	9.2798	6.3089	11.6316	0
TCGA-A1-A0SN-01	2.1788	9.9774	1.5747	6.1084	2.0729	3.3191	7.1378	9.0504	10.3633	8.9006	7.0251	9.535	1.1909	13.6348	7.512	6.2549	7.2021	11.0533	5.8361	7.7347	2.7598	5.3494	10.4935	2.6162	11.141	11.7996	5.5797	5.7441	5.5504	5.0889	8.5751	8.2437	7.7754	10.3288	8.2422	1.1909	9.5218	NA	NA	NA	NA	3.3191	7.4524	NA	10.0599	9.7956	6.5198	10.8657	0
TCGA-A1-A0SO-01	1.8889	11.4555	6.0755	3.2297	1.0576	6.4335	11.1734	6.4647	11.3098	9.2349	4.3359	10.582	7.6973	3.9634	6.0537	1.0576	2.5525	11.2454	5.143	5.9312	0	1.7796	10.4792	1.6612	10.3831	7.8706	3.5624	3.627	6.3876	6.6587	5.6652	8.5812	2.7966	3.7481	4.2151	5.0519	6.5463	NA	NA	NA	NA	1.3907	8.1363	NA	8.8891	9.3404	8.5894	7.2233	0
TCGA-A1-A0SP-01	1.4978	10.2684	5.9129	7.2993	1.4978	3.6639	8.966	6.9105	10.2163	8.8281	4.0919	10.839	1.6731	7.0321	6.7535	3.4874	8.4889	9.6673	2.0988	10.5882	0.4487	5.7424	9.2908	0.7905	11.5101	9.7479	4.5395	4.2385	7.2062	8.6324	8.3409	9.0319	9.8415	8.4962	7.9263	4.2385	8.7149	NA	NA	NA	NA	3.6217	8.8024	NA	11.1201	8.0526	8.0346	11.7653	0
TCGA-A1-A0SQ-01	1.5932	9.5005	2.7555	3.6201	2.0798	9.5117	8.3847	6.0433	10.5314	9.3499	3.798	8.7079	1.5932	13.6478	6.129	4.7011	9.1947	11.2585	3.3616	6.2563	0.4889	11.8591	10.0249	2.2113	11.88	9.6999	2.7329	6.4079	10.1439	4.0647	6.6589	7.9228	6.7209	7.0588	10.7431	1.9351	8.7851	NA	NA	NA	NA	1.3861	9.0714	NA	7.5089	12.1022	7.2884	8.2227	0
TCGA-A2-A04N-01	3.3381	10.411	3.4167	3.0235	2.4217	4.5104	7.6171	6.7061	10.4609	9.5496	3.6427	9.7049	1.7558	13.8703	7.5546	3.6877	6.3047	12.3435	2.7108	7.828	3.7738	5.9266	10.5804	2.7955	10.5878	10.4223	4.7201	6.4686	9.5281	4.8839	7.9851	8.8621	8.2946	8.4773	10.2651	2.1909	8.2763	NA	NA	NA	NA	2.1909	8.5795	NA	8.8961	8.2064	7.0759	11.2312	0
TCGA-A2-A04P-01	5.1388	10.0543	3.3997	4.1792	1.8453	5.3915	9.0415	7.7215	9.8666	10.0564	6.9473	10.2714	1.0267	9.9263	9.3007	1.8453	5.9589	11.7553	3.7493	7.3005	1.0267	5.0285	8.7756	3.6926	11.1905	10.4489	4.4427	5.4611	6.1502	7.584	9.0157	8.0611	6.0745	5.8201	7.2717	2.3644	8.7038	NA	NA	NA	NA	1.6204	8.1846	NA	8.245	8.7252	6.0178	10.164	1.0267
TCGA-A2-A04Q-01	3.0579	9.662	3.2045	2.8421	3.3584	4.5933	8.8525	10.7876	10.7763	9.5844	2.6779	10.0872	3.8956	7.0245	10.9556	2.1606	5.4014	11.4107	2.0304	7.9191	0.8248	4.6827	9.6447	2.3902	11.2517	9.9728	5.1267	7.534	3.9685	7.7433	9.364	8.7835	8.0297	7.54	6.6675	2.9895	9.8125	NA	NA	NA	NA	4.396	6.3708	NA	9.0946	8.0168	6.7054	10.113	0
TCGA-A2-A04R-01	4.2287	10.3963	1.8498	2.9786	2.9107	4.2563	6.4404	5.7806	11.2075	9.3437	5.641	9.0504	2.6856	13.2343	5.7224	3.277	5.7125	11.4375	1.666	6.1771	0	8.1381	9.912	2.0909	10.18	9.5805	3.8841	5.9592	8.557	4.7783	7.5594	8.9398	6.1771	6.1331	10.9559	1.8219	6.9133	NA	NA	NA	NA	1.0612	7.6507	NA	7.134	9.6544	6.6885	9.142	0
TCGA-A2-A04T-01	3.3278	11.7546	3.8603	2.3709	2.2706	6.4411	8.6793	8.6078	9.9778	9.4111	9.3308	10.6008	4.8662	4.8833	7.2471	3.4704	5.8325	11.1926	2.1627	10.3336	0.4305	4.5395	10.8267	1.4535	10.7812	10.6059	3.1127	4.9002	8.446	7.2137	9.7498	8.3509	5.6245	3.7569	5.6647	5.4747	9.1108	NA	NA	NA	NA	2.1627	7.3117	NA	8.8682	8.2751	7.4615	10.8694	0
TCGA-A2-A04U-01	3.8588	8.9977	2.2624	3.2192	2.3664	4.6076	10.0461	6.5385	10.607	9.7815	12.0461	10.776	5.3577	2.955	6.2444	3.8062	6.1206	10.6482	4.3745	3.8062	2.5048	3.5742	8.1452	2.2131	9.5013	9.2227	5.8092	1.0279	5.5298	4.0519	8.6307	7.9377	6.4725	5.9613	2.5048	5.3393	7.7133	NA	NA	NA	NA	1.0279	8.5924	NA	9.7566	7.4813	5.7685	9.784	0
TCGA-A2-A04V-01	4.3326	10.2526	3.0951	4.8016	2.4546	4.3615	7.5166	6.1178	10.4869	9.5799	5.0875	8.7262	1.3949	13.7437	7.2181	3.2564	9.5714	12.3106	3.8112	7.9536	2.2224	4.9611	9.7154	2.6545	9.8029	9.1878	4.7148	6.0573	9.4531	4.1788	8.1443	7.5069	5.869	3.585	10.18	2.4546	8.0741	NA	NA	NA	NA	1.152	8.8111	NA	8.5555	7.024	7.042	10.8314	0
TCGA-A2-A04W-01	1.6605	10.0869	2.4339	5.1748	1.057	3.5615	8.233	6.0643	9.5557	9.5834	9.5094	10.1899	3.2698	7.1932	7.6774	3.3484	6.4234	11.7955	6.3489	7.8993	1.8881	5.8648	8.8749	2.2577	11.8981	11.5873	6.4051	4.8893	10.8066	3.6261	8.0002	8.1199	8.9206	5.6013	8.2226	0	8.8242	NA	NA	NA	NA	3.4939	8.413	NA	10.8562	7.5666	6.3866	11.388	0
TCGA-A2-A04X-01	3.8049	9.3511	2.7014	2.5961	2.2031	6.9106	7.5799	8.863	9.6473	9.1387	1.9574	8.8246	0.4441	10.3468	7.2686	4.3803	5.8568	11.7936	5.8835	6.6765	0.7832	5.0161	8.5527	1.8169	13.5558	9.7201	4.0755	6.8123	10.1649	3.0992	7.1564	7.3019	9.9212	4.6731	8.3203	0.7832	7.8806	NA	NA	NA	NA	3.4716	8.1982	NA	6.8845	9.9775	6.3969	8.7248	0
TCGA-A2-A04Y-01	3.9746	10.2449	5.1126	3.4643	3.7419	5.7601	7.9419	8.9429	10.8879	10.2516	3.9436	9.8051	1.8783	12.7842	7.0165	3.5492	5.5598	11.5979	4.912	5.9901	1.7407	8.6334	9.4026	3.6294	11.0318	10.5573	6.8591	8.354	9.4599	4.59	8.0405	9.442	10.2385	5.0495	8.8581	3.1202	9.4592	NA	NA	NA	NA	1.2254	8.3407	NA	6.351	8.6659	5.8797	8.4245	0
TCGA-A2-A0CK-01	3.9204	10.2792	2.9256	6.8946	3.574	4.5121	9.4636	7.9321	9.7757	9.98	5.9355	9.7468	1.9367	11.7336	6.8748	4.0667	6.4305	11.0431	6.8599	8.2131	2.0814	4.2617	9.0627	3.8001	9.8597	10.6775	6.063	5.9544	6.7772	4.4334	7.3842	8.2053	6.7931	7.1375	9.5832	4.6345	7.8153	NA	NA	NA	NA	2.7348	9.777	NA	8.8276	8.6489	5.8772	9.2087	0
TCGA-A2-A0CL-01	3.3598	10.3469	3.2165	5.6943	3.1348	4.5613	8.0852	10.8491	10.7357	9.2243	7.4375	10.7649	4.4917	9.9763	8.7137	1.6888	5.794	11.6405	5.1931	7.6785	2.5406	5.4714	9.6157	2.5406	10.8598	11.3006	5.0711	7.9051	7.8666	5.663	9.6882	8.0793	8.4503	8.9098	7.7222	3.1944	8.845	NA	NA	NA	NA	2.7136	7.4375	NA	9.1733	7.8389	7.0139	10.599	0
TCGA-A2-A0CM-01	3.3548	9.8049	2.8365	1.509	1.509	4.3494	7.6061	9.5158	10.4022	9.2802	5.3629	10.2099	1.509	7.1844	8.0346	3.6482	8.1516	10.7537	0.9434	6.9407	1.509	3.145	9.8704	1.2537	11.0115	11.0397	4.5616	4.9755	4.4132	7.8478	8.3132	8.5322	7.2515	6.4782	7.4397	0.9434	9.0966	NA	NA	NA	NA	2.8994	6.7247	NA	7.899	7.5144	7.932	11.6498	0
TCGA-A2-A0CO-01	3.6182	10.2452	3.5307	6.1364	4.9185	6.0929	10.0476	9.1097	10.0527	9.7792	6.4159	10.1311	2.2509	12.6481	8.8679	2.2509	7.3272	11.5036	7.9438	7.8319	3.0182	5.5659	9.7332	3.2888	10.2487	12.1264	7.1894	7.2736	8.0792	5.7894	9.1653	8.0224	7.3121	6.8513	9.6502	4.5582	7.8684	NA	NA	NA	NA	2.5881	9.1705	NA	8.5211	9.6524	6.9666	9.1527	0
TCGA-A2-A0CP-01	3.0657	10.1855	2.1522	3.1768	2.6695	4.4448	9.0328	7.0916	10.2361	9.9271	5.68	9.9201	1.5901	12.2028	8.209	2.814	6.3942	12.0137	4.1502	7.2588	2.814	3.3762	9.2877	3.1768	10.2912	10.9048	6.2744	6.7934	8.4982	5.7535	8.41	7.4915	8.1959	8.957	9.8156	3.9768	8.1926	NA	NA	NA	NA	4.1502	9.3244	NA	8.1145	7.2713	6.9344	11.1737	0
TCGA-A2-A0CQ-01	4.4647	9.8223	1.9797	2.8225	2.4969	4.8692	7.1365	6.4798	10.3172	9.7877	3.2045	9.3954	0.7779	13.9265	6.0835	4.0636	5.4197	11.5152	8.0501	6.2621	2.3017	9.1297	9.1009	2.1931	11.7996	11.2497	5.7801	7.201	9.5676	2.1931	9.8891	7.9557	8.7653	4.1533	10.6722	1.4785	7.1255	NA	NA	NA	NA	1.2805	9.2791	NA	6.0683	8.8648	5.1562	7.6336	0
TCGA-A2-A0CR-01	4.3659	9.9077	1.5201	5.7683	4.5419	4.1654	8.6853	10.6146	9.433	10.3372	5.8708	11.1607	2.0431	11.2505	9.0025	2.3256	7.7483	10.485	5.7203	7.8522	5.1965	5.9768	8.2531	2.7648	10.6534	10.1495	7.6935	9.0889	6.9393	3.8456	8.2802	6.3205	7.6935	5.8708	9.0722	4.0918	8.7039	NA	NA	NA	NA	3.4925	9.9827	NA	9.1947	8.343	5.566	9.1239	0
TCGA-A2-A0CS-01	4.444	9.8137	1.9386	2.8993	3.0676	1.7257	8.2705	5.2092	10.547	8.9069	4.67	9.1012	2.3655	14.1134	7.1378	2.8993	6.5437	11.6046	6.572	8.2111	3.3546	6.2608	9.083	1.5089	10.5314	10.1761	3.9788	5.7319	9.9824	3.288	7.4318	7.8477	7.7917	7.1472	9.9929	2.0808	9.2864	NA	NA	NA	NA	1.7257	8.6708	NA	7.4472	8.2532	4.9104	10.605	0
TCGA-A2-A0CT-01	0.504	9.1695	2.6924	7.1905	2.2517	3.7593	7.3798	5.4056	11.1749	8.2875	2.8621	8.7661	3.4081	13.7423	6.2448	3.5692	5.8648	11.1645	1.418	6.8884	0	7.3282	10.5685	3.2897	9.235	9.7734	5.1236	6.5257	8.1177	4.3084	6.5387	8.8443	8.4755	5.3326	8.8271	1.418	7.1655	NA	NA	NA	NA	2.6859	8.3845	NA	7.2028	8.5769	6.1545	8.9296	0
TCGA-A2-A0CU-01	2.3785	10.6325	3.2162	3.5937	3.2901	4.4843	9.491	6.5035	11.2001	9.3258	7.2206	9.3755	3.2327	14.88	6.5688	1.5406	6.5803	10.5497	5.3873	7.3545	2.9052	4.7733	10.5125	4.1538	10.8721	11.0134	5.2493	6.4287	8.6966	5.9563	8.1782	8.408	7.8437	5.6837	10.2915	2.2685	7.5872	NA	NA	NA	NA	1.7185	8.5007	NA	6.789	9.2418	7.1448	9.2152	0
TCGA-A2-A0CV-01	2.2403	10.0015	4.7807	1.2825	1.4432	4.3155	8.177	8.9686	9.9317	9.9409	6.9161	9.1549	0.6536	13.2337	7.3452	2.2403	7.9558	11.6917	3.7964	8.3484	4.6478	4.7123	9.9372	2.15	11.8423	11.8884	6.996	5.8797	9.0069	5.2356	8.9956	9.4882	8.8211	5.9006	10.6011	4.8332	7.9641	NA	NA	NA	NA	3.5002	8.6454	NA	9.2564	8.0801	6.6124	10.4774	0
TCGA-A2-A0CW-01	3.0828	9.9949	2.7158	4.2119	0.6552	2.626	6.3684	7.2819	9.7975	9.032	5.5363	10.0334	4.8374	14.2251	5.8699	3.887	9.0129	11.1687	3.1309	6.1982	1.2851	4.8662	9.3588	3.2663	10.1398	10.7172	3.942	7.1154	8.858	2.2437	6.7728	8.2692	9.0113	7.7118	7.9247	0.3645	9.1972	NA	NA	NA	NA	1.9538	8.5292	NA	6.7108	8.8757	6.1049	8.8209	0
TCGA-A2-A0CX-01	2.4435	9.9177	1.3998	3.4712	2.4435	3.3621	9.0302	7.0285	12.8326	9.0687	6.802	9.9563	2.3322	8.014	8.1411	4.1981	5.4916	11.5836	5.222	8.2446	0.8538	4.8301	9.7032	2.3322	9.8792	9.8537	3.6207	4.8902	9.355	4.5608	7.753	7.7583	9.1334	5.398	6.96	2.3322	8.4349	NA	NA	NA	NA	1.7747	5.8756	NA	7.4607	7.2626	6.287	11.7214	0
TCGA-A2-A0CY-01	4.5676	10.1591	3.5347	6.7606	2.0248	5.9345	8.1677	5.9773	9.8406	9.322	5.2179	10.4063	3.5155	14.1481	6.3901	3.7961	9.2188	10.1661	5.2416	5.041	2.2275	7.5564	9.2799	4.9861	12.9209	11.7711	6.0325	5.1696	4.8392	3.8585	7.8376	7.5889	7.6607	5.3101	8.7687	4.4099	7.6519	NA	NA	NA	NA	1.7889	8.4474	NA	10.4134	8.7194	6.1863	7.6781	0
TCGA-A2-A0CZ-01	4.6872	10.3401	3.4425	3.9341	3.6356	6.7247	8.579	8.3892	10.1603	9.8215	7.0542	9.357	0.5619	10.93	8.7955	2.9386	7.5074	12.4716	6.8006	7.5917	1.9475	4.765	9.4196	2.4021	10.8878	11.7905	7.0542	7.2108	6.485	6.6718	9.2539	7.373	7.6059	5.942	8.4015	4.4247	9.5924	NA	NA	NA	NA	3.3288	9.4552	NA	9.3881	8.9424	6.8067	11.7708	0
TCGA-A2-A0D0-01	3.2075	9.9072	2.8868	1.4046	0.8669	4.0575	6.7109	8.3899	10.3466	9.7177	4.3764	10.5458	5.0677	2.8436	7.6224	0	4.7955	11.0663	3.9843	4.9185	3.0003	0	8.772	1.9572	9.5134	10.2078	3.867	3.5495	3.5994	3.1417	4.5639	7.2218	8.5928	3.6942	5.5959	3.7394	8.9544	NA	NA	NA	NA	0.8669	8.0897	NA	9.9439	7.0441	7.1058	7.2533	0
TCGA-A2-A0D1-01	4.0883	9.4439	2.8577	9.7281	3.5644	4.3438	7.2086	6.6557	9.6139	10.1094	6.4917	11.2677	0.9573	5.9035	6.8799	4.2034	6.1719	12.0011	1.746	5.559	0.5567	4.5021	9.4872	2.389	10.5654	9.1279	5.2011	5.1253	9.6675	4.8233	6.124	9.3637	8.2197	9.1303	6.0745	0	7.1038	NA	NA	NA	NA	1.5278	8.8054	NA	6.4993	7.7403	6.6691	8.7161	0
TCGA-A2-A0D2-01	3.2481	10.7511	3.4054	1.0765	2.3408	3.4568	8.0574	8.2271	10.3913	9.677	8.4278	11.1877	1.8429	5.3416	8.2915	0.4538	8.5381	11.188	2.2315	6.8201	1.0765	3.0041	9.2086	1.686	10.7163	9.3912	4.9514	4.7079	3.4568	7.9055	8.487	8.0733	7.455	4.6665	6.0375	2.6263	7.1997	NA	NA	NA	NA	2.3408	8.0554	NA	9.72	8.122	6.2415	9.9939	0
TCGA-A2-A0D3-01	1.9641	10.4941	1.2193	2.1848	1.7035	3.8298	5.9224	8.3053	10.5079	9.4325	3.1796	9.265	0.7179	13.3912	5.5579	2.6226	4.4777	11.932	5.2263	6.4444	0.4032	4.177	9.912	1.5531	11.8486	10.5241	6.4761	5.6441	9.2095	3.4588	6.3101	9.5704	10.1603	4.5188	10.9353	0.4032	7.2191	NA	NA	NA	NA	2.2837	8.3728	NA	7.4548	8.3978	7.8287	9.7583	0
TCGA-A2-A0D4-01	2.9366	9.8864	2.3528	2.5342	2.3951	4.0393	7.4368	4.9206	10.8803	9.2161	6.9574	10.5751	3.5089	13.2509	6.7157	2.5342	5.3647	11.1405	4.8017	5.0653	0.3405	6.1284	10.1799	1.0461	10.4938	11.4132	4.5788	7.9868	6.3797	3.6379	6.0552	9.861	4.7598	4.5297	10.6015	1.7639	8.2704	NA	NA	NA	NA	1.5179	7.8669	NA	7.461	6.1063	7.0414	8.6385	0.3405
TCGA-A2-A0EM-01	3.7473	10.02	2.7131	3.7086	3.3042	4.9628	7.6118	5.8885	10.6936	8.8504	5.2181	8.8315	0.7742	13.996	7.4247	3.0183	6.5661	11.5906	7.1277	7.7936	0	6.1561	9.7524	2.4897	8.992	10.9106	5.4349	5.3744	9.055	4.8429	7.1567	8.5776	8.182	5.9478	8.7362	2.6615	7.2268	NA	NA	NA	NA	0.7742	8.0118	NA	9.176	7.4336	7.0448	11.0721	0
TCGA-A2-A0EN-01	3.0471	10.4044	2.9561	3.4029	3.1036	5.0167	9.0864	9.5734	10.7611	9.0025	6.116	9.5564	0	12.9847	8.0053	4.4683	6.4407	11.8859	6.5259	8.225	3.158	4.6116	9.4426	3.0471	11.1135	12.5308	4.8283	7.1296	8.2424	5.7417	8.9562	8.5283	7.6257	5.1833	8.1748	3.6506	8.2424	NA	NA	NA	NA	3.7949	7.9601	NA	10.6844	9.307	6.7811	11.1159	0
TCGA-A2-A0EO-01	2.8273	10.1243	2.3361	2.6736	2.5901	4.27	9.0003	7.9633	10.5538	9.4252	4.4226	8.4761	1.0538	12.8565	7.78	2.5015	8.3659	12.0708	2.7525	8.1035	1.6563	6.8327	10.1354	2.6736	10.637	10.3421	6.0505	6.4021	10.3583	6.0737	8.7744	8.2174	6.7819	7.6392	10.0843	4.7647	8.8514	NA	NA	NA	NA	2.1975	7.9105	NA	8.4761	7.7917	6.8552	11.129	0
TCGA-A2-A0EP-01	4.1654	10.6185	3.0838	5.1383	3.4551	4.3412	9.3825	9.3246	10.1202	9.924	6.2558	10.6157	1.5818	11.2852	10.1788	2.4986	6.3051	11.1477	8.8386	8.7186	3.5806	5.7049	9.4864	1.9964	11.316	12.2022	7.6439	8.4271	8.2713	5.0103	9.3081	8.5357	8.0268	5.8941	8.847	4.8861	9.0414	NA	NA	NA	NA	4.0544	8.677	NA	9.0332	9.072	6.3587	11.2408	0.7351
TCGA-A2-A0EQ-01	3.4526	10.4038	2.9593	8.4649	1.4103	4.2967	8.167	9.5815	10.3314	9.3546	7.9996	10.4698	1.1658	9.1944	8.9731	2.7662	4.1695	12.0093	3.3969	8.7894	1.802	6.0461	10.0679	1.1658	10.2756	9.5885	4.5977	7.364	8.6035	4.1695	8.8015	9.1614	9.2307	6.8813	7.316	0.5003	9.3158	NA	NA	NA	NA	3.5579	8.0523	NA	8.2121	8.2262	6.6268	7.8495	0
TCGA-A2-A0ER-01	2.2067	9.9697	2.2338	2.8129	0.9291	7.4201	7.2983	6.2657	11.0689	9.1864	4.5608	9.8372	2.6143	14.7374	5.8112	2.2067	4.1105	12.4042	1.7702	6.5793	0.9291	7.2928	10.6086	1.3258	11.1324	10.8644	4.3637	6.5284	9.3018	4.2767	6.9849	8.328	6.8061	5.6386	9.1771	2.1093	7.8362	NA	NA	NA	NA	1.3258	8.8688	NA	6.561	10.0086	8.1588	8.2458	0
TCGA-A2-A0ES-01	2.2373	10.4898	4.28	4.2351	2.1189	4.9236	9.062	7.9759	10.5868	9.5874	6.7043	9.2794	1.8482	12.7972	8.1369	3.729	7.6974	12.3174	4.5417	7.4593	2.1189	7.6232	10.2066	2.5434	10.5443	11.7124	5.7779	5.8724	7.7356	7.2357	9.7127	8.6072	7.7947	7.0131	10.6266	5.7681	8.7093	NA	NA	NA	NA	3.3098	7.7899	NA	8.349	9.5152	7.3907	9.2204	0
TCGA-A2-A0ET-01	4.0151	10.2026	2.5032	2.3399	3.1899	4.0858	6.2739	7.8138	10.9803	9.1618	2.4151	8.1138	0.3459	14.2364	4.6654	3.7793	4.5863	10.3776	4.1311	5.2622	1.0589	3.9907	10.301	2.2606	11.1037	11.2479	3.6607	5.1456	8.6603	5.1345	14.0079	7.8207	3.9407	6.2587	10.8775	0.6245	6.1418	NA	NA	NA	NA	2.0876	8.2611	NA	6.3477	10.9045	7.5723	6.8253	0
TCGA-A2-A0EU-01	2.1941	9.7655	3.1178	3.3973	1.9189	4.2983	7.7466	6.6429	11.1058	8.9785	4.3271	9.1876	2.0631	14.1732	6.1321	2.8792	6.393	12.5898	2.0631	7.7572	1.5786	7.8042	10.8088	2.1941	9.4665	9.4802	3.9728	6.9882	8.7552	3.3418	6.6429	8.834	6.8997	3.5022	12.0441	0	7.4774	NA	NA	NA	NA	1.7587	8.4124	NA	7.7466	8.9074	7.8169	9.0847	0
TCGA-A2-A0EV-01	4.6152	9.5824	3.603	2.3814	1.6347	4.0695	8.5816	7.9786	10.6066	9.645	4.4162	8.9555	1.2651	13.7153	7.4282	3.2886	5.745	12.0002	6.0114	7.6384	0.4339	5.7164	10.0262	2.0559	11.264	11.8575	3.4362	7.1993	7.283	5.0717	7.5734	7.4998	7.9946	7.9926	10.1373	2.4754	7.5761	NA	NA	NA	NA	2.2808	7.915	NA	8.0103	10.4201	7.3864	11.0417	0
TCGA-A2-A0EW-01	5.2949	10.6272	3.044	4.1983	2.4867	5.4665	9.9216	8.5207	10.6984	9.6726	6.6311	9.3645	1.7989	13.0796	7.6056	2.5751	7.5439	11.8949	6.0789	8.0142	1.4705	6.6156	10.2361	3.9564	10.5882	12.6292	5.4314	6.6208	8.767	7.2934	9.1671	8.6662	7.9308	5.9608	9.8156	4.8215	8.259	NA	NA	NA	NA	3.889	8.5179	NA	8.4318	10.0725	7.4389	10.3873	0
TCGA-A2-A0EX-01	1.8588	10.1825	2.9875	2.3047	2.1708	4.0289	8.8505	6.9798	10.2777	9.1125	5.1884	8.8187	0.5239	12.0756	6.9596	2.8338	6.4179	11.6577	2.1708	9.3824	0.9074	6.1772	10.3248	1.8588	10.2665	10.985	4.984	6.262	7.7102	6.0109	8.3826	9.3215	7.3756	10.6685	10.3978	4.2772	8.7746	NA	NA	NA	NA	2.7424	9.0614	NA	8.2269	8.021	7.0859	11.138	0
TCGA-A2-A0EY-01	2.777	10.7872	2.9638	2.8521	1.676	4.5659	8.0468	7.6442	10.2112	9.6895	4.0647	10.1488	0.4499	12.6955	7.811	2.6979	9.3208	11.4076	3.5374	7.7583	0.7923	4.7924	9.8724	1.9735	11.0656	10.9302	4.35	5.9566	8.9469	4.0647	7.3201	8.3564	8.0428	7.3463	5.9651	1.0688	7.6573	NA	NA	NA	NA	2.3291	8.4605	NA	10.8705	8.0125	6.9234	10.5206	0
TCGA-A2-A0ST-01	2.805	10.7915	3.7378	2.9716	1.1911	4.1089	8.5453	10.5948	10.5025	9.6962	3.2563	11.1846	1.6502	10.2769	8.4966	2.8907	9.063	11.8222	1.1911	11.187	0.8918	5.3499	9.3288	1.6502	11.5506	10.3015	4.8695	7.9803	5.7096	7.9153	8.9932	8.2288	9.8921	7.1899	7.2479	3.8766	9.0537	NA	NA	NA	NA	4.1089	7.6088	NA	9.5409	8.2268	6.986	7.6707	0
TCGA-A2-A0SU-01	1.6565	9.5249	5.3043	6.9201	2.5199	5.3887	9.012	7.6399	10.4513	9.0204	3.658	8.6989	0	15.2033	6.9505	3.9265	7.1029	11.6029	1.8411	8.2297	1.1962	3.4464	10.0445	1.4446	10.6429	9.5011	5.8643	6.3714	9.057	5.0381	10.8082	7.3205	7.1164	6.9505	9.9064	4.3177	8.7703	NA	NA	NA	NA	2.1518	9.3935	NA	8.9214	9.1397	7.0192	9.5689	0
TCGA-A2-A0SV-01	2.3839	9.5504	2.2538	2.1295	1.0876	3.7718	7.7085	6.2122	10.463	9.4072	4.572	9.2286	4.1373	11.1099	8.7051	2.9011	5.9747	11.2782	3.8012	7.9143	4.7784	4.8921	9.7676	2.8458	11.2782	12.0229	4.9975	5.0838	8.2181	2.9011	7.3009	7.7693	8.9322	7.9042	9.9774	0.8828	8.9988	NA	NA	NA	NA	0.8828	8.8449	NA	10.3064	8.0704	6.9664	11.817	0
TCGA-A2-A0SW-01	3.1533	9.4814	2.454	3.0035	0.9088	3.5272	7.9259	10.0906	10.5521	9.0561	5.1562	10.255	2.307	13.2364	7.8969	3.6331	6.4573	11.3113	5.6478	8.4155	0.9088	7.1876	9.8165	1.8609	12.0816	10.1492	3.6832	6.2975	9.0585	3.7785	7.5871	8.4808	10.2273	5.9124	8.6384	1.462	7.6002	NA	NA	NA	NA	3.5811	7.8094	NA	8.7587	9.8648	7.1119	11.2243	0
TCGA-A2-A0SX-01	3.1222	10.5892	3.806	3.1222	1.3817	4.7031	8.4488	9.4613	10.376	9.2068	2.6914	9.7723	2.0743	7.8573	8.5878	3.2249	10.2768	11.3798	5.4069	8.6629	1.5493	4.6671	10.8646	1.3817	11.4243	10.9214	4.9176	6.6792	6.0831	7.4114	9.7216	8.3754	7.3273	7.8693	7.1722	4.9328	8.8552	NA	NA	NA	NA	4.0369	7.0198	NA	10.428	8.1927	8.3112	11.4307	0
TCGA-A2-A0SY-01	3.6437	10.338	2.7525	4.4532	2.1649	4.2033	9.0305	7.934	9.9687	9.3149	6.678	9.2421	0.4312	13.4759	7.5203	4.4301	6.6582	11.2985	4.6463	9.1218	1.6279	4.9526	9.6841	2.1649	10.6902	10.8561	3.8319	7.0521	8.7468	5.5965	7.4786	7.4814	6.4324	9.1653	9.7047	2.9298	7.9645	NA	NA	NA	NA	0.4312	8.5259	NA	7.5148	8.6575	6.946	10.6429	0
TCGA-A2-A0T0-01	2.3949	10.5555	2.3418	1.2083	0.4088	3.0371	11.8755	6.2671	10.4684	8.993	7.2822	10.0314	1.7196	6.4403	9.1976	3.6017	7.0839	10.3506	4.7131	6.3389	0.4088	4.2984	10.7831	2.2029	10.0314	12.2629	4.0065	4.1729	3.8513	4.5206	9.4664	8.3092	8.369	4.2741	3.8513	3.4799	7.5067	NA	NA	NA	NA	5.4132	5.7657	NA	8.6524	7.0839	6.4073	10.6277	0
TCGA-A2-A0T1-01	2.9527	9.9444	1.7272	4.0644	2.8811	4.0644	8.7146	9.5787	10.2119	9.5773	5.8469	10.8455	2.3561	5.5907	8.6515	3.7797	6.4266	11.4103	3.7398	8.6023	2.458	4.0317	10.4274	1.0865	10.7818	10.9204	5.9727	6.5643	10.6559	5.2509	8.3884	8.6834	11.6184	5.4618	9.6876	1.5224	8.4266	NA	NA	NA	NA	4.4077	8.2656	NA	11.3909	8.3003	6.4577	10.791	0
TCGA-A2-A0T2-01	2.9425	9.7751	3.605	3.1008	3.1739	3.8455	6.6627	8.0949	10.2146	11.1381	3.7531	10.3335	1.225	5.5521	7.5219	3.7531	6.669	12.7891	5.2138	6.7726	1.8777	4.0142	9.286	4.6986	12.1251	10.6616	4.8174	5.8485	6.6753	3.0238	8.1343	8.3586	9.3206	4.5691	7.3032	1.225	9.1272	NA	NA	NA	NA	1.8777	8.8983	NA	7.8353	9.7151	6.8246	8.9629	0
TCGA-A2-A0T3-01	4.16	10.4898	2.763	7.2826	2.3399	6.7741	7.7466	7.0642	11.7205	9.2396	7.418	9.7933	6.8067	13.6365	6.5851	4.5354	9.2231	11.1601	8.5207	5.4534	0.9543	6.1875	10.8924	3.1396	11.5335	10.4368	5.4534	6.0308	4.7006	5.6185	8.0922	8.3067	6.7782	10.5542	8.7433	3.4595	6.6267	NA	NA	NA	NA	1.9308	9.1052	NA	9.3727	8.5084	8.0001	8.5133	0
TCGA-A2-A0T4-01	2.7775	10.1363	2.7027	5.6662	1.9739	5.5952	8.9424	8.4287	10.7636	9.1636	4.2523	9.2927	2.671	14.2004	7.7854	3.0567	6.7792	11.4813	6.0424	7.3704	2.1428	5.6523	10.5529	1.9739	11.5894	10.6233	5.7471	6.9196	9.5482	6.3318	8.1426	7.5577	7.7499	8.1426	10.3971	4.2888	8.05	NA	NA	NA	NA	3.1389	8.9889	NA	8.0737	9.1174	6.52	11.1565	0
TCGA-A2-A0T5-01	4.5163	10.153	2.1337	3.4393	2.5214	4.7687	8.1919	5.7616	10.4078	8.9845	8.3978	9.5018	1.298	12.6969	6.4976	3.6635	7.2583	11.9451	7.5357	7.6528	1.6728	4.7296	10.0306	2.5214	11.9709	10.4837	5.994	4.7879	8.6777	5.7999	9.3553	8.2449	9.2589	5.6612	9.8695	4.2382	7.9302	NA	NA	NA	NA	2.8481	8.8381	NA	8.2151	8.1181	7.2617	10.3985	0
TCGA-A2-A0T6-01	2.7535	10.2265	2.966	1.7733	2.3016	4.5651	9.5544	8.4741	10.8459	9.3139	5.2548	9.1111	2.3016	11.4851	8.6042	3.7757	6.7224	12.338	4.9925	9.1361	1.1435	4.3251	10.0378	2.3016	11.2966	11.3526	4.368	7.6541	8.1294	6.7429	9.0824	7.9058	8.8863	7.7197	9.2173	3.2879	8.1372	NA	NA	NA	NA	1.4925	8.4037	NA	8.2801	8.3539	7.9837	12.6793	0
TCGA-A2-A0T7-01	2.5634	10.4548	2.8985	4.1024	1.9593	4.1501	8.2939	8.0004	10.5415	8.9377	6.761	9.2803	2.2495	11.3489	8.1749	1.9593	7.5088	12.0063	4.5566	7.474	4.8004	3.6502	10.6497	1.5956	11.5069	13.4837	5.9052	5.1681	8.3964	6.9881	8.8014	8.4185	10.2016	5.3629	8.2449	4.6755	8.9554	NA	NA	NA	NA	2.5634	7.265	NA	9.5154	8.5655	6.9582	11.0482	0
TCGA-A2-A0YC-01	3.1655	10.3487	2.8386	3.9562	1.8329	8.5934	8.2246	6.8795	11.1042	8.9687	5.431	9.9344	1.4374	14.1763	7.2792	5.7231	6.6856	11.3074	3.788	8.0039	0	7.2417	10.2326	2.8608	10.581	12.9457	5.0396	7.0285	10.2333	5.769	7.3911	8.0465	6.9999	8.4026	11.0856	2.0469	7.2686	NA	NA	NA	NA	1.2772	8.9629	NA	7.7642	10.4082	8.0924	9.9864	0
TCGA-A2-A0YD-01	2.3749	10.1749	2.523	4.2749	2.0776	4.6343	8.7856	8.2935	10.8142	9.0816	6.6234	9.7395	0.4028	13.7799	7.5282	4.3679	6.9658	11.8614	4.2987	8.0328	1.8386	5.0812	9.7504	3.0154	12.6162	12.5773	5.4219	5.8582	7.0732	6.5657	8.6797	7.7878	8.3126	6.0457	9.0547	2.5438	7.8556	NA	NA	NA	NA	3.7953	8.6429	NA	8.9212	9.5261	8.0132	11.7465	0
TCGA-A2-A0YE-01	1.3698	9.7885	3.2175	4.6666	1.9455	3.2563	7.8968	5.2862	10.2668	9.4905	6.6326	9.587	1.5366	3.7396	9.8393	1.5366	5.5913	11.8241	3.2563	9.5126	0.9639	3.8064	10.1097	1.181	11.0141	8.5697	4.5928	3.436	4.988	9.7176	9.1992	8.175	8.2817	7.2432	5.5913	1.8217	8.7461	NA	NA	NA	NA	1.6862	8.2324	NA	11.3267	9.6554	7.2281	12.4904	0
TCGA-A2-A0YF-01	3.572	10.3846	2.8619	2.0663	0.8456	7.3327	8.3763	5.7371	11.1069	8.7828	3.8363	8.2636	0.3399	15.2208	5.8004	4.7426	7.2819	11.7452	5.3985	6.8351	0.8456	7.6741	10.8041	1.9717	11.5193	10.418	3.2482	6.4131	10.9762	4.4411	8.5053	8.716	6.2912	5.8675	10.4984	1.8705	9.5023	NA	NA	NA	NA	1.3752	7.3703	NA	8.4094	10.4161	7.2571	8.2611	0
TCGA-A2-A0YG-01	1.983	10.3611	2.8451	3.9174	0.728	4.4595	6.3293	5.8685	10.1913	9.2804	3.9484	8.5498	1.983	13.3689	6.7633	4.1485	5.5827	11.9505	2.7177	6.9624	0.728	5.7591	10.3956	1.2095	10.7991	12.6106	3.1498	5.0795	7.4746	7.04	7.1967	8.0667	7.5346	6.4039	7.3755	3.1498	8.4878	NA	NA	NA	NA	1.983	5.5728	NA	7.0436	9.3473	7.5724	9.3357	0
TCGA-A2-A0YH-01	3.079	10.146	3.0601	4.8054	1.4719	3.891	9.086	8.0592	10.6451	8.8357	3.079	9.5458	3.1953	13.4781	8.3168	2.0679	3.9251	11.6872	3.991	8.7633	0.4381	6.1109	11.1132	2.1851	11.2942	11.2663	4.8593	5.0567	6.6538	4.8593	7.7922	8.9713	8.5019	7.8796	9.9387	0.7736	7.8219	NA	NA	NA	NA	0	8.6759	NA	7.8488	8.5748	7.4292	12.0799	0
TCGA-A2-A0YI-01	2.5287	10.0764	3.3285	2.9183	0.6747	5.3024	8.3903	9.383	10.8668	9.3438	2.1947	8.7868	1.4797	14.3634	6.9696	3.4382	6.4846	11.7327	5.2008	8.2433	1.3166	4.9595	9.7881	2.4521	11.7284	11.7406	5.4474	6.6819	9.0952	6.2617	8.9126	7.9058	6.8775	6.9278	9.1914	3.3979	7.8284	NA	NA	NA	NA	4.4311	6.9064	NA	8.0063	10.6393	7.1163	10.7726	0
TCGA-A2-A0YJ-01	0.8589	10.3676	3.0098	0.4924	0.8589	2.3415	6.1575	5.4367	10.3119	9.2324	5.8158	9.054	1.3936	4.4429	6.7107	2.3415	9.9507	11.0555	1.6013	4.4958	0.4924	3.1917	10.8556	2.9087	10.6393	10.6562	4.5216	4.0761	2.2208	8.1297	9.9104	9.4777	6.6181	3.4817	5.3092	2.7432	9.123	NA	NA	NA	NA	0.8589	6.7439	NA	9.6901	10.2612	7.9396	12.2489	0
TCGA-A2-A0YK-01	3.2185	10.7452	3.0594	3.9494	3.0399	5.4824	9.6969	10.2112	10.357	9.2873	6.4662	9.7094	0.7844	13.6471	8.4239	1.9597	8.3086	11.7744	5.9802	7.7544	1.8191	6.9688	10.1284	4.0153	10.8403	11.7403	5.6053	7.7807	9.7262	7.2166	9.4504	7.9755	7.0653	5.5945	9.3121	5.035	8.2703	NA	NA	NA	NA	2.3142	7.5331	NA	9.1006	10.0396	7.5526	9.5524	0
TCGA-A2-A0YL-01	4.5888	10.1205	3.3049	3.0085	1.9572	4.6818	8.3236	8.7153	10.608	9.1755	5.7596	9.2411	2.0715	12.179	8.0426	1.3795	7.897	12.1794	2.825	7.9652	1.1899	6.6756	10.0702	2.1775	11.3432	11.9274	5.6256	5.951	8.0267	7.5229	9.0124	8.1277	8.8028	7.8775	9.703	4.9741	7.7545	NA	NA	NA	NA	2.6883	7.5229	NA	8.2886	9.611	8.2282	10.0306	0
TCGA-A2-A0YM-01	2.514	10.9485	3.0956	3.8916	1.8681	4.3941	7.8773	7.2981	10.9077	8.7855	8.3764	9.8078	3.1139	5.349	7.1384	3.1139	3.3818	10.7325	4.3322	10.0945	2.7215	1.4683	10.9688	2.9028	11.2403	10.847	3.7722	3.8916	7.1593	6.7496	7.6676	8.6797	6.7015	4.4727	6.1214	2.514	8.4365	NA	NA	NA	NA	0.3724	6.9242	NA	6.896	9.4833	8.194	14.0066	0
TCGA-A2-A0YT-01	3.4917	9.3737	2.8312	3.5593	1.6588	3.8018	7.6047	7.7365	11.1473	9.1994	5.3451	8.7931	3.9849	13.9119	7.306	1.988	4.2735	10.8739	4.8058	7.2635	0.8553	4.1029	11.0294	1.8864	11.8042	10.809	4.4441	6.3607	7.9747	4.3132	6.4832	7.5826	9.6353	4.4967	9.8738	2.8486	8.9117	NA	NA	NA	NA	2.5496	7.442	NA	7.6266	9.661	7.4597	8.0427	0
TCGA-A2-A1FV-01	2.944	10.2941	3.4985	5.1076	1.1489	6.2103	9.3997	5.7699	11.1042	9.4589	5.1453	8.0257	1.6463	13.9594	6.3674	4.0985	6.8995	11.9176	4.6287	7.0127	0.9358	8.024	11.1076	3.8163	10.2157	9.3098	6.8885	4.9027	9.8857	6.8585	7.4644	9.2483	4.0726	7.8972	10.0933	3.5797	9.3621	NA	NA	NA	NA	2.6262	7.8293	NA	6.8202	11.4647	8.361	9.3661	0
TCGA-A2-A1FW-01	3.2185	10.6891	2.6861	1.7543	1.1289	4.1866	7.5563	6.4729	10.1192	9.0588	5.8865	9.3175	1.3124	14.968	6.9489	2.1892	7.3034	11.8005	4.5936	7.4817	0	8.0225	11.0526	3.2185	11.9591	9.3914	2.4464	6.7163	8.4931	8.1349	10.7433	9.4768	3.9578	4.5208	10.5272	2.5955	8.0663	NA	NA	NA	NA	1.7543	6.6999	NA	5.5991	7.176	7.7397	9.5933	0
TCGA-A2-A1FX-01	4.3763	10.2244	2.0089	3.462	3.6604	4.3382	8.0157	7.5904	10.7175	9.8478	4.6182	9.6446	1.3922	13.7792	6.2274	4.0388	6.5106	11.1211	4.6956	7.8896	0.6244	5.7713	11.2613	2.6817	10.4216	10.1877	7.9222	7.0183	6.9055	4.153	9.1144	8.2377	8.0821	6.4538	10.4201	1.7812	6.8957	NA	NA	NA	NA	2.5544	8.8481	NA	6.9785	11.0491	7.393	9.7694	0
TCGA-A2-A1FZ-01	1.9621	10.5467	3.0274	4.0989	2.361	4.466	9.3428	7.2323	10.6595	9.3674	4.0275	9.5264	0.8699	14.2608	8.1286	2.361	6.5043	11.6559	5.6266	7.2362	1.9621	5.6387	9.972	1.4087	11.2202	11.579	4.3826	6.0967	7.7641	6.2379	8.1871	8.1539	6.8531	9.1228	8.4417	4.2319	8.2974	NA	NA	NA	NA	0.4995	7.7503	NA	8.4383	9.5921	7.4561	10.041	0
TCGA-A2-A1G0-01	2.8572	10.3583	2.7456	2.3988	1.8599	4.254	7.4007	8.0335	11.0498	9.3213	4.6053	9.0307	1.5716	12.0481	7.0208	3.0413	6.7395	11.9982	4.4833	7.2531	0.99	5.1899	10.8171	2.7902	11.1603	10.9727	4.9034	7.0062	6.8172	6.5296	9.8065	8.5861	5.6715	6.6288	10.1904	4.0966	8.5023	NA	NA	NA	NA	2.486	8.8452	NA	9.0226	9.6214	8.5637	10.1971	0
TCGA-A2-A1G1-01	2.1933	10.7991	3.395	2.3571	1.0701	5.5088	8.4775	8.5576	11.1947	8.9985	3.209	8.9915	1.2476	7.1017	7.6301	3.8821	6.4482	12.3776	0	9.5042	1.0701	4.7315	9.949	1.5481	10.7058	11.0531	1.9065	4.9003	5.5686	8.2964	9.2354	10.1227	9.2724	5.8139	5.9484	4.8599	9.4496	NA	NA	NA	NA	3.711	6.2278	NA	10.2577	8.5691	8.9496	11.142	0
TCGA-A2-A1G4-01	2.5006	10.8308	2.8577	4.2955	1.5452	7.7263	7.0916	7.0172	10.7375	9.435	3.2884	9.0858	1.4029	15.5221	5.5046	3.8233	5.6055	11.8929	3.2473	6.639	0.8657	9.4385	10.8746	2.5006	10.4274	10.8641	5.0353	6.1021	8.7172	4.4662	6.2182	8.4013	4.6663	4.1911	10.9075	0.6305	6.5947	NA	NA	NA	NA	0.6305	8.0658	NA	10.7936	9.4287	8.1377	8.5416	0
TCGA-A2-A1G6-01	3.5034	10.6221	3.2503	2.5858	2.5858	5.5859	9.0353	8.7724	10.4965	9.5219	6.9238	8.6816	2.0007	12.5305	8.7163	1.4157	8.5088	12.3798	4.9238	7.8998	1.8752	7.3673	10.728	1.5856	10.4706	10.8726	5.5657	5.9395	8.2457	7.1473	9.9058	8.8179	7.8754	5.4821	9.9342	7.1775	8.8927	NA	NA	NA	NA	0	7.2457	NA	9.291	9.5408	6.6592	7.4848	0
TCGA-A2-A259-01	3.1839	10.2316	2.9969	3.8764	1.9258	5.0994	9.3679	6.7632	10.4426	9.0653	4.3643	8.7045	0.6979	14.3293	7.7398	2.5794	6.0914	12.836	5.6747	7.4138	1.3535	5.8088	11.5152	1.6678	10.2637	11.0061	4.9765	6.461	6.7466	6.124	8.3708	8.1563	6.9196	6.3332	12.3153	5.1759	9.0365	NA	NA	NA	NA	2.6526	7.8215	NA	8.4499	8.2871	8.5515	9.0297	0.3908
TCGA-A2-A25A-01	3.844	10.4654	2.7175	3.2974	3.3303	5.6673	10.2242	8.6133	10.4983	9.5223	6.3548	8.9797	1.3702	11.6847	8.605	2.0602	8.7117	11.7089	1.8943	9.2012	2.9197	5.3683	10.2497	3.6232	10.9819	11.7267	6.3785	6.6946	8.5779	6.8039	9.0541	8.3555	6.7196	8.3525	9.2647	5.9148	8.4084	NA	NA	NA	NA	1.4914	7.7827	NA	8.792	9.1726	7.4946	9.4602	0
TCGA-A2-A25B-01	2.7033	9.5784	2.2704	1.445	0.4271	4.9531	7.6647	7.308	10.5305	9.592	6.062	8.4168	0.7563	11.751	6.6322	3.8858	8.2907	12.3029	1.9094	6.4337	1.617	6.7932	11.2659	2.4539	10.6364	10.8448	2.9158	4.969	5.5385	4.7464	9.2042	9.0875	4.9848	4.7277	10.2164	0.4271	7.5286	NA	NA	NA	NA	0.4271	7.0918	NA	7.9664	10.1138	7.7246	11.2713	0
TCGA-A2-A25C-01	3.5883	10.4155	2.5603	1.467	2.3132	4.1685	7.1954	6.9395	11.173	9.9125	4.8475	8.8147	2.0313	11.8356	6.7065	3.1603	7.914	11.6854	3.1603	7.5565	1.7766	8.3433	10.1985	2.549	11.9646	11.8617	5.8278	7.3575	9.7468	4.8364	8.185	8.9044	6.9754	5.872	9.3586	2.1792	7.3844	NA	NA	NA	NA	2.7516	6.7545	NA	8.2418	9.1516	7.0943	10.5894	0
TCGA-A2-A25D-01	2.9735	9.7905	2.4972	2.8264	4.4558	4.352	9.3432	9.35	10.6667	9.4166	6.1893	9.2233	2.7468	11.1875	7.0609	4.1189	7.0318	11.7557	4.1189	7.2958	1.538	7.5833	10.1882	1.8741	9.7731	10.2449	5.2884	7.4608	7.7559	3.4464	9.6957	7.5249	7.0064	7.5661	11.5636	2.573	8.2611	NA	NA	NA	NA	1.7158	9.597	NA	6.5238	8.197	6.8245	8.3344	0
TCGA-A2-A25E-01	2.5925	9.5707	3.4929	2.8658	1.175	4.5823	6.7411	6.6716	11.6081	9.3055	4.0364	8.5552	1.6787	13.0725	7.3786	3.0414	6.4457	11.3629	4.8416	7.536	1.5295	4.2422	10.6288	2.5153	10.4744	10.3603	4.674	7.1517	7.3002	5.618	8.6643	8.5443	4.7264	5.9322	9.3904	2.8658	10.37	NA	NA	NA	NA	0.7039	7.9552	NA	8.1657	10.0289	7.4913	9.5029	0
TCGA-A2-A25F-01	2.0322	10.3437	3.6479	2.895	2.4946	4.1489	10.0111	10.8182	11.2154	9.0456	5.4512	9.5858	2.559	7.1563	9.8122	3.1253	6.0252	10.4138	4.7416	10.5624	2.2034	4.7692	10.3299	1.7302	12.2772	11.6863	5.0527	8.0553	5.4255	8.7063	9.6639	7.9299	6.9128	5.83	6.8172	3.6833	9.3742	NA	NA	NA	NA	4.1489	6.5776	NA	9.6145	9.3107	8.2288	12.4545	0
TCGA-A2-A3KC-01	2.186	10.4783	3.9509	6.5819	3.9262	5.4347	8.8154	7.4274	10.335	9.5517	7.1849	9.8707	3.304	13.2288	8.3371	1.6463	7.3973	12.0843	3.304	7.8276	2.8858	5.2981	9.8723	4.0239	10.9438	11.1598	7.1708	6.6293	9.0048	6.0897	8.8199	7.6955	7.3851	7.7029	8.8051	4.6521	7.8872	NA	NA	NA	NA	2.9535	8.6078	NA	8.0775	8.8074	7.1565	10.6211	0
TCGA-A2-A3KD-01	2.7297	10.0139	2.5587	3.3906	1.7535	8.2123	7.7506	6.4475	10.5612	9.2913	5.6754	9.8655	3.5813	13.8059	7.7164	2.7928	6.1309	11.2109	4.2766	6.0622	0.6717	9.3224	10.1934	1.4745	12.2389	11.9744	5.8853	6.1001	8.3339	5.5069	8.3058	8.3471	6.6442	9.5602	11.0133	2.7928	7.3503	NA	NA	NA	NA	1.1282	8.8341	NA	10.7073	9.6902	7.8503	9.1159	0
TCGA-A2-A3XS-01	3.9794	11.3839	2.8197	7.4211	2.9808	5.3478	7.9894	7.5251	10.1333	10.2009	10.2303	10.6416	2.3972	4.6977	7.3091	3.0961	9.0585	11.5425	6.2072	6.9207	3.1504	3.3952	10.6273	4.8368	10.9419	10.1295	5.7598	6.2821	8.6458	4.0383	8.9658	8.6315	8.878	4.4385	5.6789	3.3494	9.0261	NA	NA	NA	NA	2.5667	8.9128	NA	9.084	9.3342	6.6833	11.4671	0.9891
TCGA-A2-A3XT-01	2.5291	10.1639	3.5308	2.9187	1.8814	4.8298	7.3457	7.5952	9.8364	10.4787	3.5892	11.5448	2.6018	9.9746	7.8626	2.5291	9.8986	10.853	6.6137	9.3673	0.6749	2.5291	10.0394	3.659	11.4992	11.1229	4.946	6.1516	4.8745	2.5291	8.1069	7.4053	8.8455	5.1657	7.3745	2.8606	8.7041	NA	NA	NA	NA	2.2861	7.3641	NA	7.6562	8.6246	6.7519	10.3131	0
TCGA-A2-A3XU-01	3.7757	10.3323	1.18	2.1924	2.6224	2.8774	6.097	5.3177	10.1408	9.2452	4.1748	11.7699	4.2669	7.5103	5.5914	1.3713	10.9248	8.9302	3.0253	6.3354	0.8428	2.1924	9.7077	1.9174	10.8483	11.4238	4.3251	3.3954	3.3399	2.6224	7.3193	8.036	5.8711	4.6093	5.4013	4.7648	10.3109	NA	NA	NA	NA	2.5263	7.7365	NA	8.0958	7.0652	5.9192	6.418	0
TCGA-A2-A3XV-01	3.5011	9.3718	0	2.0039	4.285	3.752	8.438	4.8981	10.2362	10.7096	6.0147	10.6792	4.3473	2.2842	6.2772	4.0048	6.6365	11.2924	3.9254	6.2449	1.6556	3.2634	7.1893	3.3871	8.9456	7.5084	6.4924	5.2798	5.4738	6.8613	6.8235	5.4169	8.6811	4.5463	8.4487	0.5161	8.9556	NA	NA	NA	NA	1.1955	10.12	NA	6.984	4.285	4.285	9.3066	0
TCGA-A2-A3XW-01	2.1838	10.1054	1.9734	5.8326	2.4872	5.9364	12.0119	7.9644	9.2992	10.1371	9.0634	11.0743	3.3014	10.6546	8.044	0.4377	5.1873	10.0726	6.9413	9.4048	3.7444	4.7093	8.4789	2.0667	10.1516	9.9231	6.5302	6.6316	6.5247	4.0829	8.7954	6.736	8.7415	8.9304	8.6037	3.9569	8.3295	NA	NA	NA	NA	0	10.1699	NA	8.0747	6.0333	5.5566	8.5732	0
TCGA-A2-A3XX-01	3.581	9.8787	2.5743	2.9735	2.7711	4.1533	7.7427	7.3678	10.1898	9.7422	6.2028	11.2196	5.6735	5.3849	7.1131	3.8098	8.7053	10.9199	4.4074	6.3001	2.3541	3.8786	11.0929	3.309	10.8803	10.1253	5.349	5.4655	4.2604	3.9761	8.6262	8.5544	8.0512	4.4305	8.1362	2.7711	8.9328	NA	NA	NA	NA	2.1464	7.2164	NA	9.4165	9.1991	6.8853	10.4677	0
TCGA-A2-A3XY-01	3.0655	10.2585	3.2968	4.0701	3.1102	5.2325	8.2555	7.3315	9.9465	10.1234	11.9697	10.1107	4.0241	5.8481	8.3517	2.8187	8.7749	11.6674	7.348	7.4984	3.0194	3.3525	9.9232	2.5208	10.9546	11.7596	6.1925	5.8742	5.5487	5.5406	8.8664	8.9761	6.6169	5.2723	7.3984	4.0701	8.8151	NA	NA	NA	NA	3.7127	8.7011	NA	10.3637	7.5336	6.8154	11.8685	0
TCGA-A2-A3XZ-01	3.2652	10.2278	3.0854	3.7071	1.7707	4.045	7.8572	8.1992	9.3645	10.3984	3.1579	10.9727	2.2602	6.3511	7.8848	2.5421	9.3332	10.6253	4.6899	6.2697	2.9804	4.9208	8.0994	2.5421	11.8006	11.0413	5.9857	7.713	5.9379	3.5031	9.8461	6.2632	7.7458	3.2652	6.1061	3.1579	7.8115	NA	NA	NA	NA	1.4451	8.7261	NA	10.252	8.2862	5.416	8.9264	0
TCGA-A2-A3Y0-01	2.7185	10.3344	2.1284	2.7185	2.0988	4.4818	7.9403	8.7085	10.1804	10.3055	5.1753	10.6454	3.7169	9.2199	10.5773	2.0988	5.5934	11.1989	5.2765	9.9513	3.643	2.0988	9.3627	3.3496	10.7048	11.473	6.2391	5.0944	2.5669	5.5333	8.0956	8.7063	9.7287	5.3364	4.2524	1.9838	9.4547	NA	NA	NA	NA	3.2536	6.7511	NA	9.9722	6.3243	6.7858	8.2821	0
TCGA-A2-A4RW-01	3.8397	10.1989	3.5078	6.9945	2.8183	5.6094	7.4981	8.3517	10.0642	9.3681	2.8183	9.7683	2.0096	12.2474	9.1254	3.0468	8.7283	11.8888	4.621	6.9668	1.7745	4.7884	9.434	2.9371	10.632	10.4654	6.8122	6.7487	9.2739	5.9852	9.0467	8.2406	7.4737	7.3614	7.5549	3.4175	8.2804	NA	NA	NA	NA	4.7238	8.2663	NA	8.5134	8.9262	6.5764	10.772	0
TCGA-A2-A4RX-01	2.9876	10.4646	4.2245	5.6482	1.8158	4.9362	8.9384	8.1365	10.2619	9.7341	10.0268	9.5329	4.9362	7.4083	7.8556	4.4459	9.2697	12.1789	4.6037	12.0288	2.0533	6.7051	10.6872	3.3857	10.7236	11.6103	5.957	5.8664	8.5711	6.8928	9.2157	8.428	7.4505	5.0503	7.8829	6.3515	9.1452	NA	NA	NA	NA	2.7379	8.0152	NA	9.2445	8.0568	8.067	12.158	0
TCGA-A2-A4RY-01	3.9328	10.3608	4.039	3.9328	2.4407	5.7719	9.6028	7.6029	9.9665	10.2503	8.1218	10.1383	2.3036	10.7428	8.6102	0.9886	7.8383	12.1064	6.3697	7.4969	1.791	6.445	10.0506	3.5027	10.7457	12.3309	6.5994	6.4931	7.6532	7.2901	9.9743	8.1065	8.0079	6.272	9.7527	5.8723	7.9912	NA	NA	NA	NA	2.3036	8.8053	NA	9.1768	8.1719	7.1371	9.6156	0
TCGA-A2-A4S0-01	3.2246	10.1976	3.617	1.8514	2.6363	11.5607	7.3874	5.1681	10.3386	9.913	2.0462	10.6603	1.6262	14.7799	5.6299	3.7004	5.6146	10.8791	3.9152	4.6134	0	9.4395	9.2535	5.0819	10.2744	9.992	10.8981	7.2704	10.4385	3.0538	9.134	8.2534	5.5992	4.5823	12.5207	0.6057	6.0938	NA	NA	NA	NA	0	9.6206	NA	6.7681	9.9749	7.4008	8.2995	0
TCGA-A2-A4S1-01	5.296	9.4608	2.4619	4.5833	4.4771	2.3935	11.5261	6.9083	9.8887	9.7359	6.5506	10.1291	4.0281	6.6518	11.7267	2.7982	9.8705	9.9521	3.3729	4.8619	5.9404	5.3868	9.2451	2.9647	11.9404	10.8585	7.7395	5.8792	7.3607	5.7018	8.3601	7.601	5.4159	7.8447	5.296	1.8288	8.7815	NA	NA	NA	NA	0	6.8877	NA	10.8305	7.236	6.2128	11.4077	0
TCGA-A2-A4S2-01	2.8878	9.4385	3.5265	2.4415	0.9891	4.301	7.3401	8.7692	10.106	9.4001	5.3005	9.951	2.5666	12.4927	8.2588	1.9835	6.8237	11.2553	5.3879	8.9766	0.5776	7.888	10.0052	4.1886	11.8047	12.0266	5.5932	6.0444	10.57	4.1491	7.894	8.0334	7.9949	7.7363	10.3251	2.6818	7.2865	NA	NA	NA	NA	1.3088	9.2864	NA	6.6076	9.9183	6.792	9.4759	0
TCGA-A2-A4S3-01	2.2526	9.4227	3.5073	6.8661	0.621	3.9055	7.1215	8.0909	11.0036	9.101	6.284	10.7667	3.4881	13.5761	7.4799	3.7412	5.6268	11.125	4.0531	5.6883	1.0537	2.8982	10.5264	2.5463	10.8536	10.3154	5.1468	6.7627	7.9968	1.8835	8.8899	8.5708	8.5335	6.1592	7.8465	1.0537	8.6248	NA	NA	NA	NA	3.8528	8.3315	NA	7.8158	8.4867	6.274	10.5842	0
TCGA-A7-A0CD-01	2.5716	9.798	3.3665	3.5199	1.7342	4.1828	7.7011	6.0915	11.601	8.7657	4.3361	8.624	1.7342	14.4605	4.7332	5.2121	7.2253	11.934	3.3657	6.6797	0.905	4.7949	10.592	2.4992	9.3331	9.1309	6.1399	6.91	9.6397	4.9111	6.2761	8.4597	6.2707	5.1893	11.7062	1.2953	6.4005	NA	NA	NA	NA	1.9667	7.9317	NA	7.1475	11.5287	8.4669	9.0083	0
TCGA-A7-A0CE-01	2.3414	10.7748	2.4925	2.5226	1.7541	9.6682	8.1135	6.5213	10.8978	8.4351	13.108	9.6317	2.2416	9.6712	8.2207	3.0804	4.8309	10.8236	4.0818	9.4947	1.0122	3.1371	10.0078	3.1371	10.8991	9.8424	3.83	4.898	5.393	6.943	8.2418	6.9149	6.6966	4.4155	7.0413	3.0213	6.6966	NA	NA	NA	NA	1.6013	8.418	NA	9.5789	8.2515	8.1135	10.5818	0
TCGA-A7-A0CG-01	1.7462	10.457	3.4139	2.0495	2.5134	4.5706	9.3004	8.796	10.3167	9.0055	4.9277	9.5692	0	14.3997	7.9715	3.2682	7.1487	11.2919	4.6175	9.1913	1.1226	4.3662	9.8488	3.1456	11.1092	12.0275	4.5466	6.9569	10.5716	6.8628	8.5172	8.6373	6.9929	5.7958	8.1694	3.6751	8.1153	NA	NA	NA	NA	3.8023	7.7422	NA	8.7638	10.1458	7.3564	10.6267	0
TCGA-A7-A0CH-01	2.7376	10.0216	3.0226	3.2151	1.4565	4.3664	7.5385	5.8504	10.9062	9.2748	3.7706	9.0199	1.2069	15.3141	6.7294	3.6252	5.8828	11.796	4.2052	7.6398	0.5222	6.6056	10.1378	2.1664	12.2831	10.9309	4.304	5.4934	8.9196	4.8965	7.4833	8.2065	8.2649	7.0988	8.8774	1.2069	7.0942	NA	NA	NA	NA	2.019	8.0796	NA	7.4938	10.0849	7.6335	11.0029	0
TCGA-A7-A0CJ-01	2.0069	9.3479	3.3495	2.2552	1.3275	4.9277	5.2616	7.3479	11.1429	8.8321	6.4057	9.2177	5.2757	14.3746	6.7822	2.8906	5.9661	10.6815	1.8647	6.1537	1.3275	7.4068	10.2708	5.3443	8.7178	10.8707	5.4847	5.4725	7.4634	2.5622	5.8387	8.517	6.7061	4.9097	11.036	2.2552	6.36	NA	NA	NA	NA	0.4619	9.0644	NA	6.9324	9.512	7.6266	8.2783	0
TCGA-A7-A0D9-01	4.4319	10.6161	4.2002	5.5829	4.5883	4.1602	8.2538	4.9757	11.1784	10.6271	4.538	9.2407	3.7827	13.0765	6.2927	3.6937	6.464	11.8908	4.9179	6.846	2.3553	5.1193	10.9432	1.9567	11.0086	10.7198	4.6368	5.3981	9.3227	5.7468	7.2052	8.6029	7.8628	3.7827	7.3174	1.4042	8.8926	NA	NA	NA	NA	1.9567	8.2043	NA	8.1593	9.7206	7.6838	9.8094	0
TCGA-A7-A0DA-01	2.6678	11.649	3.5846	5.9599	2.7419	5.0789	7.958	5.476	10.5126	10.5948	6.6204	10.5234	0.7392	5.1888	7.4292	4.8636	6.8259	11.7582	6.3923	6.6007	2.4197	4.0054	10.8329	3.1206	11.5602	11.6037	5.4094	4.5499	2.8795	6.0861	10.2034	8.7517	7.8365	4.0643	6.3034	1.8787	9.241	NA	NA	NA	NA	2.4197	7.2568	NA	9.5584	9.413	7.1108	11.7409	0
TCGA-A7-A0DB-01	2.9813	9.9541	2.9308	3.7703	3.0497	3.7292	8.7526	5.5303	10.4496	9.2396	4.9843	8.8801	2.5805	14.5024	7.6811	2.67	5.8508	11.7198	5.71	6.3482	1.7221	6.2426	9.8838	2.5805	11.4773	11.9486	4.6519	4.8566	9.3386	6.0306	7.8913	7.7699	7.6093	6.1522	9.0015	3.9598	7.4509	NA	NA	NA	NA	1.5439	8.6572	NA	9.4304	9.6623	6.8574	10.7881	0
TCGA-A7-A0DC-01	3.5466	9.4151	3.3768	5.9196	2.829	4.633	6.0516	3.9684	10.7731	9.0164	3.0039	8.9196	2.4801	15.66	3.4691	5.28	4.936	12.3788	6.1847	2.2214	0.3844	2.4801	11.0735	3.0039	8.0749	10.1556	7.0672	6.9295	9.5226	7.0474	4.2017	8.5198	5.3356	3.0578	11.1656	1.3371	9.9213	NA	NA	NA	NA	1.1513	9.345	NA	4.6506	9.1855	8.2414	5.9196	0
TCGA-A7-A13D-01	2.8264	10.4724	3.8783	4.074	3.6292	4.8185	8.9746	4.1748	10.3787	9.9935	9.1602	10.0009	1.5998	5.6599	8.9006	5.0484	7.823	12.1037	4.0388	6.2353	2.0874	5.3218	10.4521	3.8485	11.6022	12.4567	4.1084	4.8594	5.1175	8.791	9.282	8.5196	7.0333	6.2353	8.1525	5.066	8.9559	NA	NA	NA	NA	0.8579	8.207	NA	9.5718	8.0456	7.0062	10.7736	0.4918
TCGA-A7-A13E-01	1.8328	10.6985	4.8288	3.956	0.513	3.8743	9.0337	7.2776	10.5399	9.3002	5.9852	9.2825	2.1428	7.619	6.1504	3.4917	8.3822	10.3669	4.5885	6.5429	0.8907	3.6956	10.4268	2.6146	11.2396	11.5865	3.9951	3.956	1.4373	3.5973	10.7029	8.9403	5.3169	3.3778	7.4531	3.3173	9.3407	NA	NA	NA	NA	0.8907	7.9705	NA	8.2387	8.5245	8.3238	13.1171	0
TCGA-A7-A13F-01	2.8925	9.4037	0.8569	3.3557	1.7696	3.7058	7.735	5.1675	10.9875	9.347	5.05	8.8202	2.0748	12.7162	6.9341	3.298	5.4585	11.2287	1.3821	6.5997	0.8506	7.3651	10.2411	3.298	11.4961	9.8383	4.9221	6.0012	9.5722	5.7336	6.9006	7.975	6.9198	7.4734	10.7938	2.4377	6.8157	NA	NA	NA	NA	1.1406	8.2142	NA	7.5496	10.6956	7.2403	9.274	0
TCGA-A7-A13G-01	2.9498	10.5129	2.1084	3.2235	1.7746	4.6407	6.6556	3.7985	10.8304	9.2498	4.8704	9.465	1.8838	15.411	4.7312	3.3431	6.1044	11.4114	8.725	5.7764	0.3438	6.471	10.2078	2.4787	11.9536	11.175	6.2745	6.9027	11.0532	3.4885	7.0622	9.8244	7.3508	3.4176	10.4488	1.0539	6.5642	NA	NA	NA	NA	1.2298	8.6174	NA	7.722	10.68	6.9693	9.621	0.3438
TCGA-A7-A13H-01	3.051	10.4717	3.0149	4.9469	2.712	4.6803	8.8749	8.3963	10.0604	9.8739	6.6771	10.6114	0.4297	13.4238	7.8609	2.712	6.8778	11.9759	5.8119	7.8172	2.1604	6.5653	9.5438	3.7541	11.5695	11.3856	5.4025	6.4893	5.7199	5.4143	8.0179	7.7326	8.0023	5.1008	9.1674	3.9287	8.0004	NA	NA	NA	NA	2.5505	9.1984	NA	8.7233	9.9294	7.2074	9.8383	0
TCGA-A7-A26E-01	2.6575	10.7284	3.8027	1.7609	1.8697	4.8909	7.4611	6.0568	11.0056	9.461	5.5109	8.1524	0.3397	14.5698	6.3095	6.3143	7.0603	11.8781	3.4359	8.0549	0.3397	3.7524	10.2899	2.6575	10.9961	12.533	3.505	5.0027	10.3823	6.0853	8.4105	9.6036	7.7372	4.7838	10.5513	3.5709	7.4192	NA	NA	NA	NA	2.1541	7.3076	NA	7.7426	10.3207	7.9	10.9375	0
TCGA-A7-A26F-01	2.9408	10.8022	2.5669	1.7592	1.7592	4.5788	9.1002	6.9744	11.0107	8.9808	2.7997	9.8118	1.6538	6.8215	8.587	2.4042	6.4368	12.3428	2.3377	7.4522	4.0447	4.2755	10.5695	2.5871	11.6714	12.4296	3.4927	5.3932	6.6123	6.3339	9.5238	8.1223	8.7268	5.3517	5.3601	1.6538	8.7786	NA	NA	NA	NA	3.1874	4.443	NA	11.7033	7.9197	7.5062	11.1277	0
TCGA-A7-A26G-01	1.0671	10.2985	3.2626	1.4021	1.7925	4.4468	8.3193	8.1954	11.2809	8.7502	7.488	9.1309	1.0671	6.6014	10.7693	3.7937	7.2044	12.199	1.7925	8.9253	0.63	5.1718	11.6261	2.2729	10.9553	10.5207	4.5175	5.8499	4.6804	8.9196	9.4697	9.6398	6.9943	5.4409	7.28	3.8219	8.4265	NA	NA	NA	NA	3.9552	6.5263	NA	10.2115	9.1175	8.3523	12.3163	0
TCGA-A7-A26H-01	2.9613	10.3876	2.9834	5.2309	1.8524	4.8807	7.8953	7.6734	10.9018	9.2487	5.1161	8.8779	1.0317	14.277	7.5258	3.5491	5.9504	11.7407	5.392	7.9435	1.0317	5.1052	10.7807	2.1356	12.4296	12.3194	4.906	6.4282	8.6333	6.2761	8.7429	8.4634	7.9404	4.8418	10.5744	2.0473	7.9204	NA	NA	NA	NA	2.1356	7.343	NA	8.4824	8.6671	8.4462	10.9878	0
TCGA-A7-A26I-01	2.9847	10.2396	2.1237	2.7076	1.9131	4.6792	8.9302	4.8687	11.4138	9.2398	8.7695	10.1285	1.0748	6.8381	7.76	4.6155	6.1153	12.5325	3.6574	8.3304	0.6353	5.535	10.3804	2.1109	10.4996	9.6791	3.7787	4.3866	4.5658	6.7703	8.4652	9.1036	9.3625	4.0912	6.0385	4.9867	9.0571	NA	NA	NA	NA	6.1438	6.7666	NA	9.1014	10.654	8.2592	11.4639	0.3523
TCGA-A7-A26J-01	4.8792	10.1152	2.818	1.5706	1.427	3.859	7.0493	5.8403	11.2896	8.9172	5.3565	8.8685	2.6663	12.8601	6.7046	4.352	6.5089	11.9709	3.6485	7.0615	2.9552	5.2749	10.6676	2.3846	10.8889	12.237	4.4667	5.0235	7.4012	5.7299	8.4017	8.0878	7.4531	10.9453	9.4671	3.323	7.6296	NA	NA	NA	NA	1.5706	7.8673	NA	8.1506	10.6656	8.0017	10.0593	0
TCGA-A7-A2KD-01	3.4779	9.8641	3.2541	2.7235	1.3793	4.0191	7.3369	7.5326	10.6291	9.111	4.4823	9.2203	2.0714	13.3151	7.4968	4.5331	6.5196	12.4351	3.2541	7.286	1.7664	6.0354	10.9015	2.9397	10.8408	11.1343	4.566	6.5932	7.6485	3.6717	7.9918	8.4406	8.6573	6.9296	10.043	2.0714	7.8421	NA	NA	NA	NA	1.5202	7.9566	NA	9.63	7.3032	6.835	10.8527	0
TCGA-A7-A3IY-01	2.72	9.9082	1.0537	4.41	3.3828	7.8595	8.4057	6.4242	10.4555	9.8477	4.41	9.8066	3.2828	13.7345	7.7768	6.0814	7.3648	10.8149	7.614	7.992	0.7643	6.3397	9.8839	2.4701	10.0021	11.703	5.5363	6.2298	7.7396	3.4303	8.4071	8.0822	7.186	6.2027	10.8168	4.3371	8.2238	NA	NA	NA	NA	2.0509	9.0532	NA	8.7244	9.7083	6.1036	10.2663	0
TCGA-A7-A3IZ-01	3.1893	10.0283	3.1623	6.1576	4.2937	7.4083	7.3285	5.9443	10.7286	9.4184	3.5643	9.4716	2.0164	15.5552	5.4587	5.0509	6.4645	12.5854	1.5996	5.4363	0.7457	8.7326	10.8772	3.5643	10.6975	10.4059	4.758	6.029	8.6511	4.758	6.6264	8.2728	6.5188	4.108	8.7187	1.0109	7.9366	NA	NA	NA	NA	1.5996	9.608	NA	6.481	9.6334	8.2633	8.6511	0
TCGA-A7-A3J0-01	2.0351	10.7595	2.7919	5.403	2.3593	9.8715	6.9126	7.9874	10.8432	9.5895	3.4685	10.7876	4.3296	14.5764	6.5299	5.5213	5.3215	11.1487	5.3308	5.623	1.35	10.3168	10.0591	3.4345	11.6383	11.5876	10.3345	7.8633	9.7833	5.5612	10.2989	7.7928	6.8535	5.4884	11.6767	1.9412	6.9769	NA	NA	NA	NA	1.8408	9.5323	NA	9.3684	10.2642	7.4514	7.0906	0
TCGA-A7-A3J1-01	3.6928	10.6694	3.4776	7.3702	4.0499	5.2709	9.1212	9.2028	10.2692	9.4486	3.6928	10.3893	1.6206	13.4639	7.6584	1.6206	5.941	11.8882	7.0834	7.5843	1.3541	4.2401	10.0965	3.1345	10.7676	12.0289	6.6783	7.1769	8.0836	5.9531	8.6887	7.9031	8.0086	7.0972	9.4404	2.9039	8.1602	NA	NA	NA	NA	3.0466	9.2367	NA	8.1001	8.918	7.5306	9.5359	0
TCGA-A7-A3RF-01	4.613	9.9401	2.7408	3.7641	2.4389	9.4742	7.5863	5.5832	10.149	10.1983	3.1414	10.5469	3.4416	14.2711	5.6821	4.2501	5.2509	11.4473	0.4224	6.6872	0.7487	5.0873	8.6167	4.5516	10.7253	10.0741	9.9805	6.8407	9.0497	3.6899	5.5097	7.1306	5.488	5.6036	9.0122	0.4224	7.1583	NA	NA	NA	NA	0	9.9386	NA	7.7525	9.0065	6.8147	8.9006	0
TCGA-A7-A425-01	3.8713	10.0569	3.2539	5.2188	3.9404	4.561	9.3025	6.0895	9.2032	10.0944	6.6597	10.459	2.5019	13.1807	8.7666	1.284	6.8867	10.634	8.104	6.0665	2.1979	6.8149	9.2336	2.674	11.2378	12.1255	5.3641	6.0034	7.5922	3.6827	8.0503	8.0678	8.1791	5.103	9.3875	3.6827	7.6705	NA	NA	NA	NA	0.7804	9.1293	NA	8.0542	9.0279	5.9289	9.1495	0
TCGA-A7-A426-01	5.0396	10.3717	3.738	4.6981	3.9725	5.477	9.6958	8.1659	9.6557	10.2429	6.8277	10.5546	2.5146	12.3437	8.4778	1.4135	7.2675	11.4556	6.9297	7.1597	1.9158	5.6221	10.1098	4.5523	10.2432	11.5909	7.1114	7.1428	7.336	4.7135	9.1571	8.1061	7.6144	6.6074	10.2182	5.1787	8.0301	NA	NA	NA	NA	2.828	9.3564	NA	8.4403	8.6971	6.3176	9.386	0
TCGA-A7-A4SA-01	4.8917	10.1254	2.9474	5.4422	1.681	4.3042	7.9867	9.4837	10.4597	9.5877	6.8479	10.5297	4.4928	12.6627	7.2494	3.2133	6.9154	11.8839	6.6873	6.6079	1.91	4.3826	9.2449	3.5889	11.1603	12.7773	6.6079	7.529	7.3158	5.3279	8.5273	7.9773	8.1441	5.6307	10.3463	3.2133	7.5964	NA	NA	NA	NA	3.9905	8.3337	NA	8.3312	8.0085	6.9798	10.6047	0
TCGA-A7-A4SB-01	3.5729	10.8484	4.9579	8.0679	2.1513	4.7756	8.5837	6.4906	10.4934	10.3047	6.2617	9.6606	2.7521	12.5538	7.0671	3.2638	5.0991	11.1798	4.511	6.3757	1.9518	5.2371	9.3629	4.5468	10.7065	8.9711	5.8385	5.8952	7.6024	3.7057	6.5448	8.0833	6.7586	7.0671	8.7351	2.7521	9.6358	NA	NA	NA	NA	2.7521	9.2974	NA	7.1157	9.1168	5.7643	9.2036	0
TCGA-A7-A4SC-01	3.1808	10.145	4.0735	4.281	2.4881	5.3695	8.0114	8.394	10.4184	9.936	5.6925	10.2795	1.4483	14.0246	7.3884	2.8756	6.2019	11.6033	6.2573	7.7469	1.1061	4.2376	10.0431	3.2697	11.0553	12.0888	7.0234	6.047	8.6158	5.4854	9.4666	7.4798	5.5753	5.5753	7.8075	3.0861	8.6555	NA	NA	NA	NA	4.8698	8.2041	NA	10.4093	8.724	6.4785	10.7665	0
TCGA-A7-A4SD-01	3.3858	10.6811	2.7218	2.579	2.1643	4.1631	8.8876	8.9397	10.209	9.9672	8.4847	11.044	1.8022	5.8998	8.9324	3.6938	5.8258	11.2994	3.0811	8.9672	1.3176	2.3162	9.4976	3.7482	11.2156	11.5679	3.9475	4.748	3.1635	8.9236	10.0033	8.2713	9.7889	6.4023	9.2966	2.579	9.4378	NA	NA	NA	NA	1.8022	7.4482	NA	9.7343	8.9117	7.1014	11.4804	0.5826
TCGA-A7-A4SE-01	3.6023	10.8518	3.9656	4.8364	5.4341	4.7447	8.6872	5.9679	10.3748	9.4874	5.004	10.2936	3.8571	6.5406	7.8623	0.6659	10.5561	10.7523	4.4671	8.3276	4.1708	6.4369	9.6384	4.4283	11.2589	10.8528	5.1777	3.6023	5.9813	7.0677	9.3385	7.741	8.5851	7.3269	7.074	2.6506	8.8827	NA	NA	NA	NA	3.2035	6.6457	NA	11.2015	9.1428	8.0843	11.7166	0
TCGA-A7-A4SF-01	3.3893	9.3688	2.4752	4.5074	1.0807	3.789	7.326	6.9567	9.6707	9.6347	3.227	9.8391	4.4349	13.2578	6.7405	2.9431	4.3188	11.4838	2.2936	4.9848	0.6392	6.1548	8.4093	1.6916	9.4481	11.5588	5.0347	7.1784	3.4641	3.4641	6.4862	7.4183	8.002	3.3893	8.5361	0.6392	5.754	NA	NA	NA	NA	2.2936	9.0993	NA	7.6075	10.0556	7.0076	9.4504	0
TCGA-A7-A56D-01	3.6263	9.4456	0.7663	3.9087	3.6263	3.6263	8.7557	5.3358	9.1643	10.0386	9.6761	10.4773	5.1584	12.4887	8.3609	3.2747	6.9522	10.8879	5.6361	6.8967	4.6457	3.5461	6.839	3.8431	10.2399	9.7518	6.6696	5.3358	6.3653	3.9087	4.8263	5.4937	8.2419	7.0353	6.3298	0.7378	9.9391	NA	NA	NA	NA	0	9.0141	NA	8.7668	7.0999	3.9087	10.9225	0
TCGA-A7-A5ZV-01	4.4537	9.9321	4.3584	6.669	2.6016	2.9947	9.7887	7.5542	10.0566	9.8816	6.0641	10.537	4.4113	4.3228	8.5083	2.8752	4.4113	8.3575	4.1274	4.9441	3.1051	2.2637	10.0454	2.7449	13.1323	11.3855	3.8388	6.8142	7.5926	7.0324	6.0911	7.4165	7.3282	6.1946	4.6845	2.9947	9.5275	NA	NA	NA	NA	0	6.7646	NA	11.4441	7.6483	6.3371	13.4508	0
TCGA-A7-A5ZW-01	3.1032	10.2184	2.3557	4.0943	2.669	4.0943	8.5084	7.7599	10.6314	9.4696	5.8843	9.7549	1.8797	12.5981	8.3789	2.9449	7.7298	11.9212	4.6508	8.4377	2.1933	4.0168	9.9229	1.6931	10.6833	10.1153	6.9471	6.883	9.7578	4.2716	8.3554	8.8929	7.9412	7.8959	10.0877	4.7012	9.55	NA	NA	NA	NA	2.9449	8.5656	NA	8.7188	9.1471	5.9587	10.537	0
TCGA-A7-A5ZX-01	4.2483	10.3648	2.588	4.3386	3.4358	5.2569	7.9834	6.4754	10.0714	9.7508	8.2567	9.8799	1.7888	11.9094	8.5445	2.3483	6.3507	11.9984	3.639	8.2509	1.7888	6.1325	9.9267	3.3223	10.2998	11.1143	7.2205	6.2457	8.1127	5.0408	9.6427	8.2216	7.7206	5.855	9.4109	5.9818	8.0134	NA	NA	NA	NA	1.9503	9.0918	NA	9.3379	8.5318	5.7925	9.9243	0
TCGA-A7-A6VV-01	3.6527	10.1801	2.813	4.0278	2.3527	5.6736	8.9118	6.0602	10.1281	9.9657	12.9022	10.0812	1.3183	5.3561	7.5582	4.1542	8.777	11.9432	2.1247	7.838	2.1247	4.5942	10.1968	3.4703	11.0221	11.9429	5.5978	5.1286	7.4108	6.3115	7.7151	8.098	8.3483	4.8016	6.5078	2.3527	9.1294	NA	NA	NA	NA	2.7228	8.3499	NA	9.6964	7.5409	7.7876	11.6596	0
TCGA-A7-A6VW-01	4.317	9.2947	2.4044	5.887	3.0683	2.6039	8.1472	5.228	9.6732	10.3437	3.2888	11.1173	2.0814	8.1192	9.7031	0	6.5157	10.3746	5.9204	5.6687	2.7095	1.5094	8.491	2.7095	10.7034	9.864	4.7719	4.1394	7.0906	5.4423	6.4639	7.2346	9.8337	4.2486	8.1359	3.8	8.7215	NA	NA	NA	NA	0	6.5517	NA	11.4939	8.4091	5.1551	9.255	0
TCGA-A7-A6VX-01	4.2815	10.2473	2.8683	3.4419	1.8375	3.6034	7.2722	6.0583	10.095	9.1973	4.1482	10.0033	4.9355	13.7199	7.2882	2.6201	6.3362	11.1954	6.6453	6.9456	1.1935	3.6034	9.7342	3.1939	11.1574	11.2795	5.7019	4.3739	9.5242	3.9622	8.0419	8.023	8.556	9.4798	9.6503	0	7.7884	NA	NA	NA	NA	2.0011	8.3208	NA	10.2392	8.8867	7.0752	11.4489	0.515
TCGA-A7-A6VY-01	3.6736	9.6912	2.577	5.0366	1.4486	2.9851	8.9236	7.6305	9.8505	9.1911	5.3251	10.5475	2.0402	5.7984	9.5257	2.4586	6.3132	10.9419	1.0269	8.1893	2.0402	1.7745	10.09	3.1628	11.0022	11.6438	5.0059	4.6758	4.6758	6.6967	8.7959	7.8882	9.4845	5.8073	8.1264	0.4286	8.9019	NA	NA	NA	NA	1.9135	8.7233	NA	10.0167	8.7789	6.4734	9.5571	0
TCGA-A8-A06N-01	2.9363	9.7652	2.1756	4.8916	0.5449	3.5305	5.7178	5.7673	11.0586	9.3917	1.616	9.6994	1.5037	15.3802	4.7263	2.702	3.6408	11.6622	1.249	1.8173	0	8.7063	11.4894	2.5407	10.2154	6.7008	4.3416	6.6358	9.7302	7.5529	8.8787	9.1155	3.2111	1.8173	10.7677	0	8.3155	NA	NA	NA	NA	0.2981	8.4168	NA	4.4667	10.401	8.1828	4.2047	0
TCGA-A8-A06O-01	3.8336	9.994	3.3808	5.2881	1.4328	4.5919	7.4488	6.9229	11.2288	9.4573	3.5702	8.8226	1.6039	14.4893	7.362	3.1405	4.7821	11.5329	4.5919	8.1864	1.0142	4.3245	10.6304	2.8989	11.2958	12.0991	6.4654	6.3678	7.9707	5.8941	7.4176	8.6564	8.218	9.0488	11.6768	2.2447	8.4642	NA	NA	NA	NA	2.7611	9.1915	NA	8.374	9.0367	7.52	10.152	0
TCGA-A8-A06P-01	2.8637	10.4545	2.7039	2.5746	1.8654	4.7606	9.11	6.0466	10.537	9.4934	6.3453	9.6041	1.7283	12.6429	7.6267	3.8953	6.938	12.3099	5.7779	8.1692	2.1059	5.4903	10.4606	3.358	11.2623	11.3326	5.5114	6.0752	8.0944	6.6554	7.4498	8.0338	8.425	6.6219	10.7985	1.8654	8.7722	NA	NA	NA	NA	2.312	8.7302	NA	8.9941	8.4319	8.0768	11.8428	0
TCGA-A8-A06Q-01	4.3813	9.8549	2.2337	1.0719	0.3512	3.6523	6.0085	5.0062	11.2934	9.8498	4.3229	8.9223	3.6203	13.2323	4.7198	0.3512	7.866	10.6693	4.1545	6.3432	0.3512	3.8023	9.518	6.6388	11.2268	9.9031	4.6263	5.5296	11.1926	3.8582	4.9559	7.3659	8.004	3.6836	9.0334	0.6333	9.8433	NA	NA	NA	NA	0.8692	7.9775	NA	9.035	9.7139	7.3732	7.8643	0
TCGA-A8-A06R-01	4.6143	9.6558	4.7302	3.5213	1.8197	3.9161	8.3013	6.4313	10.4888	9.5153	5.6483	9.3277	3.7321	13.9334	7.5027	4.7942	7.7649	11.2187	4.9874	7.8419	1.9603	7.2589	10.0245	3.8086	10.0958	10.4903	5.5292	7.1928	8.6413	2.908	7.4559	8.168	6.9738	5.7292	7.1928	3.0407	8.6003	NA	NA	NA	NA	3.7709	8.9971	NA	8.6964	9.2067	5.739	10.9598	0
TCGA-A8-A06T-01	3.7884	8.9957	2.8619	4.6457	1.8759	4.3757	7.5723	7.9354	11.0983	9.9668	1.9772	8.3259	0.6173	14.9693	6.5899	2.6025	5.7656	11.9905	2.7812	8.2419	1.2235	3.3332	10.8396	1.9772	10.979	10.2313	6.6176	6.3226	8.4257	4.9498	7.2262	8.0648	6.3792	4.9373	9.592	0.8489	8.6788	NA	NA	NA	NA	2.3235	8.8413	NA	7.5641	10.252	7.7	9.0432	0
TCGA-A8-A06U-01	3.1966	9.3106	1.7488	2.2897	2.2897	3.944	6.9889	7.6809	11.1528	9.116	7.6699	8.6158	4.1477	14.3405	7.179	4.2097	5.3868	11.9265	3.7492	6.6353	0	4.8387	10.6424	1.8963	10.9373	12.8887	3.6182	5.891	9.679	3.1966	6.6521	6.9257	7.824	4.4077	9.8271	2.9283	7.8703	NA	NA	NA	NA	2.4001	6.3141	NA	6.9164	9.6735	7.4077	8.5074	0
TCGA-A8-A06X-01	2.7994	12.5938	3.2659	4.5456	1.5787	4.3487	7.8204	7.8456	10.2492	9.905	1.3163	9.2563	2.8988	14.6751	7.4043	4.0787	6.9036	12.5382	4.6057	7.7851	1.3163	2.7994	9.235	3.3135	10.5467	9.6255	4.9452	7.2434	10.5395	3.1616	6.3395	7.722	9.5747	5.2947	9.6928	0	7.4378	NA	NA	NA	NA	2.4518	7.9907	NA	7.4705	8.9434	8.9991	8.6489	0
TCGA-A8-A06Y-01	2.5776	10.1832	2.965	5.8094	1.9631	5.5279	7.0609	4.1682	10.8027	8.8936	4.2954	9.6293	1.6185	15.1543	3.3378	4.4673	6.0174	11.8665	5.1276	5.744	0	3.8744	9.907	2.8504	11.8122	11.6963	6.3605	5.6638	7.8007	3.8744	7.3878	7.3333	6.2313	4.0288	9.7972	1.165	8.872	NA	NA	NA	NA	2.5776	8.2525	NA	8.1781	10.1196	6.7911	6.9493	0
TCGA-A8-A06Z-01	2.6008	9.8928	1.2013	1.9208	2.102	6.445	5.7465	3.4095	11.3531	9.1157	3.339	8.4619	1.3334	14.0587	4.6329	3.9003	5.5184	11.2346	3.7725	6.0187	0	8.9651	11.7196	2.6598	11.1587	10.1087	5.6185	7.2087	10.1094	2.9233	6.5734	8.441	5.0184	3.718	12.0051	0.3257	8.6419	NA	NA	NA	NA	3.0611	8.3158	NA	6.0017	10.1923	7.6681	7.8117	0
TCGA-A8-A075-01	3.8345	9.9162	3.7738	2.4067	2.0796	3.3677	8.1383	8.0512	10.2528	9.6339	5.3505	10.8208	4.2695	11.0934	7.6821	2.5011	9.68	11.7694	3.5107	6.5247	2.7521	3.5554	11.1512	3.7978	11.5009	11.5605	7.2677	5.1897	7.074	4.2695	8.059	8.8192	8.2664	6.4497	8.7294	0.78	9.4352	NA	NA	NA	NA	1.6559	8.2563	NA	10.8933	8.6428	7.2303	11.3245	0
TCGA-A8-A076-01	2.2891	9.7323	1.4994	2.198	1.135	3.3178	7.7768	6.4499	12.4649	8.9356	4.1973	9.6385	2.198	12.1527	7.7227	2.8639	8.1941	11.5808	2.6742	7.9065	1.4825	3.1818	10.2504	1.7623	11.247	10.4096	3.3178	5.5001	8.8229	4.5865	7.9595	8.6414	6.9107	5.4117	8.0072	1.135	7.7409	NA	NA	NA	NA	0.9238	7.6101	NA	10.0362	8.9356	7.1206	11.1818	0
TCGA-A8-A079-01	5.3806	9.2943	1.2688	5.9775	2.241	3.9918	6.2263	6.3691	9.7945	9.3059	5.345	9.6572	5.2325	14.981	6.0308	2.8276	3.8293	11.0203	3.4809	4.3201	1.6007	2.241	11.1051	1.236	10.3976	13.7131	4.7597	6.6768	7.118	6.0082	6.3632	8.4029	7.8898	5.6477	10.693	0	7.5832	NA	NA	NA	NA	0.4209	9.2919	NA	9.1347	8.2314	7.5934	8.7774	0
TCGA-A8-A07B-01	0.8839	9.2578	0	6.404	1.4279	4.8099	7.4662	6.0463	11.6199	8.6223	0	9.4143	2.1313	12.6746	6.22	4.0193	5.3776	12.5708	3.774	7.8246	0	4.6246	11.328	0.8839	9.0595	11.1414	2.6021	4.2925	5.0124	7.0539	9.8741	9.6647	8.1592	4.7658	10.6713	0	6.375	NA	NA	NA	NA	0	9.4232	NA	12.1948	9.6343	6.5801	11.1435	0
TCGA-A8-A07C-01	2.0675	11.53	5.1184	1.0453	1.9729	5.6343	8.2948	7.8014	11.9364	8.2886	8.9975	9.3612	2.6597	4.9191	7.2611	3.6053	4.8675	9.7505	0.8463	8.0137	0.6153	4.9317	11.2391	1.7628	11.3966	9.374	1.7628	5.2668	4.969	5.927	11.5728	9.2203	7.0311	4.6091	5.3538	5.1419	9.4284	NA	NA	NA	NA	2.2398	6.7214	NA	8.7895	8.9778	8.1429	10.0199	0
TCGA-A8-A07E-01	3.1736	10.7512	2.3011	2.8686	1.5877	4.2734	9.1158	8.2541	10.4434	9.1901	5.9944	9.3487	1.8395	13.8516	8.3995	1.7191	9.1737	11.0712	3.2187	8.9529	2.4054	4.774	9.7299	3.2624	11.621	12.1476	4.8761	6.2762	8.5745	5.8867	7.8032	7.934	7.164	8.14	9.1338	2.2403	8.3946	NA	NA	NA	NA	1.9506	7.3976	NA	9.2367	8.9479	7.6511	10.6198	0
TCGA-A8-A07F-01	2.1087	9.8586	3.3307	1.0734	1.5522	4.4029	6.738	7.6202	10.7165	8.5638	3.6229	9.3951	1.2513	13.1357	7.3997	1.9111	9.6014	11.8994	1.8011	6.3606	1.0734	4.7524	10.646	2.7651	12.0884	10.3477	4.629	6.3846	8.7603	4.866	9.8465	8.7649	6.4814	7.337	9.2566	2.0133	7.2056	NA	NA	NA	NA	1.4096	7.5087	NA	8.1993	9.157	7.4933	9.7304	0
TCGA-A8-A07G-01	2.0323	9.9647	2.0635	3.4081	2.538	4.4784	8.8416	7.5184	11.3735	8.8416	4.7042	8.6903	1.0216	14.7042	7.5973	4.0701	6.6225	12.2993	2.1486	7.6451	1.2471	3.9145	9.7787	2.976	11.6959	11.2156	4.3385	6.4348	9.6422	6.0272	9.358	7.1822	9.7577	5.7145	8.834	2.6208	9.2236	NA	NA	NA	NA	2.7736	7.3373	NA	9.0954	8.3282	7.1856	12.3316	0
TCGA-A8-A07I-01	2.1788	10.8591	2.5626	2.6534	0.9122	3.5879	7.3667	6.9698	10.1135	9.6978	5.4374	9.116	2.1788	13.8044	7.3157	4.0768	7.4344	11.6613	3.6398	7.7053	0	7.1598	9.6407	1.4667	10.9365	9.6808	3.8308	4.254	9.364	4.3507	8.256	8.024	7.0915	9.8551	8.2787	1.8662	9.2998	NA	NA	NA	NA	3.01	8.2202	NA	8.1878	8.4969	7.7968	10.8564	0
TCGA-A8-A07J-01	2.0773	10.3556	1.7622	2.8954	1.9108	3.4752	8.6182	7.0203	10.6592	9.1906	6.2736	9.2626	1.5059	12.1568	7.729	4.096	6.4203	11.7008	6.0812	7.7872	1.251	3.644	9.3898	1.251	10.9126	11.5775	4.5287	6.4434	7.3068	6.1668	8.3064	7.138	7.0355	7.3235	9.4083	3.2142	8.0552	NA	NA	NA	NA	0	8.2789	NA	8.7396	9.7033	7.5458	11.2967	0
TCGA-A8-A07L-01	2.6184	9.5926	1.2579	5.2869	2.4476	3.5809	7.1129	6.216	10.6019	9.5543	4.6823	9.2207	3.2581	15.6063	6.8725	3.4958	8.5881	10.8022	2.2539	6.9304	1.0201	3.6998	11.2337	2.8417	10.119	11.3549	4.863	8.1131	8.4393	6.6345	7.5581	9.0687	6.4658	5.803	9.2799	0	10.4888	NA	NA	NA	NA	2.2539	8.3345	NA	8.9276	8.5397	7.6297	10.6964	0
TCGA-A8-A07O-01	2.9778	9.4923	2.0391	1.3192	0.9238	5.1082	7.6079	6.9356	11.4921	8.341	1.7623	10.4909	0.9238	8.7804	10.4045	0.6764	6.1493	10.9951	1.6291	6.2434	0	3.1818	10.6281	0.9238	12.9337	11.3618	3.7291	2.5322	5.5096	6.6608	8.9435	9.3321	8.4659	3.9122	8.8703	0	9.717	NA	NA	NA	NA	1.3192	6.6175	NA	11.4054	8.2673	7.4442	10.0863	0
TCGA-A8-A07P-01	3.2688	9.2134	2.1711	3.4621	0.758	5.5848	7.1354	6.3672	11.3934	8.7124	2.3636	8.9149	2.6283	14.9442	6.0809	2.7812	5.6156	11.1807	1.0262	7.619	1.0262	3.5918	10.1751	1.7735	10.0286	9.729	6.013	7.4695	8.9496	3.9554	7.2707	7.6688	7.6515	6.7748	10.9301	1.2523	8.3387	NA	NA	NA	NA	0	8.3107	NA	8.8089	10.0263	7.2447	9.5897	0
TCGA-A8-A07R-01	0.9263	10.835	3.7523	0.6783	1.1378	3.917	6.7568	4.2022	11.1528	9.1827	9.6318	10.4532	4.3581	3.8881	8.6996	0.3786	2.4599	11.9295	3.7339	8.3946	0.6783	3.9454	10.6191	3.8284	11.2661	12.0982	2.5365	3.2785	5.8284	6.5689	6.5413	7.6307	9.8388	3.917	6.8869	1.766	8.3355	NA	NA	NA	NA	0	7.3171	NA	7.3413	7.8398	7.5028	8.5723	0
TCGA-A8-A07S-01	3.0641	10.0218	1.0197	2.12	1.003	5.2537	6.9639	4.6105	10.6706	9.1741	3.2783	8.8916	4.1485	14.3659	5.6688	5.2152	5.8387	11.2137	6.4321	6.1691	1.2258	4.7061	9.8788	2.5899	11.6397	12.4683	4.847	7.9464	10.2125	3.5497	10.0347	7.3005	7.3487	7.8367	10.0407	0	6.683	NA	NA	NA	NA	1.003	8.8566	NA	7.0466	9.513	7.4708	9.4046	0
TCGA-A8-A07U-01	3.1697	10.138	3.055	2.9632	2.7222	4.3921	8.4892	9.1571	10.7933	9.3656	1.1374	10.3767	0.4853	8.5749	9.5424	3.1697	5.5296	12.6522	6.0914	9.1979	1.5848	3.7439	10.3636	1.5848	12.5314	10.5838	2.8873	6.4884	4.6203	8.5703	8.937	7.6622	9.0469	6.1413	6.7029	2.8071	9.7019	NA	NA	NA	NA	2.8071	7.3938	NA	9.991	8.9263	7.1677	9.8753	0
TCGA-A8-A07W-01	5.0761	9.8153	1.3987	4.2324	0.966	3.2114	7.1148	6.3357	10.9992	9.3207	6.1673	9.4832	2.5278	15.0164	7.2595	4.1573	5.6604	11.231	5.403	6.2297	1.9486	3.9652	10.9728	2.6052	10.9461	13.0624	5.1554	5.4769	8.0381	4.4154	6.5514	9.0336	7.6062	7.2015	9.1496	0.7098	6.8585	NA	NA	NA	NA	0.7098	7.6039	NA	8.3421	8.3618	7.8991	9.3707	0
TCGA-A8-A07Z-01	2.3017	9.5071	1.3464	4.7036	2.3017	3.6206	7.5591	6.8204	10.1744	8.926	2.9779	10.2613	4.8336	13.9218	6.5064	2.9779	5.3504	10.5557	5.9863	5.5602	0	4.0637	8.7146	2.4388	10.546	10.6217	4.4677	7.1892	6.7231	1.9811	5.7301	6.6474	8.4944	3.8833	10.9803	0.5766	7.5673	NA	NA	NA	NA	2.4388	9.2274	NA	5.5144	8.8543	6.6823	8.1296	0
TCGA-A8-A081-01	3.3733	9.8973	2.7874	2.2931	1.0288	5.6925	7.0367	9.4018	11.2493	8.48	1.3564	10.122	5.8439	14.4352	6.8862	3.3733	5.0665	13.2625	1.2019	6.9902	2.1313	4.0076	10.3854	2.3677	10.2719	8.7547	4.5302	6.4742	10.1061	3.1379	6.5523	7.7624	8.6661	6.4139	8.7052	0.832	6.5642	NA	NA	NA	NA	2.9073	6.6225	NA	10.3812	9.2725	7.2998	8.433	0
TCGA-A8-A082-01	5.0959	10.2576	2.1124	5.4128	1.926	3.9449	6.354	4.7115	10.4551	9.5973	2.2016	10.9202	3.7004	13.1407	6.0832	3.6554	6.3957	11.7818	2.3219	6.2288	1.585	8.4619	10.8456	2.3219	10.581	12.1701	7.1436	6.9378	8.8499	4.5969	7.3416	7.394	6.2743	3.2327	10.4751	0.4854	7.0682	NA	NA	NA	NA	0.848	9.2379	NA	8.8208	8.3637	8.2955	7.8985	0
TCGA-A8-A083-01	3.0484	10.0757	2.7371	3.6654	3.8326	3.779	7.2396	4.4789	10.7297	9.1399	1.9475	9.159	1.2008	15.4478	4.6823	3.0484	5.6907	11.6856	4.1813	5.0647	0.3331	9.8405	9.5845	1.3552	11.185	11.4287	3.219	6.5623	10.2618	1.4948	6.1042	7.7238	7.9113	3.219	10.549	0	7.7131	NA	NA	NA	NA	1.6219	8.7016	NA	5.0535	10.6499	7.7536	8.2123	0
TCGA-A8-A084-01	3.4153	10.2581	2.6209	3.6106	2.3934	3.4666	5.8639	3.8615	9.7468	8.6302	5.6693	9.6214	3.8994	13.8062	6.5278	3.7826	7.0027	11.3975	1.3487	6.4469	1.5527	8.4945	9.9082	3.1268	11.5937	12.1088	4.9071	3.7826	9.1279	2.993	8.6855	8.7888	9.7013	4.2319	7.5736	1.1112	6.9129	NA	NA	NA	NA	1.3487	8.4632	NA	9.0352	7.9208	7.2278	9.9623	0
TCGA-A8-A085-01	3.5997	9.8949	2.5728	2.545	1.9641	4.5539	7.0022	0	11.1588	9.1844	5.293	9.0268	0.9761	14.1679	4.7219	5.0514	7.7302	12.7895	0.5691	6.6035	0.5691	7.4933	10.582	2.6599	8.6359	9.9253	3.6282	7.675	9.7284	3.8621	6.9719	7.5815	6.3189	6.9719	11.0201	0.3124	7.0398	NA	NA	NA	NA	1.9641	8.4115	NA	8.4449	10.2935	8.0736	10.5221	0
TCGA-A8-A086-01	3.8518	9.7609	2.7596	7.5197	1.3576	4.4137	7.5728	6.1813	11.0191	9.0995	4.5738	8.9813	2.4263	14.0464	7.2295	5.039	6.8927	11.4147	2.0445	8.2442	2.0445	4.9397	11.635	2.7945	10.6095	11.0158	4.4554	7.2205	7.8362	5.3016	7.6888	8.7433	6.9078	5.901	12.1629	1.5236	7.7487	NA	NA	NA	NA	0.7004	8.5655	NA	8.8091	8.2531	7.9036	10.593	0
TCGA-A8-A08A-01	3.4765	10.135	2.0167	3.3284	1.9614	3.4288	6.9586	5.5419	10.4009	9.434	2.5119	9.9761	1.8208	14.3594	6.8406	3.3284	6.2799	10.8305	5.0996	6.8986	1.2912	4.8867	8.8265	2.4173	10.6972	11.8487	5.5079	5.966	9.1886	3.8467	7.7398	7.8205	8.4973	9.0654	9.2912	0.4455	7.1361	NA	NA	NA	NA	1.0603	9.2275	NA	8.5637	9.1115	6.761	10.2552	0
TCGA-A8-A08B-01	0	9.8199	3.1053	5.41	0	2.8447	5.9531	7.0416	10.0869	9.6367	2.6554	9.0646	0	12.0355	6.4081	0	8.3491	11.5939	8.9221	6.6302	0	6.4954	9.0551	2.4375	11.1335	12.5576	4.414	5.9324	8.3569	0	6.0904	6.7884	7.0221	8.1209	7.8986	0	6.7296	NA	NA	NA	NA	2.4375	7.6737	NA	11.7819	9.4194	6.91	7.8662	0
TCGA-A8-A08C-01	1.8911	10.181	3.0527	4.0214	1.2355	4.1915	6.6808	6.3504	10.8498	8.8226	1.6002	9.7642	1.0114	15.0153	5.007	3.2428	6.314	11.6483	6.4205	5.7593	0	2.133	10.4584	4.9128	11.6204	13.6255	5.7861	5.7861	6.3683	3.1902	7.0226	8.2627	8.0942	4.3909	11.6699	1.4293	8.863	NA	NA	NA	NA	0.7461	8.6077	NA	7.9475	8.8041	7.6833	9.5932	0
TCGA-A8-A08F-01	3.248	9.5925	2.1459	6.3607	1.8279	4.0269	7.8381	8.0472	11.704	9.2306	2.1376	9.3462	5.1294	14.1064	8.2542	3.3717	6.0169	11.5877	2.2706	7.2183	0.8876	1.991	10.6054	2.1376	11.7099	10.3285	4.3612	5.9688	8.9197	5.181	7.6247	6.3229	8.978	4.2688	9.3798	1.433	7.2748	NA	NA	NA	NA	3.5393	9.7659	NA	8.3074	8.2562	8.0192	10.2577	0
TCGA-A8-A08G-01	3.2349	10.5336	3.137	6.4507	1.7318	6.5657	7.1849	6.8568	11.1754	9.803	2.8265	9.2658	1.5999	14.1818	6.7086	3.9817	7.3684	11.3879	6.2398	7.5424	1.4547	5.3993	10.463	2.4202	11.5962	10.4787	5.1391	6.4885	7.4084	4.4136	9.0663	8.1771	7.9368	4.5627	9.2356	0.6602	7.9938	NA	NA	NA	NA	2.7663	9.6172	NA	8.1771	9.3758	7.4034	10.134	0.3676
TCGA-A8-A08H-01	1.4761	10.5002	2.5814	3.8885	3.3088	4.6471	9.1087	7.8675	11.0764	9.1489	5.0477	9.8608	1.8769	11.2137	9.9316	2.0421	6.5833	11.027	4.9678	8.5736	2.8554	4.0131	9.7614	1.4761	11.2585	11.3241	5.8021	6.4718	4.9261	6.055	9.3806	7.8426	6.303	7.3182	8.0164	4.1642	8.577	NA	NA	NA	NA	2.6658	7.6797	NA	9.0923	8.8408	7.2607	8.8125	0
TCGA-A8-A08I-01	3.23	9.6129	2.2699	3.5618	2.7037	3.7627	5.551	10.2095	10.6695	8.9664	0.5273	9.2627	6.0887	15.2228	7.9287	5.6238	3.3903	10.8598	3.5346	7.2738	0.9126	9.2153	10.4366	3.2963	11.6833	9.2575	6.0412	7.1426	9.2217	6.7369	6.7219	8.2166	6.7896	10.2427	9.5698	2.7518	9.0268	NA	NA	NA	NA	3.1244	9.9311	NA	9.1298	9.8928	7.9925	7.7613	0.9126
TCGA-A8-A08J-01	1.9978	10.4586	2.6236	3.6603	1.4132	3.1674	7.1737	6.6883	11.0585	9.7877	5.5102	8.9811	1.583	11.534	7.6143	4.1128	5.8634	11.6114	2.5826	6.9744	1.735	5.4122	10.294	2.7345	11.5939	11.608	7.2702	5.307	9.4016	3.9042	7.5076	7.6601	8.3115	5.7431	7.7807	0.4144	8.4276	NA	NA	NA	NA	3.6218	8.4983	NA	10.0347	7.8675	6.6696	10.7656	0
TCGA-A8-A08L-01	2.5258	11.2589	2.9744	5.9147	2.7465	2.9378	6.8796	8.3284	10.5795	9.0198	10.1916	11.3708	3.6347	11.0606	7.4939	3.0526	5.5152	10.8369	5.4007	8.3298	2.2652	3.8721	9.9818	2.7465	10.9592	9.7553	4.6319	6.1521	10.8773	4.9753	9.3268	7.8538	9.2387	10.7792	7.3442	0.3976	7.8116	NA	NA	NA	NA	3.9333	7.4605	NA	8.1072	9.7308	7.8986	9.391	0
TCGA-A8-A08O-01	5.549	10.4701	2.7914	3.6143	1.807	3.9224	7.0647	6.191	10.9228	9.3275	6.071	9.3653	2.3689	12.5267	6.6988	2.6814	7.2219	12.1547	4.5021	7.0692	1.1697	3.9996	9.9983	1.9693	11.009	11.4568	5.3571	5.8802	9.1131	6.115	9.278	8.0042	5.9787	5.2663	9.4416	3.9224	8.6723	NA	NA	NA	NA	0.5023	9.2614	NA	8.7553	9.2328	7.8873	10.153	0
TCGA-A8-A08P-01	3.1766	10.0451	0.4958	1.59	0	3.7936	8.0552	8.9102	10.9944	9.3496	3.5178	9.7	2.6386	12.7778	8.5193	2.0761	5.322	11.4475	3.6157	8.0595	0	4.3434	9.9953	4.8249	11.1413	12.7095	4.98	7.1953	8.5811	2.8138	7.834	8.3518	8.5256	5.1032	8.3411	0	8.7869	NA	NA	NA	NA	3.1766	7.7286	NA	9.0282	8.2752	6.5152	10.3152	0
TCGA-A8-A08R-01	3.0068	10.1466	2.1484	2.8926	0.6889	3.8846	8.8252	8.0419	10.7488	9.166	6.2531	9.8568	1.5039	5.5702	8.0994	3.1127	8.5375	11.6186	4.1313	7.792	1.6517	3.9994	11.5061	2.224	11.5468	10.569	4.6003	5.2833	5.4542	5.5421	9.4969	9.0475	5.9229	5.4642	8.675	0.3852	9.3183	NA	NA	NA	NA	4.9393	6.94	NA	9.5972	9.6131	8.2019	12.0963	0
TCGA-A8-A08S-01	3.0737	9.6258	2.1033	1.8402	1.9647	4.1777	6.5728	6.3283	10.9122	9.4352	3.4594	8.8756	2.6969	14.2958	6.4715	3.8944	5.3114	11.9659	4.1517	6.9227	0.4034	6.2325	10.6801	2.8976	11.3685	13.367	5.5185	5.2878	7.4869	5.2878	6.8956	8.0332	8.4984	10.113	10.8661	0.9765	7.1196	NA	NA	NA	NA	1.704	8.1043	NA	7.5177	9.8581	7.0858	10.0799	0
TCGA-A8-A08T-01	2.9979	10.3978	3.0717	5.6888	2.32	4.1407	8.6818	6.5675	10.4901	9.3052	4.0275	8.8853	1.5834	14.0447	5.8473	4.2707	5.7964	12.5531	3.2203	7.8659	0	4.7703	11.5855	3.9046	11.0399	9.6986	4.1677	5.1941	10.1604	5.9205	6.6558	10.1771	7.9499	4.9977	12.1408	2.5005	7.6463	NA	NA	NA	NA	2.2205	8.6111	NA	7.6677	8.0255	7.9342	11.3447	0
TCGA-A8-A08X-01	3.4072	9.6987	3.2467	2.5372	2.2027	4.1551	9.9124	7.4376	10.1475	9.455	5.2108	10.0331	3.3231	7.3447	7.8815	3.3231	6.8766	12.3525	2.001	8.4082	1.4863	4.3376	10.1391	2.2027	10.9027	10.518	5.0369	4.8392	7.5343	5.1632	10.0182	7.1203	10.5151	5.7018	9.1827	4.1551	8.7794	NA	NA	NA	NA	2.9272	8.9729	NA	10.2941	7.2108	7.2849	12.0438	0
TCGA-A8-A08Z-01	2.7111	10.43	2.2249	2.4775	2.0921	3.5965	9.7394	6.5992	10.7501	9.3381	6.2052	8.9611	3.8461	12.4174	7.6039	3.5571	8.3184	11.9955	1.9772	8.5978	3.0321	4.1936	9.9072	4.5558	12.2106	11.4203	4.9247	5.4077	7.7489	7.0818	11.0381	7.8726	8.0886	8.5546	8.8735	1.2051	8.3548	NA	NA	NA	NA	3.5165	8.3591	NA	9.147	8.916	8.6839	12.7237	0
TCGA-A8-A090-01	2.8878	9.5643	2.026	5.1707	0.461	3.2147	7.3039	7.3278	11.6603	8.9699	4.7739	8.9348	1.0906	14.626	7.1013	3.9363	5.8164	10.426	4.537	7.1783	1.0906	2.8124	10.8455	1.8623	10.956	12.4151	5.3545	7.1287	7.3907	5.5411	7.6506	7.9165	8.1	11.3276	9.7576	1.7045	7.5672	NA	NA	NA	NA	2.4643	8.7055	NA	7.2514	9.9182	8.3011	9.3793	0
TCGA-A8-A091-01	3.2582	10.5343	2.4143	8.3749	2.1464	4.9593	7.8691	7.1646	10.3875	9.8766	3.0607	8.9956	1.1532	14.2139	6.5474	5.3367	7.052	11.9492	3.5869	7.2576	1.6795	8.2117	11.1644	2.2977	10.1318	9.3057	4.7257	6.0416	7.9499	5.4781	7.6458	8.7995	4.9132	7.4395	9.7474	1.4402	8.9816	NA	NA	NA	NA	1.9773	8.7246	NA	9.3146	10.2444	7.7577	9.1061	0
TCGA-A8-A092-01	2.6546	9.625	2.3856	2.1798	1.3053	3.1611	6.5543	6.0579	11.5493	8.7092	4.1275	9.5277	3.5352	12.1363	7.3808	0.9129	4.899	11.6805	1.6134	7.1462	0.6677	6.5407	11.0918	1.8672	11.504	11.0114	4.4523	5.1587	7.4982	4.5094	7.1006	8.96	8.0155	9.1713	9.3327	0.9129	8.2015	NA	NA	NA	NA	0.9129	8.5553	NA	10.3343	9.4473	7.4185	9.956	0
TCGA-A8-A093-01	3.5605	10.2323	1.9289	5.0185	1.5673	4.3439	7.7504	4.4981	10.7038	8.5869	3.8496	9.4805	0.9867	14.5896	6.8439	2.095	6.2713	11.8858	3.5605	6.2467	0.9867	5.9961	9.736	1.7184	11.2593	11.5406	4.5392	6.1569	10.7764	4.434	8.0032	7.6101	7.7283	8.1232	10.2506	1.5673	7.2214	NA	NA	NA	NA	0.9867	9.1248	NA	10.3599	9.4191	8.0924	11.0676	0
TCGA-A8-A094-01	2.2472	9.5141	2.2698	2.0437	0.7001	3.9417	8.7899	8.5609	10.546	8.9785	3.9992	9.5276	2.2472	10.3631	8.0061	3.4586	4.4749	11.8382	5.4626	7.4789	1.523	8.1239	10.348	1.1694	11.1161	10.4455	3.8818	5.4626	10.1512	4.4338	7.5859	8.7939	10.3137	4.4338	9.3072	2.8572	9.1115	NA	NA	NA	NA	2.5842	6.4043	NA	10.3186	10.4201	6.7854	9.7841	0
TCGA-A8-A095-01	4.4069	10.4507	2.6018	3.6212	1.6114	4.2598	7.2389	7.043	10.6075	8.8457	4.2073	9.0875	1.4399	13.9359	6.93	5.9458	6.1682	11.4921	4.3595	6.4597	1.4399	5.8026	10.031	2.4472	11.5203	11.2242	4.3352	5.4194	9.4706	4.1528	7.5733	7.9015	7.9463	8.7445	8.5966	2.5351	6.8551	NA	NA	NA	NA	4.43	7.765	NA	8.9633	9.9134	7.4287	9.3919	0
TCGA-A8-A096-01	1.1724	10.1505	1.9269	3.1264	1.8106	3.9662	9.396	8.886	10.9568	9.0678	2.3134	9.2472	0.8765	13.9249	7.5898	4.1809	6.7549	11.8629	2.7317	7.8948	1.5265	4.9682	10.5906	1.8106	11.5925	12.3162	4.3382	6.2325	9.1412	5.279	8.3102	7.2329	7.4029	5.0615	10.5641	0.2738	8.0266	NA	NA	NA	NA	2.8619	8.614	NA	8.9744	10.3041	8.2901	11.3849	0
TCGA-A8-A097-01	4.4542	10.4172	2.5854	1.8941	2.1801	5.0351	7.8423	6.7878	11.4031	9.8761	5.9572	8.9598	0.86	13.7616	7.4857	3.9701	6.6618	12.346	2.3435	7.5519	2.2641	4.5742	12.1948	3.1056	12.1456	13.4008	5.6951	5.5932	7.5138	5.3554	8.1613	7.0409	7.7175	4.5577	9.5627	3.0593	7.9413	NA	NA	NA	NA	3.1939	9.6644	NA	9.0342	9.2696	7.136	11.1822	0
TCGA-A8-A099-01	1.5176	9.4751	1.6581	3.4744	0	7.0439	6.7406	5.9026	10.732	9.051	1.2208	8.807	0.8468	14.9881	4.9823	3.8915	5.718	11.9066	0	7.5287	0	6.6169	10.9842	1.8725	12.3835	9.3855	2.4659	6.0947	10.9959	4.2147	6.8004	8.0999	6.3607	4.1727	10.8748	0.8468	6.3747	NA	NA	NA	NA	1.3768	8.0773	NA	7.3306	11.4639	7.2622	9.7018	0
TCGA-A8-A09A-01	1.4918	10.4796	2.8174	3.3944	3.1215	4.3564	8.0507	8.2571	11.1115	9.3135	7.2339	9.6996	2.6864	13.4381	6.778	3.1215	7.8613	12.3755	2.5811	7.2808	1.2384	4.8849	10.571	2.7846	11.0023	10.959	5.9046	6.4594	8.4985	6.4141	8.9297	8.9588	5.8261	5.5886	7.5311	3.8217	9.0492	NA	NA	NA	NA	3.2644	8.2291	NA	8.5039	8.3955	7.7009	10.0644	0
TCGA-A8-A09B-01	5	10.1437	2.6746	4.8512	2.3728	7.6176	7.982	6.7257	10.6845	9.177	4.6458	9.312	1.9208	14.6221	6.8043	1.455	5.8348	11.2918	5.5214	7.2025	1.2589	6.7952	9.6675	2.0478	11.6416	11.5735	5.2449	6.0848	10.0439	5.2181	7.5333	7.7933	7.3172	7.438	10.3622	2.0478	7.0015	NA	NA	NA	NA	1.2589	9.1666	NA	8.2661	8.6419	7.8854	10.3387	0
TCGA-A8-A09C-01	3.5927	10.6011	3.1777	3.0247	1.2796	4.5969	6.918	5.1255	9.9245	9.591	4.0622	8.9811	2.5842	14.5663	6.7511	3.0867	6.4609	11.5856	5.5668	6.4725	3.3618	3.411	10.0273	3.0247	9.6273	10.2601	5.2792	5.4061	7.8374	4.3415	10.1771	8.1132	8.5755	7.598	8.9313	1.9469	8.3078	NA	NA	NA	NA	1.4775	8.4588	NA	8.7082	9.581	7.2578	9.6537	0
TCGA-A8-A09D-01	2.7254	10.7589	3.3388	5.0651	2.4358	4.3679	9.9101	6.7395	11.1251	9.3348	6.7286	13.169	3.9851	11.7069	7.9019	4.9006	7.394	11.8266	6.4856	8.9134	1.1394	5.3181	8.8471	1.3806	10.8563	11.506	4.5518	5.3888	7.5596	7.2342	7.9864	7.5286	7.88	4.9576	6.2851	2.6352	9.2958	NA	NA	NA	NA	1.5873	7.8995	NA	9.3357	9.293	7.5503	11.2846	0
TCGA-A8-A09E-01	2.0357	10.2232	1.7601	4.0102	0.8278	3.7019	7.0901	5.3816	10.8096	9.1952	4.1107	9.3735	4.1107	14.361	6.0801	2.3958	4.2641	11.2871	4.3488	5.313	0.8278	1.7334	10.7342	2.166	10.6195	10.6248	4.753	5.9046	8.3023	3.5189	5.6389	7.369	8.6583	9.2604	10.7124	0.4725	6.5783	NA	NA	NA	NA	1.3506	9.174	NA	6.4175	10.2832	6.5307	9.2947	0
TCGA-A8-A09G-01	2.4832	9.827	2.589	3.3908	3.5501	4.2524	7.0775	8.0982	9.9315	9.647	3.5119	9.3643	1.1534	9.1004	7.5046	3.304	4.8507	11.8092	5.0371	7.3829	0.689	5.9593	10.0512	0.9398	12.0685	9.4046	4.4871	6.1945	11.1405	4.4871	10.161	8.8178	9.1004	6.6331	9.4571	1.1534	7.0644	NA	NA	NA	NA	3.348	7.6347	NA	7.75	10.4523	7.5382	8.7811	0
TCGA-A8-A09I-01	4.4076	9.2811	2.4063	4.5745	1.1384	3.5125	6.4546	8.219	10.2228	9.0855	5.4935	9.0219	1.5861	12.644	7.6938	2.9275	5.7935	11.3059	1.2641	6.3128	0.4859	2.4344	10.2804	1.0009	11.4109	12.1074	3.9465	4.9371	8.2353	3.2943	7.382	8.1666	7.7418	4.3662	6.5158	0.4859	7.567	NA	NA	NA	NA	1.2641	7.6571	NA	8.7276	8.4968	6.7539	10.1962	0
TCGA-A8-A09K-01	3.631	9.7668	1.832	7.494	0.8825	3.8991	5.2524	9.2032	9.8602	9.5894	3.1031	11.0456	1.9828	15.2823	6.7624	3.4755	3.0305	11.2373	2.3835	6.1067	1.6365	2.4957	11.385	1.4261	11.1784	9.0451	5.8354	7.7157	6.9114	4.7404	10.169	8.1563	3.726	5.4323	9.523	0.8825	9.4424	NA	NA	NA	NA	1.82	9.5289	NA	6.5962	8.473	8.6889	7.3707	0
TCGA-A8-A09M-01	2.1879	10.6846	3.019	4.4348	0.7751	3.6709	7.0624	8.2896	11.4636	10.2976	2.9556	9.5398	1.4742	14.1455	7.1189	3.3571	5.2339	11.1787	4.1469	7.2661	0	2.9556	10.0967	2.1879	11.0995	12.0924	2.9556	7.0156	7.1696	3.1415	6.8251	7.6476	8.6832	4.4583	10.0702	0.7751	7.5387	NA	NA	NA	NA	2.1879	8.622	NA	7.8073	9.0829	7.0928	8.8426	0
TCGA-A8-A09N-01	2.6408	9.6635	2.4477	2.1671	2.3009	2.5361	6.1726	7.5462	9.928	9.7567	1.2074	9.1671	2.3009	14.1468	7.2228	3.0736	5.6276	12.0181	3.626	7.5394	1.6699	5.0945	10.3493	2.0196	10.4377	9.7384	3.8608	5.7141	8.3041	5.522	6.8332	7.75	6.1726	6.866	9.9906	0	8.5657	NA	NA	NA	NA	1.2074	8.5029	NA	8.2921	9.6137	7.8073	8.8279	0
TCGA-A8-A09Q-01	2.0946	9.7233	1.8652	2.4802	2.6401	3.6754	7.2304	7.5999	10.614	8.9934	4.1443	8.9625	1.207	14.6299	7.9407	3.1458	4.4552	11.7941	3.2975	8.0045	1.207	5.0752	11.1113	1.5669	11.2646	10.175	5.9429	6.7933	10.0109	8.2537	7.5999	8.3566	6.5927	10.2164	10.9048	1.8548	10.188	NA	NA	NA	NA	1.718	8.4965	NA	8.5004	8.7211	8.2676	10.3741	0
TCGA-A8-A09R-01	2.1553	10.4319	1.8741	4.4414	1.7238	6.4865	7.9938	7.7647	11.3142	9.6467	3.8026	9.2846	2.0589	12.8506	8.0807	3.861	6.4298	11.5192	3.5063	6.6191	1.2865	8.0884	10.8782	4.2363	12.0245	10.3063	6.96	5.9072	6.5231	5.3274	8.4708	8.096	7.2272	4.2798	9.7868	0.365	8.6685	NA	NA	NA	NA	1.5922	8.2251	NA	8.8103	9.6363	7.0845	10.7534	0
TCGA-A8-A09T-01	1.3631	10.0583	1.3936	2.5153	0.8369	3.488	7.0128	4.7519	10.7662	9.359	2.0513	8.6732	0	13.4211	6.8054	3.6772	5.1212	11.6523	4.6197	7.004	0	8.1498	10.5319	2.3018	10.6524	10.9309	3.8445	5.9616	10.8885	5.246	7.2096	7.9303	8.8285	7.1707	10.3042	2.8658	6.7432	NA	NA	NA	NA	0	8.6452	NA	8.5364	6.95	8.0421	9.888	0
TCGA-A8-A09V-01	4.6551	10.6167	2.8442	1.4058	1.9067	5.8142	7.3843	4.7903	10.9294	9.5006	3.446	9.1398	0.6322	13.2768	6.7133	3.1657	6.5704	12.6111	5.9423	7.6718	0	7.8663	10.1904	3.2515	11.4645	11.3975	4.1955	5.6019	9.6592	5.3432	8.5345	8.7844	7.7696	4.7759	10.3726	2.0088	7.1779	NA	NA	NA	NA	1.4058	7.6834	NA	8.6673	10.2744	8.2674	11.1672	0
TCGA-A8-A09W-01	2.1225	9.7287	0.895	2.7804	1.175	3.8912	8.4051	6.8143	11.0478	8.044	5.2281	8.5812	2.9466	13.5163	6.0805	5.057	6.2883	11.3275	3.7182	7.2868	0.5052	4.9238	10.6829	1.4208	11.1235	9.7542	3.6714	7.6421	9.7674	4.5888	6.972	8.7732	6.8143	6.53	10.619	0.8787	9.0481	NA	NA	NA	NA	0.8787	7.3061	NA	8.8087	9.8098	7.427	10.2109	0.5052
TCGA-A8-A09X-01	3.5045	9.859	2.709	1.9626	1.1647	4.1341	8.5372	9.3906	9.9372	9.1894	6.5693	10.9637	2.1082	6.5881	7.896	4.2641	5.1774	12.2226	4.6681	8.5752	1.1647	4.1341	9.1719	1.8006	10.4432	9.8794	4.2948	7.9307	9.0943	4.9255	7.5649	6.7129	8.8301	7.5899	8.1651	0	7.8681	NA	NA	NA	NA	3.1481	6.6548	NA	10.2938	7.7231	7.0423	11.3472	0
TCGA-A8-A09Z-01	3.6346	9.8522	1.8444	3.9331	0.4403	3.1459	4.7953	9.03	10.2985	9.553	7.234	9.4799	2.0745	13.3441	6.3765	2.7464	4.6795	11.2262	6.8118	6.2333	0.4403	3.0246	8.9901	2.4013	10.7384	10.821	3.9665	7.5017	8.5398	6.6263	6.3325	7.9561	6.3132	4.2897	10.46	0	6.1415	NA	NA	NA	NA	3.203	8.5034	NA	6.3703	9.5351	7.1349	7.1458	0
TCGA-A8-A0A1-01	2.3266	10.4362	3.6165	3.2531	1.8115	4.1347	7.9773	8.1247	10.6333	8.8418	5.3632	8.6094	0.5869	14.5777	7.3808	2.5898	5.7061	11.4815	5.2724	7.8067	1.0029	4.1754	9.6451	2.4642	11.4271	11.7213	4.2909	5.9246	8.8465	6.0281	7.646	7.8945	7.8945	6.4151	9.4856	2.7053	8.237	NA	NA	NA	NA	2.9119	7.9715	NA	8.3478	8.8854	7.35	11.056	0
TCGA-A8-A0A2-01	3.0143	10.1123	2.7402	2.4396	2.516	5.309	7.0854	7.8356	10.6882	9.8823	3.9772	8.2972	1.1243	14.6508	6.4354	3.384	6.1952	12.6341	4.6881	6.6666	0.373	6.0867	10.5734	3.2562	10.0498	9.9445	5.3617	5.6514	9.5965	5.4422	7.9398	8.3201	7.3818	4.7839	10.9816	2.3589	7.5817	NA	NA	NA	NA	1.4698	8.3724	NA	8.1745	10.8903	7.9959	10.4175	0
TCGA-A8-A0A4-01	4.5359	9.7738	1.748	4.4523	2.6376	7.0867	8.9987	6.6347	10.2295	9.5221	7.6526	9.655	3.0703	13.1544	6.835	2.9935	6.6027	10.9883	5.2311	9.2739	0.9034	6.9047	9.7874	3.342	11.3157	10.4289	4.1325	5.8692	8.0697	8.1202	8.9913	7.8695	5.3281	8.1929	9.1278	3.0703	7.7837	NA	NA	NA	NA	2.533	8.7545	NA	9.1423	8.6221	7.6495	8.127	0
TCGA-A8-A0A6-01	3.1667	10.3955	2.9284	5.0174	2.0676	4.9193	8.3815	9.874	10.7251	9.4806	4.9692	9.5364	1.0454	12.2661	7.2588	3.4735	6.8029	11.4931	3.6055	8.1444	0	5.3726	10.536	2.3939	13.0903	10.5697	3.9906	6.0306	9.7671	6.0993	8.2081	8.2765	8.2236	4.7006	8.6496	4.6092	7.8572	NA	NA	NA	NA	2.3939	8.8869	NA	8.2666	9.5103	6.8097	9.0096	0
TCGA-A8-A0A7-01	2.05	10.1483	2.9657	3.435	1.7466	3.5361	9.2928	11.2174	10.4042	8.9782	6.1474	9.961	2.6098	9.463	8.7786	1.1229	5.0008	10.8806	2.6997	9.7633	2.3005	4.6857	10.2128	1.5671	11.0958	10.2822	5.6117	7.2606	8.9175	4.9095	8.3211	8.6178	8.928	6.0396	9.6649	2.4111	9.3108	NA	NA	NA	NA	3.4865	8.1401	NA	8.8417	8.8722	6.7986	12.1242	0
TCGA-A8-A0A9-01	5.7317	10.1292	2.5493	5.6329	0	4.1213	6.7693	7.1955	10.3762	9.3549	5.7237	9.1625	1.9742	14.4619	7.8011	3.2909	5.0917	11.6533	4.8197	7.6473	1.7413	3.5292	9.8174	1.3014	10.8971	12.2859	4.9068	4.6947	7.2521	4.7741	7.9572	7.8124	8.3699	6.1319	10.162	1.609	8.4287	NA	NA	NA	NA	1.4634	8.8942	NA	8.4958	8.1554	7.9262	10.1865	0
TCGA-A8-A0AB-01	5.3918	10.7686	3.465	4.7704	1.839	4.1291	5.6943	4.1502	11.0367	9.1014	3.3617	8.6569	1.6146	14.8768	6.8511	2.7379	5.4861	11.9553	5.1514	5.986	0.5998	2.1213	10.4604	1.4877	11.144	11.1082	4.7429	4.5969	7.1445	5.2426	7.1445	7.7871	8.4071	8.8817	9.5267	2.2829	8.1155	NA	NA	NA	NA	1.4877	8.1784	NA	9.1236	9.751	7.8561	8.7973	0
TCGA-A8-A0AD-01	2.4215	9.7682	3.2281	2.2991	1.4557	9.5978	8.0899	6.0138	10.1967	9.3961	2.7365	8.8693	0.5218	14.687	7.4136	4.0978	6.3887	11.3764	3.2802	7.9003	0	9.6798	9.7026	2.9138	11.551	9.7332	3.9832	4.6164	8.7088	7.7212	8.6615	8.1398	7.544	10.2368	9.9024	0.9042	7.6573	NA	NA	NA	NA	1.4557	8.2284	NA	9.6706	10.3777	8.5751	10.8757	0
TCGA-AB-2803-03	6.1065	10.3685	4.7118	0	0	6.9595	3.2064	6.5483	10.5984	10.1204	1.0206	11.8727	2.0308	1.6124	6.0176	0	2.6192	5.3975	2.6192	0	0	4.0384	9.4482	1.6124	7.3716	10.1625	2.6192	11.5854	3.3589	1.6124	11.9765	8.4838	3.0359	4.2086	4.2868	4.7399	5.8476	NA	NA	NA	NA	0	8.5722	NA	4.6243	3.9452	6.822	2.0308	0
TCGA-AB-2805-03	4.4429	10.7368	5.1723	0	0	6.2725	3.1751	6.524	10.9554	9.893	1.8787	10.5433	1.5888	4.7605	5.8719	0	0.7392	0	3.064	1.2257	2.9436	0	11.0663	3.1751	10.8866	10.0305	2.6678	11.3777	3.1751	0.7392	12.465	8.592	0.7392	3.064	0.7392	4.2019	9.0419	NA	NA	NA	NA	0.7392	5.6781	NA	9.2592	7.2757	8.8249	0	0
TCGA-AB-2806-03	4.0801	10.1593	4.9642	0	0	6.9525	3.9566	5.8963	10.9232	9.9149	1.8262	10.6677	0	1.8262	4.6907	0	1.1847	4.8584	0	4.6907	1.5408	2.2688	11.1511	0.7106	7.9688	8.3157	2.607	11.3404	2.2688	4.6547	12.6357	9.4232	2.0644	3.5633	2.7503	2.8808	8.7071	NA	NA	NA	NA	0	6.6664	NA	5.8493	9.8596	8.9268	0	0
TCGA-AB-2807-03	4.8483	11.0761	5.0887	0	0	7.2379	3.5805	6.8229	11.3661	10.8908	0.9949	11.1199	3.8975	6.7974	6.0775	0	1.9924	6.1194	1.5783	3.161	0	4.4498	10.8354	3.3129	9.9629	10.5378	4.8972	11.6275	3.8975	4.5139	13.2977	8.6904	2.7987	3.5757	6.4163	2.9912	9.4246	NA	NA	NA	NA	0	7.3994	NA	8.2521	10.3006	8.4329	3.5757	0
TCGA-AB-2808-03	4.1924	10.8418	5.8679	0	0	6.4754	1.747	6.1639	11.4516	10.0249	0.8363	10.7696	2.3009	3.5847	4.3673	0	1.747	5.9049	0.8363	2.0504	0	2.0504	10.396	0	8.8022	10.7214	1.3624	11.0383	3.7622	3.9933	11.9924	8.367	2.3009	2.3009	2.0504	0.8363	8.2785	NA	NA	NA	NA	2.5143	5.4916	NA	6.8244	9.6423	8.6721	0.8363	0
TCGA-AB-2810-03	7.2394	10.6878	2.9501	0	0	6.2736	11.183	7.5744	8.8388	11.4037	2.3074	11.7691	2.3074	2.3074	3.3529	0	0	0	1.2121	1.8613	2.9228	0	9.7183	1.2121	9.5861	10.2262	4.1792	12.3104	1.2121	1.2121	12.2813	6.8849	2.3074	3.5277	1.2121	5.0839	7.3129	NA	NA	NA	NA	2.6477	7.7435	NA	7.9875	6.7324	7.7785	0	0
TCGA-AB-2811-03	5.265	11.6706	5.7927	0	0	4.9017	2.5675	7.1026	9.5165	12.3325	0.6182	12.6097	1.3813	4.4149	7.5192	0	0	3.6131	4.7086	1.6509	5.9788	0	10.1207	2.8915	8.791	9.9026	4.3407	11.7561	0.6182	0.6182	11.876	7.0277	3.481	0.6182	1.3813	3.0859	7.0857	NA	NA	NA	NA	0.6182	8.2946	NA	7.3963	6.8517	7.4459	0	0
TCGA-AB-2812-03	5.8992	10.6306	4.9369	0	0.9075	7.132	5.4276	2.8341	10.5919	10.6614	2.171	10.6676	3.7292	1.859	4.0674	0	0.9075	0.9075	2.4274	2.171	0	3.0012	10.5444	2.171	9.7646	9.2206	3.6306	10.9586	1.4603	0	12.2863	7.3177	3.0012	4.1409	2.4274	7.1409	7.2108	NA	NA	NA	NA	0	6.7877	NA	6.2868	9.7719	8.3867	0	0
TCGA-AB-2813-03	5.0661	10.6657	4.9826	0.858	0.858	6.2586	1.7814	8.0369	10.4547	10.6815	1.3923	12.1936	2.7415	5.5887	5.5392	0	1.3923	7.3388	0	4.7549	1.7814	2.9069	10.6563	3.1898	10.3418	10.6483	3.3129	10.3985	2.3399	2.0875	10.5304	8.5086	1.3923	2.0875	2.5546	1.7814	8.0502	NA	NA	NA	NA	0.858	7.7732	NA	9.8682	8.0938	9.2087	2.7415	0
TCGA-AB-2814-03	6.8405	10.9979	5.2415	0	0	7.5338	1.7584	6.6932	10.6469	10.0819	0	10.9512	3.5018	6.2418	5.1359	0.8435	1.7584	6.8305	0	0	0	0	10.2248	3.2837	8.7535	9.9778	1.3723	12.3047	4.0085	1.3723	12.494	8.8781	3.9355	4.8483	2.3139	0	8.5174	NA	NA	NA	NA	0	7.2398	NA	5.7819	9.4267	8.2159	0	0
TCGA-AB-2815-03	4.8638	10.9092	4.8545	0	3.0373	6.0885	1.2881	4.4534	10.8234	10.221	2.2032	11.4641	1.6612	2.5962	4.8638	0	0	3.1588	2.413	2.413	1.9575	3.3747	10.5423	1.6612	9.1268	9.5551	2.5962	11.209	2.5962	1.6612	12.2445	7.9391	0.7832	4.0126	1.9575	0	9.0066	NA	NA	NA	NA	0	5.6653	NA	9.1231	7.0468	8.427	1.2881	0
TCGA-AB-2816-03	6.529	10.3411	5.9887	0	0	5.8024	8.7444	6.387	10.0069	10.4758	0	11.1308	4.1165	4.1165	6.7513	0	0	0	2.538	2.759	0	0	10.0907	0.972	9.9741	9.5981	4.2682	11.2805	0	0	11.8234	7.7766	0	0	0	4.7528	8.5982	NA	NA	NA	NA	0	6.5587	NA	9.325	7.1137	8.8015	0	3.7549
TCGA-AB-2817-03	4.7383	11.312	5.3199	0.9914	0	9.9715	3.7098	7.4258	10.7217	10.547	2.3082	12.0408	4.7908	5.9138	5.1532	0.9914	3.5692	7.032	1.5735	2.3082	0	9.6481	10.2968	2.3082	10.6996	9.5374	2.7926	11.3148	4.3056	3.7914	12.4545	7.9829	0	3.6846	3.1546	5.5067	8.7675	NA	NA	NA	NA	0	7.704	NA	8.3404	8.1224	8.8897	2.7926	0
TCGA-AB-2818-03	6.6023	10.7343	5.8371	0	0	6.7887	4.7884	6.614	10.6399	10.3967	0.8385	11.6351	1.3654	2.0541	5.0582	0	0	3.2736	2.5184	2.5184	1.7505	2.3048	10.5928	2.0541	10.0895	10.9434	2.3048	12.094	2.3048	0.8385	12.0717	8.7045	1.3654	3.4915	2.869	8.3511	6.3187	NA	NA	NA	NA	0.8385	6.981	NA	9.141	8.7995	8.8071	0	0
TCGA-AB-2819-03	4.0795	9.7235	4.8587	4.8755	0	6.4952	0.7584	7.9576	10.8334	9.8183	1.2528	11.2478	2.8528	1.9131	3.7493	0	2.7076	3.2635	0.7584	3.8217	1.6204	2.3644	10.0382	0.7584	8.4804	8.4234	1.9131	10.1826	2.7076	2.1563	12.5124	7.2391	2.7076	2.3644	3.5076	0	9.2484	NA	NA	NA	NA	0	6.8555	NA	6.7295	8.4436	8.6137	2.1563	0
TCGA-AB-2820-03	5.6694	11.8386	4.3591	2.0651	0	7.6931	6.151	5.9427	10.0403	10.3808	1.643	12.4366	5.4765	3.6642	4.838	0	0	0	1.0438	1.643	2.3913	2.0651	10.7753	3.538	11.5538	11.5281	3.8876	11.4349	2.0651	5.0377	12.135	7.95	1.0438	1.0438	3.2468	2.3913	7.4076	NA	NA	NA	NA	1.643	8.4302	NA	8.7117	8.168	9.2734	0	1.0438
TCGA-AB-2821-03	5.7207	11.0225	4.9701	0.8649	0	7.3755	7.0032	7.177	10.4439	10.6032	2.0992	11.9797	2.9202	5.8289	5.6517	0	1.4018	5.5287	2.9202	4.4823	1.4018	4.2529	10.8126	3.3267	11.0757	9.8167	3.7353	11.8397	3.0688	5.5028	11.8426	8.1388	2.5673	4.8944	3.8216	3.4402	8.5494	NA	NA	NA	NA	0.8649	7.4986	NA	9.4062	9.3161	9.1509	3.5454	0
TCGA-AB-2822-03	7.1185	10.5647	4.9923	0	0	7.3159	0.835	6.3667	10.4204	10.3	2.048	10.9909	2.048	4.1894	4.1894	0	0	3.5818	0.835	2.2985	0	2.2985	11.1561	3.4842	9.856	9.559	3.1438	12.8807	2.2985	0	11.8064	9.4741	2.5117	3.6733	3.6733	0	9.0523	NA	NA	NA	NA	0	7.1507	NA	6.1608	8.2081	8.6239	2.5117	0
TCGA-AB-2823-03	6.9917	11.6074	4.8028	0.7117	0	6.731	6.7482	6.8868	10.5777	10.0536	1.5426	12.0323	6.3796	1.1861	4.1359	0	0	7.6063	0.7117	0	1.5426	9.6792	9.5648	1.5426	7.0415	9.6324	2.6092	7.6889	1.8282	0	12.1457	7.5287	1.5426	7.4147	0	2.0665	6.4963	NA	NA	NA	NA	0	8.0005	NA	5.5122	7.4415	8.7316	0	0.7117
TCGA-AB-2824-03	5.4256	10.5365	5.0422	1.9995	3.0868	4.5539	6.0327	7.8573	11.6222	10.6309	2.8067	11.3085	4.6432	5.0217	4.1286	2.8067	1.3215	2.8067	3.3213	0	0	4.3569	10.0161	6.9535	9.7382	8.9922	3.5229	10.7921	1.9995	0	11.7971	7.625	1.9995	5.0217	7.5577	5.149	6.7272	NA	NA	NA	NA	0	8.1817	NA	7.9993	8.4891	8.3959	3.8573	3.6998
TCGA-AB-2825-03	4.8939	10.6078	4.363	0	0	6.3786	3.6056	5.5389	10.3534	10.3959	0.8465	11.3984	1.7631	4.0147	5.6113	0	0	0	1.7631	1.3764	2.8845	0	10.3481	2.0677	10.428	9.7139	2.3192	9.9335	2.0677	0	11.7684	7.659	0.8465	1.7631	2.3192	4.0842	7.8508	NA	NA	NA	NA	0.8465	6.5965	NA	8.7574	10.1687	8.7032	0	0
TCGA-AB-2826-03	7.9978	10.258	5.0727	0	1.5576	6.2991	7.8355	6.3855	10.4254	9.7204	1.9692	10.6116	1.9692	0.9795	6.3516	0	0	0	3.8684	3.7691	0.9795	3.1333	10.4386	2.289	9.0276	10.6618	3.1333	10.4017	1.9692	0.9795	11.8543	7.9813	0	3.1333	3.5472	9.6206	7.6243	NA	NA	NA	NA	1.5576	5.4191	NA	8.956	7.1685	8.1586	0	0
TCGA-AB-2828-03	5.9294	10.3491	5.1273	0	1.3431	6.5894	2.0264	5.301	10.9028	9.7702	0.8225	11.1849	1.3431	2.4883	4.2231	1.3431	0.8225	2.4883	0.8225	3.7329	2.2758	2.2758	10.4768	1.3431	9.2842	9.8336	1.3431	10.6054	2.6734	0	11.8363	8.018	0.8225	3.3536	0	1.3431	8.9039	NA	NA	NA	NA	0	5.5342	NA	10.3669	4.7203	8.5309	0	0
TCGA-AB-2830-03	6.4356	10.9676	4.9402	0	0.8358	6.762	6.2546	8.4907	10.4694	10.7013	1.3617	11.3701	1.3617	2.8638	3.486	0	1.3617	2.6992	6.3686	2.5134	0	3.0116	10.0052	3.9922	10.2902	8.9596	4.5222	11.4713	2.5134	2.8638	13.4717	7.1041	2.8638	3.6751	4.7497	3.7612	8.4621	NA	NA	NA	NA	0.8358	7.9187	NA	10.2739	8.1986	8.2773	2.0495	0
TCGA-AB-2832-03	5.3062	10.6657	4.1496	0	0	6.4329	1.5041	5.8098	10.3064	11.323	1.5041	12.6708	2.8929	2.4832	4.6889	0	0	0.9398	0	1.9087	2.4832	1.5041	9.6118	3.2117	10.4172	9.0866	4.4061	11.1285	2.8929	3.9719	13.0867	6.2878	2.2243	2.4832	1.9087	1.5041	6.6061	NA	NA	NA	NA	2.8929	7.304	NA	9.2081	8.7258	8.4203	0	0.9398
TCGA-AB-2833-03	4.0611	10.4	2.9242	0	1.2789	7.1005	2.5833	6.0733	10.4175	9.9455	0.7768	11.4169	1.6507	3.6337	5.3805	0	0	3.4576	2.8913	1.946	1.6507	0	10.3481	1.6507	9.5492	10.7007	4.4853	10.6317	4.0611	0	11.6306	6.82	1.6507	2.8913	0	0	8.609	NA	NA	NA	NA	0	4.2351	NA	8.9911	5.9287	7.9151	1.946	0
TCGA-AB-2834-03	5.5046	10.3813	5.2847	0	0	6.3527	3.0471	6.0875	11.4681	10.1802	0.8538	11.3427	2.5469	5.6739	4.3487	0	0.8538	7.042	2.0804	1.3865	0.8538	3.1815	9.7262	0	9.5228	9.9118	0.8538	11.108	2.8988	5.4255	11.9406	8.343	0.8538	3.1815	3.7125	3.0471	8.4334	NA	NA	NA	NA	1.7748	6.1046	NA	8.5714	6.8125	8.4027	2.3324	0
TCGA-AB-2835-03	4.7851	10.4074	5.3081	0	0	5.6135	2.2894	4.8514	9.8	10.8644	0	12.222	2.6287	2.9032	3.2365	0	0	3.2365	0.7208	2.7725	2.2894	1.5579	10.2373	0.7208	9.4357	10.7924	3.3325	11.29	3.0231	0.7208	12.2094	6.6461	1.5579	1.1992	2.469	3.9915	7.1592	NA	NA	NA	NA	0	7.3023	NA	8.9789	8.0308	8.5279	1.5579	0
TCGA-AB-2836-03	5.9379	10.4929	5.1741	0	0	6.3847	2.1983	7.9072	10.3246	10.5644	0	11.7931	2.7534	1.9529	7.2111	0	0.7806	3.8718	1.9529	1.657	0	0.7806	10.2475	2.1983	10.0428	10.2226	2.8993	11.2063	0.7806	0	11.665	7.8855	1.2844	2.7534	5.2053	4.8931	7.7477	NA	NA	NA	NA	0	7.2726	NA	8.5836	7.9329	8.6077	0	0
TCGA-AB-2837-03	7.2906	10.61	5.0853	0	0	6.271	7.326	6.474	10.278	10.3691	1.3537	11.7088	1.737	3.0001	9.1538	0	0	4.2978	5.0051	2.2896	2.5026	0.8301	10.3529	2.0396	10.4109	10.6991	4.6503	10.4659	1.3537	0.8301	11.3105	8.1225	0.8301	1.737	2.2896	5.4776	7.6335	NA	NA	NA	NA	0.8301	7.1236	NA	9.1138	8.521	9.0665	0	0
TCGA-AB-2838-03	4.8511	10.8034	4.2659	0	0	7.4754	2.6487	8.0392	10.9474	10.0382	1.3254	12.4195	3.5288	4.5133	5.1246	0	0.8098	6.3633	0.8098	4.0054	0	3.2146	10.9391	2.2525	10.2358	10.0454	4.1347	10.6744	3.7058	1.7044	11.4166	9.4099	2.9592	2.9592	3.0926	4.5133	8.1195	NA	NA	NA	NA	6.4151	8.5076	NA	8.2501	9.0529	9.2848	3.4315	0
TCGA-AB-2839-03	5.5511	10.6587	5.0662	0	0	7.0415	3.5096	5.1551	10.6695	10.268	1.4497	11.0372	3.7138	2.1581	3.806	0	0	0	0.8998	0.8998	0	1.847	10.4927	2.6311	9.7739	8.5608	2.4139	11.7644	2.1581	2.1581	12.781	8.1012	0.8998	3.2717	0	6.5491	5.7499	NA	NA	NA	NA	0	7.581	NA	6.0804	8.3663	8.3202	0	0
TCGA-AB-2840-03	7.0901	11.9724	3.8614	1.6084	0	7.046	5.3561	5.649	10.619	10.31	1.0176	11.7527	3.3535	0	4.5571	0	0	6.444	0	0	1.0176	8.2395	8.9921	2.35	8.0738	9.0629	1.0176	7.9715	2.6142	0	11.8135	8.3881	1.0176	6.6045	2.8374	2.8374	6.2244	NA	NA	NA	NA	0	8.1277	NA	5.034	8.2492	8.9358	0	0
TCGA-AB-2841-03	5.6206	11.125	5.4122	0	0	6.4484	6.0389	6.8682	10.2498	10.5805	0.7819	13.3906	3.268	0.7819	3.0346	0	0	7.1571	0	1.6591	1.6591	3.6451	8.8158	1.2862	7.6766	10.3382	3.4688	9.545	0	0	11.9224	7.5327	0	6.518	1.6591	2.5936	6.7765	NA	NA	NA	NA	2.756	9.0917	NA	4.5424	6.6786	7.957	0	0
TCGA-AB-2842-03	4.0867	10.3083	3.8197	0	0	6.1001	8.9605	6.189	11.2447	10.0832	0	10.7218	0	3.9577	4.0236	0	0	3.0477	0.7882	5.1944	0.7882	2.606	10.9079	2.7687	8.9814	9.6131	2.2124	10.9855	1.6693	2.4226	12.0457	8.5907	0	2.4226	2.2124	7.6761	4.7247	NA	NA	NA	NA	0	6.847	NA	8.3675	8.5521	9.0284	1.295	0
TCGA-AB-2843-03	4.3078	10.6553	3.8387	0	0	6.5015	1.4407	7.9968	11.035	10.4606	2.4396	11.6111	2.1106	5.5686	3.1282	1.0746	1.0746	3.8353	2.1106	2.933	1.0746	3.3001	10.2618	3.3001	10.5238	8.9462	3.943	11.2069	1.6837	1.0746	12.1978	6.714	5.4275	2.933	3.4536	4.5313	5.6662	NA	NA	NA	NA	2.1106	6.8992	NA	8.975	6.9646	8.7999	1.0746	0
TCGA-AB-2844-03	7.0538	10.4074	5.2771	0	0.7764	6.7249	3.1441	4.9841	10.5286	10.4797	2.3996	11.8929	2.3996	1.65	3.9312	0	0	2.5824	0	1.2783	0	2.8904	10.0335	3.7134	9.9977	8.9573	2.8904	11.1456	2.1902	1.9452	11.6881	7.7374	1.2783	3.8622	2.5824	1.2783	6.0722	NA	NA	NA	NA	0	7.1797	NA	6.6854	8.6237	8.5041	0.7764	0
TCGA-AB-2845-03	6.0562	10.823	5.127	0	0	6.5614	0	7.5686	10.5186	10.5865	2.2909	11.8591	3.3341	3.3341	4.3088	0	1.8463	5.5766	0	3.9332	0.7215	1.2003	10.2538	1.2003	10.4168	8.7653	2.4705	11.7694	2.0856	2.2909	12.1556	7.7095	1.8463	3.7366	1.2003	0	8.853	NA	NA	NA	NA	1.2003	6.5614	NA	8.1228	8.2482	8.5574	3.4241	0
TCGA-AB-2846-03	6.422	11.1295	5.2974	0	2.1799	6.5141	3.9846	5.8276	10.365	10.4722	1.9354	11.8572	2.1799	3.2441	3.7011	0	1.2705	3.4445	1.9354	3.0112	0	3.6205	10.1903	2.3888	9.1155	9.6319	3.5352	11.2883	3.1323	0	12.6653	7.7528	1.2705	3.3478	2.1799	0	9.0108	NA	NA	NA	NA	0	6.5252	NA	9.2437	7.2888	8.4507	1.2705	0
TCGA-AB-2847-03	4.7066	10.2842	5.3759	2.7884	3.7608	7.5591	5.8174	9.2534	10.7178	10.1639	1.9834	11.7989	6.309	2.4413	3.5943	0	1.3087	3.4062	0	3.91	1.3087	2.6252	9.9946	3.4062	10.8156	10.1013	6.4739	11.8191	1.9834	7.4897	12.3037	7.8908	2.6252	3.68	3.4062	6.3356	7.7788	NA	NA	NA	NA	1.6851	7.5926	NA	7.7642	8.9211	8.958	2.6252	0
TCGA-AB-2848-03	7.3843	11.0534	5.6578	0	0	6.7777	1.134	7.1001	9.8711	11.1091	1.134	11.85	4.4135	3.0301	6.1354	0	0	7.69	2.8019	1.134	2.5308	1.134	10.1588	2.5308	10.7574	11.0214	4.8911	11.8759	0	0	12.5658	6.9687	2.1967	3.227	3.227	4.8318	4.9481	NA	NA	NA	NA	3.0301	7.3424	NA	9.5578	8.7358	8.7913	1.134	0
TCGA-AB-2849-03	5.6194	11.7343	6.0802	3.9226	0	7.699	1.5304	6.8605	11.981	10.5135	1.9384	10.7279	5.8014	7.7506	5.8494	0	1.5304	9.787	0	3.8298	2.5164	4.8742	11.1443	2.5164	9.9146	9.2837	5.6468	12.8019	3.0966	9.3416	13.1398	9.7328	2.5164	5.049	4.2435	6.2222	2.5164	NA	NA	NA	NA	0.9593	5.9186	NA	7.8425	10.3468	8.8482	3.0966	0
TCGA-AB-2851-03	5.5903	10.7568	5.176	0	0	6.3747	6.0266	6.0935	10.0474	10.8	1.7313	12.3095	2.0334	2.283	4.2317	0.8265	0.8265	0.8265	1.7313	1.3487	2.0334	0	10.1531	3.1266	9.7832	10.3902	4.5502	11.3415	0.8265	0.8265	11.7175	7.6807	0.8265	3.3619	1.7313	4.4517	8.1343	NA	NA	NA	NA	0.8265	7.6025	NA	8.9897	7.8643	8.6525	0	0
TCGA-AB-2853-03	5.0936	10.4093	5.578	0	0	6.8128	8.163	4.8331	10.9279	10.0588	1.6396	11.0897	0.7699	1.6396	1.9339	0	0	1.6396	0.7699	1.9339	0.7699	0	10.7372	1.6396	9.3297	8.4602	2.1783	11.848	1.6396	0	12.0381	8.726	0	2.1783	2.5696	7.7125	6.3717	NA	NA	NA	NA	0	7.0692	NA	6.4782	9.805	8.2591	0	0
TCGA-AB-2854-03	4.5523	10.4045	5.7594	1.4135	0	6.5826	3.3436	8.5329	11.615	11.3713	0	11.5189	4.1407	7.3285	5.0992	0	0.8733	6.1326	1.4135	4.5523	0	5.2953	9.8143	2.1136	9.6114	10.187	3.9977	11.509	2.583	3.2203	11.0367	8.5001	1.8056	2.9365	5.5212	4.071	7.236	NA	NA	NA	NA	0	7.3799	NA	7.8389	7.6899	8.1277	4.7436	0
TCGA-AB-2855-03	7.2733	10.5094	0.8568	0	0.8256	6.608	0	4.7272	10.9112	9.9269	2.2815	11.8667	5.3359	5.1601	5.6113	0	0	5.7627	0	0.8256	1.3475	0	9.3421	3.5623	10.3106	9.8335	2.2815	11.7454	1.7299	0.8256	11.5593	7.7735	2.8437	3.8207	1.7299	3.9704	1.7299	NA	NA	NA	NA	0.8256	7.3089	NA	8.0548	8.059	9.4432	0	0
TCGA-AB-2856-03	6.6107	10.2213	4.1315	0	0.7621	6.0534	4.8498	6.493	9.7407	10.8131	0.7621	12.4903	4.4513	2.5537	1.9198	0	0	7.6033	1.6265	1.2581	1.6265	0.7621	9.4957	1.2581	9.8568	9.5729	2.3717	12.3938	1.2581	0.7621	10.9149	6.493	1.2581	2.1633	1.9198	4.2014	8.263	NA	NA	NA	NA	0.7621	8.5061	NA	8.3175	8.0178	7.9175	0.7621	0
TCGA-AB-2857-03	5.0926	10.7314	5.1796	0.7695	0	6.9081	5.5045	9.3615	11.4455	10.3441	0	11.4942	3.5324	5.2344	6.3079	0	5.2344	7.611	1.2687	4.5577	0	3.2413	10.2268	3.1296	10.1056	10.6987	4.422	10.7934	4.422	5.0926	11.6161	8.0203	4.163	4.4687	7.7545	3.847	6.2151	NA	NA	NA	NA	4.4687	7.5087	NA	7.9966	9.4324	9.3769	5.86	0
TCGA-AB-2858-03	5.1894	10.1007	4.0795	0	0	7.0085	3.0175	7.6074	10.4017	10.4292	2.519	12.1146	2.8697	3.1516	4.8773	0	0.8388	2.3215	0.8388	3.3873	2.519	2.0547	9.7279	3.3873	8.8305	9.2221	4.7977	11.6792	2.519	0.8388	12.001	8.5561	1.751	2.0547	2.519	0	7.8971	NA	NA	NA	NA	0.8388	8.2359	NA	4.989	9.0738	8.9458	2.3054	0
TCGA-AB-2859-03	5.244	10.5917	4.9974	0	0	6.6604	8.2501	9.7088	10.7863	10.4797	2.2525	12.1912	2.6487	6.0391	5.4319	0	0	5.6423	0	3.4315	0.8098	0.8098	10.2958	2.2525	10.7814	9.4876	4.5133	12.0485	2.4642	1.3254	12.2439	7.8777	2.0043	0.8098	2.4642	3.62	7.1555	NA	NA	NA	NA	0.8098	7.9096	NA	6.6604	9.3073	8.5604	0.8098	0
TCGA-AB-2860-03	5.5969	10.2443	4.2853	0	0	6.2237	2.7918	8.4884	10.5558	9.4515	1.8613	11.7424	3.1538	6.3337	4.5474	0	0	3.89	0.7297	4.7014	0	3.1538	10.4043	1.5729	10.5438	9.4283	3.6837	9.4569	1.2121	4.4638	11.0351	8.491	0.7297	2.6477	2.3074	0	8.0426	NA	NA	NA	NA	2.4876	6.6592	NA	8.7882	7.6847	9.7692	2.4876	0
TCGA-AB-2861-03	4.6246	9.8453	4.951	0	0.8839	6.6053	1.8221	6.5413	10.5292	10.5906	1.4279	11.883	3.8605	2.9565	3.1056	0	0.8839	4.4119	2.6021	2.3858	1.4279	2.7902	10.2626	2.7902	10.2172	9.0572	4.0926	10.4034	2.1313	0	12.7334	6.9393	2.1313	3.4782	2.9565	2.7902	4.4681	NA	NA	NA	NA	2.3858	7.4867	NA	8.9052	10.2506	9.1308	1.8221	0
TCGA-AB-2862-03	6.3758	11.2035	5.2403	0	0	7.2102	5.6732	7.54	10.0669	10.3931	0	12.6534	4.3931	1.0004	4.6446	0	1.5855	5.6155	2.0006	1.0004	0	7.2296	8.955	2.5856	8.6044	8.9895	4.1707	9.4906	2.0006	1.0004	12.5153	7.5165	1.5855	6.3406	3.0007	1.0004	7.8834	NA	NA	NA	NA	1.0004	8.5165	NA	5.7821	7.3671	8.4437	1.0004	0
TCGA-AB-2863-03	6.0385	10.565	4.5282	1.2147	0	6.0529	10.5756	4.9412	10.7759	9.8554	1.2147	10.6022	2.4915	5.4354	4.7059	0	0	4.333	0	2.1052	0	5.9017	11.6318	0	9.9748	9.3287	2.4915	10.635	3.8288	1.576	11.7195	8.9838	2.4915	2.3112	2.6517	3.261	8.9553	NA	NA	NA	NA	0	6.7192	NA	4.845	10.0214	8.431	1.576	0
TCGA-AB-2865-03	3.4324	10.6889	4.0114	0	1.3965	7.3088	3.6479	8.0391	10.2915	10.1483	1.7862	12.1424	1.3965	4.8457	5.2989	0	1.7862	0	3.1959	1.3965	2.0926	0	10.0395	2.0926	8.9509	10.0215	4.364	10.6601	3.4324	0	12.8446	7.0667	4.3056	2.7472	2.3453	3.319	7.7028	NA	NA	NA	NA	0	7.9371	NA	8.2893	8.1798	8.8777	0	0
TCGA-AB-2866-03	6.5483	10.9202	5.0571	0	0	6.0061	6.7271	8.9097	10.0325	10.7548	0.8251	12.1363	2.8425	4.2868	4.1046	0	0	0.8251	2.6783	0	4.1679	0	10.025	2.493	10.2008	8.9372	3.4635	11.8294	2.493	0	11.7821	7.4607	0.8251	2.0308	0.8251	2.0308	8.1109	NA	NA	NA	NA	2.2804	6.9773	NA	11.2176	8.6766	8.348	0	0
TCGA-AB-2867-03	6.2317	10.6636	5.1355	0	0	6.4514	2.8907	9.827	10.247	10.0154	0	10.971	2.6204	4.0398	3.2077	0	0	0	2.356	2.356	0	1.6134	10.3255	1.0214	9.8188	10.7368	3.6239	11.9553	1.6134	0	12.6312	7.6422	0	3.2077	3.7397	0	8.8237	NA	NA	NA	NA	1.0214	4.5	NA	9.4283	8.5541	8.1351	0	0
TCGA-AB-2868-03	5.8465	10.228	4.5383	0	0	7.4568	4.3512	8.9577	10.898	10.5497	1.4264	11.7538	4.3512	6.2658	4.6223	0	2.1294	3.3621	0	4.3512	0.8828	2.3839	10.495	2.7881	10.6636	9.2108	4.8504	10.9996	3.3621	6.4302	11.4789	9.0752	2.6001	3.5814	3.9398	4.017	7.1996	NA	NA	NA	NA	0.8828	8.0228	NA	8.4562	9.4243	8.623	0.8828	0
TCGA-AB-2869-03	5.861	10.6665	4.0305	0	0	7.188	6.3045	6.9364	10.4421	10.392	1.7713	11.3115	3.4133	2.7293	5.0168	0	0.8516	1.3835	5.337	3.1771	0.8516	3.4133	9.8775	2.3284	10.4653	8.9582	3.4133	11.4524	1.3835	0.8516	11.9664	7.9162	2.0766	3.3001	6.4967	6.4443	6.9738	NA	NA	NA	NA	0.8516	8.272	NA	4.6047	9.4348	8.7421	0	0
TCGA-AB-2870-03	5.3695	11.1207	4.1991	0	0.7721	6.8088	4.03	6.4486	10.0193	10.3727	1.2723	11.8168	0.7721	3.7039	3.9875	0	0	2.3913	1.9377	1.2723	1.9377	0	9.7767	2.1822	9.6916	9.9373	2.1822	10.89	2.3913	0.7721	12.8951	7.0358	2.3913	3.538	1.9377	1.2723	8.21	NA	NA	NA	NA	1.9377	6.5171	NA	8.6622	7.1695	8.743	0	0
TCGA-AB-2871-03	5.6475	10.5125	5.5835	0.9087	0	7.6637	3.0032	10.1699	10.7367	10.5736	1.4618	11.9994	2.4293	4.9866	5.4002	0	2.1728	2.1728	1.4618	2.1728	2.1728	1.8607	10.0304	3.9103	10.6153	9.3032	4.213	12.0408	2.4293	2.1728	12.4129	8.0212	0	2.647	4.9866	5.2751	6.5544	NA	NA	NA	NA	0	8.1471	NA	6.9	9.3982	8.657	2.8361	0.9087
TCGA-AB-2872-03	6.1999	11.1568	5.4656	0	0	7.405	2.9661	7.2214	11.0367	10.9232	2.6626	12.8042	3.544	3.2526	7.7505	0	1.0471	8.0407	2.6626	3.6702	0	4.0871	9.5602	2.0701	8.1852	9.749	3.7862	10.7028	1.6475	2.3966	11.7957	8.5883	3.6702	5.8985	4.2577	2.0701	8.3686	NA	NA	NA	NA	3.2526	7.707	NA	6.022	7.7927	8.966	3.8937	0
TCGA-AB-2873-03	3.6677	10.6621	5.3807	0	0.9265	5.9806	3.9458	8.4344	10.5383	11.3152	2.2024	11.4889	2.4603	3.9458	5.9175	0	3.3229	4.4406	1.8883	3.6677	0.9265	1.8883	10.351	2.679	10.4975	10.9105	4.1053	10.235	2.2024	2.2024	11.1362	7.6113	2.4603	2.8688	3.4472	4.0278	9.1184	NA	NA	NA	NA	1.8883	6.48	NA	9.0612	10.0464	8.5254	1.4861	0
TCGA-AB-2874-03	5.5933	10.5426	5.3709	0	0	6.7555	0	5.4534	10.7712	10.2005	1.4772	11.8436	2.6673	5.7208	4.4274	0	0	2.449	0.9199	2.449	0.9199	2.6673	10.4601	1.4772	10.0773	8.9596	2.449	11.7067	1.8782	1.4772	12.3388	7.9443	1.8782	3.4346	0	2.1916	8.7028	NA	NA	NA	NA	0.9199	6.3606	NA	4.6992	9.0029	8.5635	0	0
TCGA-AB-2875-03	5.4053	10.1482	4.2547	6.0705	0	6.7256	2.5429	8.0164	10.244	10.2473	0.7568	12.01	2.5429	1.9102	4.3441	0	0	0	0.7568	3.5891	1.2505	0	9.8384	1.6178	9.1122	9.0422	3.5891	11.7981	0.7568	0	12.1011	7.7606	1.2505	2.3612	2.3612	0	8.2402	NA	NA	NA	NA	0	8.0279	NA	5.4286	9.1909	8.8334	0	0.7568
TCGA-AB-2877-03	6.7241	10.9868	5.8086	0.9586	0	7.2294	0.9586	6.5462	10.2118	10.5159	1.9374	11.3646	4.5632	1.9374	4.4433	0	0	2.7356	8.5921	0	0.9586	7.8763	9.4954	1.5295	9.8789	9.1968	2.7356	11.2152	3.0955	0	12.6702	8.2062	2.5153	6.4247	1.9374	5.6989	7.2652	NA	NA	NA	NA	0	7.3676	NA	4.963	7.7301	8.5123	0	0
TCGA-AB-2879-03	6.857	10.6783	5.1595	0.8465	1.3764	7.589	5.5389	4.9321	10.272	10.7096	2.0677	11.6705	4.443	1.3764	5.6347	0	0.8465	1.7631	9.2525	0	0.8465	9.0371	9.4165	3.1668	11.029	8.9513	3.2897	11.4238	0	0.8465	12.2636	8.2755	2.3192	3.6056	3.5078	5.8496	5.5389	NA	NA	NA	NA	0	7.9612	NA	3.7834	9.3996	8.7468	0	0
TCGA-AB-2880-03	4.5183	11.2114	5.1709	0	0	6.9491	0	5.3495	10.1453	10.5556	0.8573	12.0303	3.425	3.425	4.9175	0	0	3.3116	1.3914	0	0	0	10.212	1.3914	9.2112	9.5527	2.0864	11.4652	0	0.8573	11.6584	7.5459	0	2.7402	1.7804	0	8.6096	NA	NA	NA	NA	0.8573	6.457	NA	6.9957	9.327	8.6855	0	0
TCGA-AB-2881-03	5.9076	11.1396	5.898	0	2.7272	7.0101	2.3831	9.0155	10.2596	10.5005	0.7678	11.7641	1.9302	1.6361	3.3414	0	1.2663	0.7678	2.3831	1.6361	1.9302	1.2663	9.9793	2.1743	9.0388	9.712	3.614	11.3002	1.9302	1.2663	12.8889	7.8505	0	3.126	2.3831	2.5654	8.4523	NA	NA	NA	NA	0.7678	5.9736	NA	7.6225	6.0673	8.6163	0	0
TCGA-AB-2882-03	4.3124	10.6247	5.8237	1.2616	0.7645	7.6749	4.6701	9.4114	10.7576	10.4555	1.6306	12.0732	2.8658	5.3761	7.1443	0.7645	3.687	6.6679	1.2616	4.8556	0.7645	8.6159	10.0561	3.3341	10.2639	10.003	4.4104	11.5415	3.6066	4.2071	13.2125	7.7042	1.2616	4.0936	3.9704	3.2305	7.6042	NA	NA	NA	NA	3.3341	7.5514	NA	7.6298	9.0874	9.0631	5.0507	0
TCGA-AB-2884-03	5.0576	10.7489	5.5343	0	0	6.3156	7.8273	7.7447	10.1681	10.5245	2.1735	11.5319	1.2657	3.7698	7.1005	0	0	1.9294	6.2237	2.5645	0.7674	0	10.2486	1.9294	10.6508	9.603	3.1251	11.2895	1.2657	0	12.2337	7.1152	2.7264	3.0041	2.5645	4.1582	8.192	NA	NA	NA	NA	1.2657	7.3065	NA	9.4564	10.0179	8.8308	0	0
TCGA-AB-2885-03	5.7628	10.875	4.7919	2.444	0.9171	9.3859	5.9403	8.2767	10.9726	10.1216	0.9171	11.768	5.4766	7.2139	5.7628	0	0.9171	6.3389	0.9171	1.4733	1.4733	1.8738	10.2917	3.4291	11.331	9.8723	3.5434	11.615	0.9171	5.2596	11.4184	8.2808	0.9171	3.6494	1.4733	3.0191	5.1192	NA	NA	NA	NA	1.4733	7.8851	NA	5.2596	8.6906	9.1194	2.6622	0
TCGA-AB-2886-03	5.4762	10.1887	4.1876	6.7146	0	6.5569	0	7.0016	10.3196	10.6155	2.8317	12.193	1.604	1.8952	5.8608	0	1.2387	0.7484	0.7484	0.7484	1.2387	0.7484	10.1128	2.5259	9.0863	8.4106	3.2985	11.5177	1.2387	1.604	12.3624	8.5054	1.2387	2.6869	2.6869	0	8.2459	NA	NA	NA	NA	0	8.0854	NA	6.1912	9.122	9.0863	0	0
TCGA-AB-2887-03	5.7841	11.6374	5.468	0	0.7917	8.6366	4.6512	7.1284	10.8338	10.5969	3.393	11.9661	3.7473	4.4244	4.4727	0.7917	4.6086	3.2889	0.7917	1.3	0	2.9222	10.3453	3.0551	10.7007	9.4375	3.2889	12.2918	2.7759	1.6751	12.7382	8.5826	2.613	3.9656	3.7473	5.0832	8.952	NA	NA	NA	NA	0	7.4513	NA	8.0888	8.6603	8.9668	0.7917	0
TCGA-AB-2888-03	6.6773	10.62	5.3802	0	2.7598	5.8602	0.7149	8.3181	10.3067	10.4299	0	11.5835	1.5481	3.5734	5.5989	0.7149	0.7149	0.7149	2.2776	3.3191	1.1909	0.7149	10.4611	1.1909	9.8377	10.9157	3.7211	11.0267	1.8342	0	12.0586	7.9502	0.7149	1.5481	2.0729	0	8.9988	NA	NA	NA	NA	1.8342	6.0256	NA	8.9529	7.3456	8.7784	0	0
TCGA-AB-2889-03	5.4241	10.7969	4.4797	0	0	6.4191	1.9244	7.1936	10.2877	10.2526	0	12.0964	0.7646	3.2307	4.261	0	0.7646	1.2618	2.3767	1.9244	0	0.7646	10.0845	2.5589	8.6366	9.2881	2.5589	11.5692	3.431	2.1682	12.8326	8.1642	0.7646	2.5589	2.1682	0	8.6716	NA	NA	NA	NA	0	6.7818	NA	8.9659	7.123	8.456	0.7646	0
TCGA-AB-2890-03	6.8206	11.2505	5.763	1.5041	0.9398	7.2528	2.893	10.5973	10.5406	10.8232	1.9087	11.9648	1.9087	5.0899	6.4175	0	6.3862	6.1454	1.9087	0.9398	1.5041	0	10.0987	2.4832	9.9324	10.4201	4.2053	11.7151	3.972	0	12.562	7.3776	4.9253	3.0611	1.9087	2.7026	7.5919	NA	NA	NA	NA	1.9087	7.0478	NA	7.1632	8.1489	8.6188	0.9398	0
TCGA-AB-2891-03	5.0778	9.7841	4.1611	0	0	6.2598	2.6327	6.3956	10.3895	10.5412	2.1248	11.6424	0.8799	5.6117	3.3567	0.8799	1.816	5.9228	0	2.595	0	2.1248	10.5215	2.1248	9.85	9.5948	4.46	11.0739	1.816	3.3567	10.2004	7.2583	2.9491	4.665	2.7829	0.8799	8.9418	NA	NA	NA	NA	0	7.3798	NA	9.5356	9.5373	8.6231	0.8799	0
TCGA-AB-2895-03	6.284	11.0887	4.4904	0	0	7.347	1.469	4.7827	10.4317	10.5212	1.8689	11.6913	3.423	0	4.9571	0	0	1.469	4.0802	1.469	1.469	1.469	9.9441	3.5373	11.0615	8.8228	3.5373	12.0123	0	0	12.0334	7.9211	2.8458	2.1816	2.1816	4.7827	6.0537	NA	NA	NA	NA	0	8.1937	NA	3.2989	9.3906	8.8699	1.8689	0
TCGA-AB-2896-03	6.2487	11.0629	4.5441	0	0.8399	6.862	9.0244	6.3638	10.0032	10.5795	2.0564	11.5213	3.1536	1.7526	3.4942	0	0	0.8399	1.7526	0	0	1.7526	10.0426	0	10.4968	9.405	3.1536	11.6763	0.8399	0	12.2132	6.9007	2.5209	3.0195	0.8399	6.0043	7.4097	NA	NA	NA	NA	0	7.951	NA	6.0043	8.2532	8.6205	0	0
TCGA-AB-2897-03	6.2366	10.738	5.466	0	0	7.1717	2.1317	6.9529	10.2076	11.1911	1.7026	12.4762	4.3338	1.0891	5.8978	0	1.0891	8.7508	4.7511	1.7026	0	4.2508	9.5478	3.1525	7.1717	10.1328	3.4785	10.4455	1.0891	1.0891	12.0062	7.9404	3.3247	4.8103	2.7305	1.0891	6.8994	NA	NA	NA	NA	2.1317	8.3573	NA	5.2557	6.1477	8.3474	1.7026	0
TCGA-AB-2898-03	7.5006	11.2509	5.2009	0	0.9619	7.5598	5.2102	8.1325	10.6844	11.1021	1.5339	12.3639	3.1015	4.6806	5.384	0	0.9619	4.7329	1.5339	2.9326	0	4.6806	10.5494	4.3188	10.3668	10.3863	7.227	12.2492	3.3894	3.1015	11.827	8.5377	2.7414	4.3858	4.4498	1.5339	7.756	NA	NA	NA	NA	2.5209	7.9004	NA	9.2312	9.238	8.6234	4.1749	0.9619
TCGA-AB-2899-03	5.9144	11.6977	5.0654	0.9462	0	7.4608	5.5613	8.7234	10.7553	10.4498	1.5128	12.2176	0	7.1102	5.5364	0	3.8048	4.5951	1.5128	4.288	0	4.5387	10.5042	4.1442	10.4912	9.3437	3.0728	11.2179	3.7058	3.2236	12.6525	7.7977	1.9185	3.0728	4.6494	5.3192	8.2744	NA	NA	NA	NA	0.9462	7.5913	NA	10.17	7.9076	8.6719	4.4188	0
TCGA-AB-2900-03	6.0744	10.612	4.6609	0.9147	0	6.3018	2.6578	4.9586	9.8171	11.2456	1.47	11.9184	2.8472	0.9147	3.6447	0	0	0	3.7433	1.47	1.8701	0	9.9392	2.4398	9.459	9.2631	3.0146	10.9521	0	0	11.7324	7.3796	0	1.47	2.6578	3.6447	7.4831	NA	NA	NA	NA	1.47	7.9896	NA	8.2126	7.9227	8.6058	0	0
TCGA-AB-2901-03	5.6881	10.7808	4.6065	0	0	7.8455	9.8088	6.933	10.8098	10.2093	1.9906	11.6686	2.7966	2.238	4.5426	0	1.3144	1.3144	0	1.3144	2.7966	2.9432	10.4008	1.3144	8.7331	9.8913	3.0764	11.0202	3.1982	0	11.5918	8.7205	5.7088	3.4149	1.6918	3.1982	2.6333	NA	NA	NA	NA	0.802	7.4075	NA	6.021	9.2542	9.0809	2.238	0
TCGA-AB-2903-03	10.2894	10.6203	5.7234	0	0	7.8086	7.9855	4.7717	10.1317	10.1454	0.9816	10.304	5.7186	0	5.8462	0	0	5.4873	1.9723	1.5604	3.2886	3.1371	9.9474	4.0526	10.6591	8.6635	2.7757	11.2599	3.4258	2.9676	12.8908	8.4629	0.9816	3.6663	2.9676	6.518	5.4233	NA	NA	NA	NA	0.9816	7.2761	NA	4.7192	8.8639	8.5253	0	0
TCGA-AB-2904-03	7.7761	10.6313	5.2392	0	0	8.1927	4.4295	8.6089	10.7243	10.0953	1.9765	11.6111	6.0983	4.0579	4.2921	0	1.5641	3.9706	2.2969	4.8766	0	4.2921	10.7888	0.9844	10.8031	9.2973	3.9706	11.2735	1.9765	0	12.3844	9.072	3.1421	4.3624	0	2.5589	8.6233	NA	NA	NA	NA	0	8.1733	NA	6.4119	8.4565	9.2237	2.5589	0
TCGA-AB-2908-03	6.832	11.1344	4.9033	0	0.8309	6.4375	3.1356	9.479	10.3366	11.0345	1.7383	12.4536	2.8541	6.792	4.6521	0	0.8309	6.1674	0.8309	3.5733	0	3.1356	9.6199	1.3548	10.5351	10.8526	5.1718	11.799	2.291	4.5114	12.1375	7.976	0.8309	3.8319	2.6897	1.3548	7.3692	NA	NA	NA	NA	0.8309	8.1203	NA	6.2873	8.5013	8.626	3.6647	0
TCGA-AB-2909-03	5.5741	10.1878	4.1367	0	0	7.1042	0.7366	4.2472	9.7186	10.6766	2.5018	11.8534	2.9379	3.4587	2.3213	0	3.6237	0	0	0	0.7366	0	9.8546	1.8739	9.8955	10.404	3.9689	11.2509	1.2219	0	13.1925	7.2376	2.1148	2.1148	0	4.7893	8.0635	NA	NA	NA	NA	0	7.1523	NA	5.7979	4.0867	8.4977	0.7366	0
TCGA-AB-2910-03	5.5337	10.0847	3.6581	0	1.1026	5.8386	2.7521	5.5337	10.1727	10.8596	1.7202	12.0321	5.8953	1.7202	3.7679	0	1.1026	2.7521	4.1868	1.1026	4.0436	0.6542	9.5053	4.2749	11.162	9.0913	2.4828	10.2515	4.3171	4.5111	13.1769	8.0368	0.6542	2.3266	3.0804	6.1728	8.0833	NA	NA	NA	NA	6.6392	7.1742	NA	8.4623	8.2692	8.2366	3.7058	0.6542
TCGA-AB-2911-03	5.9633	10.505	5.1564	1.1247	0	6.5587	0	8.4187	10.408	10.6782	1.749	11.7348	1.749	3.2117	7.108	0	1.1247	7.3465	1.1247	2.1833	2.7873	2.1833	10.0256	1.1247	10.8393	9.4486	3.2117	11.4986	1.749	3.2117	11.046	7.9732	0	2.1833	3.3848	0	5.4033	NA	NA	NA	NA	0	7.3776	NA	9.4016	8.0459	9.1904	0	0
TCGA-AB-2912-03	3.8847	10.2778	5.2592	0	0	6.9279	4.1658	7.2221	11.3691	9.9914	1.0422	10.9596	2.0628	4.9383	5.4735	0	0	4.5389	0	3.2441	1.6409	4.6032	11.3522	1.0422	10.6482	9.2019	2.0628	10.2542	3.5352	2.8789	12.3875	7.7194	2.3888	1.6409	2.6546	3.5352	8.5134	NA	NA	NA	NA	0	5.782	NA	8.3497	6.9894	9.2629	0	0
TCGA-AB-2913-03	5.8786	10.9342	5.3753	0	0	7.6377	5.096	6.5242	10.8738	10.4977	0	11.029	3.5497	6.3072	5.0027	0	1.6517	7.3368	0	1.0504	2.668	0	10.7509	3.7921	10.3047	9.2384	2.0749	11.5954	1.6517	2.4017	12.8742	9.2333	3.087	4.7391	3.5497	6.6372	7.7133	NA	NA	NA	NA	1.0504	7.5983	NA	5.1405	9.5563	8.8369	0	0
TCGA-AB-2914-03	5.9382	10.8272	5.1697	0	0	7.8023	5.0332	7.0352	10.7575	9.8857	1.6399	10.7742	1.0414	2.8776	3.9832	0	0	1.0414	1.0414	1.6399	2.3876	3.0717	9.6168	3.0717	8.961	9.0955	1.6399	10.6665	2.8776	0	13.0014	8.5326	0	3.9832	1.0414	0	8.8161	NA	NA	NA	NA	0	4.9369	NA	8.1951	4.7223	8.8823	1.6399	0
TCGA-AB-2915-03	4.8717	10.5042	4.3777	0	2.0263	6.2004	5.239	9.7622	10.6197	10.6073	0.6913	11.7354	1.508	4.4928	7.9113	0	0	5.3342	0.6913	2.7076	1.1567	2.2291	10.0467	2.0263	10.7345	10.2262	2.5651	11.2036	2.9564	2.0263	11.5485	7.1412	1.7903	1.7903	2.2291	0	6.5519	NA	NA	NA	NA	2.9564	7.4711	NA	6.7461	8.1641	8.3332	1.508	0
TCGA-AB-2916-03	6.0656	10.4843	6.5558	0	0	6.7099	2.7673	8.2357	10.7263	10.1052	2.181	11.7249	3.0124	4.3943	6.2994	0	1.7469	0	2.5142	1.7469	0	2.181	10.8205	2.181	10.827	10.5763	3.8032	10.4176	2.7847	3.676	11.8149	7.7511	0	2.5142	2.181	4.0283	7.5928	NA	NA	NA	NA	1.1231	5.2298	NA	10.0405	7.5661	9.2558	1.1231	0
TCGA-AB-2917-03	6.6796	10.9288	6.3476	2.2508	0	8.0908	3.7245	7.6253	11.6908	10.0819	1.9335	10.1903	3.7245	6.4662	6.0412	0.956	1.9335	8.1636	1.526	0.956	1.526	0.956	11.0648	3.2417	10.2814	9.2879	3.3784	12.0011	4.3742	7.9878	12.1192	9.1515	0.956	4.6146	3.2417	7.4733	7.251	NA	NA	NA	NA	0	5.6128	NA	7.9166	9.4919	9.9289	0	0
TCGA-AB-2918-03	8.1789	10.5532	4.397	5.1298	0	6.8506	5.9878	4.195	10.2979	10.2118	1.7965	11.8411	2.964	2.4139	1.7965	0	0	2.4139	3.9283	1.1615	0.6946	1.1615	10.4254	0.6946	10.8563	8.8966	3.6724	11.3897	0	0.6946	11.5263	7.8482	1.7965	3.074	1.5136	4.041	8.0162	NA	NA	NA	NA	0.6946	8.3825	NA	7.0986	7.6224	8.4453	0	0
TCGA-AB-2919-03	7.4602	10.8314	4.8941	0	0.7067	7.3749	8.4273	6.1272	9.8653	10.7	2.4396	11.6201	4.1239	1.819	5.3288	0	0.7067	3.77	4.7839	2.2608	0	2.2608	9.7776	3.4743	10.74	8.8152	3.3898	11.9106	1.5342	0.7067	12.4557	8.5046	2.0568	4.2729	3.9578	5.2827	7.1103	NA	NA	NA	NA	0.7067	7.7543	NA	4.2729	8.3815	8.6273	2.9915	0.7067
TCGA-AB-2920-03	5.4585	11.2635	4.0373	0	0	8.7986	2.7712	7.7636	9.5047	10.9941	1.2967	13.0585	8.091	4.7666	4.5594	0.7894	0.7894	4.6459	0	2.4249	3.388	0.7894	9.6478	4.0894	9.9839	10.307	6.6128	11.7477	1.2967	5.4344	11.7707	7.4578	1.6713	4.2079	2.2147	5.2256	7.6054	NA	NA	NA	NA	0.7894	11.0292	NA	6.6128	7.5048	8.7603	0.7894	0.7894
TCGA-AB-2921-03	6.0263	10.3227	4.1157	0	0.9693	5.9832	6.3565	6.6458	10.2883	10.5097	0.9693	11.8329	3.5281	5.3144	6.0885	0	0.9693	8.8419	1.7632	1.9537	0.9693	3.1925	10.2285	1.5438	10.2012	9.2889	3.0328	12.2597	1.285	1.285	12.1316	7.5156	0.5645	2.5334	1.5438	5.1294	8.3622	NA	NA	NA	NA	0	7.9353	NA	8.1451	9.2678	8.2668	0	0
TCGA-AB-2924-03	6.3907	10.5091	5.2677	0	0	6.6619	2.075	5.9253	10.5368	10.7435	1.8362	11.9034	2.075	4.4307	4.2955	0	0	1.5499	1.8362	0	1.5499	0.7161	10.3398	1.8362	10.3555	10.002	3.3216	12.207	1.5499	0	12.4245	8.068	0	1.5499	4.9637	5.6941	6.671	NA	NA	NA	NA	0.7161	7.2482	NA	9.3629	7.8033	8.835	0	0
TCGA-AB-2925-03	6.6683	10.2879	3.5216	0	1.1961	5.6457	8.0778	5.2887	10.3506	10.9618	1.8409	12.3107	3.3274	2.624	3.5819	0	0	2.8984	5.8371	2.285	1.8409	0.7186	9.7345	2.4644	9.5909	9.3737	2.7677	12.1965	2.7677	0.7186	12.1605	6.98	1.5542	2.8984	3.5819	7.2424	7.7719	NA	NA	NA	NA	0	7.6749	NA	9.6489	7.7719	8.122	0.7186	0
TCGA-AB-2927-03	5.4162	11.2688	5.7482	1.8291	1.4341	8.211	4.0285	8.7706	10.5853	11.0603	2.1389	12.06	2.7985	6.7351	6.0186	0	4.8194	4.5837	0.8884	5.2648	0.8884	4.8622	10.2644	5.3576	10.1716	10.9	4.3628	11.8947	5.131	2.1389	12.9647	7.8072	3.2495	1.8291	4.2382	4.5837	9.2615	NA	NA	NA	NA	1.4341	7.1867	NA	9.4365	8.2599	8.1431	5.0592	0
TCGA-AB-2928-03	5.375	11.4693	5.8307	0	1.5502	9.4731	7.0104	6.0428	10.2287	10.5126	0.7162	11.9593	4.0935	4.6314	3.652	0	0	1.8364	0.7162	3.9805	0	1.5502	10.3559	2.6189	10.5465	9.7736	5.602	12.2301	1.5502	2.4594	12.5225	8.4002	2.4594	3.5763	2.7625	2.0753	7.9533	NA	NA	NA	NA	0	7.8405	NA	5.1841	9.2104	8.6353	0	0
TCGA-AB-2929-03	4.8654	10.6955	5.2948	0	0	8.3709	3.3432	6.1573	10.6297	10.4293	1.6375	11.539	3.914	7.4842	6.0844	0	0	6.6969	1.6375	1.6375	0	2.5671	10.5561	2.3847	11.6926	9.8966	3.4399	11.8989	3.1278	1.2675	12.2001	7.9866	1.6375	3.914	2.1759	6.1286	5.5682	NA	NA	NA	NA	2.3847	7.0121	NA	7.6399	8.6001	9.3187	0	0
TCGA-AB-2930-03	5.9254	10.6702	4.2967	0	0	6.4545	3.0001	5.9381	10.519	10.552	2.081	12.0946	2.8996	1.0545	3.907	0	0	0	0	0	1.0545	1.3871	10.4033	2.5476	11.0455	9.3284	2.4082	11.8843	1.0545	0	11.1038	7.8242	1.6572	2.5476	2.5476	4.9363	8.6633	NA	NA	NA	NA	3.4186	7.7212	NA	8.5885	6.2755	8.7325	0	0
TCGA-AB-2931-03	8.1717	11.0087	4.821	0.6448	0.6448	6.5713	0.6448	6.36	10.0632	10.5901	1.7021	11.3045	2.9563	0.6448	4.0684	0	0	0.6448	5.4349	0.6448	0.6448	2.73	9.558	1.4278	10.3725	9.1248	2.602	11.6158	1.9326	0	11.942	7.5068	0.6448	2.9563	2.4614	6.2993	5.754	NA	NA	NA	NA	1.4278	8.0965	NA	3.0575	9.9262	8.5294	0	0
TCGA-AB-2932-03	5.5328	10.5478	5.2816	0.6606	0	5.4002	6.2573	6.0579	9.9478	11.0589	1.112	12.6036	3.0958	2.9943	4.3337	0	0.6606	2.6384	1.4553	1.9648	3.0958	2.3406	10.175	1.9648	10.0776	10.0351	3.7841	11.7497	3.0958	0.6606	11.9446	7.424	0.6606	1.4553	2.8852	3.9559	7.0784	NA	NA	NA	NA	0	7.2697	NA	8.5099	7.7384	8.3263	1.9648	0
TCGA-AB-2933-03	5.4923	11.0201	4.9043	1.6074	2.0253	7.8343	3.1998	7.5332	10.9223	9.6574	1.0169	10.9246	2.0253	6.8015	5.1619	1.6074	1.0169	5.9872	0	3.6158	1.6074	1.6074	10.4577	4.1191	10.4567	9.6989	2.613	10.8215	3.6158	6.5878	12.6679	7.9583	0	3.3522	2.3489	4.8904	9.402	NA	NA	NA	NA	0	6.8146	NA	11.5659	8.7374	8.2956	0	0
TCGA-AB-2934-03	6.3877	11.2539	4.6187	0	1.6422	6.527	5.6172	6.4474	10.0655	10.9128	2.1813	12.0745	3.2457	4.6463	6.8959	0	0.7715	0.7715	2.5729	3.134	2.3903	0	9.7591	1.9368	10.9328	9.6617	3.7028	11.4209	1.6422	0	12.0217	7.2577	1.6422	2.1813	2.7349	0.7715	8.3215	NA	NA	NA	NA	0.7715	7.8283	NA	8.7561	8.3152	8.5726	0	0
TCGA-AB-2935-03	4.9129	10.7079	5.3325	2.2727	0	7.9663	4.8757	9.837	10.3537	10.4983	3.1151	11.8577	4.7983	6.3884	4.9845	1.7222	5.019	8.9138	5.1493	6.7279	1.3408	3.5521	10.3747	0.8208	10.9133	9.9719	5.1493	10.1873	3.3501	5.3251	11.3112	8.7566	1.7222	3.2374	3.2374	4.3873	7.935	NA	NA	NA	NA	2.8342	8.1604	NA	8.3143	8.5567	9.3948	2.8342	0
TCGA-AB-2936-03	5.428	11.1854	4.705	0.7764	0.7764	6.2313	5.3279	8.8743	11.1703	11.177	2.3996	11.9415	1.65	5.5205	4.1784	0	3.0228	2.5824	1.65	3.7897	0.7764	1.2783	10.4674	3.9971	10.8615	9.8924	3.6327	12.4201	3.0228	0	13.5001	7.7661	3.3598	4.1205	4.1205	2.5824	8.0366	NA	NA	NA	NA	1.9452	6.7151	NA	6.7151	7.5305	8.8116	1.65	0
TCGA-AB-2937-03	4.0092	9.4198	1.6588	6.6474	0	5.316	2.9016	7.3848	9.7239	10.458	1.0557	11.5977	3.4207	0	4.3517	0	0	1.0557	0	2.0828	3.5592	3.6855	8.4489	4.0092	8.9068	9.4243	4.1906	12.4849	3.6855	0	12.3828	8.0919	2.0828	3.5592	1.0557	0	9.4711	NA	NA	NA	NA	3.2675	8.1804	NA	5.9902	8.1089	8.6129	1.0557	0
TCGA-AB-2938-03	3.8312	10.5023	4.5307	0.7626	0	7.747	5.2537	9.3369	11.889	10.4122	1.2588	10.8766	3.6022	5.1629	7.4694	0.7626	6.2783	6.7208	2.1643	4.9518	0	6.0697	10.3075	3.9001	10.0303	8.9406	4.0288	11.6236	4.8158	4.0891	10.5459	8.4132	4.5415	3.4264	6.9493	5.7344	5.6368	NA	NA	NA	NA	0.7626	6.8913	NA	6.8913	9.5583	8.9568	3.7588	0
TCGA-AB-2939-03	5.1396	11.4781	4.7465	0	0	6.6496	2.1237	6.2897	10.44	10.2941	0.7412	12.3418	3.6343	6.8049	2.9478	0	0	10.5055	0	2.9478	0.7412	2.1237	10.3163	3.1794	10.2676	9.3878	2.1237	12.7467	2.3304	2.1237	12.8245	8.5381	3.0682	3.4691	4.8682	1.5921	8.7599	NA	NA	NA	NA	0.7412	7.2232	NA	8.6241	7.8789	8.7799	0.7412	0
TCGA-AB-2940-03	5.3335	11.0038	5.0845	0	0	7.1919	2.03	7.4533	11.0782	10.3916	1.7281	11.7432	2.989	3.3578	4.9212	0	2.989	9.5634	1.346	2.989	0	2.989	9.9358	1.7281	9.7193	9.1704	3.2451	11.4507	2.4921	1.346	12.0598	7.9254	2.03	3.7373	2.4921	0.8246	7.5807	NA	NA	NA	NA	0	5.6538	NA	6.6394	9.0348	8.7367	1.7281	0
TCGA-AB-2941-03	3.4413	10.5597	5.1238	0	0	6.676	0	6.2091	11.2175	10.3328	1.211	10.7807	4.9349	2.7903	5.9878	0	5.7264	7.6119	1.211	1.211	0	2.1001	10.1361	1.211	10.4337	10.0864	3.6062	9.6281	5.1371	0	9.5581	8.941	3.6062	2.7903	2.306	4.229	3.6062	NA	NA	NA	NA	2.1001	6.8991	NA	4.7357	11.7924	9.5366	4.011	1.211
TCGA-AB-2942-03	5.257	11.0387	5.6517	0	0	6.9391	3.0472	7.2883	10.114	10.4197	2.4702	11.6002	3.5728	0.9323	3.1976	0	0	0	0	2.4702	0.9323	0	9.83	0	8.4982	9.296	2.6892	11.3445	0	0	12.9144	8.0216	0.9323	3.1976	1.8972	0	8.9004	NA	NA	NA	NA	1.4939	6.5905	NA	8.5996	4.5672	7.9702	0	0
TCGA-AB-2943-03	2.9501	10.89	4.8767	1.23	0	6.593	3.0705	9.2714	10.859	10.1574	1.8841	12.1452	2.5134	6.1492	4.0422	0	2.3325	3.9192	0.7423	4.2089	1.23	3.5564	9.9425	3.3812	11.8747	10.1566	4.2605	11.771	3.1817	5.7409	12.1789	7.9809	2.3325	2.6741	4.6175	1.5938	8.3093	NA	NA	NA	NA	0.7423	7.4644	NA	7.8097	8.1578	9.3759	1.5938	0
TCGA-AB-2944-03	6.62	10.82	5.2139	1.3273	0	9.0083	3.7898	5.5787	10.0363	10.5921	1.7067	11.4591	6.0423	6.4055	4.0746	1.3273	0	4.3662	0	3.2175	1.3273	3.5318	10.2667	2.9621	11.4886	11.3963	4.0746	11.7656	0	3.3301	11.7231	8.2921	3.623	3.7088	2.8151	6.3926	7.4099	NA	NA	NA	NA	0	7.7301	NA	7.2037	3.4345	8.9234	1.7067	0
TCGA-AB-2946-03	4.7756	10.8558	5.5805	0	1.6246	6.5871	1.9176	6.7635	10.3539	10.7481	1.6246	11.6541	1.6246	2.5512	4.4937	0	2.5512	4.0852	1.2564	3.1109	0	3.2225	10.6228	0.7609	9.2446	9.4303	2.7128	12.1046	3.5983	1.6246	12.0147	7.9756	1.6246	4.0852	2.3693	0.7609	8.5169	NA	NA	NA	NA	1.6246	6.02	NA	6.325	9.1078	8.7856	3.962	0
TCGA-AB-2948-03	5.4656	10.7849	5.4699	0	0	5.9783	3.053	7.4758	10.5587	11.2706	2.5524	11.981	0.6855	6.4187	5.5983	0	2.0149	3.2503	0.6855	3.155	2.8243	2.0149	10.4272	3.5034	10.2797	9.4295	2.8243	11.7204	2.6948	2.5524	12.1035	8.1272	1.1483	2.2171	5.4047	4.7951	8.2902	NA	NA	NA	NA	4.3551	7.151	NA	10.4317	8.8213	8.3042	2.2171	0
TCGA-AB-2949-03	5.241	10.8157	4.9211	4.0109	0.729	7.14	3.6061	6.2718	10.4336	10.7484	1.2109	11.7721	2.1001	6.3896	4.1774	0	0	2.3059	0	0.729	1.5716	3.1521	10.5944	2.3059	10.5894	10.2596	4.124	11.825	2.6461	5.1637	12.4117	8.3795	1.5716	3.0413	1.2109	6.0748	8.5935	NA	NA	NA	NA	0	7.4585	NA	8.7203	8.3004	8.4544	2.3059	0
TCGA-AB-2950-03	5.3198	10.2255	4.6512	0	0.8309	6.7508	0	7.2189	10.8013	10.6353	0.8309	11.8995	2.041	3.1356	4.9715	0	2.291	4.3555	0	3.9087	0.8309	3.6647	10.1415	2.041	7.4421	8.7408	3.8319	10.5784	3.0017	3.5733	12.6981	7.9168	1.7383	3.5733	4.0511	0	8.3021	NA	NA	NA	NA	0.8309	7.601	NA	6.5132	8.9208	9.2909	4.3555	0
TCGA-AB-2952-03	5.625	10.7	4.3524	0	4.0787	7.558	3.9609	8.9593	10.1459	11.1503	1.217	12.6458	6.7677	4.6728	7.0019	0	2.1083	3.8041	1.217	3.1616	1.5787	1.5787	9.1514	1.217	10.7569	9.8595	5.0353	10.8333	1.8677	5.8067	11.7822	7.2606	2.9305	2.6551	3.0507	3.5358	8.1489	NA	NA	NA	NA	0	9.4738	NA	8.9878	7.1706	9.2567	0.7333	0
TCGA-AB-2954-03	5.8874	10.7983	4.6114	0	0.9781	6.7508	5.4805	5.7896	10.3289	10.4277	0.9781	12.2529	1.9671	1.9671	5.0447	0	0	1.5558	0.9781	0.9781	1.9671	0.9781	9.8897	0.9781	9.3332	9.7984	2.5484	10.8363	2.2868	0	12.2514	7.9785	1.9671	2.9615	1.9671	0	8.1993	NA	NA	NA	NA	0	7.0543	NA	8.9812	3.9587	8.8078	0	0
TCGA-AB-2955-03	4.6083	12.1024	6.9001	0	0	8.3074	0	5.8943	10.7546	10.2443	0	10.9559	1.9723	1.9723	5.8216	0	0	11.2911	0	1.2998	0	0	10.1584	1.2998	10.7411	8.6443	1.9723	12.2582	2.7757	1.9723	12.855	7.8579	0	3.2886	1.9723	0	8.3977	NA	NA	NA	NA	3.6663	3.0548	NA	4.4241	8.6337	8.8953	0	0
TCGA-AB-2956-03	5.4293	10.2793	4.6511	0	4.1874	6.1529	0.9206	6.1002	10.3108	10.6643	1.8282	11.3181	2.8832	1.1862	3.4014	0	0	5.6652	3.6415	2.45	2.7527	0	10.1492	3.1132	10.2778	9.7093	3.9098	8.9576	4.5436	1.1862	13.2016	7.343	0.7118	1.1862	0.7118	6.6325	7.7501	NA	NA	NA	NA	2.7527	7.5338	NA	8.7252	9.9936	8.7403	0	0
TCGA-AB-2959-03	3.9196	11.5488	5.1723	0	0	7.3095	3.8818	8.3489	11.2099	10.2224	2.6861	10.8295	3.2775	6.0959	4.7597	0	0	4.5747	0	4.5073	0	3.106	11.1642	3.4308	10.3919	9.6341	2.9113	11.8083	2.6861	0	13.4396	7.6898	2.0913	3.106	1.6664	4.2012	8.8983	NA	NA	NA	NA	0	6.0728	NA	7.2896	7.4144	8.9016	2.4191	0
TCGA-AB-2963-03	5.3331	10.0743	4.1366	0	0	6.8417	9.1581	4.5092	11.015	9.8675	1.1438	11.0296	2.3877	2.3877	6.6638	0	0	2.3877	0	2.2106	0	1.1438	10.6024	0	9.0338	9.772	2.3877	11.1581	0.6824	0	11.991	8.3663	1.1438	1.7736	3.2429	6.8187	5.4966	NA	NA	NA	NA	0.6824	6.8109	NA	7.5016	9.1913	8.8719	0	0
TCGA-AB-2964-03	5.1562	10.2504	5.5939	1.0139	0	7.136	0	7.2659	11.3009	10.2649	0	10.8582	3.726	2.8311	5.0712	0	0	5.1562	1.6035	3.1945	0	2.0208	10.0597	1.6035	10.4038	8.2223	2.8311	11.428	2.0208	3.3469	11.8196	7.6349	2.6081	4.2742	6.3672	4.7815	6.6568	NA	NA	NA	NA	0	6.2368	NA	3.9327	8.8155	8.6497	4.4859	0
TCGA-AB-2965-03	4.6034	10.3396	4.589	0	0.851	7.1945	4.7826	6.5081	10.8442	9.8761	1.7703	10.5163	2.5416	4.4526	4.5548	0	1.3826	2.8933	2.0755	3.1759	1.3826	2.0755	10.4915	0.851	10.1587	10.0827	3.1759	11.1033	2.8933	1.3826	12.2143	8.1975	1.3826	2.5416	1.3826	7.2258	7.8509	NA	NA	NA	NA	0	6.6065	NA	8.351	9.1731	8.7676	0.851	0
TCGA-AB-2966-03	3.7628	10.9998	5.8135	0	0	7.0609	1.5531	7.336	10.4539	10.1904	0.9762	11.0884	3.2788	5.9971	5.0409	0	0	7.0076	0	2.9581	0.9762	2.2837	10.4135	2.9581	9.7928	8.991	4.4136	12.5402	2.2837	5.6534	12.4741	8.2605	3.955	3.7628	1.5531	0	8.6174	NA	NA	NA	NA	0	5.907	NA	6.3788	9.3762	8.3992	0	0
TCGA-AB-2967-03	5.4945	10.1899	5.3048	0	0	7.0829	4.597	5.7335	11.1727	10.4381	3.1891	11.4034	3.6555	4.7909	5.2526	0	2.4958	6.6549	0	4.0073	0	4.2017	10.2869	2.1636	10.3134	10.2488	3.3619	11.4645	3.1891	3.1891	11.8367	7.8353	1.1111	2.1636	4.6646	6.2988	5.3378	NA	NA	NA	NA	0	7.2014	NA	8.972	8.0335	8.7215	3.3619	0
TCGA-AB-2969-03	5.0134	10.0722	4.1718	0	1.7181	5.2916	1.7181	5.3468	10.3344	10.3505	0.8184	11.3006	2.8292	2.0191	4.328	0	0	2.4803	3.11	2.0191	2.0191	0	9.7272	2.6653	9.9956	9.8904	2.8292	11.508	0	0	11.904	7.6178	0	1.3373	0	7.8833	8.3796	NA	NA	NA	NA	0.8184	6.2297	NA	9.0013	7.6565	8.7936	0	0
TCGA-AB-2970-03	6.5741	10.9576	4.8268	0.826	3.248	6.5021	4.3987	7.4502	11.243	10.314	1.348	10.8632	1.348	4.996	4.2889	0	0.826	3.9711	0.826	3.5631	0	4.6414	10.6693	3.1257	10.3158	9.1621	3.248	10.7557	3.6544	1.348	12.8575	7.8584	2.2821	3.5631	2.8445	2.9919	9.1025	NA	NA	NA	NA	0.826	6.9617	NA	10.1773	6.0924	8.2549	3.6544	0
TCGA-AB-2971-03	7.6519	10.7897	5.9977	0	0	7.4787	8.5021	8.4038	10.3945	10.5677	1.7111	11.3157	3.7556	3.1633	8.8141	0	0	2.472	1.0956	3.1633	1.0956	1.0956	10.4187	1.0956	11.4061	10.7989	4.424	11.397	2.1411	1.7111	12.5746	8.1153	2.9675	3.3357	2.472	5.1798	8.127	NA	NA	NA	NA	4.1743	6.659	NA	9.4138	8.5597	8.7432	0	0
TCGA-AB-2972-03	4.3161	10.6325	5.1839	1.4864	0.9267	7.9481	2.2028	7.3972	11.5808	11.2742	2.8691	10.8994	2.8691	5.1015	3.3232	0	0	3.8593	2.2028	3.0369	1.4864	2.8691	9.9076	3.0369	8.9609	9.0833	3.0369	11.1838	0.9267	0.9267	12.4962	7.9896	2.2028	2.4606	6.7696	6.7088	6.1734	NA	NA	NA	NA	0.9267	7.6315	NA	5.2109	9.1962	8.8721	0.9267	0
TCGA-AB-2973-03	4.4602	10.8093	6.0982	0	0	6.7118	3.4446	8.7684	10.3955	10.4047	0	11.0359	2.2351	2.5714	4.9954	0	0	4.2883	3.0731	5.0503	1.7957	3.7398	10.5001	1.7957	10.2434	10.2726	4.539	11.0059	3.7398	1.7957	11.4723	7.747	0	0	2.8439	3.0731	7.4936	NA	NA	NA	NA	3.0731	5.4679	NA	9.8209	7.679	8.6755	2.8439	0
TCGA-AB-2975-03	6.6191	10.7308	5.5694	0	0	7.2615	4.8633	8.3167	10.132	10.2117	2.0852	11.6093	2.9043	6.3779	5.0158	0	1.0573	2.6793	1.6609	1.6609	1.6609	0	9.6261	3.4235	9.9873	9.6495	4.429	11.7866	2.6793	2.0852	12.9609	8.0008	2.4126	3.2703	2.4126	6.0649	8.3069	NA	NA	NA	NA	1.0573	6.8529	NA	4.752	8.6629	8.9671	1.0573	0
TCGA-AB-2976-03	5.4091	10.4649	5.6187	0	0.8849	7.6918	7.8537	5.973	10.7281	10.3167	0.8849	10.8201	2.7923	2.7923	3.7762	0	0	2.6042	1.8238	0.8849	0	2.6042	9.8609	2.1332	10.9124	9.4221	2.6042	11.68	2.6042	0.8849	12.3574	8.3229	0.8849	2.7923	2.6042	5.8723	5.7184	NA	NA	NA	NA	0	7.4337	NA	5.5461	10.6633	8.8716	0	0
TCGA-AB-2977-03	6.7971	10.5273	4.2898	0	0	4.8737	8.6179	6.7154	9.0763	11.1132	0	12.059	4.3315	1.3395	3.8085	0	0.8199	3.4528	6.1268	0.8199	4.9825	0	9.2294	2.271	9.9819	8.8699	4.5357	13.2457	0	0	11.3354	7.4041	2.6684	0.8199	1.7207	3.8852	9.0071	NA	NA	NA	NA	0	9.2184	NA	7.6438	7.6327	5.9235	0.8199	0
TCGA-AB-2978-03	6.1739	10.1516	6.2099	0	0	7.7082	5.3949	8.4001	10.7163	10.0246	1.4986	10.9874	2.2176	5.9149	4.917	0	3.7844	5.5435	0	5.515	0	5.2979	10.4028	3.877	9.8867	8.7965	3.3403	11.2656	2.2176	5.7287	11.9688	8.3646	2.2176	2.6953	5.1938	6.137	8.4835	NA	NA	NA	NA	2.2176	7.4838	NA	7.1912	9.4346	7.9188	0	0
TCGA-AB-2979-03	4.7512	11.4322	4.2474	0	0	5.8767	1.7473	7.3389	10.3592	11.4343	1.1235	12.931	2.7853	1.1235	3.2096	0	2.3577	9.7217	0	1.9807	0	2.5147	9.1749	0	9.9495	9.3725	3.2096	12.2315	2.7853	1.1235	11.8938	6.5382	1.9807	2.7853	1.9807	0	8.7739	NA	NA	NA	NA	0	7.9086	NA	7.5073	5.0367	7.8397	5.6917	0
TCGA-AB-2980-03	6.6765	11.2836	5.6984	0	0	6.9907	5.9728	7.2157	11.6768	10.1614	0	10.8201	3.4983	2.4038	4.3135	0	2.6206	6.55	0	0	0	7.3508	9.7799	1.838	8.0141	9.0539	2.4038	7.2967	4.1135	2.9758	12.5949	8.194	0	7.3045	5.9923	0.8941	7.7918	NA	NA	NA	NA	0	7.4102	NA	4.4892	8.2316	8.5876	4.3745	0
TCGA-AB-2981-03	4.7677	10.403	4.8206	0	0.7137	5.7409	3.3161	4.9279	10.3395	10.558	0.7137	11.0728	2.0704	0.7137	8.6703	0	0.7137	0.7137	3.1177	1.189	0.7137	0	10.5494	2.0704	9.7285	12.1191	3.852	9.5205	0.7137	3.3161	11.4946	7.4624	0.7137	1.546	1.8319	6.0224	8.4583	NA	NA	NA	NA	0.7137	5.557	NA	7.8622	6.6831	8.7281	0	0
TCGA-AB-2982-03	6.276	11.2373	5.5625	2.3709	2.3709	7.1012	4.254	9.382	10.5854	10.6113	0	12.2105	3.2242	4.9168	5.417	1.2575	2.9917	6.8634	1.919	3.7567	0	6.4468	9.4322	1.919	9.2399	10.4122	5.0439	9.2232	4.4504	3.7567	12.5765	7.9248	2.7144	7.6728	4.9168	0	8.1675	NA	NA	NA	NA	0	8.3751	NA	6.9793	8.4343	8.363	5.5514	0
TCGA-AB-2983-03	5.2233	10.6807	5.206	0	2.1849	7.0757	2.1849	7.7698	10.9821	10.3335	3.0168	11.3798	3.5411	6.7108	5.9377	0	0	5.7603	0	4.0841	1.4717	3.3026	10.7169	3.647	10.8518	9.1261	3.1668	11.6768	3.4268	3.0168	13.5298	8.2237	1.4717	2.8494	3.3026	3.5411	9.0653	NA	NA	NA	NA	0.9159	6.9047	NA	10.3822	8.6246	8.6787	2.8494	0
TCGA-AB-2984-03	7.5745	10.0295	4.6143	1.2008	0	5.4968	5.9551	5.3205	9.836	9.8804	2.9056	10.3411	6.3259	1.2008	4.8213	0	0	2.6311	1.847	2.2916	1.847	0	9.9747	2.6311	8.698	9.7881	1.847	12.245	1.2008	0	12.852	8.6752	3.5096	3.1362	3.335	5.7615	10.1597	NA	NA	NA	NA	0	8.9461	NA	8.5608	8.2022	7.6969	3.335	0
TCGA-AB-2985-03	6.3139	10.1097	4.4196	0	0	6.2992	6.9459	9.1577	10.4374	10.1636	1.778	11.52	0.8559	3.7168	5.6554	0	2.0839	4.0345	3.9614	4.4632	2.3361	3.1857	9.8547	2.0839	9.4544	10.4324	3.803	9.8163	1.3895	0	9.9722	7.229	1.3895	0.8559	2.9028	3.9614	6.0398	NA	NA	NA	NA	2.0839	6.5934	NA	8.749	7.7139	8.4108	1.778	0
TCGA-AB-2986-03	5.1447	9.9881	4.0598	0	0	6.7726	0	7.6436	10.0028	9.9168	2.0444	10.9114	4.143	4.9149	0	0	0	0	1.0298	2.0444	2.0444	3.0517	9.6192	3.2224	9.1249	9.0101	3.0517	11.7113	2.3692	0	11.9235	7.1459	0	0	2.3692	6.534	6.7022	NA	NA	NA	NA	2.6342	8.6624	NA	5.7016	7.6585	6.8397	0	0
TCGA-AB-2987-03	3.7295	10.1851	5.2593	0	0	6.4088	4.5045	9.4897	10.2603	10.3496	2.5153	10.6809	2.5153	5.5027	10.014	0	3.3832	5.2036	4.5045	4.8257	0	3.0955	10.3019	1.9374	10.3105	11.8489	4.7769	9.0454	4.1684	4.3124	11.2192	7.1926	0	1.9374	4.1684	2.5153	8.5455	NA	NA	NA	NA	1.9374	5.4414	NA	8.6304	9.6337	8.197	3.0955	0
TCGA-AB-2988-03	5.1887	11.0714	4.662	0	0	6.8638	4.8161	4.963	10.6407	10.679	0.8112	11.5494	2.9621	5.7704	3.2175	0	0	1.3273	5.4097	0.8112	0	0.8112	10.2118	0.8112	9.6551	9.023	2.8151	11.5757	1.7067	0	12.6532	7.725	2.2551	2.4668	2.6515	4.1984	7.6126	NA	NA	NA	NA	0.8112	7.834	NA	6.2135	9.4274	8.9827	0	0
TCGA-AB-2990-03	9.6025	10.6501	5.8805	0.8334	1.3582	6.8376	10.8972	8.0891	10.1261	10.2719	1.7423	11.0891	3.1405	3.9869	5.0806	0	2.2955	3.8371	1.3582	2.6944	0	0.8334	10.1341	1.7423	10.0105	9.6169	2.859	11.5512	1.7423	0	12.4602	8.0299	2.0452	4.2466	3.4808	8.0212	7.131	NA	NA	NA	NA	2.859	7.1471	NA	6.5908	8.8429	8.4882	0	0
TCGA-AB-2991-03	5.6685	11.3168	3.8047	0.9981	0	6.7905	4.4556	8.171	10.3948	11.0662	0	12.6656	3.5813	3.3184	4.6401	0	0.9981	5.9503	1.997	2.3188	0	6.5507	9.5678	0.9981	8.3536	10.6999	5.0406	8.979	2.3188	2.3188	12.7799	7.0405	1.997	4.9962	1.997	0.9981	7.6181	NA	NA	NA	NA	2.804	8.0782	NA	5.8541	5.4224	8.1559	2.5817	0
TCGA-AB-2992-03	5.6368	10.7058	5.1366	1.542	1.542	6.6906	4.7448	7.9633	10.7814	11.0206	2.2703	12.3416	3.2637	4.5816	6.0858	0.9679	3.1124	6.2935	3.4006	2.9434	0.9679	5.9362	10.2605	2.9434	10.1902	11.2565	4.0265	11.6425	4.4616	3.5256	11.5631	7.8302	2.5311	4.6925	2.7519	3.2637	8.0595	NA	NA	NA	NA	3.2637	6.4116	NA	9.7198	9.1784	9.0875	6.4116	0
TCGA-AB-2993-03	5.6078	10.6752	5.953	0	0	7.736	5.2382	4.2759	10.1916	10.4775	2.703	11.6712	3.0616	2.703	5.5239	0	0	4.2759	3.3485	2.4836	0.9401	2.703	10.1928	1.9091	11.0229	8.9029	3.4731	11.521	2.8934	0.9401	12.2972	8.2616	2.4836	4.2058	1.5045	6.8211	5.5524	NA	NA	NA	NA	0	7.8724	NA	5.4039	9.438	8.7451	1.5045	0.9401
TCGA-AB-2994-03	6.8195	11.3533	5.7662	0.9566	0	6.8074	5.2716	8.6967	10.4316	10.5025	0.9566	12.9224	6.8074	1.9344	5.3402	0	0.9566	7.647	1.5268	1.5268	3.0919	7.5489	8.9455	1.9344	8.2296	10.2271	4.0868	10.7321	2.2518	0	11.8762	7.6058	0.9566	8.9862	1.9344	0	7.3387	NA	NA	NA	NA	0.9566	8.0771	NA	6.4978	6.5992	8.6736	0.9566	0.9566
TCGA-AB-2995-03	5.8353	10.3253	5.4702	0	0	8.5068	3.084	9.8293	11.3222	13.2062	0	11.894	4.0624	7.2273	5.2345	0	1.3196	5.6966	0	6.3135	1.3196	6.4181	10.0469	1.997	11.3917	8.9305	6.7034	11.16	3.2059	8.9783	11.6035	8.1137	2.2448	2.9507	6.2153	4.4556	6.156	NA	NA	NA	NA	1.3196	7.7675	NA	6.3668	9.4473	8.8462	4.4556	0.8056
TCGA-AB-2996-03	7.3814	10.2678	5.4332	0	0	7.3743	4.9394	7.1413	11.0301	10.1419	1.4055	12.0031	2.1037	6.1846	4.0589	0	2.1037	5.1551	0	4.0589	1.4055	4.3194	10.2247	0.8676	10.8093	9.0053	4.9777	11.1945	2.5722	4.1285	12.4165	7.7996	2.7596	3.2088	3.074	0	3.2088	NA	NA	NA	NA	1.4055	6.8114	NA	8.3735	7.8417	9.1568	5.1213	0
TCGA-AB-2998-03	6.3962	11.7474	5.0637	0	0	6.2896	5.8005	5.6578	10.442	10.2115	1.9997	12.0278	1.9997	0.8072	4.1894	0	0.8072	7.9214	0	0.8072	0.8072	6.0164	9.628	2.2476	6.0657	9.6698	2.2476	8.6051	0	0	11.8654	7.2734	0	8.5192	1.7002	0	7.3283	NA	NA	NA	NA	0	8.1055	NA	6.033	7.9348	8.4894	0	0
TCGA-AB-2999-03	5.9638	11.1926	4.5723	0	0	7.0275	3.3404	8.3612	10.812	10.7584	0.8718	12.1529	3.6575	3.2171	5.4372	0	1.4113	4.8688	0.8718	3.6575	0	5.3222	9.6547	1.4113	9.4003	9.4126	3.2171	10.2009	3.5594	0.8718	12.9657	8.4357	0.8718	5.758	4.7844	4.5992	7.0904	NA	NA	NA	NA	1.4113	8.3205	NA	5.1304	7.3546	7.621	0.8718	0
TCGA-AB-3000-03	5.3124	11.2446	3.5958	0	0	6.6541	1.6563	5.2043	10.8006	10.3	1.2837	12.4281	2.8984	3.031	4.4932	0	1.9521	9.7845	1.2837	2.1975	0	1.6563	10.2659	2.7525	10.6897	8.7553	1.9521	11.7614	1.6563	1.6563	12.1559	7.8445	2.4071	3.4651	3.031	0	8.9831	NA	NA	NA	NA	1.2837	6.5139	NA	6.8818	8.5608	8.6459	1.2837	0
TCGA-AB-3001-03	5.9531	11.3533	3.952	0	0	6.7882	4.0213	9.1072	10.8245	10.847	0.9652	12.7792	3.6356	3.8413	5.8377	0	3.3956	7.4219	0.9652	3.2587	0	4.8861	9.7923	1.5384	8.9269	10.3422	3.6356	8.9877	3.3956	1.5384	12.6717	8.1393	2.5265	7.4057	3.8413	3.3956	6.5742	NA	NA	NA	NA	1.9475	8.2786	NA	7.6714	8.6712	8.2152	5.6314	0
TCGA-AB-3002-03	6.4256	11.2167	4.3638	0.9748	0.9748	5.8081	6.7952	8.0475	10.4865	10.9273	1.5513	11.6815	4.6517	4.411	4.1221	0	2.5428	4.4751	5.6227	3.2763	0	0.9748	10.7695	2.9557	9.094	12.3232	6.2167	12.0371	3.5385	1.9621	13.1999	7.7309	3.2763	0.9748	3.8596	0.9748	9.7964	NA	NA	NA	NA	0	7.3674	NA	8.4129	8.8136	8.3417	2.2815	0
TCGA-AB-3005-03	7.2727	10.1248	4.1791	0	0	6.0567	0	7.3783	10.3296	10.8786	1.5642	12.477	0	1.9766	2.7806	0	0.9845	3.1422	0	3.9707	0	0.9845	9.8921	2.297	10.3186	8.5687	3.2938	10.8437	2.9727	7.5235	12.6823	6.4448	1.9766	2.559	2.297	0	7.7304	NA	NA	NA	NA	8.1337	7.8081	NA	8.627	8.3308	8.051	1.9766	0
TCGA-AB-3006-03	4.8714	10.3047	4.05	0	0	6.5104	1.7191	5.9748	10.8141	10.3893	2.4814	11.9937	2.8304	5.5498	3.883	0	0	2.8304	3.2334	1.7191	0	1.7191	10.106	2.6664	10.3143	9.0282	2.8304	11.2504	1.3381	2.4814	12.4554	8.5928	2.6664	2.8304	3.4506	6.0599	7.3621	NA	NA	NA	NA	0	8.1676	NA	4.8714	9.1202	8.9254	1.7191	0
TCGA-AB-3007-03	7.2798	11.1013	4.7446	1.3785	0	7.3872	4.7761	8.2336	10.7342	10.4945	0.848	12.2862	4.0179	2.0704	4.4983	0	0	8.4733	0.848	2.0704	0	9.1132	9.9215	1.3785	8.3514	9.2635	4.3363	8.1629	0.848	0.848	12.3292	8.734	2.3219	7.5925	4.278	2.8875	2.7225	NA	NA	NA	NA	0.848	8.3759	NA	6.1739	7.7983	8.5337	0	0
TCGA-AB-3008-03	4.7089	11.1456	4.5692	0	0	6.7783	2.6867	6.2566	10.5415	10.9517	0.7483	11.8953	2.5257	3.3947	5.0423	0	5.7556	9.0328	0	2.1372	0	4.1695	10.1388	0.7483	10.1918	9.3478	2.8315	11.8487	4.8516	2.6867	12.1474	7.2276	2.1372	4.114	2.8315	1.6038	8.7819	NA	NA	NA	NA	0.7483	6.6078	NA	7.1538	9.0807	8.2063	3.8675	0
TCGA-AB-3009-03	6.8101	10.7389	5.3004	0	0	7.6367	0.9292	7.3312	10.7282	10.3234	0.9292	12.2015	5.6647	3.0415	5.5301	0	1.4897	9.7826	1.4897	2.8736	2.2068	3.4523	10.4453	0	9.1858	9.486	4.033	10.6204	2.2068	3.8642	13.2873	8.4771	2.4649	2.8736	3.1918	0	8.2517	NA	NA	NA	NA	0.9292	7.2043	NA	6.9747	9.3265	8.6656	3.7717	0
TCGA-AB-3011-03	7.3707	11.0704	5.1169	0	0	7.3707	6.9204	6.9711	10.0535	11.1119	2.4139	11.937	4.8103	3.5635	5.3966	0	1.0582	3.425	1.662	2.4139	1.662	3.1003	10.2067	3.1003	10.3452	9.4425	4.3562	12.0477	1.0582	2.0864	12.5996	7.8139	2.4139	4.5011	3.9135	3.1003	6.5722	NA	NA	NA	NA	0	7.7208	NA	6.6675	8.3035	8.7468	1.662	1.0582
TCGA-AB-3012-03	5.7318	11.3498	4.9731	0	0	6.6123	5.2406	6.6395	10.3677	10.7044	0.9494	12.5778	3.0787	3.712	5.4539	0.9494	3.712	8.8543	0	2.4997	0	7.2985	9.6752	0.9494	8.2853	10.7674	3.6056	9.3504	0.9494	2.7195	13.1632	7.6186	0	8.9926	2.4997	3.6056	8.5447	NA	NA	NA	NA	1.9235	8.5046	NA	5.2919	5.7318	8.042	5.943	0
TCGA-AC-A23C-01	2.612	10.4913	3.0667	2.6813	0.3794	4.8567	7.5344	8.3587	10.92	9.7768	4.8863	9.2264	0.9278	14.6729	7.1008	3.4889	6.5163	11.9399	4.1079	8.024	0.6795	4.0825	10.267	2.5392	11.0141	11.9099	4.0304	6.0827	9.0394	5.4988	8.0923	8.6903	7.6748	4.9439	9.0326	2.6813	9.0262	NA	NA	NA	NA	3.6358	4.9009	NA	9.0777	9.9438	7.7105	10.7868	0
TCGA-AC-A23E-01	1.1524	10.2991	2.664	2.6316	1.3383	3.6219	9.546	5.1139	10.7366	8.7042	5.37	8.2822	1.503	12.1874	8.1267	5.2004	6.6269	12.0732	1.6508	9.0412	1.3383	7.192	9.9023	4.6171	11.1031	12.7156	4.6872	4.909	8.2021	5.8773	8.5433	7.9667	7.4407	5.2592	9.2512	2.3145	8.7345	NA	NA	NA	NA	2.0205	7.7584	NA	9.6364	9.9588	7.7827	12.7573	0
TCGA-AC-A23G-01	3.0474	10.2096	2.9786	5.6349	2.7685	4.9447	9.8898	7.3299	10.4698	9.3426	6.6415	9.7628	1.2948	12.2607	9.341	4.3661	8.3704	12.25	1.9661	9.0221	3.8157	4.9447	9.6757	2.9147	10.9883	12.1304	6.4981	6.0845	7.1789	6.5661	8.6775	7.6861	8.3545	7.4487	8.2447	3.8157	8.9045	NA	NA	NA	NA	2.7685	8.9001	NA	8.8668	8.0087	7.1122	12.3731	0
TCGA-AC-A23H-01	0.9204	10.1027	2.7559	3.9616	1.3149	3.6895	7.0916	5.2553	11.5694	8.8384	9.9574	9.8916	3.9889	8.0815	5.8538	4.2816	6.1543	12.1558	0	6.1782	0.3758	4.7488	10.3278	1.4778	11.2756	9.848	3.5861	5.6805	9.5129	4.0932	7.3607	7.7114	10.6342	4.2367	7.0725	0	8.2503	NA	NA	NA	NA	0.6736	6.7956	NA	9.473	8.8365	7.1502	11.624	0
TCGA-AC-A2B8-01	3.3677	10.942	4.7169	4.5653	2.964	4.0105	8.9885	8.3499	9.957	9.5135	5.8376	9.5701	0.3242	12.3867	8.1836	3.4365	5.7114	11.9536	7.9493	8.3081	2.1787	7.7116	10.3586	3.0098	11.7828	11.7403	4.4537	6.2399	8.1973	6.0054	8.2627	7.6185	7.1197	8.7047	10.7678	3.3677	7.9478	NA	NA	NA	NA	3.7653	8.2768	NA	10.1453	9.6867	8.4322	11.2153	0
TCGA-AC-A2BK-01	2.6128	8.9929	2.3693	5.5659	1.1885	4.4664	9.6721	7.2321	10.1968	8.4508	3.1691	11.107	3.8511	3.0627	6.5157	0.9704	4.289	10.5711	3.4897	9.805	0	1.6954	10.6901	1.6954	11.2413	10.7521	4.5277	2.4534	7.3668	7.1072	9.0118	8.7326	4.957	5.5659	4.6244	0.4003	8.0901	NA	NA	NA	NA	0	8.2009	NA	7.7086	8.5228	8.174	5.2636	0
TCGA-AC-A2BM-01	5.406	9.5138	2.2065	6.0639	1.025	4.2169	6.4183	7.3833	10.6436	9.6692	2.9175	8.8803	2.1538	12.264	5.2707	2.4555	5.4636	11.5211	6.8218	7.3317	2.0374	2.4555	11.0755	1.9107	11.2566	11.8332	4.838	6.4299	7.6444	4.7482	9.2103	8.3714	7.4098	6.1919	10.3481	1.7719	7.0642	NA	NA	NA	NA	1.251	9.6856	NA	9.0287	10.0082	7.9463	9.7126	0
TCGA-AC-A2FB-01	2.6292	10.2594	2.8148	3.1866	3.1343	4.7162	8.5832	10.22	10.3221	9.4477	5.3066	9.9116	1.3901	12.1609	7.7971	1.8453	6.2271	12.391	2.3825	9.1062	2.1909	8.6638	9.8782	2.3825	12.508	11.443	4.8997	7.778	8.9092	6.6279	9.113	7.4731	7.4966	7.2699	8.9419	4.3991	8.9951	NA	NA	NA	NA	4.2099	7.8946	NA	9.1373	9.7247	7.6465	8.5722	0.7211
TCGA-AC-A2FE-01	2.7158	10.2897	2.6145	6.6171	4.6517	3.9582	8.6895	10.092	10.3371	9.7926	5.8944	10.5022	2.1387	12.0675	7.855	2.0336	6.0372	11.1104	4.9404	8.3821	3.0749	3.807	9.4538	2.1387	11.1015	11.6284	6.608	7.6767	8.0563	4.704	8.281	7.9609	7.9024	5.3326	9.046	3.3181	7.9663	NA	NA	NA	NA	2.4961	8.9162	NA	10.4948	8.8018	6.5942	9.2386	0
TCGA-AC-A2FF-01	3.7266	10.6876	3.384	3.0717	3.1259	5.9661	10.3345	8.6931	11.2076	9.5423	6.4267	8.8664	0.4028	10.2753	8.5127	0.7173	8.6863	11.8694	6.6327	9.2359	1.5521	6.2178	10.2358	4.0962	10.8084	11.5	6.121	7.5052	8.1842	7.5154	9.5608	8.1354	6.1277	7.4155	9.008	4.6711	9.0849	NA	NA	NA	NA	3.8606	8.4343	NA	10.1443	8.7318	7.732	10.641	0
TCGA-AC-A2FG-01	3.8294	10.3933	3.3902	3.2943	3.2557	5.4343	8.9381	6.8905	10.4947	9.6144	5.3078	9.6987	1.0261	14.5553	8.0919	1.3532	7.4243	11.8776	4.9449	7.1494	1.0261	3.9792	10.2685	2.8518	10.2715	12.359	5.5898	6.6987	10.5853	6.4087	8.419	7.8637	6.8028	4.5887	10.205	5.4081	7.3206	NA	NA	NA	NA	2.7444	8.4418	NA	7.7623	9.7715	7.1442	7.5887	0
TCGA-AC-A2FK-01	2.7613	10.4588	3.4216	3.4889	3.24	6.3085	8.6141	8.1213	10.4266	9.4327	6.5739	9.473	1.6885	10.0657	8.8479	0.5307	8.4642	12.6438	4.3305	7.6676	0.5307	7.5285	10.6767	2.6635	10.9086	11.5587	5.4343	6.3795	6.6902	8.3665	10.421	8.4858	9.1129	5.3266	9.3143	6.9301	8.4532	NA	NA	NA	NA	0	7.2622	NA	9.9472	9.4865	7.7856	6.8265	0
TCGA-AC-A2FM-01	5.4183	10.6986	2.2546	5.3725	4.0032	5.0477	8.2014	6.0978	10.6852	10.2153	7.7493	11.0255	5.5982	14.7289	6.3899	3.4625	8.3594	10.7866	5.8277	5.5164	1.8769	10.4156	11.0922	3.5056	9.111	10.7076	5.5476	8.0052	10.0509	5.7934	8.8931	8.7119	6.2321	4.8277	9.458	2.5878	6.4573	NA	NA	NA	NA	0.7383	11.378	NA	7.4463	8.1395	6.3491	9.1733	0
TCGA-AC-A2FO-01	4.9113	10.3078	2.4295	3.5682	2.7695	5.1818	9.0968	8.8609	10.6116	9.5022	5.383	9.2444	1.5556	14.1264	8.0187	2.2866	6.0565	11.4905	6.0565	8.1856	1.5556	5.2422	9.8184	2.397	10.6191	11.5546	6.1851	7.5543	9.8605	4.9661	8.4754	8.1914	6.3243	6.562	9.5431	4.4559	8.993	NA	NA	NA	NA	3.5682	8.3019	NA	8.0294	9.5191	7.1319	9.8897	0
TCGA-AC-A2QH-01	2.572	9.8916	3.4968	5.4551	0.8674	6.5186	8.017	4.59	10.9504	10.1064	7.345	9.4632	6.5443	4.1283	10.9842	4.3775	7.8363	10.4765	3.2085	9.8367	4.3775	4.8999	9.6918	2.3567	10.1984	10.3664	7.9608	6.4248	6.8733	8.7988	9.8484	9.2841	6.6067	6.8217	6.8111	4.9774	9.2513	NA	NA	NA	NA	4.59	8.4364	NA	6.3969	7.5745	7.4024	12.3954	0
TCGA-AC-A2QI-01	2.8786	10.7568	3.915	4.5581	3.1085	5.1805	8.29	8.163	10.0289	9.8748	5.0203	9.955	0	13.1172	7.8319	4.84	7.1211	10.9734	4.0503	6.9757	1.9484	3.9648	9.2957	3.7085	10.1696	10.038	6.2171	6.2109	8.2767	4.8076	7.6153	7.8598	8.768	8.2164	8.8841	3.0544	7.8559	NA	NA	NA	NA	4.7745	9.2062	NA	8.4453	10.5486	6.6639	11.0729	0
TCGA-AC-A2QJ-01	2.5104	9.5181	0.6877	4.1722	4.4685	3.3778	8.703	6.1472	9.8464	10.1182	8.2479	11.6234	3.6717	5.2024	12.191	1.4655	7.8382	9.8278	3.7367	7.548	6.7919	0.6665	8.7292	4.2633	10.9733	9.3838	10.2232	4.7461	1.9767	4.614	7.3441	6.6557	9.1202	6.8808	2.899	3.4571	9.5193	NA	NA	NA	NA	5.8715	10.1348	NA	9.1637	4.8379	5.3551	8.5304	0
TCGA-AC-A3BB-01	3.6113	10.2643	3.0117	3.276	3.477	4.2277	9.762	9.4278	9.9394	9.9793	6.0077	10.318	0.7857	11.2985	8.659	2.09	6.7616	11.0793	7.4639	8.0491	2.5124	6.3462	8.9941	3.2211	11.0476	11.8607	6.8366	7.7573	9.3909	4.9048	8.4162	7.499	7.6677	7.425	9.067	3.329	8.227	NA	NA	NA	NA	2.2078	9.2869	NA	8.5448	8.2287	6.1469	11.1094	0
TCGA-AC-A3EH-01	2.5454	10.3526	2.2982	4.3223	2.4574	4.4187	7.4638	6.3305	10.0994	9.6412	3.6326	10.7752	2.3636	13.1351	8.1879	3.3196	5.9579	12.18	2.9838	6.7426	4.8226	3.4621	9.4996	2.2633	11.0862	12.9957	6.93	5.477	7.7193	2.9838	9.413	7.6565	9.3395	5.1934	6.1805	1.7735	9.2209	NA	NA	NA	NA	4.7504	9.7389	NA	9.1472	8.9252	7.0477	11.3259	0
TCGA-AC-A3HN-01	3.6234	10.4226	2.9536	5.1062	3.3896	5.508	8.7491	8.2696	10.4812	9.7597	6.0569	9.9572	1.9623	13.6376	8.3602	4.7015	7.4475	11.8371	6.59	7.2693	2.3075	7.1162	9.7776	2.9229	11.3705	12.8021	6.3595	6.7503	9.0819	5.9442	8.9243	7.8412	8.079	6.2589	8.8214	4.001	8.0549	NA	NA	NA	NA	4.2207	8.9212	NA	8.9282	9.6131	7.1162	10.7186	0
TCGA-AC-A3OD-01	3.9451	10.9724	3.4008	5.1213	3.2633	6.4597	7.8294	9.2439	10.2699	9.2175	5.0534	9.8398	2.2019	15.2766	8.0621	3.8483	6.6355	11.4392	6.0003	6.9568	1.5852	5.3508	10.051	2.0002	10.7633	11.1797	5.8281	7.5049	8.3464	6.252	8.7444	7.4793	6.2019	8.037	9.9921	4.1702	7.9533	NA	NA	NA	NA	3.0003	7.9498	NA	8.8502	9.2912	7.667	8.146	0
TCGA-AC-A3QP-01	2.751	9.7584	1.3727	3.8065	3.5484	4.3567	8.3274	7.791	9.9002	10.0122	5.7061	10.5839	0.819	10.234	7.8182	2.1503	6.2459	10.842	6.1942	8.164	2.9061	5.2063	9.0536	2.2694	10.2118	10.5856	7.5328	6.5699	6.9323	3.3464	9.3758	7.7861	8.2094	4.9089	8.7765	4.3567	8.2979	NA	NA	NA	NA	3.5484	9.6251	NA	9.8892	7.7985	4.8335	10.0085	0
TCGA-AC-A3QQ-01	2.4565	9.6537	0	5.1258	3.9035	4.282	7.7311	7.5625	9.4164	10.3396	6.7712	10.8901	2.8043	12.6833	7.5042	2.1671	6.6111	9.922	8.2132	5.6689	3.3187	5.4227	7.0732	1.3198	10.984	9.5823	6.9093	6.2632	7.9153	3.3187	7.8038	5.9507	7.3973	8.8836	8.7892	3.2447	7.1862	NA	NA	NA	NA	3.0843	10.5136	NA	8.8166	8.0759	4.2445	9.1205	0
TCGA-AC-A3TM-01	3.9568	9.715	0	7.0565	3.9568	3.4578	7.4389	7.9247	9.5535	9.8616	7.8271	11.4029	4.4814	11.3975	8.3	1.8969	5.9504	10.5469	5.9921	6.6237	4.5942	4.5389	7.7163	2.9653	11.3368	9.9921	8.0034	6.9651	8.2121	3.8699	7.6526	6.4015	7.6816	7.7194	9.4384	3.6785	8.0059	NA	NA	NA	NA	2.9653	10.6228	NA	7.8184	7.2837	5.1682	9.0656	0
TCGA-AC-A3TN-01	4.5544	10.2035	0.4751	4.6219	3.7413	4.4593	8.1175	6.3104	9.654	10.2535	6.932	10.4753	1.9999	14.253	5.9217	3.4261	5.8946	10.7893	6.4344	6.1597	2.2478	7.0753	9.049	4.219	10.0725	11.4508	6.3441	6.8825	9.2762	2.6437	6.0659	7.5116	7.4997	3.9998	5.658	1.3218	7.3419	NA	NA	NA	NA	2.2478	10.2872	NA	7.3319	9.7922	4.8264	9.7695	0
TCGA-AC-A3W5-01	2.842	10.3933	2.9036	5.2643	3.4426	4.4308	9.142	9.0009	9.919	9.3636	7.4342	10.8317	2.7568	9.0929	9.0994	4.7938	7.1549	11.6511	5.2172	7.8642	1.9559	6.8602	9.1804	2.5695	11.0939	10.762	5.8827	6.1977	9.6294	4.5871	8.8864	8.0118	9.3921	5.2331	7.5336	1.4035	9.0874	NA	NA	NA	NA	2.842	9.0136	NA	9.7855	8.4522	6.1483	12.2966	0
TCGA-AC-A3W6-01	5.7592	10.4184	3.3624	5.1254	3.6208	5.53	9.6311	9.1103	9.6425	9.668	6.0869	10.1789	2.7783	12.9813	8.0888	2.5905	9.7382	11.3408	5.8139	8.9351	2.5905	3.8888	9.1353	4.4821	11.4006	11.3183	6.4117	7.0215	9.4418	4.5351	8.3773	7.7918	8.0368	6.4398	9.0761	2.6874	8.4343	NA	NA	NA	NA	2.1206	9.2557	NA	8.179	8.9717	6.122	11.4435	0
TCGA-AC-A3W7-01	4.0253	10.8026	2.5614	4.5158	3.2312	4.5714	8.3899	7.2652	9.3183	9.9616	5.8263	9.9993	2.3772	13.5267	7.4019	3.3631	7.9167	11.7387	5.0731	6.9065	1.9988	6.4725	9.6989	2.8665	11.2298	12.611	6.3401	5.7955	9.3858	4.8957	8.7426	7.6989	8.1323	4.7426	8.9252	4.3132	7.5841	NA	NA	NA	NA	4.0775	9.3217	NA	10.0953	9.6037	7.0537	11.1926	0
TCGA-AC-A3YI-01	4.122	10.4289	3.5121	6.0367	3.5165	6.0798	9.6125	7.6143	10.2384	9.9717	3.5778	9.9103	0.9961	10.6248	8.2211	1.8018	7.2961	12.5856	5.9465	8.504	2.3157	5.8992	9.3487	3.8001	10.745	11.8766	7.4801	5.547	6.6576	5.1823	8.2753	8.0448	8.3867	6.6144	8.8028	5.6506	8.5079	NA	NA	NA	NA	4.9467	8.5659	NA	10.6779	8.1746	7.376	11.1231	0
TCGA-AC-A3YJ-01	3.3395	10.0429	2.8185	2.5364	2.7574	9.3318	7.3385	6.3685	9.8708	10.2048	2.5364	10.2293	2.2753	13.6963	5.2649	2.7574	5.3352	10.264	6.7102	4.6717	0.5657	8.7197	8.0424	3.036	11.6274	10.0715	5.788	4.9207	10.4553	2.5364	6.7429	7.3513	5.1526	3.9452	10.0792	0	6.3934	NA	NA	NA	NA	3.6465	9.519	NA	6.4967	8.6932	4.6442	7.3385	0
TCGA-AC-A4ZE-01	6.1555	10.6694	3.1812	5.9821	3.2337	5.2087	9.8922	8.0497	10.0823	9.794	7.7518	10.3691	3.0701	14.3514	6.4048	4.4271	3.9187	11.3651	6.9114	5.0712	0.7421	3.9815	9.9414	4.7126	9.4171	12.5232	6.7405	7.4305	10.7038	5.1553	6.6991	8.0442	6.8539	9.7575	10.55	2.4254	6.5671	NA	NA	NA	NA	0.4182	9.0895	NA	7.0787	9.1505	6.7495	5.0998	0
TCGA-AC-A5EH-01	2.7598	9.9631	2.708	3.0743	2.104	3.3323	8.397	6.8483	9.6141	9.8328	4.709	10.2859	2.8451	9.024	7.8369	3.4458	6.2093	11.827	5.0335	7.1332	2.3572	2.104	8.8114	3.0743	10.2802	11.1555	6.3325	4.9967	7.572	4.4064	8.3209	7.0232	8.7338	10.579	7.2821	0.8677	9.6722	NA	NA	NA	NA	1.7967	8.262	NA	8.4776	7.6745	6.2722	11.966	0
TCGA-AC-A5XS-01	3.2268	9.9641	2.1084	4.3583	1.7324	3.076	8.2026	8.6722	9.9164	9.8641	7.9818	9.7458	3.076	12.6295	7.6823	2.3732	4.6792	10.3908	6.6498	7.0495	2.8154	2.0881	8.9736	2.7169	10.4981	10.8608	6.313	6.5674	8.2296	3.2268	6.7836	8.4411	7.3783	5.1447	8.6886	2.6112	7.6659	NA	NA	NA	NA	3.9008	8.3163	NA	7.4529	8.5452	4.626	9.8727	0
TCGA-AC-A5XU-01	3.5233	10.3623	2.5258	6.2994	3.1336	4.3256	8.7425	6.8972	9.8542	9.5354	7.9376	10.6649	3.3689	13.8164	6.6515	4.4072	7.7883	10.9612	0	7.4203	2.1697	3.1336	8.189	3.4736	10.1308	10.2735	8.1851	7.0447	10.4483	6.3415	10.2252	6.8298	7.4334	7.1977	10.0599	1.8959	8.0646	NA	NA	NA	NA	2.0393	9.2615	NA	9.1315	9.6764	6.5653	10.6541	0
TCGA-AC-A62V-01	2.6799	9.4664	1.6595	8.5667	3.9979	2.5831	7.4976	4.3016	9.6965	9.7392	6.3	11.0553	4.4463	13.0133	7.15	2.856	6.4449	10.5154	5.3699	6.4789	2.9366	5.7504	8.964	1.4136	9.8578	9.5552	6.9117	7.9524	9.4681	3.0855	6.7028	6.8453	6.737	2.856	7.6725	1.4136	8.6026	NA	NA	NA	NA	1.623	10.5882	NA	8.1236	7.8573	5.1339	7.9231	0
TCGA-AC-A62X-01	4.5536	9.1937	3.3764	5.1005	1.6238	3.1556	5.9782	3.7087	10.3079	9.0008	9.9541	11.1067	1.4144	5.2501	10.6475	2.2471	9.6573	11.4477	5.8486	6.6392	0	2.1147	10.2694	2.8571	11.6466	10.8406	2.1147	3.3448	4.4197	4.272	7.5054	8.6672	9.7306	5.6476	6.9999	0.5022	9.3738	NA	NA	NA	NA	0	9.1297	NA	9.5833	7.8662	4.5015	8.061	0
TCGA-AC-A62Y-01	3.2709	9.5815	2.8646	3.8263	2.1031	4.7745	8.0324	7.1064	9.8916	9.6205	6.3015	9.2546	4.377	14.7137	6.7288	4.0933	5.7368	10.3431	6.4173	6.6541	1.405	9.2507	9.8059	3.208	11.1229	10.8764	4.7304	5.7256	10.6788	3.0008	7.3297	8.2334	6.9989	7.3734	10.0775	2.7588	7.8563	NA	NA	NA	NA	2.1031	7.9166	NA	7.4671	10.7742	5.3993	9.775	0
TCGA-AC-A6IV-01	4.7609	10.6098	3.1389	8.1312	3.5956	5.3597	10.9171	8.6014	10.3638	9.871	6.8866	10.1199	1.9492	12.2721	8.8553	4.1835	7.1527	11.4724	8.8587	8.8741	4.0021	5.5369	10.1574	3.7946	11.0288	11.9115	5.6847	7.6326	7.22	6.5213	8.8238	7.3773	7.101	6.2365	9.7776	4.0956	8.7704	NA	NA	NA	NA	1.9492	8.4995	NA	9.2471	9.0145	6.6032	11.5303	0
TCGA-AC-A6IW-01	3.3652	10.0854	1.8718	3.1211	3.1733	3.7901	7.909	9.3004	10.1921	10.1524	3.494	10.6638	2.1793	6.8761	7.7461	2.3704	10.0803	8.6092	7.2851	8.0554	5.2318	2.827	9.464	2.278	11.8603	10.5954	6.7092	6.3032	3.6861	6.0473	8.3345	8.0148	6.6597	3.7563	8.6278	3.9484	9.6038	NA	NA	NA	NA	2.6167	8.4369	NA	8.907	7.9822	6.5204	12.6333	0
TCGA-AC-A6IX-01	3.2854	10.6658	2.9424	5.1103	3.3384	4.6475	9.9877	7.8012	10.374	10.1127	6.6516	10.1631	3.5775	12.5484	7.6781	2.9868	6.8424	10.9708	7.9826	8.6695	1.8287	4.6889	12.0236	3.2854	12.458	11.2847	6.4497	6.3693	7.8384	6.3501	8.3988	7.9868	7.0312	6.927	10.317	3.3895	8.2478	NA	NA	NA	NA	3.857	8.5952	NA	9.2932	9.5371	6.058	10.6838	0
TCGA-AC-A6IX-06	3.3065	10.5918	3.248	5.3931	2.5551	5.0992	9.114	9.1582	10.2805	10.0173	7.1277	10.1948	2.6238	12.8148	6.6184	0.6543	5.4416	11.4686	7.033	6.8369	1.4443	6.1671	12.8318	2.2417	12.786	9.9035	4.714	7.7367	10.6348	7.0549	9.8918	7.7844	7.6321	4.8204	12.1626	2.1514	7.6732	NA	NA	NA	NA	2.3267	8.0986	NA	10.9259	11.2142	6.4908	7.4067	0
TCGA-AC-A6NO-01	3.6851	10.159	2.5401	3.2178	2.6183	4.0023	6.2124	6.4658	10.0395	9.7191	6.4132	10.0508	2.0577	12.5378	6.8088	3.3355	7.9201	11.4513	4.6508	5.7859	4.1701	5.3413	9.5322	1.5739	11.4085	10.0138	6.4722	5.5383	9.8179	3.2178	10.5909	9.4971	10.1999	3.8914	10.1796	2.4194	7.0731	NA	NA	NA	NA	2.3086	9.462	NA	8.3628	7.7946	6.8588	10.3123	0
TCGA-AC-A7VB-01	3.8247	9.622	2.3849	8.8867	1.4625	5.2093	6.2575	7.9593	11.0095	10.4735	5.1863	10.8931	5.0271	14.4372	5.1629	4.2589	10.613	11.5155	5.8003	4.9744	0.3704	3.3323	10.5923	3.1058	10.2584	12.1302	7.6333	7.1914	9.4049	4.3445	4.7574	8.0843	6.6925	7.3831	11.7884	0	7.8574	NA	NA	NA	NA	0.3704	9.7456	NA	6.5998	9.5965	7.1769	8.2488	0.3704
TCGA-AC-A7VC-01	3.0862	10.7329	2.788	3.3738	7.8581	5.6532	9.1933	5.0914	10.5958	10.2278	2.976	10.4611	5.5024	5.5024	10.6132	7.0727	10.6394	11.0112	1.1692	6.3495	3.4581	5.1176	10.0801	3.8813	10.9879	10.0275	8.2966	3.1886	6.0966	4.4744	9.4428	7.663	8.5699	7.6895	5.0375	3.8189	9.8029	NA	NA	NA	NA	7.6133	9.14	NA	9.9145	6.718	7.2068	9.5973	0
TCGA-AC-A8OP-01	5.3526	10.5668	2.5189	6.4925	2.8504	5.1361	8.3943	6.9745	10.4499	9.5578	5.3156	9.8265	4.0915	14.2646	7.771	3.2928	7.2834	11.671	5.8694	6.3804	2.209	4.2569	11.1316	3.1318	11.4322	13.17	6.5334	7.3717	6.5172	6.0266	9.2908	9.1441	6.6118	5.2386	9.5136	3.5051	8.4206	NA	NA	NA	NA	5.1361	8.4867	NA	9.3354	8.9822	7.7009	10.3441	0
TCGA-AC-A8OQ-01	4.1646	10.8194	3.2078	4.8863	3.3213	5.9508	9.3426	8.6071	10.2585	10.2548	10.1445	10.2466	3.7193	6.7464	9.0286	3.3213	6.6508	10.9047	6.982	7.5449	2.978	3.9834	9.8786	3.0718	10.7621	11.355	5.5879	6.5155	4.2065	5.3085	8.7576	7.006	6.5966	5.6193	7.5852	2.0618	8.6571	NA	NA	NA	NA	2.3877	7.6588	NA	8.5774	8.7164	6.7953	11.001	0
TCGA-AC-A8OR-01	3.628	9.9406	2.5069	3.4438	1.3116	9.2647	6.7109	4.7908	9.9651	9.7568	0.9914	9.8102	1.7951	14.0919	6.0054	4.1131	5.1126	11.4764	8.5489	3.0723	0	6.8095	9.6737	1.7951	9.3665	11.6019	4.3056	5.7905	8.1402	4.1131	7.9341	6.6972	6.6764	2.892	11.5179	1.3116	7.4787	NA	NA	NA	NA	0	9.7013	NA	9.5966	9.7031	7.6159	6.9371	0
TCGA-AC-A8OS-01	5.9132	10.6559	3.0509	5.0464	3.3531	5.4886	9.7854	8.724	9.7789	10.1842	4.7959	10.3544	1.6758	14.6887	8.2051	2.4302	6.569	11.6893	7.4057	7.601	2.8371	4.9877	9.9449	4.5204	11.0922	12.9306	7.2057	7.578	10.0603	6.3766	8.7928	7.7932	7.3132	5.6103	8.9211	3.0043	7.7018	NA	NA	NA	NA	4.7017	8.8987	NA	8.8827	9.4318	7.2228	10.3978	0
TCGA-AN-A03X-01	2.2712	8.6723	0	5.2718	0	3.97	8.7101	6.7138	10.5065	9.1385	5.1732	8.978	0	13.8356	7.8494	3.1134	6.2287	12.1119	5.2233	8.5887	0	2.2712	9.4114	0	10.9945	10.6428	4.8926	6.3236	7.8414	5.7188	8.1014	7.1166	8.6857	10.5008	9.9794	0	7.7631	NA	NA	NA	NA	0	8.5934	NA	8.7035	8.6241	6.2409	12.0377	0
TCGA-AN-A03Y-01	3.8656	10.6356	2.4238	6.4797	3.2043	3.506	7.5032	8.1925	9.7408	9.23	3.6769	9.4405	1.6524	14.047	6.1503	3.026	5.6319	10.7736	3.4123	6.6278	2.6688	3.363	10.4454	2.4968	10.8313	11.3013	1.9479	5.2266	4.74	3.4123	6.9489	8.2082	7.3346	9.581	7.7931	1.8077	9.0424	NA	NA	NA	NA	2.4968	9.0656	NA	8.2862	8.4262	6.4564	9.6064	0
TCGA-AN-A041-01	2.8695	11.1203	2.0278	5.5179	2.2179	5.1509	8.1253	5.2039	10.9808	9.9513	6.4262	9.4219	0.9971	12.8957	5.0959	5.7581	8.8991	12.0197	3.2679	6.6333	0.7347	4.4319	11.0448	2.9336	10.8478	9.8027	5.8103	8.793	6.0747	5.0819	8.34	9.6483	7.292	5.1776	7.7199	2.1111	8.0222	NA	NA	NA	NA	2.8024	7.9639	NA	9.5437	6.9052	7.6993	11.0567	0
TCGA-AN-A046-01	5.4273	10.1533	3.0036	3.5363	2.1401	5.252	7.3527	9.4589	10.2663	9.7774	3.3345	8.8804	0	14.2869	7.7273	3.3345	5.8049	11.8995	4.0792	6.6248	2.2589	2.9664	9.1251	1.8681	10.1968	11.1002	4.568	6.2474	10.5266	4.2324	7.8695	7.227	8.1982	8.6291	10.5732	1.7101	7.7195	NA	NA	NA	NA	1.3303	8.892	NA	7.0853	8.1776	6.8308	10.4711	0
TCGA-AN-A049-01	3.1203	9.9917	2.2875	2.3993	2.5117	3.8759	7.5133	7.155	10.846	9.5309	4.9508	9.3891	1.834	14.9103	7.7147	3.2556	5.6609	10.8987	3.9576	7.3146	1.6497	4.4839	10.6353	1.834	10.4515	11.4512	4.7362	6.4347	5.697	5.0094	7.2308	7.8194	4.6156	6.8094	10.4786	1.4383	8.1564	NA	NA	NA	NA	1.9974	7.9573	NA	7.2101	9.438	6.9754	10.4577	0
TCGA-AN-A04A-01	3.1784	10.2504	1.8174	4.7312	1.6326	7.5968	7.6405	6.4335	10.5467	9.8302	7.7288	8.9111	2.0536	12.398	7.3955	3.8027	7.2636	11.9197	0.7658	7.7895	2.473	7.9224	10.0854	3.3368	11.1584	10.2408	7.9915	5.0986	8.3806	7.0362	8.5123	7.1075	6.3555	4.5704	10.8355	2.5612	8.0345	NA	NA	NA	NA	2.8684	8.3091	NA	8.8268	7.0168	7.0207	11.0059	0
TCGA-AN-A04C-01	4.7105	9.9407	1.676	2.4882	1.4717	4.3073	7.7257	7.1223	10.9642	9.7624	4.8412	10.1787	2.5766	9.2152	6.3172	3.3535	4.5668	12.1387	3.195	7.2721	1.2742	6.4979	12.2665	3.138	9.787	8.1907	5.0868	5.4798	6.7325	1.8002	6.0578	8.3308	14.3331	4.0536	5.7883	1.4717	6.7845	NA	NA	NA	NA	1.4717	7.5012	NA	9.5959	8.2889	5.5249	8.473	0
TCGA-AN-A04D-01	5.7389	12.5525	2.3692	4.0735	0.6562	5.935	11.3829	4.0735	11.2108	9.5523	9.7998	10.8659	3.6123	4.2801	9.1764	3.1333	3.7421	10.6213	2.4112	3.0851	0.365	2.0591	10.2068	1.4476	11.8256	9.0434	3.225	3.3926	9.4854	3.0353	8.7789	8.3731	8.8199	4.3428	4.4607	0.8982	5.9751	NA	NA	NA	NA	3.5779	6.3043	NA	5.1865	9.4044	7.6663	7.4169	0
TCGA-AN-A0AJ-01	3.4813	9.6755	3.1564	5.2624	0.9239	3.8236	7.1114	8.6361	10.9808	8.8	4.9775	9.3887	2.605	13.6242	7.4954	2.5323	7.3706	11.1533	5.4219	8.3007	4.6567	3.7614	10.5738	1.9966	10.3537	10.8923	5.7611	5.9121	8.0157	4.5686	8.3197	8.9099	6.3896	7.8061	9.7084	0	9.3731	NA	NA	NA	NA	3.3179	7.9333	NA	8.521	8.5443	6.4049	10.2657	0
TCGA-AN-A0AK-01	2.378	10.2384	1.6647	4.7338	0.5057	3.2951	6.2977	6.313	11.1849	8.849	5.0403	10.0818	2.691	13.6413	6.3872	4.3737	4.3141	8.9723	3.0971	5.4809	0	2.691	9.1146	1.4219	11.1278	9.234	3.8514	6.5251	9.8395	4.3141	5.1805	7.9087	6.7998	3.9721	8.2504	0.5057	8.9381	NA	NA	NA	NA	2.378	9.3766	NA	7.1631	8.8252	7.1631	8.2444	0
TCGA-AN-A0AL-01	2.0774	10.3582	2.9157	3.2409	3.5692	3.4144	8.4613	6.8242	10.0369	10.0561	2.8153	9.911	3.1125	6.1093	9.5596	3.8364	6.6901	11.3086	2.8955	7.3615	0.8522	4.4284	9.5983	2.3294	10.7233	10.3679	5.7693	5.6	3.7527	6.4388	8.6408	7.752	6.5971	5.2645	8.9791	0.8522	7.2322	NA	NA	NA	NA	3.1125	6.9328	NA	11.8999	10.2369	6.9517	11.1252	0
TCGA-AN-A0AM-01	3.2278	10.2743	2.8556	6.6888	1.7827	3.9994	8.5351	7.5457	10.126	9.3995	7.3955	10.1439	3.1162	14.4362	7.9796	2.049	6.0639	11.2427	7.1377	7.3406	1.7827	2.7178	9.0093	2.049	10.6044	12.5292	5.8797	6.1933	7.6037	4.6672	7.1305	7.1052	7.9716	10.8922	8.015	0.4316	8.6472	NA	NA	NA	NA	2.1657	8.5022	NA	7.9776	7.3804	6.5016	10.852	0
TCGA-AN-A0AR-01	4.0763	10.5437	4.0068	2.3124	1.4871	4.6324	12.2446	4.8099	9.4489	9.4157	4.1367	10.8455	5.953	6.2686	5.6659	1.8175	9.9321	10.5205	2.9731	5.2805	0.4443	4.9679	9.2959	1.6617	10.3339	11.0302	7.3191	4.8283	2.0861	4.9511	10.176	8.3565	9.1181	3.8782	5.4207	2.6803	6.0968	NA	NA	NA	NA	1.058	8.517	NA	10.8053	9.0343	6.4699	8.0751	0
TCGA-AN-A0AS-01	3.4479	10.1633	4.3789	2.5744	0	3.5062	8.0695	6.1826	10.3332	9.5931	5.7712	8.9755	1.8888	12.0706	7.1223	2.5744	9.296	11.844	4.1433	6.752	2.3377	5.3451	9.7493	1.2337	11.0541	13.3166	6.0807	3.5623	4.215	4.6369	7.8644	7.7723	8.9428	5.1575	8.7251	0	9.2196	NA	NA	NA	NA	1.8888	8.0982	NA	11.6592	8.9242	6.851	12.2141	0
TCGA-AN-A0AT-01	3.3127	9.8617	4.0058	2.8184	1.1064	3.8911	9.3018	7.5641	11.4463	9.4981	4.9398	9.8065	3.8911	4.424	7.1697	1.1064	7.2674	9.6135	3.4331	10.3954	0.6567	2.5608	9.8181	2.4125	10.7277	11.3952	4.6888	4.481	4.3238	7.2012	8.594	7.843	7.5012	3.2702	6.6952	3.1813	10.2049	NA	NA	NA	NA	1.8458	7.187	NA	9.224	9.1157	8.5302	11.1928	0
TCGA-AN-A0FD-01	2.6262	10.0386	2.1191	4.4394	1.9344	3.8248	8.3001	6.9786	10.174	9.0794	5.6949	9.5212	0.5562	14.4759	7.4359	4.937	8.966	12.1895	3.3128	8.1952	1.9344	5.2891	9.7614	2.3877	9.2935	10.1365	5.1622	4.3085	8.7886	3.7257	9.2135	7.997	8.1648	5.3063	9.1916	1.5268	8.6383	NA	NA	NA	NA	2.2518	8.7544	NA	7.7388	8.0233	6.5053	11.9329	0
TCGA-AN-A0FF-01	4.2225	9.8514	2.1511	2.8595	2.1086	4.0409	7.409	7.4939	10.5629	9.5782	6.3111	9.6105	3.1855	12.7113	6.6962	3.3508	6.3111	11.5412	5.982	7.6815	2.1086	4.3582	10.1453	1.5061	11.1205	12.4257	5.0929	6.7856	6.7115	4.3582	7.3838	8.0733	7.8862	5.7151	8.8199	2.5323	7.5086	NA	NA	NA	NA	2.6213	8.7648	NA	7.491	10.3524	6.9276	9.9449	0
TCGA-AN-A0FJ-01	3.701	10.7997	7.0398	2.6786	2.0004	4.0537	8.0504	6.7688	9.9594	9.0329	9.9027	9.6652	2.8078	4.1049	6.2255	3.8284	6.0667	11.4164	2.0004	10.5436	0.6783	4.2022	9.2144	4.0005	9.9054	11.3628	4.3368	3.6328	4.8079	9.7878	10.5752	8.596	7.8131	4.6786	9.4015	4.6786	8.3098	NA	NA	NA	NA	2.2021	7.6502	NA	11.7591	9.0179	8.3713	11.7579	0
TCGA-AN-A0FK-01	2.8733	9.9282	1.8796	3.6482	0.8027	6.5667	7.2419	5.9022	10.4045	8.771	4.7578	9.1765	7.3078	15.0763	5.3775	4.6761	6.2157	11.4836	7.8284	6.9478	0	9.2881	10.7437	2.2394	9.0935	10.0743	3.3122	4.6761	9.4725	2.5456	7.8863	8.8394	5.2841	9.7357	11.3436	0	6.8947	NA	NA	NA	NA	0.8027	8.1883	NA	6.9694	10.8539	6.2793	9.0657	0
TCGA-AN-A0FL-01	3.4159	9.9255	2.7357	2.3633	2.7065	3.9763	7.6438	4.1734	9.0605	9.2514	3.2857	11.2964	1.7238	4.6411	9.7343	4.7439	6.0432	10.0065	3.2158	4.2452	0.942	4.2097	11.229	3.0652	9.0901	9.3081	6.2668	3.1425	2.228	3.0652	9.8374	7.0066	8.3353	5.0349	9.6147	2.7065	6.8994	NA	NA	NA	NA	0.942	8.2829	NA	10.1991	10.5056	4.9514	7.433	0
TCGA-AN-A0FN-01	3.3367	10.5192	3.2084	3.4299	2.9529	5.7621	9.4697	9.0888	10.9333	9.5581	5.0748	9.2087	1.4254	12.6461	8.9011	5.4645	7.8929	12.7056	5.0008	8.7168	2.5987	5.6503	9.7415	3.6	11.3384	11.0816	5.611	7.2862	8.2769	5.744	9.5354	8.9152	8.5926	6.5606	8.659	2.6768	9.3776	NA	NA	NA	NA	2.9529	8.1336	NA	8.5963	9.6299	6.6601	12.4005	0
TCGA-AN-A0FS-01	2.923	10.2234	3.1928	3.8999	2.0139	4.7458	8.5332	5.8948	10.6378	9.387	6.5142	9.0513	0.5912	14.5526	7.3199	2.2626	7.1554	11.7741	5.1678	8.3291	3.602	6.7014	9.815	3.1864	11.5351	10.4966	5.662	5.4776	8.7558	5.7047	7.9843	8.2279	5.7597	5.6031	9.2945	3.7451	8.0792	NA	NA	NA	NA	2.923	8.1478	NA	8.2108	9.7913	6.9313	10.7655	0
TCGA-AN-A0FT-01	4.1036	10.2041	3.1322	6.2428	2.4768	3.6099	8.8603	7.2051	9.3274	9.5159	5.8549	10.1264	1.167	12.4933	7.069	3.957	6.2428	11.3714	4.9491	6.153	2.365	5.3078	9.1299	3.4547	10.1503	9.8021	4.6721	4.1036	7.7244	3.3411	7.8774	9.0451	11.7488	7.9711	6.4141	1.167	8.0204	NA	NA	NA	NA	0	8.4259	NA	9.0153	8.396	4.3873	10.425	0
TCGA-AN-A0FV-01	2.9842	10.6343	1.9245	2.9842	1.3427	3.1804	7.9359	3.9629	10.5265	9.7211	7.5341	10.5782	3.1179	7.7707	5.692	3.927	6.7048	11.7529	2.5832	8.4469	0.8222	5.4345	9.2791	2.4877	11.2521	9.974	5.3823	5.1209	10.8622	4.0323	7.8946	7.8181	7.51	5.4473	5.9011	1.883	8.9078	NA	NA	NA	NA	1.1058	7.8782	NA	10.2748	7.9359	7.0057	10.6948	0
TCGA-AN-A0FW-01	3.1372	10.4908	3.3569	3.1372	1.6706	3.7854	8.0911	7.2594	10.4041	8.9909	5.0363	9.1982	1.8054	14.5843	7.5581	2.3377	6.028	9.5421	5.1921	7.2535	0.9529	6.2746	9.8878	2.0424	11.209	11.0301	4.4933	7.3778	7.2594	5.0086	8.2022	8.2219	5.652	5.2286	8.7717	3.4154	8.2219	NA	NA	NA	NA	3.4154	8.4109	NA	7.9471	9.8844	6.2393	9.1404	0
TCGA-AN-A0FX-01	3.312	12.032	4.8275	8.1397	2.4504	4.3989	9.2073	6.6329	10.6433	9.0642	8.9215	10.4113	6.2166	8.2706	7.4578	3.1658	6.6831	11.6739	4.1364	9.0179	1.8286	3.9993	11.5279	3.9406	10.6078	10.6819	5.6289	5.1734	5.4298	7.6715	9.0267	7.972	8.1623	3.9993	8.0539	5.5128	8.9263	NA	NA	NA	NA	2.1727	7.9197	NA	8.6725	8.3961	7.6442	12.7164	0
TCGA-AN-A0FY-01	5.7494	10.7948	3.1849	3.358	2.4922	3.9471	7.2663	5.9659	9.6798	9.1095	3.9214	9.9143	2.9129	13.5153	7.2815	3.5712	9.3438	12.0771	3.1077	7.1384	1.8959	7.3601	10.3451	4.0455	9.5173	11.1123	5.6898	4.672	9.3867	4.0215	9.4215	9.2017	6.8287	10.1209	6.3497	1.7863	7.9799	NA	NA	NA	NA	0.8611	9.2157	NA	9.4283	9.05	8.18	10.6145	0
TCGA-AN-A0FZ-01	3.0081	10.3991	2.9571	6.3083	2.3998	4.4011	6.7734	4.3663	10.9993	9.757	6.7405	9.738	1.9136	13.2663	5.5247	5.3666	9.8703	12.5492	1.5911	5.81	1.3275	5.9691	10.4415	2.2552	10.5428	12.3261	4.1585	6.9778	7.1177	4.0086	7.2113	9.3848	6.427	4.4011	9.3501	1.175	7.0644	NA	NA	NA	NA	1.0046	8.4542	NA	8.2064	6.501	6.8979	10.3156	0
TCGA-AN-A0G0-01	2.4321	9.6617	2.9694	1.9749	0.6656	5.1768	6.8712	5.6592	10.85	9.1642	4.0977	10.9265	0.6656	2.7787	9.8803	1.8631	4.5225	11.1509	1.8631	7.7242	0	2.2662	10.9024	2.0787	11.9874	10.1218	3.493	2.6498	1.7419	4.2162	10.482	8.3241	7.7849	3.4158	6.6402	0	8.1204	NA	NA	NA	NA	1.6096	7.6503	NA	8.4346	9.3584	7.7636	9.8494	0
TCGA-AN-A0XL-01	2.2457	10.3319	3.4639	3.8554	2.6415	4.6411	10.5564	6.6193	10.7454	9.4453	8.4915	9.7761	1.3203	13.793	6.6356	3.6121	7.5699	11.2454	6.4689	6.8333	0.8061	4.6626	10.5757	4.381	11.8037	12.8485	4.9515	5.9716	8.5271	6.9944	8.376	9.4437	6.2451	5.8078	10.0942	4.0308	7.9011	NA	NA	NA	NA	1.3203	8.1011	NA	8.0793	9.4195	7.2918	10.4768	0
TCGA-AN-A0XN-01	2.455	10.1342	3.7375	4.949	1.8035	4.1648	9.4984	6.7562	10.8966	8.5645	8.321	8.3848	0.5831	11.7478	8.553	5.9254	7.4582	12.2813	3.0827	8.3233	1.996	3.58	10.4499	3.5186	10.9701	11.8186	5.2427	3.9019	5.6671	5.2985	8.4499	8.3976	8.4061	6.6313	7.2235	2.9953	9.12	NA	NA	NA	NA	3.8023	7.7858	NA	11.0533	8.7242	7.1032	13.0083	0
TCGA-AN-A0XO-01	2.4721	10.3279	2.7988	5.457	1.8313	3.6289	7.7177	4.6855	10.1852	9.2645	6.7647	9.0768	0.6494	14.2704	6.3224	4.8222	6.2542	11.7637	4.7013	7.1727	1.5801	6.7872	9.8204	2.8011	11.0323	12.15	4.6532	5.4287	8.2467	5.7891	7.3364	8.4783	9.331	9.4377	9.5255	2.3161	7.7216	NA	NA	NA	NA	2.3161	8.3609	NA	7.9838	9.2916	7.7119	10.9223	0.361
TCGA-AN-A0XP-01	2.7629	10.4782	2.4998	3.8901	3.1238	5.6587	7.6511	4.4739	10.7316	9.0809	4.7226	8.7372	1.193	15.2194	6.6674	6.2886	6.8753	11.4344	4.8567	7.5849	0.4022	6.1776	10.1067	1.9612	10.0722	11.8913	2.5418	5.6215	9.5817	2.8935	7.0253	8.7832	8.398	5.9031	7.0145	0.7164	6.9634	NA	NA	NA	NA	2.8935	8.6428	NA	7.6487	10.8645	6.9334	10.4218	0
TCGA-AN-A0XR-01	4.7124	10.0556	2.9628	3.9893	0.8693	3.7444	6.1043	4.6662	9.2729	9.4019	6.2757	8.8973	1.408	14.7282	5.1251	3.5544	5.0905	11.2805	3.3355	6.0423	1.1636	3.1464	9.0276	3.005	11.5966	12.2723	3.9893	4.0626	8.9453	1.7993	8.2062	7.7098	7.9434	8.0235	9.966	0.4992	6.5737	NA	NA	NA	NA	0.8693	9.2118	NA	8.692	8.1879	6.5674	9.1731	0
TCGA-AN-A0XS-01	2.8503	10.5645	4.952	4.0612	1.8542	3.8484	8.9608	8.6563	10.3917	9.4982	6.074	9.8659	1.7174	13.5794	7.8405	4.1959	6.2392	11.8218	5.9344	8.1083	1.2065	4.6919	10.3836	1.9791	10.7216	12.1606	3.6372	6.0457	9.6111	4.6919	8.1864	8.3587	7.7403	11.0714	10.6442	2.9756	8.031	NA	NA	NA	NA	1.3976	8.6386	NA	8.577	7.1455	7.3872	11.9181	0
TCGA-AN-A0XT-01	4.0842	11.3154	3.9934	5.5986	5.4065	6.7945	9.6585	5.9801	10.1294	9.4003	5.5595	9.4818	1.4466	15.3286	5.0967	4.224	7.9198	12.5309	4.9433	6.9334	0	6.8603	10.5122	4.2569	7.5761	8.6824	3.5589	6.8549	7.9678	4.4401	7.6889	7.4103	5.899	7.1592	10.639	2.5224	6.8113	NA	NA	NA	NA	0.5174	7.4536	NA	7.5564	12.1345	7.0878	7.7099	0.8975
TCGA-AN-A0XU-01	2.9159	10.6332	3.3111	5.1054	1.7707	6.9179	7.3785	7.7892	10.5256	10.0342	6.1347	9.0337	5.8884	9.3936	9.8232	2.5421	8.8314	10.656	4.104	9.8525	1.4451	4.5483	10.0493	3.3651	12.151	11.3721	7.2374	4.0145	6.0843	8.9736	7.7779	7.3665	8.5072	5.946	8.3332	3.7071	8.0212	NA	NA	NA	NA	3.9517	7.2955	NA	9.295	8.5998	7.9666	10.3977	0
TCGA-AN-A0XV-01	2.9952	10.1056	3.0845	3.2805	2.5562	5.6079	8.8689	7.8083	10.96	9.4735	4.2578	8.7086	0.4316	14.808	7.2965	2.2736	6.2539	12.2478	4.5215	7.846	2.2736	4.4076	10.1664	3.173	10.7255	11.9779	6.0488	6.3309	8.688	5.2727	8.5269	9.4869	7.1413	7.1695	10.2576	2.7178	8.5242	NA	NA	NA	NA	3.057	7.8038	NA	7.2176	9.9082	7.3406	10.7925	0
TCGA-AN-A0XW-01	3.1969	10.4592	3.0474	4.5101	2.0399	6.5302	9.6063	9.2169	10.9131	9.2904	4.5585	8.9873	2.5029	11.9175	8.6117	4.5585	6.7071	12.1919	3.3144	9.3002	2.5029	8.9884	9.774	1.8965	11.5797	10.7732	4.148	5.3871	8.8136	5.4906	9.4823	8.1047	8.3237	7.8512	10.1691	2.5029	9.0169	NA	NA	NA	NA	2.773	8.6694	NA	7.9521	9.2234	7.1986	12.748	0
TCGA-AO-A03L-01	3.1598	9.424	1.609	2.7273	1.408	3.1598	6.8342	7.9448	10.1924	9.531	7.7502	9.8677	1.2159	11.8813	7.2303	2.2135	6.7212	11.7135	2.6534	7.2111	2.3128	4.1048	9.8804	2.3128	10.7494	10.97	5.7962	6.5018	5.5435	4.6709	7.7029	7.2461	7.355	7.044	10.1781	3.1054	7.0972	NA	NA	NA	NA	2.4931	7.2986	NA	7.5935	9.2539	6.9545	10.3263	0.7324
TCGA-AO-A03M-01	1.8768	10.162	2.8129	1.6499	1.6499	3.1728	7.4556	9.356	10.7612	9.0692	3.7896	9.8054	5.0476	11.4368	8.1729	1.6499	8.117	10.8684	5.4069	8.1225	1.3805	5.1047	9.5141	0.6178	10.4703	12.0818	4.113	6.4484	9.3483	5.2837	7.52	7.2198	8.4841	11.0102	7.4267	3.4798	8.8511	NA	NA	NA	NA	0.3418	7.7912	NA	6.8997	7.09	7.5877	7.545	0
TCGA-AO-A03N-01	4.0464	9.375	1.8294	2.0016	1.5864	4.4283	8.6939	5.25	10.0669	9.3308	4.0464	9.4211	1.0011	12.2124	6.0574	5.1519	10.1901	11.4358	5.0021	5.6168	3.8094	4.2115	8.8741	2.1716	10.3247	9.5529	5.3772	4.4283	7.5452	4.5256	7.5413	7.8382	8.0547	7.747	8.906	0	8.2945	NA	NA	NA	NA	1.8089	7.757	NA	8.6076	9.3564	3.9089	10.7666	0
TCGA-AO-A03O-01	3.3463	9.2998	2.7746	0.9057	1.4577	2.9165	7.0008	7.4496	10.3996	9.1099	0.5228	9.3275	4.4853	13.9112	6.981	3.283	5.9369	11.8297	3.4069	6.1735	1.2079	2.9165	11.5142	1.856	10.1052	11.3327	3.0744	4.9399	7.8195	3.4652	6.7371	7.8769	7.5705	8.1114	8.2104	0	9.029	NA	NA	NA	NA	1.6706	8.0745	NA	6.5209	9.1247	7.5165	9.3776	0
TCGA-AO-A03P-01	2.5046	10.07	1.8997	2.6651	3.0022	5.1179	7.2055	5.8933	10.9119	10.5087	3.4173	8.9788	0.4157	14.271	5.6172	5.8269	6.8438	11.6092	3.9092	6.4565	0.7379	5.5468	10.6458	2.7391	10.3923	9.6086	3.2753	6.6221	7.6583	6.0322	6.0396	8.6572	7.0722	7.426	9.0221	0.7379	8.8892	NA	NA	NA	NA	0.7379	9.774	NA	6.5571	8.3703	6.2377	9.2241	0
TCGA-AO-A03R-01	5.2373	9.4123	3.0162	3.7024	3.0608	3.9089	8.239	8.8063	10.4482	9.9215	4.5669	9.8154	4.2997	13.6126	7.2278	1.8761	5.5971	11.5157	5.4724	5.312	0	7.0502	9.7775	1.2236	9.5013	9.8771	3.9717	6.342	6.4561	4.0895	7.2018	9.0475	6.9679	5.312	11.7449	3.7746	7.2469	NA	NA	NA	NA	1.5864	9.375	NA	6.7526	7.923	5.9329	6.8138	0
TCGA-AO-A03T-01	4.1255	10.0621	3.0034	4.8719	5.0392	5.1267	7.3163	7.892	10.3691	9.8094	4.7113	9.8517	4.1674	12.2448	6.9708	1.8363	6.0622	11.2529	6.8214	6.2973	8.739	6.7265	9.1064	2.8421	11.2892	9.2788	6.1484	7.8249	8.926	3.8449	7.536	8.2667	7.0513	8.7716	10.4196	3.4289	8.411	NA	NA	NA	NA	1.0203	8.7969	NA	9.0248	9.0861	4.7113	6.4994	0
TCGA-AO-A03U-01	4.0762	10.5318	3.139	2.6988	1.783	4.7998	8.1035	7.3758	10.4862	9.242	4.5025	9.234	0	7.1087	10.2495	1.783	7.5621	11.8834	7.7639	9.513	0.9377	5.7246	9.9518	2.6988	10.8675	10.6663	4.2939	5.8443	3.3868	6.5697	10.5362	7.5783	8.4275	4.3161	7.78	4.0762	8.6792	NA	NA	NA	NA	1.5013	7.9047	NA	8.6641	10.1642	7.3969	11.5378	0
TCGA-AO-A03V-01	3.7601	11.4367	1.9613	5.6444	2.8628	4.3091	7.5185	7.1436	9.5777	9.9542	4.684	9.4132	0.8354	12.3685	6.4475	2.6083	6.6582	12.0447	5.2723	5.3013	3.3801	4.684	10.4348	2.7829	11.137	12.6883	5.2277	5.2125	7.7251	5.2125	7.1436	7.543	6.1852	9.3286	9.8117	2.5125	7.4936	NA	NA	NA	NA	1.361	9.0251	NA	7.8032	8.2317	7.3759	8.6117	0.4774
TCGA-AO-A0J2-01	4.91	9.7007	1.313	1.9446	1.0975	4.2002	7.5584	7.7952	9.563	9.7842	4.8962	10.4821	1.5824	6.7942	6.9619	2.3989	4.2002	11.6178	3.2115	6.7491	1.9446	7.6796	9.6818	1.7135	10.7202	10.9638	4.2442	5.1255	8.0428	2.1438	7.3946	8.0475	10.1804	5.4224	8.549	0	9.2864	NA	NA	NA	NA	3.7889	8.6931	NA	11.9524	7.5928	6.6296	9.6221	0
TCGA-AO-A0J3-01	3.6065	9.9826	2.7774	2.6364	1.9933	5.726	5.8305	6.22	12.0453	10.4307	1.165	9.8323	2.5162	14.349	4.4993	4.0791	7.0733	11.7162	1.3166	5.0248	0.3202	8.9562	8.9691	2.6929	10.8202	6.8429	8.5206	6.475	10.1259	5.1309	8.1062	8.5322	6.3662	3.4182	10.7995	1.165	7.076	NA	NA	NA	NA	0.8036	7.9641	NA	4.4345	8.7216	6.0411	6.5108	0
TCGA-AO-A0J4-01	2.6085	10.0285	2.7502	2.7789	0.3276	3.4518	7.1928	8.0224	11.2557	9.3961	11.4404	9.9301	1.8275	5.0717	7.1802	1.6038	6.5396	10.7928	2.5468	8.5129	1.1856	4.958	11.2149	2.4825	12.3328	10.4724	5.2658	6.6426	5.1872	6.4414	9.3025	8.6934	6.7038	4.7413	8.2913	1.1856	9.2327	NA	NA	NA	NA	3.2731	6.6352	NA	7.8434	8.6836	8.1274	12.3209	0
TCGA-AO-A0J5-01	2.3001	10.5238	3.2849	3.7672	2.6614	4.5328	8.5984	6.7599	10.1266	9.6342	5.8971	9.2391	1.085	13.223	7.6073	3.7672	6.8573	12.4391	6.4807	8.5102	0	4.5501	10.2356	2.3001	11.584	10.239	4.8316	6.8362	9.5955	6.3381	9.7182	7.6177	7.7381	5.1717	8.7564	2.5961	8.0625	NA	NA	NA	NA	1.8168	8.9843	NA	8.6904	9.1372	7.4952	12.4116	0
TCGA-AO-A0J6-01	4.2185	9.4418	2.9414	4.9482	0.8204	3.8356	5.6296	9.1362	10.9156	9.1078	3.5195	10.0289	1.4788	7.5079	10.7234	1.0153	8.3317	10.6212	4.0057	7.1925	2.1107	1.0153	9.3696	1.3402	11.1194	11.8483	3.0711	6.2148	4.2185	9.2794	6.9814	8.1097	6.8049	4.0057	7.0016	0	10.1877	NA	NA	NA	NA	1.9292	7.4606	NA	9.2096	9.503	6.3246	10.7329	0
TCGA-AO-A0J7-01	2.588	9.9595	2.6386	2.6714	2.7503	3.2071	6.2717	4.7811	10.8358	8.9743	3.2071	8.6677	4.2675	14.6262	4.4907	2.588	5.9258	11.3609	3.6798	5.4346	2.4994	2.7503	10.2925	2.405	8.6575	10.8313	8.6472	6.2717	7.7727	3.2071	6.265	7.0449	7.1541	9.8213	10.1502	1.2823	9.5989	NA	NA	NA	NA	2.4994	8.3633	NA	8.3821	8.4692	6.9849	9.548	0
TCGA-AO-A0J8-01	3.2121	9.8841	1.8451	1.4613	2.526	3.395	7.2485	7.3867	10.4938	9.6518	4.3066	9.3627	1.1716	13.9659	7.3693	3.3602	5.4948	11.5664	3.7307	7.1854	0.8087	4.2316	9.8578	2.0022	12.5943	12.0119	6.101	5.625	9.1089	3.8101	7.4145	8.1374	7.4166	9.0467	6.9128	1.4613	7.614	NA	NA	NA	NA	1.0015	9.0583	NA	7.0225	8.547	7.2221	10.583	0
TCGA-AO-A0J9-01	6.507	10.4197	3.6337	6.0559	4.1774	5.0687	10.5809	8.6565	10.3426	9.5591	7.7487	9.332	0	13.0262	8.1282	2.4534	7.2671	11.8815	7.5656	8.105	2.8288	4.4434	8.691	3.7673	10.7394	11.3353	4.6209	6.1415	6.9532	5.8164	8.3904	7.4292	7.1847	6.5885	8.6739	4.9214	8.8496	NA	NA	NA	NA	0.4926	8.4966	NA	8.8661	8.7685	5.2023	9.321	0
TCGA-AO-A0JA-01	1.6408	10.5457	3.1146	4.1077	1.2703	3.8845	7.55	7.3271	10.2586	9.3164	6.4857	9.0006	1.7955	12.706	7.6749	3.7008	6.5577	11.8321	1.9352	7.5198	0.7707	4.8348	10.0729	2.8787	11.732	11.5488	5.0652	5.6151	6.6003	6.0891	8.7047	7.6498	6.2847	7.2388	7.9238	3.3967	8.1736	NA	NA	NA	NA	3.1321	7.9611	NA	8.0014	10.0987	7.1448	11.2281	0
TCGA-AO-A0JB-01	6.6757	10.5378	0	4.7544	4.6003	4.4276	8.9902	7.5578	9.7345	10.8311	7.3314	10.8344	2.9708	12.0749	7.4714	1.2437	7.0628	11.4791	6.6366	4.8258	3.4027	5.2966	8.7034	3.7346	10.1433	10.171	6.1726	5.2966	6.7509	4.4276	7.526	8.1713	8.3513	5.3937	8.4895	5.0208	8.6406	NA	NA	NA	NA	2.6942	9.3761	NA	6.8738	6.446	3.5782	7.7069	0
TCGA-AO-A0JC-01	4.7692	10.8526	5.134	3.4686	2.9198	4.8371	7.7518	11.7824	10.6095	10.3243	2.5401	10.8763	2.0232	11.8554	8.7037	1.2101	3.7758	10.2047	2.7424	7.9741	2.3047	7.4854	9.3918	2.0232	11.196	9.9424	5.5935	10.1744	4.2442	5.4849	10.4587	7.7459	5.834	5.8989	8.1688	3.7289	8.1688	NA	NA	NA	NA	2.8338	8.547	NA	8.9573	8.779	6.8868	8.0829	0
TCGA-AO-A0JD-01	0.8094	9.7495	2.5814	2.4634	1.09	3.3794	6.6486	7.3993	10.409	9.6929	2.2517	10.6293	1.8615	13.4085	6.458	2.9584	6.768	11.5506	3.0917	6.2598	0.4608	8.5007	10.5652	0.8094	10.5562	10.8149	3.0266	4.6911	7.569	4.0706	8.8863	7.9835	7.4279	4.3621	9.3839	2.9584	9.2152	NA	NA	NA	NA	1.3248	7.9857	NA	8.4126	10.6544	6.817	6.2809	0
TCGA-AO-A0JE-01	2.0859	9.7363	2.4624	3.5295	2.2176	4.2365	9.1817	9.3721	10.9153	9.2829	4.6401	9.2885	3.5793	7.4279	8.6663	4.543	6.7234	12.2018	0.8571	8.5618	0	5.7587	9.1136	2.0859	12.0573	9.698	3.4244	5.658	9.6435	5.2448	8.4135	7.4143	9.5261	6.186	7.5359	0.8571	8.6962	NA	NA	NA	NA	2.3382	5.8829	NA	9.0598	9.3783	6.9295	12.46	0
TCGA-AO-A0JF-01	1.8837	10.3422	2.6024	4.0994	2.3861	5.4482	9.9381	8.5024	11.1126	8.6656	5.874	8.8511	2.758	13.3111	7.2985	3.4071	7.452	11.6157	5.6271	9.0325	1.5468	5.7661	10.0642	2.3861	11.1261	11.7926	5.7762	6.0765	10.2238	6.5488	8.3929	8.9642	7.7767	7.4709	8.8463	2.9133	8.2362	NA	NA	NA	NA	1.8837	7.9967	NA	8.5957	10.8536	7.3839	11.9157	0
TCGA-AO-A0JG-01	2.7022	10.6778	3.0389	4.2287	3.4319	6.2875	8.607	9.767	9.9486	9.683	3.8544	9.3375	0	13.2725	7.2142	5.0367	7.7475	12.1171	4.4264	8.1186	0.3852	6.4578	10.5396	3.2113	11.9551	9.3885	5.745	7.1659	9.1207	6.8587	8.2693	8.0352	5.9588	5.2136	10.4183	3.8846	7.8845	NA	NA	NA	NA	2.224	7.6973	NA	7.9068	11.7107	7.3982	9.5938	0
TCGA-AO-A0JI-01	4.2324	9.5831	7.0563	5.5835	2.4708	3.4389	7.4805	7.3692	10.7034	9.5944	5.3082	8.7684	2.6556	14.3257	6.1353	3.2793	3.5826	12.3073	6.5568	5.9967	1.0948	5.6503	10.8432	2.4708	9.6057	9.4752	4.9851	8.2493	7.3824	6.2829	6.0389	7.7977	6.0472	3.2793	11.2532	2.2589	9.4355	NA	NA	NA	NA	0.8134	9.1608	NA	8.3398	9.9268	7.2736	8.3731	0.4632
TCGA-AO-A0JJ-01	3.4703	9.644	2.7137	2.3107	4.3537	4.1926	8.8683	9.2576	10.7516	9.035	6.1973	9.1529	1.6602	14.1117	7.7475	1.2871	6.5139	11.5574	6.5531	8.1185	1.9564	4.9822	10.6663	2.3107	10.437	12.3872	5.5574	7.144	7.8021	6.4618	8.1518	8.5976	6.5914	4.7316	9.7972	4.2483	7.8021	NA	NA	NA	NA	2.4118	8.276	NA	7.5002	9.7689	7.2434	9.5958	0
TCGA-AO-A0JL-01	5.3697	9.8662	3.7511	3.9127	2.4003	4.6347	8.5299	7.0755	10.3024	9.5399	5.4118	10.5717	2.7009	7.7884	8.4715	5.2357	9.9117	11.1606	4.6698	6.2282	1.1522	5.9714	10.3024	3.4304	10.2799	10.399	3.6571	4.6698	6.5813	4.5987	6.0666	9.6516	7.3048	6.5996	7.1947	2.2228	10.0653	NA	NA	NA	NA	4.0253	7.82	NA	8.249	8.4961	4.4042	8.5418	0
TCGA-AO-A0JM-01	2.6885	9.7671	2.819	2.9138	1.3973	2.8056	7.3658	6.1985	10.0739	9.5837	6.9037	9.0803	1.6684	11.7566	6.1216	3.0145	8.7286	11.6369	4.4752	5.2285	3.1086	4.9266	9.7617	2.6885	11.4971	10.5522	4.2868	6.3116	7.0532	4.07	7.2673	7.3223	6.5314	7.1055	6.5057	0	7.5574	NA	NA	NA	NA	2.0936	8.1398	NA	8.5325	9.14	5.8761	11.396	0
TCGA-AO-A124-01	4.2508	10.4493	3.5388	1.4424	1.8387	2.7498	8.185	6.7749	10.7802	9.1538	12.8384	10.2375	0.3632	3.0282	9.5989	2.9232	6.6071	11.7681	4.2508	9.5639	0	5.1204	11.1362	2.4805	11.073	9.3802	2.8677	2.9232	7.9843	7.7377	8.3473	7.4136	6.7598	4.5964	4.1613	3.9369	7.2657	NA	NA	NA	NA	0.3632	7.2138	NA	7.8332	9.3285	7.2711	11.5084	0
TCGA-AO-A125-01	4.422	10.8843	4.0697	3.8324	1.3299	5.5598	7.3783	3.6704	10.0848	10.2237	2.8187	9.8092	0	15.0819	3.9071	3.387	5.9701	10.6194	8.5504	0.463	0	5.3748	8.9739	3.5356	11.6854	10.463	4.9494	5.5127	9.2525	2.6549	5.3616	8.1386	7.6361	4.2604	10.0988	0	5.8427	NA	NA	NA	NA	0.813	8.8947	NA	5.5482	8.8169	6.0871	6.0045	0
TCGA-AO-A126-01	4.1991	10.5155	0.5002	4.693	2.8709	4.7576	10.2017	7.3154	10.3262	9.8533	6.363	9.8222	3.2155	11.3852	6.6952	2.5202	7.204	11.9153	2.6162	8.8567	0.48	3.3886	8.0967	2.4173	9.2969	9.0783	4.9169	6.8265	7.6772	4.8979	8.362	7.0231	5.394	8.4063	10.2446	2.1866	9.7697	NA	NA	NA	NA	0	9.8527	NA	7.2155	7.3954	4.318	11.5927	0
TCGA-AO-A128-01	3.2756	9.858	3.1529	2.4174	2.2628	4.3216	5.8237	11.2772	10.3471	9.7634	4.6834	10.2077	2.557	9.1896	11.5309	2.622	1.9946	11.9417	2.3422	9.0824	3.2756	3.8377	9.1272	2.7439	13.1549	10.761	4.9724	7.5418	2.0896	9.9037	7.7742	8.9923	7.7453	5.8304	8.7077	0.3464	9.4395	NA	NA	NA	NA	6.0052	7.8542	NA	9.3844	7.8474	8.1499	9.1652	0
TCGA-AO-A129-01	3.562	10.4395	3.3424	2.9909	3.1872	6.0666	9.5751	8.9485	10.1207	10.033	3.0593	10.8318	0.471	7.5654	9.6875	2.2813	7.4555	12.1219	2.3915	8.2629	0	5.5996	9.3349	1.7297	11.8847	10.4306	3.9341	6.3453	4.3438	7.4523	8.9564	8.0671	7.7783	4.7684	7.2029	2.1619	9.6491	NA	NA	NA	NA	2.7637	7.606	NA	9.4389	8.836	6.0583	11.6973	0
TCGA-AO-A12A-01	5.5668	10.3926	3.5267	3.2524	3.3996	5.1341	7.9582	8.3584	10.4443	9.639	5.8574	9.8149	1.6074	12.8057	7.5622	3.7315	7.5438	12.183	6.5568	6.8746	1.4361	6.4761	9.9379	2.0252	11.4312	11.5078	5.0915	6.8233	8.1067	6.4024	9.7432	8.9573	9.3741	6.3491	9.7535	5.1891	8.3418	NA	NA	NA	NA	2.2488	8.283	NA	8.8138	9.5167	7.0814	10.5344	0
TCGA-AO-A12B-01	1.8226	9.8775	2.7515	2.3865	2.3865	9.2364	8.3956	6.6123	10.6833	8.8463	3.2415	9.6625	5.256	15.423	3.6343	4.575	5.2719	10.2215	8.2185	5.6208	0	7.2911	10.0537	2.3865	9.9521	10.5734	6.4474	8.0399	10.9199	2.1319	9.2724	7.6451	6.6793	7.2192	9.8057	0.5088	6.4404	NA	NA	NA	NA	0	9.944	NA	5.5704	10.0629	4.7888	7.7509	0
TCGA-AO-A12C-01	3.582	10.3702	2.9424	4.3813	1.4269	4.7186	7.3041	5.8682	10.0981	9.2895	7.2044	8.7563	1.6372	12.4353	7.2769	5.3463	7.3755	12.2402	2.7887	8.2801	2.2628	6.7179	10.384	3.582	10.2951	11.7217	6.8185	6.4519	9.5292	6.0629	10.6759	7.6426	6.6284	6.1253	9.9689	3.8588	7.7255	NA	NA	NA	NA	3.3023	11.0271	NA	8.1617	8.282	7.1668	11.5245	0
TCGA-AO-A12D-01	1.2879	10.7491	3.7016	2.1257	1.7668	4.56	9.0991	8.6521	10.3239	9.198	4.1939	9.1229	1.5472	7.4149	8.0954	4.4373	6.3012	11.9722	5.6583	9.0645	1.7668	5.8746	10.1091	3.3407	11.2581	11.3071	3.5914	5.955	10.1222	6.1036	10.0709	9.0104	10.652	5.6165	8.3819	1.9574	9.9359	NA	NA	NA	NA	3.4715	7.654	NA	11.5438	8.3901	7.088	11.9894	0
TCGA-AO-A12E-01	3.4009	9.6907	3.4896	4.0025	2.5651	3.4737	8.5985	6.187	11.2131	9.069	6.928	8.956	2.6925	12.4467	7.6725	1.7904	7.3705	11.3967	7.4695	5.3537	1.6717	4.4439	10.3083	1.6717	10.9791	12.4193	4.4439	6.6853	8.6326	6.6465	8.3493	7.6491	6.3792	5.212	11.2675	4.1205	7.5704	NA	NA	NA	NA	0.8637	8.666	NA	7.4606	9.4756	7.5025	8.8894	0.3485
TCGA-AO-A12F-01	5.0137	9.8182	4.9331	3.1964	3.249	4.3741	8.6687	5.302	10.8174	8.7405	6.3928	9.956	4.5933	4.7104	7.7161	1.2395	9.8387	11.464	3.3487	6.2453	2.0224	4.552	9.8225	2.8329	10.107	10.7078	4.5728	3.5297	4.5933	4.531	10.7391	8.9897	5.8018	6.1926	6.1723	3.7645	9.3167	NA	NA	NA	NA	0	7.4361	NA	10.0065	9.3821	6.081	11.9321	0
TCGA-AO-A12G-01	2.433	10.2077	2.4615	3.7866	2.6323	4.9355	8.8808	7.4111	10.722	8.9051	4.5484	9.8848	1.585	13.6236	6.4886	4.0531	7.3416	11.5195	1.585	7.8492	1.1375	4.0179	9.7269	3.2327	10.0658	9.5042	4.9165	6.6118	8.7622	4.7549	6.9887	8.29	7.9081	9.0329	10.3267	3.2327	8.4085	NA	NA	NA	NA	2.8875	9.571	NA	7.6653	9.2822	6.3111	10.4344	0
TCGA-AO-A12H-01	3.0423	10.021	3.304	4.2798	3.8569	8.7282	7.5861	5.5361	10.9062	9.9637	0.7294	9.166	2.101	15.6756	5.3035	4.4414	5.4734	11.3811	4.4845	4.2798	0	4.6448	9.2156	0.4103	10.883	8.4663	6.1379	6.868	8.8628	4.5263	5.4734	8.1727	6.7539	4.2045	10.2738	0.7294	9.0801	NA	NA	NA	NA	1.8608	9.2092	NA	7.1002	9.9665	6.2038	9.1995	0
TCGA-AO-A1KO-01	1.8783	10.8769	4.4511	1.5885	2.879	6.1137	8.5688	7.6175	10.6833	9.4154	5.2906	8.3716	0.7391	11.6751	9.584	1.2254	7.4343	12.338	5.3271	6.1884	1.2254	6.6964	10.9768	1.4184	10.4417	10.9326	4.912	4.3508	6.3628	7.7287	10.6231	8.8371	8.3789	4.3027	9.4587	5.8381	8.5065	NA	NA	NA	NA	1.5885	6.3628	NA	9.6212	9.6071	7.9691	6.9201	0
TCGA-AO-A1KP-01	4.3147	10.2059	3.867	4.7475	0	4.1083	6.5368	5.5775	10.8882	9.5879	2.4088	7.641	1.218	14.3075	6.0222	3.2662	5.495	12.5159	4.7296	5.189	1.9943	2.8679	11.4805	1.5799	10.9947	8.9942	4.5575	4.5975	8.5405	3.3623	6.7738	8.7922	6.4789	6.4075	8.1822	0.9962	7.0148	NA	NA	NA	NA	2.1096	7.9093	NA	7.2498	7.8832	5.9621	8.8831	0
TCGA-AO-A1KQ-01	3.825	9.1194	3.1794	2.1424	2.8762	4.4256	7.4364	9.4504	10.826	9.6246	4.458	9.9404	2.5555	13.9072	7.7849	2.1424	8.257	11.2398	6.5796	7.6892	3.8738	5.9077	10.4614	4.3586	10.8975	11.1904	6.9132	7.9189	4.6384	2.6705	6.6302	8.9561	6.2224	10.3461	10.5297	0.9824	7.9534	NA	NA	NA	NA	0.9824	9.1557	NA	6.8166	7.5384	4.9199	9.1257	0
TCGA-AO-A1KR-01	5.1062	9.236	3.4158	7.2809	3.0631	5.9667	6.8915	8.1151	9.3616	10.149	4.7595	11.2294	3.7771	6.2077	9.0754	1.5882	6.2077	10.7633	5.5387	3.6289	0.7389	2.8115	8.1046	4.5694	10.9989	8.7873	5.0779	4.1475	4.5282	4.9896	8.9906	7.4505	9.2925	5.0196	7.5721	3.1742	8.1495	NA	NA	NA	NA	0	9.5979	NA	7.5257	6.9473	5.3386	7.6983	0
TCGA-AO-A1KS-01	4.4907	10.5751	3.6813	3.5737	0.7321	4.3102	7.5652	6.7202	11.673	8.4279	1.8655	8.7099	1.7284	14.7839	7.4635	3.3108	9.3829	11.1688	7.2483	7.5951	1.5768	5.1975	11.7042	2.3121	10.4502	8.8498	2.8638	4.7251	7.0752	6.0249	7.8601	9.8616	7.4876	10.2945	8.4987	2.9892	9.0101	NA	NA	NA	NA	1.5768	6.808	NA	8.8815	9.3928	7.3886	9.0574	0
TCGA-AO-A1KT-01	5.165	9.9034	2.4059	4.2735	1.4875	3.5265	9.4072	6.0099	10.5369	9.7687	3.1403	9.2544	4.4625	12.6151	8.1826	4.3606	7.2243	12.2024	1.1392	8.9469	3.0903	3.7034	9.8214	2.2041	11.9219	10.4205	5.2008	5.2472	9.3237	4.1809	7.7527	8.3179	7.6441	4.2509	9.6576	2.2041	8.3581	NA	NA	NA	NA	2.8101	8.3435	NA	8.5997	8.4265	5.8461	11.2035	0
TCGA-AQ-A04H-01	3.1111	10.3024	3.1179	6.1305	3.379	5.603	8.4577	6.3951	10.8933	8.8418	4.7631	9.682	1.7445	15.1203	5.9364	5.8582	7.9737	11.9217	3.917	6.4687	0.912	5.3666	10.0094	1.8658	8.6472	8.9538	3.5334	5.3355	10.0706	4.7154	6.61	8.1763	4.9113	4.2197	8.7265	0.912	8.2561	NA	NA	NA	NA	2.1783	8.2781	NA	8.421	7.845	7.7077	9.3517	0
TCGA-AQ-A04J-01	3.053	11.2487	3.4397	3.9337	3.5202	6.1589	9.5707	8.5816	10.3576	9.9339	5.4119	9.405	2.6035	7.6369	8.9673	5.179	7.9991	12.161	3.707	8.6674	0.965	6.0106	10.1783	3.5978	11.2146	10.8443	5.3001	7.1129	7.168	6.6578	9.5916	8.3131	7.2485	5.8611	7.4267	4.0762	8.5935	NA	NA	NA	NA	2.0613	7.7433	NA	8.8551	8.0062	7.3276	9.9904	0
TCGA-AQ-A04L-01	4.41	9.7407	1.6285	1.6169	2.1069	4.9816	7.4102	4.9816	10.1538	10.0309	4.5438	9.4126	1.7993	11.1163	6.9566	4.7793	9.8022	12.0336	1.9613	7.2896	1.9613	4.231	9.5621	3.2753	9.614	10.6644	4.6663	3.7445	10.1569	3.3357	7.3961	7.8301	8.5498	7.7983	7.9912	0	8.4493	NA	NA	NA	NA	1.408	7.3926	NA	9.1702	6.0058	6.3869	10.4779	0
TCGA-AQ-A0Y5-01	1.6407	10.175	3.0353	1.9351	1.6407	5.1392	8.4763	3.661	10.8061	9.4453	4.3516	8.9835	1.4673	10.3067	7.9793	4.0161	5.7909	12.1075	3.8137	8.8263	2.1795	7.9005	10.2779	3.4902	10.5915	11.4934	6.5192	5.0498	8.7119	6.7778	8.023	8.0013	7.8855	4.4712	7.0896	1.2703	9.6166	NA	NA	NA	NA	3.5781	7.5197	NA	10.2201	9.2475	7.539	11.4775	0
TCGA-AQ-A1H2-01	2.326	8.8983	1.8315	4.1946	2.8624	5.4968	6.822	6.2811	10.6548	9.3768	3.1744	9.4365	3.464	15.7964	6.3669	2.9113	4.544	11.0575	7.241	7.4909	0.323	5.071	10.4739	2.5277	11.7336	11.9769	6.2577	6.3133	8.7279	4.7731	5.4312	8.1018	8.5481	8.4376	11.1607	0.8095	7.5364	NA	NA	NA	NA	0.323	9.0392	NA	6.8474	10.1734	6.7158	9.1201	0
TCGA-AQ-A1H3-01	4.4054	10.445	2.4232	4.5506	2.5279	4.5678	9.2549	8.1381	11.1157	9.3804	4.832	8.8011	1.4237	13.7792	7.4432	3.3582	6.3335	12.4722	7.6568	7.8339	2.5965	5.9244	11.0139	3.3582	12.2901	11.5348	4.7592	6.4721	8.1135	5.8632	9.4335	8.0106	8.7578	4.4431	9.8626	3.2347	8.0339	NA	NA	NA	NA	2.5965	7.8878	NA	8.081	9.2194	8.3264	10.5695	0
TCGA-AQ-A54N-01	5.9182	10.3614	3.9893	5.1644	2.1434	2.8384	4.2306	6.4676	9.5139	10.1363	4.2306	10.7415	2.6935	1.9008	4.6395	1.6091	10.2288	9.983	5.4161	1.2432	0	0	8.9359	1.9008	11.0089	9.9121	8.7423	4.2306	3.3055	4.8249	4.7536	7.5982	3.2021	1.2432	5.9504	3.4923	9.5406	NA	NA	NA	NA	0	9.1559	NA	10.8693	7.3847	4.6786	6.898	0
TCGA-AQ-A54O-01	5.5037	9.8926	2.8448	5.0274	3.6608	3.8391	5.7614	7.1874	9.9528	10.153	4.2707	10.2671	0.6365	12.9036	6.2456	1.6864	6.3275	10.9255	8.1263	4.8446	5.1676	3.3036	9.1194	3.0374	10.0876	10.3119	6.9231	6.883	5.6221	4.1407	7.8459	8.0499	6.9749	7.4433	9.6886	0.6365	8.6629	NA	NA	NA	NA	2.2876	9.776	NA	6.792	8.1547	3.782	7.0851	0
TCGA-AQ-A7U7-01	3.9851	10.1427	4.1362	4.9388	2.4045	6.1553	8.7299	10.715	10.4181	9.827	5.7781	10.1844	1.5617	11.7323	7.716	3.8353	7.1251	11.822	2.8573	8.2253	1.9003	5.7259	9.6837	4.5149	12.0026	12.4576	6.1553	7.9205	8.6068	5.4576	8.7405	7.4618	7.2188	6.5653	8.8725	2.0438	8.257	NA	NA	NA	NA	4.4901	8.6068	NA	8.2897	9.8058	7.0075	11.2929	0
TCGA-AR-A0TP-01	2.9102	10.9016	5.1661	2.5127	2.9102	5.7316	8.7819	3.3293	9.819	8.9759	8.8938	10.4679	3.5682	2.839	5.6714	3.9525	11.0722	11.3092	5.1602	6.205	1.0609	4.3355	11.2264	3.5682	11.4454	11.3893	4.3611	3.5682	7.1628	6.8093	5.4262	8.1113	6.8461	4.5952	2.978	4.3863	5.9669	NA	NA	NA	NA	1.2917	7.2884	NA	8.3037	8.5311	7.8512	8.9965	1.0609
TCGA-AR-A0TQ-01	3.3653	10.1476	2.8384	5.0453	1.9018	6.2372	7.1794	8.6953	10.1758	9.3723	4.9334	10.1925	4.4995	11.6724	7.9325	1.5438	4.6643	11.5425	3.5109	6.6129	1.7921	6.4953	10.149	1.5438	10.692	10.3032	5.9292	8.8607	10.3429	5.4127	7.5644	8.3137	7.7464	4.8537	6.4189	1.9018	8.8641	NA	NA	NA	NA	1.9018	9.5157	NA	8.5998	8.5731	6.9812	9.7238	0
TCGA-AR-A0TR-01	4.7152	10.2	2.4584	3.0252	0	4.2155	6.5688	6.465	10.5563	9.5805	4.3768	8.3052	1.6768	15.0202	3.5499	0.6316	2.5031	11.4518	2.0076	3.4077	0	8.2761	10.5922	1.6768	10.8005	9.493	5.4989	5.2087	9.5502	4.1276	6.3628	7.6268	5.0261	2.103	9.9344	1.0694	5.2405	NA	NA	NA	NA	0	8.1986	NA	5.718	11.5651	7.8732	6.3287	0
TCGA-AR-A0TS-01	2.5635	10.1513	2.7287	4.3678	1.5678	4.3678	8.7102	8.7644	10.8623	9.6765	10.113	9.9902	1.9808	5.8896	7.5187	1.8558	7.2537	11.2115	4.9293	9.7414	0.7267	4.3213	11.1525	2.7853	11.5149	10.5476	3.9455	8.1241	7.1477	7.1839	9.3355	7.8672	7.909	4.8659	6.197	3.0927	7.6725	NA	NA	NA	NA	1.9808	6.4981	NA	8.5442	9.4979	7.3495	12.2189	0
TCGA-AR-A0TT-01	2.6558	10.7188	3.2285	3.6345	1.1528	3.6811	8.5538	9.5806	10.5079	9.3494	5.0715	9.9035	1.6037	12.4712	8.3068	3.7263	7.315	11.6066	2.4558	8.3307	1.1528	7.083	10.6991	2.9117	11.5327	11.0088	5.0889	7.2392	10.0938	5.6999	9.643	7.3587	8.7318	5.6184	9.6009	0.8605	8.9402	NA	NA	NA	NA	5.2676	7.5623	NA	9.8668	8.8165	7.479	11.8831	0
TCGA-AR-A0TU-01	4.4781	10.0184	3.3101	3.2876	1.3591	3.6533	5.6481	8.3786	10.4023	8.7072	3.9448	10.4653	2.8601	8.3105	7.3334	1.5252	3.7572	10.6624	2.73	6.6245	0.7014	4.851	9.7726	0.3929	10.6102	10.052	3.3332	4.3288	2.5098	4.882	9.3933	8.4668	6.4802	3.6533	5.0136	3.3332	8.692	NA	NA	NA	NA	1.3591	8.0611	NA	9.9769	7.9321	7.1129	9.3947	0
TCGA-AR-A0TV-01	2.4723	8.9939	2.1008	7.8403	1.6321	4.3145	7.5536	8.8115	10.7657	8.9547	1.0356	8.8514	3.3853	15.4834	7.0583	2.7223	3.8726	11.2966	2.5605	6.6292	1.7865	3.8378	13.497	1.6321	11.226	11.2798	3.802	6.5068	4.0354	2.9353	6.5397	6.5343	7.6796	3.9725	13.2129	1.0356	7.0545	NA	NA	NA	NA	3.6086	8.9414	NA	6.4269	9.3005	8.1125	8.3585	0
TCGA-AR-A0TW-01	1.859	10.4996	1.5961	2.4849	0.9894	2.3049	6.5985	9.2187	10.7551	9.0758	3.8214	8.8501	4.0674	11.9576	7.7247	2.7891	4.2022	10.2103	2.4849	6.8117	0.7285	4.752	10.2521	2.0991	10.366	11.3958	3.7172	7.0768	6.3883	6.7158	8.7957	7.8836	5.4276	6.8409	7.5122	0.9894	9.2321	NA	NA	NA	NA	2.3049	8.6464	NA	5.7949	8.8674	6.7862	8.5062	0
TCGA-AR-A0TX-01	2.1323	9.6644	3.1112	3.4793	2.6814	4.0502	8.324	9.0671	10.0124	8.8818	5.5344	10.8502	3.3889	7.5109	8.6499	1.7523	6.5914	11.321	5.6163	8.4297	1.2349	8.473	9.2618	1.5996	11.1433	10.9895	4.5857	6.3791	11.0119	5.6459	8.1544	8.3527	9.2618	6.3253	8.7394	2.2396	8.4839	NA	NA	NA	NA	1.8904	7.144	NA	11.8907	8.4438	7.4729	10.2071	0.4205
TCGA-AR-A0TY-01	6.3162	10.2958	3.0521	2.8333	2.3763	4.5191	7.2005	5.214	10.2155	9.9926	7.1685	9.6318	2.5453	14.1514	7.0187	4.8119	5.2511	12.0061	4.598	4.9387	0.7181	3.5807	11.2126	1.7037	10.7505	8.339	4.3919	7.3732	5.9379	3.5807	6.2566	8.3158	5.9679	3.7631	5.4236	1.7037	6.5526	NA	NA	NA	NA	3.3718	6.9564	NA	6.6578	7.5549	6.3846	8.764	0
TCGA-AR-A0TZ-01	3.9632	9.7647	2.6244	3.7993	2.1983	4.9047	6.0253	6.1325	10.8883	9.4477	2.6472	8.915	3.4344	13.1781	6.7286	2.989	7.507	11.9318	2.0394	7.427	0	3.4344	10.0539	1.4195	10.9566	10.4255	4.4155	6.5993	8.3464	6.9514	7.7763	7.7267	6.7286	12.7165	10.8895	0.5642	8.3851	NA	NA	NA	NA	1.7625	7.7299	NA	6.5777	10.0316	7.3739	10.199	0
TCGA-AR-A0U0-01	2.606	9.7192	3.7642	1.1205	1.1205	3.9525	6.6554	9.4236	10.932	9.397	3.7151	9.9813	4.2182	5.6862	8.3094	3.3776	6.0523	10.022	1.1205	7.0627	0.4765	2.6959	10.4237	4.4425	10.9469	8.8556	3.7151	5.6529	3.4823	5.3128	7.4396	8.7375	10.8787	4.9051	9.2433	0.4765	9.3861	NA	NA	NA	NA	2.606	4.4683	NA	7.4364	9.0331	7.4299	10.0062	0
TCGA-AR-A0U1-01	4.2886	9.5739	2.3782	3.3606	2.437	4.7808	8.8349	8.2368	10.1782	9.7071	7.7372	9.6045	1.6814	12.4401	9.2699	3.5356	8.4394	11.1846	6.888	8.53	4.5824	2.7526	9.6216	8.264	10.3319	9.8228	5.9525	5.6313	6.3224	5.0351	7.6415	8.0451	7.2352	4.2219	8.6835	2.6549	7.4974	NA	NA	NA	NA	0	7.8927	NA	9.1695	9.5848	7.1025	10.4367	0
TCGA-AR-A0U2-01	2.036	10.2756	3.1595	4.5051	2.036	4.8379	6.6156	8.9558	11.4445	9.5553	0.3897	10.5173	3.8099	12.6308	7.3558	6.2009	6.7996	11.0139	3.5673	7.6689	0.9488	6.5262	11.4215	3.5673	12.0522	9.693	7.71	7.106	10.1291	5.6166	8.5976	8.7928	5.0951	4.2469	10.9226	0.6962	7.7396	NA	NA	NA	NA	3.1297	7.083	NA	8.166	9.1883	7.2973	9.0659	0
TCGA-AR-A0U3-01	2.476	10.8048	1.1173	2.8629	1.7145	4.0358	6.5189	6.6227	10.1051	9.5186	2.6169	8.9907	1.0982	14.8881	6.1986	2.6169	8.6573	11.9765	7.0895	6.3374	1.7145	6.8466	10.897	1.439	11.8459	10.9829	4.1328	6.4733	8.6935	3.9847	9.6646	8.545	5.2509	4.8556	10.6343	1.439	8.6347	NA	NA	NA	NA	2.476	7.3589	NA	7.3233	9.6636	7.0404	8.3111	0
TCGA-AR-A0U4-01	2.6996	9.9291	2.7711	1.2474	1.7675	5.2387	7.6579	6.9817	11.0145	9.3795	4.3632	8.6629	2.5384	7.3224	10.9672	2.0327	10.0928	11.732	2.6213	12.3269	2.3568	2.3568	9.6196	2.8447	11.9044	12.5556	2.8447	4.6662	3.2086	9.7988	9.0611	8.0033	7.1724	9.3078	6.6577	2.0327	8.176	NA	NA	NA	NA	5.4575	6.8068	NA	8.3132	8.817	8.2348	11.2289	0.426
TCGA-AR-A1AH-01	4.3776	10.0233	3.8804	2.4222	2.7445	3.5524	6.8542	4.3776	10.7213	9.0945	6.4681	10.1908	1.5909	2.8149	7.9765	2.1223	5.294	10.6679	2.2293	5.7724	0	1.5909	10.3386	2.1223	12.0102	9.3678	3.5105	2.5923	5.4789	6.6574	10.1125	8.3722	10.9935	5.0674	3.9468	4.7455	6.1853	NA	NA	NA	NA	2.6704	7.1619	NA	11.0541	8.192	7.2503	9.5799	0
TCGA-AR-A1AI-01	2.7626	9.9867	2.7962	1.0151	1.4339	5.5841	7.8244	9.358	10.9594	9.2174	6.0297	10.1029	0.7491	9.1764	10.6701	2.7626	3.8005	12.3945	1.4339	10.567	1.4339	1.6051	10.118	2.0227	12.3075	10.6625	2.9005	5.8455	4.8016	10.4717	10.1912	9.0064	6.7892	4.2249	3.3491	1.0151	9.0244	NA	NA	NA	NA	2.3461	6.1029	NA	8.5536	9.568	8.864	8.8672	0
TCGA-AR-A1AJ-01	3.5643	10.2884	3.3879	2.6814	2.0335	5.0985	8.6289	9.3443	10.7012	9.3183	4.1713	10.52	1.3489	7.5561	10.5719	2.5917	8.0252	11.4905	5.1931	12.6593	2.3935	3.4667	9.6606	1.5528	11.803	10.6717	4.232	7.2167	3.3621	8.1185	9.4597	8.5714	8.5918	5.9018	6.7463	1.8904	9.2337	NA	NA	NA	NA	4.108	6.8755	NA	10.375	8.0633	7.8331	10.7886	0
TCGA-AR-A1AK-01	2.7084	9.7552	2.9811	3.0897	2.0577	5.8466	8.4632	8.9885	11.2087	9.3787	5.1131	9.4101	1.7538	12.5931	7.9248	3.8914	7.6055	12.0147	5.6333	7.6629	1.9138	5.2839	10.4006	3.3355	11.0857	13.0242	5.1457	7.5179	7.5396	6.757	8.6077	7.3843	9.3675	6.6923	10.6328	4.8419	7.5242	NA	NA	NA	NA	2.7931	8.6208	NA	8.1663	9.0575	7.9823	8.7837	0
TCGA-AR-A1AL-01	2.684	10.4314	3.88	2.6105	2.8207	5.4308	8.7748	7.3529	10.8174	9.2753	5.2122	9.5381	0.7123	12.5123	8.2672	2.8207	7.2016	12.0945	4.3556	7.0113	2.5331	5.7025	10.5461	2.754	11.4631	11.7836	5.8535	6.2482	8.2278	6.8125	8.9554	8.4534	6.9191	5.4308	9.7069	4.7811	8.1093	NA	NA	NA	NA	3.7494	7.9189	NA	8.8203	9.9586	7.8507	9.9376	0
TCGA-AR-A1AM-01	3.298	10.1758	2.4216	4.5181	2.0638	4.8716	7.9421	8.239	9.8129	10.1482	6.4985	10.476	1.6418	11.9429	7.9233	1.7966	8.3773	11.994	5.9739	7.6988	2.1809	6.0528	9.8874	2.3899	10.6856	10.4172	6.0604	6.4233	9.3904	5.0046	10.6431	8.0823	7.1355	6.8161	9.4536	4.3281	8.9922	NA	NA	NA	NA	1.9364	9.1753	NA	10.435	9.8847	6.8607	9.8657	0
TCGA-AR-A1AN-01	2.6308	11.5357	2.7508	2.8545	3.1073	2.5479	7.9085	6.069	10.0983	9.1254	5.6685	9.4783	1.0277	12.5638	8.6962	3.3223	6.6982	11.3252	6.9083	6.458	2.2657	5.0074	9.686	1.7756	10.9467	11.5856	7.1134	5.0381	6.2766	5.5562	9.0873	8.5032	7.8426	6.4917	9.9851	3.0481	7.9495	NA	NA	NA	NA	1.0277	8.7471	NA	9.8724	9.6615	7.8469	10.6677	0.429
TCGA-AR-A1AO-01	3.4405	9.9936	2.9508	3.3504	2.4853	4.5448	9.3183	9.5086	10.5385	9.3921	5.5645	10.2338	3.4405	8.4988	9.5603	0.7287	6.3544	11.4837	5.652	8.0755	2.6454	8.4616	9.9177	0.9896	11.7881	11.5192	6.765	7.0878	7.383	6.2273	9.5144	8.0507	7.9603	6.0879	7.9997	4.6045	9.3345	NA	NA	NA	NA	4.0678	7.1085	NA	9.5105	7.7736	7.4083	10.6088	0
TCGA-AR-A1AP-01	4.4978	10.0399	2.2416	6.6105	0.9258	3.9016	7.7994	6.7972	10.5653	9.5333	5.4207	10.0504	1.8872	13.2447	7.422	3.4458	4.9184	11.4824	3.5042	6.8374	3.7165	2.9537	10.6261	2.459	11.7688	13.739	5.1185	5.8043	5.7571	4.0263	8.9259	7.9514	8.1923	4.8299	10.3079	3.1854	8.8548	NA	NA	NA	NA	2.8675	9.6494	NA	7.77	8.0983	7.811	10.2754	0
TCGA-AR-A1AQ-01	5.133	10.3962	2.5331	2.7402	1.3503	4.9761	7.8295	9.3676	10.3043	9.6607	1.6164	10.7934	1.3503	7.1019	8.6943	3.9981	5.7184	11.6489	5.3856	7.9686	1.6164	2.2065	10.1858	2.4979	11.3697	10.7486	3.5665	6.2262	4.1736	6.4301	7.6429	8.6889	9.9017	5.3856	6.4127	3.1289	8.9356	NA	NA	NA	NA	4.4022	7.3909	NA	9.89	8.8067	8.0354	9.9341	0
TCGA-AR-A1AR-01	3.1147	10.2246	3.226	1.574	1.449	3.8915	8.2267	8.6193	11.319	8.4088	2.5712	9.1453	0.5795	8.6857	8.8723	2.2349	9.5881	11.2242	4.2512	12.084	0	2.1571	10.361	1.689	11.9066	11.358	4.0289	5.5074	4.0506	6.2269	10.445	8.7852	9.6475	4.9727	5.7912	3.8915	9.3312	NA	NA	NA	NA	1.8948	6.1736	NA	10.1431	8.2643	8.857	10.8927	0
TCGA-AR-A1AS-01	2.0537	10.143	2.3887	4.8761	1.4859	1.8881	6.3344	2.4601	10.3458	9.4026	5.659	9.1135	1.2331	13.683	6.7019	3.9028	5.3281	11.0334	5.8736	5.3442	1.4859	3.1134	9.3187	3.2562	12.1093	12.7353	5.0819	6.1546	8.6645	1.8881	6.5577	7.4233	8.2373	9.3125	9.4999	0	6.8779	NA	NA	NA	NA	0.9264	8.1254	NA	8.7769	4.5827	7.4898	9.223	0
TCGA-AR-A1AT-01	2.5022	10.1534	1.3853	3.0457	0.6026	3.5069	7.6255	9.0407	10.4726	9.294	2.5022	10.0135	0	10.6091	8.0349	4.4072	5.3907	11.3239	4.5735	7.6443	1.3534	4.4072	9.664	1.6199	12.3249	12.4946	4.9812	6.6515	5.7236	4.7506	9.8424	7.3602	9.7859	5.3728	8.472	0	7.773	NA	NA	NA	NA	2.3638	8.2269	NA	10.5898	8.6905	7.3326	9.3059	0
TCGA-AR-A1AU-01	4.7126	10.5211	2.7488	5.6954	3.9359	4.5827	8.1133	6.8128	10.4475	9.4963	4.6491	9.7539	1.7043	12.5513	8.3313	2.6485	6.3296	11.9274	6.2246	6.7231	3.7465	5.2148	10.6884	2.8874	11.5872	11.9185	7.1816	6.0876	7.6339	7.5923	10.3271	7.4159	7.3172	5.0442	11.0093	4.5827	8.5843	NA	NA	NA	NA	3.1546	9.0174	NA	7.5231	8.1578	7.9003	8.7799	0
TCGA-AR-A1AV-01	4.0033	10.2038	2.8607	1.849	1.5966	8.6892	7.2773	4.6932	10.8607	9.6212	3.7479	9.1812	0	14.5739	6.0646	4.1515	6.4929	11.6923	3.3581	7.1684	0.6584	5.6813	9.9193	2.762	12.031	10.7892	4.846	5.6148	10.2752	5.1104	10.0367	7.2854	5.5088	10.3052	11.1444	0.9011	6.841	NA	NA	NA	NA	2.4923	7.6414	NA	8.1146	10.6613	7.8366	10.2481	0
TCGA-AR-A1AW-01	3.5816	10.2133	3.2945	3.4874	1.532	4.3698	7.7643	10.7183	10.9328	9.3339	2.2581	9.6406	1.7093	13.0228	8.9205	2.3679	7.2075	10.8909	4.0782	9.2314	1.7093	4.6777	10.886	2.8184	11.6367	11.2214	5.4638	8.1952	7.7868	5.5824	8.9517	8.1989	7.1278	7.3747	5.5824	2.1392	8.25	NA	NA	NA	NA	5.7642	7.8473	NA	8.3115	8.1594	7.8614	10.5121	0
TCGA-AR-A1AX-01	3.3857	9.9716	3.7096	2.4691	3.1602	4.8187	8.8726	9.9043	10.6674	9.8715	4.0772	10.2761	0.8124	12.1673	7.8271	3.1602	5.8125	11.4749	1.0937	9.2303	1.5313	6.4337	10.6155	2.5644	11.9685	12.6291	5.6804	8.2579	7.3437	6.238	9.8229	8.2145	9.9519	8.5692	9.5927	2.8928	8.2756	NA	NA	NA	NA	4.2303	8.4227	NA	10.4689	9.275	8.4557	10.0478	0
TCGA-AR-A1AY-01	2.2247	10.6218	3.9676	4.6995	0.4514	7.0462	7.4824	5.1512	10.496	8.73	3.9032	10.864	1.8367	7.6315	6.4905	2.5301	8.7815	12.0925	2.5301	10.4079	0.4514	4.943	10.2934	2.9965	12.8807	12.0163	2.3339	3.0615	6.3802	9.2823	9.9737	9.4202	8.7137	4.4065	7.5001	2.9965	9.2478	NA	NA	NA	NA	4.7981	7.5964	NA	10.945	7.8632	8.6934	11.4264	0
TCGA-AR-A24H-01	2.4417	11.7437	4.009	2.0119	0.5525	3.5809	5.1319	7.7665	11.8048	9.3367	5.7096	8.724	3.2326	13.4437	7.1056	3.9726	5.0732	11.2478	3.8379	6.6794	2.6705	3.5809	10.6738	3.5525	11.9209	11.7012	2.9999	5.677	9.1761	5.3206	6.7183	8.1283	6.2939	7.649	5.5958	0.5525	6.8927	NA	NA	NA	NA	1.5193	7.2825	NA	6.8231	9.7464	7.5768	8.3632	0
TCGA-AR-A24K-01	2.9562	9.7778	3.8607	1.1215	1.978	3.7697	5.577	5.3567	11.3137	9.7262	1.7448	7.7402	1.978	13.6358	5.4274	2.0818	5.8876	12.1886	1.7448	5.9437	1.4666	3.9724	11.4641	2.5117	11.7587	11.1841	5.7367	6.6865	9.5012	5.0589	7.1685	9.0684	7.4367	4.3296	10.4225	1.1215	8.1336	NA	NA	NA	NA	1.4666	8.1899	NA	7.6417	9.2105	8.5728	9.9394	0.3717
TCGA-AR-A24L-01	7.9176	10.0284	2.6009	4.2691	2.697	6.1602	7.4614	6.814	11.8895	8.5776	4.9313	8.5617	2.7539	13.2682	7.1919	4.7188	7.9098	11.7165	3.3045	7.2745	3.6727	6.4632	10.6496	1.4999	12.1601	10.5196	5.0946	9.1741	8.3643	6.6845	9.5683	8.2674	6.3842	9.6684	10.0864	2.697	8.8211	NA	NA	NA	NA	2.3726	7.491	NA	8.9847	10.4641	7.3958	10.9802	0
TCGA-AR-A24M-01	3.5428	10.1384	2.993	2.2646	1.0106	4.2488	8.014	5.1498	10.8369	8.6784	4.7346	8.1682	1.1817	13.8679	6.9248	4.3951	7.257	11.9959	2.6026	7.6003	1.0106	9.322	10.7655	1.5991	12.3311	12.6011	3.148	5.0649	9.6631	5.9923	9.1828	8.4505	7.0708	4.8533	9.7083	4.3599	7.9021	NA	NA	NA	NA	1.7151	6.9127	NA	8.3111	11.612	8.3475	11.1993	0
TCGA-AR-A24N-01	4.0956	9.3868	2.5184	1.8615	0.3704	4.0956	7.9284	6.4485	11.3553	9.2624	3.0043	8.5587	1.1181	14.6355	7.6418	3.4138	5.5439	11.988	7.5813	7.3576	3.2898	2.3497	11.9913	2.1737	12.4666	14.5956	6.3638	5.4697	7.3806	4.9472	7.7846	7.3317	8.1879	4.5921	11.4104	1.6081	7.6354	NA	NA	NA	NA	2.579	7.6418	NA	7.7119	7.4007	9.7868	11.6174	0
TCGA-AR-A24O-01	3.6871	10.8373	3.9883	2.7593	3.2965	5.6106	9.2291	8.427	11.0656	9.3556	6.0702	8.7415	1.0131	12.7331	8.363	3.4833	8.6494	11.8125	6.6406	8.451	1.6025	8.0687	10.4181	2.5241	10.7333	12.3891	5.0698	6.9248	9.0215	7.3176	9.5897	8.5458	6.6209	6.4633	9.4845	3.9314	8.2851	NA	NA	NA	NA	2.8971	7.3836	NA	8.9648	10.6712	7.5126	11.3404	0.4216
TCGA-AR-A24P-01	2.4167	10.2356	5.1836	3.0414	1.452	4.3287	7.9377	6.592	11.562	9.0495	4.1755	8.71	1.452	13.6049	7.8354	3.5842	6.6472	12.3388	1.9609	7.1807	2.7626	5.6982	10.636	1.597	11.8904	11.3868	5.6982	6.5028	9.977	5.3135	10.3003	7.7134	9.58	4.9312	9.7172	2.7626	8.4966	NA	NA	NA	NA	3.5129	7.8857	NA	9.1919	8.855	8.3673	10.8683	0
TCGA-AR-A24Q-01	4.0382	9.4123	3.2195	6.7012	2.3436	4.2295	7.8929	8.721	10.4329	8.9248	10.4887	9.7571	2.2584	8.0721	7.8334	3.7876	6.5615	11.5409	2.3436	12.0794	1.2961	3.876	11.2343	2.0712	10.9551	10.2373	4.8408	5.6496	6.4885	7.9753	11.0737	8.5622	6.1589	6.1995	7.3882	4.184	9.3173	NA	NA	NA	NA	2.8884	7.7244	NA	8.2427	7.5716	7.4828	12.865	0
TCGA-AR-A24R-01	4.4627	10.0699	2.455	2.2712	0.3487	3.2018	6.2967	7.6963	10.6362	8.7833	5.3736	9.9192	3.5095	13.0593	6.7424	2.0026	4.8793	11.6432	4.6471	6.842	3.3638	3.1583	10.4076	1.6722	11.1167	11.5324	5.1251	8.0841	5.61	4.5662	7.3737	8.5849	8.5305	7.9518	7.6655	2.1871	9.3005	NA	NA	NA	NA	1.243	8.2959	NA	8.2871	8.7323	7.5418	8.6033	0
TCGA-AR-A24S-01	3.2028	10.2655	3.6518	2.4321	1.6097	3.9414	8.505	6.4165	10.827	8.8093	5.0163	9.2824	1.1194	13.5866	8.0851	3.493	5.3835	12.3074	4.1463	7.8524	0.6656	4.3876	10.5623	2.7157	10.9385	11.4123	3.6696	5.2115	6.4214	5.6339	8.3516	8.7278	5.6254	10.8268	8.7672	2.6499	8.2031	NA	NA	NA	NA	2.1755	6.3865	NA	8.8837	8.9806	8.0424	11.9662	0
TCGA-AR-A24T-01	4.3679	10.1238	2.211	3.2287	2.765	5.7758	7.665	7.6489	10.9564	9.0086	5.7152	8.0132	0.4028	13.0936	7.9675	3.7953	7.5752	12.0776	3.1783	8.6453	1.8386	4.843	10.3285	2.765	11.0078	10.7913	6.2304	6.6514	8.3343	6.1736	9.1969	8.3358	6.3145	10.0673	9.7214	3.9833	8.286	NA	NA	NA	NA	3.8607	6.909	NA	8.4182	10.2728	7.0312	11.3121	0
TCGA-AR-A24U-01	1.73	10.6368	3.7445	1.73	1.2167	6.7494	8.9663	8.3852	10.6308	9.388	2.5766	9.6326	1.4088	8.0179	8.5973	3.3602	5.1735	12.254	6.1331	8.7258	2.3139	6.16	11.3085	2.6545	11.5674	11.6385	3.406	6.59	9.2116	6.6048	10.3823	8.9692	10.8908	5.1057	10.2347	3.6912	9.2653	NA	NA	NA	NA	1.73	6.9129	NA	9.9768	9.115	7.3534	11.4208	0
TCGA-AR-A24V-01	2.4772	9.718	2.5704	2.0163	0.6863	3.9652	9.2187	6.7122	11.3754	8.7332	4.9327	8.5554	1.7809	12.6725	8.3963	4.947	6.2464	12.4345	0.6863	8.8174	2.2187	7.2714	10.8353	3.6523	11.4574	11.9113	5.5067	6.081	8.1586	5.6966	8.4982	8.5728	6.9404	4.6118	10.7466	1.4994	8.6645	NA	NA	NA	NA	3.0008	7.9805	NA	8.1509	6.8328	7.7772	12.1425	0
TCGA-AR-A24W-01	2.5296	10.4713	3.2554	2.8566	1.8362	5.4584	8.676	6.7775	10.933	9.0343	5.1947	8.7004	2.1061	13.6387	7.2403	1.0716	8.2737	12.2921	6.2808	7.2681	2.3333	7.7709	10.6332	0.7945	10.053	11.9038	5.5741	5.8096	9.4585	7.2818	9.5226	8.1561	6.88	6.084	9.3749	5.7616	9.2731	NA	NA	NA	NA	3.7534	7.3677	NA	8.4568	11.4836	7.5681	9.2243	0
TCGA-AR-A24X-01	4.261	10.3114	1.9879	4.6192	1.5679	4.0203	7.823	7.6433	10.8206	8.5743	5.0412	8.8073	0.9872	12.0778	6.675	3.8829	9.8947	11.5038	6.1142	6.6819	0.9872	4.4673	10.4602	1.5679	11.7947	10.3938	3.7835	5.6187	8.196	4.53	10.61	8.2941	9.0418	6.9857	9.2187	1.5679	7.5781	NA	NA	NA	NA	0.9872	8.0351	NA	7.8073	8.994	7.8386	11.7961	0
TCGA-AR-A24Z-01	2.4798	9.63	5.156	1.7177	2.1485	4.1278	5.6033	5.9937	11.3821	9.4896	4.7478	8.7218	2.2211	15.2313	5.9885	3.1718	5.3189	11.3441	4.5645	5.4903	0.5438	6.5252	11.0155	1.9057	11.6594	11.3236	3.9253	5.5689	8.383	6.2452	8.5544	9.2557	5.7939	8.6314	8.9042	0.7542	6.9719	NA	NA	NA	NA	2.6473	7.5102	NA	8.0052	10.5055	7.3473	8.2042	0
TCGA-AR-A250-01	3.1703	10.2334	2.8508	4.9957	1.073	4.6601	9.2196	7.4246	10.4208	9.061	4.5283	9.7739	3.4507	14.1621	7.5404	5.747	8.1559	11.9024	3.376	9.0505	0.8701	4.0642	10.6304	2.0127	11.2488	9.7643	4.5791	6.1682	8.026	5.6551	8.2373	8.9487	7.1498	5.9147	9.3159	1.409	9.5259	NA	NA	NA	NA	2.8771	8.4308	NA	8.4216	7.2289	7.2342	11.4097	0
TCGA-AR-A251-01	2.4515	10.2208	3.7518	6.1428	1.9928	5.9301	7.7153	7.2607	11.8344	9.6311	7.6843	8.9292	5.8578	8.4514	7.5588	1.7745	6.0925	11.7171	6.8936	6.7209	4.0408	3.7919	10.9143	3.5381	11.7291	11.755	3.8112	4.9963	7.2971	6.2133	9.0603	9.4257	6.8359	5.7719	8.1931	4.1047	9.2611	NA	NA	NA	NA	2.2961	6.0444	NA	8.8429	9.6171	9.0897	12.6775	1.0824
TCGA-AR-A252-01	3.3058	10.1723	3.8281	2.0906	2.5938	6.7224	9.4879	10.2053	10.8604	9.1769	3.5805	9.8855	0.3744	12.8652	8.6496	3.1699	5.8552	11.2949	5.8329	8.9682	0.6714	8.4416	10.3254	0.9175	11.5508	10.3975	4.5738	7.8986	7.3494	7.2823	10.1137	8.5686	5.2827	5.3576	7.8679	3.8112	8.6184	NA	NA	NA	NA	4.0875	7.076	NA	8.8938	10.587	7.8232	9.165	0
TCGA-AR-A254-01	2.5707	10.2788	3.3237	3.555	1.2947	3.8154	7.5447	8.2732	10.6121	9.3182	2.4221	8.9532	1.2947	10.8222	8.7913	4.1817	5.7599	11.6162	6.3488	8.9982	0.368	4.3556	10.9654	4.335	11.8768	12.0331	4.1107	5.1766	7.6694	6.174	8.5284	8.837	7.7899	6.1914	9.1483	1.8543	9.341	NA	NA	NA	NA	2.6396	7.6339	NA	11.6014	8.2108	7.5626	10.0715	0
TCGA-AR-A255-01	2.9103	9.8943	3.0406	2.8495	2.5767	5.1603	7.9617	8.301	11.4731	8.7067	5.5715	9.3709	0.9494	13.64	7.9142	3.322	7.0236	11.7428	4.5258	8.4442	2.0369	6.2382	10.4382	3.2296	11.3033	11.9145	4.9153	6.7806	7.264	6.4373	8.5931	7.9473	8.5423	10.623	10.3979	3.7457	7.9937	NA	NA	NA	NA	2.2401	6.7434	NA	8.2796	10.2554	8.0505	10.7095	0
TCGA-AR-A256-01	3.6484	10.4034	2.934	0.374	1.1266	3.8093	9.5459	6.2452	10.6368	9.7134	4.6757	9.3281	0.374	5.1058	9.1321	3.6484	6.8518	11.6512	1.31	6.637	0.6707	2.4431	11.2022	1.1266	11.3543	11.4245	1.9851	2.0891	4.8486	9.2356	8.6854	8.6645	5.8969	4.2739	8.952	0	8.8038	NA	NA	NA	NA	0.9166	5.8309	NA	10.0344	8.9534	8.149	12.3785	0
TCGA-AR-A2LE-01	2.9044	10.5656	2.6182	2.698	1.3202	5.337	7.785	7.1004	10.6718	9.6347	1.583	8.3032	0	14.3335	7.074	5.4729	6.7045	11.9074	2.9044	7.1418	0.9986	4.7521	10.002	1.8053	9.567	10.486	4.2452	6.1469	5.9629	3.6412	7.3236	8.8798	6.9687	4.9972	10.3409	2.8049	6.8045	NA	NA	NA	NA	3.5823	8.4688	NA	10.83	11.9212	8.3722	8.489	0
TCGA-AR-A2LH-01	3.2345	9.8223	2.4387	3.5255	1.8595	5.1365	9.6526	9.1438	9.9657	9.6498	3.7107	10.4583	1.3659	10.2849	9.0294	0	6.9422	11.6721	3.9746	8.3553	1.3659	6.3662	10.2696	2.3802	11.1486	10.4217	6.0021	7.5025	8.6722	5.2994	8.8635	8.1834	9.6545	4.6545	9.54	3.9256	8.2067	NA	NA	NA	NA	2.0547	7.9364	NA	10.3	9.9045	6.8984	7.741	0
TCGA-AR-A2LJ-01	3.1106	9.9055	1.892	5.9858	4.0246	3.309	8.6045	8.1083	9.8628	10.6116	5.2285	10.6256	2.5027	11.1037	8.9972	1.6423	7.1783	10.8084	7.041	7.5392	3.5888	4.0979	8.6555	2.3904	10.5073	10.9345	8.2193	6.9148	6.6901	4.4457	7.4439	7.4155	7.0867	6.5271	8.8968	4.0979	9.1101	NA	NA	NA	NA	2.5027	10.2156	NA	9.1473	7.7358	4.2664	10.186	0
TCGA-AR-A2LK-01	2.7589	10.0067	2.7202	6.2763	2.4736	3.6827	7.6797	5.7174	11.1389	8.6448	3.8741	8.9504	2.3925	14.9839	6.8551	3.2013	5.7665	11.6749	5.2495	7.9211	1.644	5.4432	11.3853	2.6927	11.1223	11.3251	3.2935	5.2723	7.0561	6.2876	7.451	8.6643	7.3364	7.3818	10.6874	1.3323	7.1014	NA	NA	NA	NA	1.4966	7.6208	NA	8.589	9.358	7.8162	10.7921	0
TCGA-AR-A2LL-01	2.2048	9.6999	3.6357	2.7605	1.4881	4.8113	6.5118	7.1982	11.2166	9.5029	3.4736	8.8048	0.4447	15.2682	7.3967	3.1606	4.5249	11.9479	3.5644	7.6063	1.0587	2.4147	10.8455	2.3136	11.2766	11.5219	4.8113	6.6164	7.5491	4.5912	6.891	8.7849	5.7373	8.2232	11.1478	1.2892	7.7584	NA	NA	NA	NA	0.7841	8.7849	NA	8.0823	8.7801	7.4151	9.2873	0
TCGA-AR-A2LM-01	2.4764	10.2902	3.9057	2.3093	1.6463	5.1941	8.0884	8.2384	10.5544	9.4676	4.9882	9.4273	1.4988	12.7177	7.7252	4.2902	7.7981	12.3423	4.0985	8.0508	1.9027	6.1497	10.3139	2.3093	11.7588	10.7699	5.9582	6.3133	7.0396	6.9852	10.573	8.5579	7.8293	9.2534	9.2497	4.7479	8.7281	NA	NA	NA	NA	3.5425	8.5764	NA	9.2294	9.1145	8.3394	11.5515	0
TCGA-AR-A2LN-01	3.4611	10.5535	3.6274	4.5392	4.0986	5.6584	10.1871	7.6726	10.6476	9.8909	5.906	9.7339	0.6381	12.1023	7.7715	2.1169	7.2613	12.0864	6.5784	8.2301	1.4162	5.4355	10.1892	4.2747	10.7462	12.7778	6.2706	6.644	7.6206	6.9599	9.2764	8.2954	7.6568	6.7068	9.7781	4.8762	8.0898	NA	NA	NA	NA	3.7859	8.0266	NA	8.8882	10.176	7.6165	11.4866	1.4162
TCGA-AR-A2LO-01	2.8406	10.5909	2.0773	5.5297	2.0292	5.0376	7.9693	8.9753	10.4159	9.5415	5.2472	9.7734	0.598	12.0801	7.147	3.3568	8.4544	11.8931	6.0154	7.8034	2.353	3.9905	10.1891	3.034	10.6713	11.2143	5.2665	7.2234	7.469	6.9868	9.033	8.3807	7.9273	7.4092	9.9885	5.082	7.5223	NA	NA	NA	NA	2.2002	8.3851	NA	8.4919	8.8826	7.3285	10.1149	0
TCGA-AR-A2LQ-01	2.726	10.545	2.5342	5.1168	3.4368	6.2005	9.9749	6.4371	10.5767	9.5287	5.4459	9.4076	1.2655	10.8041	8.7951	1.5221	7.0652	11.9053	7.6499	10.0983	2.3819	5.4459	10.39	2.6202	10.9201	12.0264	7.8909	5.3663	9.5657	7.7189	9.5921	7.9163	7.5088	6.3487	9.344	4.6632	9.148	NA	NA	NA	NA	4.8386	8.1741	NA	8.3186	9.2907	7.0652	12.6944	0
TCGA-AR-A2LR-01	1.5568	11.3521	4.6757	5.3849	0.5709	6.2801	9.3723	7.2932	10.6598	9.7529	10.0543	10.3633	6.8035	5.8772	8.3543	1.7772	6.1381	11.0837	6.9295	9.9842	0.9789	6.4499	10.0311	1.7772	13.1851	11.0589	5.5732	3.6049	6.1381	8.2751	9.1829	8.1937	6.6995	4.8897	5.9695	5.8287	7.5239	NA	NA	NA	NA	6.1181	7.969	NA	10.4694	6.9913	7.5124	10.5468	0
TCGA-AR-A5QM-01	4.4544	9.5817	3.0471	4.6716	2.7629	4.4544	9.4783	7.755	10.0378	9.4962	6.4416	10.0396	2.3238	13.6813	8.008	2.3238	7.3173	10.5941	6.2857	7.6502	3.022	4.1987	9.3034	4.2999	11.0012	12.1159	6.7939	7.1555	7.1282	5.1407	8.0738	8.0762	7.0136	7.6342	9.2347	3.4905	7.728	NA	NA	NA	NA	3.8435	8.7885	NA	7.9206	9.3825	6.3735	10.0169	0
TCGA-AR-A5QN-01	5.1876	10.6449	3.1171	6.5685	3.1984	6.4733	8.7562	7.8168	10.3736	9.7166	9.3045	10.1987	2.6899	14.2963	6.4585	4.2383	8.5099	12.2514	7.8532	7.7144	2.6206	7.9798	11.022	3.6098	9.7964	11.6721	6.5639	6.2618	9.0019	5.4992	7.9676	8.851	7.6571	5.9516	9.5305	2.0106	7.2524	NA	NA	NA	NA	3.7464	8.9691	NA	8.349	11.124	6.2155	10.2992	0
TCGA-AR-A5QP-01	3.8711	10.1796	2.4612	3.9481	1.768	4.2512	8.0877	7.5839	10.2151	9.9064	4.1243	9.3597	2.2044	13.465	7.8198	0.8495	7.4414	11.6451	4.6701	7.0674	2.4358	6.0258	10.1701	2.2044	10.915	10.277	7.2187	5.9151	7.3127	5.1971	8.814	8.0813	6.9365	4.1571	8.7483	4.6239	9.3258	NA	NA	NA	NA	2.9665	8.4719	NA	10.6792	8.661	5.7422	10.3462	0
TCGA-AR-A5QQ-01	2.9918	9.4725	1.6189	2.9918	2.6925	1.5787	8.8251	9.3937	11.0658	10.0985	6.002	10.5775	6.2002	7.4043	8.911	0.5819	6.3483	9.6343	1.3163	8.7802	3.8493	3.3839	8.8283	4.6634	10.3662	11.5361	5.2197	6.5376	3.4509	3.0792	8.0621	7.3216	8.2551	4.5456	6.442	4.2006	8.7802	NA	NA	NA	NA	2.7994	7.1354	NA	8.9258	6.5065	7.0131	9.9963	0
TCGA-B6-A0I1-01	3.8335	9.0558	4.3681	2.7697	3.2824	3.8975	8.5903	5.6847	10.2243	10.6091	12.0492	10.0553	2.5484	4.074	9.8936	2.2868	9.2491	9.5151	7.8967	4.8803	0.4041	2.3793	9.8549	4.4174	10.9449	10.9203	3.3295	3.8975	7.2199	5.4594	9.1134	9.2024	7.9505	4.9871	3.9587	1.5558	10.392	NA	NA	NA	NA	0.7195	6.3602	NA	9.8951	8.2307	5.0588	8.6862	0
TCGA-B6-A0I2-01	3.7198	9.5664	2.9916	2.6807	1.2344	2.9569	5.6089	10.3198	9.5792	9.7014	3.3247	11.6649	0.537	10.5693	7.0321	1.8897	5.5124	10.7633	0.9274	9.6778	0	2.7787	8.9612	2.0554	12.7192	8.137	3.6175	6.525	0.9274	7.1919	8.5674	8.3573	12.0828	4.3814	8.3533	0	9.3117	NA	NA	NA	NA	3.1154	8.7417	NA	11.7199	6.4073	5.4836	11.1982	0
TCGA-B6-A0I5-01	3.3949	9.8911	2.3533	4.2417	1.4221	4.1076	7.9538	6.8966	9.7444	10.0527	8.2529	9.7998	0.6415	12.3016	6.7163	2.2985	7.255	11.2734	9.2571	6.9168	6.2485	4.2838	8.7233	2.9485	11.1323	9.5544	6.2696	5.9679	8.0905	3.316	7.4524	8.9095	9.6328	5.552	9.9289	3.0495	8.1934	NA	NA	NA	NA	3.316	9.5587	NA	9.5683	7.7094	3.7948	9.0148	0
TCGA-B6-A0I6-01	3.8876	11.8214	4.3801	2.3619	1.251	6.892	10.6297	6.365	9.9561	10.0524	8.645	10.4161	3.7464	4.1716	6.5321	3.3506	8.5437	12.5962	2.5994	8.7658	1.5059	3.1409	10.688	3.0636	10.6048	11.4115	5.1499	3.2142	7.6877	7.9301	8.5149	8.1162	6.1943	4.971	7.2025	2.8954	8.3334	NA	NA	NA	NA	2.5994	7.8633	NA	10.3197	7.7962	8.0552	10.8816	1.251
TCGA-B6-A0I8-01	3.0886	9.9966	2.2696	3.0345	1.8083	4.2348	6.6369	3.756	10.7842	9.6288	3.0886	9.2956	1.5244	12.0187	7.1084	1.3583	5.8325	11.8374	4.7527	6.7834	0.3926	4.7016	10.8038	2.9199	10.3037	12.0183	5.6648	6.2958	3.5403	4.4358	7.4191	8.6632	10.8675	7.2307	10.2012	1.6733	7.9638	NA	NA	NA	NA	3.419	8.1516	NA	9.7295	11.2372	7.0552	9.7745	0
TCGA-B6-A0I9-01	3.7472	10.3946	3.3698	2.3626	2.5311	3.4006	7.1088	6.4955	10.2676	10.0248	5.6823	9.7843	4.2842	13.549	7.1929	2.9434	5.5413	11.2887	6.3843	5.6643	1.1857	3.2637	9.6327	3.7126	11.1896	11.3623	5.6823	6.2579	7.5551	4.4616	6.8142	7.783	6.4955	4.6195	8.6403	2.7519	8.8451	NA	NA	NA	NA	1.8276	7.7872	NA	6.8782	10.1328	6.7039	7.8363	0
TCGA-B6-A0IA-01	3.1773	9.2275	0.4759	4.3332	1.5438	3.2371	5.1334	4.2773	10.4227	9.761	5.6451	9.335	1.722	13.141	5.0853	1.722	3.5983	10.4412	2.9095	4.5134	2.6699	2.6699	10.2259	2.0233	10.1965	10.2515	7.5217	5.1175	5.506	1.5438	4.0625	9.147	7.7874	3.4544	10.6312	1.8805	5.21	NA	NA	NA	NA	0.4679	9.2595	NA	7.8981	5.2686	5.907	7.0779	0
TCGA-B6-A0IB-01	4.1543	10.5326	2.5795	4.5423	1.9668	4.0171	7.175	5.1791	9.97	9.2425	3.833	10.0597	3.419	14.1954	5.1267	1.9668	9.107	11.0608	7.5704	4.7815	2.0814	2.2864	9.254	1.7059	11.7109	12.4416	3.928	5.9258	5.9562	3.1304	5.5711	8.238	7.4369	6.2959	10.5548	1.5554	6.0078	NA	NA	NA	NA	0.404	8.2099	NA	7.7017	9.1536	5.8143	7.6328	0
TCGA-B6-A0IC-01	3.6747	10.1631	2.1442	3.3741	1.7664	7.1277	5.2837	1.957	10.7875	9.7522	2.7581	9.3235	2.8571	15.0496	3.1965	3.1965	4.3714	12.0706	6.9624	2.8571	0.3106	8.6007	10.3334	2.4761	11.4134	12.6951	4.875	7.1351	8.2588	2.1253	9.3703	7.86	7.987	6.2785	10.6496	0	5.6782	NA	NA	NA	NA	0	9.1803	NA	4.2308	10.073	7.9829	5.4435	0
TCGA-B6-A0IE-01	4.7318	9.3835	2.7693	4.5365	4.7856	4.2352	7.8879	6.8961	10.5887	9.5572	6.0937	8.3066	1.4235	11.7867	7.7368	2.0102	9.3279	12.1395	3.4273	6.6083	1.594	3.9195	9.6447	2.7485	10.9428	10.716	6.4891	7.0247	9.2383	3.8199	6.7322	8.8787	7.3563	8.5821	9.8747	3.7129	8.4537	NA	NA	NA	NA	0.7424	8.8079	NA	7.775	8.263	4.2352	7.7572	0
[truncated: 3,225 more rows]
[truncated: 25 more columns]

## Sheet: base_on_expr
The expression of control genes selected according to their expression
[truncated: 4,418 more rows]
[truncated: 25 more columns]

## Sheet: gene_rank
The expression of all genes in 10 types of cancers
[truncated: 28,006 more rows]
