# Supplementary material for: A Class of Protein-Coding RNAs Binds to Polycomb Repressive Complex 2 and Alters Histone Methylation
Source: Front Oncol. 2021 Nov 5;11:739830. doi: 10.3389/fonc.2021.739830 (PMC8602814; doi:10.3389/fonc.2021.739830)
Supplement: Supplementary file 8 [file Table_7.xlsx]

## Sheet: ATP6V1F
Pathways enrichment of ATP6V1F
NAME	ES	NES	NOM p-val	FDR q-val
GO_U12_TYPE_SPLICEOSOMAL_COMPLEX	-0.46946	-1.63448	0.0488281	0.236045
HP_3_METHYLGLUTACONIC_ACIDURIA	-0.526409	-1.66028	0.0484496	0.212512
GO_SCF_DEPENDENT_PROTEASOMAL_UBIQUITIN_DEPENDENT_PROTEIN_CATABOLIC_PROCESS	-0.327865	-1.63741	0.0466531	0.233996
GO_IRON_SULFUR_CLUSTER_ASSEMBLY	-0.532589	-1.66477	0.0450098	0.20782
GO_OUTER_MITOCHONDRIAL_MEMBRANE_PROTEIN_COMPLEX	-0.493055	-1.64809	0.0448343	0.22561
GO_ATPASE_ACTIVITY_COUPLED_TO_TRANSMEMBRANE_MOVEMENT_OF_IONS_ROTATIONAL_MECHANISM	-0.548801	-1.64115	0.0426829	0.231775
GO_CYTOPLASMIC_TRANSLATION	-0.419363	-1.75737	0.0423892	0.119231
HP_DECREASED_ACTIVITY_OF_THE_PYRUVATE_DEHYDROGENASE_COMPLEX	-0.525575	-1.67994	0.0421687	0.195721
GO_PROTEIN_TRANSMEMBRANE_IMPORT_INTO_INTRACELLULAR_ORGANELLE	-0.459282	-1.66499	0.040856	0.20894
GO_PRECATALYTIC_SPLICEOSOME	-0.499389	-1.63972	0.0401606	0.232767
GO_POLYSOMAL_RIBOSOME	-0.615466	-1.64463	0.0397614	0.227116
GO_CELLULAR_RESPONSE_TO_ARSENIC_CONTAINING_SUBSTANCE	-0.528149	-1.68156	0.0389864	0.197694
GO_PROTEASOMAL_UBIQUITIN_INDEPENDENT_PROTEIN_CATABOLIC_PROCESS	-0.558889	-1.63163	0.0363636	0.238297
GO_U5_SNRNP	-0.590225	-1.65246	0.0362595	0.220029
HP_INCREASED_SERUM_PYRUVATE	-0.529764	-1.72917	0.0361446	0.14534
GO_ANAPHASE_PROMOTING_COMPLEX_DEPENDENT_CATABOLIC_PROCESS	-0.431328	-1.85072	0.0358566	0.0742552
GO_RRNA_MODIFICATION	-0.483039	-1.78644	0.0356436	0.103041
HP_LEUKOENCEPHALOPATHY	-0.281196	-1.63532	0.0352941	0.236067
GO_MITOCHONDRIAL_MATRIX	-0.335252	-1.70631	0.0345528	0.168858
GO_RRNA_METHYLATION	-0.48754	-1.70968	0.0331384	0.166994
GO_SNORNA_METABOLIC_PROCESS	-0.558161	-1.6659	0.0330097	0.208907
GO_DISULFIDE_OXIDOREDUCTASE_ACTIVITY	-0.413871	-1.6578	0.0321932	0.215128
GO_NUCLEOSIDE_TRIPHOSPHATE_BIOSYNTHETIC_PROCESS	-0.445539	-1.70723	0.028	0.168926
GO_MACROMOLECULE_TRANSMEMBRANE_TRANSPORTER_ACTIVITY	-0.496021	-1.66229	0.028	0.210517
GO_MITOCHONDRIAL_TRANSMEMBRANE_TRANSPORT	-0.427824	-1.79271	0.0257426	0.101575
GO_AEROBIC_RESPIRATION	-0.412979	-1.80873	0.0251938	0.0961641
GO_RNA_SURVEILLANCE	-0.572605	-1.68041	0.0251451	0.197949
GO_PEPTIDASE_COMPLEX	-0.369898	-1.85027	0.0241449	0.0736836
GO_VIRAL_GENE_EXPRESSION	-0.460616	-1.95274	0.024	0.0565099
HP_DECREASED_ACTIVITY_OF_MITOCHONDRIAL_COMPLEX_I	-0.605262	-1.74846	0.0237154	0.125316
GO_TRANSLATIONAL_INITIATION	-0.467506	-1.94221	0.023622	0.0603328
HP_LACTIC_ACIDOSIS	-0.438251	-1.85916	0.0235294	0.0706659
GO_NUCLEOSIDE_TRIPHOSPHATE_METABOLIC_PROCESS	-0.374605	-1.62314	0.0219124	0.249071
HP_ABNORMAL_ACTIVITY_OF_MITOCHONDRIAL_RESPIRATORY_CHAIN	-0.561557	-1.83495	0.0217822	0.0814856
GO_MITOCHONDRIAL_MEMBRANE_ORGANIZATION	-0.37018	-1.86124	0.0217391	0.0720659
GO_SM_LIKE_PROTEIN_FAMILY_COMPLEX	-0.466203	-1.87256	0.0214425	0.0724386
GO_REGULATION_OF_CELLULAR_AMINE_METABOLIC_PROCESS	-0.440576	-1.64494	0.0208333	0.228064
GO_ENDOPEPTIDASE_COMPLEX	-0.487683	-1.9412	0.0204082	0.0583563
GO_RNA_CATABOLIC_PROCESS	-0.2964	-1.90486	0.019802	0.0628825
GO_DNA_CATABOLIC_PROCESS_ENDONUCLEOLYTIC	-0.470242	-1.66696	0.0180361	0.208762
GO_NUCLEAR_TRANSCRIBED_MRNA_CATABOLIC_PROCESS	-0.440956	-2.02638	0.0179641	0.0592636
GO_REGULATION_OF_PROTON_TRANSPORT	-0.539594	-1.64519	0.0179283	0.229178
GO_ENDONUCLEASE_ACTIVITY_ACTIVE_WITH_EITHER_RIBO_OR_DEOXYRIBONUCLEIC_ACIDS_AND_PRODUCING_3_PHOSPHOMONOESTERS	-0.58366	-1.63083	0.0178926	0.238144
HP_ABNORMAL_MITOCHONDRIA_IN_MUSCLE_TISSUE	-0.634869	-1.83888	0.0176125	0.0806698
GO_CYCLOSPORIN_A_BINDING	-0.598435	-1.75915	0.0173745	0.119623
GO_U2_SNRNP	-0.599611	-1.69636	0.0171103	0.179755
GO_PROTON_TRANSPORTING_TWO_SECTOR_ATPASE_COMPLEX_CATALYTIC_DOMAIN	-0.619489	-1.68034	0.0164271	0.196572
GO_THREONINE_TYPE_ENDOPEPTIDASE_ACTIVITY	-0.628215	-1.7146	0.016	0.161665
GO_NUCLEAR_TRANSCRIBED_MRNA_CATABOLIC_PROCESS_NONSENSE_MEDIATED_DECAY	-0.618303	-1.95993	0.0157791	0.0595115
HP_PROXIMAL_TUBULOPATHY	-0.522486	-1.78802	0.0157791	0.103516
GO_SMALL_NUCLEAR_RIBONUCLEOPROTEIN_COMPLEX	-0.495352	-1.87178	0.0156556	0.0719865
GO_ESTABLISHMENT_OF_PROTEIN_LOCALIZATION_TO_MEMBRANE	-0.320752	-1.76036	0.015534	0.119562
GO_MITOCHONDRIAL_GENE_EXPRESSION	-0.520989	-1.98706	0.0154739	0.0571075
GO_INTRINSIC_COMPONENT_OF_MITOCHONDRIAL_MEMBRANE	-0.397891	-1.81528	0.0143443	0.0919861
HP_ABNORMAL_BASAL_GANGLIA_MRI_SIGNAL_INTENSITY	-0.531826	-1.89642	0.0143149	0.0622763
GO_ESTABLISHMENT_OF_PROTEIN_LOCALIZATION_TO_ENDOPLASMIC_RETICULUM	-0.620741	-1.86942	0.0140562	0.0715737
GO_RIBOSOME_ASSEMBLY	-0.553789	-1.86141	0.0136986	0.0728984
GO_GLUTATHIONE_PEROXIDASE_ACTIVITY	-0.648673	-1.62134	0.0133333	0.249368
GO_REGULATION_OF_CELLULAR_AMINO_ACID_METABOLIC_PROCESS	-0.528733	-1.93529	0.0121212	0.0577907
GO_RIBONUCLEOSIDE_TRIPHOSPHATE_BIOSYNTHETIC_PROCESS	-0.496924	-1.81644	0.012	0.0929307
HP_MITOCHONDRIAL_MYOPATHY	-0.539027	-1.88973	0.0119048	0.0642914
GO_NEGATIVE_REGULATION_OF_RELEASE_OF_CYTOCHROME_C_FROM_MITOCHONDRIA	-0.568145	-1.75832	0.0114286	0.119301
GO_RHODOPSIN_MEDIATED_SIGNALING_PATHWAY	-0.615097	-1.65404	0.010661	0.218545
HP_ABNORMAL_BRAINSTEM_MRI_SIGNAL_INTENSITY	-0.54369	-1.81616	0.01	0.0922686
GO_COTRANSLATIONAL_PROTEIN_TARGETING_TO_MEMBRANE	-0.659803	-1.8559	0.00984252	0.0717246
GO_POSITIVE_REGULATION_OF_MITOCHONDRIAL_TRANSLATION	-0.580072	-1.77973	0.00984252	0.107146
GO_MITOCHONDRIAL_TRANSPORT	-0.296188	-1.80411	0.00982318	0.0959437
HP_INCREASED_SERUM_LACTATE	-0.457173	-1.97036	0.00980392	0.0559771
GO_MITOCHONDRIAL_ELECTRON_TRANSPORT_NADH_TO_UBIQUINONE	-0.665485	-1.89616	0.00980392	0.0615837
GO_PROTEIN_LOCALIZATION_TO_ENDOPLASMIC_RETICULUM	-0.54828	-1.99972	0.00980392	0.063905
GO_NADH_DEHYDROGENASE_COMPLEX_ASSEMBLY	-0.66683	-1.86815	0.00978474	0.0704633
GO_SPLICEOSOMAL_TRI_SNRNP_COMPLEX	-0.621818	-1.83202	0.00978474	0.0825211
GO_NADH_DEHYDROGENASE_COMPLEX	-0.68067	-1.80597	0.00976562	0.0964347
GO_OXIDOREDUCTASE_ACTIVITY_ACTING_ON_NAD_P_H	-0.454719	-1.76479	0.00970874	0.116561
GO_STRUCTURAL_CONSTITUENT_OF_EYE_LENS	-0.718978	-1.66706	0.00968992	0.210151
GO_MITOCHONDRIAL_TRANSLATION	-0.567732	-1.95324	0.00967118	0.057414
HP_LEUKODYSTROPHY	-0.416793	-1.90783	0.00840336	0.0622464
GO_MITOCHONDRIAL_TRANSLATIONAL_TERMINATION	-0.651105	-1.8689	0.00819672	0.0709541
HP_MACROCYTIC_ANEMIA	-0.499611	-1.79348	0.00816326	0.102024
GO_INTRINSIC_COMPONENT_OF_MITOCHONDRIAL_INNER_MEMBRANE	-0.500298	-1.90096	0.00806452	0.061838
GO_PROTEIN_TARGETING	-0.310819	-1.79702	0.00798403	0.0997885
GO_REGULATION_OF_MITOCHONDRIAL_GENE_EXPRESSION	-0.543603	-1.91263	0.00793651	0.0635184
GO_RNA_POLYMERASE_II_CORE_COMPLEX	-0.628495	-1.75506	0.00785855	0.120462
HP_ABNORMAL_CSF_METABOLITE_LEVEL	-0.508006	-2.0663	0.00779727	0.0608456
GO_OXIDOREDUCTASE_ACTIVITY_ACTING_ON_NAD_P_H_QUINONE_OR_SIMILAR_COMPOUND_AS_ACCEPTOR	-0.651207	-1.92006	0.00775194	0.0608053
GO_MITOCHONDRIAL_SMALL_RIBOSOMAL_SUBUNIT	-0.690636	-1.87059	0.00767754	0.0718519
GO_NADH_DEHYDROGENASE_ACTIVITY	-0.699621	-1.80727	0.00767754	0.0963288
GO_CYTOSOLIC_SMALL_RIBOSOMAL_SUBUNIT	-0.681208	-1.90418	0.00764818	0.0614398
GO_TRAPP_COMPLEX	-0.573542	-1.73209	0.00616016	0.142893
GO_MITOCHONDRIAL_PROTEIN_COMPLEX	-0.605018	-2.11704	0.00609756	0.102081
GO_PROTEASOME_CORE_COMPLEX	-0.684006	-1.7724	0.00608519	0.11045
HP_INCREASED_CSF_LACTATE	-0.577074	-1.97999	0.006	0.0567335
GO_RIBOSOMAL_SUBUNIT	-0.684638	-2.07308	0.006	0.0768437
GO_TRANSLATIONAL_ELONGATION	-0.495943	-1.99751	0.0059761	0.061087
GO_APOPTOTIC_DNA_FRAGMENTATION	-0.505065	-1.67353	0.0059761	0.20264
GO_ORGANELLAR_RIBOSOME	-0.675767	-1.97599	0.00596422	0.0544769
GO_STRUCTURAL_CONSTITUENT_OF_RIBOSOME	-0.705163	-1.99054	0.00596422	0.0570266
GO_CELLULAR_RESPIRATION	-0.484022	-2.09025	0.00596422	0.0716734
GO_U1_SNRNP	-0.630449	-1.80011	0.00592885	0.0982618
GO_CYTOSOLIC_LARGE_RIBOSOMAL_SUBUNIT	-0.714519	-1.83775	0.00587084	0.0805023
GO_PROTON_CHANNEL_ACTIVITY	-0.657843	-1.78314	0.00582524	0.105029
GO_SMALL_RIBOSOMAL_SUBUNIT	-0.683534	-2.06953	0.00572519	0.0678873
GO_CYTOSOLIC_RIBOSOME	-0.664919	-2.05824	0.00564972	0.0578912
GO_LARGE_RIBOSOMAL_SUBUNIT	-0.690689	-1.99312	0.00408163	0.0575188
GO_TRANSLATIONAL_TERMINATION	-0.630731	-2.05089	0.00404858	0.0508227
GO_RIBOSOME	-0.633094	-2.14786	0.00400802	0.115285
GO_MITOCHONDRIAL_LARGE_RIBOSOMAL_SUBUNIT	-0.673256	-1.93586	0.00399202	0.0586524
HP_MUSCLE_ABNORMALITY_RELATED_TO_MITOCHONDRIAL_DYSFUNCTION	-0.584797	-2.06277	0.00397614	0.0592144
GO_MITOCHONDRIAL_CYTOCHROME_C_OXIDASE_ASSEMBLY	-0.648236	-1.92199	0.00397614	0.0608085
GO_PROTEIN_TARGETING_TO_MEMBRANE	-0.433247	-1.95932	0.00396825	0.0584285
GO_RIBONUCLEOSIDE_TRIPHOSPHATE_METABOLIC_PROCESS	-0.458296	-1.92368	0.0039604	0.0619847
HP_FOCAL_T2_HYPERINTENSE_BRAINSTEM_LESION	-0.658784	-1.87516	0.00393701	0.0718091
GO_RRNA_BINDING	-0.565897	-2.07009	0.00392157	0.0727389
GO_INNER_MITOCHONDRIAL_MEMBRANE_PROTEIN_COMPLEX	-0.629431	-2.09247	0.00392157	0.0774961
GO_RESPIRASOME	-0.661963	-2.11363	0.00391389	0.0904172
GO_ATP_SYNTHESIS_COUPLED_ELECTRON_TRANSPORT	-0.665904	-2.05513	0.00390625	0.0533741
GO_TRNA_SPECIFIC_RIBONUCLEASE_ACTIVITY	-0.711037	-1.85938	0.00390625	0.0713991
GO_OXIDOREDUCTASE_COMPLEX	-0.534863	-2.11187	0.00389105	0.0804468
GO_SMN_SM_PROTEIN_COMPLEX	-0.639605	-1.8601	0.00386847	0.0718526
GO_RESPIRATORY_CHAIN_COMPLEX	-0.664998	-2.05253	0.00385356	0.0522419
GO_TRNA_5_END_PROCESSING	-0.697368	-1.91213	0.00384615	0.0628431
GO_SMALL_NUCLEOLAR_RIBONUCLEOPROTEIN_COMPLEX	-0.695739	-1.90885	0.00378788	0.062757
GO_MITOCHONDRIAL_RESPIRATORY_CHAIN_COMPLEX_ASSEMBLY	-0.658212	-1.9974	0.00204499	0.0591416
GO_ATP_METABOLIC_PROCESS	-0.368703	-1.89987	0.00203666	0.061572
GO_LONG_CHAIN_FATTY_ACID_BINDING	-0.735395	-1.77689	0.0020284	0.108618
HP_FETAL_DISTRESS	-0.585867	-2.01889	0.00201207	0.0613648
GO_PROTEIN_IMPORT_INTO_MITOCHONDRIAL_MATRIX	-0.72387	-1.86535	0.00201207	0.071253
GO_PROTEIN_LOCALIZATION_TO_MITOCHONDRION	-0.332721	-1.90441	0.00200401	0.0621736
GO_RESPIRATORY_CHAIN_COMPLEX_IV_ASSEMBLY	-0.658632	-1.99966	0.002	0.0617611
GO_ATP_SYNTHESIS_COUPLED_PROTON_TRANSPORT	-0.742093	-1.94206	0.00198413	0.0591969
GO_INNER_MITOCHONDRIAL_MEMBRANE_ORGANIZATION	-0.614352	-2.06772	0.00197628	0.0639559
GO_ORGANELLE_ENVELOPE_LUMEN	-0.447278	-2.00997	0.00197239	0.0596129
GO_PROTON_TRANSPORTING_ATP_SYNTHASE_ACTIVITY_ROTATIONAL_MECHANISM	-0.750339	-1.6974	0.00197239	0.179669
GO_PROTEIN_TARGETING_TO_MITOCHONDRION	-0.423237	-2.13216	0.00195695	0.106809
HP_MITOCHONDRIAL_INHERITANCE	-0.719935	-1.93094	0.00195312	0.0592996
GO_RESPIRATORY_ELECTRON_TRANSPORT_CHAIN	-0.636685	-2.18743	0.00194932	0.104177
HP_INCREASED_INTRAMYOCELLULAR_LIPID_DROPLETS	-0.632644	-1.92275	0.00194175	0.061396
GO_ATP_BIOSYNTHETIC_PROCESS	-0.581858	-2.01784	0.00193798	0.0595708
GO_CRISTAE_FORMATION	-0.620707	-1.95363	0.0019305	0.0583735
GO_RESPIRATORY_CHAIN_COMPLEX_IV	-0.715906	-1.78784	0.0019305	0.102717
GO_RELEASE_OF_CYTOCHROME_C_FROM_MITOCHONDRIA	-0.466285	-1.77299	0.00192308	0.110921
GO_VIRION_ASSEMBLY	-0.389105	-1.93736	0.00188324	0.0590478
GO_CYTOCHROME_COMPLEX_ASSEMBLY	-0.654626	-2.05821	0	0.0548443
GO_PURINE_NUCLEOSIDE_TRIPHOSPHATE_METABOLIC_PROCESS	-0.473837	-1.97762	0	0.0548831
GO_ELECTRON_TRANSFER_ACTIVITY	-0.516414	-1.97868	0	0.0558172
HP_CYTOCHROME_C_OXIDASE_NEGATIVE_MUSCLE_FIBERS	-0.622055	-1.98591	0	0.0559392
GO_PROTON_TRANSPORTING_TWO_SECTOR_ATPASE_COMPLEX	-0.597524	-2.01775	0	0.0573321
GO_PROTON_TRANSPORTING_TWO_SECTOR_ATPASE_COMPLEX_PROTON_TRANSPORTING_DOMAIN	-0.673367	-1.95733	0	0.0578846
GO_OXIDOREDUCTASE_ACTIVITY_ACTING_ON_A_HEME_GROUP_OF_DONORS	-0.730479	-1.99568	0	0.0580472
GO_AEROBIC_ELECTRON_TRANSPORT_CHAIN	-0.745343	-1.91171	0	0.0619998
GO_CYTOCHROME_COMPLEX	-0.726832	-2.09272	0	0.0858778
GO_PROTON_TRANSPORTING_ATP_SYNTHASE_COMPLEX	-0.76132	-1.80528	0	0.0960069
GO_OXIDATIVE_PHOSPHORYLATION	-0.635259	-2.30009	0	0.100836
GO_ELECTRON_TRANSPORT_CHAIN	-0.544039	-2.21169	0	0.1226

## Sheet: EVA1C
Pathways enrichment of EVA1C
NAME	ES	NES	NOM p-val	FDR q-val
GO_CELL_CELL_ADHESION_MEDIATED_BY_INTEGRIN	-0.663349	-1.54104	0.0496032	0.150526
GO_EXTRINSIC_COMPONENT_OF_CYTOPLASMIC_SIDE_OF_PLASMA_MEMBRANE	-0.430132	-1.475	0.0493827	0.199404
GO_G_PROTEIN_COUPLED_CHEMOATTRACTANT_RECEPTOR_ACTIVITY	-0.717173	-1.46679	0.0489796	0.204974
GO_POSITIVE_REGULATION_OF_MITOCHONDRIAL_OUTER_MEMBRANE_PERMEABILIZATION_INVOLVED_IN_APOPTOTIC_SIGNALING_PATHWAY	-0.423881	-1.59211	0.0487805	0.121252
GO_MONONUCLEAR_CELL_MIGRATION	-0.565228	-1.50104	0.0486381	0.179838
GO_POSITIVE_REGULATION_OF_NITRIC_OXIDE_METABOLIC_PROCESS	-0.532305	-1.50028	0.0484496	0.180064
GO_RIBONUCLEOSIDE_METABOLIC_PROCESS	-0.413113	-1.49245	0.0480962	0.185664
GO_REGULATION_OF_ISOTYPE_SWITCHING	-0.539125	-1.65266	0.0479042	0.0927748
GO_POSITIVE_REGULATION_OF_INTERFERON_ALPHA_PRODUCTION	-0.64253	-1.58705	0.0477137	0.123913
GO_TRANS_GOLGI_NETWORK_MEMBRANE	-0.379832	-1.56313	0.0475207	0.136715
GO_MEMBRANE_INVAGINATION	-0.529921	-1.5693	0.0473251	0.133208
GO_KILLING_OF_CELLS_OF_OTHER_ORGANISM	-0.529602	-1.42521	0.0472441	0.241488
GO_PHOSPHATIDYLINOSITOL_3_4_BISPHOSPHATE_BINDING	-0.530451	-1.51735	0.0471311	0.168192
GO_REGULATION_OF_HEMATOPOIETIC_STEM_CELL_DIFFERENTIATION	-0.352518	-1.60234	0.046875	0.115794
GO_TUMOR_NECROSIS_FACTOR_RECEPTOR_BINDING	-0.628598	-1.5862	0.0466531	0.124307
GO_CLATHRIN_COATED_VESICLE	-0.36035	-1.41773	0.0465587	0.248367
GO_INTRINSIC_COMPONENT_OF_ENDOPLASMIC_RETICULUM_MEMBRANE	-0.337874	-1.54522	0.0465116	0.147272
HP_HYPOCHROMIC_ANEMIA	-0.524168	-1.51683	0.0460922	0.168349
GO_CELL_REDOX_HOMEOSTASIS	-0.422296	-1.56527	0.0460653	0.135257
HP_NEOPLASM_OF_THE_SKIN	-0.374683	-1.45433	0.0460251	0.215506
GO_ELECTRON_TRANSFER_ACTIVITY	-0.39373	-1.50333	0.0459082	0.178455
GO_MHC_CLASS_II_BIOSYNTHETIC_PROCESS	-0.676155	-1.51241	0.0457256	0.171108
GO_SOMATIC_RECOMBINATION_OF_IMMUNOGLOBULIN_GENE_SEGMENTS	-0.510131	-1.69123	0.0456349	0.0799993
GO_ENDOCYTIC_VESICLE	-0.387211	-1.46877	0.0455487	0.203171
GO_VITAMIN_BIOSYNTHETIC_PROCESS	-0.574994	-1.50323	0.0454545	0.178335
GO_ENDONUCLEASE_ACTIVITY_ACTIVE_WITH_EITHER_RIBO_OR_DEOXYRIBONUCLEIC_ACIDS_AND_PRODUCING_3_PHOSPHOMONOESTERS	-0.540331	-1.53159	0.0451866	0.156744
GO_RESPONSE_TO_UV_B	-0.531465	-1.46882	0.0451866	0.203349
GO_NEUTROPHIL_HOMEOSTASIS	-0.62976	-1.50646	0.0446247	0.17619
HP_ABNORMAL_THROMBOCYTE_MORPHOLOGY	-0.387914	-1.58084	0.0443548	0.126806
GO_PROSTANOID_METABOLIC_PROCESS	-0.500811	-1.44681	0.044316	0.222316
GO_REGULATION_OF_VIRAL_ENTRY_INTO_HOST_CELL	-0.508629	-1.53551	0.0441767	0.154184
GO_INTRINSIC_APOPTOTIC_SIGNALING_PATHWAY_IN_RESPONSE_TO_DNA_DAMAGE	-0.349861	-1.54743	0.044	0.145694
GO_CLATHRIN_COATED_VESICLE_MEMBRANE	-0.418689	-1.46086	0.0436508	0.210121
GO_REGULATION_OF_SUPEROXIDE_ANION_GENERATION	-0.586442	-1.54953	0.0434783	0.144934
GO_REGULATION_OF_OSTEOCLAST_DIFFERENTIATION	-0.507643	-1.4704	0.0434783	0.202316
GO_ATP_SYNTHESIS_COUPLED_ELECTRON_TRANSPORT	-0.545548	-1.68653	0.0433925	0.081197
GO_COATED_VESICLE_MEMBRANE	-0.367779	-1.51642	0.0431373	0.16857
HP_ECZEMA	-0.472377	-1.56946	0.0430328	0.133251
GO_SOMATIC_DIVERSIFICATION_OF_IMMUNOGLOBULINS	-0.480466	-1.7194	0.0428016	0.0733474
GO_ENDOSOME_ORGANIZATION	-0.294751	-1.59687	0.0425101	0.119031
HP_CONFUSION	-0.475919	-1.5575	0.0422535	0.139626
HP_POIKILODERMA	-0.558643	-1.57024	0.0420168	0.132746
GO_POSITIVE_REGULATION_OF_CYTOKINE_SECRETION	-0.539226	-1.49708	0.042	0.182202
HP_ABNORMAL_CORNEAL_EPITHELIUM_MORPHOLOGY	-0.493905	-1.50231	0.0418327	0.179028
HP_SKIN_ULCER	-0.474756	-1.53789	0.0413386	0.152784
GO_B_CELL_HOMEOSTASIS	-0.594402	-1.61763	0.0411765	0.106652
GO_CD8_POSITIVE_ALPHA_BETA_T_CELL_ACTIVATION	-0.677456	-1.5465	0.0411523	0.146199
GO_MONOCYTE_CHEMOTAXIS	-0.613044	-1.51564	0.0410156	0.169248
GO_GRANULOCYTE_MACROPHAGE_COLONY_STIMULATING_FACTOR_PRODUCTION	-0.682481	-1.47974	0.0410156	0.195601
HP_ABNORMAL_URINE_CYTOLOGY	-0.38341	-1.47136	0.0410156	0.201653
GO_INTRINSIC_APOPTOTIC_SIGNALING_PATHWAY_IN_RESPONSE_TO_OXIDATIVE_STRESS	-0.374632	-1.57072	0.0408163	0.13287
HP_JOINT_SWELLING	-0.577949	-1.54409	0.0406504	0.148219
GO_POSITIVE_REGULATION_OF_MEMBRANE_PROTEIN_ECTODOMAIN_PROTEOLYSIS	-0.6441	-1.57102	0.0405405	0.132762
HP_VASCULAR_SKIN_ABNORMALITY	-0.367482	-1.47868	0.0404858	0.196112
HP_PAPILLOMA	-0.499021	-1.59474	0.0403226	0.120075
GO_POSITIVE_REGULATION_OF_CYTOKINE_PRODUCTION_INVOLVED_IN_IMMUNE_RESPONSE	-0.600206	-1.57617	0.0403226	0.130171
GO_T_HELPER_2_CELL_CYTOKINE_PRODUCTION	-0.670835	-1.51366	0.0403226	0.17022
GO_REGULATION_OF_PEPTIDYL_TYROSINE_PHOSPHORYLATION	-0.429937	-1.44646	0.0403226	0.222307
GO_NEGATIVE_REGULATION_OF_CYTOKINE_BIOSYNTHETIC_PROCESS	-0.598096	-1.43813	0.0403226	0.230848
GO_PURINE_NUCLEOSIDE_TRIPHOSPHATE_METABOLIC_PROCESS	-0.386228	-1.65164	0.04	0.0930431
GO_INTERLEUKIN_1_BETA_PRODUCTION	-0.596045	-1.5628	0.0399202	0.13684
GO_INTRINSIC_APOPTOTIC_SIGNALING_PATHWAY_IN_RESPONSE_TO_DNA_DAMAGE_BY_P53_CLASS_MEDIATOR	-0.434432	-1.64961	0.039916	0.0939442
GO_TERTIARY_GRANULE_LUMEN	-0.512232	-1.53868	0.0394477	0.152548
GO_PEPTIDASE_ACTIVATOR_ACTIVITY	-0.494378	-1.60276	0.0389344	0.115605
GO_T_CELL_DIFFERENTIATION_IN_THYMUS	-0.54041	-1.58381	0.0388548	0.125924
HP_GASTROINTESTINAL_OBSTRUCTION	-0.460739	-1.46976	0.0387597	0.202646
GO_POSITIVE_REGULATION_OF_TUMOR_NECROSIS_FACTOR_BIOSYNTHETIC_PROCESS	-0.683646	-1.58794	0.0386847	0.123349
GO_REGULATION_OF_MACROPHAGE_MIGRATION	-0.623686	-1.58117	0.0386179	0.127252
GO_NEGATIVE_REGULATION_OF_INTERLEUKIN_1_BETA_PRODUCTION	-0.63661	-1.54956	0.0386179	0.145087
GO_POSITIVE_REGULATION_OF_TOLL_LIKE_RECEPTOR_SIGNALING_PATHWAY	-0.57411	-1.51996	0.0385396	0.165762
GO_LYMPH_NODE_DEVELOPMENT	-0.680577	-1.54809	0.0384615	0.145218
GO_AROMATIC_AMINO_ACID_FAMILY_CATABOLIC_PROCESS	-0.567239	-1.46719	0.0382294	0.204709
GO_REGULATION_OF_CELL_ADHESION_MEDIATED_BY_INTEGRIN	-0.540936	-1.52579	0.0377734	0.161001
GO_ANTIMICROBIAL_HUMORAL_IMMUNE_RESPONSE_MEDIATED_BY_ANTIMICROBIAL_PEPTIDE	-0.564019	-1.49703	0.0377734	0.182046
GO_MITOGEN_ACTIVATED_PROTEIN_KINASE_BINDING	-0.481467	-1.63526	0.0376984	0.0995462
GO_POSITIVE_REGULATION_OF_I_KAPPAB_KINASE_NF_KAPPAB_SIGNALING	-0.411129	-1.58113	0.0371901	0.126919
GO_DETECTION_OF_OTHER_ORGANISM	-0.696897	-1.53135	0.0371094	0.156816
GO_RESPONSE_TO_ANTIBIOTIC	-0.403102	-1.49611	0.036965	0.182622
HP_GINGIVITIS	-0.625132	-1.5706	0.0365112	0.13259
HP_AGAMMAGLOBULINEMIA	-0.639553	-1.58207	0.0364372	0.126793
GO_REGULATION_OF_DEFENSE_RESPONSE_TO_VIRUS_BY_HOST	-0.581472	-1.5544	0.0364372	0.142081
GO_FC_RECEPTOR_MEDIATED_STIMULATORY_SIGNALING_PATHWAY	-0.539145	-1.76016	0.0363636	0.0660767
HP_COLITIS	-0.576488	-1.57335	0.0363636	0.131255
GO_REGULATION_OF_DNA_BINDING_TRANSCRIPTION_FACTOR_ACTIVITY	-0.351043	-1.46528	0.0362903	0.206154
GO_SUPEROXIDE_ANION_GENERATION	-0.536751	-1.48545	0.036	0.191852
GO_REGULATION_OF_CYSTEINE_TYPE_ENDOPEPTIDASE_ACTIVITY_INVOLVED_IN_APOPTOTIC_SIGNALING_PATHWAY	-0.539137	-1.62499	0.0357895	0.103119
HP_ERYTHRODERMA	-0.64627	-1.5642	0.0357853	0.135928
GO_REGULATION_OF_REACTIVE_OXYGEN_SPECIES_BIOSYNTHETIC_PROCESS	-0.445034	-1.48469	0.0354331	0.192591
GO_OXIDOREDUCTASE_ACTIVITY_ACTING_ON_SINGLE_DONORS_WITH_INCORPORATION_OF_MOLECULAR_OXYGEN	-0.576979	-1.48256	0.0354331	0.19421
GO_MACROPHAGE_ACTIVATION_INVOLVED_IN_IMMUNE_RESPONSE	-0.687459	-1.53595	0.035343	0.153949
GO_PROTEIN_DISULFIDE_OXIDOREDUCTASE_ACTIVITY	-0.483455	-1.61051	0.0352941	0.111038
GO_PHOSPHATIDYLINOSITOL_4_PHOSPHATE_BINDING	-0.462728	-1.55967	0.0352697	0.138521
GO_HYDROLASE_ACTIVITY_ACTING_ON_CARBON_NITROGEN_BUT_NOT_PEPTIDE_BONDS	-0.376589	-1.43422	0.0349076	0.234435
GO_PHOSPHATIDYLINOSITOL_3_PHOSPHATE_BINDING	-0.467554	-1.54915	0.0348361	0.144727
GO_PROTEASE_BINDING	-0.428438	-1.51974	0.0347648	0.16578
HP_CHRONIC_LUNG_DISEASE	-0.479582	-1.49401	0.0347648	0.184307
GO_REGULATION_OF_INTRINSIC_APOPTOTIC_SIGNALING_PATHWAY_BY_P53_CLASS_MEDIATOR	-0.387842	-1.51199	0.034632	0.171348
HP_MYALGIA	-0.425161	-1.52719	0.0346232	0.160174
GO_NEGATIVE_REGULATION_OF_B_CELL_PROLIFERATION	-0.786272	-1.585	0.0342052	0.125221
HP_ACNE	-0.489165	-1.53083	0.0340681	0.156731
GO_MITOCHONDRIAL_ELECTRON_TRANSPORT_NADH_TO_UBIQUINONE	-0.592268	-1.68957	0.034	0.0806086
HP_SEPSIS	-0.551719	-1.5489	0.0339321	0.144776
GO_POSITIVE_REGULATION_OF_INTRACELLULAR_PROTEIN_TRANSPORT	-0.252361	-1.42603	0.0338645	0.240693
GO_NEGATIVE_REGULATION_OF_ALPHA_BETA_T_CELL_DIFFERENTIATION	-0.576383	-1.62897	0.0337302	0.102147
GO_NEGATIVE_REGULATION_OF_DNA_BINDING_TRANSCRIPTION_FACTOR_ACTIVITY	-0.374252	-1.51428	0.0336634	0.170165
HP_ABNORMALITY_OF_THE_NASOPHARYNX	-0.485379	-1.5528	0.0331263	0.142824
GO_MODULATION_BY_SYMBIONT_OF_ENTRY_INTO_HOST	-0.502344	-1.55837	0.0329897	0.138962
GO_CYTOPLASMIC_SIDE_OF_MEMBRANE	-0.38685	-1.50931	0.0329218	0.174033
GO_NUCLEOTIDE_BINDING_DOMAIN_LEUCINE_RICH_REPEAT_CONTAINING_RECEPTOR_SIGNALING_PATHWAY	-0.499918	-1.69576	0.0328542	0.0786814
GO_REGULATION_OF_HYDROGEN_PEROXIDE_METABOLIC_PROCESS	-0.582628	-1.5895	0.0328542	0.122767
GO_NEGATIVE_REGULATION_OF_VIRAL_GENOME_REPLICATION	-0.583671	-1.64227	0.0327869	0.0966159
GO_RESPONSE_TO_MURAMYL_DIPEPTIDE	-0.589115	-1.6102	0.0327198	0.11114
GO_RESPONSE_TO_TYPE_I_INTERFERON	-0.597598	-1.70974	0.0326531	0.0746506
GO_CLATHRIN_COATED_ENDOCYTIC_VESICLE_MEMBRANE	-0.606407	-1.57228	0.0324544	0.131827
GO_PROTEIN_ADP_RIBOSYLASE_ACTIVITY	-0.609966	-1.6285	0.0323887	0.102166
GO_NEGATIVE_REGULATION_OF_T_CELL_APOPTOTIC_PROCESS	-0.6761	-1.56611	0.0323887	0.135044
GO_REGULATION_OF_T_CELL_CHEMOTAXIS	-0.701078	-1.55621	0.032197	0.140654
GO_SECONDARY_LYSOSOME	-0.627238	-1.54935	0.0321932	0.144914
GO_ENDOPLASMIC_RETICULUM_GOLGI_INTERMEDIATE_COMPARTMENT_MEMBRANE	-0.353415	-1.47996	0.0320641	0.195786
GO_POSITIVE_REGULATION_OF_PEPTIDE_SECRETION	-0.418186	-1.43092	0.0319361	0.236943
GO_POSITIVE_REGULATION_OF_INTERFERON_BETA_PRODUCTION	-0.574538	-1.66879	0.0318725	0.086197
HP_ANGINA_PECTORIS	-0.561858	-1.54957	0.0318725	0.14545
HP_RECURRENT_LOWER_RESPIRATORY_TRACT_INFECTIONS	-0.536365	-1.59259	0.0318091	0.12123
HP_ABDOMINAL_PAIN	-0.369623	-1.4927	0.0318091	0.185587
HP_VERRUCAE	-0.644624	-1.55863	0.0314342	0.139113
HP_KERATITIS	-0.526181	-1.52627	0.0313808	0.160904
GO_ACTIVATION_OF_PHOSPHOLIPASE_C_ACTIVITY	-0.609532	-1.50611	0.0313808	0.176148
GO_CXCR_CHEMOKINE_RECEPTOR_BINDING	-0.744114	-1.53201	0.0313725	0.156529
HP_ABNORMALITY_OF_THE_PHARYNX	-0.446497	-1.56217	0.03125	0.137259
GO_POSITIVE_REGULATION_OF_CELLULAR_EXTRAVASATION	-0.675164	-1.53683	0.03125	0.153493
GO_LATE_ENDOSOME_MEMBRANE	-0.347892	-1.61375	0.0306122	0.109002
HP_ABNORMALITY_OF_RENAL_EXCRETION	-0.537225	-1.49694	0.0303644	0.18192
HP_LOSS_OF_CONSCIOUSNESS	-0.583404	-1.60901	0.0301887	0.111247
GO_ARACHIDONIC_ACID_METABOLIC_PROCESS	-0.57361	-1.50436	0.0301811	0.1779
HP_SPLENOMEGALY	-0.439237	-1.59174	0.0300601	0.12138
GO_LIPID_OXIDATION	-0.377277	-1.46045	0.03	0.210142
GO_GOLGI_ASSOCIATED_VESICLE_MEMBRANE	-0.412515	-1.71598	0.0298211	0.0738119
GO_POSITIVE_REGULATION_OF_B_CELL_MEDIATED_IMMUNITY	-0.613554	-1.70836	0.0298211	0.0746897
HP_DIARRHEA	-0.404844	-1.50144	0.029703	0.179793
GO_REGULATION_OF_REACTIVE_OXYGEN_SPECIES_METABOLIC_PROCESS	-0.390105	-1.45217	0.029703	0.21708
GO_VIRAL_RELEASE_FROM_HOST_CELL	-0.442539	-1.75908	0.0291667	0.0664143
GO_REGULATION_OF_PROGRAMMED_NECROTIC_CELL_DEATH	-0.585209	-1.70841	0.0291667	0.0749897
HP_THYROIDITIS	-0.575793	-1.57466	0.0291667	0.130612
GO_ANTIGEN_PROCESSING_AND_PRESENTATION_OF_ENDOGENOUS_PEPTIDE_ANTIGEN	-0.696104	-1.57499	0.029106	0.130516
HP_ONYCHOMYCOSIS	-0.695568	-1.56129	0.029106	0.137929
GO_FICOLIN_1_RICH_GRANULE	-0.406142	-1.76596	0.0289017	0.0668024
GO_RESPIRATORY_ELECTRON_TRANSPORT_CHAIN	-0.524868	-1.81799	0.0287908	0.0637265
GO_CCR_CHEMOKINE_RECEPTOR_BINDING	-0.681533	-1.53127	0.0287908	0.156693
HP_DECREASED_LYMPHOCYTE_PROLIFERATION_IN_RESPONSE_TO_MITOGEN	-0.784072	-1.5561	0.0286885	0.140581
HP_ABNORMAL_CELL_PROLIFERATION	-0.74463	-1.58094	0.028169	0.126909
GO_POSITIVE_REGULATION_OF_MAST_CELL_ACTIVATION_INVOLVED_IN_IMMUNE_RESPONSE	-0.599275	-1.5512	0.0280561	0.144224
GO_PEPTIDYL_SERINE_DEPHOSPHORYLATION	-0.564595	-1.6891	0.028	0.0805575
GO_REGULATION_OF_RECEPTOR_SIGNALING_PATHWAY_VIA_STAT	-0.461936	-1.46324	0.0278884	0.208051
HP_BONE_MARROW_HYPOCELLULARITY	-0.440305	-1.65017	0.027833	0.0938081
GO_MACROPHAGE_ACTIVATION	-0.573192	-1.58263	0.0277778	0.126431
GO_RIBONUCLEOSIDE_CATABOLIC_PROCESS	-0.635106	-1.5903	0.0276134	0.122231
GO_POSITIVE_REGULATION_OF_REACTIVE_OXYGEN_SPECIES_METABOLIC_PROCESS	-0.457809	-1.49911	0.0275591	0.180515
GO_POSITIVE_REGULATION_OF_CYTOKINE_BIOSYNTHETIC_PROCESS	-0.664636	-1.61903	0.027451	0.10586
GO_NUCLEOSIDE_METABOLIC_PROCESS	-0.369962	-1.5092	0.027451	0.173954
GO_P38MAPK_CASCADE	-0.513001	-1.66709	0.0271318	0.0868381
GO_SUPEROXIDE_METABOLIC_PROCESS	-0.49216	-1.51511	0.026975	0.169619
GO_REGULATION_OF_VIRAL_GENOME_REPLICATION	-0.497219	-1.73731	0.026694	0.0701266
GO_TOLL_LIKE_RECEPTOR_9_SIGNALING_PATHWAY	-0.689592	-1.62403	0.026694	0.103658
HP_AUTOIMMUNE_HEMOLYTIC_ANEMIA	-0.715445	-1.66077	0.0266393	0.0900646
HP_ABNORMALITY_OF_TEMPERATURE_REGULATION	-0.430939	-1.56598	0.0264228	0.134999
HP_HEPATITIS	-0.549575	-1.63427	0.0262626	0.0998247
GO_MEMBRANE_RAFT_ORGANIZATION	-0.553722	-1.63152	0.0262097	0.100937
GO_INTERLEUKIN_1_PRODUCTION	-0.602917	-1.59568	0.0262097	0.119642
HP_HYPERMELANOTIC_MACULE	-0.414221	-1.68153	0.0258449	0.0829471
GO_NEGATIVE_REGULATION_OF_CELL_ADHESION	-0.471343	-1.58128	0.0258449	0.127325
GO_REGULATION_OF_T_CELL_CYTOKINE_PRODUCTION	-0.645242	-1.58116	0.0258065	0.127072
GO_PROTEIN_SELF_ASSOCIATION	-0.437253	-1.50408	0.0257426	0.178005
GO_REGULATION_OF_VIRAL_INDUCED_CYTOPLASMIC_PATTERN_RECOGNITION_RECEPTOR_SIGNALING_PATHWAY	-0.498463	-1.64313	0.0254777	0.0964982
GO_REGULATION_OF_SYNCYTIUM_FORMATION_BY_PLASMA_MEMBRANE_FUSION	-0.60324	-1.53319	0.0254237	0.155949
GO_GLYCOSYL_COMPOUND_METABOLIC_PROCESS	-0.358088	-1.48461	0.0253906	0.192457
GO_CLATHRIN_COATED_ENDOCYTIC_VESICLE	-0.546633	-1.5832	0.0247934	0.126291
GO_ORGAN_OR_TISSUE_SPECIFIC_IMMUNE_RESPONSE	-0.578502	-1.48589	0.0247934	0.19202
HP_GASTROINTESTINAL_STROMA_TUMOR	-0.712612	-1.60928	0.0247423	0.111374
HP_FATIGUE	-0.370131	-1.52607	0.0244898	0.160929
GO_NEGATIVE_REGULATION_OF_I_KAPPAB_KINASE_NF_KAPPAB_SIGNALING	-0.471117	-1.65483	0.0244399	0.0916433
GO_REGULATION_OF_CELLULAR_EXTRAVASATION	-0.632217	-1.54925	0.0243408	0.144821
HP_IMPAIRED_T_CELL_FUNCTION	-0.580427	-1.65912	0.024	0.0900951
GO_REGULATION_OF_MONOCYTE_CHEMOTAXIS	-0.670303	-1.57364	0.024	0.131191
GO_NEGATIVE_REGULATION_OF_INFLAMMATORY_RESPONSE	-0.537318	-1.63268	0.0237624	0.100547
GO_REGULATION_OF_NEUROINFLAMMATORY_RESPONSE	-0.638913	-1.55309	0.0237624	0.142727
GO_ICOSANOID_METABOLIC_PROCESS	-0.516247	-1.54659	0.0236686	0.146321
GO_ANTIGEN_PROCESSING_AND_PRESENTATION_OF_PEPTIDE_OR_POLYSACCHARIDE_ANTIGEN_VIA_MHC_CLASS_II	-0.497532	-1.87528	0.0234834	0.0686506
GO_T_CELL_LINEAGE_COMMITMENT	-0.696682	-1.59525	0.0234375	0.119845
GO_T_CELL_CHEMOTAXIS	-0.700224	-1.5891	0.0233918	0.122541
GO_SERINE_HYDROLASE_ACTIVITY	-0.472962	-1.463	0.0227743	0.208102
HP_ABNORMAL_CIRCULATING_IGE_LEVEL	-0.651586	-1.54253	0.022541	0.149433
GO_VIRAL_GENOME_REPLICATION	-0.472429	-1.7757	0.0224949	0.0661683
GO_HEMATOPOIETIC_STEM_CELL_DIFFERENTIATION	-0.359598	-1.62983	0.022449	0.101629
GO_14_3_3_PROTEIN_BINDING	-0.468196	-1.66018	0.0224033	0.0898421
GO_POSITIVE_REGULATION_OF_INTERLEUKIN_1_PRODUCTION	-0.645793	-1.63061	0.0222222	0.101239
GO_REGULATION_OF_DEFENSE_RESPONSE_TO_VIRUS_BY_VIRUS	-0.669933	-1.86221	0.0221774	0.0656007
GO_HOMEOSTASIS_OF_NUMBER_OF_CELLS	-0.422896	-1.62181	0.0221774	0.104849
GO_REGULATION_OF_HETEROTYPIC_CELL_CELL_ADHESION	-0.57456	-1.5064	0.0221774	0.176052
GO_ENDOSOME_MEMBRANE	-0.325462	-1.57282	0.0220884	0.131519
GO_DETECTION_OF_EXTERNAL_BIOTIC_STIMULUS	-0.718548	-1.59658	0.022	0.119182
GO_MATURE_B_CELL_DIFFERENTIATION_INVOLVED_IN_IMMUNE_RESPONSE	-0.652246	-1.53818	0.022	0.152685
GO_POSITIVE_REGULATION_OF_LYMPHOCYTE_APOPTOTIC_PROCESS	-0.69899	-1.59053	0.0218688	0.122231
GO_POSITIVE_REGULATION_OF_DNA_BINDING_TRANSCRIPTION_FACTOR_ACTIVITY	-0.385746	-1.49732	0.0218688	0.182156
GO_HIGH_DENSITY_LIPOPROTEIN_PARTICLE	-0.743023	-1.61016	0.0217822	0.111008
GO_REGULATION_OF_NEUTROPHIL_MIGRATION	-0.639659	-1.6204	0.021611	0.105132
GO_POSITIVE_REGULATION_OF_INTERLEUKIN_6_PRODUCTION	-0.577158	-1.59805	0.0214844	0.118212
GO_REGULATION_OF_LIPOPOLYSACCHARIDE_MEDIATED_SIGNALING_PATHWAY	-0.62112	-1.63588	0.0211132	0.0993938
GO_CHEMOKINE_BIOSYNTHETIC_PROCESS	-0.656898	-1.54289	0.0205761	0.149241
HP_RECURRENT_PNEUMONIA	-0.569286	-1.6857	0.0204082	0.0814856
HP_DECREASE_IN_T_CELL_COUNT	-0.700013	-1.65793	0.0204082	0.0902418
GO_RESPONSE_TO_INTERLEUKIN_7	-0.6183	-1.66409	0.0203666	0.0882773
HP_NEUTROPENIA_IN_PRESENCE_OF_ANTI_NEUTROPIL_ANTIBODIES	-0.722025	-1.64736	0.0203666	0.0948495
HP_AMYLOIDOSIS	-0.653767	-1.57591	0.020284	0.130202
GO_AZUROPHIL_GRANULE_LUMEN	-0.456166	-1.71038	0.0201207	0.0744357
HP_ORAL_ULCER	-0.680211	-1.62586	0.0200803	0.102794
HP_CHEST_PAIN	-0.499746	-1.63432	0.0199601	0.0999568
HP_ABNORMAL_PLATELET_COUNT	-0.407646	-1.66159	0.0199203	0.0896603
HP_ARTHRITIS	-0.472141	-1.52331	0.0198413	0.163479
GO_POSITIVE_REGULATION_OF_B_CELL_PROLIFERATION	-0.652777	-1.63176	0.019802	0.100919
GO_REGULATION_OF_SUPEROXIDE_METABOLIC_PROCESS	-0.559088	-1.59839	0.0197628	0.118041
HP_ABNORMAL_URINE_PROTEIN_LEVEL	-0.376764	-1.57752	0.0197628	0.129122
GO_REGULATION_OF_INOSITOL_PHOSPHATE_BIOSYNTHETIC_PROCESS	-0.642344	-1.49517	0.0197239	0.183467
GO_TOLL_LIKE_RECEPTOR_4_SIGNALING_PATHWAY	-0.607822	-1.60198	0.0194175	0.115545
GO_TUMOR_NECROSIS_FACTOR_BIOSYNTHETIC_PROCESS	-0.682064	-1.67423	0.0193798	0.0856437
GO_RESPONSE_TO_INTERFERON_ALPHA	-0.698004	-1.65172	0.0189076	0.0931709
GO_POSITIVE_REGULATION_OF_MYELOID_LEUKOCYTE_MEDIATED_IMMUNITY	-0.601215	-1.67241	0.018595	0.0859526
GO_NEUROINFLAMMATORY_RESPONSE	-0.610459	-1.57067	0.018595	0.132723
GO_POSITIVE_REGULATION_OF_INTERLEUKIN_2_PRODUCTION	-0.747592	-1.67744	0.0185185	0.0846498
GO_ADHESION_OF_SYMBIONT_TO_HOST	-0.663695	-1.58425	0.0184805	0.125749
GO_POSITIVE_REGULATION_OF_TYPE_I_INTERFERON_PRODUCTION	-0.480411	-1.81865	0.0184049	0.0642946
GO_NEGATIVE_REGULATION_OF_CD4_POSITIVE_ALPHA_BETA_T_CELL_DIFFERENTIATION	-0.638727	-1.69398	0.0183673	0.0787349
HP_ABNORMAL_T_CELL_SUBSET_DISTRIBUTION	-0.737769	-1.69759	0.0182556	0.0779926
GO_NEGATIVE_REGULATION_OF_RESPONSE_TO_CYTOKINE_STIMULUS	-0.465067	-1.53723	0.0182556	0.153273
GO_EXTERNAL_SIDE_OF_PLASMA_MEMBRANE	-0.573712	-1.60383	0.0180361	0.114938
GO_SPECIFIC_GRANULE_LUMEN	-0.512572	-1.57903	0.018	0.128074
GO_NUCLEOBASE_CONTAINING_SMALL_MOLECULE_CATABOLIC_PROCESS	-0.479485	-1.55086	0.018	0.144361
GO_NEGATIVE_REGULATION_OF_RESPONSE_TO_EXTERNAL_STIMULUS	-0.452731	-1.52269	0.018	0.163709
GO_ENDOPEPTIDASE_REGULATOR_ACTIVITY	-0.441629	-1.42452	0.018	0.241948
HP_ABNORMALITY_OF_THE_GASTRIC_MUCOSA	-0.559573	-1.65846	0.0179641	0.0901547
GO_INTERLEUKIN_1_MEDIATED_SIGNALING_PATHWAY	-0.413497	-1.77242	0.0177866	0.0663243
GO_NEGATIVE_REGULATION_OF_INTERLEUKIN_12_PRODUCTION	-0.819507	-1.55925	0.0177866	0.138747
HP_ABNORMAL_VITAMIN_B12_LEVEL	-0.625606	-1.7084	0.0169133	0.0748316
GO_REGULATION_OF_CYSTEINE_TYPE_ENDOPEPTIDASE_ACTIVITY	-0.385176	-1.53102	0.0168421	0.156751
GO_NEGATIVE_REGULATION_OF_VIRAL_LIFE_CYCLE	-0.554275	-1.71238	0.0165975	0.0742528
GO_PEPTIDE_ANTIGEN_BINDING	-0.736856	-1.59252	0.0164948	0.121104
HP_RESPIRATORY_TRACT_INFECTION	-0.401529	-1.60212	0.0164271	0.115602
HP_RED_EYE	-0.550703	-1.67973	0.0163934	0.0836111
GO_PHAGOCYTIC_VESICLE	-0.482648	-1.79617	0.0163599	0.0644998
HP_ABNORMAL_T_CELL_MORPHOLOGY	-0.723685	-1.7158	0.0162933	0.0737343
GO_POSITIVE_REGULATION_OF_APOPTOTIC_SIGNALING_PATHWAY	-0.340582	-1.58924	0.0162933	0.122606
GO_PROTEIN_LIPID_COMPLEX	-0.66706	-1.61258	0.0161616	0.109673
GO_REGULATION_OF_NUCLEASE_ACTIVITY	-0.607955	-1.83444	0.016129	0.0643107
HP_GLOMERULONEPHRITIS	-0.665678	-1.6787	0.016129	0.0841103
GO_POSITIVE_REGULATION_OF_PHAGOCYTOSIS	-0.635268	-1.64781	0.016129	0.0947155
GO_LEUKOCYTE_TETHERING_OR_ROLLING	-0.715212	-1.61308	0.016129	0.109393
GO_POSITIVE_REGULATION_OF_ESTABLISHMENT_OF_PROTEIN_LOCALIZATION	-0.343603	-1.51438	0.0160966	0.170267
GO_POSITIVE_REGULATION_OF_B_CELL_ACTIVATION	-0.596307	-1.71847	0.0160321	0.0735825
HP_ABNORMAL_CIRCULATING_IGA_LEVEL	-0.653071	-1.67706	0.0160321	0.0847438
GO_GERMINAL_CENTER_FORMATION	-0.692979	-1.66851	0.0159681	0.0862302
GO_POSITIVE_REGULATION_OF_NIK_NF_KAPPAB_SIGNALING	-0.503068	-1.59301	0.0159681	0.121077
GO_NEGATIVE_REGULATION_OF_MYELOID_CELL_DIFFERENTIATION	-0.470071	-1.53658	0.0159681	0.153525
GO_PROSTANOID_BIOSYNTHETIC_PROCESS	-0.580245	-1.54957	0.0159363	0.145268
GO_ELECTRON_TRANSPORT_CHAIN	-0.428246	-1.74822	0.015873	0.0677885
GO_ACTIVATION_OF_CYSTEINE_TYPE_ENDOPEPTIDASE_ACTIVITY	-0.631533	-1.74118	0.0156863	0.0690781
GO_CYTOKINE_METABOLIC_PROCESS	-0.611764	-1.64632	0.0156863	0.0951324
HP_URINARY_GLYCOSAMINOGLYCAN_EXCRETION	-0.553172	-1.69336	0.0156556	0.0789846
GO_RECEPTOR_SIGNALING_PATHWAY_VIA_STAT	-0.478676	-1.56069	0.0156556	0.138301
GO_FC_EPSILON_RECEPTOR_SIGNALING_PATHWAY	-0.462826	-1.97831	0.015625	0.111504
GO_SH2_DOMAIN_BINDING	-0.582975	-1.72561	0.015534	0.071877
GO_PYRIMIDINE_NUCLEOSIDE_CATABOLIC_PROCESS	-0.671038	-1.64679	0.0146751	0.0949158
GO_RRNA_CATABOLIC_PROCESS	-0.54756	-1.74695	0.014553	0.0680809
HP_ORTHOSTATIC_HYPOTENSION	-0.520645	-1.6216	0.0144628	0.104862
GO_NEGATIVE_REGULATION_OF_DEFENSE_RESPONSE_TO_VIRUS	-0.533141	-1.7686	0.0143737	0.0666622
HP_APLASTIC_ANEMIA	-0.618914	-1.70067	0.0143443	0.0771592
HP_ABNORMAL_PROPORTION_OF_CD4_POSITIVE_T_CELLS	-0.687977	-1.67127	0.0143443	0.0857499
GO_LATE_ENDOSOME	-0.326814	-1.56029	0.0143443	0.1385
GO_INTERFERON_BETA_PRODUCTION	-0.557872	-1.77815	0.0143149	0.0664904
GO_POSITIVE_REGULATION_OF_CYSTEINE_TYPE_ENDOPEPTIDASE_ACTIVITY	-0.415149	-1.57504	0.0142566	0.130658
GO_MHC_CLASS_II_PROTEIN_COMPLEX_BINDING	-0.809196	-1.74521	0.0142276	0.0680998
GO_REGULATION_OF_T_HELPER_17_TYPE_IMMUNE_RESPONSE	-0.713022	-1.67518	0.0141988	0.0853398
GO_MULTIVESICULAR_BODY	-0.472437	-1.58928	0.0141988	0.122765
GO_REGULATION_OF_LEUKOCYTE_ADHESION_TO_VASCULAR_ENDOTHELIAL_CELL	-0.701532	-1.67056	0.0141414	0.0857273
GO_NECROTIC_CELL_DEATH	-0.500829	-1.67144	0.0141414	0.0857895
GO_T_CELL_RECEPTOR_COMPLEX	-0.857314	-1.60924	0.0140845	0.111246
GO_MYD88_DEPENDENT_TOLL_LIKE_RECEPTOR_SIGNALING_PATHWAY	-0.691489	-1.72752	0.0140281	0.0717278
GO_POSITIVE_REGULATION_OF_ALCOHOL_BIOSYNTHETIC_PROCESS	-0.617923	-1.57455	0.0140281	0.130539
GO_FICOLIN_1_RICH_GRANULE_MEMBRANE	-0.623144	-1.67174	0.014	0.0857525
GO_B_CELL_DIFFERENTIATION	-0.536375	-1.6536	0.014	0.0923163
GO_GLIAL_CELL_ACTIVATION	-0.63129	-1.61481	0.014	0.10845
GO_B_CELL_ACTIVATION_INVOLVED_IN_IMMUNE_RESPONSE	-0.608006	-1.77385	0.0139721	0.0666572
HP_RECURRENT_BRONCHITIS	-0.694749	-1.71515	0.0139721	0.0736486
GO_ENDOLYSOSOME	-0.632633	-1.70009	0.0139721	0.0771688
GO_REGULATION_OF_GRANULOCYTE_CHEMOTAXIS	-0.610611	-1.6431	0.0139721	0.0963519
GO_REGULATION_OF_PHAGOCYTOSIS	-0.574675	-1.63189	0.0139721	0.100995
HP_ANTIPHOSPHOLIPID_ANTIBODY_POSITIVITY	-0.796574	-1.62384	0.0139721	0.103637
GO_UNSATURATED_FATTY_ACID_BIOSYNTHETIC_PROCESS	-0.530574	-1.53828	0.0139721	0.15278
HP_IRON_DEFICIENCY_ANEMIA	-0.667294	-1.67089	0.0139442	0.0857034
HP_ENCEPHALITIS	-0.676872	-1.70576	0.0138889	0.075691
GO_COPII_COATED_ER_TO_GOLGI_TRANSPORT_VESICLE	-0.507901	-1.89773	0.0138067	0.0866617
HP_PANCREATITIS	-0.54187	-1.61853	0.0138067	0.106108
GO_B_CELL_PROLIFERATION	-0.637864	-1.66702	0.0137795	0.0867175
HP_HEPATOSPLENOMEGALY	-0.474344	-1.75777	0.0137255	0.0667315
HP_ABNORMALITY_OF_THE_THORACIC_CAVITY	-0.541838	-1.76399	0.0136986	0.0669121
HP_GASTROINTESTINAL_INFLAMMATION	-0.548267	-1.68874	0.0136719	0.0806244
GO_ANTIGEN_PROCESSING_AND_PRESENTATION_OF_EXOGENOUS_PEPTIDE_ANTIGEN_VIA_MHC_CLASS_I	-0.574237	-1.86898	0.0136187	0.0658161
HP_ABNORMAL_BLISTERING_OF_THE_SKIN	-0.572152	-1.67188	0.0135135	0.0858009
GO_POSITIVE_REGULATION_OF_REACTIVE_OXYGEN_SPECIES_BIOSYNTHETIC_PROCESS	-0.514793	-1.60016	0.013308	0.11663
GO_RIG_I_SIGNALING_PATHWAY	-0.521751	-1.7401	0.0128205	0.0693603
HP_RECURRENT_VIRAL_INFECTIONS	-0.679162	-1.7307	0.0125	0.0711183
GO_ACTIVATION_OF_CYSTEINE_TYPE_ENDOPEPTIDASE_ACTIVITY_INVOLVED_IN_APOPTOTIC_PROCESS	-0.478967	-1.65725	0.0125	0.0904009
GO_CYSTEINE_TYPE_ENDOPEPTIDASE_ACTIVITY_INVOLVED_IN_APOPTOTIC_PROCESS	-0.69539	-1.72081	0.0124481	0.0730001
GO_I_KAPPAB_KINASE_NF_KAPPAB_SIGNALING	-0.439375	-1.73535	0.0123967	0.0708498
GO_REGULATION_OF_DEFENSE_RESPONSE_TO_VIRUS	-0.555685	-1.7287	0.0123967	0.0712465
GO_PYRIMIDINE_NUCLEOSIDE_METABOLIC_PROCESS	-0.565122	-1.67829	0.0123967	0.0842017
GO_CELL_CELL_RECOGNITION	-0.470432	-1.45757	0.0123711	0.212604
GO_INTERLEUKIN_7_MEDIATED_SIGNALING_PATHWAY	-0.685272	-1.63099	0.0123457	0.101135
GO_CHEMOKINE_BINDING	-0.744468	-1.62647	0.0123457	0.103163
GO_REGULATION_OF_CD8_POSITIVE_ALPHA_BETA_T_CELL_ACTIVATION	-0.716307	-1.64058	0.0122951	0.0973842
GO_PURINERGIC_NUCLEOTIDE_RECEPTOR_SIGNALING_PATHWAY	-0.681387	-1.5805	0.0122951	0.126904
HP_METRORRHAGIA	-0.610406	-1.73441	0.01222	0.0710321
GO_POSITIVE_REGULATION_OF_HUMORAL_IMMUNE_RESPONSE	-0.757687	-1.62126	0.01222	0.104812
HP_ARTHROPATHY	-0.62911	-1.58288	0.01222	0.126378
GO_GRANULOCYTE_DIFFERENTIATION	-0.605655	-1.66926	0.0121951	0.0860394
HP_PAPULE	-0.546023	-1.65091	0.0121704	0.0934458
HP_VITILIGO	-0.653542	-1.71531	0.0121212	0.0737039
HP_RECURRENT_INFECTION_OF_THE_GASTROINTESTINAL_TRACT	-0.64048	-1.67199	0.0120968	0.0859112
HP_LEUKOPENIA	-0.535035	-1.80619	0.0120724	0.0639069
HP_IMMUNODEFICIENCY	-0.539468	-1.84053	0.0120724	0.0640427
GO_NEGATIVE_REGULATION_OF_PEPTIDYL_TYROSINE_PHOSPHORYLATION	-0.476414	-1.75446	0.0120724	0.0669852
GO_NEGATIVE_REGULATION_OF_INTERLEUKIN_1_PRODUCTION	-0.650916	-1.64132	0.0120724	0.0970079
HP_ABNORMAL_LYMPHOCYTE_MORPHOLOGY	-0.592458	-1.77647	0.012024	0.0662199
GO_ANTIBACTERIAL_HUMORAL_RESPONSE	-0.618932	-1.62088	0.012	0.104939
HP_HEMATOLOGICAL_NEOPLASM	-0.422713	-1.78886	0.0119522	0.0646773
HP_DECREASED_CIRCULATING_TOTAL_IGM	-0.726083	-1.73171	0.0119522	0.0714309
GO_REGULATION_OF_T_CELL_APOPTOTIC_PROCESS	-0.662757	-1.70149	0.0119522	0.076775
HP_DECREASED_URINE_OUTPUT	-0.702747	-1.62375	0.0119522	0.10352
GO_LYMPHOCYTE_COSTIMULATION	-0.70988	-1.74217	0.0119048	0.0688909
GO_NEGATIVE_REGULATION_OF_T_CELL_PROLIFERATION	-0.630727	-1.70362	0.0119048	0.0764832
HP_INFLAMMATION_OF_THE_LARGE_INTESTINE	-0.607445	-1.68137	0.0118812	0.0828777
GO_ER_TO_GOLGI_TRANSPORT_VESICLE_MEMBRANE	-0.597356	-1.89212	0.0118577	0.0824687
HP_ARTHRALGIA	-0.524952	-1.6978	0.0118343	0.0780271
GO_REGULATION_OF_MYELOID_LEUKOCYTE_DIFFERENTIATION	-0.523	-1.64536	0.0117878	0.095541
GO_MATURE_B_CELL_DIFFERENTIATION	-0.682238	-1.61164	0.0117878	0.110243
GO_REGULATION_OF_MYOBLAST_FUSION	-0.631382	-1.60751	0.0117878	0.112328
GO_ZYMOGEN_ACTIVATION	-0.527181	-1.59363	0.0117878	0.120885
GO_RESPONSE_TO_INTERLEUKIN_4	-0.57657	-1.6855	0.0117417	0.0814673
GO_CD4_POSITIVE_OR_CD8_POSITIVE_ALPHA_BETA_T_CELL_LINEAGE_COMMITMENT	-0.762452	-1.63398	0.0117188	0.0998631
GO_MYELOID_CELL_APOPTOTIC_PROCESS	-0.575586	-1.63326	0.0117188	0.100244
GO_NEGATIVE_REGULATION_OF_LEUKOCYTE_DIFFERENTIATION	-0.545991	-1.66986	0.0116732	0.0858763
GO_REGULATION_OF_ACUTE_INFLAMMATORY_RESPONSE	-0.641677	-1.64679	0.0115385	0.0950835
GO_MULTI_ORGANISM_CELLULAR_PROCESS	-0.707365	-1.73233	0.0105932	0.0713777
GO_COP9_SIGNALOSOME	-0.514674	-1.83905	0.010395	0.0637313
GO_POSITIVE_REGULATION_OF_LEUKOCYTE_ADHESION_TO_VASCULAR_ENDOTHELIAL_CELL	-0.729715	-1.63771	0.0103093	0.098392
GO_REGULATION_OF_MACROPHAGE_CHEMOTAXIS	-0.667309	-1.70019	0.0102881	0.0772909
GO_CYTOKINE_RECEPTOR_ACTIVITY	-0.642724	-1.65183	0.0102669	0.0932573
GO_CARBOHYDRATE_BINDING	-0.501697	-1.59304	0.0102669	0.121245
HP_PULMONARY_EMBOLISM	-0.601345	-1.66644	0.0102249	0.0868137
HP_ARTERIAL_THROMBOSIS	-0.667591	-1.64793	0.0102041	0.0948065
HP_HEMOLYTIC_ANEMIA	-0.563171	-1.72558	0.0101833	0.0717177
GO_NEGATIVE_REGULATION_OF_ANTIGEN_RECEPTOR_MEDIATED_SIGNALING_PATHWAY	-0.744513	-1.71462	0.0101833	0.0738069
GO_MACROPHAGE_MIGRATION	-0.633463	-1.63611	0.0101833	0.09941
GO_MYD88_INDEPENDENT_TOLL_LIKE_RECEPTOR_SIGNALING_PATHWAY	-0.60811	-1.79447	0.0101626	0.064963
GO_POSITIVE_REGULATION_OF_PEPTIDASE_ACTIVITY	-0.407347	-1.62647	0.0101626	0.102996
GO_NEGATIVE_REGULATION_OF_VIRAL_PROCESS	-0.533666	-1.74876	0.010142	0.0678574
HP_PANNICULITIS	-0.702888	-1.69789	0.010142	0.0781643
GO_REGULATION_OF_CYTOKINE_PRODUCTION_INVOLVED_IN_IMMUNE_RESPONSE	-0.631756	-1.68591	0.0101215	0.081497
GO_FC_RECEPTOR_SIGNALING_PATHWAY	-0.528556	-2.02745	0.0101215	0.128487
GO_REGULATION_OF_SYMBIOTIC_PROCESS	-0.440249	-1.90938	0.010101	0.0874149
HP_ABNORMAL_LYMPHOCYTE_COUNT	-0.611249	-1.78641	0.0100402	0.0652451
GO_ANTIGEN_PROCESSING_AND_PRESENTATION_OF_PEPTIDE_ANTIGEN	-0.490597	-1.88819	0.0100402	0.0782727
HP_DECREASED_CIRCULATING_ANTIBODY_LEVEL	-0.569252	-1.82183	0.01002	0.0652494
GO_POSITIVE_REGULATION_OF_VIRAL_LIFE_CYCLE	-0.41205	-1.87049	0.01002	0.0665079
GO_IMMUNOGLOBULIN_SECRETION	-0.732838	-1.64016	0.01002	0.0972045
GO_NUCLEOSIDE_CATABOLIC_PROCESS	-0.618779	-1.68346	0.01	0.0825797
GO_NEGATIVE_REGULATION_OF_TOLL_LIKE_RECEPTOR_SIGNALING_PATHWAY	-0.624909	-1.75319	0.00996016	0.0671266
GO_NEGATIVE_REGULATION_OF_B_CELL_ACTIVATION	-0.760604	-1.8242	0.00990099	0.0646448
GO_RESPONSE_TO_EPINEPHRINE	-0.683347	-1.61665	0.00988142	0.107287
GO_ENDORIBONUCLEASE_ACTIVITY	-0.369537	-1.6052	0.00988142	0.114012
GO_POSITIVE_REGULATION_OF_ACUTE_INFLAMMATORY_RESPONSE	-0.684406	-1.62152	0.00984252	0.104751
GO_POSITIVE_REGULATION_OF_IMMUNOGLOBULIN_PRODUCTION	-0.604186	-1.75607	0.00980392	0.0668705
GO_POSITIVE_REGULATION_OF_T_HELPER_CELL_DIFFERENTIATION	-0.725437	-1.70787	0.00976562	0.074856
GO_POSITIVE_REGULATION_OF_TUMOR_NECROSIS_FACTOR_SUPERFAMILY_CYTOKINE_PRODUCTION	-0.597912	-1.65989	0.00976562	0.089907
GO_POSITIVE_REGULATION_OF_LYMPHOCYTE_MIGRATION	-0.681438	-1.64031	0.00976562	0.0972573
GO_LYMPHOCYTE_CHEMOTAXIS	-0.68928	-1.64493	0.00974659	0.0957087
GO_T_HELPER_CELL_LINEAGE_COMMITMENT	-0.835435	-1.6598	0.00972763	0.0898047
GO_CD40_SIGNALING_PATHWAY	-0.74037	-1.70367	0.00968992	0.0766141
GO_CELL_CHEMOTAXIS	-0.553471	-1.65002	0.00957854	0.0937616
GO_CYTOPLASMIC_PATTERN_RECOGNITION_RECEPTOR_SIGNALING_PATHWAY_IN_RESPONSE_TO_VIRUS	-0.53581	-1.87126	0.00852879	0.0665924
GO_PROGRAMMED_NECROTIC_CELL_DEATH	-0.590679	-1.83377	0.00842105	0.0643079
GO_CYTOKINE_BINDING	-0.591125	-1.62627	0.00835073	0.102795
GO_POSITIVE_REGULATION_OF_PROTEOLYSIS	-0.339634	-1.56927	0.00835073	0.133042
GO_POSITIVE_REGULATION_OF_ESTABLISHMENT_OF_PROTEIN_LOCALIZATION_TO_MITOCHONDRION	-0.365619	-1.72919	0.00829876	0.0711515
HP_OTITIS_MEDIA	-0.462229	-1.64055	0.00828157	0.0972314
GO_DEFENSE_RESPONSE_TO_VIRUS	-0.552191	-1.80323	0.00824742	0.0636135
GO_LEUKOCYTE_ADHESION_TO_VASCULAR_ENDOTHELIAL_CELL	-0.682826	-1.68327	0.00821355	0.0823613
HP_THYROID_ADENOMA	-0.675129	-1.78403	0.00819672	0.0648501
GO_CELLULAR_RESPONSE_TO_INTERFERON_BETA	-0.684776	-1.68323	0.00817996	0.0822349
HP_RECURRENT_GRAM_NEGATIVE_BACTERIAL_INFECTIONS	-0.741675	-1.62852	0.00814664	0.102322
GO_NEGATIVE_REGULATION_OF_LYMPHOCYTE_APOPTOTIC_PROCESS	-0.657166	-1.7771	0.00813008	0.0668505
GO_NEGATIVE_REGULATION_OF_T_CELL_RECEPTOR_SIGNALING_PATHWAY	-0.721054	-1.73097	0.00813008	0.0713241
GO_NUCLEOTIDE_RECEPTOR_ACTIVITY	-0.76313	-1.60214	0.00813008	0.115769
HP_PURPURA	-0.558292	-1.76059	0.00809717	0.0664613
HP_ABNORMALITY_OF_NEUTROPHILS	-0.420177	-1.80246	0.00808081	0.0635067
HP_ABNORMALITY_OF_SKIN_PHYSIOLOGY	-0.479478	-1.67294	0.00804829	0.0859668
HP_CHRONIC_MUCOCUTANEOUS_CANDIDIASIS	-0.772326	-1.74379	0.00803213	0.0685361
HP_RECURRENT_FUNGAL_INFECTIONS	-0.673336	-1.76179	0.00801603	0.0670616
GO_CELLULAR_EXTRAVASATION	-0.652502	-1.67694	0.00801603	0.0844786
GO_LEUKOCYTE_ACTIVATION_INVOLVED_IN_INFLAMMATORY_RESPONSE	-0.668287	-1.64215	0.00801603	0.0965546
HP_KERATOCONJUNCTIVITIS	-0.577032	-1.67126	0.008	0.0855912
GO_CYSTEINE_TYPE_ENDOPEPTIDASE_REGULATOR_ACTIVITY_INVOLVED_IN_APOPTOTIC_PROCESS	-0.492128	-1.56621	0.008	0.135137
GO_REGULATION_OF_TUMOR_NECROSIS_FACTOR_MEDIATED_SIGNALING_PATHWAY	-0.455369	-1.78327	0.00796813	0.0650893
GO_GLYCOSYL_COMPOUND_CATABOLIC_PROCESS	-0.591262	-1.77034	0.00795229	0.0666227
GO_LIPOPOLYSACCHARIDE_MEDIATED_SIGNALING_PATHWAY	-0.64054	-1.77247	0.00793651	0.0669695
HP_ABNORMALITY_OF_BONE_MARROW_CELL_MORPHOLOGY	-0.488365	-1.88394	0.00793651	0.0755276
GO_POSITIVE_REGULATION_OF_CELL_ADHESION	-0.533233	-1.69461	0.00793651	0.0788398
GO_REGULATION_OF_T_HELPER_CELL_DIFFERENTIATION	-0.707748	-1.74318	0.00792079	0.0686663
GO_ANTIGEN_PROCESSING_AND_PRESENTATION_OF_PEPTIDE_ANTIGEN_VIA_MHC_CLASS_I	-0.537305	-1.92786	0.00792079	0.0924291
HP_HEPATOMEGALY	-0.353445	-1.62818	0.00788955	0.102237
GO_VESICLE_LUMEN	-0.461618	-1.74969	0.00785855	0.0675696
GO_PATTERN_RECOGNITION_RECEPTOR_ACTIVITY	-0.779588	-1.66031	0.00772201	0.0898982
GO_IMMUNOGLOBULIN_PRODUCTION_INVOLVED_IN_IMMUNOGLOBULIN_MEDIATED_IMMUNE_RESPONSE	-0.622329	-1.86555	0.00769231	0.0661409
GO_POSITIVE_REGULATION_OF_CD4_POSITIVE_ALPHA_BETA_T_CELL_DIFFERENTIATION	-0.773315	-1.80741	0.00766283	0.0642917
GO_CHEMOKINE_RECEPTOR_BINDING	-0.666966	-1.65512	0.00753296	0.0915797
GO_REGULATION_OF_TYPE_2_IMMUNE_RESPONSE	-0.693198	-1.67995	0.00623701	0.0836375
HP_INCREASED_CIRCULATING_IGA_LEVEL	-0.73926	-1.67303	0.00621118	0.086075
HP_FEVER	-0.49389	-1.73385	0.00619835	0.0710048
GO_NEGATIVE_REGULATION_OF_NATURAL_KILLER_CELL_MEDIATED_IMMUNITY	-0.783434	-1.6277	0.00618557	0.102403
GO_LUMENAL_SIDE_OF_ENDOPLASMIC_RETICULUM_MEMBRANE	-0.782242	-1.70253	0.00617284	0.0764768
GO_MHC_PROTEIN_COMPLEX	-0.842004	-1.55839	0.00617284	0.139132
GO_ACTIVATED_T_CELL_PROLIFERATION	-0.627293	-1.71331	0.00616016	0.0740437
HP_ABNORMALITY_OF_T_CELL_PHYSIOLOGY	-0.625032	-1.80144	0.00610998	0.0638125
GO_REGULATION_OF_VIRAL_LIFE_CYCLE	-0.488672	-1.86268	0.00610998	0.0657885
GO_POSITIVE_REGULATION_OF_RESPONSE_TO_CYTOKINE_STIMULUS	-0.583184	-1.75817	0.00609756	0.0667412
GO_NEGATIVE_REGULATION_OF_INTERLEUKIN_2_PRODUCTION	-0.720429	-1.67499	0.00609756	0.0852735
GO_REGULATION_OF_PEPTIDASE_ACTIVITY	-0.396637	-1.51328	0.00608519	0.170408
HP_ABNORMAL_IMMUNE_SYSTEM_MORPHOLOGY	-0.452125	-1.82984	0.00607288	0.0642833
GO_REGULATION_OF_GRANULOCYTE_DIFFERENTIATION	-0.732131	-1.70311	0.00607288	0.0764794
GO_POSITIVE_REGULATION_OF_T_CELL_RECEPTOR_SIGNALING_PATHWAY	-0.783741	-1.63931	0.00607288	0.0972951
GO_MHC_CLASS_I_PROTEIN_BINDING	-0.793177	-1.71988	0.00606061	0.0734074
GO_MYELOID_LEUKOCYTE_DIFFERENTIATION	-0.514544	-1.64435	0.00606061	0.0959349
GO_RESPONSE_TO_PROTOZOAN	-0.764524	-1.73019	0.00603622	0.0712093
HP_CHRONIC_PULMONARY_OBSTRUCTION	-0.689203	-1.73144	0.00603622	0.071224
GO_LUMENAL_SIDE_OF_MEMBRANE	-0.723142	-1.81117	0.0060241	0.0642948
GO_POSITIVE_REGULATION_OF_PRODUCTION_OF_MOLECULAR_MEDIATOR_OF_IMMUNE_RESPONSE	-0.592555	-1.73007	0.0060241	0.0711164
GO_POSITIVE_REGULATION_OF_T_HELPER_1_TYPE_IMMUNE_RESPONSE	-0.742592	-1.66277	0.0060241	0.0889773
GO_NEGATIVE_REGULATION_OF_INTERLEUKIN_10_PRODUCTION	-0.776082	-1.61441	0.00601202	0.108606
GO_NEGATIVE_REGULATION_OF_LEUKOCYTE_PROLIFERATION	-0.646365	-1.71335	0.006	0.0742024
GO_MACROPHAGE_CHEMOTAXIS	-0.641383	-1.69474	0.006	0.0789354
GO_POSITIVE_REGULATION_OF_ALPHA_BETA_T_CELL_DIFFERENTIATION	-0.690802	-1.83646	0.00598802	0.0640708
GO_REGULATION_OF_B_CELL_PROLIFERATION	-0.702573	-1.72697	0.0059761	0.0718672
GO_EXOGENOUS_PROTEIN_BINDING	-0.555495	-1.71082	0.0059761	0.0743441
GO_POSITIVE_REGULATION_OF_LEUKOCYTE_DEGRANULATION	-0.613642	-1.70346	0.00594059	0.0764166
GO_POSITIVE_REGULATION_OF_INTERLEUKIN_8_PRODUCTION	-0.607373	-1.75033	0.00592885	0.0675833
HP_EPISTAXIS	-0.533242	-1.68255	0.00591716	0.0824792
GO_POSITIVE_T_CELL_SELECTION	-0.776356	-1.67395	0.00591716	0.0856462
GO_ACUTE_INFLAMMATORY_RESPONSE_TO_ANTIGENIC_STIMULUS	-0.743614	-1.66042	0.00591716	0.0899869
HP_ABNORMAL_CIRCULATING_IGG_LEVEL	-0.694237	-1.75291	0.00590551	0.0670776
GO_INTERLEUKIN_6_PRODUCTION	-0.596783	-1.73463	0.00588235	0.0710923
HP_ABNORMAL_PERICARDIUM_MORPHOLOGY	-0.603249	-1.69711	0.00588235	0.0781404
GO_REGULATION_OF_ACTIN_CYTOSKELETON_REORGANIZATION	-0.579651	-1.74415	0.00587084	0.0685337
GO_NEGATIVE_REGULATION_OF_MYELOID_CELL_APOPTOTIC_PROCESS	-0.734146	-1.72472	0.00587084	0.0715614
HP_HEMOPTYSIS	-0.624305	-1.66059	0.00587084	0.0900178
GO_POSITIVE_REGULATION_OF_INTRINSIC_APOPTOTIC_SIGNALING_PATHWAY	-0.408777	-1.71795	0.00585938	0.0735409
GO_POSITIVE_REGULATION_OF_ACTIN_CYTOSKELETON_REORGANIZATION	-0.627344	-1.66829	0.00570342	0.0862117
GO_CHEMOKINE_ACTIVITY	-0.72196	-1.68763	0.00558659	0.0810224
GO_MYELIN_MAINTENANCE	-0.659257	-1.73318	0.00430107	0.0710272
GO_CYTOPLASMIC_PATTERN_RECOGNITION_RECEPTOR_SIGNALING_PATHWAY	-0.492478	-1.95692	0.00426439	0.0978619
GO_T_CELL_CYTOKINE_PRODUCTION	-0.660057	-1.71108	0.00424628	0.0745257
GO_POSITIVE_REGULATION_OF_ANTIGEN_RECEPTOR_MEDIATED_SIGNALING_PATHWAY	-0.789677	-1.68722	0.00422833	0.0809421
HP_ABNORMAL_MACROPHAGE_MORPHOLOGY	-0.782403	-1.74817	0.00419287	0.0676115
HP_INCREASED_CIRCULATING_IGM_LEVEL	-0.697403	-1.7225	0.00414938	0.0723731
GO_THYMIC_T_CELL_SELECTION	-0.818324	-1.77217	0.00413223	0.0660227
GO_NEGATIVE_REGULATION_OF_T_CELL_DIFFERENTIATION	-0.600637	-1.76176	0.00413223	0.0668597
GO_PEPTIDASE_ACTIVATOR_ACTIVITY_INVOLVED_IN_APOPTOTIC_PROCESS	-0.604967	-1.76187	0.00413223	0.0672445
GO_REGULATION_OF_B_CELL_RECEPTOR_SIGNALING_PATHWAY	-0.786189	-1.74183	0.00413223	0.0689075
GO_VIRAL_LIFE_CYCLE	-0.426455	-1.88142	0.00413223	0.0735359
GO_RESPONSE_TO_INTERLEUKIN_12	-0.560752	-1.94113	0.00413223	0.0966595
GO_NEGATIVE_REGULATION_OF_LEUKOCYTE_MEDIATED_CYTOTOXICITY	-0.778846	-1.63554	0.00413223	0.0995
GO_NEGATIVE_REGULATION_OF_T_CELL_MEDIATED_IMMUNITY	-0.778978	-1.63454	0.00413223	0.0999577
GO_ANTIMICROBIAL_HUMORAL_RESPONSE	-0.564202	-1.56462	0.00412371	0.135708
GO_NEGATIVE_REGULATION_OF_CYTOKINE_PRODUCTION_INVOLVED_IN_IMMUNE_RESPONSE	-0.735913	-1.72501	0.00410678	0.0715555
GO_TYPE_2_IMMUNE_RESPONSE	-0.70205	-1.74853	0.00409836	0.0678022
GO_T_CELL_APOPTOTIC_PROCESS	-0.649551	-1.77675	0.00408998	0.0668153
GO_C_C_CHEMOKINE_BINDING	-0.808155	-1.62621	0.00408163	0.102673
GO_T_CELL_HOMEOSTASIS	-0.669367	-1.82878	0.00407332	0.064152
GO_PINOCYTOSIS	-0.607138	-1.88142	0.00407332	0.0742498
GO_CHRONIC_INFLAMMATORY_RESPONSE	-0.78301	-1.62561	0.00407332	0.10283
GO_POSITIVE_REGULATION_OF_ADAPTIVE_IMMUNE_RESPONSE	-0.624594	-1.76118	0.00406504	0.0663201
GO_POSITIVE_REGULATION_OF_ACTIVATED_T_CELL_PROLIFERATION	-0.66889	-1.68345	0.00406504	0.0824172
GO_MAST_CELL_GRANULE	-0.690039	-1.64392	0.00406504	0.0960625
HP_AUTOIMMUNE_THROMBOCYTOPENIA	-0.708297	-1.76869	0.0040568	0.0668219
GO_POSITIVE_REGULATION_OF_MYELOID_CELL_DIFFERENTIATION	-0.530548	-1.76638	0.0040568	0.0670138
GO_MYELOID_DENDRITIC_CELL_DIFFERENTIATION	-0.767524	-1.71553	0.0040568	0.0737284
HP_PSORIASIFORM_DERMATITIS	-0.720213	-1.70273	0.0040568	0.076531
GO_POSITIVE_REGULATION_OF_ALPHA_BETA_T_CELL_ACTIVATION	-0.723372	-1.85327	0.00404858	0.0642935
HP_ABNORMAL_CELLULAR_PHENOTYPE	-0.382785	-1.80345	0.00404858	0.0643379
GO_INTERFERON_GAMMA_MEDIATED_SIGNALING_PATHWAY	-0.669573	-1.81522	0.0040404	0.0637521
GO_PATTERN_RECOGNITION_RECEPTOR_SIGNALING_PATHWAY	-0.53632	-1.88908	0.0040404	0.0783832
GO_CYTOKINE_PRODUCTION_INVOLVED_IN_IMMUNE_RESPONSE	-0.624414	-1.7617	0.00403226	0.0662608
HP_ABNORMAL_CIRCULATING_IGM_LEVEL	-0.677007	-1.77245	0.00403226	0.0667503
GO_REGULATION_OF_T_CELL_MIGRATION	-0.693635	-1.73083	0.00403226	0.0712302
GO_AZUROPHIL_GRANULE_MEMBRANE	-0.498711	-1.7952	0.00402414	0.064777
GO_POSITIVE_REGULATION_OF_DEFENSE_RESPONSE_TO_VIRUS_BY_HOST	-0.669656	-1.72932	0.00402414	0.0712506
GO_INFLAMMATORY_CELL_APOPTOTIC_PROCESS	-0.681505	-1.66658	0.00401606	0.086856
GO_CYTOKINE_PRODUCTION_INVOLVED_IN_INFLAMMATORY_RESPONSE	-0.68824	-1.82649	0.00400802	0.0646693
GO_REGULATION_OF_B_CELL_DIFFERENTIATION	-0.710177	-1.79283	0.00400802	0.0649681
GO_NEGATIVE_REGULATION_OF_TYPE_I_INTERFERON_PRODUCTION	-0.639896	-1.96584	0.00400802	0.109604
GO_TUMOR_NECROSIS_FACTOR_MEDIATED_SIGNALING_PATHWAY	-0.504505	-1.92661	0.004	0.0917509
GO_INTERFERON_ALPHA_PRODUCTION	-0.721012	-1.77332	0.00399202	0.0667077
GO_GLUCOCORTICOID_RECEPTOR_BINDING	-0.708186	-1.81616	0.00398406	0.063499
GO_REGULATION_OF_CD4_POSITIVE_ALPHA_BETA_T_CELL_DIFFERENTIATION	-0.734713	-1.85867	0.00398406	0.0639801
HP_PULMONARY_FIBROSIS	-0.513799	-1.80809	0.00398406	0.0642547
GO_T_CELL_MIGRATION	-0.712504	-1.75592	0.00398406	0.0667575
GO_POSITIVE_REGULATION_OF_LEUKOCYTE_CHEMOTAXIS	-0.60021	-1.68912	0.00398406	0.080719
GO_INTRINSIC_APOPTOTIC_SIGNALING_PATHWAY	-0.302384	-1.65858	0.00398406	0.0902491
GO_CYTOKINE_RECEPTOR_BINDING	-0.525722	-1.60978	0.00398406	0.111135
HP_NEPHRITIS	-0.615589	-1.6702	0.00397614	0.0858112
GO_ALPHA_BETA_T_CELL_DIFFERENTIATION	-0.677229	-1.84542	0.00396825	0.0640907
GO_B_CELL_APOPTOTIC_PROCESS	-0.625852	-1.89145	0.00396825	0.080114
GO_MHC_PROTEIN_BINDING	-0.766665	-1.66954	0.0039604	0.0859961
GO_POSITIVE_REGULATION_OF_CELL_KILLING	-0.730101	-1.75033	0.00394477	0.0677804
GO_REGULATION_OF_MONOCYTE_DIFFERENTIATION	-0.716118	-1.76257	0.00393701	0.0672379
GO_POSITIVE_REGULATION_OF_T_CELL_MEDIATED_CYTOTOXICITY	-0.74326	-1.76915	0.00392927	0.0667418
HP_VENOUS_THROMBOSIS	-0.574168	-1.72655	0.00392157	0.0717491
GO_LEUKOCYTE_MIGRATION	-0.564172	-1.70212	0.00392157	0.0765435
GO_REGULATION_OF_ALPHA_BETA_T_CELL_DIFFERENTIATION	-0.699875	-1.91435	0.00392157	0.0886384
GO_ALPHA_BETA_T_CELL_ACTIVATION_INVOLVED_IN_IMMUNE_RESPONSE	-0.708439	-1.84625	0.00389105	0.0652814
GO_REGULATION_OF_LEUKOCYTE_MIGRATION	-0.576613	-1.71805	0.00388349	0.0736561
GO_ICOSANOID_BIOSYNTHETIC_PROCESS	-0.585277	-1.67688	0.00388349	0.084348
GO_PROTEIN_TRIMERIZATION	-0.629869	-1.64592	0.003861	0.0952418
GO_RESPONSE_TO_CHEMOKINE	-0.68788	-1.71285	0.00385357	0.0741319
GO_NEUTROPHIL_CHEMOTAXIS	-0.6695	-1.69029	0.00384615	0.0804946
GO_GRANULOCYTE_CHEMOTAXIS	-0.653591	-1.73843	0.00382409	0.0698234
GO_IMMUNOLOGICAL_SYNAPSE	-0.774648	-1.836	0.0021097	0.063991
GO_REGULATION_OF_RESPONSE_TO_CYTOKINE_STIMULUS	-0.507641	-1.87589	0.00209205	0.06883
GO_T_HELPER_1_TYPE_IMMUNE_RESPONSE	-0.716301	-1.73555	0.002079	0.0709236
HP_AUTOIMMUNE_ANTIBODY_POSITIVITY	-0.737179	-1.70882	0.002079	0.0748796
GO_HYDROLASE_ACTIVITY_ACTING_ON_CARBON_NITROGEN_BUT_NOT_PEPTIDE_BONDS_IN_CYCLIC_AMIDINES	-0.593621	-1.76171	0.00207469	0.0664675
GO_REGULATION_OF_T_CELL_MEDIATED_IMMUNITY	-0.685853	-1.79111	0.00207039	0.0646792
GO_REGULATION_OF_ANTIGEN_RECEPTOR_MEDIATED_SIGNALING_PATHWAY	-0.738457	-1.81917	0.00207039	0.0650009
GO_NEGATIVE_REGULATION_OF_ALPHA_BETA_T_CELL_ACTIVATION	-0.651579	-1.78083	0.00207039	0.0656951
GO_NEGATIVE_REGULATION_OF_CD4_POSITIVE_ALPHA_BETA_T_CELL_ACTIVATION	-0.685601	-1.82972	0.00206612	0.0640251
GO_MHC_PROTEIN_COMPLEX_BINDING	-0.850925	-1.75565	0.00206612	0.0667539
GO_POSITIVE_REGULATION_OF_MONOCYTE_CHEMOTAXIS	-0.783443	-1.67697	0.00206612	0.0846301
GO_INTERLEUKIN_5_PRODUCTION	-0.680073	-1.6423	0.00206612	0.0967631
HP_RHEUMATOID_ARTHRITIS	-0.827332	-1.71851	0.00206186	0.0737238
GO_NEGATIVE_REGULATION_OF_PRODUCTION_OF_MOLECULAR_MEDIATOR_OF_IMMUNE_RESPONSE	-0.732119	-1.8007	0.00205761	0.0638906
GO_DEAMINASE_ACTIVITY	-0.612528	-1.76237	0.00205761	0.0671827
HP_ANTINUCLEAR_ANTIBODY_POSITIVITY	-0.782451	-1.73382	0.00205761	0.0708306
GO_COMPLEMENT_ACTIVATION_ALTERNATIVE_PATHWAY	-0.800167	-1.65833	0.00205761	0.0901055
GO_RESPONSE_TO_INTERFERON_BETA	-0.721704	-1.83006	0.00205339	0.0645229
GO_TOLL_LIKE_RECEPTOR_SIGNALING_PATHWAY	-0.5767	-1.86997	0.00205339	0.0662886
GO_NEGATIVE_REGULATION_OF_INNATE_IMMUNE_RESPONSE	-0.615581	-1.75617	0.00205339	0.0670099
GO_IMMUNE_RECEPTOR_ACTIVITY	-0.707607	-1.73996	0.00205339	0.0692489
GO_REGULATION_OF_MYELOID_CELL_DIFFERENTIATION	-0.458498	-1.69297	0.00205339	0.079049
GO_LEUKOCYTE_APOPTOTIC_PROCESS	-0.639135	-1.8444	0.00204918	0.0642053
GO_REGULATION_OF_MYELOID_LEUKOCYTE_MEDIATED_IMMUNITY	-0.669386	-1.83152	0.00204918	0.0644247
GO_POSITIVE_REGULATION_OF_MONONUCLEAR_CELL_MIGRATION	-0.726184	-1.7109	0.00204499	0.0744617
HP_ENDOCARDITIS	-0.766731	-1.68784	0.00204499	0.0810336
GO_B_CELL_RECEPTOR_SIGNALING_PATHWAY	-0.770259	-1.7894	0.00204082	0.0651245
GO_RESPONSE_TO_VIRUS	-0.552106	-1.88031	0.00204082	0.0714942
GO_NEGATIVE_REGULATION_OF_INTERLEUKIN_8_PRODUCTION	-0.687559	-1.6491	0.00204082	0.0941157
GO_REGULATION_OF_T_CELL_RECEPTOR_SIGNALING_PATHWAY	-0.718049	-1.80324	0.00203666	0.0638792
GO_REGULATION_OF_LYMPHOCYTE_MIGRATION	-0.677646	-1.73387	0.00203666	0.0711822
GO_PEPTIDYL_TYROSINE_AUTOPHOSPHORYLATION	-0.651407	-1.80714	0.00203252	0.0641766
GO_T_HELPER_2_CELL_DIFFERENTIATION	-0.790018	-1.80371	0.00203252	0.0647882
GO_REGULATION_OF_T_HELPER_1_TYPE_IMMUNE_RESPONSE	-0.756363	-1.69419	0.00203252	0.0787766
GO_REGULATION_OF_PRODUCTION_OF_MOLECULAR_MEDIATOR_OF_IMMUNE_RESPONSE	-0.621276	-1.80682	0.0020284	0.06385
HP_RECURRENT_SKIN_INFECTIONS	-0.637715	-1.80687	0.0020284	0.0640921
GO_PHAGOCYTOSIS	-0.550512	-1.75389	0.0020284	0.0670908
GO_POSITIVE_REGULATION_OF_NATURAL_KILLER_CELL_MEDIATED_CYTOTOXICITY	-0.86351	-1.76287	0.0020284	0.0673041
GO_NEGATIVE_REGULATION_OF_CELL_KILLING	-0.769916	-1.71116	0.0020284	0.0748273
GO_LEUKOCYTE_MEDIATED_CYTOTOXICITY	-0.705142	-1.84193	0.00202429	0.0644449
GO_NEGATIVE_REGULATION_OF_LEUKOCYTE_APOPTOTIC_PROCESS	-0.681559	-1.7927	0.00202429	0.064784
GO_T_CELL_SELECTION	-0.781197	-1.75333	0.00202429	0.0672353
HP_ABNORMALITY_OF_COMPLEMENT_SYSTEM	-0.73274	-1.72387	0.00202429	0.0719191
GO_ACTIVATION_OF_JANUS_KINASE_ACTIVITY	-0.733045	-1.68745	0.00202429	0.0809611
HP_ABNORMAL_MYELOID_LEUKOCYTE_MORPHOLOGY	-0.492985	-1.95141	0.00202429	0.09666
GO_TYPE_I_INTERFERON_PRODUCTION	-0.522419	-1.99609	0.00202429	0.131335
GO_POSITIVE_REGULATION_OF_NATURAL_KILLER_CELL_MEDIATED_IMMUNITY	-0.873184	-1.79371	0.0020202	0.064834
GO_LYMPHOCYTE_APOPTOTIC_PROCESS	-0.638718	-1.84906	0.0020202	0.064843
GO_ANTIGEN_PROCESSING_AND_PRESENTATION	-0.529368	-1.91784	0.0020202	0.0889021
GO_LEUKOCYTE_CELL_CELL_ADHESION	-0.646527	-1.87211	0.00201613	0.0671469
GO_MYELOID_CELL_DIFFERENTIATION	-0.433026	-1.69646	0.00201613	0.0783678
GO_REGULATION_OF_TOLERANCE_INDUCTION	-0.833118	-1.65765	0.00201613	0.0902919
GO_REGULATION_OF_ANTIGEN_PROCESSING_AND_PRESENTATION	-0.798535	-1.59654	0.00201613	0.119036
HP_ABNORMALITY_OF_THE_PERITONEUM	-0.579928	-1.80305	0.00201207	0.0634408
GO_CHEMOKINE_PRODUCTION	-0.613237	-1.79185	0.00201207	0.0647488
GO_NEGATIVE_REGULATION_OF_CELL_ACTIVATION	-0.614071	-1.73809	0.00201207	0.0698198
GO_ANTIGEN_PROCESSING_AND_PRESENTATION_OF_ENDOGENOUS_ANTIGEN	-0.739467	-1.69568	0.00201207	0.0785731
GO_REGULATION_OF_CELL_CELL_ADHESION	-0.588515	-1.83913	0.00200803	0.0640563
GO_REGULATION_OF_LYMPHOCYTE_APOPTOTIC_PROCESS	-0.663994	-1.81622	0.00200803	0.0640938
HP_ELEVATED_ERYTHROCYTE_SEDIMENTATION_RATE	-0.785168	-1.82115	0.00200803	0.0649447
GO_REGULATION_OF_MAST_CELL_ACTIVATION_INVOLVED_IN_IMMUNE_RESPONSE	-0.682955	-1.89675	0.00200803	0.0840488
GO_TOLERANCE_INDUCTION	-0.784248	-1.67246	0.00200803	0.0860877
GO_NEGATIVE_REGULATION_OF_LEUKOCYTE_CELL_CELL_ADHESION	-0.651472	-1.85887	0.00200401	0.0643491
GO_B_CELL_ACTIVATION	-0.588827	-1.8105	0.00200401	0.0643903
GO_T_HELPER_17_TYPE_IMMUNE_RESPONSE	-0.760071	-1.79689	0.00200401	0.0644035
GO_LYMPHOCYTE_HOMEOSTASIS	-0.649666	-1.82507	0.00200401	0.0645537
GO_POSITIVE_REGULATION_OF_T_CELL_MEDIATED_IMMUNITY	-0.672118	-1.76489	0.00200401	0.0667817
GO_REGULATION_OF_T_CELL_DIFFERENTIATION	-0.663334	-1.87358	0.00200401	0.0673181
GO_RESPONSE_TO_TUMOR_CELL	-0.677121	-1.71113	0.00200401	0.0746748
HP_AUTOIMMUNITY	-0.637847	-1.85958	0.002	0.0648725
GO_POSITIVE_REGULATION_OF_HEMOPOIESIS	-0.591247	-1.90111	0.002	0.0863617
GO_NEGATIVE_REGULATION_OF_DEFENSE_RESPONSE	-0.552195	-1.7761	0.00199601	0.0662219
GO_SECRETORY_GRANULE_MEMBRANE	-0.534853	-1.82168	0.00199203	0.0649883
GO_ALPHA_BETA_T_CELL_ACTIVATION	-0.696919	-1.88678	0.00199203	0.0768112
HP_LYMPHOMA	-0.608692	-2.00576	0.00199203	0.139407
GO_POSITIVE_REGULATION_OF_CELL_CELL_ADHESION	-0.625249	-1.83702	0.00198807	0.0640584
GO_POSITIVE_REGULATION_OF_MAST_CELL_ACTIVATION	-0.68064	-1.8104	0.00198807	0.0641618
GO_TERTIARY_GRANULE_MEMBRANE	-0.685052	-1.78603	0.00198807	0.0651476
GO_INTERLEUKIN_10_PRODUCTION	-0.738718	-1.78037	0.00198807	0.0657375
GO_REGULATION_OF_LEUKOCYTE_CHEMOTAXIS	-0.59625	-1.69441	0.00198807	0.0787947
GO_POSITIVE_REGULATION_OF_MYELOID_LEUKOCYTE_DIFFERENTIATION	-0.620504	-1.79933	0.00198413	0.0638474
GO_SPECIFIC_GRANULE_MEMBRANE	-0.650119	-1.83026	0.00198413	0.0648052
GO_REGULATION_OF_T_CELL_ACTIVATION	-0.647181	-1.87438	0.00198413	0.0674504
HP_ABNORMAL_RENAL_CORTEX_MORPHOLOGY	-0.477109	-1.73224	0.00198413	0.0712564
GO_POSITIVE_REGULATION_OF_ALPHA_BETA_T_CELL_PROLIFERATION	-0.85801	-1.81805	0.0019802	0.0640119
GO_CD4_POSITIVE_ALPHA_BETA_T_CELL_DIFFERENTIATION	-0.698442	-1.83319	0.0019802	0.064238
GO_REGULATION_OF_INTRINSIC_APOPTOTIC_SIGNALING_PATHWAY	-0.328599	-1.70774	0.0019802	0.0747724
GO_T_CELL_ACTIVATION_INVOLVED_IN_IMMUNE_RESPONSE	-0.670233	-1.83253	0.00197628	0.0642049
GO_INTERLEUKIN_8_PRODUCTION	-0.598358	-1.77021	0.00197628	0.066469
GO_RESPONSE_TO_INTERLEUKIN_1	-0.484212	-1.7424	0.00197628	0.0689418
GO_NEGATIVE_REGULATION_OF_INTERLEUKIN_6_PRODUCTION	-0.68964	-1.71944	0.00197628	0.0735028
GO_REGULATION_OF_B_CELL_ACTIVATION	-0.654679	-1.85962	0.00197239	0.0652935
HP_ABNORMAL_NEPHRON_MORPHOLOGY	-0.457004	-1.71703	0.00197239	0.0733276
GO_POSITIVE_REGULATION_OF_CD4_POSITIVE_ALPHA_BETA_T_CELL_ACTIVATION	-0.779187	-1.88696	0.00197239	0.0774857
GO_REGULATION_OF_IMMUNOGLOBULIN_PRODUCTION	-0.636441	-1.8594	0.0019685	0.0645256
GO_REGULATION_OF_B_CELL_MEDIATED_IMMUNITY	-0.657295	-1.91847	0.0019685	0.0898412
GO_T_CELL_DIFFERENTIATION_INVOLVED_IN_IMMUNE_RESPONSE	-0.718894	-1.85966	0.00196464	0.065729
GO_REGULATION_OF_RESPIRATORY_BURST	-0.711947	-1.76666	0.00196464	0.0673313
GO_INFLAMMATORY_RESPONSE_TO_ANTIGENIC_STIMULUS	-0.69018	-1.75183	0.00196464	0.0673367
GO_POSITIVE_REGULATION_OF_LEUKOCYTE_MIGRATION	-0.610028	-1.7602	0.00196078	0.0662528
GO_SPECIFIC_GRANULE	-0.585424	-1.88086	0.00195695	0.0724177
GO_POSITIVE_REGULATION_OF_INTERLEUKIN_12_PRODUCTION	-0.768855	-1.7765	0.00194932	0.0664555
GO_NEGATIVE_REGULATION_OF_HEMOPOIESIS	-0.509493	-1.72508	0.00194553	0.0716898
GO_POSITIVE_REGULATION_OF_INFLAMMATORY_RESPONSE	-0.598426	-1.7174	0.00194175	0.0734509
GO_ACUTE_PHASE_RESPONSE	-0.632979	-1.61535	0.00194175	0.108155
GO_LEUKOCYTE_CHEMOTAXIS	-0.623629	-1.7742	0.00193798	0.0667382
HP_ABNORMAL_THROMBOSIS	-0.52881	-1.69945	0.00193798	0.0773567
GO_POSITIVE_REGULATION_OF_INTERLEUKIN_17_PRODUCTION	-0.790123	-1.67221	0.00193424	0.0859154
GO_TERTIARY_GRANULE	-0.584485	-1.83897	0.0019305	0.0634153
GO_NEUTROPHIL_MIGRATION	-0.672458	-1.75493	0.00190476	0.0669725
GO_GRANULOCYTE_MIGRATION	-0.655174	-1.78588	0.00190114	0.0649765
GO_NEGATIVE_REGULATION_OF_LYMPHOCYTE_DIFFERENTIATION	-0.59971	-1.81781	0	0.0635085
HP_ABNORMALITY_OF_HUMORAL_IMMUNITY	-0.581088	-1.85667	0	0.0637035
GO_REGULATION_OF_LEUKOCYTE_DIFFERENTIATION	-0.611168	-1.85507	0	0.0637122
HP_RECURRENT_APHTHOUS_STOMATITIS	-0.758961	-1.81617	0	0.0637999
GO_NATURAL_KILLER_CELL_ACTIVATION	-0.651621	-1.80024	0	0.0638413
GO_NEGATIVE_REGULATION_OF_LYMPHOCYTE_ACTIVATION	-0.661896	-1.85543	0	0.0639085
GO_LYMPHOCYTE_DIFFERENTIATION	-0.623695	-1.85708	0	0.063967
GO_MAST_CELL_MEDIATED_IMMUNITY	-0.66395	-1.81862	0	0.0640004
GO_NEGATIVE_REGULATION_OF_CYTOKINE_PRODUCTION_INVOLVED_IN_INFLAMMATORY_RESPONSE	-0.739042	-1.79806	0	0.0640392
GO_INTERACTION_WITH_HOST	-0.439502	-1.79949	0	0.0640416
GO_POSITIVE_REGULATION_OF_INTERLEUKIN_4_PRODUCTION	-0.843997	-1.81226	0	0.0640422
GO_CELLULAR_RESPONSE_TO_MOLECULE_OF_BACTERIAL_ORIGIN	-0.626532	-1.81277	0	0.0640489
HP_SKIN_RASH	-0.632493	-1.85121	0	0.0640557
GO_TUMOR_NECROSIS_FACTOR_SUPERFAMILY_CYTOKINE_PRODUCTION	-0.616722	-1.82637	0	0.064061
HP_SEROSITIS	-0.767724	-1.82827	0	0.064076
GO_REGULATION_OF_LEUKOCYTE_MEDIATED_CYTOTOXICITY	-0.751552	-1.80334	0	0.0641004
GO_POSITIVE_REGULATION_OF_T_CELL_PROLIFERATION	-0.732785	-1.85764	0	0.0641215
GO_POSITIVE_REGULATION_OF_INTERLEUKIN_10_PRODUCTION	-0.776098	-1.79831	0	0.0641924
GO_REGULATION_OF_T_CELL_MEDIATED_CYTOTOXICITY	-0.759528	-1.81308	0	0.0642004
GO_INTERLEUKIN_4_PRODUCTION	-0.808568	-1.85184	0	0.0642175
HP_LYMPHOCYTOSIS	-0.824546	-1.84159	0	0.0642257
HP_MEDIASTINAL_LYMPHADENOPATHY	-0.805248	-1.83942	0	0.064241
HP_GLOMERULOPATHY	-0.664517	-1.81369	0	0.0642531
HP_SKIN_PLAQUE	-0.78992	-1.84571	0	0.0643223
GO_AZUROPHIL_GRANULE	-0.451023	-1.8264	0	0.0643839
GO_HUMORAL_IMMUNE_RESPONSE	-0.628029	-1.83481	0	0.0643909
GO_REGULATION_OF_CELL_KILLING	-0.750559	-1.84057	0	0.0644078
GO_CELLULAR_RESPONSE_TO_BIOTIC_STIMULUS	-0.600386	-1.81891	0	0.0644904
GO_DEFENSE_RESPONSE_TO_BACTERIUM	-0.592367	-1.80819	0	0.0645011
HP_SYSTEMIC_LUPUS_ERYTHEMATOSUS	-0.801509	-1.8037	0	0.0645065
HP_ABNORMAL_EOSINOPHIL_MORPHOLOGY	-0.684548	-1.80919	0	0.0645313
GO_NEGATIVE_REGULATION_OF_INTERFERON_GAMMA_PRODUCTION	-0.782481	-1.84256	0	0.0645481
GO_ENTRY_INTO_HOST	-0.509323	-1.80852	0	0.064612
HP_ABNORMALITY_OF_IMMUNE_SERUM_PROTEIN_PHYSIOLOGY	-0.771113	-1.85192	0	0.0646233
HP_UNUSUAL_INFECTION_BY_ANATOMICAL_SITE	-0.732923	-1.84576	0	0.064691
GO_NEGATIVE_REGULATION_OF_CYTOKINE_PRODUCTION	-0.567245	-1.78801	0	0.0646987
GO_POSITIVE_REGULATION_OF_INTERFERON_GAMMA_PRODUCTION	-0.779936	-1.7883	0	0.0647645
GO_CELLULAR_DEFENSE_RESPONSE	-0.789469	-1.79053	0	0.064766
GO_REGULATION_OF_LEUKOCYTE_APOPTOTIC_PROCESS	-0.660106	-1.81896	0	0.0647903
GO_DENDRITIC_CELL_MIGRATION	-0.804958	-1.79213	0	0.0648071
GO_RESPONSE_TO_MOLECULE_OF_BACTERIAL_ORIGIN	-0.576703	-1.78896	0	0.064873
HP_MENINGITIS	-0.770522	-1.84266	0	0.0648849
HP_VASCULITIS	-0.744564	-1.8462	0	0.0648886
GO_ACUTE_INFLAMMATORY_RESPONSE	-0.637054	-1.79405	0	0.064891
GO_MYELOID_DENDRITIC_CELL_ACTIVATION	-0.843546	-1.84832	0	0.064915
HP_MYOSITIS	-0.731444	-1.79113	0	0.0649223
GO_NEGATIVE_REGULATION_OF_TUMOR_NECROSIS_FACTOR_SUPERFAMILY_CYTOKINE_PRODUCTION	-0.666566	-1.8039	0	0.0649516
GO_INTERLEUKIN_12_PRODUCTION	-0.753519	-1.78916	0	0.0650009
HP_URTICARIA	-0.653327	-1.78421	0	0.06501
GO_COMPLEMENT_ACTIVATION	-0.698005	-1.78489	0	0.0650955
GO_POSITIVE_REGULATION_OF_NATURAL_KILLER_CELL_ACTIVATION	-0.762683	-1.84715	0	0.0651544
GO_INTERLEUKIN_17_PRODUCTION	-0.756011	-1.78434	0	0.0651601
GO_RESPONSE_TO_TUMOR_NECROSIS_FACTOR	-0.499364	-1.81946	0	0.0651792
GO_NEGATIVE_REGULATION_OF_CELL_CELL_ADHESION	-0.57332	-1.82	0	0.0652496
GO_POSITIVE_REGULATION_OF_LEUKOCYTE_CELL_CELL_ADHESION	-0.673981	-1.86113	0	0.065256
HP_INFLAMMATORY_ABNORMALITY_OF_THE_EYE	-0.557129	-1.78501	0	0.0652819
GO_POSITIVE_REGULATION_OF_LEUKOCYTE_APOPTOTIC_PROCESS	-0.726265	-1.82209	0	0.0654924
GO_INTERFERON_GAMMA_PRODUCTION	-0.758169	-1.86149	0	0.0654967
GO_T_CELL_PROLIFERATION	-0.663005	-1.86391	0	0.0655106
GO_CD4_POSITIVE_ALPHA_BETA_T_CELL_CYTOKINE_PRODUCTION	-0.753228	-1.78193	0	0.0655751
GO_RESPONSE_TO_INTERFERON_GAMMA	-0.650326	-1.86835	0	0.0656018
GO_POSITIVE_REGULATION_OF_LEUKOCYTE_MEDIATED_IMMUNITY	-0.66477	-1.86439	0	0.0656776
GO_INTERLEUKIN_2_PRODUCTION	-0.718078	-1.78123	0	0.0657038
HP_UVEITIS	-0.703365	-1.77992	0	0.0657302
GO_POSITIVE_REGULATION_OF_CELL_ACTIVATION	-0.637444	-1.86482	0	0.0659398
GO_LEUKOCYTE_PROLIFERATION	-0.64141	-1.86926	0	0.0661404
HP_INCREASED_CIRCULATING_ANTIBODY_LEVEL	-0.625143	-1.77218	0	0.0662424
GO_LYMPHOCYTE_MIGRATION	-0.701006	-1.76039	0	0.0663487
GO_DEFENSE_RESPONSE_TO_GRAM_POSITIVE_BACTERIUM	-0.655928	-1.86587	0	0.0665045
GO_DENDRITIC_CELL_DIFFERENTIATION	-0.763232	-1.77243	0	0.0665431
GO_REGULATION_OF_NATURAL_KILLER_CELL_MEDIATED_IMMUNITY	-0.823546	-1.76173	0	0.0666631
GO_DENDRITIC_CELL_CHEMOTAXIS	-0.826582	-1.77654	0	0.0666773
GO_IMMUNE_RESPONSE_TO_TUMOR_CELL	-0.762713	-1.7646	0	0.0667841
GO_POSITIVE_REGULATION_OF_NF_KAPPAB_TRANSCRIPTION_FACTOR_ACTIVITY	-0.506127	-1.77042	0	0.0667927
GO_POSITIVE_REGULATION_OF_T_CELL_MIGRATION	-0.732172	-1.76557	0	0.0668003
GO_REGULATION_OF_NIK_NF_KAPPAB_SIGNALING	-0.525008	-1.75713	0	0.0668972
GO_REGULATION_OF_INFLAMMATORY_RESPONSE	-0.561033	-1.76618	0	0.0669179
GO_NATURAL_KILLER_CELL_DIFFERENTIATION	-0.715535	-1.76489	0	0.0669977
GO_NATURAL_KILLER_CELL_MEDIATED_IMMUNITY	-0.761247	-1.75647	0	0.0670431
GO_POSITIVE_REGULATION_OF_CHEMOKINE_PRODUCTION	-0.636398	-1.7674	0	0.0671044
HP_ABNORMAL_LYMPHOCYTE_PHYSIOLOGY	-0.549255	-1.8713	0	0.0671106
GO_REGULATORY_T_CELL_DIFFERENTIATION	-0.781323	-1.76642	0	0.0672113
GO_ANTIGEN_BINDING	-0.750654	-1.75208	0	0.0673776
HP_PLEURITIS	-0.816766	-1.75017	0	0.0674661
GO_LEUKOCYTE_MIGRATION_INVOLVED_IN_INFLAMMATORY_RESPONSE	-0.832691	-1.75128	0	0.0674724
GO_LIPOXYGENASE_PATHWAY	-0.820653	-1.87224	0	0.0676313
GO_POSITIVE_REGULATION_OF_LYMPHOCYTE_MEDIATED_IMMUNITY	-0.703688	-1.87505	0	0.0676373
GO_CYTOLYSIS	-0.76625	-1.74604	0	0.0680235
HP_PUSTULE	-0.732929	-1.74634	0	0.0680715
GO_REGULATION_OF_HUMORAL_IMMUNE_RESPONSE	-0.738518	-1.87526	0	0.0680738
GO_MYELOID_LEUKOCYTE_MIGRATION	-0.610221	-1.74647	0	0.0681742
GO_INTERLEUKIN_13_PRODUCTION	-0.711104	-1.74534	0	0.0682012
GO_REGULATION_OF_LEUKOCYTE_DEGRANULATION	-0.69234	-1.87656	0	0.0690414
GO_TYROSINE_PHOSPHORYLATION_OF_STAT_PROTEIN	-0.587122	-1.7399	0	0.0690951
GO_T_CELL_DIFFERENTIATION	-0.64602	-1.87747	0	0.0692035
GO_REGULATION_OF_INFLAMMATORY_RESPONSE_TO_ANTIGENIC_STIMULUS	-0.785909	-1.7405	0	0.0693074
HP_GASTRITIS	-0.812405	-1.87753	0	0.0697886
GO_REGULATION_OF_LEUKOCYTE_PROLIFERATION	-0.667522	-1.87816	0	0.0700166
GO_T_CELL_MEDIATED_CYTOTOXICITY	-0.748321	-1.87842	0	0.0704928
GO_REGULATION_OF_ADAPTIVE_IMMUNE_RESPONSE	-0.647835	-1.87871	0	0.0709965
GO_PYRIDINE_CONTAINING_COMPOUND_METABOLIC_PROCESS	-0.562812	-1.7315	0	0.0713638
GO_POSITIVE_REGULATION_OF_TYPE_2_IMMUNE_RESPONSE	-0.82471	-1.72934	0	0.0714221
GO_POSITIVE_REGULATION_OF_LYMPHOCYTE_DIFFERENTIATION	-0.673853	-1.87898	0	0.0715371
GO_LIPOPOLYSACCHARIDE_BINDING	-0.673434	-1.72554	0	0.0715617
GO_REGULATION_OF_RESPONSE_TO_TUMOR_CELL	-0.773788	-1.72655	0	0.0719262
GO_HUMORAL_IMMUNE_RESPONSE_MEDIATED_BY_CIRCULATING_IMMUNOGLOBULIN	-0.763797	-1.88052	0	0.0720244
GO_POSITIVE_REGULATION_OF_NEUTROPHIL_MIGRATION	-0.65859	-1.72297	0	0.0722789
GO_IMMUNOGLOBULIN_BINDING	-0.822545	-1.72157	0	0.0727472
GO_POSITIVE_REGULATION_OF_IMMUNE_EFFECTOR_PROCESS	-0.64425	-1.88115	0	0.0729469
HP_ABNORMAL_PLEURA_MORPHOLOGY	-0.589584	-1.7172	0	0.0733943
HP_RECURRENT_BACTERIAL_SKIN_INFECTIONS	-0.815581	-1.71765	0	0.0735052
GO_REGULATION_OF_TOLL_LIKE_RECEPTOR_SIGNALING_PATHWAY	-0.643808	-1.88205	0	0.0746002
HP_OPTIC_NEURITIS	-0.815439	-1.70904	0	0.0749091
GO_POSITIVE_REGULATION_OF_GRANULOCYTE_CHEMOTAXIS	-0.663496	-1.7073	0	0.07492
GO_T_CELL_MEDIATED_IMMUNITY	-0.687064	-1.88367	0	0.0749563
GO_POSITIVE_REGULATION_OF_CYTOKINE_PRODUCTION	-0.596042	-1.88234	0	0.0751668
HP_ABNORMAL_PULMONARY_THORACIC_IMAGING_FINDING	-0.658098	-1.88548	0	0.0753888
GO_POSITIVE_REGULATION_OF_RECEPTOR_SIGNALING_PATHWAY_VIA_STAT	-0.578302	-1.70528	0	0.0758089
GO_LYSOSOME_LOCALIZATION	-0.557703	-1.88573	0	0.0760178
GO_PRODUCTION_OF_MOLECULAR_MEDIATOR_INVOLVED_IN_INFLAMMATORY_RESPONSE	-0.66272	-1.88668	0	0.07606
HP_RECURRENT_BACTERIAL_INFECTIONS	-0.67299	-1.88786	0	0.0777295
GO_PRODUCTION_OF_MOLECULAR_MEDIATOR_OF_IMMUNE_RESPONSE	-0.619116	-1.89062	0	0.0780335
GO_T_CELL_ACTIVATION	-0.635399	-1.89098	0	0.078588
GO_NEGATIVE_REGULATION_OF_RESPONSE_TO_BIOTIC_STIMULUS	-0.588591	-1.89104	0	0.0794163
GO_POSITIVE_REGULATION_OF_TYROSINE_PHOSPHORYLATION_OF_STAT_PROTEIN	-0.589056	-1.68997	0	0.0805241
GO_REGULATION_OF_ALPHA_BETA_T_CELL_ACTIVATION	-0.708618	-1.89151	0	0.0809759
HP_PULMONARY_INFILTRATES	-0.721172	-1.89159	0	0.0818944
GO_REGULATION_OF_B_CELL_APOPTOTIC_PROCESS	-0.696812	-1.89215	0	0.0834407
GO_POSITIVE_REGULATION_OF_LEUKOCYTE_PROLIFERATION	-0.708613	-1.89596	0	0.0835481
GO_MAST_CELL_ACTIVATION	-0.700324	-1.89309	0	0.0837214
GO_MOVEMENT_IN_HOST_ENVIRONMENT	-0.502643	-1.89432	0	0.0838708
GO_LEUKOCYTE_HOMEOSTASIS	-0.656089	-1.89699	0	0.0849631
GO_POSITIVE_REGULATION_OF_LEUKOCYTE_DIFFERENTIATION	-0.642938	-1.90749	0	0.0851625
GO_ALPHA_BETA_T_CELL_PROLIFERATION	-0.786176	-1.90104	0	0.0852647
HP_ABNORMALITY_OF_THE_LYMPH_NODES	-0.62584	-1.90838	0	0.0857497
GO_POSITIVE_REGULATION_OF_LYMPHOCYTE_ACTIVATION	-0.650595	-1.89704	0	0.0860266
GO_REGULATION_OF_HEMOPOIESIS	-0.525649	-1.9092	0	0.0862314
GO_NEGATIVE_REGULATION_OF_IMMUNE_SYSTEM_PROCESS	-0.593279	-1.90327	0	0.0872528
GO_CELL_KILLING	-0.678923	-1.90136	0	0.0874248
GO_REGULATION_OF_LYMPHOCYTE_ACTIVATION	-0.641933	-1.91051	0	0.0876302
GO_RESPIRATORY_BURST	-0.759241	-1.91364	0	0.0879251
GO_NEGATIVE_REGULATION_OF_LYMPHOCYTE_MEDIATED_IMMUNITY	-0.76576	-1.91178	0	0.0879378
HP_ELEVATED_C_REACTIVE_PROTEIN_LEVEL	-0.809554	-1.91542	0	0.0890703
GO_REGULATION_OF_LYMPHOCYTE_DIFFERENTIATION	-0.664501	-1.92242	0	0.089792
GO_LYMPHOCYTE_ACTIVATION_INVOLVED_IN_IMMUNE_RESPONSE	-0.650189	-1.91978	0	0.0903465
GO_NEGATIVE_REGULATION_OF_LEUKOCYTE_MEDIATED_IMMUNITY	-0.757073	-1.92337	0	0.0905728
HP_ANTERIOR_UVEITIS	-0.812046	-1.65552	0	0.0914794
GO_NEGATIVE_REGULATION_OF_NF_KAPPAB_TRANSCRIPTION_FACTOR_ACTIVITY	-0.537983	-1.93085	0	0.0919188
GO_ADAPTIVE_IMMUNE_RESPONSE	-0.719054	-1.92389	0	0.0919403
GO_REGULATION_OF_LEUKOCYTE_MEDIATED_IMMUNITY	-0.691888	-1.9312	0	0.0932764
GO_POSITIVE_REGULATION_OF_DEFENSE_RESPONSE	-0.592806	-1.94748	0	0.093478
GO_NAD_BIOSYNTHETIC_PROCESS	-0.690431	-1.93179	0	0.0945601
GO_NON_MEMBRANE_SPANNING_PROTEIN_TYROSINE_KINASE_ACTIVITY	-0.675144	-1.94866	0	0.0946109
GO_REGULATION_OF_PATTERN_RECOGNITION_RECEPTOR_SIGNALING_PATHWAY	-0.589384	-1.93383	0	0.0946307
GO_NEGATIVE_REGULATION_OF_ADAPTIVE_IMMUNE_RESPONSE	-0.736666	-1.9506	0	0.0951638
HP_LEUKOCYTOSIS	-0.602498	-1.95431	0	0.0957874
GO_NEGATIVE_REGULATION_OF_IMMUNE_RESPONSE	-0.65386	-1.93419	0	0.096184
GO_REGULATION_OF_LYMPHOCYTE_MEDIATED_IMMUNITY	-0.710584	-1.93857	0	0.0966566
GO_REGULATION_OF_ACUTE_INFLAMMATORY_RESPONSE_TO_ANTIGENIC_STIMULUS	-0.807781	-1.63958	0	0.0972747
GO_CD4_POSITIVE_ALPHA_BETA_T_CELL_ACTIVATION	-0.701417	-1.93432	0	0.0980548
HP_GANGRENE	-0.74423	-1.95438	0	0.098103
GO_REGULATION_OF_NATURAL_KILLER_CELL_ACTIVATION	-0.792411	-1.95727	0	0.10003
HP_ANOREXIA	-0.560492	-1.95886	0	0.101387
GO_ADAPTIVE_IMMUNE_RESPONSE_BASED_ON_SOMATIC_RECOMBINATION_OF_IMMUNE_RECEPTORS_BUILT_FROM_IMMUNOGLOBULIN_SUPERFAMILY_DOMAINS	-0.679942	-1.96105	0	0.101997
HP_STOMATITIS	-0.75116	-1.96393	0	0.102138
GO_PYRIDINE_CONTAINING_COMPOUND_BIOSYNTHETIC_PROCESS	-0.647799	-1.96488	0	0.104455
GO_REGULATION_OF_MAST_CELL_ACTIVATION	-0.730593	-1.96563	0	0.106681
HP_NON_HODGKIN_LYMPHOMA	-0.75608	-1.97649	0	0.109824
HP_RESPIRATORY_FAILURE_REQUIRING_ASSISTED_VENTILATION	-0.617661	-1.97121	0	0.111502
GO_NIK_NF_KAPPAB_SIGNALING	-0.496765	-1.96727	0	0.111609
GO_LYMPHOCYTE_MEDIATED_IMMUNITY	-0.702756	-1.98055	0	0.113271
HP_INTERSTITIAL_PULMONARY_ABNORMALITY	-0.545457	-1.98435	0	0.113436
GO_IMMUNOGLOBULIN_PRODUCTION	-0.650044	-1.9864	0	0.116274
GO_REGULATION_OF_IMMUNE_EFFECTOR_PROCESS	-0.655838	-1.98773	0	0.119707
GO_REGULATION_OF_CD4_POSITIVE_ALPHA_BETA_T_CELL_ACTIVATION	-0.73597	-1.98828	0	0.124077
GO_B_CELL_MEDIATED_IMMUNITY	-0.701411	-2.02319	0	0.126112
GO_REGULATION_OF_RESPONSE_TO_BIOTIC_STIMULUS	-0.590029	-2.03515	0	0.127599
HP_ABNORMAL_LEUKOCYTE_COUNT	-0.519863	-1.98893	0	0.128694
GO_REGULATION_OF_INNATE_IMMUNE_RESPONSE	-0.616825	-2.05656	0	0.130431
GO_CELLULAR_RESPONSE_TO_VIRUS	-0.592271	-1.98967	0	0.133756
GO_ANTIGEN_RECEPTOR_MEDIATED_SIGNALING_PATHWAY	-0.680456	-2.03682	0	0.134706
HP_PULMONARY_HEMORRHAGE	-0.763559	-2.00277	0	0.135179
GO_POSITIVE_REGULATION_OF_RESPONSE_TO_BIOTIC_STIMULUS	-0.605922	-2.04489	0	0.135965
GO_POSITIVE_REGULATION_OF_INNATE_IMMUNE_RESPONSE	-0.624658	-2.06185	0	0.137087
GO_NEGATIVE_REGULATION_OF_IMMUNE_EFFECTOR_PROCESS	-0.668754	-1.99632	0	0.137486
GO_IMMUNE_RESPONSE_REGULATING_SIGNALING_PATHWAY	-0.665877	-2.06371	0	0.148816
GO_INNATE_IMMUNE_RESPONSE_ACTIVATING_SIGNAL_TRANSDUCTION	-0.563366	-2.06799	0	0.159338
HP_ABNORMAL_NEUTROPHIL_COUNT	-0.490999	-2.0728	0	0.170068
HP_BONE_MARROW_HYPERCELLULARITY	-0.688796	-2.08514	0	0.172403
GO_T_CELL_RECEPTOR_SIGNALING_PATHWAY	-0.65415	-2.08595	0	0.200559
GO_ACTIVATION_OF_IMMUNE_RESPONSE	-0.665809	-2.08917	0	0.233536

## Sheet: NMI
Pathways enrichment of NMI
NAME	ES	NES	NOM p-val	FDR q-val
HP_NAUSEA	-0.431985	-1.53585	0.0497925	0.111389
HP_HEMOPTYSIS	-0.58137	-1.5076	0.0497925	0.127088
GO_NEGATIVE_REGULATION_OF_RESPONSE_TO_REACTIVE_OXYGEN_SPECIES	-0.591855	-1.57479	0.0493827	0.0897206
HP_DISSEMINATED_INTRAVASCULAR_COAGULATION	-0.568927	-1.54225	0.0490196	0.107559
GO_NUCLEAR_CHROMOSOME_TELOMERIC_REGION	-0.355476	-1.6036	0.048583	0.0768392
GO_ENDOPLASMIC_RETICULUM_QUALITY_CONTROL_COMPARTMENT	-0.435436	-1.60765	0.0483559	0.0752647
GO_PHAGOCYTIC_CUP	-0.632675	-1.58213	0.048218	0.0869767
GO_REGULATION_OF_RESPIRATORY_BURST	-0.625834	-1.51883	0.0480962	0.120425
GO_POSITIVE_REGULATION_OF_CALCIUM_ION_TRANSPORT_INTO_CYTOSOL	-0.510488	-1.43573	0.0477178	0.175863
GO_NEGATIVE_REGULATION_OF_CALCIUM_MEDIATED_SIGNALING	-0.548568	-1.55321	0.0476191	0.100988
GO_PURINE_NUCLEOSIDE_MONOPHOSPHATE_METABOLIC_PROCESS	-0.350788	-1.43823	0.0476191	0.173858
GO_LARGE_RIBOSOMAL_SUBUNIT	-0.573828	-1.68206	0.0475285	0.0488206
HP_ABNORMALITY_OF_THE_PARANASAL_SINUSES	-0.525799	-1.519	0.0472279	0.120409
GO_CELLULAR_RESPONSE_TO_MECHANICAL_STIMULUS	-0.462854	-1.50998	0.0472103	0.125876
HP_COMBINED_IMMUNODEFICIENCY	-0.601474	-1.56496	0.046748	0.0952528
GO_INTERLEUKIN_5_PRODUCTION	-0.600641	-1.44727	0.0466102	0.167179
GO_POSITIVE_REGULATION_OF_CHEMOTAXIS	-0.512864	-1.47423	0.0464135	0.149488
GO_UBIQUITIN_LIKE_PROTEIN_LIGASE_BINDING	-0.251602	-1.48042	0.0463576	0.14485
GO_REGULATION_OF_MACROPHAGE_ACTIVATION	-0.579494	-1.53108	0.0463158	0.114007
GO_RIBOSOME_BINDING	-0.375181	-1.66433	0.046	0.0543093
GO_NUCLEAR_NUCLEOSOME	-0.716942	-1.51212	0.045929	0.124412
GO_REGULATION_OF_TOLL_LIKE_RECEPTOR_4_SIGNALING_PATHWAY	-0.590078	-1.51955	0.0459082	0.120099
HP_ANGINA_PECTORIS	-0.558935	-1.50823	0.0459082	0.12683
GO_NUCLEIC_ACID_PHOSPHODIESTER_BOND_HYDROLYSIS	-0.239739	-1.44281	0.0458891	0.170647
GO_CD8_POSITIVE_ALPHA_BETA_T_CELL_DIFFERENTIATION	-0.714802	-1.51963	0.0457256	0.120163
GO_THYMOCYTE_APOPTOTIC_PROCESS	-0.582807	-1.51253	0.0453608	0.124191
HP_GASTROINTESTINAL_HEMORRHAGE	-0.45621	-1.56108	0.0449679	0.0974667
GO_CHAPERONE_MEDIATED_PROTEIN_FOLDING	-0.365401	-1.56031	0.0449679	0.0976347
HP_WEIGHT_LOSS	-0.347507	-1.45711	0.0446809	0.161205
GO_RUFFLE_ORGANIZATION	-0.415553	-1.47183	0.0446247	0.151083
GO_POSITIVE_REGULATION_OF_CELLULAR_AMIDE_METABOLIC_PROCESS	-0.259301	-1.46123	0.0442656	0.158482
HP_ECCHYMOSIS	-0.481107	-1.48608	0.0433884	0.141215
HP_SUBCUTANEOUS_HEMORRHAGE	-0.448619	-1.52788	0.043299	0.115009
HP_ABNORMAL_LEVELS_OF_ALPHA_FETOPROTEIN	-0.462712	-1.49762	0.043299	0.133452
GO_PYRIMIDINE_DEOXYRIBONUCLEOTIDE_METABOLIC_PROCESS	-0.522492	-1.55964	0.0429688	0.0977911
HP_ENCHONDROMA	-0.495731	-1.52936	0.042885	0.114494
HP_ABNORMAL_TUBULOINTERSTITIAL_MORPHOLOGY	-0.446263	-1.49847	0.0425532	0.133098
GO_POSITIVE_REGULATION_OF_KERATINOCYTE_DIFFERENTIATION	-0.575904	-1.50271	0.0425101	0.130431
GO_PML_BODY	-0.322741	-1.54587	0.0421687	0.105552
GO_CELL_DIFFERENTIATION_INVOLVED_IN_EMBRYONIC_PLACENTA_DEVELOPMENT	-0.513591	-1.52	0.0421286	0.119973
GO_EXOGENOUS_PROTEIN_BINDING	-0.526967	-1.56128	0.0421053	0.0974449
GO_MITOCHONDRIAL_TRANSPORT	-0.239553	-1.46028	0.0420842	0.158955
HP_ABNORMAL_ASTROCYTE_MORPHOLOGY	-0.403219	-1.60295	0.0416667	0.0770174
GO_OXIDOREDUCTASE_ACTIVITY_ACTING_ON_NAD_P_H	-0.40732	-1.54593	0.0416667	0.105613
GO_ENDONUCLEASE_ACTIVITY_ACTIVE_WITH_EITHER_RIBO_OR_DEOXYRIBONUCLEIC_ACIDS_AND_PRODUCING_3_PHOSPHOMONOESTERS	-0.562681	-1.55702	0.0414079	0.0992048
GO_REGULATION_OF_MEMBRANE_PROTEIN_ECTODOMAIN_PROTEOLYSIS	-0.578273	-1.52877	0.0413223	0.114822
HP_STOMACH_CANCER	-0.467425	-1.59971	0.0410959	0.078309
HP_CIRRHOSIS	-0.364962	-1.51387	0.0410678	0.123343
HP_ABNORMALITY_OF_THE_VASCULATURE_OF_THE_EYE	-0.33778	-1.43494	0.0409836	0.176509
HP_ONYCHOMYCOSIS	-0.695226	-1.52206	0.0409357	0.118812
GO_PHOSPHOTYROSINE_RESIDUE_BINDING	-0.503359	-1.59975	0.0408998	0.0783712
GO_DNA_RECOMBINATION	-0.315434	-1.53032	0.0407332	0.114248
HP_RECURRENT_FEVER	-0.492492	-1.53932	0.0406977	0.10927
GO_PROTEIN_REFOLDING	-0.498681	-1.64312	0.0406504	0.0610794
GO_FICOLIN_1_RICH_GRANULE_MEMBRANE	-0.621872	-1.64022	0.0406504	0.062223
HP_CELLULITIS	-0.582305	-1.56497	0.0406504	0.0953439
GO_ANTIMICROBIAL_HUMORAL_IMMUNE_RESPONSE_MEDIATED_BY_ANTIMICROBIAL_PEPTIDE	-0.553541	-1.45868	0.040404	0.160025
GO_EXODEOXYRIBONUCLEASE_ACTIVITY	-0.526425	-1.65719	0.0403226	0.056862
GO_MODULATION_BY_HOST_OF_SYMBIONT_PROCESS	-0.432235	-1.57194	0.039604	0.0911708
GO_NEGATIVE_REGULATION_OF_I_KAPPAB_KINASE_NF_KAPPAB_SIGNALING	-0.459351	-1.58154	0.0395257	0.0871394
GO_ENDOSOME_ORGANIZATION	-0.319012	-1.71089	0.038835	0.0417798
HP_NEOPLASM_OF_THE_SKIN	-0.387462	-1.50461	0.0386179	0.129092
GO_PROTEIN_PHOSPHORYLATED_AMINO_ACID_BINDING	-0.467404	-1.62962	0.0385396	0.0660731
HP_NAUSEA_AND_VOMITING	-0.311304	-1.43345	0.0384615	0.177581
HP_EPIPHORA	-0.549878	-1.49839	0.0381526	0.133037
GO_REGULATION_OF_CYSTEINE_TYPE_ENDOPEPTIDASE_ACTIVITY_INVOLVED_IN_APOPTOTIC_SIGNALING_PATHWAY	-0.54097	-1.59632	0.038	0.0798157
GO_POSITIVE_REGULATION_OF_EPITHELIAL_CELL_APOPTOTIC_PROCESS	-0.558472	-1.53216	0.0379242	0.113527
GO_GRANULOCYTE_MACROPHAGE_COLONY_STIMULATING_FACTOR_PRODUCTION	-0.694076	-1.49206	0.0378486	0.1373
GO_CELL_REDOX_HOMEOSTASIS	-0.424498	-1.58117	0.0375494	0.0871691
HP_SENSORY_NEUROPATHY	-0.388953	-1.53081	0.0375	0.114091
GO_PRECATALYTIC_SPLICEOSOME	-0.484146	-1.64292	0.0374532	0.0610995
GO_OSTEOCLAST_DIFFERENTIATION	-0.514394	-1.55608	0.037422	0.0997893
GO_MISFOLDED_PROTEIN_BINDING	-0.480236	-1.62892	0.0373281	0.0663502
GO_NEGATIVE_REGULATION_OF_ALPHA_BETA_T_CELL_DIFFERENTIATION	-0.575043	-1.57646	0.0371901	0.0890698
GO_PROTEIN_LIPID_COMPLEX	-0.63385	-1.53478	0.037037	0.11212
HP_ORTHOSTATIC_HYPOTENSION	-0.516544	-1.60389	0.0365854	0.0767715
GO_STRUCTURAL_CONSTITUENT_OF_RIBOSOME	-0.597251	-1.70611	0.0362595	0.0428101
HP_ABNORMAL_ARTERIAL_PHYSIOLOGY	-0.500968	-1.51758	0.0362473	0.121165
GO_CATALYTIC_ACTIVITY_ACTING_ON_RNA	-0.269621	-1.66664	0.036	0.0536173
HP_KERATITIS	-0.542198	-1.57605	0.0358566	0.0890436
HP_PNEUMONIA	-0.450231	-1.46961	0.0358566	0.152684
HP_RESTRICTIVE_VENTILATORY_DEFECT	-0.520111	-1.52868	0.0357143	0.11477
GO_NUCLEOTIDE_RECEPTOR_ACTIVITY	-0.726609	-1.49869	0.0356394	0.133049
GO_SNAP_RECEPTOR_ACTIVITY	-0.393266	-1.66035	0.0348361	0.0558156
GO_REGULATION_OF_GLIAL_CELL_MIGRATION	-0.720122	-1.51367	0.0348361	0.123378
GO_DNA_METHYLATION_OR_DEMETHYLATION	-0.384827	-1.48201	0.0348361	0.143819
HP_REDUCED_CONSCIOUSNESS_CONFUSION	-0.328205	-1.43126	0.0346939	0.179156
HP_SEBORRHEIC_DERMATITIS	-0.480757	-1.5296	0.0346232	0.114437
GO_DEOXYRIBONUCLEOTIDE_METABOLIC_PROCESS	-0.416661	-1.61023	0.0346154	0.0741033
GO_POSITIVE_REGULATION_OF_INTRACELLULAR_PROTEIN_TRANSPORT	-0.263262	-1.44611	0.034413	0.168001
GO_SOMATIC_DIVERSIFICATION_OF_IMMUNE_RECEPTORS_VIA_SOMATIC_MUTATION	-0.527465	-1.65143	0.0342052	0.0582371
GO_APOPTOTIC_MITOCHONDRIAL_CHANGES	-0.309694	-1.50563	0.0338983	0.128461
GO_PROTEIN_LOCALIZATION_TO_MITOCHONDRION	-0.26514	-1.53983	0.0337302	0.109144
GO_MEMBRANE_FUSION	-0.33384	-1.42376	0.033264	0.184344
GO_RECEPTOR_BIOSYNTHETIC_PROCESS	-0.571256	-1.58008	0.0331263	0.087434
HP_ABNORMAL_ORAL_MUCOSA_MORPHOLOGY	-0.447874	-1.57769	0.0328542	0.0884603
GO_TRNA_SPECIFIC_RIBONUCLEASE_ACTIVITY	-0.624166	-1.6774	0.0328185	0.0503209
GO_NUCLEASE_ACTIVITY	-0.270391	-1.45924	0.0326296	0.159656
GO_TUMOR_NECROSIS_FACTOR_SECRETION	-0.574949	-1.56513	0.0320641	0.0953492
GO_NEGATIVE_REGULATION_OF_CYTOKINE_SECRETION	-0.603859	-1.50004	0.0318725	0.132139
GO_G_PROTEIN_COUPLED_CHEMOATTRACTANT_RECEPTOR_ACTIVITY	-0.755587	-1.54897	0.0316206	0.103697
GO_FIBRILLAR_CENTER	-0.284837	-1.50804	0.0315126	0.126873
HP_ACNE	-0.481836	-1.46898	0.0315126	0.152964
GO_REGULATION_OF_REACTIVE_OXYGEN_SPECIES_METABOLIC_PROCESS	-0.390164	-1.47212	0.0314342	0.150986
HP_HYPERTENSIVE_CRISIS	-0.570214	-1.55419	0.031185	0.100401
GO_PHOSPHATIDYLINOSITOL_3_4_BISPHOSPHATE_BINDING	-0.580537	-1.59596	0.0310559	0.0799321
GO_EXTRINSIC_APOPTOTIC_SIGNALING_PATHWAY_VIA_DEATH_DOMAIN_RECEPTORS	-0.386067	-1.53159	0.0310559	0.113863
GO_POSITIVE_REGULATION_OF_DNA_RECOMBINATION	-0.472998	-1.63912	0.0308008	0.0625263
HP_ASPIRATION_PNEUMONIA	-0.513707	-1.60112	0.0307377	0.0778888
GO_MEMBRANE_PROTEIN_PROTEOLYSIS	-0.482808	-1.65097	0.030303	0.0583051
GO_SINGLE_STRANDED_RNA_BINDING	-0.366204	-1.65713	0.0300429	0.0567504
GO_PROTEASOME_BINDING	-0.477303	-1.62135	0.0298805	0.0691598
GO_AZUROPHIL_GRANULE_MEMBRANE	-0.457672	-1.60706	0.0298805	0.0754386
GO_POSITIVE_REGULATION_OF_ACTIVATED_T_CELL_PROLIFERATION	-0.601185	-1.53888	0.0298805	0.10948
GO_NEGATIVE_REGULATION_OF_INTERLEUKIN_8_PRODUCTION	-0.632267	-1.56087	0.0296443	0.0974281
GO_AZUROPHIL_GRANULE_LUMEN	-0.454851	-1.70401	0.0295858	0.0430818
GO_NEGATIVE_REGULATION_OF_LEUKOCYTE_MIGRATION	-0.608297	-1.54261	0.0295359	0.107418
HP_RAGGED_RED_MUSCLE_FIBERS	-0.442271	-1.67797	0.0295276	0.0502299
GO_NEGATIVE_REGULATION_OF_FIBROBLAST_PROLIFERATION	-0.471019	-1.60966	0.0294695	0.0743416
GO_POSITIVE_REGULATION_OF_MONOOXYGENASE_ACTIVITY	-0.512189	-1.53635	0.0282828	0.111116
GO_NUCLEOTIDE_EXCISION_REPAIR_DNA_DAMAGE_RECOGNITION	-0.451395	-1.58193	0.0281955	0.0870082
GO_NEGATIVE_REGULATION_OF_CELL_CYCLE_PROCESS	-0.244012	-1.52033	0.0280561	0.119852
HP_RECURRENT_LOWER_RESPIRATORY_TRACT_INFECTIONS	-0.545996	-1.57354	0.0279441	0.0902352
GO_REGULATION_OF_NECROTIC_CELL_DEATH	-0.477888	-1.55513	0.0273438	0.100139
HP_ASCITES	-0.450341	-1.62243	0.0273109	0.0689304
HP_APLASIA_HYPOPLASIA_OF_THE_THYMUS	-0.479819	-1.58953	0.0271967	0.0832763
GO_APOPTOTIC_CELL_CLEARANCE	-0.573311	-1.56158	0.0271399	0.0973419
GO_POSITIVE_REGULATION_OF_PHOSPHATASE_ACTIVITY	-0.560006	-1.54484	0.0271399	0.106178
GO_EXECUTION_PHASE_OF_APOPTOSIS	-0.355309	-1.47177	0.026971	0.151001
GO_REGULATION_OF_MEMBRANE_INVAGINATION	-0.658958	-1.55479	0.0269151	0.100171
GO_MODULATION_OF_PROCESS_OF_OTHER_ORGANISM	-0.406283	-1.59101	0.0268714	0.0825698
GO_POSITIVE_REGULATION_OF_DEPHOSPHORYLATION	-0.500438	-1.5996	0.026694	0.0782906
GO_DEAMINASE_ACTIVITY	-0.547926	-1.55009	0.0266667	0.102975
HP_PERIODONTITIS	-0.473168	-1.58763	0.0265306	0.0842445
HP_VASCULAR_SKIN_ABNORMALITY	-0.382837	-1.5461	0.0263158	0.105568
GO_NEGATIVE_REGULATION_OF_RESPONSE_TO_EXTERNAL_STIMULUS	-0.458624	-1.55518	0.0262626	0.100206
GO_CARBOHYDRATE_BINDING	-0.471885	-1.48432	0.0262626	0.142126
HP_ABNORMAL_PROSTATE_MORPHOLOGY	-0.511728	-1.59782	0.0256959	0.079108
GO_ACTIVATION_OF_NF_KAPPAB_INDUCING_KINASE_ACTIVITY	-0.626061	-1.59379	0.0256917	0.080993
HP_HEMIPLEGIA	-0.622149	-1.60679	0.02537	0.0754982
GO_POSITIVE_REGULATION_OF_MACROPHAGE_ACTIVATION	-0.668373	-1.56041	0.0252632	0.0976644
GO_POSITIVE_REGULATION_OF_MEMBRANE_PROTEIN_ECTODOMAIN_PROTEOLYSIS	-0.67003	-1.63314	0.0251451	0.0647782
GO_LEUKOCYTE_TETHERING_OR_ROLLING	-0.710048	-1.57988	0.0250522	0.0874611
GO_POSITIVE_REGULATION_OF_CYTOKINE_SECRETION	-0.582217	-1.61051	0.0245399	0.0741735
HP_ABNORMAL_LACTATE_DEHYDROGENASE_LEVEL	-0.459412	-1.63008	0.0242915	0.0659126
GO_COMPLEMENT_ACTIVATION_ALTERNATIVE_PATHWAY	-0.739422	-1.51668	0.0242915	0.121402
HP_ANEMIA_OF_INADEQUATE_PRODUCTION	-0.353655	-1.59562	0.0242424	0.0800161
HP_CHRONIC_LEUKEMIA	-0.547416	-1.67427	0.0240964	0.0514155
GO_ERROR_FREE_TRANSLESION_SYNTHESIS	-0.472456	-1.63875	0.0237624	0.0626371
GO_CYCLOSPORIN_A_BINDING	-0.586702	-1.71518	0.0236686	0.0409697
HP_ESOPHAGEAL_STENOSIS	-0.607846	-1.66437	0.023622	0.0544224
GO_DNA_LIGATION	-0.531568	-1.76603	0.0235294	0.0309388
GO_POSITIVE_REGULATION_OF_PROTEIN_LOCALIZATION_TO_NUCLEUS	-0.354523	-1.65492	0.023301	0.0571988
GO_PEPTIDYL_TYROSINE_AUTOPHOSPHORYLATION	-0.581008	-1.60004	0.0232068	0.0783783
HP_HEMIPLEGIA_HEMIPARESIS	-0.399199	-1.55236	0.0231092	0.1014
HP_RETICULOCYTOSIS	-0.539599	-1.54343	0.0226337	0.107012
GO_POSITIVE_REGULATION_OF_RELEASE_OF_SEQUESTERED_CALCIUM_ION_INTO_CYTOSOL	-0.541073	-1.47635	0.0226337	0.147981
HP_RETICULOCYTOPENIA	-0.570889	-1.62101	0.0225989	0.0691374
GO_NEGATIVE_REGULATION_OF_CELL_CYCLE_PHASE_TRANSITION	-0.261144	-1.62579	0.0225873	0.0675444
HP_VENOUS_THROMBOSIS	-0.526947	-1.5433	0.0224033	0.107005
GO_SH2_DOMAIN_BINDING	-0.560129	-1.65252	0.0222672	0.0579
GO_GERMINAL_CENTER_FORMATION	-0.696932	-1.64837	0.0219124	0.0591816
GO_TERTIARY_GRANULE	-0.552504	-1.70495	0.0218688	0.0429834
GO_NEGATIVE_REGULATION_OF_RESPONSE_TO_CYTOKINE_STIMULUS	-0.458348	-1.52972	0.0212314	0.114562
GO_MITOCHONDRIAL_TRANSLATIONAL_TERMINATION	-0.604322	-1.79082	0.0211538	0.0270985
HP_ABDOMINAL_PAIN	-0.384061	-1.53246	0.021097	0.113517
GO_CHEMOKINE_BIOSYNTHETIC_PROCESS	-0.663226	-1.55857	0.0210084	0.0982988
HP_PAPILLOMA	-0.522214	-1.67798	0.0209924	0.0502917
GO_HYDROLASE_ACTIVITY_ACTING_ON_CARBON_NITROGEN_BUT_NOT_PEPTIDE_BONDS_IN_CYCLIC_AMIDINES	-0.533099	-1.58115	0.0209524	0.0870016
HP_ABNORMALITY_OF_THE_THYMUS	-0.417509	-1.58116	0.0208768	0.0870825
GO_POSITIVE_REGULATION_OF_PROTEIN_DEPHOSPHORYLATION	-0.531019	-1.68784	0.0207469	0.0470564
HP_ABNORMAL_LARGE_INTESTINE_MORPHOLOGY	-0.408888	-1.60401	0.0207039	0.0768813
GO_MITOCHONDRIAL_LARGE_RIBOSOMAL_SUBUNIT	-0.602335	-1.75754	0.0206767	0.0324289
HP_MYALGIA	-0.440673	-1.57443	0.0205761	0.0897436
GO_REGULATION_OF_REACTIVE_OXYGEN_SPECIES_BIOSYNTHETIC_PROCESS	-0.470026	-1.55493	0.0204499	0.100176
GO_POSITIVE_REGULATION_OF_HUMORAL_IMMUNE_RESPONSE	-0.727456	-1.53388	0.0204499	0.112567
GO_POSITIVE_REGULATION_OF_ESTABLISHMENT_OF_PROTEIN_LOCALIZATION	-0.351764	-1.5234	0.0204499	0.118012
GO_NLRP3_INFLAMMASOME_COMPLEX_ASSEMBLY	-0.746609	-1.69731	0.0197239	0.0448328
HP_AMAUROSIS_FUGAX	-0.507295	-1.62608	0.0197239	0.0674891
GO_NUCLEOTIDE_EXCISION_REPAIR_PREINCISION_COMPLEX_ASSEMBLY	-0.444756	-1.78773	0.019685	0.0275363
GO_BASE_CONVERSION_OR_SUBSTITUTION_EDITING	-0.642562	-1.61673	0.0192678	0.0710777
GO_REGULATION_OF_CELL_ADHESION_MEDIATED_BY_INTEGRIN	-0.571461	-1.59998	0.0190678	0.0783263
GO_MITOCHONDRIAL_CYTOCHROME_C_OXIDASE_ASSEMBLY	-0.604321	-1.75346	0.0190114	0.033011
GO_POSITIVE_REGULATION_OF_TRANSCRIPTION_REGULATORY_REGION_DNA_BINDING	-0.542063	-1.53815	0.0189873	0.109872
GO_2_IRON_2_SULFUR_CLUSTER_BINDING	-0.553431	-1.69551	0.0188324	0.0453072
GO_CELL_DEATH_IN_RESPONSE_TO_HYDROGEN_PEROXIDE	-0.527694	-1.713	0.0187891	0.0412804
HP_INCREASED_INTRACRANIAL_PRESSURE	-0.444025	-1.6242	0.018711	0.068239
GO_REGULATION_OF_OSTEOCLAST_DIFFERENTIATION	-0.567872	-1.61026	0.018595	0.0742363
HP_RESPIRATORY_FAILURE_REQUIRING_ASSISTED_VENTILATION	-0.560997	-1.71717	0.0185567	0.0407223
GO_MEMBRANE_PROTEIN_ECTODOMAIN_PROTEOLYSIS	-0.537818	-1.66809	0.0185567	0.053285
GO_REGULATION_OF_MAST_CELL_ACTIVATION_INVOLVED_IN_IMMUNE_RESPONSE	-0.59365	-1.62707	0.0184805	0.0671439
HP_EPISTAXIS	-0.516695	-1.59808	0.0184805	0.0790492
HP_PLEURAL_EFFUSION	-0.576752	-1.64993	0.0184426	0.0587109
GO_NEGATIVE_REGULATION_OF_INFLAMMATORY_RESPONSE	-0.549456	-1.64627	0.0183299	0.0599639
GO_THYROID_HORMONE_RECEPTOR_BINDING	-0.396122	-1.72697	0.0179283	0.0386422
GO_LEUKOCYTE_MIGRATION_INVOLVED_IN_INFLAMMATORY_RESPONSE	-0.765216	-1.57813	0.0178926	0.0882823
GO_PROTEIN_N_TERMINUS_BINDING	-0.291551	-1.65657	0.0177515	0.0568577
GO_DNA_REPLICATION_FACTOR_A_COMPLEX	-0.570078	-1.73698	0.0174757	0.0362743
GO_PROTEIN_PEPTIDYL_PROLYL_ISOMERIZATION	-0.445762	-1.75746	0.017341	0.0323973
GO_P_BODY_ASSEMBLY	-0.447968	-1.6477	0.017341	0.059421
GO_RESPIRATORY_CHAIN_COMPLEX_IV_ASSEMBLY	-0.594756	-1.76203	0.0172414	0.0315701
GO_MACROPHAGE_DIFFERENTIATION	-0.609704	-1.62151	0.0171306	0.069147
GO_CYTOKINE_RECEPTOR_ACTIVITY	-0.635335	-1.59837	0.0166667	0.0789797
GO_MULTI_ORGANISM_LOCALIZATION	-0.372809	-1.80675	0.0165975	0.0249295
GO_PROTEIN_DESTABILIZATION	-0.366406	-1.63247	0.0165289	0.0650104
GO_NITRIC_OXIDE_SYNTHASE_BIOSYNTHETIC_PROCESS	-0.666544	-1.5762	0.0164948	0.0891435
GO_CLATHRIN_COATED_ENDOCYTIC_VESICLE	-0.595189	-1.69662	0.0164609	0.045031
HP_VERTIGO	-0.508914	-1.68233	0.0164609	0.0487914
HP_VESTIBULAR_DYSFUNCTION	-0.457056	-1.62576	0.0164271	0.0674819
GO_NEGATIVE_REGULATION_OF_MYELOID_CELL_DIFFERENTIATION	-0.486888	-1.5897	0.0163934	0.083255
HP_FATIGUE	-0.384175	-1.57449	0.0163934	0.0898006
HP_ABNORMAL_SERUM_IRON_CONCENTRATION	-0.58436	-1.52813	0.0163934	0.114946
GO_REGULATION_OF_LIPOPOLYSACCHARIDE_MEDIATED_SIGNALING_PATHWAY	-0.664013	-1.69737	0.0163599	0.0449218
HP_MALABSORPTION	-0.418937	-1.62834	0.0163599	0.0665557
GO_INTRINSIC_APOPTOTIC_SIGNALING_PATHWAY_IN_RESPONSE_TO_DNA_DAMAGE_BY_P53_CLASS_MEDIATOR	-0.468708	-1.81822	0.0162933	0.0236376
GO_CYTOKINE_ACTIVITY	-0.504704	-1.44874	0.0162933	0.166333
GO_REACTIVE_NITROGEN_SPECIES_METABOLIC_PROCESS	-0.494891	-1.55475	0.0162602	0.100093
GO_POSITIVE_REGULATION_OF_DNA_BINDING_TRANSCRIPTION_FACTOR_ACTIVITY	-0.404943	-1.54387	0.0161616	0.106785
GO_TRANSLESION_SYNTHESIS	-0.41629	-1.84832	0.0159681	0.0206837
GO_VACUOLAR_MEMBRANE	-0.365459	-1.73932	0.0159681	0.0359383
HP_IMPAIRED_T_CELL_FUNCTION	-0.624042	-1.73714	0.0159363	0.0362828
HP_HYPERPIGMENTATION_OF_THE_SKIN	-0.366876	-1.54064	0.015873	0.108664
HP_ACUTE_HEPATIC_FAILURE	-0.526863	-1.63162	0.0157171	0.0653635
HP_ABNORMAL_CSF_METABOLITE_LEVEL	-0.487862	-1.93143	0.0155945	0.0148493
GO_EXORIBONUCLEASE_COMPLEX	-0.51144	-1.83299	0.015444	0.022196
GO_OXIDOREDUCTASE_ACTIVITY_ACTING_ON_A_SULFUR_GROUP_OF_DONORS	-0.376353	-1.63751	0.015444	0.0631211
GO_CLATHRIN_COATED_VESICLE_MEMBRANE	-0.446563	-1.53149	0.0150215	0.113824
GO_PROTEIN_MODIFICATION_BY_SMALL_PROTEIN_REMOVAL	-0.286026	-1.7509	0.0145833	0.0334297
GO_CYTOKINE_SECRETION	-0.604117	-1.65187	0.0145833	0.0581014
HP_ABNORMAL_ALBUMIN_LEVEL	-0.456577	-1.66927	0.0145228	0.0529671
HP_B_LYMPHOCYTOPENIA	-0.73663	-1.61324	0.0145228	0.0728405
GO_EARLY_ENDOSOME_MEMBRANE	-0.387783	-1.62119	0.0144628	0.0691088
GO_ENDOCYTIC_VESICLE	-0.447549	-1.69607	0.0144033	0.0451424
GO_POSITIVE_REGULATION_OF_ENDOTHELIAL_CELL_APOPTOTIC_PROCESS	-0.705019	-1.64882	0.0143737	0.0590526
HP_HEPATOCELLULAR_CARCINOMA	-0.487226	-1.62326	0.0143737	0.0685775
HP_POIKILODERMA	-0.602584	-1.72053	0.0143149	0.0400537
GO_ERYTHROCYTE_HOMEOSTASIS	-0.362691	-1.57851	0.0142857	0.0881392
HP_ABNORMAL_CIRCULATING_PYRUVATE_FAMILY_AMINO_ACID_CONCENTRATION	-0.512215	-1.76784	0.0142566	0.0306073
GO_PINOCYTOSIS	-0.568082	-1.69499	0.0142566	0.0454029
HP_ABNORMALITY_OF_THE_NASOPHARYNX	-0.518164	-1.65716	0.0141988	0.0568068
GO_POSITIVE_REGULATION_OF_REACTIVE_OXYGEN_SPECIES_BIOSYNTHETIC_PROCESS	-0.50374	-1.52484	0.0141988	0.117148
GO_MAST_CELL_MEDIATED_IMMUNITY	-0.601892	-1.64497	0.0141414	0.0604496
HP_ASTROCYTOMA	-0.55413	-1.85198	0.0141129	0.0205047
GO_RESPONSE_TO_MURAMYL_DIPEPTIDE	-0.636406	-1.68742	0.0139721	0.0471563
HP_HYPERMELANOTIC_MACULE	-0.449238	-1.81144	0.0139165	0.0243449
GO_POSITIVE_REGULATION_OF_INTERLEUKIN_6_PRODUCTION	-0.61885	-1.69411	0.0138889	0.0455713
GO_AZUROPHIL_GRANULE	-0.450215	-1.83103	0.013834	0.0223312
GO_INFLAMMATORY_RESPONSE_TO_ANTIGENIC_STIMULUS	-0.679463	-1.73377	0.0138067	0.037121
HP_ABNORMALITY_OF_SKIN_PHYSIOLOGY	-0.487722	-1.69412	0.0136986	0.0456267
GO_CARD_DOMAIN_BINDING	-0.712805	-1.65914	0.0136187	0.0561978
HP_SKIN_PLAQUE	-0.716515	-1.64906	0.0136187	0.0589926
GO_ACUTE_INFLAMMATORY_RESPONSE	-0.561124	-1.58046	0.0134357	0.0872988
HP_NEPHROTIC_SYNDROME	-0.427525	-1.63694	0.0131291	0.0632594
GO_NUCLEAR_EXOSOME_RNASE_COMPLEX	-0.628072	-1.77864	0.0130112	0.0288464
GO_NEGATIVE_REGULATION_OF_HISTONE_ACETYLATION	-0.625297	-1.73071	0.0129032	0.0377939
HP_ABNORMALITY_OF_PANCREAS_PHYSIOLOGY	-0.463783	-1.58262	0.0127389	0.0867883
GO_REGULATION_OF_NEUTROPHIL_CHEMOTAXIS	-0.66766	-1.61921	0.012685	0.069985
GO_NEGATIVE_REGULATION_OF_DNA_BINDING_TRANSCRIPTION_FACTOR_ACTIVITY	-0.405975	-1.63594	0.0125523	0.0636242
HP_PARESTHESIA	-0.507469	-1.69501	0.0124481	0.0454567
GO_CHEMOKINE_BINDING	-0.748999	-1.61285	0.0124224	0.0729642
GO_RESPONSE_TO_UV_C	-0.51157	-1.71543	0.0123711	0.0410146
GO_DNA_MODIFICATION	-0.38163	-1.60718	0.0122951	0.0754529
HP_MACULAR_PURPURA	-0.516532	-1.6189	0.0122699	0.0700146
HP_OTITIS_MEDIA	-0.444584	-1.57921	0.0122699	0.0877997
GO_NEGATIVE_REGULATION_OF_T_CELL_APOPTOTIC_PROCESS	-0.738016	-1.67009	0.0122449	0.0526775
GO_C_C_CHEMOKINE_BINDING	-0.816403	-1.60357	0.0121951	0.0767608
GO_VIRAL_RNA_GENOME_REPLICATION	-0.530799	-1.75129	0.0121704	0.0333751
GO_POSITIVE_REGULATION_OF_DOUBLE_STRAND_BREAK_REPAIR	-0.429694	-1.80817	0.0121457	0.0247983
GO_MITOTIC_CYTOKINETIC_PROCESS	-0.469816	-1.82153	0.0120724	0.0232158
GO_POSITIVE_REGULATION_OF_INFLAMMATORY_RESPONSE	-0.585527	-1.65706	0.012	0.0567194
GO_DETECTION_OF_BIOTIC_STIMULUS	-0.67132	-1.66725	0.0119522	0.0535653
HP_ECZEMA	-0.526044	-1.73768	0.0119284	0.036235
GO_POSTREPLICATION_REPAIR	-0.397302	-1.87579	0.0118812	0.018726
GO_PYRIMIDINE_CONTAINING_COMPOUND_METABOLIC_PROCESS	-0.379103	-1.51561	0.0117417	0.122153
GO_ORGANELLAR_RIBOSOME	-0.609874	-1.79257	0.0116505	0.0269923
HP_VERRUCAE	-0.68847	-1.64436	0.0116279	0.0605666
GO_TRANSLATIONAL_TERMINATION	-0.575755	-1.8945	0.011583	0.0172534
GO_MULTI_ORGANISM_CELLULAR_PROCESS	-0.711025	-1.73026	0.0106157	0.0379047
GO_REGULATION_OF_LEUKOCYTE_ADHESION_TO_VASCULAR_ENDOTHELIAL_CELL	-0.704019	-1.63959	0.0105263	0.0624501
GO_RESPONSE_TO_IONIZING_RADIATION	-0.346749	-1.6983	0.0104822	0.0446346
GO_PROTEIN_INSERTION_INTO_MEMBRANE	-0.419052	-1.75848	0.0104603	0.0323205
GO_POSITIVE_REGULATION_OF_PHOSPHOPROTEIN_PHOSPHATASE_ACTIVITY	-0.631195	-1.70025	0.0104384	0.0442404
GO_POSITIVE_REGULATION_OF_LEUKOCYTE_ADHESION_TO_VASCULAR_ENDOTHELIAL_CELL	-0.756909	-1.66842	0.0104167	0.0532625
GO_NEGATIVE_REGULATION_OF_CD4_POSITIVE_ALPHA_BETA_T_CELL_DIFFERENTIATION	-0.673724	-1.75497	0.010395	0.0326978
GO_POSITIVE_REGULATION_OF_CALCIUM_MEDIATED_SIGNALING	-0.579354	-1.62177	0.0103093	0.0691058
GO_POSITIVE_REGULATION_OF_AUTOPHAGY	-0.382002	-1.76947	0.0102669	0.0303009
GO_REGULATION_OF_MYELOID_LEUKOCYTE_DIFFERENTIATION	-0.547446	-1.68867	0.0102669	0.0469303
GO_REGULATION_OF_NITRIC_OXIDE_BIOSYNTHETIC_PROCESS	-0.555727	-1.62642	0.0102669	0.0673766
GO_REGULATION_OF_DNA_RECOMBINATION	-0.443988	-1.75347	0.0102041	0.0330633
HP_ARTHRITIS	-0.519629	-1.67121	0.0101833	0.0523955
GO_POSITIVE_REGULATION_OF_ISOTYPE_SWITCHING	-0.595108	-1.77179	0.0101626	0.0301207
HP_ELEVATED_C_REACTIVE_PROTEIN_LEVEL	-0.761807	-1.73294	0.0101626	0.0372893
GO_CYSTEINE_TYPE_PEPTIDASE_ACTIVITY	-0.361634	-1.70895	0.0101626	0.0421598
HP_HYPOCHROMIC_ANEMIA	-0.565305	-1.63952	0.0101626	0.0624044
GO_IMMUNOGLOBULIN_BINDING	-0.797531	-1.61024	0.0101626	0.0741771
GO_REGULATION_OF_MONOCYTE_CHEMOTAXIS	-0.702045	-1.63842	0.010142	0.0627419
HP_ABNORMAL_ENDOCARDIUM_MORPHOLOGY	-0.588239	-1.69204	0.010101	0.0460702
HP_ABNORMALITY_OF_THE_GASTRIC_MUCOSA	-0.58047	-1.68144	0.010101	0.0490496
HP_ABNORMALITY_OF_COMPLEMENT_SYSTEM	-0.729688	-1.67309	0.0100806	0.051829
GO_T_HELPER_1_CELL_DIFFERENTIATION	-0.704571	-1.64538	0.01	0.0603293
HP_ENTROPION	-0.578957	-1.84206	0.00994036	0.0213103
GO_SITE_OF_DOUBLE_STRAND_BREAK	-0.438387	-1.85036	0.00988142	0.0206507
HP_RECURRENT_BRONCHITIS	-0.694696	-1.64126	0.00988142	0.0617917
GO_TRNA_5_END_PROCESSING	-0.637617	-1.74269	0.00984252	0.0351238
GO_CD4_POSITIVE_OR_CD8_POSITIVE_ALPHA_BETA_T_CELL_LINEAGE_COMMITMENT	-0.795861	-1.66504	0.00982318	0.0542135
HP_ABNORMALITY_OF_VITAMIN_B12_METABOLISM	-0.590031	-1.76221	0.00974659	0.0315711
GO_NEGATIVE_REGULATION_OF_CYSTEINE_TYPE_ENDOPEPTIDASE_ACTIVITY	-0.447656	-1.65297	0.00972763	0.0578126
GO_MITOCHONDRIAL_SMALL_RIBOSOMAL_SUBUNIT	-0.645776	-1.75798	0.00970874	0.0324213
GO_RNA_CATABOLIC_PROCESS	-0.307377	-1.96397	0.0094162	0.0130914
GO_NEGATIVE_REGULATION_OF_LEUKOCYTE_CHEMOTAXIS	-0.706358	-1.58332	0.00852879	0.0865627
GO_RNA_HELICASE_ACTIVITY	-0.432546	-1.96368	0.00847458	0.0130834
GO_DE_NOVO_PROTEIN_FOLDING	-0.473453	-1.83778	0.00843882	0.021691
GO_NEGATIVE_REGULATION_OF_CELL_ADHESION	-0.498642	-1.65547	0.00842105	0.0570776
HP_HEMIPARESIS	-0.545763	-1.72249	0.00838574	0.0395044
GO_POSITIVE_REGULATION_OF_CELL_ADHESION_MEDIATED_BY_INTEGRIN	-0.701012	-1.68815	0.00838574	0.0469936
GO_NEGATIVE_REGULATION_OF_T_HELPER_CELL_DIFFERENTIATION	-0.712151	-1.7051	0.0083682	0.0430443
GO_HEMATOPOIETIC_PROGENITOR_CELL_DIFFERENTIATION	-0.395685	-1.71386	0.00831601	0.0411509
GO_POSITIVE_REGULATION_OF_MITOCHONDRION_ORGANIZATION	-0.297329	-1.62239	0.00831601	0.0688718
GO_EXTRINSIC_APOPTOTIC_SIGNALING_PATHWAY	-0.388684	-1.5864	0.00831601	0.0849296
GO_KINASE_REGULATOR_ACTIVITY	-0.328146	-1.49817	0.00829876	0.133105
HP_ABNORMAL_SERUM_FERRITIN	-0.646462	-1.69892	0.00828157	0.0444625
GO_SECRETORY_GRANULE_MEMBRANE	-0.520475	-1.72635	0.00826446	0.0387446
HP_ABNORMALITY_OF_THE_PHARYNX	-0.497505	-1.72225	0.00826446	0.0395376
HP_ABNORMAL_CIRCULATING_IGE_LEVEL	-0.691571	-1.6043	0.00823045	0.076808
GO_MYELOID_CELL_HOMEOSTASIS	-0.405604	-1.68742	0.00819672	0.0470963
HP_MEMORY_IMPAIRMENT	-0.431118	-1.70601	0.00816326	0.0427755
GO_REGULATION_OF_MONONUCLEAR_CELL_MIGRATION	-0.627935	-1.65137	0.00816326	0.0581968
GO_MONOCYTE_CHEMOTAXIS	-0.701445	-1.68957	0.00813008	0.0468742
GO_REGULATION_OF_MYOBLAST_FUSION	-0.662386	-1.63572	0.00813008	0.0636639
GO_REGULATION_OF_HUMORAL_IMMUNE_RESPONSE	-0.684834	-1.70737	0.00809717	0.0424962
HP_ABNORMAL_THROMBOSIS	-0.525981	-1.66711	0.00808081	0.0535568
GO_POSITIVE_REGULATION_OF_ERYTHROCYTE_DIFFERENTIATION	-0.524243	-1.83427	0.00804829	0.0221941
GO_REGULATION_OF_MICROGLIAL_CELL_ACTIVATION	-0.743768	-1.67946	0.00804829	0.0497855
HP_INCREASED_LACTATE_DEHYDROGENASE_LEVEL	-0.620253	-1.82267	0.008	0.0231854
GO_MAST_CELL_ACTIVATION	-0.642904	-1.73476	0.008	0.0368284
GO_DNA_DEALKYLATION	-0.624325	-1.87599	0.00798403	0.0187716
GO_DNA_DEMETHYLATION	-0.656059	-1.8069	0.00796813	0.0249526
GO_PROTEIN_INSERTION_INTO_MITOCHONDRIAL_MEMBRANE_INVOLVED_IN_APOPTOTIC_SIGNALING_PATHWAY	-0.490386	-1.75521	0.00796813	0.0326904
GO_ESTABLISHMENT_OF_PROTEIN_LOCALIZATION_TO_MITOCHONDRIAL_MEMBRANE	-0.429695	-1.94531	0.00793651	0.0139281
GO_CHEMOKINE_PRODUCTION	-0.58151	-1.69731	0.00793651	0.0448872
GO_POSITIVE_REGULATION_OF_MITOCHONDRIAL_OUTER_MEMBRANE_PERMEABILIZATION_INVOLVED_IN_APOPTOTIC_SIGNALING_PATHWAY	-0.497944	-1.87197	0.00792079	0.0187666
GO_ACTIVATION_OF_CYSTEINE_TYPE_ENDOPEPTIDASE_ACTIVITY	-0.663244	-1.83406	0.00787402	0.0221372
GO_REGULATION_OF_CELLULAR_AMINE_METABOLIC_PROCESS	-0.466203	-1.73227	0.00784314	0.0374511
HP_RECURRENT_PNEUMONIA	-0.57287	-1.6465	0.00782779	0.0599069
HP_GASTRITIS	-0.765394	-1.74906	0.0077821	0.0338442
GO_CYSTEINE_TYPE_ENDOPEPTIDASE_REGULATOR_ACTIVITY_INVOLVED_IN_APOPTOTIC_PROCESS	-0.518707	-1.62342	0.00773694	0.0685858
GO_RIBONUCLEOSIDE_METABOLIC_PROCESS	-0.475315	-1.71353	0.00769231	0.0412103
GO_RNA_SURVEILLANCE	-0.633706	-1.87563	0.00729927	0.0187
GO_CELL_JUNCTION_DISASSEMBLY	-0.737919	-1.6304	0.00643777	0.0658184
HP_LEUKEMIA	-0.382576	-1.7819	0.00642398	0.0285082
HP_RAYNAUD_PHENOMENON	-0.636913	-1.69382	0.00638298	0.0456041
GO_CLATHRIN_COATED_ENDOCYTIC_VESICLE_MEMBRANE	-0.710159	-1.79285	0.0063425	0.0269823
GO_POSITIVE_REGULATION_OF_CYSTEINE_TYPE_ENDOPEPTIDASE_ACTIVITY	-0.459726	-1.70508	0.00628931	0.0429954
HP_CHRONIC_DIARRHEA	-0.589623	-1.79245	0.00627615	0.0269269
GO_LEUKOCYTE_ADHESION_TO_VASCULAR_ENDOTHELIAL_CELL	-0.700554	-1.7076	0.00626305	0.0424678
HP_ABNORMAL_URINE_PROTEIN_LEVEL	-0.3964	-1.64961	0.00625	0.0588047
GO_REGULATION_OF_MAST_CELL_ACTIVATION	-0.645475	-1.71422	0.00622407	0.0411401
GO_T_CELL_HOMEOSTASIS	-0.682545	-1.79635	0.00621118	0.0266056
GO_MACROPHAGE_ACTIVATION	-0.629037	-1.71882	0.00621118	0.040455
HP_ARTHRALGIA	-0.552401	-1.73203	0.00619835	0.0374995
GO_INNATE_IMMUNE_RESPONSE_IN_MUCOSA	-0.736522	-1.72402	0.00619835	0.0392804
HP_TUBULOINTERSTITIAL_NEPHRITIS	-0.625599	-1.81719	0.00617284	0.023756
HP_BASAL_GANGLIA_CALCIFICATION	-0.57121	-1.74873	0.00617284	0.0338813
GO_COATED_VESICLE	-0.367272	-1.6563	0.00616016	0.0568374
GO_REGULATION_OF_DNA_BINDING_TRANSCRIPTION_FACTOR_ACTIVITY	-0.383481	-1.58909	0.00616016	0.0834467
GO_POSITIVE_REGULATION_OF_APOPTOTIC_SIGNALING_PATHWAY	-0.351294	-1.65845	0.00614754	0.0564486
HP_ABNORMAL_RETICULOCYTE_MORPHOLOGY	-0.532957	-1.71273	0.00608519	0.0412518
GO_T_CELL_DIFFERENTIATION_IN_THYMUS	-0.595663	-1.69032	0.00608519	0.046626
GO_MONONUCLEAR_CELL_DIFFERENTIATION	-0.634966	-1.72327	0.00607287	0.0394218
GO_INTERLEUKIN_8_PRODUCTION	-0.617694	-1.78932	0.00606061	0.0274442
GO_POSITIVE_REGULATION_OF_IMMUNOGLOBULIN_PRODUCTION	-0.636399	-1.77133	0.00603622	0.0301523
GO_REGULATION_OF_INFLAMMATORY_RESPONSE	-0.562557	-1.72926	0.00603622	0.0380609
GO_POSITIVE_REGULATION_OF_LEUKOCYTE_DEGRANULATION	-0.611108	-1.67152	0.00603622	0.0523449
GO_LATE_ENDOSOME	-0.354237	-1.66814	0.00603622	0.0533319
GO_NEGATIVE_REGULATION_OF_CELL_CYCLE_G2_M_PHASE_TRANSITION	-0.389158	-2.10191	0.0060241	0.00988906
GO_NEGATIVE_REGULATION_OF_INTERLEUKIN_6_PRODUCTION	-0.677192	-1.66161	0.0060241	0.0553932
GO_POSITIVE_REGULATION_OF_TUMOR_NECROSIS_FACTOR_BIOSYNTHETIC_PROCESS	-0.740812	-1.69333	0.00601202	0.0457301
GO_LYSOSOME_LOCALIZATION	-0.515	-1.72381	0.006	0.0392918
GO_NATURAL_KILLER_CELL_ACTIVATION_INVOLVED_IN_IMMUNE_RESPONSE	-0.728183	-1.68867	0.00598802	0.0468696
GO_POSITIVE_REGULATION_OF_INTERLEUKIN_8_PRODUCTION	-0.63034	-1.8165	0.0059761	0.0236799
HP_GASTROINTESTINAL_INFLAMMATION	-0.569538	-1.70879	0.0059761	0.0421612
GO_GAMMA_DELTA_T_CELL_ACTIVATION	-0.756297	-1.69929	0.0059761	0.0443797
GO_POSITIVE_REGULATION_OF_CHEMOKINE_PRODUCTION	-0.596374	-1.66628	0.0059761	0.0537063
GO_5_3_EXONUCLEASE_ACTIVITY	-0.523431	-1.82739	0.00596422	0.022808
GO_MYELOID_CELL_APOPTOTIC_PROCESS	-0.601086	-1.68899	0.00594059	0.0469254
GO_CD40_SIGNALING_PATHWAY	-0.796329	-1.80696	0.00590551	0.0249967
GO_PRODUCTION_OF_MOLECULAR_MEDIATOR_INVOLVED_IN_INFLAMMATORY_RESPONSE	-0.618212	-1.76046	0.00588235	0.0318601
GO_ANAPHASE_PROMOTING_COMPLEX_DEPENDENT_CATABOLIC_PROCESS	-0.510878	-2.12376	0.00585938	0.0087838
GO_PYRIMIDINE_CONTAINING_COMPOUND_CATABOLIC_PROCESS	-0.55143	-1.73616	0.00581395	0.0364713
GO_REGULATION_OF_CELLULAR_AMINO_ACID_METABOLIC_PROCESS	-0.561718	-2.06963	0.00567108	0.0110548
GO_RNA_PHOSPHODIESTER_BOND_HYDROLYSIS	-0.321633	-1.80269	0.00561798	0.025682
GO_CELLULAR_EXTRAVASATION	-0.662101	-1.66074	0.00426439	0.055714
GO_POSITIVE_REGULATION_OF_NITRIC_OXIDE_METABOLIC_PROCESS	-0.585041	-1.59642	0.00421941	0.0798468
GO_ENDOCYTIC_VESICLE_MEMBRANE	-0.538224	-1.84055	0.00421053	0.0214858
GO_NEUROINFLAMMATORY_RESPONSE	-0.651637	-1.65999	0.00419287	0.0559023
GO_POSITIVE_REGULATION_OF_MYELOID_CELL_DIFFERENTIATION	-0.563748	-1.8293	0.00416667	0.0226472
GO_REGULATION_OF_T_HELPER_17_TYPE_IMMUNE_RESPONSE	-0.780487	-1.76002	0.00416667	0.0319252
GO_RESPONSE_TO_MOLECULE_OF_BACTERIAL_ORIGIN	-0.579657	-1.76862	0.004158	0.0304623
GO_REGULATION_OF_SYNCYTIUM_FORMATION_BY_PLASMA_MEMBRANE_FUSION	-0.67286	-1.72291	0.00414938	0.0394183
GO_EXTERNAL_SIDE_OF_PLASMA_MEMBRANE	-0.609398	-1.66435	0.00414938	0.0543685
HP_DECREASED_LYMPHOCYTE_PROLIFERATION_IN_RESPONSE_TO_MITOGEN	-0.857588	-1.64448	0.00414079	0.0605846
HP_RESPIRATORY_TRACT_INFECTION	-0.41381	-1.6339	0.00414079	0.0645096
GO_CYSTEINE_TYPE_ENDOPEPTIDASE_ACTIVITY	-0.408628	-1.8002	0.00413223	0.0259531
GO_OXIDOREDUCTASE_ACTIVITY_ACTING_ON_NAD_P_H_OXYGEN_AS_ACCEPTOR	-0.704127	-1.63133	0.00413223	0.0654262
GO_POSITIVE_REGULATION_OF_B_CELL_PROLIFERATION	-0.720356	-1.74325	0.00411523	0.0350329
GO_CELL_CHEMOTAXIS	-0.581701	-1.67251	0.00410678	0.0519847
GO_REGULATION_OF_PHAGOCYTOSIS	-0.619635	-1.73865	0.00409836	0.0359915
GO_NEGATIVE_REGULATION_OF_INTERLEUKIN_1_PRODUCTION	-0.698809	-1.71497	0.00409836	0.0409399
HP_URTICARIA	-0.648489	-1.72553	0.00408163	0.0389105
HP_PAPULE	-0.596169	-1.78719	0.0040568	0.027601
GO_POSITIVE_REGULATION_OF_PHAGOCYTOSIS	-0.678231	-1.74588	0.0040568	0.0346413
GO_MIDBODY_ABSCISSION	-0.547871	-1.92185	0.00404858	0.0149822
GO_PYRIDINE_CONTAINING_COMPOUND_METABOLIC_PROCESS	-0.568972	-1.77018	0.00404858	0.030276
GO_POSITIVE_REGULATION_OF_MYELOID_LEUKOCYTE_MEDIATED_IMMUNITY	-0.634591	-1.75606	0.00404858	0.032614
HP_ABNORMALITY_OF_TEMPERATURE_REGULATION	-0.480846	-1.73157	0.00404858	0.0375918
GO_POSITIVE_REGULATION_OF_PEPTIDASE_ACTIVITY	-0.423307	-1.67768	0.00404858	0.0502789
HP_ABNORMAL_PERICARDIUM_MORPHOLOGY	-0.630464	-1.75553	0.0040404	0.0326568
HP_COLITIS	-0.639161	-1.72835	0.0040404	0.0382483
GO_MONONUCLEAR_CELL_MIGRATION	-0.658094	-1.69643	0.0040404	0.0450648
GO_PURINE_CONTAINING_COMPOUND_SALVAGE	-0.622744	-1.85267	0.00403226	0.0205064
GO_REGULATION_OF_T_CELL_MIGRATION	-0.739947	-1.82322	0.00402414	0.0231685
HP_INFLAMMATION_OF_THE_LARGE_INTESTINE	-0.658381	-1.77112	0.00402414	0.0301097
GO_POSITIVE_REGULATION_OF_MONOCYTE_CHEMOTAXIS	-0.784863	-1.68726	0.00402414	0.0471031
HP_SKIN_ULCER	-0.554574	-1.78389	0.00401606	0.0282016
GO_SITE_OF_DNA_DAMAGE	-0.424684	-1.90085	0.00400802	0.0167274
GO_REGULATION_OF_VIRAL_INDUCED_CYTOPLASMIC_PATTERN_RECOGNITION_RECEPTOR_SIGNALING_PATHWAY	-0.589059	-1.86432	0.00400802	0.0194822
GO_POSITIVE_REGULATION_OF_LYMPHOCYTE_APOPTOTIC_PROCESS	-0.766586	-1.75151	0.00400802	0.0333992
GO_DETECTION_OF_OTHER_ORGANISM	-0.786532	-1.72988	0.004	0.0379906
HP_RECURRENT_BACTERIAL_SKIN_INFECTIONS	-0.813093	-1.68876	0.004	0.0469464
GO_ORGAN_OR_TISSUE_SPECIFIC_IMMUNE_RESPONSE	-0.695364	-1.8036	0.00397614	0.025516
GO_RESPONSE_TO_TUMOR_CELL	-0.700854	-1.75711	0.00397614	0.0324248
HP_DECREASED_CIRCULATING_IGA_LEVEL	-0.731478	-1.78098	0.00396825	0.0284794
HP_INTERMITTENT_DIARRHEA	-0.605433	-1.83385	0.00394477	0.0220885
GO_HOMEOSTASIS_OF_NUMBER_OF_CELLS	-0.482027	-1.82666	0.00394477	0.0228157
HP_ABNORMAL_CONJUNCTIVA_MORPHOLOGY	-0.53433	-1.81378	0.00394477	0.0241418
GO_POSITIVE_REGULATION_OF_OSTEOCLAST_DIFFERENTIATION	-0.71856	-1.77942	0.00394477	0.0287614
GO_FICOLIN_1_RICH_GRANULE	-0.470435	-1.98797	0.00393701	0.0126
GO_NEGATIVE_REGULATION_OF_SINGLE_STRANDED_VIRAL_RNA_REPLICATION_VIA_DOUBLE_STRANDED_DNA_INTERMEDIATE	-0.771606	-1.81655	0.00393701	0.0237653
GO_DEFENSE_RESPONSE_TO_BACTERIUM	-0.557506	-1.70011	0.00393701	0.0442123
GO_DNA_DAMAGE_RESPONSE_SIGNAL_TRANSDUCTION_RESULTING_IN_TRANSCRIPTION	-0.566985	-1.89274	0.00392157	0.0173355
GO_CYTOKINE_PRODUCTION_INVOLVED_IN_INFLAMMATORY_RESPONSE	-0.681088	-1.81083	0.00389864	0.0244048
GO_NUCLEOSIDE_METABOLIC_PROCESS	-0.458404	-1.85113	0.00386847	0.0205365
GO_NEGATIVE_REGULATION_OF_MYELOID_CELL_APOPTOTIC_PROCESS	-0.743484	-1.71064	0.003861	0.0418048
GO_T_CELL_RECEPTOR_COMPLEX	-0.887411	-1.61475	0.003861	0.0720746
GO_PEPTIDASE_COMPLEX	-0.474444	-2.31654	0.00385356	0.00542452
HP_PANCREATITIS	-0.62322	-1.79633	0.00211864	0.0265669
GO_REGULATION_OF_GRANULOCYTE_CHEMOTAXIS	-0.667673	-1.72668	0.00211416	0.0386943
GO_PHAGOCYTOSIS	-0.593188	-1.84488	0.00210526	0.021095
GO_FAT_SOLUBLE_VITAMIN_BIOSYNTHETIC_PROCESS	-0.741162	-1.65504	0.00210084	0.0572108
HP_IRRITABILITY	-0.423233	-1.74523	0.00209644	0.0347288
GO_REGULATION_OF_NEUROINFLAMMATORY_RESPONSE	-0.703871	-1.69471	0.00209205	0.045431
GO_T_HELPER_2_CELL_DIFFERENTIATION	-0.781702	-1.71271	0.00208768	0.0412011
HP_PULMONARY_EMBOLISM	-0.647605	-1.77937	0.00207469	0.0287331
HP_ABNORMALITY_OF_THE_SPLEEN	-0.439144	-1.67539	0.00207469	0.0509973
GO_IMMUNOGLOBULIN_SECRETION	-0.776427	-1.72633	0.00207039	0.0386953
HP_ABNORMAL_CSF_PROTEIN_LEVEL	-0.625931	-1.9475	0.00206612	0.0138919
GO_INTERLEUKIN_13_PRODUCTION	-0.710668	-1.71963	0.00206612	0.0402452
GO_IMMUNE_RECEPTOR_ACTIVITY	-0.710445	-1.6921	0.00206612	0.0461119
HP_RETINOPATHY	-0.459977	-1.68908	0.00206612	0.0469576
HP_ABNORMAL_PLEURA_MORPHOLOGY	-0.642632	-1.8538	0.00206186	0.020485
GO_GLIAL_CELL_ACTIVATION	-0.685057	-1.71593	0.00206186	0.0409461
HP_ABNORMALITY_OF_SMALL_INTESTINAL_VILLUS_MORPHOLOGY	-0.63339	-1.83198	0.00205761	0.0222355
GO_POSITIVE_REGULATION_OF_RECEPTOR_SIGNALING_PATHWAY_VIA_STAT	-0.579643	-1.65645	0.00205761	0.0568374
GO_REGULATION_OF_T_CELL_APOPTOTIC_PROCESS	-0.728318	-1.82464	0.00205339	0.0230355
GO_TOLL_LIKE_RECEPTOR_4_SIGNALING_PATHWAY	-0.69928	-1.78611	0.00205339	0.0278269
GO_POSITIVE_REGULATION_OF_PROTEOLYSIS	-0.360976	-1.66344	0.00205339	0.0546056
GO_REGULATION_OF_MYELOID_LEUKOCYTE_MEDIATED_IMMUNITY	-0.657575	-1.76297	0.00204918	0.031479
HP_INCREASED_CIRCULATING_IGM_LEVEL	-0.730938	-1.76108	0.00204918	0.0317703
GO_RECYCLING_ENDOSOME_MEMBRANE	-0.450939	-1.77181	0.00204499	0.0301678
GO_VITAMIN_BIOSYNTHETIC_PROCESS	-0.680186	-1.74143	0.00204499	0.0354247
GO_RESPONSE_TO_CHEMOKINE	-0.701362	-1.7	0.00204499	0.0441943
GO_PODOSOME	-0.5817	-1.82863	0.00204082	0.0226922
GO_MYELOID_LEUKOCYTE_DIFFERENTIATION	-0.561929	-1.79169	0.00204082	0.026987
GO_CHRONIC_INFLAMMATORY_RESPONSE	-0.807323	-1.65621	0.00204082	0.056819
HP_GINGIVITIS	-0.722181	-1.83855	0.00203666	0.0215653
GO_NEGATIVE_REGULATION_OF_INTERLEUKIN_1_BETA_PRODUCTION	-0.710062	-1.70049	0.00203666	0.0442009
GO_MYD88_DEPENDENT_TOLL_LIKE_RECEPTOR_SIGNALING_PATHWAY	-0.761732	-1.89202	0.00203252	0.0173505
HP_HEPATIC_FAILURE	-0.418132	-1.81655	0.00203252	0.0237188
GO_REGULATION_OF_CYSTEINE_TYPE_ENDOPEPTIDASE_ACTIVITY	-0.441232	-1.74542	0.00203252	0.0347307
GO_REGULATION_OF_NEUTROPHIL_MIGRATION	-0.695636	-1.71284	0.00203252	0.0412678
GO_REGULATION_OF_RECEPTOR_SIGNALING_PATHWAY_VIA_STAT	-0.522222	-1.62128	0.00203252	0.0691316
GO_HYDROLASE_ACTIVITY_HYDROLYZING_N_GLYCOSYL_COMPOUNDS	-0.6507	-1.84839	0.0020284	0.0207214
GO_NEGATIVE_REGULATION_OF_TUMOR_NECROSIS_FACTOR_SUPERFAMILY_CYTOKINE_PRODUCTION	-0.672574	-1.7757	0.0020284	0.0293547
GO_POSITIVE_REGULATION_OF_T_CELL_RECEPTOR_SIGNALING_PATHWAY	-0.831074	-1.65751	0.0020284	0.0568004
HP_THYROIDITIS	-0.673139	-1.83982	0.00202429	0.0216055
GO_CD4_POSITIVE_ALPHA_BETA_T_CELL_CYTOKINE_PRODUCTION	-0.771809	-1.74384	0.00202429	0.0349089
GO_SINGLE_STRANDED_VIRAL_RNA_REPLICATION_VIA_DOUBLE_STRANDED_DNA_INTERMEDIATE	-0.716104	-1.85325	0.0020202	0.0205021
GO_REGULATION_OF_RESPONSE_TO_INTERFERON_GAMMA	-0.625086	-1.75324	0.0020202	0.0330024
GO_MYELOID_LEUKOCYTE_MIGRATION	-0.617196	-1.72963	0.0020202	0.0380167
GO_INFLAMMASOME_COMPLEX	-0.755594	-1.68668	0.0020202	0.0472412
GO_FC_RECEPTOR_MEDIATED_STIMULATORY_SIGNALING_PATHWAY	-0.621766	-1.98053	0.00201613	0.0126608
GO_CELLULAR_METABOLIC_COMPOUND_SALVAGE	-0.50505	-1.81784	0.00201613	0.0236592
GO_POSITIVE_REGULATION_OF_TUMOR_NECROSIS_FACTOR_SUPERFAMILY_CYTOKINE_PRODUCTION	-0.652013	-1.77007	0.00201613	0.0302482
GO_POSITIVE_REGULATION_OF_LYMPHOCYTE_CHEMOTAXIS	-0.792077	-1.73883	0.00201613	0.0359815
GO_REGULATION_OF_T_CELL_CHEMOTAXIS	-0.796855	-1.71546	0.00201613	0.0410462
GO_SOMATIC_RECOMBINATION_OF_IMMUNOGLOBULIN_GENE_SEGMENTS	-0.644766	-2.05774	0.00201207	0.0112433
GO_REGULATION_OF_ERYTHROCYTE_DIFFERENTIATION	-0.535367	-1.97963	0.00201207	0.0124675
GO_REGULATION_OF_ISOTYPE_SWITCHING	-0.664095	-1.98311	0.00201207	0.0126177
GO_LEUKOCYTE_CHEMOTAXIS	-0.655723	-1.80887	0.00201207	0.0246694
GO_MATURE_B_CELL_DIFFERENTIATION_INVOLVED_IN_IMMUNE_RESPONSE	-0.731343	-1.71605	0.00201207	0.0409714
GO_TRANS_GOLGI_NETWORK_MEMBRANE	-0.478364	-1.97366	0.00200803	0.0125559
GO_TERTIARY_GRANULE_MEMBRANE	-0.702462	-1.81701	0.00200803	0.0237523
GO_LEUKOCYTE_MIGRATION	-0.596179	-1.7695	0.00200803	0.0303476
GO_BLOC_1_COMPLEX	-0.601426	-1.97023	0.00200401	0.0125985
HP_ABNORMAL_VITAMIN_B12_LEVEL	-0.68953	-1.87755	0.00200401	0.0186301
HP_LYMPHOCYTOSIS	-0.829467	-1.79861	0.00200401	0.0261549
HP_ABNORMAL_BLISTERING_OF_THE_SKIN	-0.633075	-1.79515	0.00200401	0.0267657
HP_RECURRENT_SINOPULMONARY_INFECTIONS	-0.6908	-1.78211	0.00200401	0.0285712
HP_GANGRENE	-0.688598	-1.7515	0.00200401	0.0333506
GO_INTERLEUKIN_7_MEDIATED_SIGNALING_PATHWAY	-0.738048	-1.74412	0.00200401	0.0348782
GO_POSITIVE_REGULATION_OF_MONONUCLEAR_CELL_MIGRATION	-0.739478	-1.71826	0.00200401	0.0406013
GO_T_HELPER_2_CELL_CYTOKINE_PRODUCTION	-0.776169	-1.70449	0.002	0.0430864
GO_NEGATIVE_REGULATION_OF_DNA_RECOMBINATION	-0.586265	-1.97523	0.00199601	0.0125759
GO_TUMOR_NECROSIS_FACTOR_BIOSYNTHETIC_PROCESS	-0.743868	-1.77117	0.00199203	0.0301529
GO_TYROSINE_PHOSPHORYLATION_OF_STAT_PROTEIN	-0.593002	-1.7044	0.00199203	0.0430625
HP_PANNICULITIS	-0.810598	-1.9677	0.00198807	0.0127494
HP_UVEITIS	-0.731086	-1.8282	0.00198413	0.0227189
GO_T_CELL_LINEAGE_COMMITMENT	-0.77724	-1.74523	0.00198413	0.0346751
GO_ACTIVATION_OF_CYSTEINE_TYPE_ENDOPEPTIDASE_ACTIVITY_INVOLVED_IN_APOPTOTIC_PROCESS	-0.547019	-1.90796	0.0019802	0.0160927
GO_DEFENSE_RESPONSE_TO_GRAM_POSITIVE_BACTERIUM	-0.635543	-1.80643	0.0019802	0.0249683
HP_DIARRHEA	-0.481027	-1.78505	0.00197628	0.0279739
GO_INFLAMMATORY_CELL_APOPTOTIC_PROCESS	-0.729559	-1.76468	0.00197628	0.0311572
HP_ABNORMALITY_OF_THE_PERITONEUM	-0.623221	-1.89764	0.00197239	0.0169564
GO_B_CELL_HOMEOSTASIS	-0.711266	-1.88965	0.00197239	0.0176132
GO_NEGATIVE_REGULATION_OF_VIRAL_ENTRY_INTO_HOST_CELL	-0.686963	-1.78909	0.00197239	0.0274146
GO_NADPLUS_NUCLEOSIDASE_ACTIVITY	-0.820303	-1.74234	0.00197239	0.0351798
GO_REPLISOME	-0.58765	-2.07961	0.0019685	0.0108145
GO_LYMPHOCYTE_HOMEOSTASIS	-0.699882	-1.92895	0.0019685	0.0148622
GO_RESPONSE_TO_INTERLEUKIN_4	-0.642274	-1.83453	0.0019685	0.0221797
GO_PROTEIN_SELF_ASSOCIATION	-0.517585	-1.78204	0.0019685	0.0285375
GO_REGULATION_OF_MRNA_CATABOLIC_PROCESS	-0.265748	-1.75679	0.0019685	0.03246
GO_NEGATIVE_REGULATION_OF_VIRAL_RELEASE_FROM_HOST_CELL	-0.679531	-2.07738	0.00196464	0.0105635
GO_NEGATIVE_REGULATION_OF_TOLL_LIKE_RECEPTOR_SIGNALING_PATHWAY	-0.651846	-1.80174	0.00196464	0.0257325
HP_PSORIASIFORM_DERMATITIS	-0.735539	-1.7132	0.00196464	0.0412605
HP_AGAMMAGLOBULINEMIA	-0.756081	-1.82299	0.00196078	0.0231751
HP_DECREASED_CIRCULATING_TOTAL_IGM	-0.772056	-1.77591	0.00196078	0.0293549
GO_NEGATIVE_REGULATION_OF_CYTOKINE_PRODUCTION_INVOLVED_IN_INFLAMMATORY_RESPONSE	-0.739945	-1.81679	0.00195695	0.0237583
GO_NUCLEOBASE_CONTAINING_SMALL_MOLECULE_CATABOLIC_PROCESS	-0.544606	-1.77506	0.00195695	0.0294395
GO_DENDRITIC_CELL_MIGRATION	-0.80885	-1.76347	0.00194932	0.0313736
GO_ENDOLYSOSOME	-0.713495	-1.89253	0.00194553	0.0173217
GO_POSITIVE_REGULATION_OF_TYROSINE_PHOSPHORYLATION_OF_STAT_PROTEIN	-0.594382	-1.6754	0.00194553	0.0510521
GO_CYTOLYSIS	-0.754775	-1.71655	0.00189036	0.0408609
GO_INTERLEUKIN_1_MEDIATED_SIGNALING_PATHWAY	-0.58309	-2.49774	0	0.00434229
GO_REGULATION_OF_NUCLEASE_ACTIVITY	-0.786083	-2.41144	0	0.00435124
GO_REGULATION_OF_TRANSCRIPTION_FROM_RNA_POLYMERASE_II_PROMOTER_IN_RESPONSE_TO_HYPOXIA	-0.496129	-2.41428	0	0.0044291
GO_COPII_COATED_ER_TO_GOLGI_TRANSPORT_VESICLE	-0.649856	-2.355	0	0.00449756
GO_DEFENSE_RESPONSE_TO_VIRUS	-0.736735	-2.39911	0	0.0044977
GO_ACTIVATION_OF_INNATE_IMMUNE_RESPONSE	-0.654685	-2.34012	0	0.00456405
GO_POSITIVE_REGULATION_OF_VIRAL_PROCESS	-0.462646	-2.43129	0	0.00459931
GO_RESPONSE_TO_TYPE_I_INTERFERON	-0.812173	-2.34291	0	0.00464604
GO_DOUBLE_STRANDED_RNA_BINDING	-0.599908	-2.37117	0	0.00466339
GO_REGULATION_OF_VIRAL_GENOME_REPLICATION	-0.714658	-2.47992	0	0.00467851
GO_NEGATIVE_REGULATION_OF_VIRAL_PROCESS	-0.73069	-2.35779	0	0.0046931
GO_REGULATION_OF_DNA_TEMPLATED_TRANSCRIPTION_IN_RESPONSE_TO_STRESS	-0.443384	-2.42358	0	0.00471258
GO_ANTIGEN_PROCESSING_AND_PRESENTATION	-0.666727	-2.36113	0	0.00474358
GO_POSITIVE_REGULATION_OF_TYPE_I_INTERFERON_PRODUCTION	-0.634312	-2.34404	0	0.00483188
GO_FC_EPSILON_RECEPTOR_SIGNALING_PATHWAY	-0.589116	-2.38043	0	0.00483496
GO_ANTIGEN_PROCESSING_AND_PRESENTATION_OF_PEPTIDE_ANTIGEN	-0.652995	-2.44521	0	0.0048368
GO_RESPONSE_TO_VIRUS	-0.700091	-2.37262	0	0.00489656
GO_POSITIVE_REGULATION_OF_INNATE_IMMUNE_RESPONSE	-0.705809	-2.29717	0	0.00500037
GO_VIRAL_LIFE_CYCLE	-0.555152	-2.38283	0	0.00502063
GO_ANTIGEN_PROCESSING_AND_PRESENTATION_OF_PEPTIDE_ANTIGEN_VIA_MHC_CLASS_I	-0.699736	-2.45811	0	0.0050482
HP_ABNORMAL_GRANULOCYTE_COUNT	-0.604352	-2.30746	0	0.00505633
GO_TYPE_I_INTERFERON_PRODUCTION	-0.665588	-2.50349	0	0.005066
HP_PANCYTOPENIA	-0.665263	-2.48082	0	0.00507672
GO_REGULATION_OF_DEFENSE_RESPONSE_TO_VIRUS	-0.729784	-2.2974	0	0.00514744
GO_ER_TO_GOLGI_TRANSPORT_VESICLE_MEMBRANE	-0.762772	-2.32536	0	0.00517917
GO_REGULATION_OF_RESPONSE_TO_BIOTIC_STIMULUS	-0.683177	-2.30921	0	0.00521434
GO_POSITIVE_REGULATION_OF_VIRAL_LIFE_CYCLE	-0.582798	-2.51349	0	0.00523485
GO_ANTIGEN_PROCESSING_AND_PRESENTATION_OF_EXOGENOUS_PEPTIDE_ANTIGEN_VIA_MHC_CLASS_I	-0.726063	-2.31651	0	0.0052437
GO_NEGATIVE_REGULATION_OF_VIRAL_LIFE_CYCLE	-0.753309	-2.31219	0	0.00528467
GO_ENDOPEPTIDASE_COMPLEX	-0.57538	-2.28807	0	0.00533082
GO_CYTOPLASMIC_PATTERN_RECOGNITION_RECEPTOR_SIGNALING_PATHWAY	-0.618574	-2.46055	0	0.00550698
GO_PHAGOCYTIC_VESICLE_MEMBRANE	-0.63835	-2.26893	0	0.00564522
GO_REGULATION_OF_VIRAL_LIFE_CYCLE	-0.679799	-2.52766	0	0.00569525
GO_REGULATION_OF_INNATE_IMMUNE_RESPONSE	-0.700144	-2.27134	0	0.00576335
GO_POSITIVE_REGULATION_OF_RESPONSE_TO_BIOTIC_STIMULUS	-0.685338	-2.27408	0	0.00588416
GO_FC_RECEPTOR_SIGNALING_PATHWAY	-0.609943	-2.27656	0	0.00589601
GO_REGULATION_OF_HEMATOPOIETIC_STEM_CELL_DIFFERENTIATION	-0.510779	-2.27162	0	0.00591113
GO_NIK_NF_KAPPAB_SIGNALING	-0.583466	-2.23639	0	0.00596824
HP_ABNORMAL_MYELOID_LEUKOCYTE_MORPHOLOGY	-0.572628	-2.23084	0	0.00602664
GO_ANTIGEN_PROCESSING_AND_PRESENTATION_OF_PEPTIDE_OR_POLYSACCHARIDE_ANTIGEN_VIA_MHC_CLASS_II	-0.625629	-2.22717	0	0.00602795
HP_ABNORMALITY_OF_NEUTROPHILS	-0.530385	-2.23758	0	0.00607876
GO_GOLGI_ASSOCIATED_VESICLE_MEMBRANE	-0.553573	-2.2541	0	0.00610058
GO_TUMOR_NECROSIS_FACTOR_MEDIATED_SIGNALING_PATHWAY	-0.59659	-2.23796	0	0.00617199
GO_HEMATOPOIETIC_STEM_CELL_DIFFERENTIATION	-0.489359	-2.21586	0	0.00619099
HP_ABNORMAL_LEUKOCYTE_COUNT	-0.600038	-2.21888	0	0.00620614
GO_VIRAL_RELEASE_FROM_HOST_CELL	-0.577052	-2.22034	0	0.00624412
GO_T_CELL_RECEPTOR_SIGNALING_PATHWAY	-0.737154	-2.24181	0	0.00626763
GO_BLOC_COMPLEX	-0.600852	-2.24788	0	0.00629348
GO_NEGATIVE_REGULATION_OF_VIRAL_GENOME_REPLICATION	-0.792479	-2.21663	0	0.00629747
GO_RESPONSE_TO_INTERLEUKIN_12	-0.662374	-2.23801	0	0.00630617
GO_REGULATION_OF_VIRAL_TRANSCRIPTION	-0.442352	-2.24363	0	0.00630941
GO_RESPONSE_TO_INTERFERON_GAMMA	-0.775336	-2.21145	0	0.00637279
HP_ABNORMAL_CELLULAR_PHENOTYPE	-0.472881	-2.18186	0	0.00714509
GO_PROGRAMMED_NECROTIC_CELL_DEATH	-0.710577	-2.18409	0	0.00718692
HP_BONE_MARROW_HYPOCELLULARITY	-0.58054	-2.18589	0	0.00725431
GO_PROTEIN_ADP_RIBOSYLATION	-0.673651	-2.18736	0	0.00727096
GO_NUCLEOTIDE_BINDING_DOMAIN_LEUCINE_RICH_REPEAT_CONTAINING_RECEPTOR_SIGNALING_PATHWAY	-0.634204	-2.15607	0	0.00729221
GO_INTERFERON_GAMMA_MEDIATED_SIGNALING_PATHWAY	-0.813722	-2.16442	0	0.00730608
GO_ANTIGEN_RECEPTOR_MEDIATED_SIGNALING_PATHWAY	-0.744252	-2.15958	0	0.00730789
GO_CELLULAR_RESPONSE_TO_VIRUS	-0.64955	-2.18844	0	0.00735183
GO_NEGATIVE_REGULATION_OF_RESPONSE_TO_BIOTIC_STIMULUS	-0.676629	-2.15645	0	0.00737043
GO_SOMATIC_DIVERSIFICATION_OF_IMMUNOGLOBULINS	-0.633441	-2.16558	0	0.00737397
GO_REGULATION_OF_DEFENSE_RESPONSE_TO_VIRUS_BY_VIRUS	-0.806547	-2.17906	0	0.00737836
GO_REGULATION_OF_TYPE_I_INTERFERON_MEDIATED_SIGNALING_PATHWAY	-0.647777	-2.15977	0	0.00740665
GO_INNATE_IMMUNE_RESPONSE_ACTIVATING_SIGNAL_TRANSDUCTION	-0.612903	-2.19095	0	0.00741323
GO_PHAGOCYTIC_VESICLE	-0.596665	-2.19001	0	0.00742648
GO_NEGATIVE_REGULATION_OF_DEFENSE_RESPONSE_TO_VIRUS	-0.656444	-2.15413	0	0.00743458
GO_POSITIVE_REGULATION_OF_DOUBLE_STRAND_BREAK_REPAIR_VIA_NONHOMOLOGOUS_END_JOINING	-0.662639	-2.17581	0	0.00744847
GO_POSITIVE_REGULATION_OF_I_KAPPAB_KINASE_NF_KAPPAB_SIGNALING	-0.572257	-2.15993	0	0.00747556
GO_REGULATION_OF_RESPONSE_TO_CYTOKINE_STIMULUS	-0.591381	-2.16565	0	0.00747931
HP_ABNORMAL_RENAL_CORTEX_MORPHOLOGY	-0.597674	-2.1523	0	0.00752694
GO_I_KAPPAB_KINASE_NF_KAPPAB_SIGNALING	-0.551997	-2.16598	0	0.00758771
HP_ABNORMAL_NEUTROPHIL_COUNT	-0.605249	-2.5323	0	0.00759366
HP_ABNORMAL_IMMUNE_SYSTEM_MORPHOLOGY	-0.540665	-2.14576	0	0.00764903
HP_IMMUNODEFICIENCY	-0.64711	-2.14746	0	0.00766022
GO_CYTOPLASMIC_PATTERN_RECOGNITION_RECEPTOR_SIGNALING_PATHWAY_IN_RESPONSE_TO_VIRUS	-0.644539	-2.16741	0	0.00767822
GO_INTRINSIC_COMPONENT_OF_ENDOPLASMIC_RETICULUM_MEMBRANE	-0.476133	-2.14354	0	0.00773492
HP_ABNORMALITY_OF_BONE_MARROW_CELL_MORPHOLOGY	-0.578902	-2.16774	0	0.00779282
GO_NEGATIVE_REGULATION_OF_TYPE_I_INTERFERON_PRODUCTION	-0.720717	-2.14236	0	0.00779794
GO_RESPONSE_TO_INTERFERON_BETA	-0.87003	-2.16911	0	0.00785949
GO_MYD88_INDEPENDENT_TOLL_LIKE_RECEPTOR_SIGNALING_PATHWAY	-0.733863	-2.13957	0	0.00787211
GO_PATTERN_RECOGNITION_RECEPTOR_SIGNALING_PATHWAY	-0.627964	-2.13718	0	0.00793699
GO_REGULATION_OF_HEMATOPOIETIC_PROGENITOR_CELL_DIFFERENTIATION	-0.453267	-2.13076	0	0.00844162
GO_POSITIVE_REGULATION_OF_RESPONSE_TO_CYTOKINE_STIMULUS	-0.721572	-2.12403	0	0.0088655
HP_LEUKOPENIA	-0.651539	-2.11978	0	0.00900553
GO_REGULATION_OF_ADAPTIVE_IMMUNE_RESPONSE	-0.748972	-2.12009	0	0.00904449
HP_PULMONARY_HEMORRHAGE	-0.828936	-2.11297	0	0.00940433
GO_IMMUNOGLOBULIN_PRODUCTION	-0.720101	-2.10624	0	0.00944987
GO_ACTIVATION_OF_IMMUNE_RESPONSE	-0.698673	-2.11363	0	0.00948228
GO_PROTEIN_ADP_RIBOSYLASE_ACTIVITY	-0.790693	-2.10806	0	0.00948842
GO_POSITIVE_REGULATION_OF_VIRAL_GENOME_REPLICATION	-0.52998	-2.10866	0	0.00954011
HP_HEMATOLOGICAL_NEOPLASM	-0.516228	-2.10631	0	0.00954831
GO_IMMUNE_RESPONSE_REGULATING_SIGNALING_PATHWAY	-0.710965	-2.10944	0	0.00958869
GO_RRNA_CATABOLIC_PROCESS	-0.648078	-2.09916	0	0.00978492
GO_LYMPHOCYTE_ACTIVATION_INVOLVED_IN_IMMUNE_RESPONSE	-0.731365	-2.10166	0	0.00982318
HP_ABNORMALITY_OF_T_CELL_PHYSIOLOGY	-0.752142	-2.09967	0	0.00985348
GO_REGULATION_OF_SYMBIOTIC_PROCESS	-0.604919	-2.54481	0	0.00989765
GO_INTERFERON_BETA_PRODUCTION	-0.669529	-2.09509	0	0.0101052
GO_B_CELL_APOPTOTIC_PROCESS	-0.734774	-2.09089	0	0.01035
HP_ABNORMAL_PLATELET_COUNT	-0.517608	-2.08982	0	0.0103902
GO_REGULATION_OF_LYMPHOCYTE_MEDIATED_IMMUNITY	-0.783184	-2.0761	0	0.0105839
GO_CELLULAR_RESPONSE_TO_INTERFERON_BETA	-0.869661	-2.07808	0	0.010611
HP_ANOREXIA	-0.612048	-2.0785	0	0.0106585
GO_REGULATION_OF_HEMOPOIESIS	-0.593802	-2.08543	0	0.010678
GO_REGULATION_OF_IMMUNE_EFFECTOR_PROCESS	-0.703767	-2.07901	0	0.0107296
GO_PRODUCTION_OF_MOLECULAR_MEDIATOR_OF_IMMUNE_RESPONSE	-0.696914	-2.08617	0	0.0107506
GO_NON_MEMBRANE_SPANNING_PROTEIN_TYROSINE_KINASE_ACTIVITY	-0.723076	-2.07394	0	0.010816
HP_ABNORMAL_NEPHRON_MORPHOLOGY	-0.561462	-2.07297	0	0.0108267
GO_RESPONSE_TO_INTERFERON_ALPHA	-0.890289	-2.08252	0	0.0108455
GO_REGULATION_OF_PATTERN_RECOGNITION_RECEPTOR_SIGNALING_PATHWAY	-0.644407	-2.07988	0	0.0109021
GO_POSITIVE_REGULATION_OF_ADAPTIVE_IMMUNE_RESPONSE	-0.758628	-2.08053	0	0.0109272
GO_REGULATION_OF_T_CELL_MEDIATED_IMMUNITY	-0.803169	-2.05522	0	0.0111977
GO_NEGATIVE_REGULATION_OF_IMMUNE_EFFECTOR_PROCESS	-0.698194	-2.05639	0	0.0112179
HP_LOSS_OF_SPEECH	-0.531149	-2.06183	0	0.0112255
GO_POSITIVE_REGULATION_OF_LYMPHOCYTE_MEDIATED_IMMUNITY	-0.791149	-2.05864	0	0.0112277
GO_T_CELL_MEDIATED_IMMUNITY	-0.771417	-2.064	0	0.011238
GO_POSITIVE_REGULATION_OF_HEMOPOIESIS	-0.660102	-2.05694	0	0.0112497
GO_REGULATION_OF_LEUKOCYTE_MEDIATED_IMMUNITY	-0.757307	-2.05944	0	0.0112582
HP_LYMPHOMA	-0.648859	-2.06483	0	0.011266
HP_INTERSTITIAL_PULMONARY_ABNORMALITY	-0.595996	-2.06261	0	0.0112773
HP_BONE_MARROW_HYPERCELLULARITY	-0.684952	-2.0553	0	0.0112798
GO_ADAPTIVE_IMMUNE_RESPONSE_BASED_ON_SOMATIC_RECOMBINATION_OF_IMMUNE_RECEPTORS_BUILT_FROM_IMMUNOGLOBULIN_SUPERFAMILY_DOMAINS	-0.737965	-2.05988	0	0.0112909
HP_HEPATOSPLENOMEGALY	-0.582057	-2.06538	0	0.0112949
GO_POSITIVE_REGULATION_OF_T_CELL_MEDIATED_IMMUNITY	-0.804685	-2.0659	0	0.0113512
GO_NEGATIVE_REGULATION_OF_IMMUNE_RESPONSE	-0.695772	-2.05231	0	0.0114015
GO_NADPLUS_ADP_RIBOSYLTRANSFERASE_ACTIVITY	-0.693676	-2.04997	0	0.011491
GO_LUMENAL_SIDE_OF_MEMBRANE	-0.845581	-2.05051	0	0.0114996
GO_B_CELL_ACTIVATION_INVOLVED_IN_IMMUNE_RESPONSE	-0.708184	-2.03159	0	0.011582
GO_LEUKOCYTE_APOPTOTIC_PROCESS	-0.715142	-2.03246	0	0.0115902
GO_B_CELL_MEDIATED_IMMUNITY	-0.739193	-2.0326	0	0.0116584
GO_NATURAL_KILLER_CELL_ACTIVATION	-0.760473	-2.03503	0	0.0116704
HP_ABNORMAL_LYMPHOCYTE_COUNT	-0.728826	-2.03435	0	0.0116763
HP_DECREASED_CIRCULATING_ANTIBODY_LEVEL	-0.660258	-2.03309	0	0.0116779
GO_NEGATIVE_REGULATION_OF_LEUKOCYTE_CELL_CELL_ADHESION	-0.727701	-2.04532	0	0.0116911
HP_APLASTIC_ANEMIA	-0.727749	-2.0419	0	0.0117198
GO_LYMPHOCYTE_MEDIATED_IMMUNITY	-0.753136	-2.04549	0	0.0117312
GO_POSITIVE_REGULATION_OF_DEFENSE_RESPONSE	-0.630012	-2.0352	0	0.0117389
HP_HEMOLYTIC_ANEMIA	-0.674892	-2.02915	0	0.0117417
GO_LYMPHOCYTE_APOPTOTIC_PROCESS	-0.727817	-2.03594	0	0.0117448
GO_NEGATIVE_REGULATION_OF_LEUKOCYTE_MEDIATED_IMMUNITY	-0.8154	-2.04614	0	0.0117451
GO_IMMUNOGLOBULIN_PRODUCTION_INVOLVED_IN_IMMUNOGLOBULIN_MEDIATED_IMMUNE_RESPONSE	-0.724244	-2.04269	0	0.011756
GO_POSITIVE_REGULATION_OF_INTERFERON_ALPHA_PRODUCTION	-0.80658	-2.02497	0	0.0117592
GO_SOMATIC_DIVERSIFICATION_OF_IMMUNE_RECEPTORS	-0.575601	-2.02918	0	0.0118101
HP_ABNORMAL_LYMPHOCYTE_PHYSIOLOGY	-0.61949	-2.02514	0	0.0118152
GO_NEGATIVE_REGULATION_OF_LYMPHOCYTE_MEDIATED_IMMUNITY	-0.820254	-2.03598	0	0.0118236
GO_REGULATION_OF_LYMPHOCYTE_DIFFERENTIATION	-0.724571	-2.04299	0	0.011824
GO_PROTEASOMAL_UBIQUITIN_INDEPENDENT_PROTEIN_CATABOLIC_PROCESS	-0.704003	-2.03993	0	0.0118378
GO_POSITIVE_REGULATION_OF_LEUKOCYTE_MEDIATED_IMMUNITY	-0.746091	-2.03913	0	0.011838
GO_ADAPTIVE_IMMUNE_RESPONSE	-0.776577	-2.03633	0	0.0118568
GO_NEGATIVE_REGULATION_OF_LYMPHOCYTE_ACTIVATION	-0.724917	-2.02534	0	0.0118607
HP_CNS_DEMYELINATION	-0.548331	-2.04357	0	0.0118672
GO_LYMPHOCYTE_DIFFERENTIATION	-0.691655	-2.02686	0	0.0118782
HP_ABNORMALITY_OF_THE_LYMPH_NODES	-0.686164	-2.03831	0	0.0118873
GO_POSITIVE_REGULATION_OF_LEUKOCYTE_DIFFERENTIATION	-0.706606	-2.03928	0	0.0119013
HP_STOMATITIS	-0.791038	-2.01953	0	0.0119113
GO_NEGATIVE_REGULATION_OF_INNATE_IMMUNE_RESPONSE	-0.704653	-2.0176	0	0.0119173
GO_REGULATION_OF_T_CELL_DIFFERENTIATION	-0.735439	-2.0171	0	0.0119179
HP_ABNORMAL_LYMPHOCYTE_MORPHOLOGY	-0.709166	-2.0365	0	0.0119222
GO_T_CELL_ACTIVATION	-0.701005	-2.02542	0	0.0119225
GO_REGULATION_OF_B_CELL_MEDIATED_IMMUNITY	-0.734033	-2.02709	0	0.0119283
GO_POSITIVE_REGULATION_OF_DEFENSE_RESPONSE_TO_VIRUS_BY_HOST	-0.791441	-2.01886	0	0.0119287
HP_ABNORMAL_THROMBOCYTE_MORPHOLOGY	-0.500874	-2.01427	0	0.0119403
GO_NEGATIVE_REGULATION_OF_NF_KAPPAB_TRANSCRIPTION_FACTOR_ACTIVITY	-0.566684	-2.02052	0	0.0119499
GO_NEGATIVE_REGULATION_OF_VIRAL_TRANSCRIPTION	-0.63764	-2.02114	0	0.0119574
GO_REGULATION_OF_CD4_POSITIVE_ALPHA_BETA_T_CELL_ACTIVATION	-0.784256	-2.02193	0	0.0119586
HP_ABNORMALITY_OF_HUMORAL_IMMUNITY	-0.642746	-2.01796	0	0.0119721
GO_REGULATION_OF_T_CELL_ACTIVATION	-0.716301	-2.01446	0	0.0119741
HP_CONFUSION	-0.632463	-2.01955	0	0.0119813
GO_REGULATION_OF_DEFENSE_RESPONSE_TO_VIRUS_BY_HOST	-0.763637	-2.01452	0	0.0120215
GO_TOLL_LIKE_RECEPTOR_SIGNALING_PATHWAY	-0.639514	-2.0221	0	0.0120219
GO_CELLULAR_RESPONSE_TO_DSRNA	-0.754651	-2.01251	0	0.0120311
GO_T_CELL_ACTIVATION_INVOLVED_IN_IMMUNE_RESPONSE	-0.757567	-2.01289	0	0.0120353
GO_REGULATION_OF_ALPHA_BETA_T_CELL_ACTIVATION	-0.780777	-2.01458	0	0.0120849
GO_RIG_I_SIGNALING_PATHWAY	-0.631596	-2.01044	0	0.0121309
HP_ABNORMALITY_OF_IMMUNE_SERUM_PROTEIN_PHYSIOLOGY	-0.849738	-2.01101	0	0.0121391
GO_POSITIVE_REGULATION_OF_ESTABLISHMENT_OF_PROTEIN_LOCALIZATION_TO_MITOCHONDRION	-0.428016	-2.00821	0	0.0122083
HP_MYOSITIS	-0.835537	-2.00735	0	0.0122152
GO_POSITIVE_REGULATION_OF_INTERFERON_BETA_PRODUCTION	-0.714647	-1.99774	0	0.0122595
GO_REGULATION_OF_LEUKOCYTE_DIFFERENTIATION	-0.67302	-2.00827	0	0.012268
GO_INTERFERON_ALPHA_PRODUCTION	-0.82003	-2.00315	0	0.0122848
GO_POSITIVE_REGULATION_OF_LYMPHOCYTE_DIFFERENTIATION	-0.735827	-1.99203	0	0.0123058
GO_DEOXYRIBONUCLEOSIDE_TRIPHOSPHATE_METABOLIC_PROCESS	-0.625375	-1.99786	0	0.0123111
GO_REGULATION_OF_LYMPHOCYTE_ACTIVATION	-0.695969	-2.00366	0	0.0123128
GO_T_CELL_DIFFERENTIATION	-0.712303	-2.00061	0	0.012315
GO_SCF_DEPENDENT_PROTEASOMAL_UBIQUITIN_DEPENDENT_PROTEIN_CATABOLIC_PROCESS	-0.405233	-1.99632	0	0.012321
HP_RECURRENT_BACTERIAL_INFECTIONS	-0.732371	-1.99799	0	0.01234
GO_POSITIVE_REGULATION_OF_LYMPHOCYTE_ACTIVATION	-0.706752	-1.99224	0	0.0123506
GO_LEUKOCYTE_CELL_CELL_ADHESION	-0.707905	-2.0022	0	0.0123516
GO_P_BODY	-0.445222	-1.9953	0	0.0123538
GO_CHAPERONE_COFACTOR_DEPENDENT_PROTEIN_REFOLDING	-0.56066	-2.00408	0	0.0123545
HP_UNUSUAL_INFECTION_BY_ANATOMICAL_SITE	-0.823414	-2.00104	0	0.0123562
GO_GLYCOSYL_COMPOUND_CATABOLIC_PROCESS	-0.670851	-2.00463	0	0.0123577
GO_POSITIVE_REGULATION_OF_IMMUNE_EFFECTOR_PROCESS	-0.699819	-2.00175	0	0.0123596
GO_POSITIVE_REGULATION_OF_NATURAL_KILLER_CELL_ACTIVATION	-0.85709	-1.99302	0	0.0123693
GO_REGULATION_OF_B_CELL_APOPTOTIC_PROCESS	-0.77608	-1.99343	0	0.0123812
GO_INTERACTION_WITH_HOST	-0.505443	-2.00492	0	0.0123962
GO_POSITIVE_REGULATION_OF_CYTOKINE_PRODUCTION	-0.648884	-1.99805	0	0.0124027
HP_ABNORMALITY_OF_THE_THORACIC_CAVITY	-0.627141	-1.9779	0	0.0124099
HP_ENCEPHALITIS	-0.823291	-1.99007	0	0.0124112
GO_POSITIVE_REGULATION_OF_NF_KAPPAB_TRANSCRIPTION_FACTOR_ACTIVITY	-0.574056	-1.97843	0	0.0124165
GO_NEGATIVE_REGULATION_OF_IMMUNE_SYSTEM_PROCESS	-0.642631	-1.99401	0	0.0124196
GO_RESPONSE_TO_GAMMA_RADIATION	-0.480129	-1.99855	0	0.0124247
GO_PYRIDINE_CONTAINING_COMPOUND_BIOSYNTHETIC_PROCESS	-0.663129	-1.99351	0	0.0124396
GO_LEUKOCYTE_PROLIFERATION	-0.700183	-1.97936	0	0.0124518
HP_PANHYPOGAMMAGLOBULINEMIA	-0.743483	-1.97864	0	0.0124529
GO_REGULATION_OF_TOLL_LIKE_RECEPTOR_SIGNALING_PATHWAY	-0.686312	-1.97652	0	0.0125164
HP_ABNORMALITY_OF_HEPATOBILIARY_SYSTEM_PHYSIOLOGY	-0.405967	-1.97966	0	0.0125224
GO_POSITIVE_REGULATION_OF_ALPHA_BETA_T_CELL_ACTIVATION	-0.79581	-1.97354	0	0.0125347
GO_TUMOR_NECROSIS_FACTOR_RECEPTOR_SUPERFAMILY_BINDING	-0.672744	-1.97591	0	0.0125378
HP_RECURRENT_VIRAL_INFECTIONS	-0.793637	-1.97515	0	0.0125428
GO_T_CELL_MEDIATED_CYTOTOXICITY	-0.814552	-1.98613	0	0.0125587
GO_ANTIGEN_PROCESSING_AND_PRESENTATION_OF_ENDOGENOUS_ANTIGEN	-0.88985	-1.97982	0	0.0125681
HP_THYROID_ADENOMA	-0.758223	-1.97396	0	0.0125707
GO_PROTEIN_POLYUBIQUITINATION	-0.321394	-1.97167	0	0.0125741
GO_REGULATION_OF_LEUKOCYTE_APOPTOTIC_PROCESS	-0.728145	-1.97249	0	0.0125756
GO_REGULATION_OF_VIRAL_ENTRY_INTO_HOST_CELL	-0.677342	-1.98286	0	0.0125756
GO_NEGATIVE_REGULATION_OF_ADAPTIVE_IMMUNE_RESPONSE	-0.767333	-1.98384	0	0.0125974
GO_THREONINE_TYPE_ENDOPEPTIDASE_ACTIVITY	-0.733838	-1.9862	0	0.0125993
HP_GLOMERULONEPHRITIS	-0.804235	-1.98671	0	0.0125997
HP_INFLAMMATORY_ABNORMALITY_OF_THE_EYE	-0.612471	-1.97408	0	0.0126036
GO_T_CELL_CYTOKINE_PRODUCTION	-0.769307	-1.97057	0	0.012606
GO_T_CELL_PROLIFERATION	-0.724757	-1.97997	0	0.012612
GO_REGULATION_OF_ANTIGEN_RECEPTOR_MEDIATED_SIGNALING_PATHWAY	-0.810377	-1.97253	0	0.0126154
GO_NUCLEOSIDE_CATABOLIC_PROCESS	-0.729008	-1.98204	0	0.0126205
GO_REGULATION_OF_NATURAL_KILLER_CELL_ACTIVATION	-0.835385	-1.984	0	0.0126262
GO_REGULATION_OF_T_CELL_CYTOKINE_PRODUCTION	-0.803413	-1.97428	0	0.012632
GO_REGULATION_OF_PRODUCTION_OF_MOLECULAR_MEDIATOR_OF_IMMUNE_RESPONSE	-0.697875	-1.98704	0	0.0126326
GO_CYSTEINE_TYPE_ENDOPEPTIDASE_ACTIVITY_INVOLVED_IN_APOPTOTIC_PROCESS	-0.809746	-1.9811	0	0.012642
GO_NECROTIC_CELL_DEATH	-0.604854	-1.97999	0	0.012666
GO_CYTOKINE_PRODUCTION_INVOLVED_IN_IMMUNE_RESPONSE	-0.712567	-1.96887	0	0.0126683
GO_B_CELL_ACTIVATION	-0.655537	-1.98403	0	0.0126801
GO_NEGATIVE_REGULATION_OF_CYTOKINE_PRODUCTION	-0.625594	-1.96898	0	0.0126839
GO_POSITIVE_REGULATION_OF_CELL_ACTIVATION	-0.692068	-1.96737	0	0.0127154
GO_ANTIGEN_PROCESSING_AND_PRESENTATION_OF_ENDOGENOUS_PEPTIDE_ANTIGEN	-0.881178	-1.98426	0	0.0127214
HP_RECURRENT_FUNGAL_INFECTIONS	-0.776909	-1.96367	0	0.013037
HP_KERATOCONJUNCTIVITIS	-0.69253	-1.96443	0	0.0130756
HP_AUTOIMMUNITY	-0.706056	-1.96284	0	0.0130942
HP_LEUKOCYTOSIS	-0.615557	-1.96077	0	0.0132439
GO_POSITIVE_REGULATION_OF_LEUKOCYTE_CELL_CELL_ADHESION	-0.73014	-1.95966	0	0.013246
HP_HEPATITIS	-0.67834	-1.96109	0	0.013254
GO_PYRIMIDINE_NUCLEOSIDE_METABOLIC_PROCESS	-0.655493	-1.95974	0	0.013295
GO_POSITIVE_REGULATION_OF_PRODUCTION_OF_MOLECULAR_MEDIATOR_OF_IMMUNE_RESPONSE	-0.688967	-1.95845	0	0.0133069
GO_REGULATION_OF_LYMPHOCYTE_APOPTOTIC_PROCESS	-0.734371	-1.95852	0	0.013348
HP_GLOMERULOPATHY	-0.742922	-1.95555	0	0.0134387
HP_VASCULITIS	-0.809262	-1.95479	0	0.0134496
GO_REGULATION_OF_CYTOKINE_PRODUCTION_INVOLVED_IN_IMMUNE_RESPONSE	-0.743594	-1.95396	0	0.0134855
GO_INTERFERON_GAMMA_PRODUCTION	-0.818496	-1.95555	0	0.0134896
GO_REGULATION_OF_LEUKOCYTE_PROLIFERATION	-0.723204	-1.95597	0	0.0135153
GO_TUMOR_NECROSIS_FACTOR_RECEPTOR_BINDING	-0.791804	-1.9533	0	0.0135156
GO_POSITIVE_REGULATION_OF_CD4_POSITIVE_ALPHA_BETA_T_CELL_ACTIVATION	-0.82891	-1.95605	0	0.0135546
GO_POSITIVE_REGULATION_OF_B_CELL_MEDIATED_IMMUNITY	-0.716662	-1.95128	0	0.0136452
GO_DENDRITIC_CELL_DIFFERENTIATION	-0.844015	-1.95146	0	0.01368
GO_REGULATION_OF_IMMUNOGLOBULIN_PRODUCTION	-0.691776	-1.94906	0	0.0137802
GO_T_CELL_APOPTOTIC_PROCESS	-0.727935	-1.94954	0	0.0138084
GO_MODULATION_BY_SYMBIONT_OF_ENTRY_INTO_HOST	-0.640204	-1.94966	0	0.0138279
GO_RESPONSE_TO_DSRNA	-0.655249	-1.9491	0	0.0138281
HP_ABNORMAL_CIRCULATING_IGG_LEVEL	-0.791792	-1.94675	0	0.0138638
HP_DECREASE_IN_T_CELL_COUNT	-0.845328	-1.94798	0	0.0138764
GO_GOLGI_ASSOCIATED_VESICLE	-0.421387	-1.94684	0	0.0138881
GO_MOVEMENT_IN_HOST_ENVIRONMENT	-0.538622	-1.94613	0	0.0139001
GO_LATE_ENDOSOME_MEMBRANE	-0.422718	-1.94557	0	0.013924
GO_LEUKOCYTE_MEDIATED_CYTOTOXICITY	-0.775523	-1.94427	0	0.0140061
HP_AUTOIMMUNE_HEMOLYTIC_ANEMIA	-0.850088	-1.94373	0	0.0140426
HP_RED_EYE	-0.646125	-1.94239	0	0.0141114
HP_RECURRENT_SKIN_INFECTIONS	-0.701047	-1.94254	0	0.0141452
HP_ACUTE_LEUKEMIA	-0.446148	-1.94064	0	0.0142922
GO_NATURAL_KILLER_CELL_DIFFERENTIATION	-0.80959	-1.93865	0	0.0144391
HP_NON_HODGKIN_LYMPHOMA	-0.7673	-1.93791	0	0.0144781
HP_MENINGITIS	-0.842256	-1.93596	0	0.0146792
GO_NEGATIVE_REGULATION_OF_DEFENSE_RESPONSE	-0.605265	-1.9349	0	0.014752
GO_CD4_POSITIVE_ALPHA_BETA_T_CELL_ACTIVATION	-0.731515	-1.93452	0	0.014758
GO_REGULATION_OF_B_CELL_ACTIVATION	-0.704805	-1.93289	0	0.0148027
GO_ALPHA_BETA_T_CELL_ACTIVATION	-0.737673	-1.93226	0	0.0148198
GO_POSITIVE_REGULATION_OF_CYTOKINE_PRODUCTION_INVOLVED_IN_IMMUNE_RESPONSE	-0.744011	-1.92978	0	0.0148202
GO_REGULATION_OF_ALPHA_BETA_T_CELL_DIFFERENTIATION	-0.732746	-1.92796	0	0.0148339
HP_ABNORMAL_PULMONARY_THORACIC_IMAGING_FINDING	-0.707965	-1.93188	0	0.0148423
GO_PROTEASOME_CORE_COMPLEX	-0.752191	-1.93295	0	0.014849
GO_POSITIVE_REGULATION_OF_LEUKOCYTE_PROLIFERATION	-0.7453	-1.9331	0	0.0148534
GO_REGULATION_OF_PROGRAMMED_NECROTIC_CELL_DEATH	-0.675742	-1.92822	0	0.0148589
GO_REGULATION_OF_CELL_KILLING	-0.808501	-1.92982	0	0.0148605
GO_ANTIGEN_BINDING	-0.846464	-1.92865	0	0.0148609
GO_ALPHA_BETA_T_CELL_PROLIFERATION	-0.822811	-1.93092	0	0.0148731
GO_PEPTIDE_ANTIGEN_BINDING	-0.896055	-1.93025	0	0.0148817
GO_POSITIVE_REGULATION_OF_CELL_KILLING	-0.830824	-1.92511	0	0.0149498
GO_PEPTIDASE_ACTIVATOR_ACTIVITY	-0.58876	-1.9266	0	0.0149584
HP_PULMONARY_FIBROSIS	-0.567821	-1.92404	0	0.0149625
GO_POSITIVE_REGULATION_OF_T_CELL_PROLIFERATION	-0.779031	-1.92458	0	0.0149647
HP_AUTOIMMUNE_THROMBOCYTOPENIA	-0.799878	-1.92221	0	0.0149667
GO_CELL_CELL_ADHESION_MEDIATED_BY_INTEGRIN	-0.845374	-1.92552	0	0.0149744
GO_TOLL_LIKE_RECEPTOR_9_SIGNALING_PATHWAY	-0.8124	-1.92267	0	0.0149853
HP_ABNORMAL_T_CELL_MORPHOLOGY	-0.846028	-1.92412	0	0.0149883
GO_POSITIVE_REGULATION_OF_T_CELL_CYTOKINE_PRODUCTION	-0.816679	-1.9258	0	0.0149943
GO_CELL_KILLING	-0.708314	-1.92228	0	0.0150082
GO_INTERLEUKIN_10_PRODUCTION	-0.803869	-1.92282	0	0.0150172
GO_POSITIVE_REGULATION_OF_PATTERN_RECOGNITION_RECEPTOR_SIGNALING_PATHWAY	-0.67381	-1.92117	0	0.0150225
HP_FEVER	-0.553856	-1.92293	0	0.0150581
GO_CELLULAR_RESPONSE_TO_BIOTIC_STIMULUS	-0.639125	-1.91966	0	0.0151568
GO_VIRAL_GENOME_REPLICATION	-0.687739	-2.55354	0	0.0151886
GO_MHC_CLASS_I_PROTEIN_BINDING	-0.898108	-1.91886	0	0.0152447
GO_NEGATIVE_REGULATION_OF_T_CELL_DIFFERENTIATION	-0.669159	-1.91844	0	0.0152543
GO_POSITIVE_REGULATION_OF_T_CELL_MEDIATED_CYTOTOXICITY	-0.825389	-1.91801	0	0.015267
GO_REGULATION_OF_T_CELL_MEDIATED_CYTOTOXICITY	-0.824117	-1.91591	0	0.0155102
GO_NEGATIVE_REGULATION_OF_CELL_CELL_ADHESION	-0.606031	-1.91487	0	0.0155198
GO_RESPONSE_TO_TUMOR_NECROSIS_FACTOR	-0.539661	-1.91451	0	0.0155279
GO_IMMUNOLOGICAL_SYNAPSE	-0.834313	-1.91505	0	0.0155392
GO_I_KAPPAB_PHOSPHORYLATION	-0.791613	-1.91415	0	0.0155497
GO_CELLULAR_RESPONSE_TO_EXOGENOUS_DSRNA	-0.778286	-1.91363	0	0.0155635
GO_NEGATIVE_REGULATION_OF_T_CELL_PROLIFERATION	-0.719221	-1.91199	0	0.0157181
GO_POSITIVE_REGULATION_OF_INTERFERON_GAMMA_PRODUCTION	-0.849707	-1.91213	0	0.0157201
GO_RESPONSE_TO_INTERLEUKIN_1	-0.537418	-1.91146	0	0.0157512
GO_POSITIVE_REGULATION_OF_CELL_CELL_ADHESION	-0.67155	-1.91021	0	0.0158356
HP_NEPHRITIS	-0.717473	-1.91026	0	0.0158712
HP_ORAL_ULCER	-0.809755	-1.90754	0	0.0160964
GO_SPECIFIC_GRANULE_MEMBRANE	-0.687697	-1.90827	0	0.0161073
HP_NEUTROPENIA_IN_PRESENCE_OF_ANTI_NEUTROPIL_ANTIBODIES	-0.851965	-1.90652	0	0.0162248
GO_NAD_BIOSYNTHETIC_PROCESS	-0.690583	-1.90306	0	0.016638
HP_PULMONARY_INFILTRATES	-0.768252	-1.90326	0	0.0166482
HP_RECURRENT_APHTHOUS_STOMATITIS	-0.81455	-1.90124	0	0.0167086
GO_COP9_SIGNALOSOME	-0.542385	-1.90158	0	0.0167112
GO_REGULATION_OF_TUMOR_NECROSIS_FACTOR_MEDIATED_SIGNALING_PATHWAY	-0.487921	-1.90222	0	0.0167269
HP_SPLENOMEGALY	-0.537888	-1.90159	0	0.0167586
GO_NEGATIVE_REGULATION_OF_LYMPHOCYTE_APOPTOTIC_PROCESS	-0.719225	-1.89936	0	0.0168995
GO_NEGATIVE_REGULATION_OF_LEUKOCYTE_APOPTOTIC_PROCESS	-0.742563	-1.89728	0	0.016954
GO_REGULATION_OF_LEUKOCYTE_MEDIATED_CYTOTOXICITY	-0.814887	-1.89808	0	0.0169544
GO_REGULATION_OF_MACROPHAGE_CHEMOTAXIS	-0.747808	-1.89864	0	0.0169599
GO_REGULATION_OF_B_CELL_RECEPTOR_SIGNALING_PATHWAY	-0.871145	-1.89786	0	0.0169603
GO_REGULATION_OF_T_CELL_RECEPTOR_SIGNALING_PATHWAY	-0.78427	-1.89702	0	0.0169639
HP_CHRONIC_PULMONARY_OBSTRUCTION	-0.772122	-1.89824	0	0.0169781
GO_LEUKOCYTE_HOMEOSTASIS	-0.676253	-1.89496	0	0.0171902
GO_CELLULAR_RESPONSE_TO_MOLECULE_OF_BACTERIAL_ORIGIN	-0.657502	-1.89432	0	0.0171907
GO_REGULATION_OF_CD4_POSITIVE_ALPHA_BETA_T_CELL_DIFFERENTIATION	-0.778993	-1.89436	0	0.0172285
GO_T_CELL_DIFFERENTIATION_INVOLVED_IN_IMMUNE_RESPONSE	-0.762384	-1.89358	0	0.0172582
GO_ENDOSOME_MEMBRANE	-0.39562	-1.8904	0	0.0175494
GO_NEGATIVE_REGULATION_OF_ALPHA_BETA_T_CELL_ACTIVATION	-0.696359	-1.88844	0	0.0177121
GO_LUMENAL_SIDE_OF_ENDOPLASMIC_RETICULUM_MEMBRANE	-0.893786	-1.88732	0	0.0178583
HP_SEROSITIS	-0.81485	-1.88657	0	0.0179308
GO_COATED_VESICLE_MEMBRANE	-0.469106	-1.88276	0	0.0181493
GO_NEGATIVE_REGULATION_OF_LEUKOCYTE_PROLIFERATION	-0.72332	-1.8829	0	0.018189
GO_NEGATIVE_REGULATION_OF_T_CELL_RECEPTOR_SIGNALING_PATHWAY	-0.794558	-1.88317	0	0.0181921
GO_LYMPHOCYTE_COSTIMULATION	-0.786621	-1.88331	0	0.0182173
HP_INCREASED_CIRCULATING_ANTIBODY_LEVEL	-0.683541	-1.88432	0	0.0182337
HP_SYSTEMIC_LUPUS_ERYTHEMATOSUS	-0.844186	-1.88333	0	0.0182589
GO_REGULATION_OF_CELL_CELL_ADHESION	-0.613073	-1.88369	0	0.0182618
GO_NEGATIVE_REGULATION_OF_CD4_POSITIVE_ALPHA_BETA_T_CELL_ACTIVATION	-0.713971	-1.88045	0	0.018417
GO_REGULATION_OF_NIK_NF_KAPPAB_SIGNALING	-0.576474	-1.88046	0	0.018463
GO_INTERLEUKIN_1_PRODUCTION	-0.713545	-1.87937	0	0.0184776
HP_ABSCESS	-0.648974	-1.87967	0	0.0184924
GO_MYELOID_CELL_DIFFERENTIATION	-0.486373	-1.87876	0	0.0185271
GO_ALPHA_BETA_T_CELL_DIFFERENTIATION	-0.711574	-1.87775	0	0.0186385
GO_REGULATION_OF_TYPE_2_IMMUNE_RESPONSE	-0.775417	-1.87546	0	0.0186751
GO_POSITIVE_REGULATION_OF_LYMPHOCYTE_MIGRATION	-0.787164	-1.87484	0	0.0186827
GO_NEGATIVE_REGULATION_OF_ANTIGEN_RECEPTOR_MEDIATED_SIGNALING_PATHWAY	-0.824028	-1.87495	0	0.0187035
GO_MHC_PROTEIN_BINDING	-0.88631	-1.87657	0	0.01872
GO_NEGATIVE_REGULATION_OF_CELL_ACTIVATION	-0.669761	-1.8742	0	0.01873
GO_POSITIVE_REGULATION_OF_B_CELL_ACTIVATION	-0.663964	-1.87132	0	0.0187356
HP_ABNORMAL_T_CELL_SUBSET_DISTRIBUTION	-0.840802	-1.87247	0	0.0187532
GO_B_CELL_DIFFERENTIATION	-0.617831	-1.87582	0	0.0187673
GO_POSITIVE_REGULATION_OF_ALPHA_BETA_T_CELL_DIFFERENTIATION	-0.720068	-1.87062	0	0.0187817
GO_INTERLEUKIN_4_PRODUCTION	-0.831775	-1.87132	0	0.0187829
GO_POSITIVE_REGULATION_OF_INTERLEUKIN_10_PRODUCTION	-0.824835	-1.87284	0	0.0187973
GO_ALPHA_BETA_T_CELL_ACTIVATION_INVOLVED_IN_IMMUNE_RESPONSE	-0.756101	-1.87248	0	0.0187983
GO_PYRIMIDINE_NUCLEOSIDE_CATABOLIC_PROCESS	-0.756195	-1.87163	0	0.0188012
GO_MACROPHAGE_CHEMOTAXIS	-0.720397	-1.87304	0	0.0188173
GO_INTERLEUKIN_12_PRODUCTION	-0.803102	-1.86885	0	0.0190026
GO_ENTRY_INTO_HOST	-0.544969	-1.86836	0	0.0190395
GO_B_CELL_PROLIFERATION	-0.729625	-1.8667	0	0.0192399
GO_T_CELL_MIGRATION	-0.773213	-1.86672	0	0.0192867
GO_REGULATION_OF_CD8_POSITIVE_ALPHA_BETA_T_CELL_ACTIVATION	-0.81747	-1.86479	0	0.019471
GO_T_HELPER_1_TYPE_IMMUNE_RESPONSE	-0.773361	-1.86501	0	0.0194756
GO_POSITIVE_REGULATION_OF_CD4_POSITIVE_ALPHA_BETA_T_CELL_DIFFERENTIATION	-0.819063	-1.86312	0	0.0195963
GO_REGULATION_OF_LYMPHOCYTE_MIGRATION	-0.740475	-1.86194	0	0.0197707
GO_CD4_POSITIVE_ALPHA_BETA_T_CELL_DIFFERENTIATION	-0.73321	-1.8613	0	0.019834
GO_SPECIFIC_GRANULE	-0.589149	-1.86089	0	0.0198581
GO_POSITIVE_REGULATION_OF_INTERLEUKIN_2_PRODUCTION	-0.827218	-1.86051	0	0.0198697
GO_RIBONUCLEASE_ACTIVITY	-0.361002	-1.86059	0	0.019889
GO_REGULATORY_T_CELL_DIFFERENTIATION	-0.847491	-1.85968	0	0.0199336
HP_MEDIASTINAL_LYMPHADENOPATHY	-0.842506	-1.85889	0	0.0200181
GO_REGULATION_OF_T_HELPER_CELL_DIFFERENTIATION	-0.772277	-1.85844	0	0.0200622
GO_IMMUNE_RESPONSE_TO_TUMOR_CELL	-0.820633	-1.85759	0	0.0201312
GO_INTERLEUKIN_2_PRODUCTION	-0.76177	-1.85729	0	0.0201514
HP_ABNORMAL_CIRCULATING_IGA_LEVEL	-0.744784	-1.85648	0	0.0202598
GO_PEPTIDASE_ACTIVATOR_ACTIVITY_INVOLVED_IN_APOPTOTIC_PROCESS	-0.638729	-1.85576	0	0.020357
GO_PROTEASOME_ACCESSORY_COMPLEX	-0.657361	-1.85527	0	0.0203719
GO_MHC_CLASS_II_PROTEIN_COMPLEX_BINDING	-0.891738	-1.85479	0	0.0204217
HP_ABNORMAL_MACROPHAGE_MORPHOLOGY	-0.835791	-1.85257	0	0.0204279
GO_POSITIVE_REGULATION_OF_CELL_AGING	-0.678017	-1.85262	0	0.020464
GO_REGULATION_OF_MACROPHAGE_MIGRATION	-0.734455	-1.85191	0	0.020469
GO_POSITIVE_REGULATION_OF_T_CELL_MIGRATION	-0.782324	-1.85363	0	0.0204793
HP_SKIN_RASH	-0.64899	-1.85304	0	0.0204879
GO_RESPIRATORY_BURST	-0.743761	-1.85393	0	0.020508
HP_AUTOIMMUNE_ANTIBODY_POSITIVITY	-0.805507	-1.85132	0	0.0205462
HP_OPTIC_NEURITIS	-0.896246	-1.84985	0	0.0206271
GO_RESPONSE_TO_INTERLEUKIN_7	-0.701049	-1.84999	0	0.0206577
GO_POSITIVE_REGULATION_OF_TOLL_LIKE_RECEPTOR_SIGNALING_PATHWAY	-0.710798	-1.84924	0	0.020688
GO_POSITIVE_REGULATION_OF_NIK_NF_KAPPAB_SIGNALING	-0.593548	-1.84865	0	0.020723
GO_POSITIVE_REGULATION_OF_ALPHA_BETA_T_CELL_PROLIFERATION	-0.907129	-1.84775	0	0.0207382
GO_POSITIVE_REGULATION_OF_MYELOID_LEUKOCYTE_DIFFERENTIATION	-0.650405	-1.84867	0	0.0207704
GO_POSITIVE_REGULATION_OF_LEUKOCYTE_APOPTOTIC_PROCESS	-0.735977	-1.84716	0	0.0208002
GO_NEGATIVE_REGULATION_OF_HEMOPOIESIS	-0.558095	-1.84616	0	0.020908
GO_POSITIVE_REGULATION_OF_INTERLEUKIN_4_PRODUCTION	-0.888295	-1.84424	0	0.0210954
GO_INTERLEUKIN_1_BETA_PRODUCTION	-0.70639	-1.84441	0	0.0211156
GO_CELLULAR_DEFENSE_RESPONSE	-0.845638	-1.84449	0	0.0211295
GO_POSITIVE_REGULATION_OF_INTERLEUKIN_12_PRODUCTION	-0.808984	-1.8429	0	0.0211952
GO_POSITIVE_REGULATION_OF_LEUKOCYTE_CHEMOTAXIS	-0.671263	-1.84346	0	0.0212082
HP_IRON_DEFICIENCY_ANEMIA	-0.744959	-1.84306	0	0.0212096
HP_ABNORMAL_EOSINOPHIL_MORPHOLOGY	-0.706737	-1.84173	0	0.0213424
GO_LYMPHOCYTE_MIGRATION	-0.760756	-1.83857	0	0.0216055
GO_MHC_PROTEIN_COMPLEX_BINDING	-0.911685	-1.8386	0	0.0216479
HP_ABNORMAL_PROPORTION_OF_CD4_POSITIVE_T_CELLS	-0.785469	-1.83881	0	0.0216879
GO_LIPOPOLYSACCHARIDE_MEDIATED_SIGNALING_PATHWAY	-0.68366	-1.83861	0	0.0216917
HP_RECURRENT_INFECTION_OF_THE_GASTROINTESTINAL_TRACT	-0.722772	-1.83915	0	0.0217247
GO_GRANULOCYTE_MIGRATION	-0.69203	-1.83887	0	0.0217294
HP_ELEVATED_ERYTHROCYTE_SEDIMENTATION_RATE	-0.818463	-1.83372	0	0.022074
GO_TUMOR_NECROSIS_FACTOR_SUPERFAMILY_CYTOKINE_PRODUCTION	-0.644102	-1.83391	0	0.0221207
GO_TOLL_LIKE_RECEPTOR_3_SIGNALING_PATHWAY	-0.7191	-1.83516	0	0.0221467
GO_MYELOID_DENDRITIC_CELL_ACTIVATION	-0.848854	-1.8342	0	0.0221561
GO_LYMPHOCYTE_CHEMOTAXIS	-0.783323	-1.83269	0	0.0221911
HP_HEPATOMEGALY	-0.404054	-1.83453	0	0.0222275
GO_REGULATION_OF_B_CELL_PROLIFERATION	-0.770396	-1.83214	0	0.0222399
HP_CUTANEOUS_PHOTOSENSITIVITY	-0.506324	-1.83159	0	0.0222844
GO_NEGATIVE_REGULATION_OF_LEUKOCYTE_MEDIATED_CYTOTOXICITY	-0.867608	-1.83035	0	0.0224423
GO_POSITIVE_REGULATION_OF_INTERLEUKIN_1_PRODUCTION	-0.737557	-1.82928	0	0.0226021
GO_T_CELL_SELECTION	-0.838531	-1.82731	0	0.02279
GO_REGULATION_OF_LEUKOCYTE_CHEMOTAXIS	-0.659116	-1.82641	0	0.022816
GO_REGULATION_OF_LEUKOCYTE_DEGRANULATION	-0.679652	-1.82692	0	0.0228198
GO_NEGATIVE_REGULATION_OF_CELL_KILLING	-0.837401	-1.82512	0	0.0229829
GO_INTERLEUKIN_17_PRODUCTION	-0.803201	-1.82456	0	0.023002
GO_NEGATIVE_REGULATION_OF_B_CELL_ACTIVATION	-0.794531	-1.8252	0	0.0230069
GO_NATURAL_KILLER_CELL_MEDIATED_IMMUNITY	-0.821481	-1.82367	0	0.0231466
GO_NEUTROPHIL_MIGRATION	-0.718384	-1.82349	0	0.0231488
GO_INTERLEUKIN_6_PRODUCTION	-0.640806	-1.82201	0	0.0231795
GO_TYPE_2_IMMUNE_RESPONSE	-0.744309	-1.82245	0	0.0231801
GO_REGULATION_OF_LEUKOCYTE_MIGRATION	-0.633081	-1.82089	0	0.0231822
GO_GRANULOCYTE_CHEMOTAXIS	-0.704965	-1.8221	0	0.0232097
GO_REGULATION_OF_MONOCYTE_DIFFERENTIATION	-0.773411	-1.82099	0	0.0232162
GO_POSITIVE_REGULATION_OF_LEUKOCYTE_MIGRATION	-0.65495	-1.82104	0	0.0232567
HP_ARTERIAL_THROMBOSIS	-0.74926	-1.81907	0	0.0235169
HP_CHRONIC_MUCOCUTANEOUS_CANDIDIASIS	-0.835742	-1.81374	0	0.0241096
GO_REGULATION_OF_MYELOID_CELL_DIFFERENTIATION	-0.500993	-1.81388	0	0.0241659
GO_NEGATIVE_REGULATION_OF_PRODUCTION_OF_MOLECULAR_MEDIATOR_OF_IMMUNE_RESPONSE	-0.741686	-1.81288	0	0.0242383
GO_MACROPHAGE_MIGRATION	-0.713392	-1.81215	0	0.0243532
HP_PURPURA	-0.590283	-1.81187	0	0.024356
GO_RIBONUCLEOSIDE_CATABOLIC_PROCESS	-0.722715	-1.81158	0	0.0243561
HP_ELEVATED_HEPATIC_TRANSAMINASE	-0.381961	-1.81077	0	0.0243683
GO_NEUTROPHIL_CHEMOTAXIS	-0.731933	-1.81008	0	0.0244686
GO_POSITIVE_REGULATION_OF_GRANULOCYTE_CHEMOTAXIS	-0.720362	-1.80597	0	0.0250256
GO_REGULATION_OF_B_CELL_DIFFERENTIATION	-0.726114	-1.8022	0	0.0257303
GO_B_CELL_RECEPTOR_SIGNALING_PATHWAY	-0.796603	-1.80191	0	0.0257448
GO_LEUKOCYTE_ACTIVATION_INVOLVED_IN_INFLAMMATORY_RESPONSE	-0.743533	-1.80068	0	0.0259122
GO_T_HELPER_17_TYPE_IMMUNE_RESPONSE	-0.777191	-1.7991	0	0.0260659
GO_T_CELL_CHEMOTAXIS	-0.818159	-1.79927	0	0.0260757
GO_NEGATIVE_REGULATION_OF_LEUKOCYTE_DIFFERENTIATION	-0.604726	-1.79928	0	0.0261231
HP_PLEURITIS	-0.87113	-1.7975	0	0.026372
HP_ABNORMAL_CIRCULATING_IGM_LEVEL	-0.719113	-1.79416	0	0.0269575
GO_NEGATIVE_REGULATION_OF_LYMPHOCYTE_DIFFERENTIATION	-0.617203	-1.79249	0	0.026964
GO_POSITIVE_REGULATION_OF_T_HELPER_CELL_DIFFERENTIATION	-0.766117	-1.79382	0	0.0269652
HP_ENDOCARDITIS	-0.828319	-1.79201	0	0.0269711
GO_NEGATIVE_REGULATION_OF_INTERFERON_GAMMA_PRODUCTION	-0.771172	-1.79331	0	0.0269987
GO_REGULATION_OF_T_HELPER_1_TYPE_IMMUNE_RESPONSE	-0.807432	-1.79136	0	0.0270174
GO_POSITIVE_REGULATION_OF_MACROPHAGE_MIGRATION	-0.784629	-1.79349	0	0.0270208
GO_NEGATIVE_REGULATION_OF_T_CELL_MEDIATED_IMMUNITY	-0.845151	-1.79288	0	0.0270242
HP_ANTIPHOSPHOLIPID_ANTIBODY_POSITIVITY	-0.893694	-1.78903	0	0.0273763
GO_NEGATIVE_REGULATION_OF_INTERLEUKIN_2_PRODUCTION	-0.778979	-1.78875	0	0.0273819
GO_POSITIVE_REGULATION_OF_T_HELPER_1_TYPE_IMMUNE_RESPONSE	-0.812191	-1.78909	0	0.0274636
GO_MEMBRANE_INVAGINATION	-0.605757	-1.78774	0	0.0275851
GO_REGULATION_OF_NATURAL_KILLER_CELL_MEDIATED_IMMUNITY	-0.859332	-1.78601	0	0.0277992
GO_DENDRITIC_CELL_CHEMOTAXIS	-0.859351	-1.78553	0	0.0278878
GO_NEGATIVE_REGULATION_OF_NATURAL_KILLER_CELL_MEDIATED_IMMUNITY	-0.872549	-1.7838	0	0.0281887
GO_REGULATION_OF_LYMPHOCYTE_CHEMOTAXIS	-0.803957	-1.7816	0	0.0284737
GO_DETECTION_OF_EXTERNAL_BIOTIC_STIMULUS	-0.798342	-1.78107	0	0.0285037
GO_NEGATIVE_REGULATION_OF_CYTOKINE_PRODUCTION_INVOLVED_IN_IMMUNE_RESPONSE	-0.762872	-1.78165	0	0.0285159
GO_ACUTE_INFLAMMATORY_RESPONSE_TO_ANTIGENIC_STIMULUS	-0.815536	-1.78125	0	0.0285219
HP_ANTINUCLEAR_ANTIBODY_POSITIVITY	-0.814799	-1.77979	0	0.028734
GO_REGULATION_OF_TOLERANCE_INDUCTION	-0.908382	-1.77812	0	0.0289552
GO_POSITIVE_REGULATION_OF_TYPE_2_IMMUNE_RESPONSE	-0.867617	-1.77787	0	0.0289566
GO_POSITIVE_REGULATION_OF_NATURAL_KILLER_CELL_MEDIATED_IMMUNITY	-0.881091	-1.77638	0	0.0292555
GO_ACTIVATED_T_CELL_PROLIFERATION	-0.654215	-1.7755	0	0.0293757
GO_TRANSFERASE_ACTIVITY_TRANSFERRING_PENTOSYL_GROUPS	-0.472329	-1.77325	0	0.0298256
GO_CD8_POSITIVE_ALPHA_BETA_T_CELL_ACTIVATION	-0.783006	-1.77175	0	0.0300813
GO_REGULATION_OF_RESPONSE_TO_TUMOR_CELL	-0.809757	-1.76626	0	0.0309302
GO_POSITIVE_REGULATION_OF_NEUTROPHIL_MIGRATION	-0.703009	-1.76635	0	0.0309516
GO_POSITIVE_REGULATION_OF_CELL_ADHESION	-0.566406	-1.76467	0	0.0311103
GO_CYTOKINE_METABOLIC_PROCESS	-0.665952	-1.76474	0	0.0311997
GO_MYELOID_DENDRITIC_CELL_DIFFERENTIATION	-0.805969	-1.76281	0	0.0314606
GO_POSITIVE_REGULATION_OF_MACROPHAGE_CHEMOTAXIS	-0.753668	-1.75767	0	0.0324481
GO_POSITIVE_T_CELL_SELECTION	-0.832109	-1.75565	0	0.032683
GO_CHEMOKINE_ACTIVITY	-0.775497	-1.75168	0	0.0333971
GO_TOLERANCE_INDUCTION	-0.848211	-1.74967	0	0.0337221
GO_MATURE_B_CELL_DIFFERENTIATION	-0.75385	-1.74859	0	0.0338648
GO_MHC_CLASS_II_BIOSYNTHETIC_PROCESS	-0.785058	-1.74716	0	0.0342794
GO_NEGATIVE_REGULATION_OF_INTERLEUKIN_10_PRODUCTION	-0.813836	-1.74496	0	0.0346884
HP_ABNORMAL_CELL_PROLIFERATION	-0.848275	-1.7398	0	0.0358474
HP_INCREASED_CIRCULATING_IGA_LEVEL	-0.787461	-1.73923	0	0.0359181
GO_POSITIVE_REGULATION_OF_ANTIGEN_RECEPTOR_MEDIATED_SIGNALING_PATHWAY	-0.836816	-1.73755	0	0.036214
GO_MHC_PROTEIN_COMPLEX	-0.962886	-1.73782	0	0.0362254
GO_CHEMOKINE_RECEPTOR_BINDING	-0.719242	-1.73508	0	0.0367782
GO_CYTOKINE_RECEPTOR_BINDING	-0.569483	-1.73341	0	0.0371768
GO_HUMORAL_IMMUNE_RESPONSE_MEDIATED_BY_CIRCULATING_IMMUNOGLOBULIN	-0.720585	-1.72871	0	0.0381969
GO_NEGATIVE_REGULATION_OF_B_CELL_PROLIFERATION	-0.867805	-1.72472	0	0.0391385
GO_EOSINOPHIL_MIGRATION	-0.799339	-1.72404	0	0.0393328
GO_RECEPTOR_SIGNALING_PATHWAY_VIA_STAT	-0.543701	-1.71779	0	0.0406459
GO_POSITIVE_REGULATION_OF_NATURAL_KILLER_CELL_MEDIATED_CYTOTOXICITY	-0.867237	-1.71504	0	0.0409692
GO_MACROPHAGE_ACTIVATION_INVOLVED_IN_IMMUNE_RESPONSE	-0.776748	-1.71528	0	0.041002
GO_CCR_CHEMOKINE_RECEPTOR_BINDING	-0.780982	-1.7142	0	0.0410927
GO_REGULATION_OF_INFLAMMATORY_RESPONSE_TO_ANTIGENIC_STIMULUS	-0.811054	-1.71138	0	0.0416221
GO_PHOSPHATIDYLINOSITOL_3_PHOSPHATE_BINDING	-0.529205	-1.71019	0	0.0419172
GO_REGULATION_OF_ACUTE_INFLAMMATORY_RESPONSE_TO_ANTIGENIC_STIMULUS	-0.873962	-1.70974	0	0.0420102
GO_THYMIC_T_CELL_SELECTION	-0.820817	-1.70923	0	0.0421314
HP_ANTERIOR_UVEITIS	-0.862398	-1.70808	0	0.0423564
GO_T_HELPER_CELL_LINEAGE_COMMITMENT	-0.892137	-1.7064	0	0.0427623
GO_POSITIVE_REGULATION_OF_CYTOKINE_BIOSYNTHETIC_PROCESS	-0.713129	-1.70409	0	0.0431135
GO_POSITIVE_REGULATION_OF_INTERLEUKIN_17_PRODUCTION	-0.842674	-1.70093	0	0.0441163
GO_REGULATION_OF_ANTIGEN_PROCESSING_AND_PRESENTATION	-0.852097	-1.68952	0	0.0468252
GO_GLYCOSYL_COMPOUND_METABOLIC_PROCESS	-0.404476	-1.68325	0	0.0484676
HP_RHEUMATOID_ARTHRITIS	-0.843228	-1.66706	0	0.0535131
GO_RESPONSE_TO_PROTOZOAN	-0.75473	-1.65479	0	0.0571895
GO_NEGATIVE_REGULATION_OF_INTERLEUKIN_12_PRODUCTION	-0.892236	-1.65309	0	0.0578195
GO_EOSINOPHIL_CHEMOTAXIS	-0.812935	-1.65278	0	0.0578474
GO_HUMORAL_IMMUNE_RESPONSE	-0.573586	-1.63704	0	0.0632805

## Sheet: POU2AF1
Pathways enrichment of POU2AF1
NAME	ES	NES	NOM p-val	FDR q-val
HP_RETINAL_HEMORRHAGE	-0.508811	-1.42456	0.0499002	0.173236
GO_CYTOPLASMIC_SEQUESTERING_OF_TRANSCRIPTION_FACTOR	-0.49281	-1.54832	0.0497132	0.102368
HP_ABDOMINAL_AORTIC_ANEURYSM	-0.672927	-1.48021	0.0496032	0.138415
HP_HYPERKALEMIA	-0.541327	-1.46119	0.0495238	0.149889
GO_RECYCLING_ENDOSOME_MEMBRANE	-0.375051	-1.47825	0.0495049	0.139472
HP_ESOPHAGEAL_NEOPLASM	-0.536637	-1.53105	0.0494071	0.110409
HP_ABNORMALITY_OF_ADRENAL_PHYSIOLOGY	-0.378925	-1.3961	0.0494071	0.191262
GO_STEM_CELL_DIVISION	-0.522249	-1.51656	0.0493097	0.117479
GO_ANCHORED_COMPONENT_OF_EXTERNAL_SIDE_OF_PLASMA_MEMBRANE	-0.60177	-1.49331	0.0492813	0.13115
GO_REGULATION_OF_INTRINSIC_APOPTOTIC_SIGNALING_PATHWAY_IN_RESPONSE_TO_DNA_DAMAGE_BY_P53_CLASS_MEDIATOR	-0.454529	-1.50732	0.0491453	0.122583
GO_ANTIGEN_PROCESSING_AND_PRESENTATION_OF_ENDOGENOUS_ANTIGEN	-0.676264	-1.52816	0.0491159	0.111876
HP_INAPPROPRIATE_BEHAVIOR	-0.445939	-1.48127	0.0490798	0.13803
GO_REGULATION_OF_CALCIUM_ION_IMPORT	-0.513069	-1.40516	0.0490196	0.186147
GO_REGULATION_OF_INCLUSION_BODY_ASSEMBLY	-0.540936	-1.53433	0.0489237	0.108887
GO_CELLULAR_PIGMENTATION	-0.349808	-1.43617	0.0489237	0.165829
HP_SUDDEN_CARDIAC_DEATH	-0.465379	-1.44451	0.0488281	0.160474
HP_BREAST_APLASIA	-0.574287	-1.59376	0.0487805	0.0835013
HP_ABNORMALITY_OF_THE_PARANASAL_SINUSES	-0.543368	-1.53422	0.0487805	0.108859
GO_WW_DOMAIN_BINDING	-0.535743	-1.57127	0.0486815	0.0921713
HP_ZONULAR_CATARACT	-0.488346	-1.45496	0.0486815	0.153738
HP_PERIPHERAL_DEMYELINATION	-0.417731	-1.46706	0.0483871	0.14637
GO_GENITALIA_DEVELOPMENT	-0.521292	-1.45901	0.0483871	0.151151
GO_PROTEIN_ACETYLATION	-0.289664	-1.4908	0.0482625	0.132729
GO_TRANSFORMING_GROWTH_FACTOR_BETA_BINDING	-0.575816	-1.48138	0.0482625	0.137985
HP_ABNORMAL_GLIAL_CELL_MORPHOLOGY	-0.278733	-1.46993	0.0481696	0.144685
GO_TERTIARY_ALCOHOL_METABOLIC_PROCESS	-0.599057	-1.44387	0.0481696	0.160851
GO_VIRAL_RNA_GENOME_REPLICATION	-0.466925	-1.56888	0.0480769	0.0932531
GO_NADP_METABOLIC_PROCESS	-0.410003	-1.44308	0.0480769	0.161296
HP_GONOSOMAL_INHERITANCE	-0.400549	-1.42309	0.0479846	0.174154
GO_POSITIVE_REGULATION_OF_LAMELLIPODIUM_ORGANIZATION	-0.457311	-1.49058	0.0479042	0.132855
HP_DELAYED_ERUPTION_OF_TEETH	-0.460916	-1.52512	0.0478927	0.113427
GO_POSITIVE_REGULATION_OF_ENDOTHELIAL_CELL_PROLIFERATION	-0.519195	-1.48898	0.0478088	0.133694
GO_CYCLIC_NUCLEOTIDE_PHOSPHODIESTERASE_ACTIVITY	-0.63061	-1.46632	0.0476191	0.14687
GO_WIDE_PORE_CHANNEL_ACTIVITY	-0.525522	-1.40221	0.0476191	0.187586
GO_SMOOTH_MUSCLE_CONTRACTION	-0.506765	-1.43202	0.0473373	0.168418
GO_NEGATIVE_REGULATION_OF_T_HELPER_CELL_DIFFERENTIATION	-0.659156	-1.54205	0.0472441	0.105717
GO_PROTEIN_CONTAINING_COMPLEX_REMODELING	-0.614396	-1.46449	0.0472441	0.147898
GO_RELAXATION_OF_CARDIAC_MUSCLE	-0.658325	-1.49705	0.0470588	0.128856
GO_EOSINOPHIL_MIGRATION	-0.709823	-1.55239	0.046875	0.100548
GO_ATRIAL_CARDIAC_MUSCLE_CELL_TO_AV_NODE_CELL_SIGNALING	-0.670932	-1.48105	0.046748	0.138044
GO_CARBOXYLIC_ESTER_HYDROLASE_ACTIVITY	-0.37267	-1.34664	0.0466019	0.226964
HP_ABNORMAL_CORPUS_STRIATUM_MORPHOLOGY	-0.40498	-1.57618	0.0465587	0.0899219
GO_NEURON_PROJECTION_REGENERATION	-0.480364	-1.42902	0.0465587	0.170399
GO_NEUROTROPHIN_SIGNALING_PATHWAY	-0.518483	-1.49511	0.0465116	0.130109
GO_PROTEIN_TYROSINE_PHOSPHATASE_ACTIVITY	-0.369538	-1.38473	0.0464646	0.199601
HP_ABNORMAL_HEART_VALVE_PHYSIOLOGY	-0.385391	-1.5045	0.0464217	0.124067
GO_STEROID_HORMONE_MEDIATED_SIGNALING_PATHWAY	-0.35598	-1.43674	0.0464217	0.165531
HP_ABNORMALITY_OF_THE_BLADDER	-0.339376	-1.41732	0.0464217	0.177711
HP_DEVIATION_OF_TOES	-0.475683	-1.51736	0.0462428	0.117226
HP_PROTRUDING_TONGUE	-0.470095	-1.54079	0.0460922	0.106285
GO_CARD_DOMAIN_BINDING	-0.652366	-1.53808	0.0460922	0.107283
GO_RENAL_ABSORPTION	-0.57372	-1.45231	0.0460653	0.155337
HP_FRONTAL_UPSWEEP_OF_HAIR	-0.644079	-1.52003	0.046	0.115867
GO_REGULATION_OF_LIPOPROTEIN_LIPASE_ACTIVITY	-0.619192	-1.45508	0.045977	0.153699
GO_NEGATIVE_REGULATION_OF_NATURAL_KILLER_CELL_MEDIATED_IMMUNITY	-0.721638	-1.48051	0.0459082	0.138351
GO_INSULIN_RECEPTOR_SIGNALING_PATHWAY	-0.337251	-1.40376	0.0459082	0.186958
GO_NEGATIVE_REGULATION_OF_TRANSPORTER_ACTIVITY	-0.448629	-1.42067	0.0458167	0.17563
GO_UBIQUITIN_SPECIFIC_PROTEASE_BINDING	-0.480849	-1.58092	0.0457256	0.0884822
GO_REGULATION_OF_CELL_MORPHOGENESIS	-0.39527	-1.41682	0.0457143	0.178034
GO_REGULATION_OF_HISTONE_DEACETYLATION	-0.45324	-1.58625	0.0456274	0.0864343
GO_NEGATIVE_REGULATION_OF_STEM_CELL_DIFFERENTIATION	-0.556708	-1.54851	0.0454545	0.102279
HP_SPARSE_OR_ABSENT_EYELASHES	-0.476511	-1.52473	0.0454545	0.113452
GO_CELLULAR_RESPONSE_TO_ACID_CHEMICAL	-0.442127	-1.49464	0.0454545	0.130399
GO_VENTRICULAR_CARDIAC_MUSCLE_CELL_ACTION_POTENTIAL	-0.532725	-1.43296	0.0454545	0.16811
GO_PIGMENT_CELL_DIFFERENTIATION	-0.534357	-1.52169	0.0453649	0.114814
GO_NEGATIVE_REGULATION_OF_SIGNALING_RECEPTOR_ACTIVITY	-0.450183	-1.3905	0.0453649	0.194687
GO_MACROPHAGE_CYTOKINE_PRODUCTION	-0.655511	-1.46323	0.0452675	0.148615
GO_RESPONSE_TO_CAMP	-0.44894	-1.41231	0.0451866	0.180908
GO_CARDIAC_MUSCLE_CELL_ACTION_POTENTIAL	-0.512256	-1.42554	0.045098	0.172624
GO_POSITIVE_REGULATION_OF_ACTIN_FILAMENT_BUNDLE_ASSEMBLY	-0.459679	-1.54286	0.045082	0.105433
GO_MYELOID_LEUKOCYTE_CYTOKINE_PRODUCTION	-0.574816	-1.52283	0.045082	0.114402
HP_ABNORMAL_BLOOD_ION_CONCENTRATION	-0.33192	-1.34137	0.0450281	0.230387
HP_IRIS_HYPOPIGMENTATION	-0.466185	-1.45163	0.0450098	0.155844
HP_RECURRENT_SINUSITIS	-0.643793	-1.53055	0.0449898	0.110584
HP_DELAYED_EPIPHYSEAL_OSSIFICATION	-0.583023	-1.47377	0.0449679	0.142301
GO_PORE_COMPLEX_ASSEMBLY	-0.4827	-1.57033	0.0449219	0.0926516
GO_REGULATION_OF_LAMELLIPODIUM_ASSEMBLY	-0.47417	-1.49485	0.0449219	0.130278
GO_COPII_COATED_ER_TO_GOLGI_TRANSPORT_VESICLE	-0.443977	-1.62592	0.0448343	0.0715651
GO_POSITIVE_REGULATION_OF_NITRIC_OXIDE_SYNTHASE_ACTIVITY	-0.503383	-1.46832	0.0448343	0.145526
HP_PALMAR_HYPERKERATOSIS	-0.693615	-1.55469	0.0447471	0.0995001
HP_IMPAIRED_VIBRATION_SENSATION_IN_THE_LOWER_LIMBS	-0.432741	-1.47969	0.0447154	0.138669
GO_PIGMENT_GRANULE_ORGANIZATION	-0.445617	-1.59244	0.0446247	0.084068
HP_EXCESSIVE_WRINKLED_SKIN	-0.460774	-1.52566	0.0446097	0.113325
HP_ABNORMAL_IRIS_PIGMENTATION	-0.426397	-1.4891	0.0445736	0.133642
HP_ALKALOSIS	-0.559297	-1.46023	0.0445736	0.150546
HP_ABNORMAL_PLATELET_AGGREGATION	-0.580459	-1.50271	0.0445344	0.125222
GO_REGULATION_OF_MUSCLE_CONTRACTION	-0.448577	-1.39712	0.044316	0.190371
GO_POTASSIUM_ION_EXPORT_ACROSS_PLASMA_MEMBRANE	-0.622813	-1.44302	0.0442656	0.161284
GO_STEROID_DEHYDROGENASE_ACTIVITY	-0.530064	-1.45457	0.0441459	0.153923
GO_AMINO_SUGAR_METABOLIC_PROCESS	-0.474477	-1.45198	0.0440882	0.155541
GO_MUCOPOLYSACCHARIDE_METABOLIC_PROCESS	-0.465984	-1.46547	0.0439122	0.147295
GO_ISOMERASE_ACTIVITY	-0.283808	-1.37712	0.04375	0.204505
GO_NEGATIVE_REGULATION_OF_MUSCLE_HYPERTROPHY	-0.500856	-1.48748	0.0435685	0.13452
GO_CELLULAR_RESPONSE_TO_CALCIUM_ION	-0.455835	-1.46413	0.0435606	0.148128
GO_PROTEIN_KINASE_C_ACTIVITY	-0.577091	-1.53792	0.0434783	0.107294
GO_ROUGH_ENDOPLASMIC_RETICULUM	-0.35193	-1.41849	0.0433925	0.17704
HP_ADVANCED_ERUPTION_OF_TEETH	-0.490973	-1.57218	0.0430328	0.0918231
HP_DEVELOPMENTAL_CATARACT	-0.336964	-1.42977	0.0430328	0.169957
GO_LIPOPROTEIN_PARTICLE_RECEPTOR_ACTIVITY	-0.57776	-1.50445	0.0429688	0.124043
HP_LOW_POSTERIOR_HAIRLINE	-0.370246	-1.48957	0.0429688	0.13342
GO_REGULATION_OF_BONE_REMODELING	-0.501011	-1.4219	0.0429448	0.174931
GO_MONOVALENT_INORGANIC_CATION_HOMEOSTASIS	-0.41882	-1.41159	0.042885	0.181531
GO_PEROXISOMAL_MEMBRANE_TRANSPORT	-0.458471	-1.55183	0.0428016	0.100796
GO_GLIAL_CELL_DIFFERENTIATION	-0.405997	-1.39454	0.0428016	0.192277
GO_IN_UTERO_EMBRYONIC_DEVELOPMENT	-0.323121	-1.42495	0.0427184	0.172962
GO_TRANSFERASE_ACTIVITY_TRANSFERRING_ALKYL_OR_ARYL_OTHER_THAN_METHYL_GROUPS	-0.461737	-1.57861	0.0425963	0.0891389
GO_CELL_CELL_ADHESION_VIA_PLASMA_MEMBRANE_ADHESION_MOLECULES	-0.510617	-1.42268	0.0423892	0.174526
GO_POSITIVE_REGULATION_OF_CHROMATIN_ORGANIZATION	-0.295728	-1.4174	0.0423077	0.177698
HP_MACROGLOSSIA	-0.388355	-1.45318	0.0422265	0.15483
GO_REGULATION_OF_EXTRINSIC_APOPTOTIC_SIGNALING_PATHWAY	-0.382693	-1.44813	0.0421687	0.158461
GO_REGULATION_OF_MEMBRANE_DEPOLARIZATION	-0.49466	-1.45472	0.0420842	0.153901
GO_TRANSFERASE_ACTIVITY_TRANSFERRING_PENTOSYL_GROUPS	-0.421406	-1.54864	0.042	0.102277
GO_MEMBRANE_PROTEIN_ECTODOMAIN_PROTEOLYSIS	-0.521362	-1.59988	0.0419162	0.0813735
HP_DELUSIONS	-0.454497	-1.51686	0.0419162	0.117424
GO_MEMBRANE_DEPOLARIZATION_DURING_ACTION_POTENTIAL	-0.632817	-1.49309	0.0419048	0.131262
HP_PREMATURE_GRAYING_OF_HAIR	-0.426522	-1.47639	0.0418327	0.140712
GO_REGULATION_OF_MRNA_CATABOLIC_PROCESS	-0.229691	-1.4964	0.0417495	0.129219
GO_SYNAPTIC_TRANSMISSION_CHOLINERGIC	-0.580623	-1.45824	0.0417495	0.151709
HP_NEUROFIBRILLARY_TANGLES	-0.53653	-1.57393	0.0416667	0.0910599
HP_AMYLOIDOSIS	-0.642034	-1.53227	0.0416667	0.109769
GO_REGULATION_OF_ACTIN_FILAMENT_BUNDLE_ASSEMBLY	-0.439838	-1.52648	0.0416667	0.112866
GO_CYSTEINE_TYPE_ENDOPEPTIDASE_INHIBITOR_ACTIVITY_INVOLVED_IN_APOPTOTIC_PROCESS	-0.551716	-1.49283	0.04158	0.131428
GO_ENDOTHELIAL_CELL_MIGRATION	-0.459751	-1.5046	0.041502	0.124111
GO_RESPONSE_TO_DRUG	-0.355129	-1.34303	0.0413386	0.22921
HP_ABNORMAL_PLATELET_MORPHOLOGY	-0.535791	-1.53747	0.0412371	0.107573
GO_POSITIVE_REGULATION_OF_MYOBLAST_DIFFERENTIATION	-0.586502	-1.47861	0.0411765	0.139212
GO_LIPID_DROPLET	-0.375476	-1.4406	0.0408998	0.1627
GO_REGULATION_OF_CELLULAR_CARBOHYDRATE_METABOLIC_PROCESS	-0.358667	-1.39479	0.040856	0.192136
GO_REGULATION_OF_SPROUTING_ANGIOGENESIS	-0.530999	-1.53133	0.0408163	0.110267
GO_PROMOTER_SPECIFIC_CHROMATIN_BINDING	-0.370851	-1.49161	0.0407767	0.132153
HP_RECURRENT_ASPIRATION_PNEUMONIA	-0.587257	-1.56474	0.0407332	0.0946707
GO_V_D_J_RECOMBINATION	-0.579928	-1.5414	0.040619	0.106019
GO_NEGATIVE_REGULATION_OF_MAPK_CASCADE	-0.361763	-1.4276	0.040619	0.171367
GO_MODULATION_BY_HOST_OF_SYMBIONT_PROCESS	-0.425665	-1.54756	0.0405405	0.102633
HP_ABNORMAL_FINGERNAIL_MORPHOLOGY	-0.40789	-1.54414	0.0405405	0.104736
GO_INTERCELLULAR_BRIDGE	-0.390881	-1.59904	0.040404	0.0816727
GO_DENDRITIC_SPINE_MAINTENANCE	-0.541869	-1.51819	0.0403846	0.11686
GO_SELECTIVE_AUTOPHAGY	-0.335284	-1.65223	0.0403071	0.0628578
GO_NEGATIVE_REGULATION_OF_MUSCLE_CONTRACTION	-0.604911	-1.5046	0.0402414	0.124055
GO_RESPONSE_TO_TYPE_I_INTERFERON	-0.591997	-1.67362	0.0401606	0.0574869
GO_POSITIVE_REGULATION_OF_VASCULAR_ENDOTHELIAL_GROWTH_FACTOR_PRODUCTION	-0.571287	-1.46964	0.040153	0.144837
GO_RESPONSE_TO_IONIZING_RADIATION	-0.324397	-1.57699	0.04	0.0897318
HP_EPIPHORA	-0.567511	-1.5387	0.04	0.107132
GO_BLOOD_VESSEL_ENDOTHELIAL_CELL_MIGRATION	-0.471794	-1.50789	0.04	0.122298
GO_RESPONSE_TO_PH	-0.470821	-1.42205	0.04	0.174907
GO_NEGATIVE_REGULATION_OF_COAGULATION	-0.566149	-1.46532	0.039924	0.147369
HP_NATAL_TOOTH	-0.532029	-1.58419	0.0398406	0.0871097
HP_ABNORMAL_CIRCULATING_ASPARTATE_FAMILY_AMINO_ACID_CONCENTRATION	-0.534982	-1.52959	0.0398323	0.111024
HP_HYPERMETROPIA	-0.371072	-1.51934	0.0397727	0.116249
GO_LABYRINTHINE_LAYER_DEVELOPMENT	-0.434742	-1.4977	0.0397614	0.1285
GO_INTRINSIC_APOPTOTIC_SIGNALING_PATHWAY_IN_RESPONSE_TO_DNA_DAMAGE_BY_P53_CLASS_MEDIATOR	-0.449585	-1.69761	0.0396825	0.0520423
GO_MAINTENANCE_OF_PROTEIN_LOCATION_IN_NUCLEUS	-0.414282	-1.56665	0.0396825	0.093767
GO_POSITIVE_REGULATION_OF_SMOOTH_MUSCLE_CELL_MIGRATION	-0.604749	-1.54235	0.0396825	0.105619
HP_TACHYCARDIA	-0.433715	-1.43739	0.039604	0.165219
HP_FACIAL_HYPERTRICHOSIS	-0.406056	-1.54819	0.0395257	0.102409
GO_CYCLIC_NUCLEOTIDE_METABOLIC_PROCESS	-0.568557	-1.46959	0.0395257	0.144816
GO_OXIDOREDUCTASE_ACTIVITY_ACTING_ON_THE_CH_NH2_GROUP_OF_DONORS_OXYGEN_AS_ACCEPTOR	-0.64053	-1.46689	0.0395257	0.146467
GO_HISTONE_H4_ACETYLATION	-0.367353	-1.62798	0.0393701	0.0708409
GO_STRESS_FIBER_ASSEMBLY	-0.438897	-1.56946	0.0393701	0.0930794
GO_NEGATIVE_REGULATION_OF_CHROMATIN_ORGANIZATION	-0.400812	-1.50895	0.0391389	0.121732
GO_CALCIUM_DEPENDENT_PHOSPHOLIPID_BINDING	-0.466176	-1.38251	0.0389864	0.201443
GO_LYSOSOMAL_LUMEN	-0.464648	-1.56145	0.0389344	0.0961994
GO_CELLULAR_RESPONSE_TO_GROWTH_HORMONE_STIMULUS	-0.560486	-1.50852	0.0387597	0.121903
GO_CYSTEINE_TYPE_PEPTIDASE_ACTIVITY	-0.319134	-1.50746	0.0386965	0.122582
GO_POSITIVE_REGULATION_OF_EPIDERMAL_CELL_DIFFERENTIATION	-0.495108	-1.44663	0.03861	0.159098
GO_NEGATIVE_REGULATION_OF_VIRAL_TRANSCRIPTION	-0.507758	-1.62841	0.0385356	0.0707071
GO_POSITIVE_REGULATION_OF_EPITHELIAL_CELL_PROLIFERATION	-0.467841	-1.48605	0.0385356	0.13521
HP_SOMATIC_MUTATION	-0.337552	-1.46629	0.0385356	0.146826
HP_BASAL_GANGLIA_CALCIFICATION	-0.523953	-1.5884	0.0384615	0.0857712
HP_PROLONGED_BLEEDING_FOLLOWING_PROCEDURE	-0.681316	-1.53571	0.0384615	0.108154
HP_CORONARY_ARTERY_ATHEROSCLEROSIS	-0.550352	-1.48761	0.0384615	0.134467
GO_POSITIVE_REGULATION_OF_STEROID_BIOSYNTHETIC_PROCESS	-0.604928	-1.47315	0.0383142	0.142765
HP_ABNORMALITY_OF_THE_PERIPHERAL_NERVOUS_SYSTEM	-0.365316	-1.42981	0.0381526	0.17005
GO_INTRACELLULAR_STEROID_HORMONE_RECEPTOR_SIGNALING_PATHWAY	-0.3652	-1.52473	0.0380952	0.113506
GO_UBIQUITIN_DEPENDENT_ERAD_PATHWAY	-0.321422	-1.70856	0.038	0.0490155
GO_OSSIFICATION	-0.454793	-1.50499	0.0379242	0.123951
GO_REGULATION_OF_PROTEIN_LOCALIZATION_TO_PLASMA_MEMBRANE	-0.360251	-1.46	0.0379242	0.150589
HP_ABNORMAL_PERIPHERAL_MYELINATION	-0.364692	-1.47658	0.0378788	0.140712
GO_ESTABLISHMENT_OF_PROTEIN_LOCALIZATION_TO_MEMBRANE	-0.291273	-1.61486	0.0378151	0.0756358
HP_DEEP_VENOUS_THROMBOSIS	-0.676453	-1.54989	0.0378072	0.10158
GO_STEM_CELL_DIFFERENTIATION	-0.400122	-1.44069	0.0376984	0.162733
HP_ABNORMAL_EMOTION_AFFECT_BEHAVIOR	-0.287638	-1.35259	0.0375494	0.222769
GO_PRIMARY_ALCOHOL_METABOLIC_PROCESS	-0.471552	-1.42801	0.0375235	0.171087
GO_REGULATION_OF_SYSTEMIC_ARTERIAL_BLOOD_PRESSURE_BY_RENIN_ANGIOTENSIN	-0.608029	-1.48054	0.0374753	0.138382
GO_MHC_CLASS_II_BIOSYNTHETIC_PROCESS	-0.698949	-1.53719	0.0373281	0.107575
GO_DEFINITIVE_HEMOPOIESIS	-0.618339	-1.57344	0.0372671	0.0912855
GO_PLASMA_LIPOPROTEIN_PARTICLE_CLEARANCE	-0.503505	-1.52386	0.037182	0.113969
HP_METABOLIC_ALKALOSIS	-0.634559	-1.46843	0.0371094	0.145623
HP_LOSS_OF_SPEECH	-0.426593	-1.66431	0.037037	0.0598508
GO_VESICLE_MEDIATED_TRANSPORT_TO_THE_PLASMA_MEMBRANE	-0.327099	-1.53483	0.037037	0.108621
GO_NUCLEIC_ACID_PHOSPHODIESTER_BOND_HYDROLYSIS	-0.24011	-1.46673	0.037037	0.146551
HP_EPIDERMAL_ACANTHOSIS	-0.730612	-1.55732	0.036965	0.0980419
GO_SINGLE_STRANDED_VIRAL_RNA_REPLICATION_VIA_DOUBLE_STRANDED_DNA_INTERMEDIATE	-0.625906	-1.63035	0.0368217	0.0700063
HP_ABNORMAL_ARTERIAL_PHYSIOLOGY	-0.506094	-1.55105	0.0368217	0.101181
GO_MACROPHAGE_ACTIVATION_INVOLVED_IN_IMMUNE_RESPONSE	-0.673479	-1.47115	0.0368098	0.143896
HP_PARAKERATOSIS	-0.749159	-1.52512	0.0366795	0.113477
HP_OSTEOPETROSIS	-0.603598	-1.58364	0.0364683	0.0872693
HP_CONGENITAL_ICHTHYOSIFORM_ERYTHRODERMA	-0.7459	-1.58767	0.0363985	0.0860837
GO_PEPTIDYL_LYSINE_ACETYLATION	-0.311093	-1.57312	0.0363289	0.0914067
GO_REGULATION_OF_NEURON_PROJECTION_REGENERATION	-0.550377	-1.52625	0.0362595	0.112972
HP_ABNORMAL_SACRUM_MORPHOLOGY	-0.406132	-1.50486	0.0362173	0.123944
GO_REGULATION_OF_DNA_METABOLIC_PROCESS	-0.279046	-1.45647	0.0361446	0.152758
GO_PHOSPHATIDYLINOSITOL_PHOSPHATE_KINASE_ACTIVITY	-0.569748	-1.58562	0.0361217	0.0866646
GO_CELL_CELL_SIGNALING_INVOLVED_IN_CARDIAC_CONDUCTION	-0.619487	-1.45838	0.0360721	0.15163
GO_POSITIVE_REGULATION_OF_NUCLEOCYTOPLASMIC_TRANSPORT	-0.358482	-1.56802	0.036	0.093548
GO_POSITIVE_REGULATION_OF_GROWTH	-0.361803	-1.34786	0.0359281	0.226037
GO_CIRCADIAN_SLEEP_WAKE_CYCLE_SLEEP	-0.585775	-1.41973	0.0357853	0.176065
GO_REGULATION_OF_PROTEASOMAL_PROTEIN_CATABOLIC_PROCESS	-0.24045	-1.48508	0.0356394	0.135588
GO_NEGATIVE_REGULATION_OF_VIRAL_GENOME_REPLICATION	-0.605342	-1.67613	0.0355731	0.0569283
GO_POSITIVE_REGULATION_OF_CATION_CHANNEL_ACTIVITY	-0.46664	-1.41689	0.0355731	0.178026
HP_RECURRENT_CORNEAL_EROSIONS	-0.618464	-1.51767	0.035503	0.117092
GO_CELLULAR_RESPONSE_TO_VASCULAR_ENDOTHELIAL_GROWTH_FACTOR_STIMULUS	-0.553508	-1.53911	0.0353635	0.107101
GO_REGULATION_OF_CAMP_DEPENDENT_PROTEIN_KINASE_ACTIVITY	-0.564076	-1.53393	0.0352251	0.109013
HP_CONGENITAL_ABNORMAL_HAIR_PATTERN	-0.354898	-1.5676	0.0348837	0.09362
GO_EXTRACELLULAR_VESICLE_BIOGENESIS	-0.458962	-1.65585	0.0348162	0.0619065
HP_ABNORMAL_SKIN_MORPHOLOGY_OF_THE_PALM	-0.350414	-1.47942	0.0346821	0.138789
HP_SHORT_TOE	-0.46104	-1.48789	0.0346154	0.134282
GO_POSITIVE_REGULATION_OF_TOR_SIGNALING	-0.386989	-1.61916	0.0345528	0.0739623
GO_DIOXYGENASE_ACTIVITY	-0.335954	-1.38048	0.0345489	0.20264
GO_REGULATION_OF_PROTEIN_KINASE_A_SIGNALING	-0.552714	-1.45025	0.0343434	0.156889
HP_ABNORMAL_MORPHOLOGY_OF_THE_CONJUNCTIVAL_VASCULATURE	-0.444843	-1.63539	0.0342052	0.0681991
GO_REGULATION_OF_AMYLOID_BETA_CLEARANCE	-0.601914	-1.558	0.0339321	0.0977256
GO_REGULATION_OF_CARDIAC_CONDUCTION	-0.50165	-1.47175	0.0339321	0.143656
GO_GLUTATHIONE_PEROXIDASE_ACTIVITY	-0.581265	-1.47142	0.0338266	0.14373
GO_POSITIVE_REGULATION_OF_ALCOHOL_BIOSYNTHETIC_PROCESS	-0.580615	-1.45274	0.0337553	0.155065
HP_EXTRAMEDULLARY_HEMATOPOIESIS	-0.602662	-1.51992	0.0337302	0.115885
GO_POSITIVE_REGULATION_OF_REGULATED_SECRETORY_PATHWAY	-0.48627	-1.47157	0.0337302	0.143698
HP_SPARSE_LATERAL_EYEBROW	-0.620512	-1.51622	0.0336634	0.117696
GO_MULTICELLULAR_ORGANISMAL_SIGNALING	-0.489479	-1.43023	0.0336634	0.169682
GO_MIDBRAIN_DOPAMINERGIC_NEURON_DIFFERENTIATION	-0.665404	-1.54137	0.0333333	0.105881
GO_BLOOD_VESSEL_ENDOTHELIAL_CELL_PROLIFERATION_INVOLVED_IN_SPROUTING_ANGIOGENESIS	-0.633907	-1.50364	0.0333333	0.124619
HP_ABNORMALITY_OF_FEMALE_EXTERNAL_GENITALIA	-0.359294	-1.47007	0.0333333	0.144645
HP_ABNORMALITY_OF_THE_THYMUS	-0.408736	-1.53055	0.0332031	0.110631
GO_AMEBOIDAL_TYPE_CELL_MIGRATION	-0.426659	-1.51191	0.0332031	0.119919
GO_ESTABLISHMENT_OF_PLANAR_POLARITY_INVOLVED_IN_NEURAL_TUBE_CLOSURE	-0.645107	-1.53573	0.0331384	0.108199
GO_PHAGOSOME_MATURATION	-0.441076	-1.51857	0.0330097	0.116756
GO_POSITIVE_REGULATION_OF_T_CELL_CYTOKINE_PRODUCTION	-0.657243	-1.57872	0.0329457	0.0891165
GO_DNA_MODIFICATION	-0.346021	-1.47061	0.0326531	0.144249
GO_ANTIMICROBIAL_HUMORAL_IMMUNE_RESPONSE_MEDIATED_BY_ANTIMICROBIAL_PEPTIDE	-0.55561	-1.46834	0.0325671	0.145625
HP_BRISK_REFLEXES	-0.420371	-1.60383	0.0324544	0.0797362
HP_ABNORMALITY_OF_SALIVATION	-0.395718	-1.49752	0.0324427	0.12854
GO_POSITIVE_REGULATION_OF_DNA_METABOLIC_PROCESS	-0.320103	-1.5873	0.0323887	0.0862473
GO_NEGATIVE_REGULATION_OF_INTRACELLULAR_TRANSPORT	-0.472813	-1.56747	0.0323887	0.0936083
GO_RESPONSE_TO_GROWTH_HORMONE	-0.48943	-1.48442	0.032381	0.136058
GO_NEURON_MATURATION	-0.52055	-1.52812	0.0323194	0.111844
GO_POSITIVE_REGULATION_OF_OLIGODENDROCYTE_DIFFERENTIATION	-0.596975	-1.57908	0.0322581	0.0889781
HP_IMMUNOLOGIC_HYPERSENSITIVITY	-0.469336	-1.48022	0.0322581	0.138476
GO_CRANIAL_NERVE_MORPHOGENESIS	-0.552707	-1.42676	0.0322581	0.171756
GO_LYSOPHOSPHOLIPASE_ACTIVITY	-0.550009	-1.50169	0.0319361	0.125917
GO_NEGATIVE_REGULATION_OF_VIRAL_LIFE_CYCLE	-0.545564	-1.67089	0.0318725	0.057908
GO_PHOSPHOPROTEIN_PHOSPHATASE_ACTIVITY	-0.335609	-1.41728	0.0318725	0.17768
GO_CELLULAR_RESPONSE_TO_IONIZING_RADIATION	-0.386576	-1.65149	0.0318091	0.0630569
GO_POSITIVE_REGULATION_OF_MACROAUTOPHAGY	-0.364436	-1.55072	0.031746	0.101256
GO_MEMBRANE_DISASSEMBLY	-0.498459	-1.64622	0.0316206	0.0645791
GO_TRANSCRIPTION_COREGULATOR_ACTIVITY	-0.251915	-1.43138	0.0316206	0.1689
HP_PEPTIC_ULCER	-0.514143	-1.638	0.0315582	0.0670747
GO_HEPARIN_BINDING	-0.546694	-1.51482	0.0315582	0.118394
GO_CELL_COMMUNICATION_INVOLVED_IN_CARDIAC_CONDUCTION	-0.552185	-1.4863	0.0315582	0.135139
GO_POSITIVE_REGULATION_OF_MYELINATION	-0.65616	-1.5803	0.0313112	0.0885238
GO_T_HELPER_2_CELL_CYTOKINE_PRODUCTION	-0.697669	-1.53818	0.0313112	0.107268
HP_TEMPORAL_PATTERN	-0.554751	-1.58832	0.031068	0.0857212
GO_REGULATION_OF_TOLERANCE_INDUCTION	-0.775538	-1.54414	0.0310078	0.104682
GO_POSITIVE_REGULATION_OF_COAGULATION	-0.59194	-1.49434	0.0310078	0.130581
GO_POSITIVE_REGULATION_OF_EPIDERMIS_DEVELOPMENT	-0.526722	-1.47895	0.030888	0.138973
GO_KERATINOCYTE_MIGRATION	-0.660567	-1.57202	0.0307692	0.0918324
GO_SCHWANN_CELL_DIFFERENTIATION	-0.47393	-1.5274	0.0307102	0.112354
GO_REGULATION_OF_RESPONSE_TO_INTERFERON_GAMMA	-0.589461	-1.68291	0.0306513	0.05558
GO_VERY_LONG_CHAIN_FATTY_ACID_METABOLIC_PROCESS	-0.465496	-1.44684	0.0305344	0.159027
GO_MYOBLAST_PROLIFERATION	-0.60195	-1.48684	0.0304878	0.13479
GO_REGULATION_OF_SODIUM_ION_TRANSPORT	-0.450127	-1.44787	0.030426	0.158466
HP_SUPERNUMERARY_NIPPLE	-0.450464	-1.60944	0.0303644	0.0775634
GO_AXON_ENSHEATHMENT_IN_CENTRAL_NERVOUS_SYSTEM	-0.596182	-1.50027	0.0303644	0.126886
GO_ALCOHOL_BIOSYNTHETIC_PROCESS	-0.352653	-1.44115	0.0303644	0.162412
GO_HYDROGEN_PEROXIDE_BIOSYNTHETIC_PROCESS	-0.640907	-1.52503	0.030303	0.113439
GO_POSITIVE_REGULATION_OF_CALCIUM_ION_TRANSMEMBRANE_TRANSPORTER_ACTIVITY	-0.5147	-1.50977	0.0302419	0.121318
GO_POSITIVE_REGULATION_OF_CANONICAL_WNT_SIGNALING_PATHWAY	-0.379396	-1.58023	0.0301205	0.0885089
GO_VACUOLAR_ACIDIFICATION	-0.493344	-1.71789	0.0300752	0.0473501
GO_LAMIN_BINDING	-0.584181	-1.68179	0.03	0.0557266
HP_LEWY_BODIES	-0.561139	-1.56321	0.03	0.0952634
GO_REGULATION_OF_MACROAUTOPHAGY	-0.276948	-1.56759	0.0299065	0.0935809
GO_RESPONSE_TO_FLUID_SHEAR_STRESS	-0.573029	-1.56819	0.0298805	0.093464
GO_NEGATIVE_REGULATION_OF_ENDOCYTOSIS	-0.497273	-1.56118	0.0298805	0.0961581
HP_LEIOMYOSARCOMA	-0.491851	-1.56094	0.0298805	0.0962257
GO_REGULATION_OF_MONOOXYGENASE_ACTIVITY	-0.454074	-1.49962	0.0298805	0.127295
HP_HYPERHIDROSIS	-0.391083	-1.44637	0.0298211	0.159233
GO_REGULATION_OF_HISTONE_MODIFICATION	-0.296137	-1.48518	0.0297952	0.135671
HP_PERIODONTITIS	-0.496691	-1.67451	0.0297619	0.0573767
HP_TUBULOINTERSTITIAL_NEPHRITIS	-0.529675	-1.51936	0.0297619	0.116289
GO_PROTEIN_LIPID_COMPLEX_SUBUNIT_ORGANIZATION	-0.547241	-1.50831	0.029703	0.122006
GO_ANTIBACTERIAL_HUMORAL_RESPONSE	-0.570707	-1.47765	0.029703	0.139884
GO_REGULATION_OF_INTRACELLULAR_STEROID_HORMONE_RECEPTOR_SIGNALING_PATHWAY	-0.395561	-1.56442	0.0296846	0.0948375
GO_NEGATIVE_REGULATION_OF_BINDING	-0.375109	-1.48921	0.0295858	0.133599
HP_DYSMETRIA	-0.326433	-1.48509	0.0295858	0.135695
GO_RNA_POLYMERASE_II_ACTIVATING_TRANSCRIPTION_FACTOR_BINDING	-0.503509	-1.52468	0.0294695	0.113439
GO_LEUKOTRIENE_BIOSYNTHETIC_PROCESS	-0.679843	-1.51823	0.0294695	0.116891
HP_ORAL_CAVITY_BLEEDING	-0.574149	-1.58642	0.0294118	0.0864372
GO_REGULATION_OF_LIPID_STORAGE	-0.479366	-1.53709	0.0294118	0.107525
GO_RESPONSE_TO_INTERLEUKIN_6	-0.512495	-1.48551	0.0294118	0.135493
HP_ABSENT_HAND	-0.616567	-1.61209	0.0292969	0.0765009
GO_MODULATION_BY_VIRUS_OF_HOST_CELLULAR_PROCESS	-0.467823	-1.61111	0.0292969	0.0767641
HP_DISTAL_MUSCLE_WEAKNESS	-0.354191	-1.53281	0.0292969	0.109582
GO_NUCLEAR_OUTER_MEMBRANE	-0.478508	-1.51118	0.0292887	0.120401
GO_NEUROMUSCULAR_PROCESS_CONTROLLING_BALANCE	-0.519306	-1.54138	0.0292398	0.10593
GO_ACTION_POTENTIAL	-0.516368	-1.47633	0.0291829	0.14064
GO_REGULATION_OF_TRANSLATIONAL_INITIATION	-0.311096	-1.65015	0.0291667	0.0635016
GO_VITAMIN_BIOSYNTHETIC_PROCESS	-0.580792	-1.51713	0.0289575	0.117342
GO_REGULATION_OF_EPIDERMAL_CELL_DIFFERENTIATION	-0.47867	-1.46388	0.0289575	0.148291
HP_RENAL_CELL_CARCINOMA	-0.394356	-1.56587	0.0289256	0.0941094
GO_RNA_POLYMERASE_II_GENERAL_TRANSCRIPTION_INITIATION_FACTOR_BINDING	-0.482202	-1.67653	0.0288462	0.056934
GO_ALCOHOL_BINDING	-0.447324	-1.42904	0.0287908	0.170443
GO_NUCLEOBASE_CONTAINING_SMALL_MOLECULE_CATABOLIC_PROCESS	-0.478665	-1.53277	0.0283976	0.109561
GO_NEGATIVE_REGULATION_OF_LIPID_METABOLIC_PROCESS	-0.42501	-1.46368	0.0283019	0.148342
GO_EXOCYTIC_PROCESS	-0.455273	-1.60144	0.0282828	0.0806361
GO_SEGMENT_SPECIFICATION	-0.627774	-1.512	0.0282828	0.119915
GO_STRUCTURAL_CONSTITUENT_OF_EYE_LENS	-0.622469	-1.47258	0.0282258	0.142952
HP_PERSONALITY_CHANGES	-0.437395	-1.63354	0.028169	0.0688697
GO_POSITIVE_REGULATION_OF_SODIUM_ION_TRANSMEMBRANE_TRANSPORT	-0.603034	-1.5989	0.028169	0.0816514
GO_PHENOL_CONTAINING_COMPOUND_METABOLIC_PROCESS	-0.471103	-1.44197	0.0280561	0.162004
HP_DEVELOPMENTAL_REGRESSION	-0.307898	-1.50214	0.0279851	0.125584
GO_NON_CANONICAL_WNT_SIGNALING_PATHWAY	-0.397361	-1.56134	0.0279441	0.0962267
GO_PRESYNAPTIC_ACTIVE_ZONE_MEMBRANE	-0.580856	-1.54958	0.0279441	0.10175
GO_REGULATION_OF_CELL_MATURATION	-0.559208	-1.47147	0.027833	0.143737
GO_REGULATION_OF_RECEPTOR_MEDIATED_ENDOCYTOSIS	-0.423344	-1.48353	0.0277778	0.136533
GO_CELL_CELL_JUNCTION_ASSEMBLY	-0.401661	-1.44376	0.0277778	0.160899
HP_ABNORMAL_SYSTEMIC_BLOOD_PRESSURE	-0.382848	-1.43309	0.0277778	0.168064
GO_PHOSPHATIDYLSERINE_ACYL_CHAIN_REMODELING	-0.610187	-1.53594	0.0277228	0.108082
GO_MYOTUBE_CELL_DEVELOPMENT	-0.516677	-1.43515	0.0277228	0.166624
GO_PORE_COMPLEX	-0.570374	-1.58238	0.027668	0.0877983
GO_RESPONSE_TO_AUDITORY_STIMULUS	-0.584995	-1.54221	0.027668	0.105667
GO_NEGATIVE_REGULATION_OF_CYTOKINE_BIOSYNTHETIC_PROCESS	-0.647148	-1.53014	0.027668	0.110709
GO_NEGATIVE_REGULATION_OF_GTPASE_ACTIVITY	-0.524239	-1.68039	0.0275591	0.0560988
GO_POSITIVE_REGULATION_OF_TRANSLATION	-0.302805	-1.60556	0.0275049	0.0789904
HP_IMPAIRED_MASTICATION	-0.590223	-1.5869	0.0275049	0.0863307
HP_IMPAIRED_PROPRIOCEPTION	-0.420424	-1.57101	0.0275049	0.0922929
HP_DYSPAREUNIA	-0.526609	-1.51676	0.0275049	0.117453
GO_VASCULAR_ENDOTHELIAL_GROWTH_FACTOR_SIGNALING_PATHWAY	-0.598531	-1.54947	0.027451	0.101792
GO_GLYCOPROTEIN_CATABOLIC_PROCESS	-0.591125	-1.57746	0.0273973	0.0895666
HP_ABNORMALITY_OF_THE_SMALL_INTESTINE	-0.399275	-1.47527	0.0273973	0.141248
HP_ONYCHOGRYPOSIS	-0.755586	-1.57851	0.0272904	0.0891619
GO_POSITIVE_REGULATION_OF_NOTCH_SIGNALING_PATHWAY	-0.461655	-1.51792	0.0272374	0.116966
HP_ABNORMAL_ADIPOSE_TISSUE_MORPHOLOGY	-0.38277	-1.53343	0.0271845	0.109279
GO_POSITIVE_REGULATION_OF_TRANSCRIPTION_REGULATORY_REGION_DNA_BINDING	-0.575814	-1.61935	0.0270833	0.073938
GO_PHOSPHOLIPID_TRANSPORT	-0.423516	-1.47165	0.0270793	0.143694
HP_MEGALOCORNEA	-0.561676	-1.5969	0.027027	0.0822724
HP_PROGRESSIVE_SENSORINEURAL_HEARING_IMPAIRMENT	-0.533242	-1.53887	0.026975	0.10722
GO_REGULATION_OF_EPITHELIAL_CELL_DIFFERENTIATION	-0.42299	-1.43691	0.026975	0.165428
GO_FIBROBLAST_APOPTOTIC_PROCESS	-0.607727	-1.66519	0.0268714	0.0595839
HP_OVERLAPPING_FINGERS	-0.547336	-1.59128	0.0268714	0.0845135
GO_NEGATIVE_REGULATION_OF_SPROUTING_ANGIOGENESIS	-0.587579	-1.55421	0.0268595	0.0997303
GO_INOSITOL_PHOSPHATE_METABOLIC_PROCESS	-0.454814	-1.55339	0.0268595	0.100029
GO_DNA_METHYLATION_OR_DEMETHYLATION	-0.388479	-1.49165	0.0268041	0.132189
GO_RESPONSE_TO_MITOCHONDRIAL_DEPOLARISATION	-0.420894	-1.62306	0.026749	0.0725271
GO_INTRACELLULAR_ESTROGEN_RECEPTOR_SIGNALING_PATHWAY	-0.407282	-1.58035	0.0267176	0.0885324
GO_REGENERATION	-0.409536	-1.46239	0.0267176	0.149087
GO_UBIQUITIN_LIKE_PROTEIN_TRANSFERASE_ACTIVITY	-0.260376	-1.44581	0.0266667	0.159448
GO_REGULATION_OF_RUFFLE_ASSEMBLY	-0.477531	-1.54602	0.0263158	0.103673
GO_NEGATIVE_REGULATION_OF_LYASE_ACTIVITY	-0.555949	-1.47639	0.0263158	0.140652
GO_CELLULAR_RESPONSE_TO_RETINOIC_ACID	-0.471968	-1.42807	0.0262626	0.171099
GO_NEGATIVE_REGULATION_OF_TORC1_SIGNALING	-0.589579	-1.58178	0.0262097	0.0880226
GO_MEMBRANE_PROTEIN_PROTEOLYSIS	-0.496724	-1.65788	0.0261044	0.061302
GO_RUFFLE_ASSEMBLY	-0.448646	-1.55376	0.0261044	0.0999534
GO_POSITIVE_REGULATION_OF_INTRINSIC_APOPTOTIC_SIGNALING_PATHWAY	-0.388669	-1.59077	0.0260521	0.0847885
GO_NEGATIVE_REGULATION_OF_OSTEOCLAST_DIFFERENTIATION	-0.619573	-1.57758	0.0260521	0.0895442
GO_CYTOLYSIS	-0.70292	-1.57733	0.0260521	0.0895498
GO_EMBRYONIC_PLACENTA_MORPHOGENESIS	-0.547162	-1.54754	0.0260521	0.102595
GO_RESPONSE_TO_NUTRIENT	-0.388357	-1.41267	0.026	0.180854
GO_MRNA_3_UTR_BINDING	-0.346994	-1.58465	0.0258964	0.0870534
GO_ENDOTHELIUM_DEVELOPMENT	-0.496716	-1.5613	0.0258964	0.096138
HP_HYPEROSTOSIS	-0.446158	-1.61488	0.0258449	0.07567
GO_REGULATION_OF_PROTEIN_BINDING	-0.385075	-1.53885	0.0258449	0.107078
GO_POSITIVE_REGULATION_OF_OSTEOBLAST_DIFFERENTIATION	-0.51751	-1.53238	0.0258449	0.109754
HP_STROKE	-0.447646	-1.60183	0.0257937	0.0804708
HP_AMAUROSIS_FUGAX	-0.488229	-1.60531	0.0257426	0.0790787
GO_PROTEIN_LIPID_COMPLEX	-0.657809	-1.57894	0.0257426	0.0890076
GO_PSEUDOPODIUM_ORGANIZATION	-0.618131	-1.60678	0.0256917	0.0785734
HP_THICK_VERMILION_BORDER	-0.353314	-1.55774	0.0256917	0.0978629
HP_ABNORMALITY_OF_FACIAL_SOFT_TISSUE	-0.333394	-1.44628	0.0256917	0.159244
GO_CELL_PROJECTION_MEMBRANE	-0.392756	-1.40243	0.0256917	0.187498
GO_PINOCYTOSIS	-0.562608	-1.68	0.0255906	0.0561529
GO_RESPONSE_TO_X_RAY	-0.498204	-1.64136	0.0255906	0.0661461
GO_ACTIN_NUCLEATION	-0.435572	-1.61674	0.0255906	0.0749464
HP_HYPOPLASTIC_NIPPLES	-0.503935	-1.6119	0.0255403	0.0765653
GO_POSITIVE_REGULATION_OF_LIPID_LOCALIZATION	-0.444273	-1.42551	0.0255403	0.172586
GO_REGULATION_OF_UBIQUITIN_DEPENDENT_PROTEIN_CATABOLIC_PROCESS	-0.265158	-1.51816	0.0254902	0.116829
HP_DELAYED_CLOSURE_OF_THE_ANTERIOR_FONTANELLE	-0.579085	-1.67631	0.0253411	0.0569393
GO_POSITIVE_REGULATION_OF_OXIDOREDUCTASE_ACTIVITY	-0.410392	-1.42503	0.0253411	0.172937
GO_NEGATIVE_REGULATION_OF_ENDOTHELIAL_CELL_PROLIFERATION	-0.595784	-1.55848	0.0252918	0.0974608
HP_ABNORMALITY_OF_IMMUNE_SERUM_PROTEIN_PHYSIOLOGY	-0.707552	-1.6727	0.0252427	0.0577225
HP_HEAD_TREMOR	-0.573468	-1.64984	0.0252427	0.063518
GO_REGULATION_OF_PLATELET_DERIVED_GROWTH_FACTOR_RECEPTOR_SIGNALING_PATHWAY	-0.570986	-1.55265	0.0252427	0.100454
GO_PLASMA_MEMBRANE_ORGANIZATION	-0.408134	-1.44517	0.0252427	0.160004
GO_ORGANOPHOSPHATE_ESTER_TRANSPORT	-0.375022	-1.43673	0.0252427	0.165478
HP_ABNORMAL_TUBULOINTERSTITIAL_MORPHOLOGY	-0.452313	-1.5057	0.0251938	0.123607
GO_CELLULAR_KETONE_METABOLIC_PROCESS	-0.339529	-1.41861	0.0251938	0.177006
GO_CELL_CELL_JUNCTION_ORGANIZATION	-0.403909	-1.44779	0.0251451	0.158471
GO_CELLULAR_BIOGENIC_AMINE_METABOLIC_PROCESS	-0.486701	-1.48812	0.0250965	0.134151
GO_POSITIVE_REGULATION_OF_SMALL_MOLECULE_METABOLIC_PROCESS	-0.41245	-1.43294	0.0250965	0.168071
GO_PHOTORECEPTOR_OUTER_SEGMENT_MEMBRANE	-0.636664	-1.53968	0.0249042	0.106907
GO_REGULATION_OF_PEPTIDYL_LYSINE_ACETYLATION	-0.423372	-1.63045	0.0244821	0.0699904
GO_NEGATIVE_REGULATION_OF_CELL_MATRIX_ADHESION	-0.543031	-1.5835	0.0244821	0.0873245
GO_IRON_ION_TRANSMEMBRANE_TRANSPORT	-0.590924	-1.55548	0.0244399	0.0992099
GO_REGULATION_OF_DNA_BINDING	-0.378093	-1.48727	0.0244399	0.13458
GO_POSITIVE_REGULATION_OF_INTERFERON_ALPHA_PRODUCTION	-0.689052	-1.69546	0.0243408	0.0525286
HP_CHRONIC_OTITIS_MEDIA	-0.518084	-1.58453	0.0242424	0.0870248
GO_ANTIOXIDANT_ACTIVITY	-0.464797	-1.52214	0.0241935	0.114608
GO_REGULATION_OF_TUBE_SIZE	-0.500491	-1.44823	0.0241935	0.158431
GO_NEGATIVE_REGULATION_OF_VIRAL_PROCESS	-0.535399	-1.69752	0.0240481	0.0520326
GO_ENDOTHELIAL_CELL_PROLIFERATION	-0.529323	-1.56091	0.024	0.0961968
GO_SEROTONIN_TRANSPORT	-0.664759	-1.50614	0.0239521	0.123428
GO_ACTIVATION_OF_PROTEIN_KINASE_B_ACTIVITY	-0.559512	-1.63262	0.0238569	0.0692116
HP_ABNORMALITY_OF_OCULAR_SMOOTH_PURSUIT	-0.424111	-1.60495	0.0238569	0.0791556
GO_RESPONSE_TO_RETINOIC_ACID	-0.445924	-1.44768	0.0238569	0.158449
GO_REGULATION_OF_MITOCHONDRIAL_OUTER_MEMBRANE_PERMEABILIZATION_INVOLVED_IN_APOPTOTIC_SIGNALING_PATHWAY	-0.409397	-1.64964	0.0238095	0.0634903
GO_NEGATIVE_REGULATION_OF_ADENYLATE_CYCLASE_ACTIVITY	-0.603391	-1.49789	0.0237624	0.128404
GO_REGULATION_OF_FILOPODIUM_ASSEMBLY	-0.508639	-1.55638	0.0237154	0.0986488
HP_TRANSIENT_ISCHEMIC_ATTACK	-0.578539	-1.64329	0.0236686	0.0654731
GO_NEGATIVE_REGULATION_OF_NUCLEOCYTOPLASMIC_TRANSPORT	-0.572582	-1.60682	0.0236686	0.078588
HP_AORTIC_REGURGITATION	-0.491392	-1.6042	0.0236686	0.0795908
GO_POSITIVE_REGULATION_OF_ACUTE_INFLAMMATORY_RESPONSE	-0.666704	-1.55354	0.0236686	0.100019
GO_MEMBRANE_DEPOLARIZATION_DURING_CARDIAC_MUSCLE_CELL_ACTION_POTENTIAL	-0.677793	-1.51693	0.023622	0.117431
GO_NEGATIVE_REGULATION_OF_TRANSMEMBRANE_TRANSPORT	-0.447144	-1.51229	0.023622	0.119798
GO_CELLULAR_METABOLIC_COMPOUND_SALVAGE	-0.459503	-1.62496	0.0235756	0.0719141
GO_POSITIVE_REGULATION_OF_TUMOR_NECROSIS_FACTOR_SECRETION	-0.625797	-1.54564	0.0235756	0.103904
GO_RESPONSE_TO_INSULIN	-0.306445	-1.39518	0.0235756	0.191857
GO_POSITIVE_REGULATION_OF_MEMBRANE_POTENTIAL	-0.535369	-1.63672	0.0235294	0.0675795
HP_PREMATURE_LOSS_OF_TEETH	-0.532301	-1.58502	0.0235294	0.0869426
GO_NUCLEAR_RECEPTOR_BINDING	-0.398096	-1.54787	0.0234834	0.102589
GO_RESPONSE_TO_OXYGEN_LEVELS	-0.338438	-1.4817	0.0234834	0.137833
GO_REGULATION_OF_MEMBRANE_PROTEIN_ECTODOMAIN_PROTEOLYSIS	-0.610333	-1.59772	0.0233918	0.0820478
GO_HYPEROSMOTIC_RESPONSE	-0.501695	-1.51548	0.0233918	0.118134
HP_CUTIS_LAXA	-0.415391	-1.64621	0.0233463	0.0645389
GO_COMPLEMENT_ACTIVATION_ALTERNATIVE_PATHWAY	-0.738677	-1.55348	0.0233463	0.100012
GO_NADPLUS_ADP_RIBOSYLTRANSFERASE_ACTIVITY	-0.573631	-1.67857	0.0233051	0.0564792
HP_ABNORMALITY_OF_PERIPHERAL_NERVOUS_SYSTEM_ELECTROPHYSIOLOGY	-0.348066	-1.54497	0.023301	0.104268
HP_DELAYED_CRANIAL_SUTURE_CLOSURE	-0.49392	-1.6762	0.0232558	0.0569411
HP_NAIL_DYSTROPHY	-0.542439	-1.62185	0.0232558	0.0731147
GO_STEROL_BINDING	-0.444343	-1.49612	0.0232558	0.129335
GO_THYROID_HORMONE_METABOLIC_PROCESS	-0.598581	-1.48702	0.0231214	0.13468
HP_BLURRED_VISION	-0.603375	-1.55143	0.0230769	0.101009
GO_PURINE_NUCLEOSIDE_MONOPHOSPHATE_BIOSYNTHETIC_PROCESS	-0.47409	-1.61276	0.0229167	0.0762643
GO_SMALL_GTPASE_BINDING	-0.342589	-1.55376	0.0229008	0.0999075
HP_HYPERTENSIVE_CRISIS	-0.567196	-1.56156	0.0227743	0.0961899
GO_NEGATIVE_REGULATION_OF_G_PROTEIN_COUPLED_RECEPTOR_SIGNALING_PATHWAY	-0.480244	-1.43724	0.0224949	0.165233
GO_NECROTIC_CELL_DEATH	-0.484257	-1.58017	0.0224033	0.088491
GO_NEGATIVE_REGULATION_OF_OXIDOREDUCTASE_ACTIVITY	-0.558437	-1.54857	0.0221774	0.102277
GO_OSTEOBLAST_PROLIFERATION	-0.604609	-1.6152	0.0221328	0.0755838
GO_REGULATION_OF_ADENYLATE_CYCLASE_ACTIVITY	-0.559157	-1.51341	0.0220884	0.119291
HP_ABNORMAL_TRACHEOBRONCHIAL_MORPHOLOGY	-0.426859	-1.52697	0.022	0.112553
GO_PROTEIN_N_TERMINUS_BINDING	-0.273912	-1.57133	0.0219124	0.0921823
GO_REGULATION_OF_PROTEIN_STABILITY	-0.260895	-1.52005	0.0218688	0.115905
HP_PHENOTYPIC_VARIABILITY	-0.357056	-1.47495	0.0218688	0.141487
GO_PHOSPHATIDYLSERINE_METABOLIC_PROCESS	-0.519419	-1.56375	0.0218254	0.0950175
GO_POSITIVE_REGULATION_OF_CELL_PROJECTION_ORGANIZATION	-0.415174	-1.51036	0.0218254	0.120955
GO_ARP2_3_COMPLEX_MEDIATED_ACTIN_NUCLEATION	-0.436451	-1.74407	0.0217822	0.0425709
HP_ABNORMAL_SALIVARY_GLAND_MORPHOLOGY	-0.670268	-1.56913	0.0217822	0.0931421
GO_REGULATION_OF_CELLULAR_COMPONENT_SIZE	-0.367623	-1.48158	0.0217822	0.137876
GO_RESPONSE_TO_TOXIC_SUBSTANCE	-0.374323	-1.42484	0.0217391	0.173002
GO_MODULATION_BY_SYMBIONT_OF_HOST_PROCESS	-0.418282	-1.61323	0.0216963	0.076113
GO_PHOSPHATIDYLGLYCEROL_ACYL_CHAIN_REMODELING	-0.632775	-1.56686	0.0216963	0.093658
GO_INCLUSION_BODY_ASSEMBLY	-0.525713	-1.66078	0.0216535	0.0607146
GO_REGULATION_OF_SUBSTRATE_ADHESION_DEPENDENT_CELL_SPREADING	-0.46558	-1.56848	0.021611	0.0934198
GO_REGULATION_OF_ANION_TRANSMEMBRANE_TRANSPORT	-0.541785	-1.5255	0.021611	0.11335
GO_POSITIVE_REGULATION_OF_TISSUE_REMODELING	-0.564409	-1.55259	0.0215686	0.10045
HP_ABNORMAL_LEVELS_OF_ALPHA_FETOPROTEIN	-0.525818	-1.68701	0.0214844	0.0545831
GO_NEGATIVE_REGULATION_OF_SINGLE_STRANDED_VIRAL_RNA_REPLICATION_VIA_DOUBLE_STRANDED_DNA_INTERMEDIATE	-0.690751	-1.62364	0.0214844	0.0723896
GO_GLIOGENESIS	-0.435998	-1.51472	0.0214844	0.118428
GO_PROTEIN_SERINE_THREONINE_KINASE_INHIBITOR_ACTIVITY	-0.478603	-1.55531	0.0214425	0.0992698
HP_ACROCYANOSIS	-0.575434	-1.6978	0.0214008	0.0520091
GO_POSITIVE_REGULATION_OF_FILOPODIUM_ASSEMBLY	-0.568546	-1.5779	0.0214008	0.0894309
GO_DNA_BINDING_TRANSCRIPTION_FACTOR_BINDING	-0.320508	-1.5237	0.0214008	0.113994
GO_MANNOSE_BINDING	-0.648742	-1.61656	0.0213592	0.0749922
HP_PULMONARY_ARTERY_STENOSIS	-0.463571	-1.62013	0.0213178	0.0736843
HP_ABNORMALITY_OF_CIRCULATING_FIBRINOGEN	-0.594947	-1.59963	0.0212766	0.0814232
GO_NEGATIVE_REGULATION_OF_RESPONSE_TO_WOUNDING	-0.506972	-1.45657	0.0212766	0.152726
GO_POSITIVE_REGULATION_OF_MACROPHAGE_DERIVED_FOAM_CELL_DIFFERENTIATION	-0.682072	-1.59836	0.0212355	0.081896
GO_REGULATION_OF_T_CELL_DIFFERENTIATION_IN_THYMUS	-0.612111	-1.57798	0.0209924	0.089431
GO_POSITIVE_REGULATION_OF_STRIATED_MUSCLE_CELL_DIFFERENTIATION	-0.492932	-1.48523	0.0209924	0.135702
GO_POSITIVE_REGULATION_OF_PATTERN_RECOGNITION_RECEPTOR_SIGNALING_PATHWAY	-0.57713	-1.63848	0.0209644	0.0669513
GO_POSITIVE_REGULATION_OF_SIGNALING_RECEPTOR_ACTIVITY	-0.550596	-1.48107	0.0209125	0.13808
GO_ENDOMEMBRANE_SYSTEM_ORGANIZATION	-0.275275	-1.45415	0.0209125	0.154269
GO_CALCIUM_RELEASE_CHANNEL_ACTIVITY	-0.633572	-1.55868	0.0208768	0.0973791
GO_HSP70_PROTEIN_BINDING	-0.492754	-1.74852	0.0207939	0.042171
GO_REGULATION_OF_INTRACELLULAR_ESTROGEN_RECEPTOR_SIGNALING_PATHWAY	-0.478253	-1.69045	0.0206767	0.05387
GO_AZUROPHIL_GRANULE_LUMEN	-0.477338	-1.74353	0.0206186	0.0426735
GO_ANOIKIS	-0.493188	-1.66775	0.0203666	0.0588
GO_NEGATIVE_REGULATION_OF_PLASMA_MEMBRANE_BOUNDED_CELL_PROJECTION_ASSEMBLY	-0.535066	-1.56111	0.020202	0.0961594
GO_MITOCHONDRIAL_DEPOLARIZATION	-0.576912	-1.60697	0.0201613	0.0785772
GO_AMINOGLYCAN_CATABOLIC_PROCESS	-0.530585	-1.57774	0.0201613	0.0894789
GO_INFLAMMASOME_COMPLEX	-0.698279	-1.55021	0.0200401	0.101502
GO_NEGATIVE_REGULATION_OF_MYOTUBE_DIFFERENTIATION	-0.625958	-1.53305	0.0200401	0.109464
GO_DNA_DAMAGE_RESPONSE_SIGNAL_TRANSDUCTION_RESULTING_IN_TRANSCRIPTION	-0.495598	-1.63722	0.02	0.0673521
GO_ESTABLISHMENT_OF_EPITHELIAL_CELL_POLARITY	-0.490551	-1.58656	0.02	0.0864365
GO_ACTIVATION_OF_CYSTEINE_TYPE_ENDOPEPTIDASE_ACTIVITY	-0.622876	-1.64709	0.0199601	0.0643138
GO_INTRINSIC_COMPONENT_OF_EXTERNAL_SIDE_OF_PLASMA_MEMBRANE	-0.596292	-1.56646	0.0199601	0.0937822
GO_REGULATION_OF_ARP2_3_COMPLEX_MEDIATED_ACTIN_NUCLEATION	-0.516853	-1.70148	0.0199203	0.0509031
GO_REGULATION_OF_SUPRAMOLECULAR_FIBER_ORGANIZATION	-0.391185	-1.56846	0.0199203	0.0933874
GO_REGULATION_OF_MITOCHONDRION_ORGANIZATION	-0.257298	-1.48058	0.0198807	0.138406
HP_PROGRESSIVE_HEARING_IMPAIRMENT	-0.485225	-1.58194	0.0198413	0.0880371
HP_ABNORMAL_BLOOD_GAS_LEVEL	-0.668715	-1.5427	0.0198413	0.105502
GO_REGULATION_OF_NITRIC_OXIDE_SYNTHASE_ACTIVITY	-0.468066	-1.50646	0.0198413	0.123211
GO_POSITIVE_REGULATION_OF_MAST_CELL_ACTIVATION	-0.634563	-1.66401	0.019802	0.059882
HP_CONGENITAL_MICROCEPHALY	-0.461891	-1.68014	0.0197628	0.0561391
HP_ABNORMAL_EYELASH_MORPHOLOGY	-0.385511	-1.5916	0.0197628	0.0844218
GO_PROTEIN_LOCALIZATION_TO_PLASMA_MEMBRANE	-0.34801	-1.52286	0.0197628	0.114434
HP_VOMITING	-0.310999	-1.43498	0.0197628	0.166751
GO_NEGATIVE_REGULATION_OF_GLYCOLYTIC_PROCESS	-0.634842	-1.63355	0.0197239	0.0689065
GO_POSITIVE_REGULATION_OF_P38MAPK_CASCADE	-0.579901	-1.61563	0.0197239	0.0753889
GO_NUCLEOSIDE_CATABOLIC_PROCESS	-0.612835	-1.65394	0.019685	0.062411
GO_MODULATION_BY_VIRUS_OF_HOST_PROCESS	-0.438902	-1.63367	0.019685	0.0688897
GO_REGULATION_OF_T_HELPER_17_TYPE_IMMUNE_RESPONSE	-0.707445	-1.57604	0.019685	0.0899273
GO_POSITIVE_REGULATION_OF_RECEPTOR_MEDIATED_ENDOCYTOSIS	-0.500427	-1.56783	0.019685	0.0935835
GO_GLYCEROLIPID_CATABOLIC_PROCESS	-0.506151	-1.50893	0.019685	0.121688
HP_SPARSE_SCALP_HAIR	-0.425684	-1.67118	0.0196464	0.0578189
HP_APHASIA	-0.475251	-1.61458	0.0196464	0.0756426
GO_CALCINEURIN_MEDIATED_SIGNALING	-0.472204	-1.53887	0.0196464	0.107169
HP_INCREASED_BLOOD_PRESSURE	-0.403737	-1.48574	0.0196464	0.135421
HP_SUBARACHNOID_HEMORRHAGE	-0.665371	-1.59434	0.0196078	0.0832396
GO_NEGATIVE_REGULATION_OF_PROTEIN_BINDING	-0.425364	-1.62138	0.0195695	0.0731137
HP_LOW_FRUSTRATION_TOLERANCE	-0.589434	-1.61404	0.0195695	0.0758599
GO_GERMINAL_CENTER_FORMATION	-0.666242	-1.56785	0.0195695	0.093621
GO_RHO_GUANYL_NUCLEOTIDE_EXCHANGE_FACTOR_ACTIVITY	-0.500809	-1.5671	0.0195695	0.0936391
GO_EXPORT_ACROSS_PLASMA_MEMBRANE	-0.53729	-1.48552	0.0195695	0.135545
GO_NEGATIVE_REGULATION_OF_DEFENSE_RESPONSE_TO_VIRUS	-0.521397	-1.75085	0.0195312	0.041778
GO_TISSUE_MIGRATION	-0.453332	-1.55482	0.0195312	0.0994536
GO_VESICLE_LOCALIZATION	-0.332466	-1.53981	0.0195312	0.106856
GO_RIBOSE_PHOSPHATE_METABOLIC_PROCESS	-0.286833	-1.41073	0.0195312	0.18187
HP_MYELOPROLIFERATIVE_DISORDER	-0.646065	-1.66401	0.0194932	0.0599236
GO_MYELIN_ASSEMBLY	-0.565571	-1.62048	0.0194932	0.0735389
HP_SQUAMOUS_CELL_CARCINOMA	-0.464995	-1.59973	0.0194932	0.0814126
GO_IRON_ION_HOMEOSTASIS	-0.396894	-1.5299	0.0194932	0.110847
GO_PURINE_CONTAINING_COMPOUND_METABOLIC_PROCESS	-0.299826	-1.38802	0.0194932	0.196901
HP_NEUTROPENIA_IN_PRESENCE_OF_ANTI_NEUTROPIL_ANTIBODIES	-0.729954	-1.64755	0.0194553	0.0641554
GO_REGULATION_OF_ALCOHOL_BIOSYNTHETIC_PROCESS	-0.438037	-1.56657	0.0194553	0.0937696
GO_NEGATIVE_REGULATION_OF_TRANSFERASE_ACTIVITY	-0.337289	-1.50595	0.0194553	0.123464
GO_REGULATION_OF_LAMELLIPODIUM_ORGANIZATION	-0.47665	-1.61168	0.0193798	0.0765119
HP_THIN_EYEBROW	-0.513012	-1.64302	0.0193424	0.0655679
GO_MEMBRANE_REPOLARIZATION	-0.574411	-1.52293	0.019305	0.114433
GO_ORGANELLE_FUSION	-0.345854	-1.57953	0.0192678	0.0888135
GO_TUMOR_NECROSIS_FACTOR_SECRETION	-0.58984	-1.58492	0.0192308	0.0869473
HP_NARROW_FOREHEAD	-0.406269	-1.65599	0.0191939	0.0619453
GO_VASCULAR_ASSOCIATED_SMOOTH_MUSCLE_CONTRACTION	-0.650293	-1.53986	0.0191939	0.10687
GO_PHOSPHOLIPASE_BINDING	-0.650735	-1.60187	0.0191571	0.0804956
GO_POSITIVE_REGULATION_OF_RESPONSE_TO_OXIDATIVE_STRESS	-0.563165	-1.58568	0.0191571	0.0866782
GO_ENDOSOME_LUMEN	-0.542833	-1.53797	0.019084	0.107316
HP_PULMONARY_ARTERIAL_HYPERTENSION	-0.434734	-1.60924	0.0188679	0.0776351
GO_DETOXIFICATION	-0.434528	-1.49381	0.0188679	0.130853
GO_POSITIVE_REGULATION_OF_BIOMINERALIZATION	-0.518818	-1.49683	0.0185185	0.128991
GO_NEGATIVE_REGULATION_OF_CALCIUM_ION_TRANSPORT	-0.536771	-1.5617	0.0184426	0.0961675
GO_HISTONE_DEACETYLASE_BINDING	-0.357669	-1.6073	0.0184049	0.0784424
GO_REGULATION_OF_CELL_PROJECTION_ASSEMBLY	-0.367411	-1.48112	0.0182927	0.138105
GO_NEGATIVE_REGULATION_OF_ALPHA_BETA_T_CELL_DIFFERENTIATION	-0.599074	-1.60696	0.0181818	0.0785359
GO_RECEPTOR_RECYCLING	-0.477335	-1.62387	0.0181452	0.0723108
HP_ASPIRATION_PNEUMONIA	-0.53916	-1.66367	0.0181087	0.0598535
GO_CYCLIC_NUCLEOTIDE_MEDIATED_SIGNALING	-0.489408	-1.46816	0.0181087	0.145614
GO_NEGATIVE_REGULATION_OF_BIOMINERALIZATION	-0.605407	-1.58049	0.0180723	0.088491
HP_EPISODIC_ABDOMINAL_PAIN	-0.439574	-1.64096	0.0180361	0.0662503
GO_POSITIVE_REGULATION_OF_TRANSPORTER_ACTIVITY	-0.453341	-1.47313	0.0180361	0.142725
HP_THYROID_ADENOMA	-0.653466	-1.67243	0.018	0.0577245
GO_NEGATIVE_REGULATION_OF_INTRACELLULAR_PROTEIN_TRANSPORT	-0.488574	-1.6019	0.018	0.0805205
GO_PYRIMIDINE_NUCLEOSIDE_CATABOLIC_PROCESS	-0.6553	-1.597	0.0179641	0.0822454
HP_PARALYSIS	-0.370302	-1.51831	0.0179641	0.116884
GO_ENDOTHELIAL_CELL_APOPTOTIC_PROCESS	-0.590437	-1.61789	0.0179283	0.0744788
GO_REGULATION_OF_VIRAL_GENOME_REPLICATION	-0.540941	-1.85164	0.0178926	0.0291311
GO_HEMATOPOIETIC_STEM_CELL_PROLIFERATION	-0.568718	-1.65263	0.0178926	0.0628798
GO_NEGATIVE_REGULATION_OF_CELL_KILLING	-0.721261	-1.58389	0.0178926	0.0872019
HP_LIMITATION_OF_JOINT_MOBILITY	-0.41348	-1.57072	0.0178926	0.0924176
GO_BONE_REMODELING	-0.489897	-1.51348	0.0178926	0.119293
HP_HYDROPS_FETALIS	-0.460463	-1.62938	0.0178571	0.0702799
GO_POSITIVE_REGULATION_OF_MEMBRANE_PROTEIN_ECTODOMAIN_PROTEOLYSIS	-0.682262	-1.625	0.0178571	0.0719321
HP_FACIAL_EDEMA	-0.458597	-1.59632	0.0178571	0.0825231
GO_RNA_PHOSPHODIESTER_BOND_HYDROLYSIS	-0.283086	-1.57925	0.0178571	0.0889318
GO_OXIDOREDUCTASE_ACTIVITY_ACTING_ON_THE_CH_NH2_GROUP_OF_DONORS	-0.640621	-1.56393	0.0178571	0.0949353
GO_PROTEIN_LOCALIZATION_TO_CELL_PERIPHERY	-0.340164	-1.44737	0.0178571	0.158697
GO_PROTEIN_LOCALIZATION_TO_NUCLEUS	-0.276104	-1.51307	0.0178218	0.119408
GO_POSITIVE_REGULATION_OF_LEUKOCYTE_DEGRANULATION	-0.597273	-1.6401	0.0177866	0.0664072
GO_REGULATION_OF_GLIOGENESIS	-0.463327	-1.47695	0.0177515	0.140448
GO_NEGATIVE_REGULATION_OF_CD4_POSITIVE_ALPHA_BETA_T_CELL_DIFFERENTIATION	-0.650777	-1.64483	0.0177165	0.0649703
GO_NEGATIVE_REGULATION_OF_CHEMOTAXIS	-0.55863	-1.59739	0.0177165	0.0821939
HP_RECURRENT_URINARY_TRACT_INFECTIONS	-0.40719	-1.59627	0.0177165	0.0824993
HP_ABNORMALITY_OF_DENTAL_STRUCTURE	-0.370444	-1.53103	0.0177165	0.110372
GO_POLYOL_METABOLIC_PROCESS	-0.391035	-1.51751	0.0177165	0.117162
GO_REGULATION_OF_TORC1_SIGNALING	-0.469977	-1.68769	0.0176817	0.0543526
GO_PHOSPHOLIPASE_A2_ACTIVITY_CONSUMING_1_2_DIPALMITOYLPHOSPHATIDYLCHOLINE	-0.653887	-1.65207	0.0176817	0.0628954
GO_MUSCLE_CELL_PROLIFERATION	-0.476389	-1.54473	0.0176817	0.104413
GO_RESPONSE_TO_METAL_ION	-0.382761	-1.46622	0.0176817	0.146826
GO_CELLULAR_RESPONSE_TO_INSULIN_STIMULUS	-0.317394	-1.43816	0.0176817	0.164863
GO_MODULATION_BY_SYMBIONT_OF_HOST_CELLULAR_PROCESS	-0.451414	-1.67834	0.0176471	0.0565353
GO_NEGATIVE_REGULATION_OF_NEURON_APOPTOTIC_PROCESS	-0.413536	-1.44516	0.0176471	0.159944
GO_NEGATIVE_REGULATION_OF_ORGANELLE_ASSEMBLY	-0.382095	-1.63015	0.0176125	0.0700755
GO_HYALURONAN_METABOLIC_PROCESS	-0.57811	-1.61479	0.0176125	0.0756226
GO_REGULATION_OF_PLASMA_LIPOPROTEIN_PARTICLE_LEVELS	-0.491793	-1.57632	0.0175781	0.0898786
GO_DEFENSE_RESPONSE_TO_FUNGUS	-0.615378	-1.52595	0.0175781	0.113144
HP_BILIARY_CIRRHOSIS	-0.65945	-1.66303	0.0175097	0.0600211
GO_PHOSPHOLIPID_CATABOLIC_PROCESS	-0.513151	-1.60075	0.0175097	0.0809724
GO_RESPONSE_TO_CORTICOSTEROID	-0.435872	-1.4862	0.0175097	0.135155
GO_HUMORAL_IMMUNE_RESPONSE_MEDIATED_BY_CIRCULATING_IMMUNOGLOBULIN	-0.662611	-1.63116	0.0174757	0.0697917
GO_PHOSPHOLIPASE_A2_ACTIVITY	-0.591635	-1.58082	0.0174757	0.0884435
GO_PHAGOCYTIC_VESICLE_MEMBRANE	-0.493752	-1.75971	0.0174419	0.040432
GO_REGULATION_OF_STEM_CELL_DIFFERENTIATION	-0.377756	-1.62335	0.0174419	0.0725108
HP_POLYNEUROPATHY	-0.450176	-1.67167	0.0174081	0.0577257
GO_OXIDOREDUCTASE_ACTIVITY_ACTING_ON_CH_OH_GROUP_OF_DONORS	-0.433596	-1.51488	0.0174081	0.118459
GO_MUSCLE_CONTRACTION	-0.469467	-1.48823	0.0173745	0.134119
HP_COARSE_HAIR	-0.478939	-1.71748	0.0173077	0.0474253
HP_ABNORMAL_MITRAL_VALVE_PHYSIOLOGY	-0.447603	-1.63108	0.0173077	0.0698047
GO_TOLERANCE_INDUCTION	-0.752159	-1.5865	0.0173077	0.0864401
GO_POSITIVE_REGULATION_OF_STEROID_METABOLIC_PROCESS	-0.602966	-1.53623	0.0173077	0.107981
GO_NEGATIVE_REGULATION_OF_CELL_SUBSTRATE_ADHESION	-0.515707	-1.58396	0.0172745	0.0872031
HP_IMPAIRMENT_OF_ACTIVITIES_OF_DAILY_LIVING	-0.396007	-1.54201	0.0172414	0.105695
GO_REGULATION_OF_STRIATED_MUSCLE_CELL_DIFFERENTIATION	-0.468753	-1.52207	0.0172414	0.114559
HP_LACK_OF_SKIN_ELASTICITY	-0.562136	-1.59461	0.0172084	0.0832067
GO_MEMBRANE_LIPID_METABOLIC_PROCESS	-0.378764	-1.53596	0.0171756	0.108131
GO_REGULATION_OF_EPIDERMIS_DEVELOPMENT	-0.530803	-1.56936	0.0171103	0.0930853
HP_CACHEXIA	-0.455726	-1.58991	0.0169811	0.0851566
GO_NEGATIVE_REGULATION_OF_PLATELET_ACTIVATION	-0.655231	-1.53967	0.0168224	0.106856
GO_REGULATION_OF_TRANSCRIPTION_BY_RNA_POLYMERASE_III	-0.51129	-1.73324	0.0167015	0.0440971
GO_INDOLALKYLAMINE_METABOLIC_PROCESS	-0.650375	-1.56257	0.0162602	0.0956721
GO_PURINE_NUCLEOSIDE_METABOLIC_PROCESS	-0.400455	-1.55019	0.0162602	0.10147
HP_ABNORMAL_VITAMIN_B12_LEVEL	-0.612384	-1.70393	0.016129	0.0502024
GO_3_UTR_MEDIATED_MRNA_STABILIZATION	-0.558533	-1.66851	0.0160966	0.0585763
HP_ABNORMAL_PROPORTION_OF_CD4_POSITIVE_T_CELLS	-0.694598	-1.6626	0.0160966	0.0601208
HP_CEREBRAL_CALCIFICATION	-0.376392	-1.5674	0.0160966	0.0935627
GO_OXIDOREDUCTASE_ACTIVITY_ACTING_ON_PAIRED_DONORS_WITH_INCORPORATION_OR_REDUCTION_OF_MOLECULAR_OXYGEN	-0.436157	-1.49167	0.0160966	0.132235
GO_MHC_CLASS_II_PROTEIN_COMPLEX_BINDING	-0.792127	-1.63956	0.0160321	0.0664918
GO_THYMIC_T_CELL_SELECTION	-0.783241	-1.63934	0.016	0.0665678
GO_DOPAMINE_RECEPTOR_SIGNALING_PATHWAY	-0.510639	-1.53886	0.0159363	0.107126
GO_PHOSPHATIDYLINOSITOL_3_KINASE_REGULATOR_ACTIVITY	-0.671998	-1.66524	0.015873	0.0596022
HP_CELIAC_DISEASE	-0.70824	-1.56722	0.015873	0.093666
GO_POSITIVE_REGULATION_OF_MYELOID_LEUKOCYTE_CYTOKINE_PRODUCTION_INVOLVED_IN_IMMUNE_RESPONSE	-0.681377	-1.65439	0.0158416	0.0623573
GO_NEGATIVE_REGULATION_OF_LEUKOCYTE_MEDIATED_CYTOTOXICITY	-0.744647	-1.56207	0.0158416	0.0959684
GO_REGULATION_OF_MITOPHAGY	-0.473635	-1.68164	0.0158103	0.0557628
GO_CLATHRIN_COATED_ENDOCYTIC_VESICLE	-0.551414	-1.57639	0.0157791	0.0898854
HP_PULMONARY_FIBROSIS	-0.482785	-1.64447	0.015748	0.0650613
GO_PHOSPHATIDYLINOSITOL_ACYL_CHAIN_REMODELING	-0.668818	-1.6146	0.015748	0.0756715
GO_CELLULAR_RESPONSE_TO_OSMOTIC_STRESS	-0.455391	-1.57684	0.015748	0.0897318
HP_DEMENTIA	-0.346955	-1.6104	0.0157171	0.0771047
GO_REGULATION_OF_MUSCLE_SYSTEM_PROCESS	-0.463765	-1.5122	0.0156863	0.119808
HP_HYPERTHYROIDISM	-0.529522	-1.6604	0.0156556	0.0608246
HP_ABNORMALITY_OF_THE_PYLORUS	-0.414019	-1.6018	0.0156556	0.0804385
GO_ARACHIDONIC_ACID_METABOLIC_PROCESS	-0.595734	-1.56552	0.0156556	0.0942191
GO_MUSCLE_SYSTEM_PROCESS	-0.467505	-1.53061	0.0156556	0.110651
GO_SMALL_MOLECULE_CATABOLIC_PROCESS	-0.350941	-1.46123	0.015625	0.149909
GO_PHOSPHATIDYLETHANOLAMINE_ACYL_CHAIN_REMODELING	-0.645743	-1.65792	0.0155945	0.0613711
HP_IRRITABILITY	-0.372989	-1.57233	0.0155945	0.0918299
GO_PEROXISOME_PROLIFERATOR_ACTIVATED_RECEPTOR_SIGNALING_PATHWAY	-0.612294	-1.65997	0.0155642	0.0608744
GO_PROSTANOID_METABOLIC_PROCESS	-0.565729	-1.65789	0.0155642	0.0613398
GO_LIPOPROTEIN_METABOLIC_PROCESS	-0.341693	-1.51292	0.0155642	0.119469
GO_LIPID_STORAGE	-0.471455	-1.58718	0.0155039	0.0862745
GO_REGULATION_OF_CD8_POSITIVE_ALPHA_BETA_T_CELL_ACTIVATION	-0.69016	-1.59782	0.0154739	0.0820308
GO_POSITIVE_REGULATION_OF_T_HELPER_CELL_DIFFERENTIATION	-0.707387	-1.5973	0.0154739	0.0821517
GO_LIPID_LOCALIZATION	-0.368555	-1.39887	0.015444	0.189594
GO_MEMBRANE_DEPOLARIZATION	-0.550543	-1.56687	0.0154143	0.0936988
GO_VENTRICULAR_CARDIAC_MUSCLE_CELL_MEMBRANE_REPOLARIZATION	-0.63779	-1.55756	0.0154143	0.0979319
GO_MYELOID_DENDRITIC_CELL_DIFFERENTIATION	-0.725688	-1.62822	0.0153846	0.070745
HP_HYPOTENSION	-0.454272	-1.55185	0.0153846	0.100831
GO_LIPID_OXIDATION	-0.425632	-1.64972	0.0153551	0.063486
GO_REGULATION_OF_SMALL_MOLECULE_METABOLIC_PROCESS	-0.310928	-1.44615	0.0153551	0.159297
GO_NUCLEAR_HORMONE_RECEPTOR_BINDING	-0.340648	-1.52886	0.0153257	0.111488
HP_JOINT_SWELLING	-0.620828	-1.6257	0.0152672	0.0716055
GO_PROSTANOID_BIOSYNTHETIC_PROCESS	-0.592245	-1.58457	0.0152672	0.0870448
GO_CHOLESTEROL_STORAGE	-0.656347	-1.6919	0.0151515	0.0534632
GO_NEURON_CELL_CELL_ADHESION	-0.725711	-1.54915	0.0150943	0.101952
GO_CYSTEINE_TYPE_ENDOPEPTIDASE_REGULATOR_ACTIVITY_INVOLVED_IN_APOPTOTIC_PROCESS	-0.527155	-1.62422	0.0149254	0.0721548
GO_PEPTIDASE_ACTIVATOR_ACTIVITY_INVOLVED_IN_APOPTOTIC_PROCESS	-0.570235	-1.67868	0.014553	0.0564699
GO_REGULATION_OF_BONE_DEVELOPMENT	-0.684665	-1.63066	0.014553	0.0699352
GO_LOW_DENSITY_LIPOPROTEIN_PARTICLE_REMODELING	-0.700665	-1.52214	0.0143737	0.114553
GO_NEGATIVE_REGULATION_OF_MYELOID_CELL_DIFFERENTIATION	-0.470812	-1.53524	0.0142566	0.108466
GO_POSITIVE_REGULATION_OF_TOLL_LIKE_RECEPTOR_SIGNALING_PATHWAY	-0.652328	-1.70532	0.0142276	0.0499537
HP_ECCHYMOSIS	-0.532934	-1.62993	0.0142276	0.0701631
HP_PATCHY_HYPOPIGMENTATION_OF_HAIR	-0.662819	-1.59718	0.0141988	0.0821879
GO_REGULATION_OF_G_PROTEIN_COUPLED_RECEPTOR_SIGNALING_PATHWAY	-0.435618	-1.44807	0.0141414	0.158452
GO_POSITIVE_REGULATION_OF_MONONUCLEAR_CELL_MIGRATION	-0.716207	-1.65988	0.0141129	0.0608359
GO_REGULATION_OF_OSSIFICATION	-0.496571	-1.57677	0.0140562	0.0897237
GO_POSITIVE_REGULATION_OF_FAT_CELL_DIFFERENTIATION	-0.491533	-1.55431	0.0140562	0.0997171
GO_REGULATION_OF_TRANSPORTER_ACTIVITY	-0.43712	-1.44405	0.0140562	0.160815
HP_CHOLECYSTITIS	-0.617982	-1.71947	0.0140281	0.0469849
GO_REGULATION_OF_PROTEIN_POLYUBIQUITINATION	-0.536097	-1.63158	0.0140281	0.0696426
GO_CELLULAR_RESPONSE_TO_INORGANIC_SUBSTANCE	-0.396122	-1.49399	0.014	0.13076
GO_RESPONSE_TO_MURAMYL_DIPEPTIDE	-0.66996	-1.74578	0.0139721	0.0424272
GO_ESTABLISHMENT_OF_PROTEIN_LOCALIZATION_TO_PLASMA_MEMBRANE	-0.380638	-1.64179	0.0139721	0.0659566
HP_JOINT_HEMORRHAGE	-0.712486	-1.60613	0.0139721	0.0788521
GO_POSITIVE_REGULATION_OF_OSTEOCLAST_DIFFERENTIATION	-0.668902	-1.59221	0.0139721	0.084162
HP_ABNORMAL_FEMALE_REPRODUCTIVE_SYSTEM_PHYSIOLOGY	-0.37149	-1.46802	0.0139721	0.145669
HP_REDUNDANT_SKIN	-0.458571	-1.74107	0.0139442	0.0429695
GO_RECEPTOR_INTERNALIZATION	-0.460126	-1.53958	0.0139442	0.106872
HP_ABNORMAL_CIRCULATING_CHOLESTEROL_CONCENTRATION	-0.470313	-1.69073	0.0139165	0.0538496
GO_EMBRYONIC_HEMOPOIESIS	-0.560417	-1.62152	0.0139165	0.0731268
GO_PHOSPHATIDYLINOSITOL_BISPHOSPHATE_BINDING	-0.391967	-1.46834	0.0139165	0.145571
HP_PETECHIAE	-0.574694	-1.76645	0.0138614	0.0388011
HP_ABNORMAL_AORTIC_VALVE_PHYSIOLOGY	-0.478114	-1.65523	0.0138614	0.0620811
GO_NEUTROPHIL_HOMEOSTASIS	-0.676299	-1.59155	0.0138614	0.0843975
HP_GASTROINTESTINAL_DYSMOTILITY	-0.503835	-1.70424	0.0137795	0.0501442
GO_P38MAPK_CASCADE	-0.533136	-1.67172	0.0137795	0.0577472
GO_PROTEIN_KINASE_C_ACTIVATING_G_PROTEIN_COUPLED_RECEPTOR_SIGNALING_PATHWAY	-0.553872	-1.5302	0.0137795	0.110732
HP_VENTRICULAR_ARRHYTHMIA	-0.481988	-1.52129	0.0137795	0.115066
GO_AMYLOID_BETA_CLEARANCE	-0.580965	-1.65894	0.0137525	0.0611088
HP_LIMB_ATAXIA	-0.462228	-1.67054	0.0137255	0.0578731
HP_ABDOMINAL_OBESITY	-0.673582	-1.64206	0.0137255	0.0658936
GO_MEMBRANE_REPOLARIZATION_DURING_ACTION_POTENTIAL	-0.619594	-1.58602	0.0137255	0.0865317
HP_VARIABLE_EXPRESSIVITY	-0.359004	-1.52605	0.0137255	0.113109
HP_ABNORMALITY_OF_THE_COMMON_COAGULATION_PATHWAY	-0.593193	-1.68544	0.0136452	0.0549976
GO_REGULATION_OF_EXTRINSIC_APOPTOTIC_SIGNALING_PATHWAY_VIA_DEATH_DOMAIN_RECEPTORS	-0.484558	-1.64548	0.0136452	0.0647768
HP_NEOPLASM_OF_THE_LIVER	-0.429559	-1.51259	0.0136452	0.11968
GO_1_PHOSPHATIDYLINOSITOL_3_KINASE_REGULATOR_ACTIVITY	-0.697094	-1.68109	0.0136187	0.0558239
HP_ECLABION	-0.433279	-1.57552	0.0136187	0.090092
GO_ACTIVATING_TRANSCRIPTION_FACTOR_BINDING	-0.457826	-1.54138	0.0136187	0.105981
HP_NEPHROTIC_SYNDROME	-0.412384	-1.58368	0.0135922	0.0872933
GO_RIBONUCLEOSIDE_CATABOLIC_PROCESS	-0.656549	-1.63277	0.0135659	0.0691823
HP_ABNORMALITY_OF_THE_PERIORBITAL_REGION	-0.418604	-1.57686	0.0135659	0.0897605
GO_PHOSPHOLIPASE_C_ACTIVITY	-0.596522	-1.53315	0.0135659	0.109455
GO_MONOSACCHARIDE_BINDING	-0.487929	-1.67133	0.0135397	0.0578449
GO_NADPLUS_NUCLEOSIDASE_ACTIVITY	-0.771504	-1.61259	0.0135135	0.076318
GO_ACTIN_FILAMENT_ORGANIZATION	-0.404314	-1.59573	0.0135135	0.0827413
HP_POSTURAL_TREMOR	-0.544141	-1.79932	0.0134875	0.0343644
GO_FIBROBLAST_PROLIFERATION	-0.469741	-1.68899	0.0134875	0.0542948
HP_ABNORMAL_ATRIOVENTRICULAR_VALVE_PHYSIOLOGY	-0.439926	-1.64925	0.0134875	0.0635447
HP_ABNORMALITY_OF_HAIR_PIGMENTATION	-0.431359	-1.58841	0.0134875	0.0858145
GO_POSITIVE_REGULATION_OF_CD4_POSITIVE_ALPHA_BETA_T_CELL_DIFFERENTIATION	-0.738247	-1.6482	0.0134357	0.0638914
GO_REGULATION_OF_RESPONSE_TO_TUMOR_CELL	-0.743017	-1.65404	0.0131332	0.0623973
GO_ORGANIC_HYDROXY_COMPOUND_CATABOLIC_PROCESS	-0.487242	-1.56954	0.012987	0.0930734
HP_MEGALENCEPHALY	-0.570669	-1.68836	0.0126316	0.0542709
GO_ENDOPLASMIC_RETICULUM_GOLGI_INTERMEDIATE_COMPARTMENT_MEMBRANE	-0.433917	-1.77947	0.0125523	0.0373332
HP_TELECANTHUS	-0.4325	-1.60634	0.012474	0.0788318
GO_POSITIVE_REGULATION_OF_TRANSLATIONAL_INITIATION	-0.54036	-1.81838	0.0123711	0.0321331
GO_POSITIVE_REGULATION_OF_SMOOTH_MUSCLE_CELL_PROLIFERATION	-0.537266	-1.56697	0.0123711	0.0936802
GO_INTRINSIC_APOPTOTIC_SIGNALING_PATHWAY_BY_P53_CLASS_MEDIATOR	-0.394361	-1.73599	0.0123457	0.043776
GO_FILOPODIUM_ASSEMBLY	-0.512431	-1.63517	0.0123203	0.0682279
GO_CELL_CELL_RECOGNITION	-0.480705	-1.4727	0.0122699	0.142884
GO_AMYLOID_PRECURSOR_PROTEIN_CATABOLIC_PROCESS	-0.452855	-1.59555	0.0121704	0.082745
GO_SMOOTH_MUSCLE_CELL_APOPTOTIC_PROCESS	-0.607656	-1.69643	0.0121457	0.0522675
GO_ACTIN_FILAMENT_BASED_TRANSPORT	-0.573621	-1.61806	0.0121457	0.0744275
GO_REGULATION_OF_MYOBLAST_DIFFERENTIATION	-0.542923	-1.56578	0.0121457	0.0941089
GO_REGULATION_OF_CALCIUM_ION_TRANSMEMBRANE_TRANSPORTER_ACTIVITY	-0.508195	-1.52541	0.0121457	0.113367
GO_POSITIVE_REGULATION_OF_PROTEIN_IMPORT	-0.427263	-1.67444	0.0121212	0.0573703
GO_I_KAPPAB_PHOSPHORYLATION	-0.694742	-1.67331	0.0121212	0.0575778
GO_NEGATIVE_REGULATION_OF_PEPTIDYL_LYSINE_ACETYLATION	-0.591551	-1.71331	0.0120968	0.0482684
HP_TRUNCAL_OBESITY	-0.467112	-1.65945	0.0120968	0.0608872
GO_CD4_POSITIVE_ALPHA_BETA_T_CELL_CYTOKINE_PRODUCTION	-0.716308	-1.65249	0.0120968	0.062859
GO_NEGATIVE_REGULATION_OF_BONE_MINERALIZATION	-0.649336	-1.5928	0.0120968	0.0840474
GO_REGULATION_OF_FAT_CELL_DIFFERENTIATION	-0.454806	-1.54306	0.0120968	0.105391
GO_POSITIVE_REGULATION_OF_BLOOD_VESSEL_DIAMETER	-0.537189	-1.51364	0.0120968	0.119231
GO_NEGATIVE_REGULATION_OF_STRIATED_MUSCLE_CELL_APOPTOTIC_PROCESS	-0.623018	-1.7221	0.0120724	0.0464029
GO_LONG_CHAIN_FATTY_ACID_BIOSYNTHETIC_PROCESS	-0.600716	-1.56332	0.0120724	0.095238
GO_RESPONSE_TO_RADIATION	-0.297698	-1.45317	0.0120724	0.154782
GO_BIOMINERALIZATION	-0.517015	-1.60233	0.0120482	0.080312
GO_SENSORY_PERCEPTION_OF_PAIN	-0.521761	-1.50907	0.012024	0.121686
HP_NEOPLASM_OF_THE_THYROID_GLAND	-0.417006	-1.6249	0.012	0.071903
HP_RHABDOMYOLYSIS	-0.520056	-1.62184	0.012	0.0730762
GO_SARCOPLASMIC_RETICULUM_CALCIUM_ION_TRANSPORT	-0.6025	-1.61835	0.012	0.0743145
HP_SPORADIC	-0.431507	-1.58857	0.012	0.0858223
GO_ORGANIC_CATION_TRANSPORT	-0.537975	-1.51497	0.012	0.11843
HP_ABNORMAL_SYSTEMIC_ARTERIAL_MORPHOLOGY	-0.392848	-1.63419	0.011976	0.0686939
HP_GINGIVAL_BLEEDING	-0.568354	-1.69363	0.0119522	0.0531103
GO_CALCIUM_MEDIATED_SIGNALING_USING_INTRACELLULAR_CALCIUM_SOURCE	-0.638394	-1.66315	0.0119522	0.0600625
GO_DEMETHYLATION	-0.441237	-1.61923	0.0119522	0.0739624
GO_TOLL_LIKE_RECEPTOR_4_SIGNALING_PATHWAY	-0.64348	-1.67829	0.0119284	0.056524
GO_POSITIVE_REGULATION_OF_ISOTYPE_SWITCHING	-0.624315	-1.81823	0.0119048	0.0321278
GO_REGULATION_OF_PROTEIN_POLYMERIZATION	-0.371743	-1.56743	0.0119048	0.0935952
GO_ANTIGEN_PROCESSING_AND_PRESENTATION_OF_PEPTIDE_OR_POLYSACCHARIDE_ANTIGEN_VIA_MHC_CLASS_II	-0.515154	-1.87125	0.0118812	0.0280249
GO_RESPONSE_TO_GAMMA_RADIATION	-0.406464	-1.67082	0.0118812	0.0578969
GO_SULFUR_COMPOUND_BINDING	-0.512127	-1.60885	0.0118812	0.0778082
GO_KINASE_ACTIVATOR_ACTIVITY	-0.406874	-1.5981	0.0118812	0.0819237
HP_IMPAIRED_SMOOTH_PURSUIT	-0.505559	-1.74003	0.0118577	0.0430302
GO_REGULATION_OF_MACROPHAGE_DERIVED_FOAM_CELL_DIFFERENTIATION	-0.631198	-1.65424	0.0118577	0.0623483
GO_ASTROCYTE_ACTIVATION	-0.650104	-1.59564	0.0118343	0.0827446
HP_ABNORMALITY_OF_COMPLEMENT_SYSTEM	-0.68735	-1.5944	0.0118343	0.0832532
GO_DEPHOSPHORYLATION	-0.321729	-1.47568	0.0118343	0.141012
GO_HEAT_SHOCK_PROTEIN_BINDING	-0.358121	-1.67536	0.011811	0.0572012
GO_CELL_CELL_ADHESION_MEDIATED_BY_INTEGRIN	-0.712513	-1.62978	0.011811	0.070118
GO_MEGAKARYOCYTE_DEVELOPMENT	-0.639059	-1.7297	0.0117878	0.0445577
GO_CELLULAR_RESPONSE_TO_HYDROGEN_PEROXIDE	-0.394187	-1.62981	0.0117878	0.0701503
GO_POSITIVE_REGULATION_OF_CALCIUM_ION_IMPORT	-0.630966	-1.53717	0.0117878	0.107533
GO_LONG_CHAIN_FATTY_ACID_METABOLIC_PROCESS	-0.480224	-1.50385	0.0117878	0.124492
GO_ANTIGEN_PROCESSING_AND_PRESENTATION_OF_EXOGENOUS_PEPTIDE_ANTIGEN_VIA_MHC_CLASS_I	-0.571494	-1.85182	0.0117647	0.0291209
GO_TERTIARY_GRANULE_LUMEN	-0.55907	-1.68546	0.0117647	0.0550394
GO_INTRINSIC_COMPONENT_OF_ORGANELLE_MEMBRANE	-0.306608	-1.58282	0.0117647	0.0876041
GO_TEMPERATURE_HOMEOSTASIS	-0.42962	-1.51502	0.0117647	0.118449
HP_ABNORMALITY_OF_THE_COAGULATION_CASCADE	-0.453963	-1.66392	0.0117417	0.0598719
GO_REGULATION_OF_COAGULATION	-0.549066	-1.54548	0.0117417	0.103975
GO_INTRINSIC_COMPONENT_OF_PRESYNAPTIC_ACTIVE_ZONE_MEMBRANE	-0.664631	-1.631	0.0117188	0.0697983
GO_REGULATION_OF_SODIUM_ION_TRANSMEMBRANE_TRANSPORT	-0.496337	-1.5898	0.0117188	0.0851871
GO_PHAGOCYTIC_CUP	-0.693664	-1.75911	0.0116959	0.0403822
GO_REGULATION_OF_SODIUM_ION_TRANSMEMBRANE_TRANSPORTER_ACTIVITY	-0.502303	-1.57555	0.0116959	0.0901258
GO_RESPONSE_TO_ISCHEMIA	-0.484154	-1.57222	0.0116959	0.0918502
GO_RESPONSE_TO_PEPTIDE_HORMONE	-0.349029	-1.46264	0.0116959	0.148992
GO_FATTY_ACID_DERIVATIVE_TRANSPORT	-0.518086	-1.53225	0.0116732	0.109724
GO_OPSONIN_BINDING	-0.752	-1.61324	0.0116505	0.0761572
GO_RECYCLING_ENDOSOME	-0.353156	-1.55135	0.0116505	0.101008
GO_T_CELL_RECEPTOR_COMPLEX	-0.845626	-1.53244	0.0116505	0.109756
GO_CHRONIC_INFLAMMATORY_RESPONSE	-0.761798	-1.55874	0.0116054	0.0973961
GO_ACTIN_FILAMENT	-0.424538	-1.60518	0.0115385	0.079065
HP_BONE_CYST	-0.549154	-1.69245	0.0115163	0.0533063
GO_AUTOPHAGY_OF_MITOCHONDRION	-0.333408	-1.81446	0.0114943	0.0323104
GO_T_HELPER_1_CELL_DIFFERENTIATION	-0.733828	-1.68182	0.0114943	0.0557598
HP_ABNORMALITY_OF_THE_PLANTAR_SKIN_OF_FOOT	-0.590259	-1.70438	0.0114504	0.0501316
GO_POSITIVE_REGULATION_OF_UBIQUITIN_DEPENDENT_PROTEIN_CATABOLIC_PROCESS	-0.333531	-1.64363	0.0114504	0.0653472
GO_FATTY_ACID_METABOLIC_PROCESS	-0.366735	-1.45929	0.0114504	0.150919
HP_PREMATURE_SKIN_WRINKLING	-0.524949	-1.74286	0.0114068	0.0426903
HP_MUTISM	-0.542822	-1.93226	0.0113636	0.0243743
GO_ESTABLISHMENT_OF_PROTEIN_LOCALIZATION_TO_MITOCHONDRIAL_MEMBRANE	-0.426711	-1.88031	0.010352	0.0275019
HP_ASTROCYTOSIS	-0.548651	-1.74004	0.0103306	0.043066
GO_SPHINGOLIPID_BINDING	-0.653041	-1.72582	0.0103306	0.0453621
GO_OSTEOCLAST_DEVELOPMENT	-0.674644	-1.62011	0.0103093	0.0736435
GO_PROTEIN_ADP_RIBOSYLATION	-0.57449	-1.86251	0.0102881	0.0284228
GO_POSITIVE_REGULATION_OF_CELL_ADHESION_MEDIATED_BY_INTEGRIN	-0.665904	-1.58996	0.0102249	0.0851644
GO_PURINE_CONTAINING_COMPOUND_SALVAGE	-0.577363	-1.70994	0.0102041	0.0488701
GO_EXECUTION_PHASE_OF_APOPTOSIS	-0.389081	-1.58342	0.0102041	0.087309
GO_INTERLEUKIN_1_MEDIATED_SIGNALING_PATHWAY	-0.446535	-1.85878	0.0101626	0.0287266
GO_REGULATION_OF_PROTEIN_IMPORT	-0.438581	-1.7111	0.0101626	0.0488197
GO_GLYCOSYL_COMPOUND_CATABOLIC_PROCESS	-0.579798	-1.69958	0.0101626	0.0514145
HP_MENORRHAGIA	-0.638593	-1.65166	0.0101215	0.063013
GO_PHOSPHATIDYLGLYCEROL_METABOLIC_PROCESS	-0.506453	-1.67222	0.010101	0.0577185
GO_NEGATIVE_REGULATION_OF_T_CELL_DIFFERENTIATION	-0.590137	-1.68871	0.0100806	0.0542431
GO_SOMATIC_DIVERSIFICATION_OF_IMMUNE_RECEPTORS_VIA_SOMATIC_MUTATION	-0.565582	-1.85078	0.0100604	0.029055
GO_NEGATIVE_REGULATION_OF_RESPONSE_TO_REACTIVE_OXYGEN_SPECIES	-0.673277	-1.7319	0.0100604	0.044326
GO_NEGATIVE_REGULATION_OF_CELLULAR_RESPONSE_TO_INSULIN_STIMULUS	-0.539287	-1.64912	0.0100604	0.0635605
GO_NUCLEOTIDE_BINDING_DOMAIN_LEUCINE_RICH_REPEAT_CONTAINING_RECEPTOR_SIGNALING_PATHWAY	-0.540047	-1.83722	0.0100402	0.0300727
GO_G_PROTEIN_COUPLED_RECEPTOR_SIGNALING_PATHWAY_COUPLED_TO_CYCLIC_NUCLEOTIDE_SECOND_MESSENGER	-0.509128	-1.52223	0.0100402	0.114598
GO_PROGRAMMED_NECROTIC_CELL_DEATH	-0.56061	-1.71548	0.01002	0.0477382
GO_NEGATIVE_REGULATION_OF_PROTEIN_ACETYLATION	-0.551962	-1.68796	0.01002	0.0542807
GO_REGULATION_OF_ION_TRANSMEMBRANE_TRANSPORT	-0.467037	-1.50915	0.01002	0.121662
GO_P_BODY_ASSEMBLY	-0.463971	-1.69092	0.01	0.0538077
GO_CELLULAR_RESPONSE_TO_TOXIC_SUBSTANCE	-0.469389	-1.61401	0.01	0.0758302
GO_LOCALIZATION_WITHIN_MEMBRANE	-0.486365	-1.59914	0.01	0.0816687
GO_CELL_LEADING_EDGE	-0.394698	-1.59814	0.00998004	0.0819429
GO_ADENYLATE_CYCLASE_ACTIVATING_G_PROTEIN_COUPLED_RECEPTOR_SIGNALING_PATHWAY	-0.522045	-1.53824	0.00998004	0.107269
HP_TREMOR_BY_ANATOMICAL_SITE	-0.508093	-1.70541	0.00996016	0.0499741
HP_IRON_DEFICIENCY_ANEMIA	-0.682754	-1.67743	0.00996016	0.0568784
HP_BRACHYCEPHALY	-0.406146	-1.65976	0.00996016	0.0608332
GO_POSITIVE_REGULATION_OF_MUSCLE_CELL_APOPTOTIC_PROCESS	-0.541339	-1.68897	0.00994036	0.0542623
GO_GLYCOSAMINOGLYCAN_BINDING	-0.558217	-1.5855	0.00992064	0.0866992
HP_ABNORMALITY_OF_CARDIOVASCULAR_SYSTEM_ELECTROPHYSIOLOGY	-0.373036	-1.53429	0.00992064	0.108859
GO_PYRIMIDINE_CONTAINING_COMPOUND_METABOLIC_PROCESS	-0.407766	-1.62675	0.00990099	0.0712379
GO_CYSTEINE_TYPE_ENDOPEPTIDASE_INHIBITOR_ACTIVITY	-0.555497	-1.63533	0.00988142	0.0681926
GO_POSITIVE_REGULATION_OF_VASCULATURE_DEVELOPMENT	-0.530966	-1.62584	0.00986193	0.071566
GO_MONOCARBOXYLIC_ACID_BINDING	-0.536945	-1.58286	0.00986193	0.0876159
GO_VASCULAR_PROCESS_IN_CIRCULATORY_SYSTEM	-0.508022	-1.51667	0.00986193	0.117461
GO_REGULATION_OF_BINDING	-0.366724	-1.58716	0.00984252	0.0862366
GO_REGULATION_OF_ACTIN_FILAMENT_BASED_PROCESS	-0.43787	-1.64655	0.00982318	0.0644781
GO_REGULATION_OF_MYOBLAST_FUSION	-0.64146	-1.59459	0.00982318	0.0831714
GO_REGULATION_OF_CELLULAR_PROTEIN_CATABOLIC_PROCESS	-0.258525	-1.56167	0.00982318	0.0961445
HP_ABNORMAL_ESOPHAGUS_MORPHOLOGY	-0.367612	-1.50872	0.00982318	0.12179
GO_NEGATIVE_REGULATION_OF_ANION_TRANSPORT	-0.607854	-1.59461	0.00980392	0.0832537
HP_BLADDER_NEOPLASM	-0.501702	-1.7151	0.00978474	0.0478534
GO_RAS_GUANYL_NUCLEOTIDE_EXCHANGE_FACTOR_ACTIVITY	-0.498042	-1.69441	0.00978474	0.0528477
GO_TISSUE_REMODELING	-0.504304	-1.5891	0.00978474	0.0855417
HP_PREMATURE_OVARIAN_INSUFFICIENCY	-0.415277	-1.67911	0.00976562	0.0564006
GO_NEGATIVE_REGULATION_OF_T_CELL_MEDIATED_IMMUNITY	-0.759513	-1.6119	0.00976562	0.0765187
GO_ENDONUCLEASE_ACTIVITY	-0.335439	-1.5926	0.00976562	0.0840632
GO_PHOSPHORIC_ESTER_HYDROLASE_ACTIVITY	-0.375885	-1.51483	0.00976562	0.118442
HP_HYPERCHOLESTEROLEMIA	-0.546866	-1.72312	0.00974659	0.0461989
GO_PROTEIN_K63_LINKED_UBIQUITINATION	-0.398153	-1.77528	0.00972763	0.0378299
GO_PHAGOCYTOSIS_RECOGNITION	-0.746075	-1.65096	0.00972763	0.0631909
GO_CELLULAR_RESPONSE_TO_LIPOPROTEIN_PARTICLE_STIMULUS	-0.637976	-1.8174	0.00970874	0.0322485
GO_CORE_PROMOTER_SEQUENCE_SPECIFIC_DNA_BINDING	-0.453047	-1.77195	0.00970874	0.0382632
GO_RETINOL_DEHYDROGENASE_ACTIVITY	-0.710224	-1.58064	0.00970874	0.0884561
GO_AMYLOID_BETA_METABOLIC_PROCESS	-0.479916	-1.56993	0.00970874	0.0928739
GO_GLYCEROLIPID_BIOSYNTHETIC_PROCESS	-0.330745	-1.54023	0.00970874	0.106641
GO_NEGATIVE_REGULATION_OF_PROTEIN_CATABOLIC_PROCESS	-0.328512	-1.56485	0.00968992	0.0946404
GO_TRANS_GOLGI_NETWORK_MEMBRANE	-0.40687	-1.70571	0.00967118	0.0499166
GO_MODULATION_BY_SYMBIONT_OF_ENTRY_INTO_HOST	-0.553947	-1.69987	0.00967118	0.0513549
GO_NEURON_DEATH_IN_RESPONSE_TO_OXIDATIVE_STRESS	-0.556525	-1.72519	0.00965251	0.0455022
GO_POSITIVE_REGULATION_OF_OXIDATIVE_STRESS_INDUCED_CELL_DEATH	-0.627126	-1.71653	0.00963391	0.0476639
GO_POSITIVE_REGULATION_OF_T_CELL_MEDIATED_CYTOTOXICITY	-0.697789	-1.62743	0.00963391	0.0710627
GO_LONG_CHAIN_FATTY_ACID_BINDING	-0.666782	-1.60094	0.00963391	0.080905
GO_POSITIVE_REGULATION_OF_MYOTUBE_DIFFERENTIATION	-0.574067	-1.58078	0.00963391	0.0884128
HP_FACIAL_HEMANGIOMA	-0.624077	-1.71318	0.00961539	0.0482768
GO_RESPONSE_TO_TUMOR_CELL	-0.642633	-1.6413	0.00961539	0.0661388
GO_ESTABLISHMENT_OF_CELL_POLARITY	-0.382749	-1.59895	0.00961539	0.0816779
GO_GLIAL_CELL_PROLIFERATION	-0.565482	-1.67698	0.00959693	0.0568733
GO_LEADING_EDGE_MEMBRANE	-0.462733	-1.58635	0.00957854	0.0864294
GO_ORGANIC_ACID_BIOSYNTHETIC_PROCESS	-0.370492	-1.44225	0.00957854	0.161782
HP_ENDOCARDITIS	-0.732112	-1.62863	0.00956023	0.0706356
GO_NEGATIVE_REGULATION_OF_PROTEIN_SERINE_THREONINE_KINASE_ACTIVITY	-0.411208	-1.59875	0.00956023	0.0817078
GO_POSITIVE_REGULATION_OF_CELL_GROWTH	-0.407569	-1.58711	0.00956023	0.0862261
HP_ABNORMAL_VASCULAR_PHYSIOLOGY	-0.460057	-1.66904	0.0095057	0.0584509
HP_EXCESSIVE_DAYTIME_SOMNOLENCE	-0.45479	-1.60328	0.0095057	0.0798737
HP_APLASIA_HYPOPLASIA_OF_THE_THYMUS	-0.534355	-1.78842	0.00948767	0.0360805
HP_CUTIS_MARMORATA	-0.496388	-1.76741	0.00948767	0.0386986
GO_PML_BODY	-0.372703	-1.76663	0.00948767	0.038816
GO_NEGATIVE_REGULATION_OF_MACROAUTOPHAGY	-0.455413	-1.84264	0.00932836	0.0297203
GO_PEPTIDOGLYCAN_BINDING	-0.785436	-1.65707	0.00924214	0.0615396
GO_5_3_EXONUCLEASE_ACTIVITY	-0.518772	-1.88075	0.00854701	0.0275483
GO_HYDROLASE_ACTIVITY_ACTING_ON_GLYCOSYL_BONDS	-0.454501	-1.62181	0.00823045	0.0730489
HP_ILEUS	-0.65762	-1.6467	0.00819672	0.0644437
GO_AMINOGLYCAN_METABOLIC_PROCESS	-0.469891	-1.53045	0.00819672	0.110595
HP_MICROCYTIC_ANEMIA	-0.642827	-1.77356	0.00817996	0.0379081
GO_CYTOPLASMIC_PATTERN_RECOGNITION_RECEPTOR_SIGNALING_PATHWAY	-0.470503	-1.89895	0.00814664	0.0267481
GO_CYSTEINE_TYPE_ENDOPEPTIDASE_ACTIVITY	-0.37422	-1.64564	0.00814664	0.0647434
GO_POSITIVE_REGULATION_OF_RELEASE_OF_SEQUESTERED_CALCIUM_ION_INTO_CYTOSOL	-0.583822	-1.57742	0.00814664	0.0895347
GO_REGULATION_OF_PROTEIN_LOCALIZATION_TO_NUCLEUS	-0.352383	-1.60408	0.00813008	0.0796176
GO_VASCULAR_ENDOTHELIAL_GROWTH_FACTOR_RECEPTOR_SIGNALING_PATHWAY	-0.525838	-1.68368	0.00809717	0.0553416
GO_NEGATIVE_REGULATION_OF_AMYLOID_PRECURSOR_PROTEIN_CATABOLIC_PROCESS	-0.646617	-1.65644	0.00809717	0.0617596
GO_REGULATION_OF_AMYLOID_PRECURSOR_PROTEIN_CATABOLIC_PROCESS	-0.519998	-1.64952	0.00808081	0.0635023
GO_REGULATION_OF_TUMOR_NECROSIS_FACTOR_MEDIATED_SIGNALING_PATHWAY	-0.443898	-1.74087	0.00806452	0.0430031
GO_QUATERNARY_AMMONIUM_GROUP_BINDING	-0.595758	-1.61326	0.00806452	0.0761927
GO_NEGATIVE_REGULATION_OF_REACTIVE_OXYGEN_SPECIES_BIOSYNTHETIC_PROCESS	-0.596848	-1.73523	0.00804829	0.0438961
HP_ABSENT_FACIAL_HAIR	-0.637169	-1.70712	0.00804829	0.0494506
GO_STEROID_HORMONE_RECEPTOR_BINDING	-0.453455	-1.65586	0.00804829	0.0619414
HP_ABNORMAL_THROMBOSIS	-0.524145	-1.65107	0.00804829	0.0631949
HP_ABNORMAL_PYRAMIDAL_SIGN	-0.336347	-1.60042	0.00804829	0.0811465
GO_NEGATIVE_REGULATION_OF_RHO_PROTEIN_SIGNAL_TRANSDUCTION	-0.564424	-1.68936	0.00803213	0.0542141
GO_PYRIMIDINE_CONTAINING_COMPOUND_CATABOLIC_PROCESS	-0.551118	-1.72236	0.00801603	0.0463594
GO_STRIATED_MUSCLE_CELL_APOPTOTIC_PROCESS	-0.524844	-1.64192	0.00801603	0.0659349
GO_PROTEIN_INSERTION_INTO_MITOCHONDRIAL_MEMBRANE_INVOLVED_IN_APOPTOTIC_SIGNALING_PATHWAY	-0.550997	-1.92204	0.008	0.0251108
GO_DEFENSE_RESPONSE_TO_VIRUS	-0.566531	-1.83847	0.00798403	0.0298998
GO_REGULATION_OF_DEFENSE_RESPONSE_TO_VIRUS	-0.581474	-1.80425	0.00798403	0.0339132
GO_POSITIVE_REGULATION_OF_IMMUNOGLOBULIN_PRODUCTION	-0.633228	-1.79004	0.00798403	0.0357188
GO_RESPONSE_TO_UV_B	-0.628073	-1.68563	0.00798403	0.0550068
GO_NEGATIVE_REGULATION_OF_ION_TRANSPORT	-0.493885	-1.57289	0.00798403	0.0915199
GO_REGULATION_OF_PROTEIN_LOCALIZATION_TO_MEMBRANE	-0.352945	-1.55002	0.00798403	0.101537
GO_EXTRINSIC_APOPTOTIC_SIGNALING_PATHWAY	-0.412574	-1.64694	0.00796813	0.0643453
HP_SENSORY_IMPAIRMENT	-0.373459	-1.61489	0.00796813	0.0757165
GO_INTERFERON_GAMMA_MEDIATED_SIGNALING_PATHWAY	-0.663	-1.73458	0.00795229	0.0440474
HP_ANAL_ATRESIA	-0.42922	-1.69362	0.00793651	0.0530699
GO_POSITIVE_REGULATION_OF_MITOCHONDRION_ORGANIZATION	-0.306415	-1.63996	0.00793651	0.0664183
HP_BONE_PAIN	-0.444273	-1.61175	0.00793651	0.0765234
GO_NEGATIVE_REGULATION_OF_MYELOID_LEUKOCYTE_DIFFERENTIATION	-0.565885	-1.60338	0.00793651	0.0799209
GO_SECONDARY_LYSOSOME	-0.69557	-1.68972	0.00792079	0.0540807
GO_MHC_PROTEIN_COMPLEX_BINDING	-0.816141	-1.6673	0.00790514	0.0589784
GO_VASODILATION	-0.610914	-1.61361	0.00790514	0.0760321
GO_DEVELOPMENTAL_MATURATION	-0.444155	-1.54304	0.00790514	0.105351
GO_RETINA_HOMEOSTASIS	-0.48388	-1.5335	0.00790514	0.109279
GO_RESPONSE_TO_INTERLEUKIN_4	-0.629614	-1.7973	0.00788955	0.0347417
GO_RNA_POLYMERASE_II_TRANSCRIPTION_FACTOR_BINDING	-0.491235	-1.65648	0.00788955	0.0617818
GO_POSITIVE_REGULATION_OF_HETEROTYPIC_CELL_CELL_ADHESION	-0.709617	-1.63548	0.00788955	0.0682023
GO_PROTEIN_HOMOOLIGOMERIZATION	-0.396396	-1.52525	0.00788955	0.113447
GO_REGULATION_OF_DEFENSE_RESPONSE_TO_VIRUS_BY_HOST	-0.659678	-1.74806	0.00787402	0.0422386
GO_REGULATION_OF_PROTEIN_TARGETING	-0.372482	-1.68058	0.00787402	0.0560515
GO_NEGATIVE_REGULATION_OF_CELLULAR_AMIDE_METABOLIC_PROCESS	-0.307707	-1.66034	0.00787402	0.0608045
HP_ARTERIOSCLEROSIS	-0.511453	-1.60603	0.00787402	0.0788194
GO_NEGATIVE_REGULATION_OF_LYMPHOCYTE_DIFFERENTIATION	-0.581256	-1.717	0.00784314	0.0475047
GO_RAB_PROTEIN_SIGNAL_TRANSDUCTION	-0.579381	-1.69577	0.00784314	0.0524842
GO_POSITIVE_REGULATION_OF_TYPE_2_IMMUNE_RESPONSE	-0.779772	-1.60817	0.00784314	0.0781214
GO_FAT_CELL_DIFFERENTIATION	-0.428459	-1.55202	0.00784314	0.100768
GO_SPECIFIC_GRANULE_LUMEN	-0.553034	-1.68026	0.00782779	0.0561195
GO_REGULATION_OF_T_CELL_CYTOKINE_PRODUCTION	-0.670137	-1.6626	0.00782779	0.0600782
GO_PROTEIN_LIPID_COMPLEX_BINDING	-0.657575	-1.63965	0.0078125	0.0664938
GO_LIPID_TRANSPORTER_ACTIVITY	-0.446013	-1.53829	0.0078125	0.107285
GO_LONG_CHAIN_FATTY_ACID_TRANSPORTER_ACTIVITY	-0.649365	-1.72571	0.0077821	0.0453725
GO_REGULATION_OF_EPITHELIAL_CELL_APOPTOTIC_PROCESS	-0.549739	-1.7082	0.0077821	0.0490754
GO_CLATHRIN_COATED_ENDOCYTIC_VESICLE_MEMBRANE	-0.665094	-1.70567	0.0077821	0.0499032
GO_POSITIVE_REGULATION_OF_APOPTOTIC_SIGNALING_PATHWAY	-0.357034	-1.64574	0.0077821	0.0647326
GO_RECEPTOR_TYROSINE_KINASE_BINDING	-0.443835	-1.59661	0.0077821	0.0823958
GO_B_CELL_APOPTOTIC_PROCESS	-0.603097	-1.7206	0.00776699	0.0467952
GO_REGULATION_OF_PHOSPHOPROTEIN_PHOSPHATASE_ACTIVITY	-0.411442	-1.69259	0.00776699	0.0532829
HP_CARIOUS_TEETH	-0.451067	-1.68264	0.00776699	0.05561
GO_PHOSPHATIDYLINOSITOL_PHOSPHORYLATION	-0.467685	-1.67068	0.00776699	0.0578968
GO_MONOCARBOXYLIC_ACID_BIOSYNTHETIC_PROCESS	-0.407428	-1.47529	0.00776699	0.141282
GO_REGULATION_OF_ACTIN_NUCLEATION	-0.497936	-1.71332	0.00775194	0.0483092
GO_IMMUNE_RESPONSE_TO_TUMOR_CELL	-0.725345	-1.66258	0.00775194	0.0600469
GO_LOW_DENSITY_LIPOPROTEIN_PARTICLE_BINDING	-0.720427	-1.63096	0.00775194	0.0697781
HP_REDUCED_CONSCIOUSNESS_CONFUSION	-0.344128	-1.49723	0.00775194	0.128751
GO_COMPLEMENT_BINDING	-0.747294	-1.67229	0.00773694	0.0577346
HP_XEROSTOMIA	-0.445092	-1.61072	0.00773694	0.0769808
GO_PLASMA_MEMBRANE_RAFT	-0.503839	-1.60592	0.00773694	0.0788241
GO_FATTY_ACID_TRANSPORT	-0.434995	-1.48997	0.00773694	0.133218
GO_PLATELET_DEGRANULATION	-0.555716	-1.73116	0.00772201	0.0443719
GO_REGULATION_OF_PLATELET_AGGREGATION	-0.673553	-1.66368	0.00772201	0.0599323
HP_PLEURAL_EFFUSION	-0.579095	-1.6552	0.00772201	0.0620497
GO_REGULATION_OF_REGULATED_SECRETORY_PATHWAY	-0.515814	-1.64223	0.00772201	0.0658945
GO_CARDIAC_MUSCLE_CELL_MEMBRANE_REPOLARIZATION	-0.616815	-1.59218	0.00772201	0.0841252
GO_REGULATION_OF_PHOSPHATASE_ACTIVITY	-0.377969	-1.56414	0.00772201	0.0949177
HP_RECURRENT_FEVER	-0.566739	-1.75843	0.00770713	0.0403874
GO_INTRINSIC_COMPONENT_OF_ENDOPLASMIC_RETICULUM_MEMBRANE	-0.374091	-1.71104	0.00770713	0.0487719
GO_PHOSPHOLIPASE_C_ACTIVATING_G_PROTEIN_COUPLED_RECEPTOR_SIGNALING_PATHWAY	-0.572236	-1.5477	0.00770713	0.102594
GO_REGULATION_OF_B_CELL_APOPTOTIC_PROCESS	-0.663302	-1.7071	0.00769231	0.0494194
GO_NEGATIVE_REGULATION_OF_INTRACELLULAR_STEROID_HORMONE_RECEPTOR_SIGNALING_PATHWAY	-0.535263	-1.68768	0.00767754	0.0543146
GO_POSITIVE_REGULATION_OF_EXOCYTOSIS	-0.470839	-1.64044	0.00767754	0.0663723
GO_PHOSPHORIC_DIESTER_HYDROLASE_ACTIVITY	-0.547284	-1.6086	0.00767754	0.0779308
HP_THICK_LOWER_LIP_VERMILION	-0.383499	-1.66895	0.00766283	0.0584578
GO_MODULATION_OF_PROCESS_OF_OTHER_ORGANISM	-0.436682	-1.68973	0.00764818	0.0541189
GO_POSITIVE_REGULATION_OF_WOUND_HEALING	-0.586658	-1.65327	0.00764818	0.0626682
GO_POSITIVE_REGULATION_OF_GLIOGENESIS	-0.535919	-1.62168	0.00764818	0.0730716
HP_EXERCISE_INDUCED_MYALGIA	-0.545757	-1.64061	0.00763359	0.066379
HP_MEMORY_IMPAIRMENT	-0.447564	-1.77411	0.00760456	0.0379115
GO_REGULATION_OF_MONOCYTE_DIFFERENTIATION	-0.745475	-1.75981	0.00760456	0.0404333
GO_REGULATION_OF_SYSTEMIC_ARTERIAL_BLOOD_PRESSURE_BY_CIRCULATORY_RENIN_ANGIOTENSIN	-0.711701	-1.65597	0.00759013	0.0619187
HP_ABNORMALITY_OF_SKIN_ADNEXA_PHYSIOLOGY	-0.437264	-1.59538	0.00759013	0.0828055
GO_3_UTR_MEDIATED_MRNA_DESTABILIZATION	-0.63978	-1.76939	0.00756144	0.0385916
GO_HSP90_PROTEIN_BINDING	-0.461195	-1.71976	0.00756144	0.0469106
GO_PEPTIDE_CROSS_LINKING	-0.709358	-1.61607	0.00754717	0.0751894
GO_FATTY_ACID_BIOSYNTHETIC_PROCESS	-0.414937	-1.50738	0.00749064	0.122584
GO_MEMBRANE_LIPID_BIOSYNTHETIC_PROCESS	-0.395826	-1.55092	0.00746269	0.101156
HP_POLYGENIC_INHERITANCE	-0.562575	-1.60618	0.00632911	0.0788694
GO_INTERLEUKIN_5_PRODUCTION	-0.680093	-1.60311	0.00626305	0.079932
GO_POSITIVE_REGULATION_OF_PROTEOLYSIS_INVOLVED_IN_CELLULAR_PROTEIN_CATABOLIC_PROCESS	-0.336054	-1.67057	0.00614754	0.0579047
GO_NEGATIVE_REGULATION_OF_INTRINSIC_APOPTOTIC_SIGNALING_PATHWAY_IN_RESPONSE_TO_DNA_DAMAGE	-0.528776	-1.75793	0.00613497	0.0403953
HP_ABNORMAL_SERUM_FERRITIN	-0.635564	-1.72015	0.00610998	0.046888
GO_POSITIVE_REGULATION_OF_INTERFERON_BETA_PRODUCTION	-0.662506	-1.88607	0.00609756	0.0270602
GO_POSITIVE_REGULATION_OF_RHO_PROTEIN_SIGNAL_TRANSDUCTION	-0.691053	-1.68205	0.00609756	0.0557104
GO_MAINTENANCE_OF_CELL_POLARITY	-0.648538	-1.82017	0.00607288	0.0320052
GO_ANDROGEN_RECEPTOR_BINDING	-0.505252	-1.75957	0.00607288	0.040374
GO_POSITIVE_REGULATION_OF_TYPE_I_INTERFERON_PRODUCTION	-0.542618	-2.01959	0.00606061	0.0222825
GO_RETROGRADE_TRANSPORT_ENDOSOME_TO_PLASMA_MEMBRANE	-0.559264	-1.82975	0.00606061	0.0309723
HP_ABNORMALITY_OF_COAGULATION	-0.41464	-1.73664	0.00606061	0.0436941
HP_BLEPHARITIS	-0.470478	-1.71553	0.00606061	0.0477619
GO_POSITIVE_REGULATION_OF_DEFENSE_RESPONSE_TO_VIRUS_BY_HOST	-0.674826	-1.7116	0.00606061	0.0486526
GO_POSITIVE_REGULATION_OF_CELLULAR_AMIDE_METABOLIC_PROCESS	-0.305011	-1.66042	0.00606061	0.0608553
GO_REGULATION_OF_MITOCHONDRIAL_MEMBRANE_POTENTIAL	-0.439647	-1.76444	0.00604839	0.039432
GO_NEGATIVE_REGULATION_OF_REACTIVE_OXYGEN_SPECIES_METABOLIC_PROCESS	-0.490783	-1.69642	0.00604839	0.0522291
GO_REGULATION_OF_BIOMINERALIZATION	-0.558064	-1.65182	0.00604839	0.0629726
GO_POSITIVE_REGULATION_OF_OSSIFICATION	-0.538329	-1.62718	0.00604839	0.071112
GO_POSITIVE_REGULATION_OF_CELLULAR_PROTEIN_CATABOLIC_PROCESS	-0.334787	-1.68803	0.00603622	0.0542748
GO_BONE_RESORPTION	-0.564168	-1.67489	0.00603622	0.0572904
HP_MORPHOLOGICAL_ABNORMALITY_OF_THE_VESTIBULE_OF_THE_INNER_EAR	-0.575236	-1.66916	0.00603622	0.0584776
HP_MEDIASTINAL_LYMPHADENOPATHY	-0.749643	-1.66367	0.00603622	0.0598961
HP_ABNORMALITY_OF_MALE_INTERNAL_GENITALIA	-0.476175	-1.59383	0.00603622	0.0835012
GO_REGULATION_OF_CATION_TRANSMEMBRANE_TRANSPORT	-0.481221	-1.56427	0.00603622	0.0948873
GO_PHOSPHATIDYLINOSITOL_3_4_5_TRISPHOSPHATE_BINDING	-0.55238	-1.74325	0.0060241	0.0426487
GO_NEGATIVE_REGULATION_OF_HISTONE_ACETYLATION	-0.679716	-1.85274	0.00601202	0.0290614
HP_NON_HODGKIN_LYMPHOMA	-0.715606	-1.79469	0.00601202	0.0351529
GO_RESPONSE_TO_HYDROPEROXIDE	-0.662332	-1.66261	0.00601202	0.0601549
GO_VIRAL_GENOME_REPLICATION	-0.522427	-1.91671	0.006	0.025679
GO_REGULATION_OF_ISOTYPE_SWITCHING	-0.647267	-1.88956	0.006	0.0271504
HP_ABNORMALITY_OF_LOWER_LIP	-0.417322	-1.70313	0.006	0.0503787
GO_REGULATION_OF_GLIAL_CELL_MIGRATION	-0.807797	-1.66306	0.006	0.0600515
HP_THROMBOCYTOSIS	-0.502229	-1.77519	0.00598802	0.0378189
HP_HYPERTRICHOSIS	-0.364654	-1.75413	0.00598802	0.0413098
GO_NEGATIVE_REGULATION_OF_HISTONE_MODIFICATION	-0.439977	-1.746	0.00598802	0.0423992
GO_NEGATIVE_REGULATION_OF_LEUKOCYTE_CHEMOTAXIS	-0.718555	-1.62225	0.00598802	0.0729435
GO_VACUOLAR_LUMEN	-0.474062	-1.80345	0.0059761	0.0339968
HP_MACULAR_PURPURA	-0.573954	-1.78787	0.0059761	0.0361371
GO_PYRIMIDINE_NUCLEOSIDE_METABOLIC_PROCESS	-0.593659	-1.74634	0.0059761	0.0424139
GO_NEGATIVE_REGULATION_OF_CELL_CYCLE_G1_S_PHASE_TRANSITION	-0.369585	-1.73145	0.0059761	0.0443972
GO_MYOBLAST_DIFFERENTIATION	-0.514015	-1.6326	0.0059761	0.069184
GO_POSITIVE_REGULATION_OF_B_CELL_MEDIATED_IMMUNITY	-0.677686	-1.83621	0.00596422	0.0302602
GO_NEGATIVE_REGULATION_OF_TYPE_I_INTERFERON_PRODUCTION	-0.637358	-1.90516	0.00595238	0.026436
GO_NEGATIVE_REGULATION_OF_LYMPHOCYTE_MEDIATED_IMMUNITY	-0.68794	-1.71573	0.00595238	0.0477731
GO_OXIDOREDUCTASE_ACTIVITY_ACTING_ON_NAD_P_H_OXYGEN_AS_ACCEPTOR	-0.73699	-1.70521	0.00595238	0.0499159
HP_PREMATURE_LOSS_OF_PRIMARY_TEETH	-0.667423	-1.68864	0.00595238	0.0541864
GO_RELEASE_OF_SEQUESTERED_CALCIUM_ION_INTO_CYTOSOL_BY_ENDOPLASMIC_RETICULUM	-0.656209	-1.67428	0.00595238	0.0573528
GO_REGULATION_OF_AMYLOID_BETA_FORMATION	-0.545929	-1.65249	0.00595238	0.0628194
GO_PHOSPHOLIPID_BIOSYNTHETIC_PROCESS	-0.3173	-1.56643	0.00595238	0.0937583
GO_NEGATIVE_REGULATION_OF_INTERLEUKIN_6_PRODUCTION	-0.695399	-1.69416	0.00594059	0.0529101
GO_REGULATION_OF_GRANULOCYTE_DIFFERENTIATION	-0.720203	-1.67882	0.00594059	0.0564563
GO_REGULATION_OF_SYNCYTIUM_FORMATION_BY_PLASMA_MEMBRANE_FUSION	-0.646117	-1.64528	0.00594059	0.0648363
GO_GLYCEROPHOSPHOLIPID_CATABOLIC_PROCESS	-0.571288	-1.62334	0.00594059	0.072468
GO_RESPONSE_TO_STEROID_HORMONE	-0.401125	-1.53923	0.00594059	0.107077
GO_REGULATION_OF_RECEPTOR_RECYCLING	-0.564065	-1.74188	0.00592885	0.0428758
HP_CHOLELITHIASIS	-0.506262	-1.71056	0.00592885	0.0488408
GO_NUCLEASE_ACTIVITY	-0.303379	-1.64832	0.00592885	0.0638768
HP_ABNORMALITY_OF_THE_PANCREAS	-0.395795	-1.61418	0.00592885	0.0758148
GO_POSITIVE_REGULATION_OF_HUMORAL_IMMUNE_RESPONSE	-0.74547	-1.5684	0.00592885	0.0933643
GO_MITOPHAGY	-0.460192	-1.81275	0.00591716	0.0325727
GO_CELL_ADHESION_MEDIATED_BY_INTEGRIN	-0.600849	-1.67214	0.00591716	0.0577029
GO_LATE_ENDOSOME_MEMBRANE	-0.409566	-1.86849	0.00590551	0.0278758
HP_CONJUGATED_HYPERBILIRUBINEMIA	-0.711138	-1.79109	0.00590551	0.0356002
HP_PULMONARY_HEMORRHAGE	-0.684151	-1.74475	0.00590551	0.0425455
GO_POSITIVE_REGULATION_OF_SMALL_GTPASE_MEDIATED_SIGNAL_TRANSDUCTION	-0.588438	-1.73031	0.00590551	0.0445144
HP_ABNORMALITY_OF_THE_GALLBLADDER	-0.460183	-1.68234	0.00590551	0.05567
HP_ANTIPHOSPHOLIPID_ANTIBODY_POSITIVITY	-0.800753	-1.60367	0.00590551	0.0797947
GO_SERINE_HYDROLASE_ACTIVITY	-0.504611	-1.57368	0.00590551	0.0911817
GO_RAC_PROTEIN_SIGNAL_TRANSDUCTION	-0.498334	-1.7357	0.00589391	0.0437971
GO_DNA_RECOMBINATION	-0.353192	-1.72913	0.00589391	0.0445091
GO_REGULATION_OF_MEMBRANE_INVAGINATION	-0.717517	-1.6858	0.00589391	0.0549502
HP_ACANTHOSIS_NIGRICANS	-0.513218	-1.67693	0.00589391	0.0568497
GO_CALCIUM_DEPENDENT_PHOSPHOLIPASE_A2_ACTIVITY	-0.733478	-1.6174	0.00589391	0.0747056
HP_ABNORMAL_CRANIAL_NERVE_PHYSIOLOGY	-0.375993	-1.53707	0.00589391	0.107495
GO_TUMOR_NECROSIS_FACTOR_RECEPTOR_BINDING	-0.713631	-1.7453	0.00588235	0.0425022
GO_POSITIVE_CHEMOTAXIS	-0.598458	-1.65338	0.00588235	0.062651
GO_NEGATIVE_REGULATION_OF_KINASE_ACTIVITY	-0.368601	-1.56719	0.00588235	0.0936239
GO_REGULATION_OF_VIRAL_ENTRY_INTO_HOST_CELL	-0.597544	-1.77513	0.00587084	0.0377952
GO_MYELIN_MAINTENANCE	-0.634778	-1.67902	0.00587084	0.0563955
GO_POSITIVE_REGULATION_OF_LIPID_STORAGE	-0.588335	-1.65065	0.00585938	0.0633065
GO_REGULATION_OF_ACTIN_FILAMENT_ORGANIZATION	-0.435055	-1.70936	0.00584795	0.0489131
GO_COATED_VESICLE_MEMBRANE	-0.420626	-1.70243	0.00584795	0.0505731
GO_NEURON_APOPTOTIC_PROCESS	-0.388425	-1.52712	0.00584795	0.112499
GO_REGULATION_OF_RESPIRATORY_BURST	-0.676861	-1.64035	0.00583658	0.0663765
GO_NEGATIVE_REGULATION_OF_CELLULAR_PROTEIN_LOCALIZATION	-0.41623	-1.62677	0.00583658	0.0712735
HP_DERMATOLOGICAL_MANIFESTATIONS_OF_SYSTEMIC_DISORDERS	-0.367445	-1.45374	0.00583658	0.154479
GO_INTRINSIC_APOPTOTIC_SIGNALING_PATHWAY_IN_RESPONSE_TO_OXIDATIVE_STRESS	-0.431898	-1.80043	0.00582524	0.0341479
HP_ABNORMALITY_OF_THE_INTRAHEPATIC_BILE_DUCT	-0.701436	-1.79083	0.00582524	0.0356264
GO_REGULATION_OF_ESTABLISHMENT_OR_MAINTENANCE_OF_CELL_POLARITY	-0.595845	-1.76647	0.00582524	0.0388376
GO_PROTEIN_POLYMERIZATION	-0.369958	-1.6215	0.00582524	0.0730921
GO_ETHER_METABOLIC_PROCESS	-0.589983	-1.75905	0.00581395	0.0403583
HP_PALMOPLANTAR_KERATODERMA	-0.549154	-1.71876	0.00581395	0.0471015
GO_RNA_POLYMERASE_II_SPECIFIC_DNA_BINDING_TRANSCRIPTION_FACTOR_BINDING	-0.341241	-1.61306	0.00581395	0.0761801
GO_EPITHELIAL_CELL_PROLIFERATION	-0.474361	-1.61176	0.00581395	0.0765589
HP_ABDOMINAL_DISTENTION	-0.440683	-1.56132	0.00581395	0.0961826
HP_PHOTOPHOBIA	-0.38502	-1.50613	0.00581395	0.123373
HP_X_LINKED_RECESSIVE_INHERITANCE	-0.471766	-1.64219	0.00580271	0.0658689
HP_ABNORMAL_SUBARACHNOID_SPACE_MORPHOLOGY	-0.563485	-1.62621	0.00580271	0.0714515
GO_RESPONSE_TO_STEROL	-0.538719	-1.61304	0.00580271	0.0761436
GO_POSITIVE_REGULATION_OF_B_CELL_PROLIFERATION	-0.725729	-1.76983	0.00579151	0.0384942
HP_SYSTEMIC_LUPUS_ERYTHEMATOSUS	-0.750975	-1.69508	0.00579151	0.0525713
GO_POSITIVE_REGULATION_OF_LYMPHOCYTE_APOPTOTIC_PROCESS	-0.755008	-1.68283	0.00579151	0.0555701
GO_EXTRINSIC_APOPTOTIC_SIGNALING_PATHWAY_VIA_DEATH_DOMAIN_RECEPTORS	-0.442779	-1.72172	0.00578035	0.046419
HP_SARCOMA	-0.395816	-1.67175	0.00578035	0.05777
HP_ECHOLALIA	-0.507232	-1.85094	0.00576923	0.0291189
GO_LIPASE_ACTIVITY	-0.481418	-1.58679	0.00576923	0.0863521
HP_INCREASED_INTRACRANIAL_PRESSURE	-0.472941	-1.74458	0.00575816	0.0424797
GO_HYDROLASE_ACTIVITY_ACTING_ON_CARBON_NITROGEN_BUT_NOT_PEPTIDE_BONDS_IN_LINEAR_AMIDES	-0.439138	-1.70389	0.00575816	0.0501796
GO_ACTIVATION_OF_JANUS_KINASE_ACTIVITY	-0.73973	-1.65973	0.00575816	0.0608025
GO_POSITIVE_REGULATION_OF_PROTEIN_LOCALIZATION_TO_CELL_SURFACE	-0.618269	-1.75904	0.00574713	0.0403169
GO_CELLULAR_IRON_ION_HOMEOSTASIS	-0.441647	-1.68612	0.00573614	0.0548641
GO_REGULATION_OF_HUMORAL_IMMUNE_RESPONSE	-0.661847	-1.68127	0.00573614	0.0558026
GO_EPITHELIAL_CELL_MORPHOGENESIS	-0.556216	-1.69171	0.00572519	0.0534957
GO_TERTIARY_GRANULE_MEMBRANE	-0.692495	-1.80451	0.00571429	0.0338983
HP_ABNORMALITY_OF_PULMONARY_CIRCULATION	-0.457507	-1.6403	0.00571429	0.0663585
GO_POSITIVE_REGULATION_OF_T_CELL_RECEPTOR_SIGNALING_PATHWAY	-0.7926	-1.63796	0.00571429	0.0670613
GO_CELLULAR_RESPONSE_TO_STEROID_HORMONE_STIMULUS	-0.390149	-1.58436	0.00570342	0.0870435
GO_PODOSOME	-0.568941	-1.81162	0.00564972	0.0326104
HP_APLASIA_HYPOPLASIA_OF_THE_EYEBROW	-0.514348	-1.77065	0.0056391	0.0384522
GO_POSITIVE_REGULATION_OF_RESPONSE_TO_WOUNDING	-0.568013	-1.67269	0.00559702	0.0576923
GO_CELLULAR_LIPID_CATABOLIC_PROCESS	-0.403263	-1.57618	0.00542496	0.089878
GO_HETEROTRIMERIC_G_PROTEIN_COMPLEX	-0.58306	-1.68445	0.00421941	0.0552099
GO_INTEGRIN_BINDING	-0.622399	-1.72961	0.00412371	0.0445
GO_INTERLEUKIN_13_PRODUCTION	-0.70972	-1.69508	0.00412371	0.0526137
HP_INCREASED_CIRCULATING_IGM_LEVEL	-0.718988	-1.73523	0.00409836	0.0439301
GO_BENZENE_CONTAINING_COMPOUND_METABOLIC_PROCESS	-0.649866	-1.63836	0.00408163	0.0669709
GO_CELLULAR_HYPEROSMOTIC_RESPONSE	-0.622189	-1.73316	0.00407332	0.0440811
GO_POSITIVE_REGULATION_OF_PLASMA_MEMBRANE_BOUNDED_CELL_PROJECTION_ASSEMBLY	-0.438567	-1.65131	0.00407332	0.0631137
GO_POSITIVE_REGULATION_OF_CELLULAR_EXTRAVASATION	-0.773402	-1.7396	0.0040568	0.0430729
GO_HOMEOSTASIS_OF_NUMBER_OF_CELLS_WITHIN_A_TISSUE	-0.643279	-1.69812	0.0040568	0.0519174
GO_REGULATION_OF_MAST_CELL_ACTIVATION_INVOLVED_IN_IMMUNE_RESPONSE	-0.656088	-1.79028	0.00404858	0.0357251
GO_INDOLE_CONTAINING_COMPOUND_METABOLIC_PROCESS	-0.654291	-1.66144	0.00404858	0.0605125
GO_CELL_DEATH_IN_RESPONSE_TO_HYDROGEN_PEROXIDE	-0.569158	-1.83674	0.0040404	0.0301526
GO_NEGATIVE_REGULATION_OF_CALCIUM_MEDIATED_SIGNALING	-0.641809	-1.77737	0.0040404	0.0374531
GO_SMOOTH_MUSCLE_CELL_PROLIFERATION	-0.548798	-1.68867	0.0040404	0.0542185
GO_PROTEIN_HOMOTETRAMERIZATION	-0.427281	-1.57646	0.0040404	0.0898824
HP_ABNORMAL_RIGHT_VENTRICLE_MORPHOLOGY	-0.559313	-1.62731	0.00403226	0.0710811
GO_REGULATION_OF_TISSUE_REMODELING	-0.544157	-1.61616	0.00403226	0.0751772
GO_RUFFLE	-0.452847	-1.76198	0.00402414	0.0399406
GO_REGULATION_OF_NEUROINFLAMMATORY_RESPONSE	-0.733548	-1.7216	0.00402414	0.0464304
HP_ABNORMAL_MACROPHAGE_MORPHOLOGY	-0.74795	-1.67724	0.00402414	0.0568876
GO_NEGATIVE_REGULATION_OF_INTERLEUKIN_2_PRODUCTION	-0.730166	-1.65783	0.00402414	0.0612826
GO_CELLULAR_RESPONSE_TO_MECHANICAL_STIMULUS	-0.532501	-1.72965	0.00401606	0.0445309
HP_ABNORMAL_PLATELET_VOLUME	-0.607341	-1.63808	0.00401606	0.0670736
GO_RESPONSE_TO_TEMPERATURE_STIMULUS	-0.354112	-1.58924	0.00401606	0.0855102
GO_POSITIVE_REGULATION_OF_CALCIUM_MEDIATED_SIGNALING	-0.62349	-1.73314	0.00400802	0.0440483
GO_REGULATION_OF_CELL_ADHESION_MEDIATED_BY_INTEGRIN	-0.633348	-1.73404	0.00400802	0.0441685
GO_LABYRINTHINE_LAYER_MORPHOGENESIS	-0.607038	-1.65566	0.00400802	0.061932
GO_REGULATION_OF_HEMATOPOIETIC_STEM_CELL_DIFFERENTIATION	-0.430224	-1.91644	0.004	0.025561
GO_LYTIC_VACUOLE_ORGANIZATION	-0.441945	-1.84621	0.004	0.0294189
GO_TRANSFORMING_GROWTH_FACTOR_BETA_PRODUCTION	-0.599409	-1.73278	0.004	0.0441256
GO_MULTI_ORGANISM_CELLULAR_PROCESS	-0.717925	-1.70857	0.004	0.049055
GO_POSITIVE_REGULATION_OF_PROTEIN_CATABOLIC_PROCESS	-0.32429	-1.66502	0.004	0.0595424
GO_BONE_CELL_DEVELOPMENT	-0.639956	-1.83101	0.00399202	0.0308984
GO_RUFFLE_MEMBRANE	-0.499954	-1.74006	0.00399202	0.0431018
HP_ABNORMALITY_OF_SMALL_INTESTINAL_VILLUS_MORPHOLOGY	-0.585308	-1.66807	0.00399202	0.0586665
GO_REGULATION_OF_CALCIUM_ION_TRANSMEMBRANE_TRANSPORT	-0.529889	-1.66418	0.00399202	0.0598694
GO_CELL_MATURATION	-0.439693	-1.52234	0.00399202	0.114576
GO_POSITIVE_REGULATION_OF_MITOCHONDRIAL_OUTER_MEMBRANE_PERMEABILIZATION_INVOLVED_IN_APOPTOTIC_SIGNALING_PATHWAY	-0.537193	-2.00219	0.00398406	0.0232514
GO_REGULATION_OF_ERYTHROCYTE_DIFFERENTIATION	-0.525267	-1.88511	0.00398406	0.0270832
GO_MONOCYTE_CHEMOTACTIC_PROTEIN_1_PRODUCTION	-0.657006	-1.67435	0.00398406	0.0573661
GO_FICOLIN_1_RICH_GRANULE	-0.491641	-2.0608	0.00397614	0.0220622
HP_BRUISING_SUSCEPTIBILITY	-0.530777	-1.77193	0.00397614	0.0382289
GO_POSITIVE_REGULATION_OF_ENDOTHELIAL_CELL_APOPTOTIC_PROCESS	-0.73051	-1.71449	0.00397614	0.0480479
GO_T_CELL_CYTOKINE_PRODUCTION	-0.660911	-1.7141	0.00397614	0.0481472
HP_CHRONIC_PULMONARY_OBSTRUCTION	-0.677781	-1.69316	0.00397614	0.0531537
GO_REGULATION_OF_INTEGRIN_ACTIVATION	-0.748436	-1.74482	0.00396825	0.0426088
GO_PROTEOGLYCAN_BINDING	-0.685511	-1.68137	0.00396825	0.0557893
GO_NEGATIVE_REGULATION_OF_MACROPHAGE_ACTIVATION	-0.761291	-1.67316	0.00396825	0.0576083
HP_HYPERBILIRUBINEMIA	-0.473923	-1.66087	0.00396825	0.0607126
GO_POSITIVE_REGULATION_OF_CYTOSOLIC_CALCIUM_ION_CONCENTRATION_INVOLVED_IN_PHOSPHOLIPASE_C_ACTIVATING_G_PROTEIN_COUPLED_SIGNALING_PATHWAY	-0.70226	-1.65764	0.00396825	0.0613325
GO_NEGATIVE_REGULATION_OF_VASCULATURE_DEVELOPMENT	-0.560626	-1.65025	0.00396825	0.0635059
GO_GLIAL_CELL_DEVELOPMENT	-0.47559	-1.5844	0.00396825	0.0870611
HP_ABNORMALITY_OF_THE_THYROID_GLAND	-0.380052	-1.54269	0.00396825	0.105458
GO_NEGATIVE_REGULATION_OF_EXTRINSIC_APOPTOTIC_SIGNALING_PATHWAY_VIA_DEATH_DOMAIN_RECEPTORS	-0.556586	-1.76823	0.0039604	0.0386754
GO_POSITIVE_REGULATION_OF_MYELOID_LEUKOCYTE_MEDIATED_IMMUNITY	-0.634571	-1.73919	0.0039604	0.043174
GO_FOAM_CELL_DIFFERENTIATION	-0.621156	-1.72739	0.0039604	0.0449936
GO_ACTIVATION_OF_ADENYLATE_CYCLASE_ACTIVITY	-0.599056	-1.6124	0.0039604	0.0763931
GO_OXIDOREDUCTASE_ACTIVITY_ACTING_ON_SINGLE_DONORS_WITH_INCORPORATION_OF_MOLECULAR_OXYGEN	-0.616772	-1.57329	0.0039604	0.0913432
GO_REGULATION_OF_LIPID_CATABOLIC_PROCESS	-0.559297	-1.71256	0.00395257	0.0484507
GO_AMYLOID_BETA_FORMATION	-0.516736	-1.685	0.00395257	0.0551511
GO_AMINE_METABOLIC_PROCESS	-0.473111	-1.67589	0.00395257	0.0570038
GO_CELLULAR_RESPONSE_TO_ATP	-0.615564	-1.64373	0.00395257	0.0653532
GO_RESPONSE_TO_INTERFERON_GAMMA	-0.658236	-1.85586	0.00394477	0.0289573
GO_REGULATION_OF_RESPONSE_TO_REACTIVE_OXYGEN_SPECIES	-0.575372	-1.84118	0.00394477	0.0297229
HP_NEOPLASM_OF_THE_LARGE_INTESTINE	-0.42108	-1.80255	0.00394477	0.0340272
GO_MONONUCLEAR_CELL_DIFFERENTIATION	-0.669188	-1.77398	0.00394477	0.0379094
GO_INTEGRAL_COMPONENT_OF_PRESYNAPTIC_ACTIVE_ZONE_MEMBRANE	-0.695466	-1.64942	0.00394477	0.0634996
HP_WEAKNESS_DUE_TO_UPPER_MOTOR_NEURON_DYSFUNCTION	-0.338221	-1.60608	0.00394477	0.0788437
HP_ABNORMAL_ASTROCYTE_MORPHOLOGY	-0.455276	-1.88976	0.00393701	0.0272097
GO_ORGANELLE_MEMBRANE_FUSION	-0.405824	-1.71029	0.00393701	0.0488101
GO_APOPTOTIC_CELL_CLEARANCE	-0.603611	-1.6682	0.00393701	0.0586591
GO_POSITIVE_REGULATION_OF_TRANSMEMBRANE_TRANSPORT	-0.46619	-1.58835	0.00393701	0.0857502
GO_PHOSPHATIDYLINOSITOL_3_KINASE_COMPLEX	-0.684214	-1.87955	0.00392927	0.0273619
GO_CALCIUM_ION_IMPORT	-0.551723	-1.63141	0.00392927	0.0697042
GO_CELLULAR_MODIFIED_AMINO_ACID_METABOLIC_PROCESS	-0.41594	-1.50273	0.00392927	0.125267
GO_PROTEIN_LOCALIZATION_TO_CELL_SURFACE	-0.545859	-1.85964	0.00392157	0.0286802
HP_TRIGONOCEPHALY	-0.533762	-1.77664	0.00392157	0.0375023
GO_PHOSPHATIDYLCHOLINE_ACYL_CHAIN_REMODELING	-0.633266	-1.74115	0.00392157	0.0429782
GO_SCAVENGER_RECEPTOR_ACTIVITY	-0.605538	-1.59244	0.00392157	0.0841122
GO_IMMUNOLOGICAL_SYNAPSE	-0.786373	-1.83213	0.00391389	0.0307252
HP_TELANGIECTASIA_OF_THE_SKIN	-0.418218	-1.72602	0.00391389	0.0453618
HP_ABNORMAL_EYEBROW_MORPHOLOGY	-0.361967	-1.64289	0.00391389	0.0655775
GO_SKELETAL_MUSCLE_ORGAN_DEVELOPMENT	-0.473437	-1.58148	0.00391389	0.0881758
GO_REGULATION_OF_APOPTOTIC_SIGNALING_PATHWAY	-0.319514	-1.57559	0.00391389	0.0901605
GO_CERAMIDE_BIOSYNTHETIC_PROCESS	-0.487808	-1.64474	0.00390625	0.0649602
GO_REGULATION_OF_VASCULATURE_DEVELOPMENT	-0.539735	-1.71017	0.00389864	0.0488086
GO_REGULATION_OF_T_HELPER_CELL_DIFFERENTIATION	-0.718808	-1.70033	0.00389864	0.0512203
GO_INFLAMMATORY_CELL_APOPTOTIC_PROCESS	-0.696853	-1.6588	0.00389864	0.0611028
GO_ENDOPEPTIDASE_REGULATOR_ACTIVITY	-0.487651	-1.56931	0.00389864	0.0930646
HP_ABNORMALITY_OF_THE_THORACIC_CAVITY	-0.579159	-1.84205	0.00389105	0.0296923
GO_REGULATION_OF_SUPEROXIDE_ANION_GENERATION	-0.72251	-1.81437	0.00389105	0.0322425
HP_SCALING_SKIN	-0.776785	-1.72012	0.00389105	0.0468587
GO_RESPONSE_TO_FUNGUS	-0.646935	-1.67205	0.00389105	0.0577049
HP_ELEVATED_HEPATIC_TRANSAMINASE	-0.396857	-1.88897	0.00388349	0.0271607
GO_ACTIVATION_OF_JUN_KINASE_ACTIVITY	-0.557799	-1.77063	0.00388349	0.0384119
GO_REGULATION_OF_ANTIGEN_PROCESSING_AND_PRESENTATION	-0.820253	-1.66511	0.00388349	0.0595408
GO_GLYCEROLIPID_METABOLIC_PROCESS	-0.365883	-1.62456	0.00388349	0.0720034
HP_AVASCULAR_NECROSIS	-0.536424	-1.81033	0.00387597	0.0327635
HP_RAYNAUD_PHENOMENON	-0.654569	-1.76779	0.00387597	0.0387355
GO_REGULATION_OF_RAS_PROTEIN_SIGNAL_TRANSDUCTION	-0.492493	-1.75139	0.00387597	0.0416702
HP_ABNORMAL_HAIR_PATTERN	-0.397102	-1.73083	0.00387597	0.0444496
GO_CD8_POSITIVE_ALPHA_BETA_T_CELL_ACTIVATION	-0.731299	-1.68398	0.00387597	0.0552871
GO_REGULATION_OF_T_HELPER_1_TYPE_IMMUNE_RESPONSE	-0.755037	-1.65858	0.00387597	0.0611217
GO_MACROPHAGE_DIFFERENTIATION	-0.625841	-1.6549	0.00387597	0.0621643
GO_MYOTUBE_DIFFERENTIATION	-0.506671	-1.61867	0.00387597	0.0741877
GO_MONOOXYGENASE_ACTIVITY	-0.554881	-1.60768	0.00387597	0.0782955
GO_REGULATION_OF_CD4_POSITIVE_ALPHA_BETA_T_CELL_DIFFERENTIATION	-0.719358	-1.75137	0.00386847	0.0416364
HP_ABNORMAL_BLISTERING_OF_THE_SKIN	-0.624391	-1.74251	0.00386847	0.0426845
GO_NEGATIVE_REGULATION_OF_CYTOKINE_SECRETION	-0.697625	-1.69692	0.00386847	0.0522567
HP_ABNORMALITY_OF_THE_NAIL	-0.420642	-1.66532	0.00386847	0.0596041
GO_MONOCARBOXYLIC_ACID_TRANSPORT	-0.436067	-1.46757	0.00386847	0.146032
HP_ABNORMALITY_OF_THE_PULMONARY_ARTERY	-0.486032	-1.72976	0.003861	0.0446094
GO_GTPASE_REGULATOR_ACTIVITY	-0.417339	-1.68696	0.003861	0.054558
GO_NUCLEAR_ENVELOPE	-0.270919	-1.55529	0.003861	0.0992336
GO_REGULATION_OF_OXIDATIVE_STRESS_INDUCED_CELL_DEATH	-0.453733	-1.71269	0.00385357	0.0484392
GO_REGULATION_OF_SMALL_GTPASE_MEDIATED_SIGNAL_TRANSDUCTION	-0.461951	-1.69665	0.00385357	0.0523296
GO_COMPLEMENT_ACTIVATION	-0.663115	-1.67735	0.00385357	0.0568804
HP_ABNORMAL_CIRCULATING_PROTEIN_LEVEL	-0.408126	-1.75503	0.00384615	0.0410147
GO_POSITIVE_REGULATION_OF_T_HELPER_1_TYPE_IMMUNE_RESPONSE	-0.742026	-1.64428	0.00384615	0.065121
GO_REGULATION_OF_WOUND_HEALING	-0.523248	-1.59005	0.00384615	0.0851593
HP_BONE_MARROW_HYPERCELLULARITY	-0.641155	-1.92887	0.00383877	0.0242185
GO_ICOSANOID_METABOLIC_PROCESS	-0.557803	-1.68159	0.00383877	0.055734
GO_HORMONE_METABOLIC_PROCESS	-0.458486	-1.48046	0.00383877	0.138321
GO_POSITIVE_REGULATION_OF_NATURAL_KILLER_CELL_ACTIVATION	-0.730983	-1.75338	0.00383142	0.0414454
GO_REGULATION_OF_PROTEIN_TYROSINE_KINASE_ACTIVITY	-0.518701	-1.68479	0.00383142	0.0551906
GO_CD8_POSITIVE_ALPHA_BETA_T_CELL_DIFFERENTIATION	-0.784393	-1.68228	0.00383142	0.0556498
GO_NUCLEOSIDE_TRIPHOSPHATASE_REGULATOR_ACTIVITY	-0.390538	-1.65835	0.00383142	0.0611926
GO_VASCULAR_ENDOTHELIAL_GROWTH_FACTOR_PRODUCTION	-0.609433	-1.61693	0.00383142	0.0748693
HP_ELEVATED_ERYTHROCYTE_SEDIMENTATION_RATE	-0.732583	-1.66682	0.00382409	0.0591635
GO_LIPID_PHOSPHORYLATION	-0.44341	-1.65437	0.00382409	0.0623261
GO_REGULATION_OF_DEPHOSPHORYLATION	-0.370836	-1.61038	0.00382409	0.0770726
GO_FATTY_ACID_DERIVATIVE_BINDING	-0.517659	-1.60801	0.00382409	0.0781754
GO_POSITIVE_REGULATION_OF_ALPHA_BETA_T_CELL_DIFFERENTIATION	-0.696261	-1.80373	0.00381679	0.0340079
GO_ELECTRON_TRANSFER_ACTIVITY	-0.476544	-1.86135	0.00380952	0.0285377
GO_MYOBLAST_FUSION	-0.593072	-1.69278	0.00380952	0.0532432
GO_POSITIVE_REGULATION_OF_BINDING	-0.426387	-1.75504	0.00380228	0.0410574
GO_INTERLEUKIN_6_MEDIATED_SIGNALING_PATHWAY	-0.653532	-1.70984	0.00380228	0.0488217
GO_POSITIVE_REGULATION_OF_ANTIGEN_RECEPTOR_MEDIATED_SIGNALING_PATHWAY	-0.789821	-1.70882	0.00380228	0.0490807
GO_ANTIMICROBIAL_HUMORAL_RESPONSE	-0.56168	-1.58087	0.00380228	0.0884611
GO_UBIQUITIN_LIKE_PROTEIN_LIGASE_ACTIVITY	-0.312602	-1.57402	0.00378788	0.0910527
HP_CORNEAL_EROSION	-0.672005	-1.68824	0.00378072	0.0542397
GO_SPHINGOLIPID_METABOLIC_PROCESS	-0.41617	-1.60531	0.00378072	0.0790314
GO_MACROAUTOPHAGY	-0.270994	-1.81976	0.00377358	0.0319984
HP_GASTRITIS	-0.766727	-1.7462	0.00377358	0.0423818
GO_NEGATIVE_REGULATION_OF_EPITHELIAL_CELL_PROLIFERATION	-0.499501	-1.65989	0.00376648	0.0608762
GO_SPHINGOLIPID_BIOSYNTHETIC_PROCESS	-0.458777	-1.61123	0.0037594	0.0767318
HP_RHEUMATOID_ARTHRITIS	-0.787263	-1.64056	0.00375234	0.0663604
GO_ALCOHOL_METABOLIC_PROCESS	-0.398047	-1.61694	0.00373832	0.0749127
HP_JUVENILE_ONSET	-0.491662	-1.7492	0.00373134	0.0421484
GO_THYMUS_DEVELOPMENT	-0.522024	-1.7825	0.0021097	0.0369652
GO_SIALIC_ACID_BINDING	-0.843731	-1.64713	0.00210084	0.0643235
HP_ACUTE_LYMPHOBLASTIC_LEUKEMIA	-0.639446	-1.87414	0.00207469	0.0278201
HP_GENERALIZED_HYPERPIGMENTATION	-0.500429	-1.73392	0.00207469	0.0440486
GO_REGULATION_OF_HEMATOPOIETIC_PROGENITOR_CELL_DIFFERENTIATION	-0.442261	-2.06302	0.00206612	0.0219846
GO_REGULATION_OF_MONONUCLEAR_CELL_MIGRATION	-0.69109	-1.78127	0.00206612	0.0372305
GO_POSITIVE_REGULATION_OF_ERYTHROCYTE_DIFFERENTIATION	-0.532937	-1.80344	0.00205761	0.0339545
GO_HEPARAN_SULFATE_PROTEOGLYCAN_BINDING	-0.752775	-1.68422	0.00205761	0.0552667
HP_CHRONIC_LEUKEMIA	-0.648537	-1.96809	0.00204918	0.024014
GO_GLYCOSYL_COMPOUND_METABOLIC_PROCESS	-0.459668	-1.87873	0.00204918	0.0272992
GO_POSITIVE_REGULATION_OF_CALCIUM_ION_TRANSPORT_INTO_CYTOSOL	-0.591555	-1.63781	0.00204499	0.0670942
GO_DNA_DEMETHYLATION	-0.668118	-1.84437	0.00204082	0.0296912
GO_PROTEIN_INSERTION_INTO_MEMBRANE	-0.451596	-1.95647	0.00203666	0.0238917
GO_POSITIVE_REGULATION_OF_LEUKOCYTE_ADHESION_TO_VASCULAR_ENDOTHELIAL_CELL	-0.789639	-1.7255	0.00203666	0.0454136
GO_NEGATIVE_REGULATION_OF_FIBROBLAST_PROLIFERATION	-0.580843	-1.93638	0.00203252	0.0243427
HP_ABNORMALITY_OF_THE_PERITONEUM	-0.606167	-1.84523	0.00203252	0.0295988
GO_POSITIVE_REGULATION_OF_PHOSPHOPROTEIN_PHOSPHATASE_ACTIVITY	-0.760148	-1.99548	0.0020284	0.0233047
GO_FLEMMING_BODY	-0.494406	-1.86912	0.0020284	0.0281323
GO_NEGATIVE_REGULATION_OF_DNA_BINDING_TRANSCRIPTION_FACTOR_ACTIVITY	-0.455486	-1.82087	0.00202429	0.0319073
GO_LIPOXYGENASE_PATHWAY	-0.781813	-1.73664	0.00202429	0.0437346
GO_NEGATIVE_REGULATION_OF_ANTIGEN_RECEPTOR_MEDIATED_SIGNALING_PATHWAY	-0.768818	-1.7295	0.00202429	0.0444938
GO_RHO_PROTEIN_SIGNAL_TRANSDUCTION	-0.517056	-1.71902	0.00202429	0.0470844
GO_AZUROPHIL_GRANULE	-0.49099	-1.96922	0.0020202	0.0241442
HP_FEMALE_REPRODUCTIVE_SYSTEM_NEOPLASM	-0.482733	-1.97542	0.0020202	0.0241627
HP_VITILIGO	-0.739895	-1.87439	0.0020202	0.0277959
GO_SIGNALING_ADAPTOR_ACTIVITY	-0.540226	-1.81453	0.0020202	0.0323349
GO_REGULATION_OF_INTRINSIC_APOPTOTIC_SIGNALING_PATHWAY_IN_RESPONSE_TO_DNA_DAMAGE	-0.466612	-1.73307	0.0020202	0.0440436
GO_PROTEIN_KINASE_C_BINDING	-0.521478	-1.72945	0.0020202	0.0444617
GO_INTERFERON_BETA_PRODUCTION	-0.612332	-1.9057	0.00201613	0.0264369
HP_HEMATOCHEZIA	-0.779771	-1.81182	0.00201613	0.0326265
HP_ABNORMALITY_OF_THE_ANUS	-0.457267	-1.80088	0.00201613	0.034225
GO_OSTEOCLAST_DIFFERENTIATION	-0.598201	-1.76816	0.00201613	0.0386633
HP_HEMIPLEGIA	-0.683253	-1.74869	0.00201613	0.0421729
GO_T_CELL_DIFFERENTIATION_INVOLVED_IN_IMMUNE_RESPONSE	-0.718654	-1.74783	0.00201613	0.0422348
HP_BONE_MARROW_HYPOCELLULARITY	-0.528473	-1.96378	0.00201207	0.0239959
GO_REGULATION_OF_VIRAL_TRANSCRIPTION	-0.382026	-1.9242	0.00201207	0.024845
GO_INTERFERON_ALPHA_PRODUCTION	-0.758051	-1.83178	0.00201207	0.0307575
GO_REGULATION_OF_CELLULAR_EXTRAVASATION	-0.743875	-1.81992	0.00201207	0.0319967
GO_NEGATIVE_REGULATION_OF_INTERLEUKIN_8_PRODUCTION	-0.715043	-1.73504	0.00201207	0.0439368
GO_PEPTIDASE_REGULATOR_ACTIVITY	-0.488111	-1.62316	0.00201207	0.0725194
HP_ELEVATED_C_REACTIVE_PROTEIN_LEVEL	-0.703026	-1.60234	0.00201207	0.080355
HP_APLASTIC_ANEMIA	-0.655214	-1.83615	0.00200803	0.0302331
GO_GLIAL_CELL_MIGRATION	-0.615405	-1.743	0.00200803	0.0426975
HP_CONFUSION	-0.552432	-1.79342	0.00200401	0.0352894
GO_POSITIVE_REGULATION_OF_CYTOKINE_SECRETION	-0.66427	-1.78848	0.00200401	0.0361152
GO_PLATELET_MORPHOGENESIS	-0.583784	-1.77163	0.00200401	0.0381616
GO_REGULATION_OF_CELLULAR_RESPONSE_TO_INSULIN_STIMULUS	-0.476706	-1.69228	0.00200401	0.0533306
GO_CELLULAR_OXIDANT_DETOXIFICATION	-0.493698	-1.684	0.00200401	0.0553144
GO_POSITIVE_REGULATION_OF_BONE_MINERALIZATION	-0.567212	-1.60005	0.00200401	0.0813071
HP_EPITHELIAL_NEOPLASM	-0.72524	-1.96709	0.002	0.0239548
GO_REGULATION_OF_VIRAL_LIFE_CYCLE	-0.521041	-1.9122	0.002	0.0260768
GO_TORC1_SIGNALING	-0.455682	-1.78578	0.002	0.0363078
HP_CEREBRAL_INCLUSION_BODIES	-0.524538	-1.7315	0.002	0.0444195
GO_LYMPH_NODE_DEVELOPMENT	-0.778847	-1.71178	0.002	0.0486657
GO_POSITIVE_REGULATION_OF_CALCIUM_ION_TRANSPORT	-0.572328	-1.71033	0.002	0.0488247
GO_RESPONSE_TO_KETONE	-0.452667	-1.62626	0.002	0.0714627
GO_RESPONSE_TO_PROSTAGLANDIN_E	-0.728249	-1.79418	0.00199601	0.0352281
GO_OUTER_MEMBRANE	-0.343458	-1.77367	0.00199601	0.03791
GO_REGULATION_OF_PROTEIN_DEPHOSPHORYLATION	-0.416587	-1.7406	0.00199601	0.0430237
GO_PHOSPHATIDYLINOSITOL_PHOSPHATE_BINDING	-0.422808	-1.67503	0.00199601	0.0572555
GO_AUTOPHAGOSOME_MATURATION	-0.511052	-2.08277	0.00199203	0.0209071
HP_ABSENT_HAIR	-0.605797	-1.86007	0.00199203	0.0287416
HP_ARTERIAL_STENOSIS	-0.54859	-1.82146	0.00199203	0.0318619
GO_REGULATION_OF_MYELOID_LEUKOCYTE_DIFFERENTIATION	-0.577289	-1.75307	0.00199203	0.0414147
GO_POSITIVE_REGULATION_OF_CALCIUM_ION_TRANSMEMBRANE_TRANSPORT	-0.558626	-1.6728	0.00199203	0.0577307
GO_ENDOPEPTIDASE_ACTIVITY	-0.444989	-1.61979	0.00199203	0.0737905
GO_STORE_OPERATED_CALCIUM_ENTRY	-0.591512	-1.59265	0.00199203	0.0840821
HP_EPISTAXIS	-0.608916	-1.87442	0.00198807	0.0278939
HP_RESPIRATORY_FAILURE_REQUIRING_ASSISTED_VENTILATION	-0.603288	-1.87194	0.00198807	0.0281169
GO_14_3_3_PROTEIN_BINDING	-0.524754	-1.82514	0.00198807	0.0312948
GO_HISTONE_ACETYLTRANSFERASE_BINDING	-0.572312	-1.7953	0.00198807	0.0350547
GO_COATED_VESICLE	-0.399039	-1.77055	0.00198807	0.0384112
GO_CALCIUM_ION_TRANSMEMBRANE_TRANSPORT	-0.53102	-1.76668	0.00198807	0.0388455
GO_REGULATION_OF_NUCLEOCYTOPLASMIC_TRANSPORT	-0.367153	-1.723	0.00198807	0.0462162
HP_CHILDHOOD_ONSET_SENSORINEURAL_HEARING_IMPAIRMENT	-0.766185	-1.703	0.00198807	0.0504068
GO_KINASE_REGULATOR_ACTIVITY	-0.372928	-1.68977	0.00198807	0.0541405
GO_CD4_POSITIVE_OR_CD8_POSITIVE_ALPHA_BETA_T_CELL_LINEAGE_COMMITMENT	-0.810366	-1.67918	0.00198807	0.0564195
GO_NEGATIVE_REGULATION_OF_PHOSPHORYLATION	-0.377028	-1.59732	0.00198807	0.0821912
GO_REGULATION_OF_PROTEIN_CATABOLIC_PROCESS	-0.290574	-1.59612	0.00198807	0.0825535
HP_STEPPAGE_GAIT	-0.577876	-1.94531	0.00198413	0.0243673
GO_POSITIVE_REGULATION_OF_INTERLEUKIN_12_PRODUCTION	-0.818908	-1.8605	0.00198413	0.0286873
GO_NEGATIVE_REGULATION_OF_PROTEIN_LOCALIZATION_TO_NUCLEUS	-0.605871	-1.7307	0.00198413	0.0444021
GO_MEMBRANE_RAFT_ORGANIZATION	-0.645698	-1.84092	0.0019802	0.0297048
HP_BLOODY_DIARRHEA	-0.693142	-1.84332	0.0019802	0.0298195
HP_THYROID_CARCINOMA	-0.544161	-1.75524	0.0019802	0.0410462
HP_ABNORMALITY_OF_THE_HEPATIC_VASCULATURE	-0.559987	-1.75267	0.0019802	0.0415168
HP_RETINOPATHY	-0.477893	-1.75202	0.0019802	0.0416417
GO_POSITIVE_REGULATION_OF_MACROPHAGE_ACTIVATION	-0.727081	-1.68606	0.0019802	0.0548565
GO_NEGATIVE_REGULATION_OF_NEURON_DEATH	-0.434395	-1.63878	0.0019802	0.0668298
GO_AZUROPHIL_GRANULE_MEMBRANE	-0.546293	-1.92551	0.00197628	0.0248686
GO_SPECIFIC_GRANULE_MEMBRANE	-0.674253	-1.86854	0.00197628	0.0279702
HP_PULMONARY_INFILTRATES	-0.714007	-1.79228	0.00197628	0.0354441
GO_NEGATIVE_REGULATION_OF_HEMOPOIESIS	-0.537864	-1.78824	0.00197628	0.0360763
GO_POSITIVE_REGULATION_OF_SUPRAMOLECULAR_FIBER_ORGANIZATION	-0.431905	-1.74143	0.00197628	0.0429417
HP_ABNORMALITIES_OF_PLACENTA_OR_UMBILICAL_CORD	-0.524641	-1.72915	0.00197628	0.0445442
GO_MHC_CLASS_I_PROTEIN_BINDING	-0.784262	-1.6883	0.00197628	0.0542575
GO_ACUTE_INFLAMMATORY_RESPONSE	-0.611261	-1.67923	0.00197628	0.0564361
GO_POSITIVE_REGULATION_OF_ION_TRANSPORT	-0.506941	-1.64909	0.00197628	0.0635344
HP_ABNORMALITY_OF_THE_MIDDLE_EAR	-0.411475	-1.62476	0.00197628	0.0719379
GO_TYPE_I_INTERFERON_PRODUCTION	-0.554988	-2.07586	0.00197239	0.0218047
GO_BASE_CONVERSION_OR_SUBSTITUTION_EDITING	-0.703535	-1.77937	0.00197239	0.0373098
GO_T_CELL_LINEAGE_COMMITMENT	-0.783549	-1.74946	0.00197239	0.0421322
HP_SPONTANEOUS_HEMATOMAS	-0.702461	-1.73337	0.00197239	0.0441384
GO_NEGATIVE_REGULATION_OF_CELLULAR_COMPONENT_MOVEMENT	-0.510384	-1.71652	0.00197239	0.0476275
GO_SYNCYTIUM_FORMATION	-0.576417	-1.70082	0.00197239	0.051085
GO_RESPONSE_TO_MECHANICAL_STIMULUS	-0.476397	-1.61964	0.00197239	0.073824
GO_POSITIVE_REGULATION_OF_LIPID_KINASE_ACTIVITY	-0.757656	-1.86721	0.0019685	0.0280935
GO_RIBONUCLEASE_ACTIVITY	-0.359611	-1.81459	0.0019685	0.0323489
GO_ORGANIC_ACID_BINDING	-0.516455	-1.74075	0.0019685	0.0430017
GO_BONE_MINERALIZATION	-0.577143	-1.73383	0.0019685	0.0440408
GO_RELAXATION_OF_MUSCLE	-0.692646	-1.72849	0.0019685	0.0446363
HP_RECURRENT_GRAM_NEGATIVE_BACTERIAL_INFECTIONS	-0.779439	-1.7181	0.0019685	0.0473008
GO_PROTEIN_KINASE_B_SIGNALING	-0.504865	-1.69664	0.0019685	0.0522904
GO_POSITIVE_REGULATION_OF_NITRIC_OXIDE_METABOLIC_PROCESS	-0.606352	-1.6767	0.0019685	0.0569071
GO_REGULATION_OF_T_CELL_MEDIATED_CYTOTOXICITY	-0.720049	-1.67402	0.0019685	0.057401
GO_PEPTIDE_RECEPTOR_ACTIVITY	-0.580776	-1.60333	0.0019685	0.0798952
GO_TETRAPYRROLE_BINDING	-0.498711	-1.57137	0.0019685	0.0922048
GO_REGULATION_OF_SYMBIOTIC_PROCESS	-0.492993	-2.03707	0.00196464	0.0212839
GO_REGULATION_OF_NUCLEAR_CELL_CYCLE_DNA_REPLICATION	-0.680566	-1.95	0.00196464	0.0241943
GO_REGULATION_OF_RHO_PROTEIN_SIGNAL_TRANSDUCTION	-0.587632	-1.80356	0.00196464	0.0340177
GO_NEGATIVE_REGULATION_OF_T_CELL_RECEPTOR_SIGNALING_PATHWAY	-0.755495	-1.78384	0.00196464	0.036632
GO_POSITIVE_REGULATION_OF_MYELOID_LEUKOCYTE_DIFFERENTIATION	-0.625495	-1.75156	0.00196464	0.0417036
GO_CELL_SUBSTRATE_ADHESION	-0.530661	-1.74652	0.00196464	0.0423782
GO_POSITIVE_REGULATION_OF_INTERLEUKIN_4_PRODUCTION	-0.816081	-1.68313	0.00196464	0.0555711
GO_SH3_DOMAIN_BINDING	-0.439932	-1.67699	0.00196464	0.056952
GO_RECEPTOR_METABOLIC_PROCESS	-0.431474	-1.67532	0.00196464	0.0571723
GO_POSITIVE_REGULATION_OF_ACTIN_CYTOSKELETON_REORGANIZATION	-0.718442	-1.85959	0.00196078	0.0286392
GO_LIPOPOLYSACCHARIDE_BINDING	-0.718959	-1.80997	0.00196078	0.0327437
GO_NEGATIVE_REGULATION_OF_ADAPTIVE_IMMUNE_RESPONSE	-0.687964	-1.79125	0.00196078	0.0356067
GO_REGULATION_OF_CELL_CYCLE_G1_S_PHASE_TRANSITION	-0.350463	-1.78819	0.00196078	0.0360692
GO_VESICLE_ORGANIZATION	-0.33635	-1.77173	0.00196078	0.0381844
GO_UNSATURATED_FATTY_ACID_BIOSYNTHETIC_PROCESS	-0.601742	-1.73595	0.00196078	0.0437454
HP_DYSPHAGIA	-0.38012	-1.71904	0.00196078	0.0471142
GO_NEGATIVE_REGULATION_OF_CYTOKINE_PRODUCTION_INVOLVED_IN_IMMUNE_RESPONSE	-0.719229	-1.65252	0.00196078	0.0628907
GO_VACUOLAR_MEMBRANE	-0.396306	-1.88633	0.00195695	0.0271167
GO_PROTEIN_PHOSPHATASE_BINDING	-0.456408	-1.88381	0.00195695	0.0271781
GO_PROTEIN_POLYUBIQUITINATION	-0.305957	-1.85809	0.00195695	0.0288047
GO_HOMOTYPIC_CELL_CELL_ADHESION	-0.580373	-1.84789	0.00195695	0.0295033
GO_SIGNALING_RECEPTOR_COMPLEX_ADAPTOR_ACTIVITY	-0.603403	-1.84329	0.00195695	0.0297803
GO_HYDROLASE_ACTIVITY_HYDROLYZING_N_GLYCOSYL_COMPOUNDS	-0.629629	-1.80706	0.00195695	0.0333552
HP_ABNORMALITY_OF_THE_RECTUM	-0.408474	-1.77935	0.00195695	0.0372686
HP_INTRACRANIAL_HEMORRHAGE	-0.521909	-1.75809	0.00195695	0.0404048
HP_PLEURITIS	-0.78312	-1.66609	0.00195695	0.0594337
GO_CELL_RECOGNITION	-0.528871	-1.62985	0.00195695	0.0701629
GO_IRON_ION_BINDING	-0.461303	-1.53834	0.00195695	0.107294
GO_ANTIGEN_PROCESSING_AND_PRESENTATION_OF_PEPTIDE_ANTIGEN	-0.511563	-1.95728	0.00195312	0.0242013
HP_ABSCESS	-0.665284	-1.89726	0.00195312	0.0267962
GO_NATURAL_KILLER_CELL_ACTIVATION	-0.674367	-1.8342	0.00195312	0.0304666
GO_NEGATIVE_REGULATION_OF_MYELOID_CELL_APOPTOTIC_PROCESS	-0.804659	-1.82999	0.00195312	0.031004
GO_REGULATION_OF_ESTABLISHMENT_OF_PROTEIN_LOCALIZATION_TO_MITOCHONDRION	-0.378813	-1.78629	0.00195312	0.0363834
GO_REGULATION_OF_MICROGLIAL_CELL_ACTIVATION	-0.789184	-1.75333	0.00195312	0.0414126
HP_ARTERIAL_THROMBOSIS	-0.71575	-1.74278	0.00195312	0.0426758
GO_CARGO_RECEPTOR_ACTIVITY	-0.614664	-1.70575	0.00195312	0.0499416
GO_REGULATION_OF_TYPE_2_IMMUNE_RESPONSE	-0.712328	-1.69127	0.00195312	0.0536577
HP_ABNORMALITY_OF_THE_UPPER_RESPIRATORY_TRACT	-0.394103	-1.58846	0.00195312	0.0858294
GO_REGULATION_OF_MYELINATION	-0.615309	-1.85747	0.00194932	0.0288499
HP_FIBROUS_TISSUE_NEOPLASM	-0.488252	-1.8381	0.00194932	0.0299787
HP_INCREASED_CIRCULATING_IGA_LEVEL	-0.788982	-1.75762	0.00194932	0.0403771
GO_CHEMOKINE_BINDING	-0.809861	-1.7508	0.00194932	0.0417645
GO_REGULATION_OF_ENDOCYTOSIS	-0.457087	-1.75005	0.00194932	0.0419404
GO_NEGATIVE_REGULATION_OF_PEPTIDE_SECRETION	-0.549772	-1.73726	0.00194932	0.0435709
GO_IMMUNOGLOBULIN_BINDING	-0.823589	-1.69329	0.00194932	0.0531466
GO_POSITIVE_REGULATION_OF_AUTOPHAGY	-0.417918	-1.91064	0.00194553	0.0261504
GO_REGULATION_OF_PHAGOCYTOSIS	-0.632497	-1.77856	0.00194553	0.0372217
HP_TELANGIECTASIA	-0.378712	-1.76141	0.00194553	0.0400825
GO_POSITIVE_REGULATION_OF_T_CELL_MEDIATED_IMMUNITY	-0.675691	-1.74341	0.00194553	0.0426845
GO_TYPE_2_IMMUNE_RESPONSE	-0.702415	-1.71878	0.00194553	0.0471377
GO_PROTEIN_COMPLEX_OLIGOMERIZATION	-0.400915	-1.65296	0.00194553	0.0627854
GO_REGULATION_OF_B_CELL_MEDIATED_IMMUNITY	-0.674247	-1.9111	0.00194175	0.0260787
GO_ENDOCYTIC_VESICLE	-0.506898	-1.90688	0.00194175	0.0262919
HP_MYOCARDIAL_INFARCTION	-0.587979	-1.90157	0.00194175	0.0266808
GO_POSITIVE_REGULATION_OF_RESPONSE_TO_CYTOKINE_STIMULUS	-0.63599	-1.87238	0.00194175	0.0280994
GO_ENDOCYTIC_VESICLE_MEMBRANE	-0.543146	-1.85105	0.00194175	0.0291529
GO_EXTRINSIC_COMPONENT_OF_PLASMA_MEMBRANE	-0.514107	-1.80076	0.00194175	0.0341236
GO_NEGATIVE_REGULATION_OF_INNATE_IMMUNE_RESPONSE	-0.633554	-1.8015	0.00194175	0.0342291
GO_RAC_GTPASE_BINDING	-0.494704	-1.75916	0.00194175	0.0404538
GO_POSITIVE_REGULATION_OF_CYTOKINE_PRODUCTION_INVOLVED_IN_IMMUNE_RESPONSE	-0.667355	-1.74788	0.00194175	0.0422582
GO_CELLULAR_DEFENSE_RESPONSE	-0.786758	-1.74625	0.00194175	0.0423919
GO_CLATHRIN_COATED_VESICLE	-0.448192	-1.73326	0.00194175	0.044135
GO_NEGATIVE_REGULATION_OF_LIPID_CATABOLIC_PROCESS	-0.668669	-1.72188	0.00194175	0.046421
GO_RHO_GTPASE_BINDING	-0.435835	-1.71764	0.00194175	0.0473993
GO_CELLULAR_RESPONSE_TO_PROSTAGLANDIN_STIMULUS	-0.688265	-1.65887	0.00194175	0.0611071
GO_POSITIVE_REGULATION_OF_ALPHA_BETA_T_CELL_PROLIFERATION	-0.79978	-1.63978	0.00194175	0.0664758
GO_PROTEIN_DEPHOSPHORYLATION	-0.351685	-1.59816	0.00194175	0.0819795
HP_ABNORMAL_ENDOCARDIUM_MORPHOLOGY	-0.633384	-1.82346	0.00193798	0.0315237
GO_FATTY_ACID_BINDING	-0.6428	-1.77758	0.00193798	0.0374489
GO_REGULATION_OF_ACTIN_FILAMENT_LENGTH	-0.437411	-1.76393	0.00193798	0.0395862
GO_REGULATION_OF_HOMOTYPIC_CELL_CELL_ADHESION	-0.642389	-1.71562	0.00193798	0.0477645
GO_POSITIVE_REGULATION_OF_CD4_POSITIVE_ALPHA_BETA_T_CELL_ACTIVATION	-0.730213	-1.7049	0.00193798	0.0499504
GO_ADAPTIVE_THERMOGENESIS	-0.46192	-1.66874	0.00193798	0.0585043
HP_ABNORMAL_URINE_CYTOLOGY	-0.439549	-1.66518	0.00193798	0.0595412
GO_UNSATURATED_FATTY_ACID_METABOLIC_PROCESS	-0.529107	-1.64501	0.00193798	0.064916
GO_ANTIGEN_PROCESSING_AND_PRESENTATION_OF_PEPTIDE_ANTIGEN_VIA_MHC_CLASS_I	-0.544678	-1.95437	0.00193424	0.0241125
HP_PERICARDIAL_EFFUSION	-0.683025	-1.87442	0.00193424	0.027839
GO_REGULATION_OF_NATURAL_KILLER_CELL_ACTIVATION	-0.75493	-1.84976	0.00193424	0.0292159
GO_POSITIVE_REGULATION_OF_PROTEIN_POLYMERIZATION	-0.436176	-1.81706	0.00193424	0.0322866
HP_PANHYPOGAMMAGLOBULINEMIA	-0.672213	-1.81621	0.00193424	0.0322908
HP_APLASIA_OF_THE_SEMICIRCULAR_CANAL	-0.675747	-1.81009	0.00193424	0.0327743
HP_ABNORMAL_PULMONARY_THORACIC_IMAGING_FINDING	-0.64472	-1.7918	0.00193424	0.0355163
GO_RIBONUCLEOPROTEIN_GRANULE	-0.3345	-1.77972	0.00193424	0.0373967
GO_CELLULAR_RESPONSE_TO_ALCOHOL	-0.53107	-1.77483	0.00193424	0.0378639
HP_CHOLESTASIS	-0.406523	-1.68295	0.00193424	0.0556148
GO_CELL_CELL_JUNCTION	-0.416859	-1.56762	0.00193424	0.093661
GO_REGULATION_OF_PROTEIN_TARGETING_TO_MEMBRANE	-0.548641	-1.93201	0.0019305	0.0243736
GO_PLATELET_AGGREGATION	-0.627387	-1.90549	0.0019305	0.026448
GO_VESICLE_LUMEN	-0.507227	-1.90301	0.0019305	0.0265648
GO_POSITIVE_REGULATION_OF_EPITHELIAL_CELL_APOPTOTIC_PROCESS	-0.661082	-1.81567	0.0019305	0.0321848
GO_POSITIVE_REGULATION_OF_ENDOCYTOSIS	-0.506088	-1.78109	0.0019305	0.0372047
GO_UBIQUITIN_LIKE_PROTEIN_LIGASE_BINDING	-0.293445	-1.73752	0.0019305	0.0435218
HP_PUSTULE	-0.724415	-1.734	0.0019305	0.0441466
GO_NEGATIVE_REGULATION_OF_INTERLEUKIN_12_PRODUCTION	-0.880657	-1.65228	0.0019305	0.0628863
GO_IMMUNOGLOBULIN_SECRETION	-0.754999	-1.64757	0.0019305	0.0641919
GO_GROWTH_FACTOR_BINDING	-0.541271	-1.63304	0.0019305	0.0690877
GO_ANCHORED_COMPONENT_OF_MEMBRANE	-0.500383	-1.54152	0.0019305	0.105998
HP_METRORRHAGIA	-0.644401	-1.82234	0.00192678	0.0316704
GO_REGULATION_OF_EXOCYTOSIS	-0.497058	-1.70987	0.00192678	0.0488494
GO_PHOSPHOLIPASE_ACTIVITY	-0.513293	-1.651	0.00192678	0.0632048
GO_POSITIVE_REGULATION_OF_NATURAL_KILLER_CELL_MEDIATED_CYTOTOXICITY	-0.816787	-1.64996	0.00192678	0.0635104
HP_ABNORMAL_BILIARY_TRACT_MORPHOLOGY	-0.555335	-1.95949	0.00192308	0.0241123
GO_REGULATION_OF_TYPE_I_INTERFERON_MEDIATED_SIGNALING_PATHWAY	-0.588846	-1.94973	0.00192308	0.0241674
HP_ICHTHYOSIS	-0.580977	-1.8966	0.00192308	0.0268739
GO_RESPONSE_TO_AMYLOID_BETA	-0.69555	-1.83081	0.00192308	0.030845
GO_NEGATIVE_REGULATION_OF_PRODUCTION_OF_MOLECULAR_MEDIATOR_OF_IMMUNE_RESPONSE	-0.730125	-1.77805	0.00192308	0.0373216
GO_PROTEIN_AUTOPHOSPHORYLATION	-0.459387	-1.76214	0.00192308	0.0399427
GO_REGULATION_OF_PLATELET_ACTIVATION	-0.693757	-1.75788	0.00192308	0.0403817
GO_ICOSANOID_BIOSYNTHETIC_PROCESS	-0.607986	-1.72974	0.00192308	0.0445787
HP_PREMATURELY_AGED_APPEARANCE	-0.438486	-1.85466	0.00191571	0.0288785
GO_ACTIVATION_OF_CYSTEINE_TYPE_ENDOPEPTIDASE_ACTIVITY_INVOLVED_IN_APOPTOTIC_PROCESS	-0.524086	-1.82818	0.00191571	0.0310573
HP_SENSORY_NEUROPATHY	-0.45221	-1.78587	0.00191571	0.0363606
GO_ACTIN_POLYMERIZATION_OR_DEPOLYMERIZATION	-0.440402	-1.77428	0.00191571	0.0379785
GO_NEGATIVE_REGULATION_OF_EXOCYTOSIS	-0.63201	-1.73918	0.00191571	0.0431339
GO_REGULATION_OF_ACUTE_INFLAMMATORY_RESPONSE	-0.68782	-1.73129	0.00191571	0.0444112
GO_POSITIVE_REGULATION_OF_TYROSINE_PHOSPHORYLATION_OF_STAT_PROTEIN	-0.592236	-1.6498	0.00191571	0.0634976
HP_ABNORMAL_SCALP_MORPHOLOGY	-0.376856	-1.70414	0.00191205	0.0501369
GO_ENDOSOMAL_TRANSPORT	-0.306372	-1.69551	0.00191205	0.0525513
GO_POSITIVE_REGULATION_OF_CYTOKINE_BIOSYNTHETIC_PROCESS	-0.712364	-1.68242	0.00191205	0.0556677
GO_POSITIVE_REGULATION_OF_PROTEIN_TYROSINE_KINASE_ACTIVITY	-0.58726	-1.67072	0.00191205	0.0579051
GO_POSITIVE_REGULATION_OF_NATURAL_KILLER_CELL_MEDIATED_IMMUNITY	-0.809396	-1.66021	0.00191205	0.0608222
GO_REGULATION_OF_RESPONSE_TO_WOUNDING	-0.524719	-1.65868	0.00191205	0.0611221
GO_LIPID_MODIFICATION	-0.391372	-1.63368	0.00191205	0.0689305
GO_ENZYME_INHIBITOR_ACTIVITY	-0.408184	-1.55588	0.00191205	0.0989566
HP_SKIN_NODULE	-0.569249	-1.86838	0.0019084	0.0278353
HP_ABNORMAL_ELASTICITY_OF_SKIN	-0.476038	-1.82987	0.0019084	0.0309973
HP_MIGRAINE	-0.489945	-1.82598	0.0019084	0.0311736
GO_POSITIVE_REGULATION_OF_COLD_INDUCED_THERMOGENESIS	-0.490106	-1.71743	0.0019084	0.0474034
GO_NEGATIVE_REGULATION_OF_HYDROLASE_ACTIVITY	-0.421293	-1.63204	0.0019084	0.0694501
GO_REGULATION_OF_ADAPTIVE_IMMUNE_RESPONSE	-0.661019	-1.89635	0.00190476	0.0268982
HP_GLOMERULOPATHY	-0.674103	-1.8269	0.00190476	0.0311049
GO_TUMOR_NECROSIS_FACTOR_RECEPTOR_SUPERFAMILY_BINDING	-0.62627	-1.82747	0.00190476	0.0311076
GO_FATTY_ACID_DERIVATIVE_BIOSYNTHETIC_PROCESS	-0.49828	-1.71372	0.00190476	0.0482401
GO_REGULATION_OF_MYOTUBE_DIFFERENTIATION	-0.546875	-1.65013	0.00190476	0.0634731
HP_BILIARY_TRACT_ABNORMALITY	-0.505026	-1.84354	0.00190114	0.0298241
GO_CD40_SIGNALING_PATHWAY	-0.794825	-1.78973	0.00190114	0.0357992
GO_REGULATION_OF_DNA_RECOMBINATION	-0.444483	-1.77967	0.00190114	0.037367
GO_RESPONSE_TO_CALCIUM_ION	-0.458223	-1.57809	0.00190114	0.089407
HP_HEMIPARESIS	-0.597114	-1.90621	0.00189753	0.0264281
HP_SUBCUTANEOUS_NODULE	-0.578479	-1.85589	0.00189753	0.0290992
GO_POSITIVE_REGULATION_OF_PHAGOCYTOSIS	-0.697234	-1.81073	0.00189753	0.0326893
GO_OXIDOREDUCTASE_ACTIVITY_ACTING_ON_PAIRED_DONORS_WITH_INCORPORATION_OR_REDUCTION_OF_MOLECULAR_OXYGEN_NAD_P_H_AS_ONE_DONOR_AND_INCORPORATION_OF_ONE_ATOM_OF_OXYGEN	-0.669737	-1.74545	0.00189753	0.0425378
GO_CELLULAR_RESPONSE_TO_PEPTIDE_HORMONE_STIMULUS	-0.367073	-1.55904	0.00189753	0.0972621
HP_ERYTHRODERMA	-0.782255	-1.85802	0.00189394	0.0287646
HP_VERTIGO	-0.548703	-1.83777	0.00189394	0.0300126
HP_PARESTHESIA	-0.521803	-1.76368	0.00189394	0.0396458
HP_ERYTHEMA	-0.625492	-1.80634	0.00189036	0.0335163
GO_LEUKOTRIENE_METABOLIC_PROCESS	-0.706693	-1.77421	0.00189036	0.0379584
GO_NEGATIVE_REGULATION_OF_INTERLEUKIN_1_PRODUCTION	-0.704293	-1.72597	0.00189036	0.045341
GO_RESPONSE_TO_OSMOTIC_STRESS	-0.460794	-1.68122	0.00189036	0.0557789
HP_DISTAL_SENSORY_IMPAIRMENT	-0.384512	-1.80289	0.00188679	0.0340081
GO_EPITHELIAL_CELL_APOPTOTIC_PROCESS	-0.518748	-1.74469	0.00188324	0.0425259
GO_BONE_DEVELOPMENT	-0.512349	-1.73225	0.00188324	0.0442508
GO_TYROSINE_PHOSPHORYLATION_OF_STAT_PROTEIN	-0.584775	-1.6748	0.0018797	0.0572965
HP_HEMIPLEGIA_HEMIPARESIS	-0.452946	-1.76268	0.00187617	0.039806
HP_ANTERIOR_UVEITIS	-0.802791	-1.62086	0.00187617	0.0733732
GO_LIPID_CATABOLIC_PROCESS	-0.43584	-1.64629	0.00185529	0.0645821
GO_HEMATOPOIETIC_PROGENITOR_CELL_DIFFERENTIATION	-0.555162	-2.37645	0	0.00986344
GO_ACTIVATION_OF_INNATE_IMMUNE_RESPONSE	-0.6445	-2.38323	0	0.0103415
GO_INNATE_IMMUNE_RESPONSE_ACTIVATING_SIGNAL_TRANSDUCTION	-0.635615	-2.36959	0	0.0104451
HP_IRREGULAR_HYPERPIGMENTATION	-0.564401	-2.38524	0	0.0106038
HP_ABNORMAL_IMMUNE_SYSTEM_MORPHOLOGY	-0.590234	-2.3465	0	0.0106288
HP_ABNORMAL_LEUKOCYTE_COUNT	-0.650881	-2.38787	0	0.0112149
GO_VACUOLE_ORGANIZATION	-0.403605	-2.27763	0	0.011606
HP_CUTANEOUS_PHOTOSENSITIVITY	-0.63751	-2.27808	0	0.0117989
GO_HEMATOPOIETIC_STEM_CELL_DIFFERENTIATION	-0.496946	-2.26408	0	0.0118548
GO_SOMATIC_DIVERSIFICATION_OF_IMMUNE_RECEPTORS	-0.649396	-2.27018	0	0.0118825
HP_LEUKOPENIA	-0.674234	-2.21585	0	0.011969
HP_DECREASED_CIRCULATING_ANTIBODY_LEVEL	-0.712961	-2.21894	0	0.0119779
HP_ABNORMAL_CONJUNCTIVA_MORPHOLOGY	-0.678023	-2.25829	0	0.0121388
GO_HOMEOSTASIS_OF_NUMBER_OF_CELLS	-0.607826	-2.25617	0	0.0121847
GO_POSITIVE_REGULATION_OF_VIRAL_LIFE_CYCLE	-0.551722	-2.38878	0	0.0122146
HP_ABNORMALITY_OF_NEUTROPHILS	-0.534197	-2.27858	0	0.0122203
HP_VASCULAR_SKIN_ABNORMALITY	-0.5655	-2.21911	0	0.0122441
GO_FC_EPSILON_RECEPTOR_SIGNALING_PATHWAY	-0.60296	-2.44637	0	0.0123926
HP_ABNORMAL_LYMPHOCYTE_PHYSIOLOGY	-0.66664	-2.22003	0	0.0124249
GO_POSITIVE_REGULATION_OF_VIRAL_GENOME_REPLICATION	-0.556231	-2.24974	0	0.0124919
HP_HYPERMELANOTIC_MACULE	-0.550083	-2.2306	0	0.0125304
GO_NIK_NF_KAPPAB_SIGNALING	-0.5838	-2.24626	0	0.0125707
GO_POSITIVE_REGULATION_OF_INNATE_IMMUNE_RESPONSE	-0.678164	-2.22357	0	0.0125737
GO_IMMUNE_RESPONSE_REGULATING_SIGNALING_PATHWAY	-0.733397	-2.20289	0	0.0125766
HP_LYMPHOMA	-0.705827	-2.2254	0	0.0125948
HP_MACULE	-0.585621	-2.2268	0	0.0126503
HP_DEEP_PALMAR_CREASE	-0.666119	-2.27909	0	0.0126729
HP_LEUKEMIA	-0.47433	-2.2399	0	0.0126993
HP_ABNORMALITY_OF_BONE_MARROW_CELL_MORPHOLOGY	-0.608714	-2.2884	0	0.0127191
HP_HEPATIC_FAILURE	-0.497996	-2.20471	0	0.0127806
HP_ABNORMAL_GRANULOCYTE_COUNT	-0.638517	-2.43012	0	0.0127891
HP_HYPOPIGMENTED_SKIN_PATCHES	-0.546855	-2.23155	0	0.0128166
HP_ABNORMAL_LARGE_INTESTINE_MORPHOLOGY	-0.566967	-2.20523	0	0.012896
HP_FAILURE_TO_THRIVE_IN_INFANCY	-0.662761	-2.28069	0	0.0129464
HP_ABNORMAL_NEUTROPHIL_COUNT	-0.594391	-2.46766	0	0.0129743
HP_ABNORMALITY_OF_SKIN_PIGMENTATION	-0.50304	-2.23434	0	0.0129909
HP_IMPAIRED_T_CELL_FUNCTION	-0.793285	-2.20736	0	0.0130867
HP_ECZEMA	-0.707971	-2.2901	0	0.0131368
HP_HYPERPIGMENTATION_OF_THE_SKIN	-0.579931	-2.41209	0	0.0132731
HP_IMMUNODEFICIENCY	-0.698444	-2.32286	0	0.0133122
GO_AUTOPHAGOSOME_ORGANIZATION	-0.421395	-2.19215	0	0.0135061
GO_B_CELL_ACTIVATION	-0.735275	-2.19472	0	0.0135671
HP_PANCYTOPENIA	-0.630198	-2.39149	0	0.0135718
HP_ABNORMAL_THROMBOCYTE_MORPHOLOGY	-0.566211	-2.29085	0	0.0137079
HP_ABNORMAL_MYELOID_LEUKOCYTE_MORPHOLOGY	-0.595099	-2.31516	0	0.013804
HP_HEPATOMEGALY	-0.500058	-2.29452	0	0.0139442
HP_SPLENOMEGALY	-0.609542	-2.18515	0	0.0139888
GO_RESPONSE_TO_INTERLEUKIN_12	-0.641981	-2.18152	0	0.0140356
HP_ACUTE_LEUKEMIA	-0.525548	-2.29246	0	0.0141658
GO_NEGATIVE_REGULATION_OF_AUTOPHAGY	-0.520142	-2.18266	0	0.0141747
HP_ABNORMAL_ALBUMIN_LEVEL	-0.58315	-2.18524	0	0.0142431
GO_SOMATIC_DIVERSIFICATION_OF_IMMUNOGLOBULINS	-0.647396	-2.18809	0	0.0142791
HP_ABNORMAL_PLATELET_COUNT	-0.569825	-2.29597	0	0.0146415
HP_PAPILLOMA	-0.740056	-2.29722	0	0.0152878
GO_FC_RECEPTOR_SIGNALING_PATHWAY	-0.660561	-2.47127	0	0.0153094
HP_ABNORMALITY_OF_HUMORAL_IMMUNITY	-0.684984	-2.15307	0	0.016103
HP_HYPOPIGMENTATION_OF_THE_SKIN	-0.486391	-2.16152	0	0.0162467
HP_ABNORMALITY_OF_THE_PHARYNX	-0.620442	-2.15401	0	0.0162607
GO_REGULATION_OF_RESPONSE_TO_BIOTIC_STIMULUS	-0.63237	-2.15473	0	0.0162657
HP_ABNORMALITY_OF_SKIN_PHYSIOLOGY	-0.63992	-2.15716	0	0.0163313
GO_REGULATION_OF_INNATE_IMMUNE_RESPONSE	-0.661242	-2.16643	0	0.016343
GO_POSITIVE_REGULATION_OF_RESPONSE_TO_BIOTIC_STIMULUS	-0.647644	-2.15521	0	0.0164387
GO_TUMOR_NECROSIS_FACTOR_MEDIATED_SIGNALING_PATHWAY	-0.582568	-2.16275	0	0.01645
HP_ABNORMALITY_OF_HEPATOBILIARY_SYSTEM_PHYSIOLOGY	-0.435541	-2.15862	0	0.0164571
GO_ACTIVATION_OF_IMMUNE_RESPONSE	-0.703953	-2.16159	0	0.016513
GO_SOMATIC_RECOMBINATION_OF_IMMUNOGLOBULIN_GENE_SEGMENTS	-0.683045	-2.14789	0	0.0165453
GO_FC_RECEPTOR_MEDIATED_STIMULATORY_SIGNALING_PATHWAY	-0.687165	-2.14581	0	0.0166258
GO_I_KAPPAB_KINASE_NF_KAPPAB_SIGNALING	-0.548651	-2.14649	0	0.0167425
HP_RED_EYE	-0.713353	-2.13486	0	0.0176055
HP_DIARRHEA	-0.581117	-2.13556	0	0.0177111
GO_POSITIVE_REGULATION_OF_DEFENSE_RESPONSE	-0.664051	-2.13599	0	0.0178887
HP_ABNORMAL_CELLULAR_PHENOTYPE	-0.548024	-2.57407	0	0.0186129
GO_B_CELL_DIFFERENTIATION	-0.700241	-2.12548	0	0.0187675
HP_INFLAMMATORY_ABNORMALITY_OF_THE_EYE	-0.678321	-2.1269	0	0.0187911
HP_MUCOSAL_TELANGIECTASIAE	-0.546646	-2.12659	0	0.0188712
GO_NEGATIVE_REGULATION_OF_NF_KAPPAB_TRANSCRIPTION_FACTOR_ACTIVITY	-0.591679	-2.10852	0	0.0191045
GO_REGULATION_OF_HEMOPOIESIS	-0.597247	-2.11171	0	0.0191417
HP_NEOPLASM_OF_THE_SKIN	-0.549604	-2.10973	0	0.0191573
HP_RECURRENT_BACTERIAL_INFECTIONS	-0.771262	-2.1124	0	0.0191752
GO_RESPONSE_TO_TUMOR_NECROSIS_FACTOR	-0.593591	-2.11279	0	0.0193279
GO_ANTIGEN_RECEPTOR_MEDIATED_SIGNALING_PATHWAY	-0.735543	-2.12071	0	0.019353
GO_PROTEIN_DESTABILIZATION	-0.479657	-2.11588	0	0.0193609
GO_PROTEIN_PHOSPHORYLATED_AMINO_ACID_BINDING	-0.614345	-2.12007	0	0.0193774
HP_ABNORMALITY_OF_THE_NASOPHARYNX	-0.659722	-2.11412	0	0.0194388
GO_PHOSPHATIDYLINOSITOL_METABOLIC_PROCESS	-0.495422	-2.11651	0	0.019441
HP_LEUKOCYTOSIS	-0.675531	-2.11314	0	0.0194752
GO_POSITIVE_REGULATION_OF_DEPHOSPHORYLATION	-0.671049	-2.10166	0	0.0197528
GO_PATTERN_RECOGNITION_RECEPTOR_SIGNALING_PATHWAY	-0.614792	-2.10354	0	0.019928
GO_TOLL_LIKE_RECEPTOR_SIGNALING_PATHWAY	-0.657433	-2.10175	0	0.0199723
GO_AUTOPHAGOSOME	-0.45715	-2.09982	0	0.0200097
GO_ANTIGEN_PROCESSING_AND_PRESENTATION	-0.581178	-2.09058	0	0.0202431
GO_POSITIVE_REGULATION_OF_PROTEIN_DEPHOSPHORYLATION	-0.659303	-2.09634	0	0.0202722
HP_HEPATITIS	-0.715334	-2.09417	0	0.0203056
GO_IMMUNOGLOBULIN_PRODUCTION	-0.711822	-2.09746	0	0.0203185
GO_PHOSPHOTYROSINE_RESIDUE_BINDING	-0.662392	-2.09508	0	0.020336
GO_PHOSPHOPROTEIN_BINDING	-0.523344	-2.09067	0	0.0203723
GO_POSITIVE_REGULATION_OF_VIRAL_PROCESS	-0.482746	-2.47157	0	0.0204125
HP_RECURRENT_LOWER_RESPIRATORY_TRACT_INFECTIONS	-0.725439	-2.09084	0	0.020572
GO_POSITIVE_REGULATION_OF_ESTABLISHMENT_OF_PROTEIN_LOCALIZATION	-0.486949	-2.0885	0	0.0205963
HP_ABNORMAL_LYMPHOCYTE_MORPHOLOGY	-0.717611	-2.08241	0	0.0208064
GO_B_CELL_ACTIVATION_INVOLVED_IN_IMMUNE_RESPONSE	-0.738518	-2.08561	0	0.0208481
HP_ABNORMALITY_OF_THE_LYMPH_NODES	-0.696751	-2.08344	0	0.0210117
GO_LYMPHOCYTE_HOMEOSTASIS	-0.750224	-2.04128	0	0.0212624
GO_REGULATION_OF_B_CELL_ACTIVATION	-0.742693	-2.03985	0	0.0212653
GO_POSITIVE_REGULATION_OF_DNA_RECOMBINATION	-0.595459	-2.04219	0	0.0213653
GO_T_CELL_ACTIVATION	-0.702834	-2.03994	0	0.0213758
HP_ABNORMAL_LYMPHOCYTE_COUNT	-0.727084	-2.04322	0	0.0213901
GO_SUPEROXIDE_METABOLIC_PROCESS	-0.669944	-2.0371	0	0.0214126
GO_LATE_ENDOSOME	-0.430893	-2.02643	0	0.0214645
GO_NEGATIVE_REGULATION_OF_CELL_ADHESION	-0.630416	-2.04335	0	0.0215034
GO_REGULATION_OF_PATTERN_RECOGNITION_RECEPTOR_SIGNALING_PATHWAY	-0.62394	-2.03773	0	0.0215346
HP_MALABSORPTION	-0.520577	-2.02654	0	0.0215741
HP_ABNORMAL_CIRCULATING_LIPID_CONCENTRATION	-0.50035	-2.05413	0	0.0216104
HP_CHRONIC_DIARRHEA	-0.679618	-2.07212	0	0.0216238
HP_ABNORMALITY_OF_TEMPERATURE_REGULATION	-0.567459	-2.04405	0	0.0216373
GO_RESPONSE_TO_INTERLEUKIN_1	-0.584996	-2.07371	0	0.0216401
HP_RECURRENT_OTITIS_MEDIA	-0.603255	-2.02668	0	0.0216531
GO_REGULATION_OF_RESPONSE_TO_CYTOKINE_STIMULUS	-0.556265	-2.03775	0	0.0216782
GO_RNA_POLYMERASE_II_CORE_PROMOTER_SEQUENCE_SPECIFIC_DNA_BINDING	-0.650871	-2.03211	0	0.0216943
GO_LYMPHOCYTE_DIFFERENTIATION	-0.70467	-2.05453	0	0.0216944
GO_VIRAL_LIFE_CYCLE	-0.483266	-2.07451	0	0.021701
GO_T_CELL_RECEPTOR_SIGNALING_PATHWAY	-0.677543	-2.07254	0	0.0217104
HP_FEVER	-0.585688	-2.03424	0	0.0217171
HP_ANOREXIA	-0.585135	-2.03095	0	0.021764
HP_OSTEOMYELITIS	-0.715311	-2.04431	0	0.0217653
HP_RECURRENT_SKIN_INFECTIONS	-0.737868	-2.0334	0	0.0217791
GO_CELL_REDOX_HOMEOSTASIS	-0.526052	-2.02679	0	0.0217859
GO_IMMUNOGLOBULIN_PRODUCTION_INVOLVED_IN_IMMUNOGLOBULIN_MEDIATED_IMMUNE_RESPONSE	-0.723051	-2.06752	0	0.0217933
GO_RESPONSE_TO_ANTIBIOTIC	-0.556988	-2.03224	0	0.0217938
GO_NEGATIVE_REGULATION_OF_CELL_CELL_ADHESION	-0.664974	-2.0529	0	0.0217961
HP_SKIN_RASH	-0.709402	-2.05201	0	0.0218068
HP_ABNORMAL_BLEEDING	-0.535642	-2.05466	0	0.0218137
GO_P_BODY	-0.465317	-2.07523	0	0.0218296
GO_REGULATION_OF_AUTOPHAGY	-0.366432	-2.04458	0	0.0218426
HP_CAVERNOUS_HEMANGIOMA	-0.595584	-2.06877	0	0.0218489
HP_SEBORRHEIC_DERMATITIS	-0.655243	-2.02446	0	0.0218632
GO_REGULATION_OF_TOLL_LIKE_RECEPTOR_SIGNALING_PATHWAY	-0.693269	-2.01856	0	0.0218791
HP_HEPATOSPLENOMEGALY	-0.563184	-2.05655	0	0.0218796
HP_GASTROINTESTINAL_HEMORRHAGE	-0.593123	-2.024	0	0.021888
GO_REGULATION_OF_T_CELL_ACTIVATION	-0.721095	-2.02341	0	0.0218955
HP_KERATITIS	-0.69658	-2.02691	0	0.0218993
GO_REGULATION_OF_NIK_NF_KAPPAB_SIGNALING	-0.636883	-2.0584	0	0.021922
GO_NEGATIVE_REGULATION_OF_IMMUNE_SYSTEM_PROCESS	-0.652839	-2.06023	0	0.0219286
GO_LEUKOCYTE_HOMEOSTASIS	-0.74021	-2.06918	0	0.0219291
HP_HYPERTRIGLYCERIDEMIA	-0.57764	-2.01923	0	0.0219345
GO_PHOSPHATIDYLINOSITOL_BIOSYNTHETIC_PROCESS	-0.430528	-2.01881	0	0.0219468
HP_ARTHRALGIA	-0.639333	-2.02851	0	0.0219512
GO_REGULATION_OF_LYMPHOCYTE_ACTIVATION	-0.708791	-2.066	0	0.0219611
GO_POSITIVE_REGULATION_OF_CELL_ADHESION	-0.659858	-2.04467	0	0.0219667
HP_RESPIRATORY_TRACT_INFECTION	-0.526448	-2.0548	0	0.0219787
HP_ASCITES	-0.566285	-2.05702	0	0.0219873
GO_PHAGOCYTIC_VESICLE	-0.55238	-2.0215	0	0.021993
GO_POSITIVE_REGULATION_OF_ESTABLISHMENT_OF_PROTEIN_LOCALIZATION_TO_MITOCHONDRION	-0.434976	-2.02692	0	0.0220276
GO_REGULATION_OF_CELL_CELL_ADHESION	-0.68081	-2.05869	0	0.0220309
GO_POSITIVE_REGULATION_OF_PHOSPHATASE_ACTIVITY	-0.742212	-2.01687	0	0.0220516
HP_POIKILODERMA	-0.728668	-2.02159	0	0.0220525
HP_SEPSIS	-0.736101	-2.01925	0	0.0220598
GO_CYTOPLASMIC_SIDE_OF_MEMBRANE	-0.544927	-2.06444	0	0.0220666
HP_RECURRENT_PNEUMONIA	-0.703641	-2.02868	0	0.0220892
GO_NUCLEAR_SPECK	-0.303183	-2.04473	0	0.022109
GO_LYSOSOME_LOCALIZATION	-0.612672	-2.00937	0	0.022115
GO_REGULATION_OF_INFLAMMATORY_RESPONSE	-0.679337	-2.06946	0	0.0221161
HP_ACUTE_HEPATIC_FAILURE	-0.649823	-2.01539	0	0.0221262
HP_ABNORMAL_CIRCULATING_IGA_LEVEL	-0.806644	-2.01612	0	0.0221298
GO_NEGATIVE_REGULATION_OF_DEFENSE_RESPONSE	-0.648116	-2.06129	0	0.0221555
GO_SH2_DOMAIN_BINDING	-0.702666	-2.01942	0	0.0221665
GO_POSITIVE_REGULATION_OF_CYTOKINE_PRODUCTION	-0.671424	-2.05882	0	0.0221775
HP_CHEST_PAIN	-0.619133	-2.00943	0	0.0222251
GO_REGULATION_OF_LEUKOCYTE_MIGRATION	-0.705758	-2.01017	0	0.0222263
HP_DECREASED_CIRCULATING_IGA_LEVEL	-0.822382	-2.01442	0	0.0222374
HP_ABNORMALITY_OF_T_CELL_PHYSIOLOGY	-0.72503	-2.0449	0	0.0222439
GO_CELLULAR_RESPONSE_TO_VIRUS	-0.61149	-2.046	0	0.0222522
GO_POSITIVE_REGULATION_OF_LEUKOCYTE_MIGRATION	-0.721384	-2.01029	0	0.0223316
HP_SKIN_ULCER	-0.628013	-2.01122	0	0.0223438
GO_ENDOSOME_MEMBRANE	-0.434824	-2.04616	0	0.0223889
HP_HEMOLYTIC_ANEMIA	-0.664062	-2.0197	0	0.0223995
GO_NEGATIVE_REGULATION_OF_CYTOKINE_PRODUCTION	-0.650314	-2.0124	0	0.0224522
GO_POSITIVE_REGULATION_OF_CELL_ACTIVATION	-0.712454	-2.01126	0	0.0224639
GO_REGULATION_OF_DEFENSE_RESPONSE_TO_VIRUS_BY_VIRUS	-0.743088	-2.01177	0	0.02251
GO_NEGATIVE_REGULATION_OF_INFLAMMATORY_RESPONSE	-0.675188	-2.01268	0	0.0225421
HP_ABNORMAL_ORAL_MUCOSA_MORPHOLOGY	-0.595974	-2.04624	0	0.0225547
HP_ABNORMALITY_OF_THE_VASCULATURE_OF_THE_EYE	-0.480085	-2.04643	0	0.0226585
HP_GASTROINTESTINAL_INFLAMMATION	-0.686836	-2.04705	0	0.0226955
GO_PHAGOCYTOSIS	-0.628595	-2.00657	0	0.0226979
HP_ABNORMAL_CORNEAL_EPITHELIUM_MORPHOLOGY	-0.666535	-2.00021	0	0.0228277
GO_REGULATION_OF_PHOSPHOLIPID_METABOLIC_PROCESS	-0.649168	-2.04705	0	0.0228674
HP_ANORECTAL_ANOMALY	-0.456964	-2.00049	0	0.0228879
GO_MYELOID_CELL_HOMEOSTASIS	-0.482962	-2.00065	0	0.022973
GO_NEGATIVE_REGULATION_OF_CELLULAR_CATABOLIC_PROCESS	-0.381115	-1.99774	0	0.0230763
GO_POSITIVE_REGULATION_OF_LYMPHOCYTE_ACTIVATION	-0.707036	-2.00084	0	0.0230896
GO_MUSCLE_CELL_APOPTOTIC_PROCESS	-0.582153	-1.99712	0	0.0230948
HP_ABNORMALITY_OF_THE_TONSILS	-0.752499	-1.99782	0	0.0231499
GO_LEUKOCYTE_CELL_CELL_ADHESION	-0.710748	-2.00124	0	0.0231556
GO_RESPONSE_TO_REACTIVE_OXYGEN_SPECIES	-0.491879	-2.00317	0	0.0232116
HP_AUTOIMMUNITY	-0.710755	-2.00146	0	0.0232267
HP_PURPURA	-0.643739	-1.99285	0	0.0236852
GO_LEUKOCYTE_MIGRATION	-0.679099	-1.98416	0	0.0237097
GO_PROTEIN_SELF_ASSOCIATION	-0.580354	-1.97449	0	0.0237113
HP_EMPHYSEMA	-0.709139	-1.98604	0	0.0237511
HP_RESTRICTIVE_VENTILATORY_DEFECT	-0.680414	-1.97464	0	0.0237582
GO_EXTRINSIC_COMPONENT_OF_MEMBRANE	-0.50408	-1.97486	0	0.0237601
GO_EARLY_ENDOSOME_MEMBRANE	-0.477489	-1.98336	0	0.0237851
GO_SECRETORY_GRANULE_MEMBRANE	-0.597922	-1.98421	0	0.0237991
GO_CARBOHYDRATE_BINDING	-0.624923	-1.9918	0	0.0238108
GO_FICOLIN_1_RICH_GRANULE_MEMBRANE	-0.745671	-1.98638	0	0.0238112
GO_POSITIVE_REGULATION_OF_NF_KAPPAB_TRANSCRIPTION_FACTOR_ACTIVITY	-0.584872	-1.98449	0	0.0238318
GO_REGULATION_OF_LYMPHOCYTE_DIFFERENTIATION	-0.709131	-1.98536	0	0.0238393
GO_POSITIVE_REGULATION_OF_DNA_BINDING_TRANSCRIPTION_FACTOR_ACTIVITY	-0.525287	-1.975	0	0.0238394
GO_MYELOID_CELL_DIFFERENTIATION	-0.518572	-1.97311	0	0.023887
GO_REGULATION_OF_GLYCOPROTEIN_METABOLIC_PROCESS	-0.617983	-1.96697	0	0.0238884
GO_T_CELL_HOMEOSTASIS	-0.739092	-1.98668	0	0.0238917
GO_CALCIUM_MEDIATED_SIGNALING	-0.653741	-1.96161	0	0.0239017
GO_CYTOKINE_BINDING	-0.730407	-1.97819	0	0.0239115
GO_EARLY_ENDOSOME	-0.45117	-1.97502	0	0.0239343
GO_EXTRINSIC_COMPONENT_OF_CYTOPLASMIC_SIDE_OF_PLASMA_MEMBRANE	-0.588759	-1.96192	0	0.0239361
GO_POSITIVE_REGULATION_OF_GTPASE_ACTIVITY	-0.517875	-1.97314	0	0.0239525
HP_ORTHOSTATIC_HYPOTENSION	-0.624045	-1.95604	0	0.0239537
GO_MAINTENANCE_OF_LOCATION_IN_CELL	-0.541676	-1.96798	0	0.0239559
GO_POSITIVE_REGULATION_OF_I_KAPPAB_KINASE_NF_KAPPAB_SIGNALING	-0.527319	-1.98681	0	0.0239566
GO_REGULATION_OF_GTPASE_ACTIVITY	-0.508722	-1.9652	0	0.0239626
GO_POSITIVE_REGULATION_OF_NIK_NF_KAPPAB_SIGNALING	-0.63623	-1.96245	0	0.0239656
HP_KERATOCONJUNCTIVITIS	-0.68322	-1.96287	0	0.0239743
GO_NEGATIVE_REGULATION_OF_CELL_ACTIVATION	-0.701179	-1.9565	0	0.0239752
GO_REGULATION_OF_CYSTEINE_TYPE_ENDOPEPTIDASE_ACTIVITY	-0.495909	-1.96545	0	0.0239813
HP_ABNORMAL_EOSINOPHIL_MORPHOLOGY	-0.761187	-1.97743	0	0.0239902
GO_REGULATION_OF_DNA_BINDING_TRANSCRIPTION_FACTOR_ACTIVITY	-0.482238	-1.96205	0	0.0239945
HP_RECURRENT_VIRAL_INFECTIONS	-0.77032	-1.96447	0	0.0239994
GO_MEMBRANE_INVAGINATION	-0.673769	-1.9906	0	0.0240142
HP_CIRRHOSIS	-0.473394	-1.9782	0	0.0240145
GO_B_CELL_PROLIFERATION	-0.781428	-1.96838	0	0.0240212
GO_LEUKOCYTE_PROLIFERATION	-0.70478	-1.98713	0	0.0240224
GO_REGULATION_OF_LYMPHOCYTE_MIGRATION	-0.787605	-1.96722	0	0.0240226
GO_POSITIVE_REGULATION_OF_CELL_CELL_ADHESION	-0.703593	-1.98213	0	0.024025
HP_MYALGIA	-0.545872	-1.94804	0	0.0240284
GO_POSITIVE_REGULATION_OF_B_CELL_ACTIVATION	-0.700982	-1.97845	0	0.0240331
GO_REGULATION_OF_LEUKOCYTE_DIFFERENTIATION	-0.670934	-1.97505	0	0.0240344
GO_NEGATIVE_REGULATION_OF_LEUKOCYTE_CELL_CELL_ADHESION	-0.702873	-1.963	0	0.0240375
GO_ADAPTIVE_IMMUNE_RESPONSE_BASED_ON_SOMATIC_RECOMBINATION_OF_IMMUNE_RECEPTORS_BUILT_FROM_IMMUNOGLOBULIN_SUPERFAMILY_DOMAINS	-0.692152	-1.95399	0	0.0240376
GO_STRESS_ACTIVATED_PROTEIN_KINASE_SIGNALING_CASCADE	-0.49331	-1.95667	0	0.0240383
GO_CELL_CHEMOTAXIS	-0.687786	-1.96594	0	0.0240427
GO_TERTIARY_GRANULE	-0.652614	-1.98042	0	0.0240462
GO_INTRINSIC_APOPTOTIC_SIGNALING_PATHWAY_IN_RESPONSE_TO_DNA_DAMAGE	-0.449352	-1.94863	0	0.0240471
GO_HYDROLASE_ACTIVITY_ACTING_ON_CARBON_NITROGEN_BUT_NOT_PEPTIDE_BONDS	-0.517799	-1.94051	0	0.0240472
HP_ACNE	-0.639084	-1.94775	0	0.0240551
GO_PHOSPHOLIPID_METABOLIC_PROCESS	-0.432761	-1.9656	0	0.0240555
GO_T_CELL_DIFFERENTIATION	-0.70853	-1.97163	0	0.0240568
GO_REGULATION_OF_LIPID_KINASE_ACTIVITY	-0.696974	-1.97119	0	0.0240604
HP_SUBCUTANEOUS_HEMORRHAGE	-0.576119	-1.98	0	0.0240612
GO_LYMPHOCYTE_ACTIVATION_INVOLVED_IN_IMMUNE_RESPONSE	-0.693268	-1.96383	0	0.0240636
GO_NON_MEMBRANE_SPANNING_PROTEIN_TYROSINE_KINASE_ACTIVITY	-0.689569	-1.94819	0	0.0240663
GO_CELLULAR_RESPONSE_TO_BIOTIC_STIMULUS	-0.664136	-1.96868	0	0.0240816
GO_RESPONSE_TO_VIRUS	-0.588979	-1.97198	0	0.0240922
GO_POSITIVE_REGULATION_OF_PROTEIN_TARGETING_TO_MEMBRANE	-0.583685	-1.95986	0	0.0240947
HP_INFLAMMATION_OF_THE_LARGE_INTESTINE	-0.724177	-1.94874	0	0.0240988
HP_DEEP_PLANTAR_CREASES	-0.744529	-1.9701	0	0.0241004
HP_PRURITUS	-0.638126	-1.98075	0	0.0241008
GO_INTRINSIC_COMPONENT_OF_NUCLEAR_INNER_MEMBRANE	-0.771862	-1.95404	0	0.0241045
GO_REACTIVE_OXYGEN_SPECIES_BIOSYNTHETIC_PROCESS	-0.588137	-1.9407	0	0.0241068
GO_POSITIVE_REGULATION_OF_PROTEIN_CONTAINING_COMPLEX_ASSEMBLY	-0.447491	-1.9751	0	0.024112
GO_REGULATION_OF_T_CELL_DIFFERENTIATION	-0.714778	-1.95673	0	0.0241141
GO_POSITIVE_REGULATION_OF_LEUKOCYTE_CHEMOTAXIS	-0.711527	-1.97037	0	0.0241159
GO_SPECIFIC_GRANULE	-0.61825	-1.95719	0	0.024121
GO_NEGATIVE_REGULATION_OF_CATABOLIC_PROCESS	-0.408469	-1.98755	0	0.0241218
GO_REGULATION_OF_LEUKOCYTE_CHEMOTAXIS	-0.697969	-1.93987	0	0.0241344
GO_DEAMINASE_ACTIVITY	-0.705726	-1.98719	0	0.0241357
HP_URTICARIA	-0.736749	-1.97846	0	0.0241376
HP_DRY_SKIN	-0.543355	-1.9812	0	0.024141
GO_LYMPHOCYTE_MIGRATION	-0.801971	-1.94303	0	0.0241447
GO_COP9_SIGNALOSOME	-0.555063	-1.95915	0	0.0241454
GO_POSITIVE_REGULATION_OF_HEMOPOIESIS	-0.631755	-1.94077	0	0.0241483
HP_ABNORMAL_CIRCULATING_IGG_LEVEL	-0.812855	-1.96955	0	0.0241493
HP_RECURRENT_INFECTION_OF_THE_GASTROINTESTINAL_TRACT	-0.758824	-1.94944	0	0.0241533
GO_REGULATION_OF_LEUKOCYTE_MEDIATED_IMMUNITY	-0.704849	-1.96891	0	0.0241554
GO_PRODUCTION_OF_MOLECULAR_MEDIATOR_INVOLVED_IN_INFLAMMATORY_RESPONSE	-0.704627	-1.97869	0	0.0241675
HP_ENTROPION	-0.626023	-1.93884	0	0.0241721
GO_LYMPHOCYTE_MEDIATED_IMMUNITY	-0.703346	-1.94878	0	0.0241747
GO_PLATELET_ACTIVATION	-0.63305	-1.95854	0	0.0241844
HP_ARTHRITIS	-0.607194	-1.93916	0	0.0241857
GO_LEUKOCYTE_CHEMOTAXIS	-0.708461	-1.94913	0	0.0241916
GO_PHOSPHATASE_BINDING	-0.442659	-1.94321	0	0.0241965
GO_REGULATION_OF_INTRACELLULAR_PROTEIN_TRANSPORT	-0.348863	-1.93836	0	0.0242005
GO_INTRINSIC_APOPTOTIC_SIGNALING_PATHWAY	-0.364527	-1.94259	0	0.0242021
GO_POSITIVE_REGULATION_OF_INFLAMMATORY_RESPONSE	-0.712271	-1.97041	0	0.0242032
GO_T_CELL_PROLIFERATION	-0.713765	-1.97621	0	0.0242051
GO_REGULATION_OF_IMMUNE_EFFECTOR_PROCESS	-0.660723	-1.95772	0	0.0242101
GO_REACTIVE_OXYGEN_SPECIES_METABOLIC_PROCESS	-0.541486	-1.95012	0	0.0242163
HP_ABNORMALITY_ON_PULMONARY_FUNCTION_TESTING	-0.613763	-1.94082	0	0.0242179
GO_POSITIVE_REGULATION_OF_GLYCOPROTEIN_BIOSYNTHETIC_PROCESS	-0.728084	-1.93858	0	0.0242208
GO_NEGATIVE_REGULATION_OF_I_KAPPAB_KINASE_NF_KAPPAB_SIGNALING	-0.573338	-1.97573	0	0.0242235
GO_PRODUCTION_OF_MOLECULAR_MEDIATOR_OF_IMMUNE_RESPONSE	-0.656468	-1.98769	0	0.0242262
GO_MAINTENANCE_OF_LOCATION	-0.506952	-1.92916	0	0.0242354
GO_REGULATION_OF_T_CELL_MIGRATION	-0.797622	-1.94133	0	0.0242369
GO_NEGATIVE_REGULATION_OF_IMMUNE_RESPONSE	-0.663047	-1.94382	0	0.0242399
GO_SEQUESTERING_OF_CALCIUM_ION	-0.633836	-1.92983	0	0.0242523
GO_POSITIVE_REGULATION_OF_INTRACELLULAR_PROTEIN_TRANSPORT	-0.355762	-1.9788	0	0.0242534
GO_POSITIVE_REGULATION_OF_GLYCOPROTEIN_METABOLIC_PROCESS	-0.720968	-1.98784	0	0.0242551
GO_REGULATION_OF_LEUKOCYTE_APOPTOTIC_PROCESS	-0.728383	-1.94648	0	0.0242594
HP_FATIGUE	-0.479614	-1.98879	0	0.0242603
HP_ABNORMALITY_OF_THE_SPLEEN	-0.514734	-1.95782	0	0.0242626
GO_PHOSPHATIDYLINOSITOL_3_4_BISPHOSPHATE_BINDING	-0.709603	-1.94437	0	0.024264
GO_B_CELL_MEDIATED_IMMUNITY	-0.68701	-1.94328	0	0.0242663
GO_POSITIVE_REGULATION_OF_LEUKOCYTE_MEDIATED_IMMUNITY	-0.69695	-1.93165	0	0.0242924
HP_AUTOIMMUNE_THROMBOCYTOPENIA	-0.795663	-1.9292	0	0.0242924
HP_CEREBRAL_ISCHEMIA	-0.620782	-1.94401	0	0.0242925
HP_NEOPLASM_OF_THE_GASTROINTESTINAL_TRACT	-0.473908	-1.94138	0	0.0242928
GO_NEGATIVE_REGULATION_OF_NIK_NF_KAPPAB_SIGNALING	-0.670299	-1.95015	0	0.0242979
HP_HEMOPTYSIS	-0.74478	-1.92818	0	0.0242992
HP_CNS_DEMYELINATION	-0.523241	-1.92991	0	0.0242994
GO_POSITIVE_REGULATION_OF_PHOSPHOLIPID_METABOLIC_PROCESS	-0.721535	-1.93197	0	0.0243038
HP_CELLULITIS	-0.732577	-1.94443	0	0.024326
HP_STOMATITIS	-0.757529	-1.95041	0	0.0243315
GO_REGULATION_OF_LEUKOCYTE_PROLIFERATION	-0.713794	-1.95076	0	0.0243319
GO_DEFENSE_RESPONSE_TO_BACTERIUM	-0.640871	-1.93726	0	0.0243354
GO_POSITIVE_REGULATION_OF_LEUKOCYTE_CELL_CELL_ADHESION	-0.726496	-1.94168	0	0.0243396
GO_POSITIVE_REGULATION_OF_CELL_MATRIX_ADHESION	-0.609059	-1.93041	0	0.0243549
GO_NEGATIVE_REGULATION_OF_RESPONSE_TO_BIOTIC_STIMULUS	-0.608861	-1.94483	0	0.0243567
HP_PAPULE	-0.660886	-1.94467	0	0.0243568
GO_EXTERNAL_SIDE_OF_PLASMA_MEMBRANE	-0.715768	-1.9523	0	0.0243572
GO_NEGATIVE_REGULATION_OF_RESPONSE_TO_EXTERNAL_STIMULUS	-0.588035	-1.93004	0	0.0243577
HP_RECURRENT_FUNGAL_INFECTIONS	-0.75444	-1.9325	0	0.0243587
GO_NEGATIVE_REGULATION_OF_LEUKOCYTE_PROLIFERATION	-0.729257	-1.92752	0	0.0243676
GO_RESPONSE_TO_MOLECULE_OF_BACTERIAL_ORIGIN	-0.646075	-1.9456	0	0.0243779
GO_LEUKOCYTE_APOPTOTIC_PROCESS	-0.694782	-1.93663	0	0.0243826
GO_CYTOSOLIC_CALCIUM_ION_TRANSPORT	-0.620891	-1.93265	0	0.0243871
HP_COMBINED_IMMUNODEFICIENCY	-0.731226	-1.95088	0	0.0244019
GO_CELL_DEATH_IN_RESPONSE_TO_OXIDATIVE_STRESS	-0.477173	-1.93359	0	0.0244124
GO_TUMOR_NECROSIS_FACTOR_SUPERFAMILY_CYTOKINE_PRODUCTION	-0.679436	-1.93045	0	0.0244199
GO_NEGATIVE_REGULATION_OF_MUSCLE_CELL_APOPTOTIC_PROCESS	-0.64581	-1.93313	0	0.0244364
HP_OTITIS_MEDIA	-0.555812	-1.93383	0	0.0244441
HP_ABNORMAL_CIRCULATING_IGM_LEVEL	-0.765991	-1.93267	0	0.0244535
GO_B_CELL_HOMEOSTASIS	-0.750847	-1.9509	0	0.0244852
GO_CELLULAR_RESPONSE_TO_MOLECULE_OF_BACTERIAL_ORIGIN	-0.676609	-1.93046	0	0.0244893
GO_NEGATIVE_REGULATION_OF_IMMUNE_EFFECTOR_PROCESS	-0.654821	-1.93383	0	0.024516
GO_REGULATION_OF_REACTIVE_OXYGEN_SPECIES_METABOLIC_PROCESS	-0.529951	-1.93508	0	0.0245183
HP_ABNORMALITY_OF_FLUID_REGULATION	-0.475523	-1.93422	0	0.0245331
GO_POSITIVE_REGULATION_OF_IMMUNE_EFFECTOR_PROCESS	-0.669384	-1.9305	0	0.0245591
HP_ABNORMAL_CEREBRAL_ARTERY_MORPHOLOGY	-0.574881	-1.9344	0	0.0245664
HP_APRAXIA	-0.414981	-1.92546	0	0.0248053
HP_PANCREATITIS	-0.649164	-1.92392	0	0.0248301
GO_MYELOID_LEUKOCYTE_MIGRATION	-0.689132	-1.92435	0	0.024865
HP_UNUSUAL_INFECTION_BY_ANATOMICAL_SITE	-0.791979	-1.92443	0	0.0248929
HP_RECURRENT_BRONCHITIS	-0.794966	-1.92465	0	0.0248972
GO_DNA_DEALKYLATION	-0.630922	-1.92152	0	0.0249519
HP_ACUTE_MYELOID_LEUKEMIA	-0.523721	-1.92154	0	0.0250185
GO_CD4_POSITIVE_ALPHA_BETA_T_CELL_ACTIVATION	-0.733828	-1.92155	0	0.0250854
GO_NEGATIVE_REGULATION_OF_LYMPHOCYTE_ACTIVATION	-0.694308	-1.92167	0	0.0250943
HP_ABNORMAL_STOMACH_MORPHOLOGY	-0.436679	-1.92247	0	0.0251144
GO_GRANULOCYTE_DIFFERENTIATION	-0.694508	-1.92266	0	0.0251168
GO_POSITIVE_REGULATION_OF_TUMOR_NECROSIS_FACTOR_SUPERFAMILY_CYTOKINE_PRODUCTION	-0.706225	-1.9189	0	0.0253076
HP_HYPERLIPIDEMIA	-0.541111	-1.91894	0	0.025365
GO_MYD88_DEPENDENT_TOLL_LIKE_RECEPTOR_SIGNALING_PATHWAY	-0.768085	-1.91902	0	0.0254157
GO_CELL_KILLING	-0.691078	-1.91922	0	0.0254196
HP_GANGRENE	-0.758259	-1.91776	0	0.025517
GO_REGULATION_OF_ACTIN_CYTOSKELETON_REORGANIZATION	-0.652842	-1.91624	0	0.0255436
GO_RAS_PROTEIN_SIGNAL_TRANSDUCTION	-0.502795	-1.91665	0	0.0255642
GO_ACTIN_CYTOSKELETON_REORGANIZATION	-0.551416	-1.91566	0	0.0255757
GO_MYELOID_LEUKOCYTE_DIFFERENTIATION	-0.611114	-1.91671	0	0.0256119
HP_HEMATOLOGICAL_NEOPLASM	-0.604412	-2.489	0	0.0258766
GO_REGULATION_OF_LYMPHOCYTE_MEDIATED_IMMUNITY	-0.709554	-1.91385	0	0.025941
HP_ABNORMAL_PERICARDIUM_MORPHOLOGY	-0.691368	-1.91158	0	0.0260153
HP_PROLONGED_BLEEDING_TIME	-0.646936	-1.91201	0	0.0260414
GO_INTEGRIN_MEDIATED_SIGNALING_PATHWAY	-0.646917	-1.91161	0	0.0260666
GO_HISTONE_H3_ACETYLATION	-0.418131	-1.90993	0	0.0261088
GO_REGULATION_OF_GRANULOCYTE_CHEMOTAXIS	-0.73426	-1.91225	0	0.0261281
GO_INTERLEUKIN_8_PRODUCTION	-0.659262	-1.91036	0	0.0261291
GO_POSITIVE_REGULATION_OF_LEUKOCYTE_PROLIFERATION	-0.732388	-1.90997	0	0.0261611
HP_HEPATOCELLULAR_CARCINOMA	-0.561379	-1.9094	0	0.026173
HP_GINGIVITIS	-0.747449	-1.90866	0	0.0262548
GO_CYTOKINE_PRODUCTION_INVOLVED_IN_INFLAMMATORY_RESPONSE	-0.724039	-1.90697	0	0.0263351
GO_ADAPTIVE_IMMUNE_RESPONSE	-0.726704	-1.90793	0	0.0263581
HP_ABNORMALITY_OF_THE_GINGIVA	-0.520944	-1.90761	0	0.0263637
GO_T_CELL_DIFFERENTIATION_IN_THYMUS	-0.66618	-1.90708	0	0.0263943
GO_NEGATIVE_REGULATION_OF_TOLL_LIKE_RECEPTOR_SIGNALING_PATHWAY	-0.686151	-1.90502	0	0.0264125
GO_GRANULOCYTE_MIGRATION	-0.724711	-1.90544	0	0.026413
GO_NEGATIVE_REGULATION_OF_LEUKOCYTE_MIGRATION	-0.757904	-1.90418	0	0.0264749
GO_P53_BINDING	-0.417679	-1.90453	0	0.0264876
GO_REGULATION_OF_IMMUNOGLOBULIN_PRODUCTION	-0.668283	-1.90341	0	0.0265533
GO_POSITIVE_REGULATION_OF_PROTEOLYSIS	-0.417314	-1.90052	0	0.0266153
GO_CELLULAR_EXTRAVASATION	-0.755351	-1.90251	0	0.0266182
GO_INTERLEUKIN_12_PRODUCTION	-0.816641	-1.90086	0	0.0266242
GO_REGULATION_OF_LYMPHOCYTE_APOPTOTIC_PROCESS	-0.723629	-1.90064	0	0.0266436
GO_NEGATIVE_REGULATION_OF_LEUKOCYTE_APOPTOTIC_PROCESS	-0.742678	-1.90091	0	0.0266874
GO_REGULATION_OF_REACTIVE_OXYGEN_SPECIES_BIOSYNTHETIC_PROCESS	-0.580724	-1.90107	0	0.0267104
HP_WEIGHT_LOSS	-0.459114	-1.8999	0	0.0267217
HP_SKIN_PLAQUE	-0.833371	-1.90166	0	0.0267247
GO_PEPTIDASE_ACTIVATOR_ACTIVITY	-0.587999	-1.90176	0	0.0267734
GO_GUANYL_NUCLEOTIDE_EXCHANGE_FACTOR_ACTIVITY	-0.496038	-1.89946	0	0.0267745
GO_INTERLEUKIN_6_PRODUCTION	-0.6742	-1.89898	0	0.0267883
GO_CELLULAR_RESPONSE_TO_REACTIVE_OXYGEN_SPECIES	-0.45121	-1.89753	0	0.0267916
GO_REGULATION_OF_SUPEROXIDE_METABOLIC_PROCESS	-0.676395	-1.89763	0	0.0268256
HP_ALLERGY	-0.776647	-1.89385	0	0.0268292
GO_POSITIVE_REGULATION_OF_LYMPHOCYTE_DIFFERENTIATION	-0.695891	-1.89627	0	0.0268398
GO_ALPHA_BETA_T_CELL_ACTIVATION	-0.733866	-1.89799	0	0.0268485
GO_LYMPHOCYTE_APOPTOTIC_PROCESS	-0.683515	-1.8959	0	0.026852
GO_GRANULOCYTE_CHEMOTAXIS	-0.730131	-1.89423	0	0.026856
GO_T_CELL_MIGRATION	-0.801564	-1.89773	0	0.026866
GO_LYMPHOID_PROGENITOR_CELL_DIFFERENTIATION	-0.670871	-1.89563	0	0.0268886
GO_REGULATION_OF_LIPOPOLYSACCHARIDE_MEDIATED_SIGNALING_PATHWAY	-0.737273	-1.89281	0	0.0268917
GO_POSITIVE_REGULATION_OF_T_CELL_PROLIFERATION	-0.767887	-1.89299	0	0.026903
GO_CALCIUM_ION_TRANSMEMBRANE_IMPORT_INTO_CYTOSOL	-0.63725	-1.89452	0	0.0269031
HP_INCREASED_CIRCULATING_ANTIBODY_LEVEL	-0.687431	-1.89427	0	0.0269077
GO_REGULATION_OF_CALCIUM_MEDIATED_SIGNALING	-0.624902	-1.898	0	0.026911
GO_REGULATION_OF_ANTIGEN_RECEPTOR_MEDIATED_SIGNALING_PATHWAY	-0.777648	-1.89502	0	0.0269112
GO_CARBOHYDRATE_DERIVATIVE_CATABOLIC_PROCESS	-0.510792	-1.89516	0	0.0269436
GO_POSITIVE_REGULATION_OF_LIPASE_ACTIVITY	-0.684722	-1.8923	0	0.0269581
GO_INCLUSION_BODY	-0.437458	-1.89303	0	0.0269632
GO_NEGATIVE_REGULATION_OF_T_CELL_PROLIFERATION	-0.709748	-1.89453	0	0.026964
GO_RESPONSE_TO_ATP	-0.68894	-1.88761	0	0.0270212
GO_MACROPHAGE_MIGRATION	-0.740446	-1.88539	0	0.0270505
GO_CHEMOKINE_PRODUCTION	-0.663528	-1.89164	0	0.0270625
GO_MULTIVESICULAR_BODY	-0.559164	-1.88763	0	0.0270654
GO_NEGATIVE_REGULATION_OF_CYSTEINE_TYPE_ENDOPEPTIDASE_ACTIVITY	-0.51611	-1.88584	0	0.0270719
GO_POSITIVE_REGULATION_OF_CHEMOTAXIS	-0.664443	-1.88834	0	0.027073
GO_MACROPHAGE_CHEMOTAXIS	-0.722287	-1.88497	0	0.0270733
GO_REGULATION_OF_MYELOID_LEUKOCYTE_MEDIATED_IMMUNITY	-0.6979	-1.88623	0	0.0270897
HP_ANEMIA_OF_INADEQUATE_PRODUCTION	-0.411767	-1.8855	0	0.0270976
GO_NEGATIVE_REGULATION_OF_B_CELL_ACTIVATION	-0.805685	-1.88766	0	0.0271143
HP_HYPOCHROMIC_ANEMIA	-0.657362	-1.88694	0	0.0271182
GO_MYD88_INDEPENDENT_TOLL_LIKE_RECEPTOR_SIGNALING_PATHWAY	-0.646993	-1.88859	0	0.0271219
GO_T_CELL_MEDIATED_IMMUNITY	-0.687744	-1.88842	0	0.0271294
GO_POSITIVE_REGULATION_OF_LEUKOCYTE_DIFFERENTIATION	-0.66081	-1.89108	0	0.0271423
GO_POSITIVE_REGULATION_OF_PEPTIDASE_ACTIVITY	-0.481925	-1.88872	0	0.0271455
GO_RESPONSE_TO_OXIDATIVE_STRESS	-0.422504	-1.88641	0	0.0271497
GO_REGULATION_OF_B_CELL_PROLIFERATION	-0.794662	-1.88915	0	0.0271765
GO_POSITIVE_REGULATION_OF_ACTIN_FILAMENT_POLYMERIZATION	-0.494863	-1.88969	0	0.0271826
GO_AUTOPHAGOSOME_MEMBRANE	-0.550142	-1.884	0	0.0271985
GO_MACROPHAGE_ACTIVATION	-0.696128	-1.88997	0	0.0272364
HP_THICKENED_SKIN	-0.499446	-1.87853	0	0.0272775
HP_ABNORMAL_PLEURA_MORPHOLOGY	-0.642523	-1.8794	0	0.027281
GO_LEUKOCYTE_MEDIATED_CYTOTOXICITY	-0.739988	-1.89003	0	0.0272817
HP_ABNORMAL_PLATELET_FUNCTION	-0.618809	-1.87823	0	0.0272965
HP_ABNORMALITY_OF_BLOOD_CIRCULATION	-0.500985	-1.8789	0	0.027309
GO_TOLL_LIKE_RECEPTOR_9_SIGNALING_PATHWAY	-0.790482	-1.87951	0	0.0273114
GO_GTPASE_ACTIVITY	-0.43715	-1.88242	0	0.0273261
GO_ACTIVATION_OF_MAPK_ACTIVITY	-0.536224	-1.89009	0	0.0273359
HP_THYROIDITIS	-0.692134	-1.87913	0	0.0273369
GO_REGULATION_OF_CYTOSOLIC_CALCIUM_ION_CONCENTRATION	-0.642765	-1.88246	0	0.0273754
GO_HYDROLASE_ACTIVITY_ACTING_ON_CARBON_NITROGEN_BUT_NOT_PEPTIDE_BONDS_IN_CYCLIC_AMIDINES	-0.641806	-1.87973	0	0.0273783
GO_REGULATION_OF_LIPASE_ACTIVITY	-0.651503	-1.88277	0	0.0273798
GO_INFLAMMATORY_RESPONSE_TO_ANTIGENIC_STIMULUS	-0.757959	-1.87745	0	0.0274038
HP_DECREASED_CIRCULATING_TOTAL_IGM	-0.828529	-1.87728	0	0.0274082
GO_REGULATION_OF_CHEMOTAXIS	-0.616924	-1.87975	0	0.0274317
GO_POSITIVE_REGULATION_OF_LYMPHOCYTE_MIGRATION	-0.791107	-1.88153	0	0.0274448
HP_ABNORMAL_NEPHRON_MORPHOLOGY	-0.501877	-1.87993	0	0.0274578
GO_LYMPHOCYTE_COSTIMULATION	-0.799692	-1.88168	0	0.0274755
GO_INTERACTION_WITH_HOST	-0.470463	-1.88007	0	0.0274791
HP_AGAMMAGLOBULINEMIA	-0.764106	-1.88047	0	0.0275258
GO_LYMPHOCYTE_CHEMOTAXIS	-0.801733	-1.88059	0	0.0275452
GO_REGULATION_OF_MACROPHAGE_MIGRATION	-0.753751	-1.87592	0	0.0275735
GO_NEUTROPHIL_MIGRATION	-0.741024	-1.88081	0	0.027597
GO_MAST_CELL_ACTIVATION	-0.710928	-1.876	0	0.0276098
GO_ERYTHROCYTE_HOMEOSTASIS	-0.436294	-1.87603	0	0.0276598
GO_MYELOID_CELL_DEVELOPMENT	-0.579462	-1.86852	0	0.0279198
GO_POSITIVE_REGULATION_OF_STRESS_ACTIVATED_PROTEIN_KINASE_SIGNALING_CASCADE	-0.52887	-1.8689	0	0.0279469
GO_CYTOKINE_SECRETION	-0.691812	-1.86894	0	0.0279978
HP_COLITIS	-0.691417	-1.86896	0	0.0280508
GO_LEUKOCYTE_ADHESION_TO_VASCULAR_ENDOTHELIAL_CELL	-0.75567	-1.86644	0	0.0280686
GO_B_CELL_RECEPTOR_SIGNALING_PATHWAY	-0.838042	-1.87133	0	0.0280713
GO_MONONUCLEAR_CELL_MIGRATION	-0.726607	-1.8691	0	0.0280874
GO_PHOSPHATIDYLINOSITOL_3_KINASE_BINDING	-0.691001	-1.87156	0	0.0280879
GO_NLRP3_INFLAMMASOME_COMPLEX_ASSEMBLY	-0.8281	-1.86676	0	0.0281072
GO_FLAVIN_ADENINE_DINUCLEOTIDE_BINDING	-0.491422	-1.86648	0	0.0281076
GO_REGULATION_OF_LEUKOCYTE_DEGRANULATION	-0.698965	-1.87166	0	0.0281188
GO_CYTOKINE_RECEPTOR_ACTIVITY	-0.741458	-1.86689	0	0.0281246
GO_POSITIVE_REGULATION_OF_T_CELL_MIGRATION	-0.781272	-1.86928	0	0.0281398
GO_ACTIVATED_T_CELL_PROLIFERATION	-0.701021	-1.87244	0	0.0281439
GO_ALPHA_BETA_T_CELL_DIFFERENTIATION	-0.716924	-1.86948	0	0.0281512
GO_POSITIVE_REGULATION_OF_PROTEIN_SERINE_THREONINE_KINASE_ACTIVITY	-0.490545	-1.87057	0	0.0281622
HP_INTERSTITIAL_PULMONARY_ABNORMALITY	-0.53507	-1.86967	0	0.0281687
GO_POSITIVE_REGULATION_OF_DNA_BINDING	-0.541938	-1.86559	0	0.028173
[truncated: 362 more rows]

## Sheet: ACOXL
Pathways enrichment of ACOXL
NAME	ES	NES	NOM p-val	FDR q-val
GO_PHOSPHATASE_COMPLEX	0.615951	2.27108	0	0.083064
GO_REGULATION_OF_PROTEIN_PHOSPHATASE_TYPE_2A_ACTIVITY	0.677968	2.07353	0	0.221745

## Sheet: AHCYL2
Pathways enrichment of AHCYL2
NAME	ES	NES	NOM p-val	FDR q-val
GO_RNA_SPLICING_VIA_TRANSESTERIFICATION_REACTIONS	0.29442	1.68905	0.0465587	0.215483
GO_NUCLEAR_TRANSCRIBED_MRNA_CATABOLIC_PROCESS_EXONUCLEOLYTIC	0.50083	1.6929	0.0405117	0.212073
GO_NUCLEOSIDE_MONOPHOSPHATE_BIOSYNTHETIC_PROCESS	0.373613	1.67792	0.0394191	0.21788
GO_PROTEASOME_COMPLEX	0.459438	1.77943	0.0385439	0.154238
GO_TRANSCRIPTION_COUPLED_NUCLEOTIDE_EXCISION_REPAIR	0.386361	1.66059	0.0371991	0.230358
GO_REGULATION_OF_RNA_STABILITY	0.290865	1.66678	0.0371134	0.224931
GO_PURINE_NUCLEOSIDE_MONOPHOSPHATE_BIOSYNTHETIC_PROCESS	0.407674	1.70496	0.0368098	0.211334
GO_SMALL_NUCLEAR_RIBONUCLEOPROTEIN_COMPLEX	0.47654	1.72273	0.0362903	0.193065
GO_MITOCHONDRIAL_MEMBRANE_PART	0.453729	1.85372	0.0360169	0.119981
GO_SNRNA_PROCESSING	0.525701	1.75539	0.0351648	0.172513
GO_RIBOSOMAL_LARGE_SUBUNIT_BIOGENESIS	0.585345	1.72841	0.0349794	0.187619
GO_RNA_CAPPING	0.493542	1.70255	0.0336842	0.212051
GO_TRANSCRIPTION_FROM_RNA_POLYMERASE_I_PROMOTER	0.464185	1.78048	0.0329897	0.156032
GO_NCRNA_PROCESSING	0.456942	1.98108	0.0304878	0.0743069
GO_RNA_PHOSPHODIESTER_BOND_HYDROLYSIS_EXONUCLEOLYTIC	0.451591	1.69867	0.0301075	0.208618
GO_SNRNA_BINDING	0.446245	1.69534	0.0290456	0.210942
GO_ORGANELLAR_SMALL_RIBOSOMAL_SUBUNIT	0.621052	1.70156	0.028866	0.20713
GO_AMIDE_BIOSYNTHETIC_PROCESS	0.346656	1.778	0.0280172	0.1532
GO_DEOXYRIBOSE_PHOSPHATE_CATABOLIC_PROCESS	0.560447	1.70234	0.0278373	0.20916
GO_RELEASE_OF_CYTOCHROME_C_FROM_MITOCHONDRIA	0.616139	1.65819	0.0258964	0.231796
GO_UNFOLDED_PROTEIN_BINDING	0.362476	1.67549	0.0258621	0.218873
GO_SPLICEOSOMAL_SNRNP_ASSEMBLY	0.566553	1.66118	0.0247934	0.231851
GO_PROTEIN_TARGETING_TO_MITOCHONDRION	0.517214	1.87026	0.0246407	0.122665
GO_ANTIGEN_PROCESSING_AND_PRESENTATION_OF_EXOGENOUS_PEPTIDE_ANTIGEN_VIA_MHC_CLASS_I	0.562082	1.80787	0.0240481	0.133623
GO_RIBONUCLEOPROTEIN_COMPLEX	0.328422	1.93269	0.022541	0.0907464
GO_MATURATION_OF_SSU_RRNA_FROM_TRICISTRONIC_RRNA_TRANSCRIPT_SSU_RRNA_5_8S_RRNA_LSU_RRNA_	0.650478	1.75528	0.022449	0.169446
GO_RESPIRATORY_CHAIN	0.578125	1.85285	0.0208768	0.117744
GO_RIBONUCLEOPROTEIN_COMPLEX_SUBUNIT_ORGANIZATION	0.399939	1.95755	0.020202	0.0778217
GO_PROTEIN_TARGETING_TO_MEMBRANE	0.423069	1.85245	0.0190275	0.114782
GO_CELLULAR_PROTEIN_COMPLEX_DISASSEMBLY	0.465104	1.82744	0.0188679	0.122772
GO_RIBOSOMAL_SMALL_SUBUNIT_BIOGENESIS	0.606698	1.83706	0.0182927	0.11954
GO_REGULATION_OF_CELLULAR_AMINO_ACID_METABOLIC_PROCESS	0.470839	1.67436	0.0182927	0.217761
GO_THREONINE_TYPE_PEPTIDASE_ACTIVITY	0.662493	1.67962	0.0181452	0.22102
GO_CYCLIN_DEPENDENT_PROTEIN_SERINE_THREONINE_KINASE_REGULATOR_ACTIVITY	0.538834	1.75122	0.0175097	0.171855
GO_MITOCHONDRIAL_RESPIRATORY_CHAIN_COMPLEX_ASSEMBLY	0.630822	1.76098	0.0168776	0.168892
GO_OXIDATIVE_PHOSPHORYLATION	0.601328	1.83677	0.0168067	0.116924
GO_U4_U6_X_U5_TRI_SNRNP_COMPLEX	0.585314	1.67153	0.0165631	0.219751
GO_MITOCHONDRIAL_RESPIRATORY_CHAIN_COMPLEX_I_BIOGENESIS	0.653507	1.74146	0.0165289	0.175257
GO_TRANSLATIONAL_TERMINATION	0.57922	1.83829	0.0163599	0.121509
GO_RESPONSE_TO_INTERFERON_BETA	0.713813	1.6515	0.0161943	0.232135
GO_MATURATION_OF_5_8S_RRNA	0.635559	1.86763	0.0149893	0.11744
GO_ESTABLISHMENT_OF_PROTEIN_LOCALIZATION_TO_MEMBRANE	0.312423	1.65181	0.0145833	0.234346
GO_MITOCHONDRIAL_TRANSLATION	0.587448	1.81926	0.014553	0.125125
GO_PROTON_TRANSPORTING_ATP_SYNTHASE_COMPLEX	0.678232	1.65385	0.0144628	0.233415
GO_NUCLEOTIDE_EXCISION_REPAIR_PREINCISION_COMPLEX_ASSEMBLY	0.456382	1.74756	0.0127932	0.170128
GO_ESTABLISHMENT_OF_PROTEIN_LOCALIZATION_TO_ORGANELLE	0.294873	1.8658	0.0127119	0.115612
GO_SPLICEOSOMAL_TRI_SNRNP_COMPLEX	0.609846	1.70743	0.0126316	0.210813
GO_RIBONUCLEOPROTEIN_COMPLEX_BIOGENESIS	0.483955	2.11328	0.0125261	0.10558
GO_RIBOSOME_BIOGENESIS	0.536847	2.10699	0.0124481	0.0773953
GO_ANAPHASE_PROMOTING_COMPLEX_DEPENDENT_CATABOLIC_PROCESS	0.558179	1.97339	0.0105708	0.0709469
GO_MITOCHONDRIAL_ELECTRON_TRANSPORT_CYTOCHROME_C_TO_OXYGEN	0.69927	1.68787	0.0105708	0.214375
GO_MITOCHONDRION_ORGANIZATION	0.308147	1.79804	0.0104822	0.141539
GO_RIBOSOME_ASSEMBLY	0.59319	1.86994	0.0101626	0.118862
GO_NEGATIVE_REGULATION_OF_PROTEIN_MODIFICATION_BY_SMALL_PROTEIN_CONJUGATION_OR_REMOVAL	0.384366	1.98255	0.0101215	0.0777519
GO_NADH_DEHYDROGENASE_COMPLEX	0.669567	1.78327	0.00847458	0.155969
GO_TRANSLATIONAL_ELONGATION	0.567616	1.91071	0.00843882	0.10591
GO_POSITIVE_REGULATION_OF_RELEASE_OF_CYTOCHROME_C_FROM_MITOCHONDRIA	0.562515	1.73926	0.0083682	0.175356
GO_SMALL_RIBOSOMAL_SUBUNIT	0.664905	1.89394	0.00821355	0.112902
GO_CYTOSOLIC_SMALL_RIBOSOMAL_SUBUNIT	0.718145	1.7697	0.00819672	0.160398
GO_DEOXYRIBONUCLEOTIDE_METABOLIC_PROCESS	0.565322	1.88214	0.00650759	0.114035
GO_TRANSLATIONAL_INITIATION	0.625225	1.94141	0.00642398	0.0878982
GO_RNA_CATABOLIC_PROCESS	0.44502	2.085	0.00638298	0.0608857
GO_INNER_MITOCHONDRIAL_MEMBRANE_PROTEIN_COMPLEX	0.640267	1.97388	0.00631579	0.0744979
GO_RRNA_METABOLIC_PROCESS	0.561866	2.13486	0.00625	0.113057
GO_VIRAL_LIFE_CYCLE	0.398028	1.86099	0.00621118	0.116228
GO_MULTI_ORGANISM_METABOLIC_PROCESS	0.570395	2.05186	0.00618557	0.0663094
GO_CYTOSOLIC_PART	0.436783	1.888	0.00613497	0.113683
GO_EXOSOME_RNASE_COMPLEX_	0.633516	1.90515	0.00423729	0.106294
GO_MITOCHONDRIAL_PROTEIN_COMPLEX	0.584177	2.00877	0.0041841	0.0721684
GO_NUCLEAR_TRANSCRIBED_MRNA_CATABOLIC_PROCESS_NONSENSE_MEDIATED_DECAY	0.616171	2.04989	0.00414938	0.0621461
GO_REGULATION_OF_RELEASE_OF_CYTOCHROME_C_FROM_MITOCHONDRIA	0.464955	1.68115	0.00408998	0.221771
GO_ORGANELLAR_LARGE_RIBOSOMAL_SUBUNIT	0.70813	1.82388	0.0021322	0.123112
GO_ESTABLISHMENT_OF_PROTEIN_LOCALIZATION_TO_ENDOPLASMIC_RETICULUM	0.692383	1.99917	0.0021097	0.0725141
GO_ORGANELLAR_RIBOSOME	0.650774	1.84346	0.00209644	0.119991
GO_RIBOSOME	0.621169	2.18851	0.00209644	0.203041
GO_PROTEIN_LOCALIZATION_TO_ENDOPLASMIC_RETICULUM	0.608703	2.08625	0.00209205	0.0679905
GO_CYTOSOLIC_RIBOSOME	0.703214	2.08679	0.00204918	0.0775594
GO_RIBOSOMAL_SUBUNIT	0.705648	2.08219	0	0.0561474
GO_RRNA_BINDING	0.621469	2.03358	0	0.0660662
GO_CYTOSOLIC_LARGE_RIBOSOMAL_SUBUNIT	0.770959	2.01077	0	0.0757947
GO_LARGE_RIBOSOMAL_SUBUNIT	0.731442	2.11015	0	0.0898141
GO_STRUCTURAL_CONSTITUENT_OF_RIBOSOME	0.575778	2.18647	0	0.102225

## Sheet: ATP5A1
Pathways enrichment of ATP5A1
NAME	ES	NES	NOM p-val	FDR q-val
GO_RAN_GTPASE_BINDING	-0.478213	-1.61175	0.0485437	0.245832
GO_RIBONUCLEOSIDE_TRIPHOSPHATE_BIOSYNTHETIC_PROCESS	-0.484314	-1.72409	0.0481928	0.14824
GO_DNA_REPAIR	-0.296306	-1.72362	0.0480962	0.147607
GO_REGULATION_OF_PROTEIN_UBIQUITINATION_INVOLVED_IN_UBIQUITIN_DEPENDENT_PROTEIN_CATABOLIC_PROCESS	-0.347479	-1.78358	0.0465116	0.114732
GO_KINETOCHORE	-0.431601	-1.77855	0.0464217	0.114703
GO_ENDONUCLEASE_ACTIVITY_ACTIVE_WITH_EITHER_RIBO_OR_DEOXYRIBONUCLEIC_ACIDS_AND_PRODUCING_5_PHOSPHOMONOESTERS	-0.506748	-1.78737	0.0447154	0.113664
GO_RNA_METHYLATION	-0.519722	-1.70843	0.0443548	0.158953
GO_RNA_POLYMERASE_ACTIVITY	-0.463089	-1.74436	0.0430528	0.133271
GO_OXIDOREDUCTASE_ACTIVITY_ACTING_ON_NAD_P_H_QUINONE_OR_SIMILAR_COMPOUND_AS_ACCEPTOR	-0.589352	-1.67765	0.0422535	0.178271
GO_ANAPHASE_PROMOTING_COMPLEX_DEPENDENT_CATABOLIC_PROCESS	-0.477169	-1.73214	0.0421941	0.144229
GO_PROTEIN_TRANSPORTER_ACTIVITY	-0.285804	-1.60865	0.042	0.247193
GO_CONDENSED_CHROMOSOME_CENTROMERIC_REGION	-0.445225	-1.8058	0.0419847	0.109212
GO_PROTEASOMAL_PROTEIN_CATABOLIC_PROCESS	-0.225324	-1.62936	0.0408998	0.233064
GO_RIBONUCLEOPROTEIN_COMPLEX_LOCALIZATION	-0.365871	-1.77872	0.0403846	0.115746
GO_TRANSLATIONAL_INITIATION	-0.549229	-1.70081	0.0400802	0.161175
GO_MATURATION_OF_5_8S_RRNA	-0.573921	-1.71958	0.0397614	0.151218
GO_POSITIVE_REGULATION_OF_CELLULAR_PROTEIN_CATABOLIC_PROCESS	-0.275198	-1.60954	0.0383795	0.248407
GO_PURINE_NUCLEOSIDE_MONOPHOSPHATE_BIOSYNTHETIC_PROCESS	-0.433075	-1.78898	0.0379747	0.115932
GO_TRANSCRIPTION_ELONGATION_FACTOR_COMPLEX	-0.393983	-1.67472	0.0373281	0.180946
GO_ATP_BIOSYNTHETIC_PROCESS	-0.524717	-1.70406	0.0371901	0.159396
GO_MATURATION_OF_SSU_RRNA	-0.578449	-1.69106	0.037182	0.167886
GO_REGULATION_OF_EXIT_FROM_MITOSIS	-0.542361	-1.61647	0.0366089	0.244924
GO_RIBOSOMAL_SMALL_SUBUNIT_BIOGENESIS	-0.577532	-1.70611	0.0358566	0.15922
GO_CHROMOSOMAL_REGION	-0.358459	-1.70045	0.0355731	0.16048
GO_SNRNA_METABOLIC_PROCESS	-0.35925	-1.77478	0.0349794	0.116979
GO_EXOSOME_RNASE_COMPLEX_	-0.55813	-1.6906	0.0343348	0.167295
GO_MRNA_3_END_PROCESSING	-0.396723	-1.68174	0.0342742	0.175166
GO_CYTOSOLIC_RIBOSOME	-0.593951	-1.71505	0.0342052	0.154165
GO_PROTEIN_LOCALIZATION_TO_CHROMOSOME	-0.492282	-1.63975	0.0338645	0.217566
GO_TRANSLATIONAL_ELONGATION	-0.546894	-1.84455	0.0334646	0.0912867
GO_ORGANELLAR_RIBOSOME	-0.619491	-1.76171	0.0322581	0.125167
GO_RRNA_METABOLIC_PROCESS	-0.486924	-1.82075	0.0321285	0.100343
GO_RNA_POLYMERASE_COMPLEX	-0.348631	-1.80648	0.0311284	0.110029
GO_U4_U6_X_U5_TRI_SNRNP_COMPLEX	-0.583654	-1.6795	0.0311203	0.176971
GO_PROTEASOME_ACCESSORY_COMPLEX	-0.565374	-1.6156	0.0311203	0.243636
GO_RIBOSOMAL_SUBUNIT	-0.597202	-1.75909	0.0305499	0.125399
GO_CELLULAR_PROTEIN_COMPLEX_DISASSEMBLY	-0.48393	-1.8955	0.0301205	0.0793757
GO_RNA_PHOSPHODIESTER_BOND_HYDROLYSIS_EXONUCLEOLYTIC	-0.440097	-1.6928	0.0300429	0.168076
GO_TRNA_PROCESSING	-0.477551	-1.88011	0.03	0.0852774
GO_MULTI_ORGANISM_METABOLIC_PROCESS	-0.51943	-1.83332	0.0297619	0.0941695
GO_DAMAGED_DNA_BINDING	-0.404545	-1.86749	0.0285714	0.0883631
GO_ERROR_FREE_TRANSLESION_SYNTHESIS	-0.50819	-1.60481	0.028	0.249955
GO_NUCLEAR_TRANSCRIBED_MRNA_CATABOLIC_PROCESS_NONSENSE_MEDIATED_DECAY	-0.536593	-1.75479	0.027833	0.128922
GO_PRESPLICEOSOME	-0.554165	-1.64558	0.0274262	0.212421
GO_NEGATIVE_REGULATION_OF_CHROMOSOME_SEGREGATION	-0.499043	-1.7516	0.0270833	0.128832
GO_CHROMOSOME_CENTROMERIC_REGION	-0.420428	-1.85619	0.0264766	0.0884502
GO_DNA_DIRECTED_RNA_POLYMERASE_III_COMPLEX	-0.57119	-1.78755	0.0263692	0.115982
GO_RNA_MODIFICATION	-0.425799	-1.84883	0.026	0.0891243
GO_MITOCHONDRIAL_GENOME_MAINTENANCE	-0.497652	-1.6912	0.0257937	0.168972
GO_MACROMOLECULAR_COMPLEX_DISASSEMBLY	-0.386522	-1.83895	0.0255403	0.0909511
GO_ACYL_COA_DEHYDROGENASE_ACTIVITY	-0.60288	-1.62067	0.0251938	0.243286
GO_TRANSCRIPTION_ELONGATION_FROM_RNA_POLYMERASE_II_PROMOTER	-0.387158	-1.84956	0.0247148	0.0898304
GO_RIBOSOME_BIOGENESIS	-0.501355	-1.92972	0.0243408	0.0660653
GO_SIN3_TYPE_COMPLEX	-0.539205	-1.61426	0.0240481	0.243035
GO_SPLICEOSOMAL_COMPLEX_ASSEMBLY	-0.432772	-1.6683	0.0235756	0.185304
GO_MITOCHONDRIAL_RESPIRATORY_CHAIN_COMPLEX_I_BIOGENESIS	-0.667779	-1.76721	0.0225873	0.122076
GO_CYTOCHROME_COMPLEX	-0.617873	-1.64493	0.0225873	0.212185
GO_PROTEIN_TARGETING_TO_MEMBRANE	-0.414344	-1.75339	0.0224033	0.12926
GO_MITOCHONDRIAL_TRANSLATION	-0.601845	-1.84428	0.0220441	0.0902838
GO_PYRIMIDINE_NUCLEOTIDE_METABOLIC_PROCESS	-0.497222	-1.77882	0.0219124	0.116794
GO_HEME_BIOSYNTHETIC_PROCESS	-0.492396	-1.7513	0.021611	0.128016
GO_SPLICEOSOMAL_TRI_SNRNP_COMPLEX	-0.599005	-1.68975	0.0208333	0.167128
GO_RIBOSOME_ASSEMBLY	-0.584943	-1.82309	0.02	0.100995
GO_NCRNA_METABOLIC_PROCESS	-0.423529	-2.07002	0.0199601	0.0363479
GO_PROTON_TRANSPORTING_TWO_SECTOR_ATPASE_COMPLEX	-0.537574	-1.8885	0.0199203	0.082824
GO_RNA_POLYMERASE_II_TRANSCRIPTION_COFACTOR_ACTIVITY	-0.444743	-1.61737	0.019685	0.244845
GO_ENERGY_COUPLED_PROTON_TRANSPORT_DOWN_ELECTROCHEMICAL_GRADIENT	-0.625892	-1.76432	0.0185567	0.123797
GO_RRNA_BINDING	-0.553197	-1.79348	0.0181818	0.113173
GO_NUCLEOSIDE_TRIPHOSPHATE_BIOSYNTHETIC_PROCESS	-0.510255	-1.85923	0.0178218	0.0887098
GO_HEME_METABOLIC_PROCESS	-0.480136	-1.73062	0.0176125	0.144467
GO_NUCLEOTIDE_EXCISION_REPAIR_DNA_DAMAGE_RECOGNITION	-0.490621	-1.75079	0.0174757	0.127594
GO_SPLICEOSOMAL_COMPLEX	-0.385308	-1.9509	0.0171674	0.0614043
GO_STRUCTURAL_CONSTITUENT_OF_EYE_LENS	-0.7187	-1.61558	0.016632	0.242236
GO_TRANSLATIONAL_TERMINATION	-0.601766	-1.85539	0.0163599	0.087922
GO_METHYLTRANSFERASE_COMPLEX	-0.374394	-1.80221	0.0163599	0.109611
GO_MITOCHONDRIAL_RESPIRATORY_CHAIN_COMPLEX_ASSEMBLY	-0.669124	-1.85978	0.0163265	0.0895021
GO_RIBONUCLEOPROTEIN_COMPLEX_BIOGENESIS	-0.463229	-1.98725	0.0162602	0.0494713
GO_RIBONUCLEOPROTEIN_COMPLEX_SUBUNIT_ORGANIZATION	-0.417594	-1.97894	0.0161943	0.0522009
GO_ORGANELLAR_SMALL_RIBOSOMAL_SUBUNIT	-0.650326	-1.77963	0.0159681	0.117047
GO_DEVELOPMENTAL_PIGMENTATION	-0.6292	-1.70095	0.0145833	0.162213
GO_SMALL_RIBOSOMAL_SUBUNIT	-0.627363	-1.71942	0.0142276	0.150197
GO_TRNA_METABOLIC_PROCESS	-0.503787	-2.15651	0.0136986	0.0278621
GO_DNA_DIRECTED_RNA_POLYMERASE_II_HOLOENZYME	-0.371508	-1.86398	0.0136452	0.0879825
GO_NUCLEOSIDE_MONOPHOSPHATE_BIOSYNTHETIC_PROCESS	-0.417839	-1.84084	0.0128205	0.0907661
GO_U2_TYPE_SPLICEOSOMAL_COMPLEX	-0.548744	-1.82015	0.0125261	0.0996644
GO_RIBOSOME	-0.566559	-1.95423	0.0121457	0.0613467
GO_HYDROGEN_ION_TRANSMEMBRANE_TRANSPORT	-0.458228	-1.77295	0.0120482	0.117675
GO_PROTON_TRANSPORTING_ATP_SYNTHASE_COMPLEX	-0.706924	-1.66897	0.0104167	0.185549
GO_TRANSLATION_INITIATION_FACTOR_BINDING	-0.532126	-1.80276	0.010395	0.110446
GO_U12_TYPE_SPLICEOSOMAL_COMPLEX	-0.610931	-1.80058	0.0103306	0.108401
GO_UNFOLDED_PROTEIN_BINDING	-0.408014	-1.87115	0.0100806	0.0873431
GO_PORPHYRIN_CONTAINING_COMPOUND_METABOLIC_PROCESS	-0.502199	-1.75257	0.0100806	0.129063
GO_NCRNA_PROCESSING	-0.501677	-2.12558	0.00990099	0.0310945
GO_MYELIN_SHEATH	-0.401599	-1.76008	0.00984252	0.125523
GO_LIGASE_ACTIVITY_FORMING_CARBON_OXYGEN_BONDS	-0.553049	-1.9308	0.00967118	0.0669167
GO_NADH_DEHYDROGENASE_COMPLEX	-0.687585	-1.78619	0.00845666	0.113722
GO_PEPTIDE_METABOLIC_PROCESS	-0.36522	-1.78748	0.00845666	0.114821
GO_PIGMENT_BIOSYNTHETIC_PROCESS	-0.509229	-1.84156	0.00842105	0.0911873
GO_NEGATIVE_REGULATION_OF_CHROMOSOME_ORGANIZATION	-0.380003	-1.86442	0.00828157	0.0889955
GO_U2_SNRNP	-0.614063	-1.7062	0.00826446	0.160383
GO_MITOCHONDRIAL_MEMBRANE_ORGANIZATION	-0.387609	-1.99694	0.00814664	0.0457962
GO_MITOCHONDRIAL_ATP_SYNTHESIS_COUPLED_PROTON_TRANSPORT	-0.710846	-1.69824	0.00814664	0.162417
GO_PHOSPHATIDYLINOSITOL_KINASE_ACTIVITY	-0.594291	-1.61863	0.00814664	0.244076
GO_RNA_3_END_PROCESSING	-0.430005	-1.99777	0.00804829	0.0464179
GO_POSITIVE_REGULATION_OF_CELL_CYCLE_PHASE_TRANSITION	-0.407055	-1.709	0.00803213	0.159398
GO_TRANSFERASE_ACTIVITY_TRANSFERRING_ALKYL_OR_ARYL_OTHER_THAN_METHYL_GROUPS	-0.483665	-1.68246	0.00803213	0.175426
GO_NUCLEOTIDE_EXCISION_REPAIR	-0.391463	-2.05253	0.00790514	0.0402661
GO_NUCLEOID	-0.576644	-2.07383	0.00772201	0.0409024
GO_MITOCHONDRIAL_RNA_METABOLIC_PROCESS	-0.655959	-1.92521	0.00764818	0.0673262
GO_RESPIRATORY_CHAIN	-0.644764	-2.02255	0.00636943	0.0440363
GO_GLUTATHIONE_PEROXIDASE_ACTIVITY	-0.678208	-1.61955	0.00631579	0.243792
GO_MRNA_PROCESSING	-0.294816	-2.07052	0.00626305	0.0373607
GO_RIBONUCLEOPROTEIN_COMPLEX	-0.37683	-2.16691	0.00621118	0.0309774
GO_INNER_MITOCHONDRIAL_MEMBRANE_PROTEIN_COMPLEX	-0.684029	-2.08099	0.00621118	0.0399264
GO_TETRAPYRROLE_BIOSYNTHETIC_PROCESS	-0.520231	-1.94348	0.00621118	0.0627256
GO_ELECTRON_TRANSPORT_CHAIN	-0.621132	-2.05164	0.00619835	0.0393302
GO_PURINE_NUCLEOSIDE_BIOSYNTHETIC_PROCESS	-0.415131	-1.88827	0.00619835	0.0815531
GO_DEOXYRIBONUCLEOTIDE_METABOLIC_PROCESS	-0.569955	-1.94321	0.00617284	0.0616542
GO_MRNA_METABOLIC_PROCESS	-0.328236	-2.18704	0.00612245	0.0304895
GO_RNA_SPLICING_VIA_TRANSESTERIFICATION_REACTIONS	-0.369125	-2.09071	0.00609756	0.0384115
GO_RESPONSE_TO_LEAD_ION	-0.581259	-1.80109	0.00608519	0.109293
GO_SMALL_NUCLEAR_RIBONUCLEOPROTEIN_COMPLEX	-0.55985	-2.023	0.00606061	0.0451801
GO_STRUCTURAL_CONSTITUENT_OF_RIBOSOME	-0.550913	-2.07082	0.00603622	0.038695
GO_ELECTRON_CARRIER_ACTIVITY	-0.435177	-1.71233	0.00603622	0.156429
GO_BRANCHED_CHAIN_AMINO_ACID_METABOLIC_PROCESS	-0.563924	-1.82226	0.00587084	0.100412
GO_AEROBIC_RESPIRATION	-0.510716	-2.00984	0.00585938	0.0461167
GO_FATTY_ACID_BETA_OXIDATION_USING_ACYL_COA_DEHYDROGENASE	-0.608134	-1.72933	0.00576923	0.143554
GO_TRANSCRIPTION_COUPLED_NUCLEOTIDE_EXCISION_REPAIR	-0.434345	-1.85799	0.00574713	0.0885568
GO_AMINO_ACID_ACTIVATION	-0.563674	-1.99846	0.00571429	0.0473521
GO_NUCLEAR_TRANSCRIBED_MRNA_CATABOLIC_PROCESS_EXONUCLEOLYTIC	-0.571312	-1.96719	0.00420168	0.0560299
GO_SNRNA_PROCESSING	-0.552832	-1.87346	0.0041841	0.0870389
GO_OXIDATIVE_PHOSPHORYLATION	-0.688982	-2.03927	0.004158	0.0426972
GO_RNA_SPLICING	-0.341357	-2.19492	0.00410678	0.0314071
GO_CELLULAR_RESPIRATION	-0.577625	-2.26326	0.00409836	0.0316647
GO_PROTEIN_TARGETING	-0.301456	-1.90819	0.004	0.0750102
GO_PROTEIN_TRANSMEMBRANE_TRANSPORT	-0.461186	-1.95088	0.00397614	0.060125
GO_NUCLEOSIDE_MONOPHOSPHATE_METABOLIC_PROCESS	-0.468643	-2.26641	0.00209644	0.0355967
GO_MITOCHONDRIAL_PROTEIN_COMPLEX	-0.666748	-2.2551	0.00207469	0.028939
GO_NUCLEOSIDE_TRIPHOSPHATE_METABOLIC_PROCESS	-0.464469	-2.15691	0.00207469	0.0294099
GO_ORGANELLE_INNER_MEMBRANE	-0.465273	-2.33112	0.00207039	0.0248508
GO_GLYCOSYL_COMPOUND_BIOSYNTHETIC_PROCESS	-0.415903	-2.02119	0.00204082	0.0434822
GO_MITOCHONDRIAL_ELECTRON_TRANSPORT_CYTOCHROME_C_TO_OXYGEN	-0.751227	-1.85335	0.00203666	0.0883157
GO_GLYCOSYL_COMPOUND_METABOLIC_PROCESS	-0.388337	-1.90247	0.0020284	0.0776352
GO_OXIDOREDUCTASE_COMPLEX	-0.570482	-2.2235	0.00199203	0.0328117
GO_TRICARBOXYLIC_ACID_METABOLIC_PROCESS	-0.538712	-2.00212	0.00199203	0.0471628
GO_PROTEIN_LOCALIZATION_TO_MITOCHONDRION	-0.544507	-2.39207	0	0.0198315
GO_MITOCHONDRIAL_MEMBRANE_PART	-0.587688	-2.40751	0	0.0226527
GO_MITOCHONDRIAL_TRANSPORT	-0.439669	-2.43189	0	0.0277527
GO_MITOCHONDRIAL_TRANSMEMBRANE_TRANSPORT	-0.648318	-2.25106	0	0.0277678
GO_INTRINSIC_COMPONENT_OF_MITOCHONDRIAL_MEMBRANE	-0.584257	-2.33562	0	0.0284669
GO_PROTEIN_TARGETING_TO_MITOCHONDRION	-0.603969	-2.14733	0	0.0285458
GO_MITOCHONDRION_ORGANIZATION	-0.381056	-2.18461	0	0.0290644
GO_AMIDE_BIOSYNTHETIC_PROCESS	-0.423025	-2.16576	0	0.0291552
GO_ESTABLISHMENT_OF_PROTEIN_LOCALIZATION_TO_ORGANELLE	-0.341311	-2.13824	0	0.0297122
GO_POSITIVE_REGULATION_OF_VIRAL_TRANSCRIPTION	-0.513627	-2.12138	0	0.0305373
GO_ENERGY_DERIVATION_BY_OXIDATION_OF_ORGANIC_COMPOUNDS	-0.496563	-2.20296	0	0.0329647
GO_MITOCHONDRIAL_MATRIX	-0.502875	-2.53972	0	0.0331179
GO_GENERATION_OF_PRECURSOR_METABOLITES_AND_ENERGY	-0.45038	-2.07245	0	0.0395612
GO_CATALYTIC_STEP_2_SPLICEOSOME	-0.516955	-2.03254	0	0.0430845
GO_PROTEIN_LOCALIZATION_TO_ORGANELLE	-0.279606	-1.91236	0	0.0738097
GO_PIGMENT_METABOLIC_PROCESS	-0.523087	-1.90093	0	0.0769601
GO_RESPONSE_TO_CADMIUM_ION	-0.58911	-1.87515	0	0.0870009

## Sheet: BTN2A2
Pathways enrichment of BTN2A2
NAME	ES	NES	NOM p-val	FDR q-val
GO_NEGATIVE_REGULATION_OF_DEFENSE_RESPONSE_TO_VIRUS	-0.564572	-1.58241	0.0488798	0.238167
GO_NEGATIVE_REGULATION_OF_HISTONE_MODIFICATION	-0.465822	-1.60097	0.0478088	0.224314
GO_NEGATIVE_REGULATION_OF_VIRAL_GENOME_REPLICATION	-0.612823	-1.61189	0.0445344	0.216822
GO_NEGATIVE_REGULATION_OF_RESPONSE_TO_ENDOPLASMIC_RETICULUM_STRESS	-0.470858	-1.57978	0.0443038	0.241365
GO_NEGATIVE_REGULATION_OF_PROTEIN_MODIFICATION_BY_SMALL_PROTEIN_CONJUGATION_OR_REMOVAL	-0.330091	-1.7144	0.0395833	0.162094
GO_PHAGOCYTIC_VESICLE_MEMBRANE	-0.511425	-1.65786	0.0376984	0.192734
GO_MICROBODY_MEMBRANE	-0.380234	-1.57875	0.0365112	0.241665
GO_I_KAPPAB_KINASE_NF_KAPPAB_SIGNALING	-0.515753	-1.64801	0.0344828	0.193673
GO_NF_KAPPAB_BINDING	-0.431516	-1.63247	0.0309917	0.20605
GO_T_CELL_HOMEOSTASIS	-0.645549	-1.6174	0.0290456	0.214787
GO_CELLULAR_EXTRAVASATION	-0.692241	-1.58968	0.028169	0.231829
GO_RHO_GUANYL_NUCLEOTIDE_EXCHANGE_FACTOR_ACTIVITY	-0.490668	-1.58888	0.027668	0.231734
GO_NEGATIVE_REGULATION_OF_NF_KAPPAB_TRANSCRIPTION_FACTOR_ACTIVITY	-0.467249	-1.59917	0.0274841	0.225816
GO_NEGATIVE_REGULATION_OF_B_CELL_ACTIVATION	-0.668922	-1.57456	0.0271967	0.246934
GO_POSITIVE_REGULATION_OF_INTERLEUKIN_2_PRODUCTION	-0.676717	-1.58693	0.0269151	0.233508
GO_N_GLYCAN_PROCESSING	-0.63613	-1.59695	0.0268595	0.227505
GO_MICROBODY_PART	-0.424791	-1.57246	0.0265849	0.24976
GO_HISTONE_H3_DEACETYLATION	-0.421795	-1.60284	0.0265152	0.222651
GO_PHAGOCYTOSIS	-0.491456	-1.64608	0.0264766	0.195012
GO_TUMOR_NECROSIS_FACTOR_RECEPTOR_BINDING	-0.661812	-1.58006	0.0263692	0.2417
GO_PHOSPHOLIPID_TRANSPORTER_ACTIVITY	-0.555719	-1.58921	0.0250522	0.23188
GO_ACTIN_FILAMENT_POLYMERIZATION	-0.57767	-1.63798	0.024	0.201189
GO_REGULATION_OF_ACTIN_NUCLEATION	-0.550826	-1.60136	0.0232068	0.224328
GO_NEGATIVE_REGULATION_OF_CHROMATIN_MODIFICATION	-0.460297	-1.68979	0.0231579	0.17496
GO_POSITIVE_REGULATION_OF_PRODUCTION_OF_MOLECULAR_MEDIATOR_OF_IMMUNE_RESPONSE	-0.582654	-1.60729	0.0225873	0.221455
GO_CELLULAR_RESPONSE_TO_BIOTIC_STIMULUS	-0.546035	-1.61098	0.022541	0.217614
GO_POSITIVE_REGULATION_OF_HEMOPOIESIS	-0.541381	-1.59576	0.0224949	0.227959
GO_NEGATIVE_REGULATION_OF_LYMPHOCYTE_APOPTOTIC_PROCESS	-0.608037	-1.62643	0.0224033	0.205535
GO_MYD88_DEPENDENT_TOLL_LIKE_RECEPTOR_SIGNALING_PATHWAY	-0.688126	-1.61512	0.0219561	0.216842
GO_POSITIVE_REGULATION_OF_MONOOXYGENASE_ACTIVITY	-0.5716	-1.58805	0.0218254	0.23246
GO_PROTEIN_PHOSPHATASE_BINDING	-0.362288	-1.60698	0.0217391	0.220378
GO_REGULATION_OF_B_CELL_APOPTOTIC_PROCESS	-0.631825	-1.67296	0.021097	0.181253
GO_REGULATION_OF_PROTEIN_MODIFICATION_BY_SMALL_PROTEIN_CONJUGATION_OR_REMOVAL	-0.256095	-1.59023	0.02079	0.231563
GO_NEGATIVE_REGULATION_OF_PROTEIN_ACETYLATION	-0.596696	-1.71814	0.0205761	0.160501
GO_ACTIN_POLYMERIZATION_OR_DEPOLYMERIZATION	-0.497277	-1.631	0.0204918	0.20612
GO_MODULATION_OF_TRANSCRIPTION_IN_OTHER_ORGANISM_INVOLVED_IN_SYMBIOTIC_INTERACTION	-0.550074	-1.60437	0.020284	0.220942
GO_POSITIVE_REGULATION_OF_DEFENSE_RESPONSE	-0.529501	-1.66403	0.020202	0.18798
GO_PROTEIN_AUTOPHOSPHORYLATION	-0.41835	-1.5851	0.0201613	0.235036
GO_POSITIVE_REGULATION_OF_DEPHOSPHORYLATION	-0.550513	-1.65053	0.0197239	0.192315
GO_REGULATION_OF_INTERLEUKIN_8_PRODUCTION	-0.579159	-1.63032	0.0187891	0.205643
GO_NEGATIVE_REGULATION_OF_INTERLEUKIN_6_PRODUCTION	-0.74558	-1.61271	0.01875	0.218387
GO_REGULATION_OF_GLYCOPROTEIN_METABOLIC_PROCESS	-0.540734	-1.60683	0.0186722	0.219891
GO_REGULATION_OF_INTERFERON_GAMMA_PRODUCTION	-0.70238	-1.62716	0.0185567	0.205926
GO_TOLL_LIKE_RECEPTOR_SIGNALING_PATHWAY	-0.584898	-1.68931	0.0185185	0.174723
GO_INNATE_IMMUNE_RESPONSE	-0.563604	-1.64025	0.0185185	0.198444
GO_PROTEIN_POLYUBIQUITINATION	-0.291122	-1.73216	0.0183673	0.161658
GO_REGULATION_OF_RECEPTOR_BINDING	-0.672719	-1.59339	0.0182927	0.228538
GO_NATURAL_KILLER_CELL_ACTIVATION	-0.657637	-1.61406	0.0182186	0.217716
GO_REGULATION_OF_TYPE_2_IMMUNE_RESPONSE	-0.666969	-1.59461	0.0181818	0.228631
GO_POSITIVE_REGULATION_OF_IMMUNOGLOBULIN_PRODUCTION	-0.676064	-1.61084	0.017316	0.217124
GO_POSITIVE_REGULATION_OF_T_HELPER_CELL_DIFFERENTIATION	-0.7371	-1.6066	0.0165289	0.219506
GO_REGULATION_OF_VIRAL_GENOME_REPLICATION	-0.576593	-1.84414	0.0162933	0.170459
GO_REGULATION_OF_OSTEOCLAST_DIFFERENTIATION	-0.614064	-1.63116	0.0162933	0.206702
GO_POSITIVE_REGULATION_OF_INTERLEUKIN_8_PRODUCTION	-0.589202	-1.62717	0.0162602	0.206663
GO_REGULATION_OF_CYTOKINE_PRODUCTION_INVOLVED_IN_IMMUNE_RESPONSE	-0.604825	-1.607	0.0162602	0.221096
GO_RESPONSE_TO_VIRUS	-0.54357	-1.72247	0.0161943	0.160907
GO_B_CELL_RECEPTOR_SIGNALING_PATHWAY	-0.759198	-1.62911	0.0159681	0.205476
GO_PHAGOCYTIC_VESICLE	-0.527713	-1.74742	0.015748	0.152904
GO_REGULATION_OF_B_CELL_PROLIFERATION	-0.638594	-1.62689	0.0150538	0.205534
GO_REGULATION_OF_PROTEIN_UBIQUITINATION_INVOLVED_IN_UBIQUITIN_DEPENDENT_PROTEIN_CATABOLIC_PROCESS	-0.387152	-1.96335	0.0147992	0.128576
GO_CHEMOKINE_MEDIATED_SIGNALING_PATHWAY	-0.69805	-1.57219	0.0144628	0.249487
GO_CYTOKINE_BINDING	-0.592887	-1.62904	0.0144033	0.204842
GO_NEGATIVE_REGULATION_OF_LEUKOCYTE_DIFFERENTIATION	-0.542776	-1.59762	0.0144033	0.227042
GO_REGULATION_OF_NATURAL_KILLER_CELL_MEDIATED_IMMUNITY	-0.767508	-1.59668	0.0143737	0.227243
GO_POSITIVE_REGULATION_OF_LEUKOCYTE_DIFFERENTIATION	-0.582727	-1.63769	0.0143443	0.200858
GO_POSITIVE_REGULATION_OF_LYMPHOCYTE_DIFFERENTIATION	-0.630357	-1.62029	0.0143443	0.212044
GO_NEGATIVE_REGULATION_OF_IMMUNE_RESPONSE	-0.57863	-1.67941	0.0141988	0.181921
GO_PLATELET_ACTIVATION	-0.49434	-1.61835	0.01417	0.214139
GO_POSITIVE_REGULATION_OF_INTERLEUKIN_1_BETA_PRODUCTION	-0.735673	-1.6525	0.014	0.193423
GO_TRANSFERASE_ACTIVITY_TRANSFERRING_PENTOSYL_GROUPS	-0.474627	-1.65072	0.0137255	0.192902
GO_CAJAL_BODY	-0.459553	-1.92758	0.0128755	0.143158
GO_POSITIVE_REGULATION_OF_B_CELL_PROLIFERATION	-0.665472	-1.66851	0.012766	0.184055
GO_REGULATION_OF_B_CELL_DIFFERENTIATION	-0.70692	-1.64722	0.0127119	0.194035
GO_RESPONSE_TO_TUMOR_NECROSIS_FACTOR	-0.496912	-1.68212	0.0125261	0.179583
GO_ACTIVATION_OF_GTPASE_ACTIVITY	-0.435268	-1.60075	0.012474	0.223948
GO_REGULATION_OF_ORGANELLE_ASSEMBLY	-0.33083	-1.64029	0.0124224	0.19918
GO_RESPONSE_TO_PROTOZOAN	-0.7733	-1.57588	0.0124224	0.245281
GO_REGULATION_OF_INTERFERON_ALPHA_PRODUCTION	-0.742021	-1.61226	0.0122951	0.217695
GO_ACTIVATION_OF_INNATE_IMMUNE_RESPONSE	-0.526873	-1.77099	0.0122699	0.158032
GO_REGULATION_OF_VIRAL_ENTRY_INTO_HOST_CELL	-0.586136	-1.64087	0.0122699	0.198927
GO_POSITIVE_REGULATION_OF_INTERLEUKIN_1_PRODUCTION	-0.69957	-1.61223	0.0122449	0.217007
GO_PHOSPHOLIPID_CATABOLIC_PROCESS	-0.658534	-1.62939	0.0119522	0.205741
GO_LYTIC_VACUOLE_ORGANIZATION	-0.478825	-1.84547	0.0118577	0.171288
GO_PROTEIN_DEGLYCOSYLATION	-0.605116	-1.72441	0.0117647	0.162157
GO_NEGATIVE_REGULATION_OF_DNA_RECOMBINATION	-0.618192	-1.71888	0.0116054	0.161337
GO_TRANSCRIPTIONAL_ACTIVATOR_ACTIVITY_RNA_POLYMERASE_II_DISTAL_ENHANCER_SEQUENCE_SPECIFIC_BINDING	-0.588192	-1.65644	0.0111524	0.193252
GO_REGULATION_OF_ACTIVATED_T_CELL_PROLIFERATION	-0.651926	-1.57934	0.0106157	0.241384
GO_SMALL_GTPASE_MEDIATED_SIGNAL_TRANSDUCTION	-0.390324	-1.59786	0.0104603	0.227392
GO_REGULATION_OF_PRI_MIRNA_TRANSCRIPTION_FROM_RNA_POLYMERASE_II_PROMOTER	-0.613907	-1.67437	0.0104384	0.18088
GO_PURINE_CONTAINING_COMPOUND_SALVAGE	-0.613691	-1.72142	0.0103734	0.161173
GO_REGULATION_OF_TYPE_I_INTERFERON_PRODUCTION	-0.518696	-1.91978	0.0103306	0.149169
GO_RUFFLE_ORGANIZATION	-0.706702	-1.73519	0.0103306	0.15885
GO_REGULATION_OF_MITOCHONDRION_ORGANIZATION	-0.320898	-1.62067	0.0103306	0.212153
GO_REGULATION_OF_TOLL_LIKE_RECEPTOR_SIGNALING_PATHWAY	-0.619629	-1.70543	0.0102881	0.165284
GO_LYMPHOCYTE_MEDIATED_IMMUNITY	-0.610071	-1.68755	0.0102669	0.176226
GO_THYMIC_T_CELL_SELECTION	-0.776368	-1.63011	0.0102459	0.205208
GO_POSITIVE_REGULATION_OF_INTERFERON_BETA_PRODUCTION	-0.645898	-1.83395	0.0101626	0.16894
GO_REGULATION_OF_INTERLEUKIN_1_SECRETION	-0.749011	-1.60959	0.010142	0.218451
GO_REGULATION_OF_INTERLEUKIN_12_PRODUCTION	-0.700797	-1.65448	0.0100402	0.194456
GO_INTERFERON_GAMMA_MEDIATED_SIGNALING_PATHWAY	-0.724629	-1.80831	0.01002	0.164707
GO_NEGATIVE_REGULATION_OF_LEUKOCYTE_PROLIFERATION	-0.62502	-1.67759	0.01002	0.181161
GO_CELLULAR_RESPONSE_TO_VIRUS	-0.68288	-1.77077	0.01	0.156955
GO_REGULATION_OF_T_CELL_CYTOKINE_PRODUCTION	-0.695803	-1.63464	0.01	0.203419
GO_DEFENSE_RESPONSE_TO_VIRUS	-0.595295	-1.7832	0.00998004	0.166155
GO_VACUOLE_ORGANIZATION	-0.31913	-1.73661	0.00996016	0.159183
GO_NEGATIVE_REGULATION_OF_VIRAL_PROCESS	-0.578557	-1.85452	0.00986193	0.170258
GO_EARLY_ENDOSOME_MEMBRANE	-0.411958	-1.67833	0.00982318	0.18264
GO_POSITIVE_REGULATION_OF_RESPONSE_TO_BIOTIC_STIMULUS	-0.66323	-1.69305	0.00833333	0.174899
GO_REGULATION_OF_CYTOKINE_BIOSYNTHETIC_PROCESS	-0.626828	-1.64971	0.00829876	0.191902
GO_REGULATION_OF_PRODUCTION_OF_MOLECULAR_MEDIATOR_OF_IMMUNE_RESPONSE	-0.598494	-1.67586	0.00828157	0.181258
GO_LEUKOCYTE_MEDIATED_IMMUNITY	-0.581952	-1.68355	0.00826446	0.179419
GO_NEGATIVE_REGULATION_OF_INFLAMMATORY_RESPONSE	-0.55213	-1.64299	0.00826446	0.197259
GO_NEGATIVE_REGULATION_OF_CELL_ADHESION	-0.502859	-1.65262	0.00823045	0.194013
GO_B_CELL_DIFFERENTIATION	-0.532094	-1.60473	0.00823045	0.221164
GO_REGULATION_OF_CYTOKINE_PRODUCTION	-0.531769	-1.71867	0.00821355	0.160697
GO_DEAMINASE_ACTIVITY	-0.586156	-1.65311	0.00819672	0.194099
GO_NEGATIVE_REGULATION_OF_ENDOCYTOSIS	-0.542126	-1.64173	0.00814664	0.198431
GO_ANTIGEN_PROCESSING_AND_PRESENTATION_VIA_MHC_CLASS_IB	-0.786714	-1.61335	0.00814664	0.218036
GO_T_CELL_ACTIVATION_INVOLVED_IN_IMMUNE_RESPONSE	-0.688473	-1.65207	0.00813008	0.193287
GO_POSITIVE_REGULATION_OF_INTERLEUKIN_10_PRODUCTION	-0.759138	-1.66864	0.00811359	0.184726
GO_T_CELL_PROLIFERATION	-0.728526	-1.64342	0.00808081	0.1974
GO_POSITIVE_REGULATION_OF_AUTOPHAGY	-0.391304	-1.70704	0.00806452	0.166315
GO_REGULATION_OF_I_KAPPAB_KINASE_NF_KAPPAB_SIGNALING	-0.432585	-1.70006	0.00806452	0.168581
GO_POSITIVE_REGULATION_OF_T_CELL_MEDIATED_IMMUNITY	-0.669687	-1.67517	0.00803213	0.18141
GO_REGULATION_OF_EXOSOMAL_SECRETION	-0.573836	-1.81293	0.00798403	0.168781
GO_ETHANOLAMINE_CONTAINING_COMPOUND_METABOLIC_PROCESS	-0.526427	-1.59396	0.00782779	0.228958
GO_CELLULAR_PROTEIN_COMPLEX_ASSEMBLY	-0.326974	-1.62621	0.00655022	0.205154
GO_HYDROLASE_ACTIVITY_ACTING_ON_CARBON_NITROGEN_BUT_NOT_PEPTIDE_BONDS_IN_CYCLIC_AMIDINES	-0.617769	-1.69937	0.00636943	0.168634
GO_NEGATIVE_REGULATION_OF_HEMOPOIESIS	-0.482626	-1.57673	0.0063425	0.244577
GO_REGULATION_OF_ANTIGEN_PROCESSING_AND_PRESENTATION	-0.756053	-1.59352	0.00631579	0.228996
GO_POSITIVE_REGULATION_OF_MULTI_ORGANISM_PROCESS	-0.404534	-1.74752	0.00626305	0.154862
GO_POSITIVE_REGULATION_OF_TYPE_I_INTERFERON_PRODUCTION	-0.537589	-1.99358	0.00625	0.151877
GO_NEGATIVE_REGULATION_OF_MULTI_ORGANISM_PROCESS	-0.549981	-1.81211	0.00625	0.163672
GO_REGULATION_OF_MITOCHONDRIAL_MEMBRANE_POTENTIAL	-0.520586	-1.7711	0.00621118	0.159224
GO_POSITIVE_REGULATION_OF_I_KAPPAB_KINASE_NF_KAPPAB_SIGNALING	-0.462415	-1.73879	0.00617284	0.157406
GO_ADAPTIVE_IMMUNE_RESPONSE_BASED_ON_SOMATIC_RECOMBINATION_OF_IMMUNE_RECEPTORS_BUILT_FROM_IMMUNOGLOBULIN_SUPERFAMILY_DOMAINS	-0.644998	-1.69061	0.00617284	0.174655
GO_POSITIVE_REGULATION_OF_NATURAL_KILLER_CELL_MEDIATED_IMMUNITY	-0.838308	-1.59338	0.00617284	0.227861
GO_REGULATION_OF_INTERFERON_BETA_PRODUCTION	-0.617275	-1.85946	0.00614754	0.176149
GO_NEGATIVE_REGULATION_OF_ALPHA_BETA_T_CELL_ACTIVATION	-0.682042	-1.66129	0.00614754	0.189987
GO_NEGATIVE_REGULATION_OF_IMMUNE_EFFECTOR_PROCESS	-0.588392	-1.74793	0.00612245	0.15643
GO_SH2_DOMAIN_BINDING	-0.63604	-1.72827	0.00612245	0.160629
GO_SINGLE_ORGANISM_CELL_ADHESION	-0.541661	-1.65799	0.00612245	0.193303
GO_NEGATIVE_REGULATION_OF_DEFENSE_RESPONSE	-0.543164	-1.75334	0.00610998	0.159763
GO_DENDRITIC_CELL_MIGRATION	-0.847501	-1.6555	0.00610998	0.193921
GO_MHC_CLASS_I_PROTEIN_BINDING	-0.8061	-1.6051	0.00610998	0.221278
GO_ENDOCYTIC_VESICLE_MEMBRANE	-0.506849	-1.72403	0.00609756	0.161795
GO_REGULATION_OF_LEUKOCYTE_DIFFERENTIATION	-0.584896	-1.72536	0.00609756	0.162007
GO_REGULATION_OF_LYMPHOCYTE_APOPTOTIC_PROCESS	-0.636956	-1.7022	0.00609756	0.167447
GO_REGULATION_OF_CYTOKINE_SECRETION	-0.612688	-1.68511	0.00609756	0.178851
GO_NEGATIVE_REGULATION_OF_CYTOKINE_SECRETION	-0.672656	-1.70043	0.00608519	0.168994
GO_CELLULAR_RESPONSE_TO_LIPID	-0.454688	-1.61236	0.00608519	0.218198
GO_REGULATION_OF_LEUKOCYTE_APOPTOTIC_PROCESS	-0.660751	-1.75787	0.00607287	0.160298
GO_REGULATION_OF_VACUOLE_ORGANIZATION	-0.47589	-1.77205	0.00607287	0.162139
GO_MHC_PROTEIN_COMPLEX	-0.853849	-1.63051	0.00607287	0.20617
GO_MYELOID_LEUKOCYTE_ACTIVATION	-0.657191	-1.7599	0.00606061	0.161639
GO_RECEPTOR_SIGNALING_COMPLEX_SCAFFOLD_ACTIVITY	-0.612225	-1.70697	0.00604839	0.165497
GO_REGULATION_OF_T_CELL_RECEPTOR_SIGNALING_PATHWAY	-0.712518	-1.69278	0.00604839	0.174332
GO_NEGATIVE_REGULATION_OF_LEUKOCYTE_MEDIATED_IMMUNITY	-0.697302	-1.74696	0.00603622	0.152439
GO_NEGATIVE_REGULATION_OF_ANTIGEN_RECEPTOR_MEDIATED_SIGNALING_PATHWAY	-0.734188	-1.72882	0.00603622	0.160856
GO_NEGATIVE_REGULATION_OF_LYMPHOCYTE_MEDIATED_IMMUNITY	-0.700197	-1.72389	0.00603622	0.161034
GO_TRANS_GOLGI_NETWORK	-0.37068	-1.67802	0.00603622	0.182211
GO_CLATHRIN_COATED_VESICLE_MEMBRANE	-0.511477	-1.71642	0.0059761	0.161218
GO_PROTEIN_ADP_RIBOSYLATION	-0.57377	-1.74937	0.00574713	0.157018
GO_POSITIVE_REGULATION_OF_B_CELL_ACTIVATION	-0.666336	-1.75215	0.00425532	0.158942
GO_REGULATION_OF_SYMBIOSIS_ENCOMPASSING_MUTUALISM_THROUGH_PARASITISM	-0.497215	-1.98504	0.00423729	0.134963
GO_POSITIVE_REGULATION_OF_DNA_RECOMBINATION	-0.736182	-1.69885	0.00420168	0.168398
GO_REGULATION_OF_INNATE_IMMUNE_RESPONSE	-0.545869	-1.83041	0.0041841	0.166547
GO_REGULATION_OF_INTERLEUKIN_10_PRODUCTION	-0.726655	-1.6735	0.0041841	0.181289
GO_REGULATION_OF_TUMOR_NECROSIS_FACTOR_SUPERFAMILY_CYTOKINE_PRODUCTION	-0.631345	-1.6725	0.00417537	0.181049
GO_REGULATION_OF_LEUKOCYTE_MEDIATED_CYTOTOXICITY	-0.733864	-1.65003	0.00416667	0.192262
GO_RESPONSE_TO_INTERFERON_GAMMA	-0.674303	-1.72969	0.00413223	0.160907
GO_MHC_PROTEIN_BINDING	-0.818022	-1.65079	0.00413223	0.193598
GO_GRANULOCYTE_ACTIVATION	-0.696703	-1.70284	0.00411523	0.16761
GO_REGULATION_OF_PROTEIN_SECRETION	-0.472234	-1.59087	0.00411523	0.231216
GO_CYTOPLASMIC_MRNA_PROCESSING_BODY	-0.471616	-1.98553	0.00410678	0.146086
GO_REGULATION_OF_PROTEIN_TARGETING_TO_MITOCHONDRION	-0.441582	-1.67471	0.00410678	0.181221
GO_REGULATION_OF_CELL_KILLING	-0.719642	-1.68061	0.00409836	0.180877
GO_POSITIVE_REGULATION_OF_INTRACELLULAR_TRANSPORT	-0.392744	-1.61648	0.00409836	0.215556
GO_LYTIC_VACUOLE	-0.410385	-1.71307	0.00408998	0.162911
GO_POSITIVE_REGULATION_OF_CD4_POSITIVE_ALPHA_BETA_T_CELL_ACTIVATION	-0.760044	-1.69112	0.00408998	0.174842
GO_LEUKOCYTE_PROLIFERATION	-0.663659	-1.67613	0.00407332	0.182585
GO_PHOSPHATIDYLINOSITOL_BINDING	-0.385832	-1.64482	0.00406504	0.196117
GO_POSITIVE_REGULATION_OF_INTERLEUKIN_12_PRODUCTION	-0.721598	-1.63678	0.0040404	0.201505
GO_MYELOID_CELL_ACTIVATION_INVOLVED_IN_IMMUNE_RESPONSE	-0.672763	-1.7655	0.00403226	0.158393
GO_CYTOKINE_MEDIATED_SIGNALING_PATHWAY	-0.578533	-1.77151	0.00403226	0.160126
GO_LYMPHOCYTE_HOMEOSTASIS	-0.663435	-1.77197	0.00402414	0.160823
GO_REGULATION_OF_LYMPHOCYTE_DIFFERENTIATION	-0.616568	-1.67787	0.00402414	0.181593
GO_NEGATIVE_REGULATION_OF_LEUKOCYTE_APOPTOTIC_PROCESS	-0.671958	-1.77497	0.00401606	0.163625
GO_B_CELL_MEDIATED_IMMUNITY	-0.646871	-1.77276	0.00401606	0.165177
GO_REGULATION_OF_DEFENSE_RESPONSE_TO_VIRUS_BY_VIRUS	-0.71648	-1.93849	0.004	0.143332
GO_REGULATION_OF_HEMOPOIESIS	-0.545543	-1.74011	0.00398406	0.156801
GO_REGULATION_OF_ALPHA_BETA_T_CELL_PROLIFERATION	-0.807292	-1.66256	0.00397614	0.189253
GO_REGULATION_OF_INTERLEUKIN_4_PRODUCTION	-0.776327	-1.65344	0.00213675	0.194361
GO_REGULATION_OF_MULTI_ORGANISM_PROCESS	-0.439663	-1.73592	0.00212314	0.159059
GO_REGULATION_OF_IMMUNOGLOBULIN_PRODUCTION	-0.691606	-1.76574	0.00211864	0.159283
GO_INNATE_IMMUNE_RESPONSE_ACTIVATING_CELL_SURFACE_RECEPTOR_SIGNALING_PATHWAY	-0.534265	-2.02326	0.00211416	0.138734
GO_CLATHRIN_COATED_ENDOCYTIC_VESICLE	-0.546595	-1.731	0.00211416	0.160123
GO_PRODUCTION_OF_MOLECULAR_MEDIATOR_OF_IMMUNE_RESPONSE	-0.583741	-1.74783	0.0021097	0.155461
GO_ADAPTIVE_IMMUNE_RESPONSE	-0.696545	-1.71617	0.00209644	0.160688
GO_REGULATION_OF_RESPONSE_TO_BIOTIC_STIMULUS	-0.492312	-1.75169	0.00208768	0.156153
GO_REGULATION_OF_AUTOPHAGOSOME_ASSEMBLY	-0.538646	-1.8769	0.00208768	0.170499
GO_REGULATION_OF_DEFENSE_RESPONSE_TO_VIRUS	-0.483302	-1.74269	0.00208333	0.156764
GO_T_CELL_DIFFERENTIATION_INVOLVED_IN_IMMUNE_RESPONSE	-0.787769	-1.65736	0.002079	0.19266
GO_TUMOR_NECROSIS_FACTOR_MEDIATED_SIGNALING_PATHWAY	-0.552935	-1.85866	0.00207469	0.174042
GO_CYTOKINE_RECEPTOR_ACTIVITY	-0.671526	-1.63134	0.00207469	0.207224
GO_REGULATION_OF_ESTABLISHMENT_OF_PROTEIN_LOCALIZATION_TO_MITOCHONDRION	-0.40446	-1.74867	0.00207039	0.156559
GO_NEGATIVE_REGULATION_OF_ADAPTIVE_IMMUNE_RESPONSE	-0.714637	-1.71646	0.00207039	0.162059
GO_POSITIVE_REGULATION_OF_B_CELL_MEDIATED_IMMUNITY	-0.764732	-1.67612	0.00207039	0.181784
GO_REGULATION_OF_T_CELL_MEDIATED_CYTOTOXICITY	-0.768768	-1.68293	0.00206612	0.179349
GO_PEPTIDE_ANTIGEN_BINDING	-0.776185	-1.81633	0.00206186	0.165713
GO_CLATHRIN_COATED_ENDOCYTIC_VESICLE_MEMBRANE	-0.627407	-1.84135	0.00205761	0.17164
GO_LATE_ENDOSOME	-0.355659	-1.6514	0.00205761	0.193532
GO_REGULATION_OF_IMMUNE_EFFECTOR_PROCESS	-0.57465	-1.82824	0.00205339	0.167448
GO_EXTRINSIC_COMPONENT_OF_PLASMA_MEMBRANE	-0.516862	-1.73104	0.00204918	0.161056
GO_T_CELL_SELECTION	-0.800614	-1.72052	0.00204918	0.161236
GO_CELL_ACTIVATION_INVOLVED_IN_IMMUNE_RESPONSE	-0.666563	-1.84894	0.00204918	0.17246
GO_NEGATIVE_REGULATION_OF_T_CELL_DIFFERENTIATION	-0.603238	-1.6591	0.00204918	0.192459
GO_PHOSPHATIDYLINOSITOL_PHOSPHATE_BINDING	-0.442977	-1.71269	0.00204499	0.162463
GO_CYTOPLASMIC_SIDE_OF_MEMBRANE	-0.518056	-1.79348	0.00204499	0.171434
GO_NEGATIVE_REGULATION_OF_CELL_ACTIVATION	-0.602435	-1.68393	0.00204082	0.179805
GO_INTERFERON_GAMMA_PRODUCTION	-0.773962	-1.63674	0.00204082	0.200843
GO_ENDOCYTIC_VESICLE	-0.461801	-1.70658	0.00203666	0.165045
GO_LATE_ENDOSOME_MEMBRANE	-0.391228	-1.7837	0.00203666	0.16723
GO_ACTIVATION_OF_IMMUNE_RESPONSE	-0.633837	-1.93635	0.00203252	0.14153
GO_CELLULAR_RESPONSE_TO_CYTOKINE_STIMULUS	-0.544994	-1.75176	0.00202429	0.157216
GO_CELLULAR_RESPONSE_TO_INTERFERON_GAMMA	-0.7007	-1.75663	0.00202429	0.159475
GO_POSITIVE_REGULATION_OF_ALPHA_BETA_T_CELL_DIFFERENTIATION	-0.682855	-1.71053	0.00202429	0.163608
GO_LEUKOCYTE_CELL_CELL_ADHESION	-0.646931	-1.7601	0.0020202	0.163986
GO_REGULATION_OF_ANTIGEN_RECEPTOR_MEDIATED_SIGNALING_PATHWAY	-0.741921	-1.78641	0.00201613	0.170565
GO_LEUKOCYTE_DIFFERENTIATION	-0.596268	-1.75141	0.00200401	0.15543
GO_POSITIVE_T_CELL_SELECTION	-0.851132	-1.75562	0.00200401	0.158264
GO_NEGATIVE_REGULATION_OF_T_CELL_PROLIFERATION	-0.655749	-1.78991	0.00200401	0.17044
GO_RECEPTOR_COMPLEX	-0.50585	-1.62451	0.00200401	0.206856
GO_FC_GAMMA_RECEPTOR_SIGNALING_PATHWAY	-0.613727	-2.01641	0.002	0.138268
GO_REGULATION_OF_CELL_SHAPE	-0.516278	-1.75177	0.002	0.158347
GO_INTRINSIC_COMPONENT_OF_ORGANELLE_MEMBRANE	-0.42169	-1.9041	0.00199601	0.166259
GO_LUMENAL_SIDE_OF_MEMBRANE	-0.808171	-1.79378	0.00198807	0.17284
GO_PLASMA_MEMBRANE_RECEPTOR_COMPLEX	-0.579145	-1.78202	0.0019685	0.166022
GO_INTEGRIN_MEDIATED_SIGNALING_PATHWAY	-0.608958	-1.81225	0.00195312	0.165455
GO_NAD_DEPENDENT_PROTEIN_DEACETYLASE_ACTIVITY	-0.588331	-1.78605	0.00195312	0.169379
GO_PEPTIDASE_ACTIVATOR_ACTIVITY_INVOLVED_IN_APOPTOTIC_PROCESS	-0.601034	-1.8579	0.00194553	0.16871
GO_ANTIGEN_PROCESSING_AND_PRESENTATION_OF_PEPTIDE_OR_POLYSACCHARIDE_ANTIGEN_VIA_MHC_CLASS_II	-0.642972	-2.48212	0	0.0115515
GO_ANTIGEN_PROCESSING_AND_PRESENTATION_OF_PEPTIDE_ANTIGEN	-0.611334	-2.48817	0	0.0191019
GO_ANTIGEN_PROCESSING_AND_PRESENTATION_OF_PEPTIDE_ANTIGEN_VIA_MHC_CLASS_I	-0.64037	-2.33666	0	0.0282388
GO_ANTIGEN_PROCESSING_AND_PRESENTATION	-0.610557	-2.33716	0	0.0376517
GO_FC_RECEPTOR_SIGNALING_PATHWAY	-0.567339	-2.27625	0	0.0386811
GO_T_CELL_RECEPTOR_SIGNALING_PATHWAY	-0.746598	-2.27987	0	0.0445661
GO_FC_EPSILON_RECEPTOR_SIGNALING_PATHWAY	-0.529106	-2.2493	0	0.045664
GO_SOMATIC_DIVERSIFICATION_OF_IMMUNOGLOBULINS	-0.630206	-2.23461	0	0.047639
GO_ER_TO_GOLGI_TRANSPORT_VESICLE	-0.668278	-2.21801	0	0.0492931
GO_TRANS_GOLGI_NETWORK_MEMBRANE	-0.518198	-2.16329	0	0.0573115
GO_SOMATIC_RECOMBINATION_OF_IMMUNOGLOBULIN_GENE_SEGMENTS	-0.671069	-2.16672	0	0.0600242
GO_ER_TO_GOLGI_TRANSPORT_VESICLE_MEMBRANE	-0.732743	-2.16883	0	0.0644236
GO_INTRINSIC_COMPONENT_OF_ENDOPLASMIC_RETICULUM_MEMBRANE	-0.539504	-2.17	0	0.0702456
GO_IMMUNE_RESPONSE_REGULATING_CELL_SURFACE_RECEPTOR_SIGNALING_PATHWAY	-0.687794	-2.10064	0	0.0857997
GO_ANTIGEN_RECEPTOR_MEDIATED_SIGNALING_PATHWAY	-0.744749	-2.10546	0	0.088105
GO_B_CELL_ACTIVATION_INVOLVED_IN_IMMUNE_RESPONSE	-0.681954	-1.97871	0	0.12704
GO_POSITIVE_REGULATION_OF_VIRAL_GENOME_REPLICATION	-0.541932	-1.96756	0	0.128889
GO_IMMUNOGLOBULIN_PRODUCTION	-0.680852	-1.98466	0	0.130066
GO_IMMUNOGLOBULIN_PRODUCTION_INVOLVED_IN_IMMUNOGLOBULIN_MEDIATED_IMMUNE_RESPONSE	-0.738319	-1.97926	0	0.130812
GO_ENDOSOMAL_PART	-0.414162	-1.96813	0	0.132328
GO_LYTIC_VACUOLE_MEMBRANE	-0.464385	-2.03868	0	0.136665
GO_POSITIVE_REGULATION_OF_VIRAL_PROCESS	-0.394405	-1.9854	0	0.140159
GO_ANTIGEN_PROCESSING_AND_PRESENTATION_OF_EXOGENOUS_PEPTIDE_ANTIGEN_VIA_MHC_CLASS_I	-0.633473	-2.02719	0	0.141662
GO_ISOTYPE_SWITCHING	-0.691055	-1.94392	0	0.141883
GO_SH3_SH2_ADAPTOR_ACTIVITY	-0.69023	-1.9463	0	0.143168
GO_POSITIVE_REGULATION_OF_IMMUNE_RESPONSE	-0.636016	-1.92892	0	0.145891
GO_NAD_ADP_RIBOSYLTRANSFERASE_ACTIVITY	-0.642982	-1.99058	0	0.147626
GO_REGULATION_OF_B_CELL_ACTIVATION	-0.666645	-1.74749	0	0.153875
GO_REGULATION_OF_ALPHA_BETA_T_CELL_ACTIVATION	-0.713108	-1.76952	0	0.155788
GO_REGULATION_OF_T_CELL_DIFFERENTIATION	-0.658759	-1.77005	0	0.156518
GO_POSITIVE_REGULATION_OF_INTERFERON_GAMMA_PRODUCTION	-0.782625	-1.74022	0	0.157687
GO_POSITIVE_REGULATION_OF_CYTOKINE_BIOSYNTHETIC_PROCESS	-0.736115	-1.74103	0	0.157866
GO_COATED_VESICLE_MEMBRANE	-0.495834	-1.99507	0	0.158174
GO_PROTEIN_COMPLEX_INVOLVED_IN_CELL_ADHESION	-0.696898	-1.7566	0	0.158301
GO_POSITIVE_REGULATION_OF_ALPHA_BETA_T_CELL_ACTIVATION	-0.720989	-1.75303	0	0.158997
GO_CORECEPTOR_ACTIVITY	-0.704751	-1.72801	0	0.159877
GO_B_CELL_ACTIVATION	-0.582395	-1.75699	0	0.16027
GO_SIGNALING_ADAPTOR_ACTIVITY	-0.621107	-1.89398	0	0.160311
GO_REGULATION_OF_ALPHA_BETA_T_CELL_DIFFERENTIATION	-0.684989	-1.72345	0	0.160653
GO_REGULATION_OF_CD4_POSITIVE_ALPHA_BETA_T_CELL_ACTIVATION	-0.741304	-1.71996	0	0.160928
GO_EXTERNAL_SIDE_OF_PLASMA_MEMBRANE	-0.63745	-1.73182	0	0.161091
GO_POSITIVE_REGULATION_OF_ADAPTIVE_IMMUNE_RESPONSE	-0.69322	-1.75797	0	0.161455
GO_POSITIVE_REGULATION_OF_CELL_ADHESION	-0.590452	-1.78069	0	0.161902
GO_POSITIVE_REGULATION_OF_TUMOR_NECROSIS_FACTOR_SUPERFAMILY_CYTOKINE_PRODUCTION	-0.715503	-1.75846	0	0.162224
GO_REGULATION_OF_T_HELPER_CELL_DIFFERENTIATION	-0.776379	-1.71191	0	0.162528
GO_POSITIVE_REGULATION_OF_LEUKOCYTE_MEDIATED_IMMUNITY	-0.707248	-1.75993	0	0.16289
GO_POSITIVE_REGULATION_OF_INNATE_IMMUNE_RESPONSE	-0.592406	-1.89463	0	0.163021
GO_ALPHA_BETA_T_CELL_DIFFERENTIATION	-0.789775	-1.77228	0	0.163131
GO_EXTRINSIC_COMPONENT_OF_MEMBRANE	-0.483611	-1.78071	0	0.163406
GO_LEUKOCYTE_HOMEOSTASIS	-0.666801	-1.7786	0	0.163429
GO_NEGATIVE_REGULATION_OF_IMMUNE_SYSTEM_PROCESS	-0.576063	-1.80788	0	0.163445
GO_MACROPHAGE_ACTIVATION	-0.741247	-1.77619	0	0.163739
GO_REGULATION_OF_HOMOTYPIC_CELL_CELL_ADHESION	-0.682898	-1.89701	0	0.163984
GO_POSITIVE_REGULATION_OF_LYMPHOCYTE_MEDIATED_IMMUNITY	-0.733215	-1.7726	0	0.164006
GO_NEGATIVE_REGULATION_OF_CELL_CELL_ADHESION	-0.578638	-1.78125	0	0.16406
GO_IMMUNE_SYSTEM_DEVELOPMENT	-0.52838	-1.80563	0	0.164582
GO_REGULATION_OF_DNA_RECOMBINATION	-0.58348	-1.82346	0	0.164745
GO_REGULATION_OF_T_CELL_MEDIATED_IMMUNITY	-0.711273	-1.77631	0	0.165103
GO_POSITIVE_REGULATION_OF_CYTOKINE_PRODUCTION	-0.585567	-1.78149	0	0.165335
GO_POSITIVE_REGULATION_OF_CELL_KILLING	-0.790155	-1.70831	0	0.165435
GO_T_CELL_DIFFERENTIATION	-0.69338	-1.8019	0	0.165674
GO_CD4_POSITIVE_ALPHA_BETA_T_CELL_ACTIVATION	-0.820113	-1.82435	0	0.165751
GO_REGULATION_OF_RESPONSE_TO_INTERFERON_GAMMA	-0.67114	-1.82726	0	0.166124
GO_REGULATION_OF_ISOTYPE_SWITCHING	-0.756324	-1.8026	0	0.166357
GO_COATED_VESICLE	-0.413959	-1.89813	0	0.16643
GO_REGULATION_OF_LYMPHOCYTE_MEDIATED_IMMUNITY	-0.704739	-1.80844	0	0.166464
GO_REGULATION_OF_ADAPTIVE_IMMUNE_RESPONSE	-0.683526	-1.81291	0	0.166734
GO_POSITIVE_REGULATION_OF_CELL_CELL_ADHESION	-0.661409	-1.8203	0	0.166956
GO_ALPHA_BETA_T_CELL_ACTIVATION	-0.77965	-1.8169	0	0.166971
GO_IMMUNE_EFFECTOR_PROCESS	-0.609486	-1.9006	0	0.167047
GO_REGULATION_OF_T_CELL_PROLIFERATION	-0.703532	-1.83725	0	0.167338
GO_REGULATION_OF_CELL_ACTIVATION	-0.630559	-1.79913	0	0.167491
GO_LYMPHOCYTE_ACTIVATION	-0.667408	-1.8544	0	0.167493
GO_LYMPHOCYTE_COSTIMULATION	-0.779584	-1.78467	0	0.167638
GO_LYMPHOCYTE_ACTIVATION_INVOLVED_IN_IMMUNE_RESPONSE	-0.672944	-1.82448	0	0.167783
GO_POSITIVE_REGULATION_OF_IMMUNE_EFFECTOR_PROCESS	-0.668031	-1.83839	0	0.168114
GO_LYMPHOCYTE_DIFFERENTIATION	-0.650158	-1.81758	0	0.168148
GO_POSITIVE_REGULATION_OF_CELL_ACTIVATION	-0.66208	-1.83069	0	0.168527
GO_REGULATION_OF_LEUKOCYTE_PROLIFERATION	-0.671384	-1.78474	0	0.169294
GO_HOMEOSTASIS_OF_NUMBER_OF_CELLS	-0.540174	-1.83932	0	0.169446
GO_POSITIVE_REGULATION_OF_LEUKOCYTE_PROLIFERATION	-0.719849	-1.8317	0	0.16983
GO_REGULATION_OF_LEUKOCYTE_MEDIATED_IMMUNITY	-0.677445	-1.79153	0	0.170224
GO_REGULATION_OF_CELL_CELL_ADHESION	-0.627775	-1.84041	0	0.170377
GO_NEGATIVE_REGULATION_OF_HOMOTYPIC_CELL_CELL_ADHESION	-0.650835	-1.85831	0	0.171208
GO_REGULATION_OF_B_CELL_MEDIATED_IMMUNITY	-0.72392	-1.78723	0	0.171476
GO_EXTRINSIC_COMPONENT_OF_CYTOPLASMIC_SIDE_OF_PLASMA_MEMBRANE	-0.585269	-1.7918	0	0.171653
GO_CELL_ACTIVATION	-0.600323	-1.84697	0	0.17213
GO_ANTIGEN_BINDING	-0.759423	-1.88095	0	0.172928
GO_IMMUNOLOGICAL_SYNAPSE	-0.859854	-1.87709	0	0.174019
GO_T_CELL_RECEPTOR_COMPLEX	-0.892515	-1.69245	0	0.174051
GO_LEUKOCYTE_ACTIVATION	-0.652309	-1.86258	0	0.174242
GO_VACUOLAR_MEMBRANE	-0.370952	-1.86953	0	0.174585
GO_POSITIVE_REGULATION_OF_T_CELL_PROLIFERATION	-0.77519	-1.86487	0	0.174652
GO_SIDE_OF_MEMBRANE	-0.616739	-1.87098	0	0.176192
GO_THREONINE_TYPE_PEPTIDASE_ACTIVITY	-0.75741	-1.86505	0	0.177928
GO_POSITIVE_REGULATION_OF_ALPHA_BETA_T_CELL_PROLIFERATION	-0.847121	-1.66887	0	0.185249
GO_REGULATION_OF_INTERLEUKIN_17_PRODUCTION	-0.825634	-1.66635	0	0.185294
GO_POSITIVE_REGULATION_OF_INTERLEUKIN_4_PRODUCTION	-0.824716	-1.65351	0	0.195053
GO_AMIDE_BINDING	-0.440698	-1.59494	0	0.22867
GO_PHOSPHORIC_DIESTER_HYDROLASE_ACTIVITY	-0.559761	-1.58617	0	0.233911
GO_SMALL_RIBOSOMAL_SUBUNIT	0.624494	1.69777	0.0445736	0.237319
GO_RIBOSOME	0.526919	1.77651	0.0428016	0.166098
GO_ESTABLISHMENT_OF_PROTEIN_LOCALIZATION_TO_ORGANELLE	0.283511	1.76827	0.0412758	0.170626
GO_TRNA_PROCESSING	0.455607	1.84264	0.0359168	0.139656
GO_CYTOSOLIC_RIBOSOME	0.612136	1.76423	0.0318091	0.170424
GO_LARGE_RIBOSOMAL_SUBUNIT	0.625444	1.76167	0.0313725	0.167816
GO_RIBOSOMAL_SUBUNIT	0.622957	1.80289	0.0310078	0.15937
GO_RIBONUCLEOPROTEIN_COMPLEX_BIOGENESIS	0.479482	2.08388	0.0285714	0.116774
GO_RNA_METHYLATION	0.546158	1.80982	0.0237154	0.157679
GO_NCRNA_METABOLIC_PROCESS	0.420148	2.06	0.023166	0.106116
GO_RIBOSOME_ASSEMBLY	0.575711	1.75956	0.0221774	0.165328
GO_RRNA_BINDING	0.577205	1.86705	0.0217391	0.128692
GO_CYTOSOLIC_LARGE_RIBOSOMAL_SUBUNIT	0.683012	1.79604	0.021611	0.16096
GO_RNA_METHYLTRANSFERASE_ACTIVITY	0.573727	1.79565	0.0214844	0.154997
GO_RRNA_METABOLIC_PROCESS	0.548051	2.04965	0.0207547	0.0783624
GO_PROTEIN_PHOSPHATASE_TYPE_2A_COMPLEX	0.631734	1.72672	0.02	0.208094
GO_PROTEIN_LOCALIZATION_TO_ENDOPLASMIC_RETICULUM	0.578752	1.91606	0.019685	0.112894
GO_POSITIVE_REGULATION_OF_DNA_TEMPLATED_TRANSCRIPTION_ELONGATION	0.487871	1.69802	0.016	0.243929
GO_MULTI_ORGANISM_METABOLIC_PROCESS	0.587632	2.05377	0.0159681	0.0911619
GO_NUCLEAR_TRANSCRIBED_MRNA_CATABOLIC_PROCESS_NONSENSE_MEDIATED_DECAY	0.591415	1.87957	0.0158416	0.124375
GO_SMALL_SUBUNIT_PROCESSOME	0.644799	1.7875	0.0155642	0.157946
GO_NCRNA_PROCESSING	0.500673	2.10325	0.0133333	0.146013
GO_TRANSLATIONAL_INITIATION	0.626996	1.93172	0.0118577	0.107281
GO_ESTABLISHMENT_OF_PROTEIN_LOCALIZATION_TO_ENDOPLASMIC_RETICULUM	0.662117	1.8797	0.011811	0.13251
GO_RIBOSOME_BIOGENESIS	0.551655	2.1558	0.011257	0.172283
GO_NUCLEOID	0.530968	1.90223	0.00954198	0.11769
GO_MITOCHONDRIAL_RNA_METABOLIC_PROCESS	0.632618	1.84668	0.00784314	0.142536
GO_90S_PRERIBOSOME	0.671139	1.82911	0.00784314	0.148838
GO_NUCLEOLAR_PART	0.635989	2.02484	0.00585938	0.0832642
GO_PROTEIN_TARGETING_TO_MITOCHONDRION	0.575111	2.00449	0.00570342	0.0707344
GO_CELLULAR_RESPONSE_TO_EPIDERMAL_GROWTH_FACTOR_STIMULUS	0.66884	1.95642	0.00391389	0.0952179
GO_RIBOSOMAL_LARGE_SUBUNIT_BIOGENESIS	0.672418	2.02483	0.00195695	0.0728562
GO_PRERIBOSOME	0.702738	2.02062	0.00191939	0.0665716
GO_PEPTIDYL_CYSTEINE_MODIFICATION	0.700298	1.82421	0	0.147211
GO_DESMOSOME	0.789628	1.70094	0	0.245941

## Sheet: C7orf60
Pathways enrichment of C7orf60
NAME	ES	NES	NOM p-val	FDR q-val
GO_CELLULAR_PROTEIN_COMPLEX_DISASSEMBLY	0.535643	2.11129	0.00200803	0.218151
GO_RIBOSOME	0.583336	2.03451	0.0162602	0.224218
GO_LARGE_RIBOSOMAL_SUBUNIT	0.654911	1.92274	0.0176125	0.237365

## Sheet: CRTC3
Pathways enrichment of CRTC3
NAME	ES	NES	NOM p-val	FDR q-val
GO_POSITIVE_REGULATION_OF_LIGASE_ACTIVITY	0.45455	2.30567	0	0.0488816
GO_DNA_DAMAGE_RESPONSE_DETECTION_OF_DNA_DAMAGE	0.548503	2.14989	0	0.0665952
GO_ANAPHASE_PROMOTING_COMPLEX_DEPENDENT_CATABOLIC_PROCESS	0.591687	2.17173	0.00184843	0.0796915
GO_DNA_TEMPLATED_TRANSCRIPTION_TERMINATION	0.486806	2.09515	0	0.0805156
GO_CYCLIN_DEPENDENT_PROTEIN_SERINE_THREONINE_KINASE_REGULATOR_ACTIVITY	0.609359	1.94367	0.002	0.0825861
GO_PROTEASOME_ACCESSORY_COMPLEX	0.67064	1.93431	0.00194553	0.0829085
GO_ORGANELLAR_SMALL_RIBOSOMAL_SUBUNIT	0.69598	1.94517	0.00187617	0.0871765
GO_DNA_DIRECTED_RNA_POLYMERASE_III_COMPLEX	0.617373	1.95151	0.00380228	0.0883503
GO_REGULATION_OF_LIGASE_ACTIVITY	0.381074	2.03075	0	0.092328
GO_NUCLEOSOMAL_DNA_BINDING	0.601223	1.95347	0	0.0941983
GO_NUCLEOTIDE_EXCISION_REPAIR	0.387263	2.04982	0.00397614	0.0960532
GO_RNA_CAPPING	0.55246	1.9561	0.00186567	0.100369
GO_TERMINATION_OF_RNA_POLYMERASE_II_TRANSCRIPTION	0.532897	1.98964	0	0.101849
GO_TRANSCRIPTION_COUPLED_NUCLEOTIDE_EXCISION_REPAIR	0.446871	1.88533	0.00378788	0.10471
GO_RNA_SPLICING_VIA_TRANSESTERIFICATION_REACTIONS	0.359868	2.00121	0.00785855	0.105008
GO_MITOCHONDRIAL_TRANSLATION	0.605324	1.88853	0.00956023	0.107653
GO_PRESPLICEOSOME	0.663763	1.9702	0	0.108216
GO_CATALYTIC_STEP_2_SPLICEOSOME	0.497812	1.95759	0.00788955	0.108879
GO_NEGATIVE_REGULATION_OF_PROTEIN_MODIFICATION_BY_SMALL_PROTEIN_CONJUGATION_OR_REMOVAL	0.365693	1.89296	0.0133588	0.109718
GO_INNER_MITOCHONDRIAL_MEMBRANE_PROTEIN_COMPLEX	0.609859	1.85818	0.0209924	0.109915
GO_MITOCHONDRIAL_PROTEIN_COMPLEX	0.549294	1.86307	0.0306513	0.110228
GO_ORGANELLAR_RIBOSOME	0.641955	1.86467	0.00746269	0.113994
GO_SPLICEOSOMAL_COMPLEX	0.373621	1.86858	0.014	0.115814
GO_SMALL_NUCLEAR_RIBONUCLEOPROTEIN_COMPLEX	0.5215	1.84512	0.00996016	0.116489
GO_SNRNA_METABOLIC_PROCESS	0.370407	1.8313	0.0192308	0.119726
GO_EXOSOME_RNASE_COMPLEX_	0.602826	1.83312	0.0155039	0.122692
GO_TRANSLATIONAL_TERMINATION	0.572608	1.81205	0.025	0.13535
GO_MATURATION_OF_5_8S_RRNA	0.601205	1.80748	0.0242991	0.135477
GO_U2_TYPE_SPLICEOSOMAL_COMPLEX	0.544031	1.79325	0.00590551	0.142013
GO_OXIDATIVE_PHOSPHORYLATION	0.605195	1.79484	0.023301	0.145085
GO_TRANSLATIONAL_ELONGATION	0.522871	1.78199	0.044316	0.14625
GO_RNA_3_END_PROCESSING	0.376098	1.78526	0.02	0.147043
GO_MITOCHONDRIAL_MEMBRANE_ORGANIZATION	0.35516	1.77668	0.00592885	0.147798
GO_CELLULAR_PROTEIN_COMPLEX_DISASSEMBLY	0.452736	1.77267	0.0314342	0.14785
GO_NADH_DEHYDROGENASE_COMPLEX	0.678089	1.75808	0.00996016	0.156214
GO_RNA_SPLICING	0.272892	1.76137	0.0616302	0.156936
GO_PROTEASOME_COMPLEX	0.438783	1.74017	0.0383877	0.17555
GO_MITOCHONDRIAL_RESPIRATORY_CHAIN_COMPLEX_I_BIOGENESIS	0.666996	1.73598	0.00988142	0.176752
GO_SPLICEOSOMAL_TRI_SNRNP_COMPLEX	0.599962	1.70253	0.0238095	0.222891
GO_RESPIRATORY_CHAIN	0.531943	1.67406	0.07393	0.226901
GO_EXONUCLEASE_ACTIVITY_ACTIVE_WITH_EITHER_RIBO_OR_DEOXYRIBONUCLEIC_ACIDS_AND_PRODUCING_5_PHOSPHOMONOESTERS	0.410329	1.66711	0.0493359	0.230672
GO_DEOXYRIBONUCLEOTIDE_METABOLIC_PROCESS	0.511614	1.67425	0.0336634	0.23125
GO_TRANSCRIPTION_ELONGATION_FROM_RNA_POLYMERASE_II_PROMOTER	0.357367	1.66841	0.0385396	0.23278
GO_U2_SNRNP	0.614002	1.69274	0.0198807	0.235389
GO_LRR_DOMAIN_BINDING	0.518366	1.67472	0.0477099	0.235454
GO_REGULATION_OF_RNA_STABILITY	0.294981	1.68944	0.0396975	0.235487
GO_REGULATION_OF_PROTEIN_UBIQUITINATION_INVOLVED_IN_UBIQUITIN_DEPENDENT_PROTEIN_CATABOLIC_PROCESS	0.335222	1.67702	0.0604288	0.236565
GO_PROTON_TRANSPORTING_ATP_SYNTHASE_COMPLEX	0.706663	1.68126	0.00192678	0.23929
GO_MITOCHONDRIAL_MEMBRANE_PART	0.423916	1.67789	0.072	0.2402
GO_MITOCHONDRION_ORGANIZATION	0.289207	1.65236	0.0415879	0.240322
GO_TRANSLATION_INITIATION_FACTOR_ACTIVITY	0.459971	1.68342	0.0267686	0.24085
GO_ANTEROGRADE_AXONAL_TRANSPORT	0.552492	1.64258	0.0303644	0.241565
GO_MITOCHONDRIAL_ATP_SYNTHESIS_COUPLED_PROTON_TRANSPORT	0.70059	1.656	0.00580271	0.242205
GO_AXON_CYTOPLASM	0.52103	1.65361	0.0423387	0.24252
GO_INTRINSIC_COMPONENT_OF_MITOCHONDRIAL_MEMBRANE	0.426924	1.65734	0.0394477	0.244218
GO_BASE_EXCISION_REPAIR	0.390983	1.6432	0.0352251	0.244611
GO_DNA_REPLICATION_INITIATION	0.576588	1.64731	0.047817	0.245208
GO_RNA_PHOSPHODIESTER_BOND_HYDROLYSIS_EXONUCLEOLYTIC	0.426714	1.64491	0.0432331	0.24564

[truncated: 21 more sheets: DAD1, DPYSL4, FAM98B, FCGR2C, HYAL3, IL32, KCNMA1, MASTL, MEPCE, METTL8, MST4, PBRM1, PHIP, POLQ, RERE, RPS15, RSRC1, SPIB, SYT7, TBX2 …]
