# Supplementary material for: A Class of Protein-Coding RNAs Binds to Polycomb Repressive Complex 2 and Alters Histone Methylation
Source: Front Oncol. 2021 Nov 5;11:739830. doi: 10.3389/fonc.2021.739830 (PMC8602814; doi:10.3389/fonc.2021.739830)
Supplement: Supplementary file 9 [file Table_8.xlsx]

## Sheet: Sheet1
The GO items of PRC2-bound transcripts in biological processes
ID	Description	GeneRatio	BgRatio	pvalue	p.adjust	qvalue	geneID	Count
GO:0043414	macromolecule methylation	5/43	318/18866	0.000750681	0.217619	0.201107	BMT2/FAM98B/MEPCE/METTL8/MTF2	5
GO:0034660	ncRNA metabolic process	6/43	493/18866	0.000828825	0.217619	0.201107	BMT2/FAM98B/GTF2H5/MEPCE/METTL8/RPS15	6
GO:0045956	positive regulation of calcium ion-dependent exocytosis	2/43	19/18866	0.000846611	0.217619	0.201107	HYAL3/SYT7	2
GO:0001510	RNA methylation	3/43	84/18866	0.000924072	0.217619	0.201107	BMT2/MEPCE/METTL8	3
GO:0032259	methylation	5/43	371/18866	0.00149132	0.280964	0.259646	BMT2/FAM98B/MEPCE/METTL8/MTF2	5
GO:0034470	ncRNA processing	5/43	400/18866	0.00207372	0.325575	0.300872	BMT2/FAM98B/GTF2H5/METTL8/RPS15	5
GO:0017158	regulation of calcium ion-dependent exocytosis	2/43	43/18866	0.00431841	0.346518	0.320226	HYAL3/SYT7	2
GO:0046677	response to antibiotic	2/43	47/18866	0.00513994	0.346518	0.320226	HYAL3/RSRC1	2
GO:0090382	phagosome maturation	2/43	48/18866	0.00535569	0.346518	0.320226	ATP6V1F/SYT7	2
GO:0009451	RNA modification	3/43	168/18866	0.00659299	0.346518	0.320226	BMT2/MEPCE/METTL8	3
GO:1903307	positive regulation of regulated secretory pathway	2/43	56/18866	0.00722812	0.346518	0.320226	HYAL3/SYT7	2
GO:0017156	calcium-ion regulated exocytosis	2/43	65/18866	0.00963713	0.346518	0.320226	HYAL3/SYT7	2
GO:0042274	ribosomal small subunit biogenesis	2/43	75/18866	0.0126739	0.346518	0.320226	GTF2H5/RPS15	2
GO:0070830	bicellular tight junction assembly	2/43	77/18866	0.0133253	0.346518	0.320226	CLDN19/MYO1C	2
GO:0120192	tight junction assembly	2/43	79/18866	0.013991	0.346518	0.320226	CLDN19/MYO1C	2
GO:0032869	cellular response to insulin stimulus	3/43	226/18866	0.0147209	0.346518	0.320226	ATP6V1F/MYO1C/PHIP	3
GO:0006364	rRNA processing	3/43	227/18866	0.0148947	0.346518	0.320226	BMT2/GTF2H5/RPS15	3
GO:0120193	tight junction organization	2/43	82/18866	0.0150161	0.346518	0.320226	CLDN19/MYO1C	2
GO:0043297	apical junction assembly	2/43	85/18866	0.0160727	0.346518	0.320226	CLDN19/MYO1C	2
GO:0016072	rRNA metabolic process	3/43	238/18866	0.0168838	0.346518	0.320226	BMT2/GTF2H5/RPS15	3
GO:0045921	positive regulation of exocytosis	2/43	91/18866	0.0182787	0.346518	0.320226	HYAL3/SYT7	2
GO:0021932	hindbrain radial glia guided cell migration	1/43	10/18866	0.0225653	0.346518	0.320226	RERE	1
GO:0044557	relaxation of smooth muscle	1/43	10/18866	0.0225653	0.346518	0.320226	KCNMA1	1
GO:0048755	branching morphogenesis of a nerve	1/43	10/18866	0.0225653	0.346518	0.320226	RERE	1
GO:0070091	glucagon secretion	1/43	10/18866	0.0225653	0.346518	0.320226	SYT7	1
GO:0070092	regulation of glucagon secretion	1/43	10/18866	0.0225653	0.346518	0.320226	SYT7	1
GO:0071600	otic vesicle morphogenesis	1/43	10/18866	0.0225653	0.346518	0.320226	CEP290	1
GO:0090385	phagosome-lysosome fusion	1/43	10/18866	0.0225653	0.346518	0.320226	SYT7	1
GO:0140042	lipid droplet formation	1/43	10/18866	0.0225653	0.346518	0.320226	SMIM22	1
GO:0031630	regulation of synaptic vesicle fusion to presynaptic active zone membrane	1/43	11/18866	0.0247943	0.346518	0.320226	SYT7	1
GO:0060379	cardiac muscle cell myoblast differentiation	1/43	11/18866	0.0247943	0.346518	0.320226	TBX2	1
GO:0061085	regulation of histone H3-K27 methylation	1/43	11/18866	0.0247943	0.346518	0.320226	MTF2	1
GO:1904869	regulation of protein localization to Cajal body	1/43	11/18866	0.0247943	0.346518	0.320226	MEPCE	1
GO:1904871	positive regulation of protein localization to Cajal body	1/43	11/18866	0.0247943	0.346518	0.320226	MEPCE	1
GO:0032508	DNA duplex unwinding	2/43	108/18866	0.0251718	0.346518	0.320226	GTF2H5/POLQ	2
GO:0032868	response to insulin	3/43	283/18866	0.0265117	0.346518	0.320226	ATP6V1F/MYO1C/PHIP	3
GO:0001778	plasma membrane repair	1/43	12/18866	0.0270183	0.346518	0.320226	SYT7	1
GO:0003207	cardiac chamber formation	1/43	12/18866	0.0270183	0.346518	0.320226	TBX2	1
GO:0031340	positive regulation of vesicle fusion	1/43	12/18866	0.0270183	0.346518	0.320226	SYT7	1
GO:0060788	ectodermal placode formation	1/43	12/18866	0.0270183	0.346518	0.320226	TBX2	1
GO:0070816	phosphorylation of RNA polymerase II C-terminal domain	1/43	12/18866	0.0270183	0.346518	0.320226	GTF2H5	1
GO:0071697	ectodermal placode morphogenesis	1/43	12/18866	0.0270183	0.346518	0.320226	TBX2	1
GO:1903405	protein localization to nuclear body	1/43	12/18866	0.0270183	0.346518	0.320226	MEPCE	1
GO:1904867	protein localization to Cajal body	1/43	12/18866	0.0270183	0.346518	0.320226	MEPCE	1
GO:2000302	positive regulation of synaptic vesicle exocytosis	1/43	12/18866	0.0270183	0.346518	0.320226	SYT7	1
GO:0030004	cellular monovalent inorganic cation homeostasis	2/43	114/18866	0.0278209	0.346518	0.320226	ATP6V1F/KCNMA1	2
GO:0032392	DNA geometric change	2/43	116/18866	0.028728	0.346518	0.320226	GTF2H5/POLQ	2
GO:0043568	positive regulation of insulin-like growth factor receptor signaling pathway	1/43	13/18866	0.0292374	0.346518	0.320226	PHIP	1
GO:0071696	ectodermal placode development	1/43	13/18866	0.0292374	0.346518	0.320226	TBX2	1
GO:2000194	regulation of female gonad development	1/43	13/18866	0.0292374	0.346518	0.320226	HYAL3	1
GO:2000344	positive regulation of acrosome reaction	1/43	13/18866	0.0292374	0.346518	0.320226	HYAL3	1
GO:0000054	ribosomal subunit export from nucleus	1/43	14/18866	0.0314515	0.346518	0.320226	RPS15	1
GO:0007135	meiosis II	1/43	14/18866	0.0314515	0.346518	0.320226	MASTL	1
GO:0030007	cellular potassium ion homeostasis	1/43	14/18866	0.0314515	0.346518	0.320226	KCNMA1	1
GO:0033750	ribosome localization	1/43	14/18866	0.0314515	0.346518	0.320226	RPS15	1
GO:0045591	positive regulation of regulatory T cell differentiation	1/43	14/18866	0.0314515	0.346518	0.320226	BTN2A2	1
GO:0046007	negative regulation of activated T cell proliferation	1/43	14/18866	0.0314515	0.346518	0.320226	BTN2A2	1
GO:0061983	meiosis II cell cycle process	1/43	14/18866	0.0314515	0.346518	0.320226	MASTL	1
GO:1904668	positive regulation of ubiquitin protein ligase activity	1/43	14/18866	0.0314515	0.346518	0.320226	MASTL	1
GO:1990173	protein localization to nucleoplasm	1/43	14/18866	0.0314515	0.346518	0.320226	MEPCE	1
GO:0042254	ribosome biogenesis	3/43	310/18866	0.0334425	0.346518	0.320226	BMT2/GTF2H5/RPS15	3
GO:0001845	phagolysosome assembly	1/43	15/18866	0.0336607	0.346518	0.320226	SYT7	1
GO:0006388	tRNA splicing, via endonucleolytic cleavage and ligation	1/43	15/18866	0.0336607	0.346518	0.320226	FAM98B	1
GO:0021535	cell migration in hindbrain	1/43	15/18866	0.0336607	0.346518	0.320226	RERE	1
GO:0021924	cell proliferation in external granule layer	1/43	15/18866	0.0336607	0.346518	0.320226	RERE	1
GO:0021930	cerebellar granule cell precursor proliferation	1/43	15/18866	0.0336607	0.346518	0.320226	RERE	1
GO:0033540	fatty acid beta-oxidation using acyl-CoA oxidase	1/43	15/18866	0.0336607	0.346518	0.320226	ACOXL	1
GO:0071428	rRNA-containing ribonucleoprotein complex export from nucleus	1/43	15/18866	0.0336607	0.346518	0.320226	RPS15	1
GO:0099171	presynaptic modulation of chemical synaptic transmission	1/43	15/18866	0.0336607	0.346518	0.320226	SYT7	1
GO:0008033	tRNA processing	2/43	130/18866	0.0354015	0.346518	0.320226	FAM98B/METTL8	2
GO:0000394	RNA splicing, via endonucleolytic cleavage and ligation	1/43	16/18866	0.0358649	0.346518	0.320226	FAM98B	1
GO:0007379	segment specification	1/43	16/18866	0.0358649	0.346518	0.320226	MTF2	1
GO:0016446	somatic hypermutation of immunoglobulin genes	1/43	16/18866	0.0358649	0.346518	0.320226	POLQ	1
GO:0021534	cell proliferation in hindbrain	1/43	16/18866	0.0358649	0.346518	0.320226	RERE	1
GO:0030214	hyaluronan catabolic process	1/43	16/18866	0.0358649	0.346518	0.320226	HYAL3	1
GO:0046500	S-adenosylmethionine metabolic process	1/43	16/18866	0.0358649	0.346518	0.320226	AHCYL2	1
GO:0050710	negative regulation of cytokine secretion	1/43	16/18866	0.0358649	0.346518	0.320226	BTN2A2	1
GO:0071599	otic vesicle development	1/43	16/18866	0.0358649	0.346518	0.320226	CEP290	1
GO:0080009	mRNA methylation	1/43	16/18866	0.0358649	0.346518	0.320226	METTL8	1
GO:1904262	negative regulation of TORC1 signaling	1/43	16/18866	0.0358649	0.346518	0.320226	BMT2	1
GO:1905516	positive regulation of fertilization	1/43	16/18866	0.0358649	0.346518	0.320226	HYAL3	1
GO:0002566	somatic diversification of immune receptors via somatic mutation	1/43	17/18866	0.0380643	0.346518	0.320226	POLQ	1
GO:0006474	N-terminal protein amino acid acetylation	1/43	17/18866	0.0380643	0.346518	0.320226	NAA80	1
GO:0010224	response to UV-B	1/43	17/18866	0.0380643	0.346518	0.320226	HYAL3	1
GO:0014067	negative regulation of phosphatidylinositol 3-kinase signaling	1/43	17/18866	0.0380643	0.346518	0.320226	BTN2A2	1
GO:0030033	microvillus assembly	1/43	17/18866	0.0380643	0.346518	0.320226	STK26	1
GO:0045986	negative regulation of smooth muscle contraction	1/43	17/18866	0.0380643	0.346518	0.320226	KCNMA1	1
GO:1900242	regulation of synaptic vesicle endocytosis	1/43	17/18866	0.0380643	0.346518	0.320226	SYT7	1
GO:1905331	negative regulation of morphogenesis of an epithelium	1/43	17/18866	0.0380643	0.346518	0.320226	TBX2	1
GO:0071375	cellular response to peptide hormone stimulus	3/43	330/18866	0.0391296	0.346518	0.320226	ATP6V1F/MYO1C/PHIP	3
GO:0000724	double-strand break repair via homologous recombination	2/43	138/18866	0.0394592	0.346518	0.320226	AP5S1/POLQ	2
GO:0060046	regulation of acrosome reaction	1/43	18/18866	0.0402587	0.346518	0.320226	HYAL3	1
GO:0071371	cellular response to gonadotropin stimulus	1/43	18/18866	0.0402587	0.346518	0.320226	SLC5A5	1
GO:0000725	recombinational repair	2/43	140/18866	0.0405002	0.346518	0.320226	AP5S1/POLQ	2
GO:1903829	positive regulation of cellular protein localization	3/43	338/18866	0.0415348	0.346518	0.320226	CEP290/MEPCE/MYO1C	3
GO:0008286	insulin receptor signaling pathway	2/43	143/18866	0.0420812	0.346518	0.320226	ATP6V1F/PHIP	2
GO:0030050	vesicle transport along actin filament	1/43	19/18866	0.0424483	0.346518	0.320226	MYO1C	1
GO:0042693	muscle cell fate commitment	1/43	19/18866	0.0424483	0.346518	0.320226	TBX2	1
GO:2000042	negative regulation of double-strand break repair via homologous recombination	1/43	19/18866	0.0424483	0.346518	0.320226	POLQ	1
GO:0007043	cell-cell junction assembly	2/43	147/18866	0.044225	0.346518	0.320226	CLDN19/MYO1C	2
GO:0051592	response to calcium ion	2/43	147/18866	0.044225	0.346518	0.320226	KCNMA1/SYT7	2
GO:0010002	cardioblast differentiation	1/43	20/18866	0.044633	0.346518	0.320226	TBX2	1
GO:0032793	positive regulation of CREB transcription factor activity	1/43	20/18866	0.044633	0.346518	0.320226	CRTC3	1
GO:1905939	regulation of gonad development	1/43	20/18866	0.044633	0.346518	0.320226	HYAL3	1
GO:0000028	ribosomal small subunit assembly	1/43	21/18866	0.0468128	0.346518	0.320226	RPS15	1
GO:0006293	nucleotide-excision repair, preincision complex stabilization	1/43	21/18866	0.0468128	0.346518	0.320226	GTF2H5	1
GO:0006295	nucleotide-excision repair, DNA incision, 3'-to lesion	1/43	21/18866	0.0468128	0.346518	0.320226	GTF2H5	1
GO:0031061	negative regulation of histone methylation	1/43	21/18866	0.0468128	0.346518	0.320226	MTF2	1
GO:0070734	histone H3-K27 methylation	1/43	21/18866	0.0468128	0.346518	0.320226	MTF2	1
GO:0099515	actin filament-based transport	1/43	21/18866	0.0468128	0.346518	0.320226	MYO1C	1
GO:0032956	regulation of actin cytoskeleton organization	3/43	360/18866	0.0485274	0.346518	0.320226	NAA80/MYO1C/SMIM22	3
GO:0000717	nucleotide-excision repair, DNA duplex unwinding	1/43	22/18866	0.0489878	0.346518	0.320226	GTF2H5	1
GO:0002313	mature B cell differentiation involved in immune response	1/43	22/18866	0.0489878	0.346518	0.320226	POU2AF1	1
GO:0030902	hindbrain development	2/43	156/18866	0.0491939	0.346518	0.320226	CEP290/RERE	2
GO:0048592	eye morphogenesis	2/43	156/18866	0.0491939	0.346518	0.320226	CEP290/TBX2	2
GO:0055067	monovalent inorganic cation homeostasis	2/43	159/18866	0.0508936	0.346518	0.320226	ATP6V1F/KCNMA1	2
GO:1902600	proton transmembrane transport	2/43	159/18866	0.0508936	0.346518	0.320226	ATP5F1A/ATP6V1F	2
GO:0001956	positive regulation of neurotransmitter secretion	1/43	23/18866	0.0511579	0.346518	0.320226	SYT7	1
GO:0006590	thyroid hormone generation	1/43	23/18866	0.0511579	0.346518	0.320226	SLC5A5	1
GO:0016338	calcium-independent cell-cell adhesion via plasma membrane cell-adhesion molecules	1/43	23/18866	0.0511579	0.346518	0.320226	CLDN19	1
GO:0031629	synaptic vesicle fusion to presynaptic active zone membrane	1/43	23/18866	0.0511579	0.346518	0.320226	SYT7	1
GO:0035561	regulation of chromatin binding	1/43	23/18866	0.0511579	0.346518	0.320226	MEPCE	1
GO:0048791	calcium ion-regulated exocytosis of neurotransmitter	1/43	23/18866	0.0511579	0.346518	0.320226	SYT7	1
GO:0050860	negative regulation of T cell receptor signaling pathway	1/43	23/18866	0.0511579	0.346518	0.320226	BTN2A2	1
GO:2000810	regulation of bicellular tight junction assembly	1/43	23/18866	0.0511579	0.346518	0.320226	MYO1C	1
GO:1903305	regulation of regulated secretory pathway	2/43	162/18866	0.0526145	0.346518	0.320226	HYAL3/SYT7	2
GO:0009267	cellular response to starvation	2/43	163/18866	0.0531927	0.346518	0.320226	BMT2/STK26	2
GO:0016556	mRNA modification	1/43	24/18866	0.0533231	0.346518	0.320226	METTL8	1
GO:0042776	mitochondrial ATP synthesis coupled proton transport	1/43	24/18866	0.0533231	0.346518	0.320226	ATP5F1A	1
GO:0050995	negative regulation of lipid catabolic process	1/43	24/18866	0.0533231	0.346518	0.320226	CRTC3	1
GO:0099500	vesicle fusion to plasma membrane	1/43	24/18866	0.0533231	0.346518	0.320226	SYT7	1
GO:1904666	regulation of ubiquitin protein ligase activity	1/43	24/18866	0.0533231	0.346518	0.320226	MASTL	1
GO:0016482	cytosolic transport	2/43	165/18866	0.054356	0.346518	0.320226	SYT7/VPS53	2
GO:0032366	intracellular sterol transport	1/43	25/18866	0.0554836	0.346518	0.320226	SYT7	1
GO:0032367	intracellular cholesterol transport	1/43	25/18866	0.0554836	0.346518	0.320226	SYT7	1
GO:0032528	microvillus organization	1/43	25/18866	0.0554836	0.346518	0.320226	STK26	1
GO:0045992	negative regulation of embryonic development	1/43	25/18866	0.0554836	0.346518	0.320226	TBX2	1
GO:1903421	regulation of synaptic vesicle recycling	1/43	25/18866	0.0554836	0.346518	0.320226	SYT7	1
GO:0045931	positive regulation of mitotic cell cycle	2/43	168/18866	0.0561181	0.346518	0.320226	MEPCE/PHIP	2
GO:0032535	regulation of cellular component size	3/43	383/18866	0.0564198	0.346518	0.320226	NAA80/KCNMA1/MYO1C	3
GO:0042403	thyroid hormone metabolic process	1/43	26/18866	0.0576392	0.346518	0.320226	SLC5A5	1
GO:0043567	regulation of insulin-like growth factor receptor signaling pathway	1/43	26/18866	0.0576392	0.346518	0.320226	PHIP	1
GO:0043951	negative regulation of cAMP-mediated signaling	1/43	26/18866	0.0576392	0.346518	0.320226	CRTC3	1
GO:0070911	global genome nucleotide-excision repair	1/43	26/18866	0.0576392	0.346518	0.320226	GTF2H5	1
GO:0003148	outflow tract septum morphogenesis	1/43	27/18866	0.05979	0.346518	0.320226	TBX2	1
GO:0015985	energy coupled proton transport, down electrochemical gradient	1/43	27/18866	0.05979	0.346518	0.320226	ATP5F1A	1
GO:0015986	ATP synthesis coupled proton transport	1/43	27/18866	0.05979	0.346518	0.320226	ATP5F1A	1
GO:0034389	lipid droplet organization	1/43	27/18866	0.05979	0.346518	0.320226	SMIM22	1
GO:0034698	response to gonadotropin	1/43	27/18866	0.05979	0.346518	0.320226	SLC5A5	1
GO:1900078	positive regulation of cellular response to insulin stimulus	1/43	27/18866	0.05979	0.346518	0.320226	MYO1C	1
GO:1901653	cellular response to peptide	3/43	398/18866	0.0618793	0.346518	0.320226	ATP6V1F/MYO1C/PHIP	3
GO:0002335	mature B cell differentiation	1/43	28/18866	0.0619361	0.346518	0.320226	POU2AF1	1
GO:0021680	cerebellar Purkinje cell layer development	1/43	28/18866	0.0619361	0.346518	0.320226	RERE	1
GO:0031167	rRNA methylation	1/43	28/18866	0.0619361	0.346518	0.320226	BMT2	1
GO:0045932	negative regulation of muscle contraction	1/43	28/18866	0.0619361	0.346518	0.320226	KCNMA1	1
GO:0048596	embryonic camera-type eye morphogenesis	1/43	28/18866	0.0619361	0.346518	0.320226	TBX2	1
GO:0051590	positive regulation of neurotransmitter transport	1/43	28/18866	0.0619361	0.346518	0.320226	SYT7	1
GO:0090383	phagosome acidification	1/43	28/18866	0.0619361	0.346518	0.320226	ATP6V1F	1
GO:0051260	protein homooligomerization	2/43	178/18866	0.0621345	0.346518	0.320226	CRTC3/POLQ	2
GO:0006294	nucleotide-excision repair, preincision complex assembly	1/43	29/18866	0.0640773	0.346518	0.320226	GTF2H5	1
GO:0031365	N-terminal protein amino acid modification	1/43	29/18866	0.0640773	0.346518	0.320226	NAA80	1
GO:0055075	potassium ion homeostasis	1/43	29/18866	0.0640773	0.346518	0.320226	KCNMA1	1
GO:0080154	regulation of fertilization	1/43	29/18866	0.0640773	0.346518	0.320226	HYAL3	1
GO:0032970	regulation of actin filament-based process	3/43	405/18866	0.0645097	0.346518	0.320226	NAA80/MYO1C/SMIM22	3
GO:0090316	positive regulation of intracellular protein transport	2/43	182/18866	0.0646007	0.346518	0.320226	CEP290/MYO1C	2
GO:0006479	protein methylation	2/43	184/18866	0.0658462	0.346518	0.320226	FAM98B/MTF2	2
GO:0008213	protein alkylation	2/43	184/18866	0.0658462	0.346518	0.320226	FAM98B/MTF2	2
GO:0006362	transcription elongation from RNA polymerase I promoter	1/43	30/18866	0.0662138	0.346518	0.320226	GTF2H5	1
GO:0006884	cell volume homeostasis	1/43	30/18866	0.0662138	0.346518	0.320226	KCNMA1	1
GO:0018279	protein N-linked glycosylation via asparagine	1/43	30/18866	0.0662138	0.346518	0.320226	DAD1	1
GO:0071480	cellular response to gamma radiation	1/43	30/18866	0.0662138	0.346518	0.320226	GTF2H5	1
GO:0090314	positive regulation of protein targeting to membrane	1/43	30/18866	0.0662138	0.346518	0.320226	MYO1C	1
GO:1900746	regulation of vascular endothelial growth factor signaling pathway	1/43	30/18866	0.0662138	0.346518	0.320226	MYO1C	1
GO:1903205	regulation of hydrogen peroxide-induced cell death	1/43	30/18866	0.0662138	0.346518	0.320226	STK26	1
GO:2000045	regulation of G1/S transition of mitotic cell cycle	2/43	185/18866	0.0664719	0.346518	0.320226	BTN2A2/MEPCE	2
GO:0006399	tRNA metabolic process	2/43	186/18866	0.0670998	0.346518	0.320226	FAM98B/METTL8	2
GO:0006363	termination of RNA polymerase I transcription	1/43	31/18866	0.0683455	0.346518	0.320226	GTF2H5	1
GO:0007143	female meiotic nuclear division	1/43	31/18866	0.0683455	0.346518	0.320226	MASTL	1
GO:0018196	peptidyl-asparagine modification	1/43	31/18866	0.0683455	0.346518	0.320226	DAD1	1
GO:0018200	peptidyl-glutamic acid modification	1/43	31/18866	0.0683455	0.346518	0.320226	NAA80	1
GO:0031338	regulation of vesicle fusion	1/43	31/18866	0.0683455	0.346518	0.320226	SYT7	1
GO:0050858	negative regulation of antigen receptor-mediated signaling pathway	1/43	31/18866	0.0683455	0.346518	0.320226	BTN2A2	1
GO:0090075	relaxation of muscle	1/43	31/18866	0.0683455	0.346518	0.320226	KCNMA1	1
GO:0071478	cellular response to radiation	2/43	188/18866	0.0683614	0.346518	0.320226	GTF2H5/HYAL3	2
GO:0008064	regulation of actin polymerization or depolymerization	2/43	190/18866	0.069631	0.346518	0.320226	NAA80/MYO1C	2
GO:0030832	regulation of actin filament length	2/43	191/18866	0.0702687	0.346518	0.320226	NAA80/MYO1C	2
GO:0045589	regulation of regulatory T cell differentiation	1/43	32/18866	0.0704724	0.346518	0.320226	BTN2A2	1
GO:1902547	regulation of cellular response to vascular endothelial growth factor stimulus	1/43	32/18866	0.0704724	0.346518	0.320226	MYO1C	1
GO:0006370	7-methylguanosine mRNA capping	1/43	33/18866	0.0725946	0.346518	0.320226	GTF2H5	1
GO:0009452	7-methylguanosine RNA capping	1/43	34/18866	0.0747121	0.346518	0.320226	GTF2H5	1
GO:0036260	RNA capping	1/43	34/18866	0.0747121	0.346518	0.320226	GTF2H5	1
GO:0036474	cell death in response to hydrogen peroxide	1/43	34/18866	0.0747121	0.346518	0.320226	STK26	1
GO:0042311	vasodilation	1/43	34/18866	0.0747121	0.346518	0.320226	KCNMA1	1
GO:2000780	negative regulation of double-strand break repair	1/43	34/18866	0.0747121	0.346518	0.320226	POLQ	1
GO:0050657	nucleic acid transport	2/43	200/18866	0.0760947	0.346518	0.320226	MYO1C/RPS15	2
GO:0050658	RNA transport	2/43	200/18866	0.0760947	0.346518	0.320226	MYO1C/RPS15	2
GO:1901888	regulation of cell junction assembly	2/43	200/18866	0.0760947	0.346518	0.320226	CLDN19/MYO1C	2
GO:0003203	endocardial cushion morphogenesis	1/43	35/18866	0.0768249	0.346518	0.320226	TBX2	1
GO:0014046	dopamine secretion	1/43	35/18866	0.0768249	0.346518	0.320226	SYT7	1
GO:0014059	regulation of dopamine secretion	1/43	35/18866	0.0768249	0.346518	0.320226	SYT7	1
GO:0035909	aorta morphogenesis	1/43	35/18866	0.0768249	0.346518	0.320226	TBX2	1
GO:0042407	cristae formation	1/43	35/18866	0.0768249	0.346518	0.320226	ATP5F1A	1
GO:0042462	eye photoreceptor cell development	1/43	35/18866	0.0768249	0.346518	0.320226	CEP290	1
GO:0045066	regulatory T cell differentiation	1/43	35/18866	0.0768249	0.346518	0.320226	BTN2A2	1
GO:0051443	positive regulation of ubiquitin-protein transferase activity	1/43	35/18866	0.0768249	0.346518	0.320226	MASTL	1
GO:0097009	energy homeostasis	1/43	35/18866	0.0768249	0.346518	0.320226	CRTC3	1
GO:0110111	negative regulation of animal organ morphogenesis	1/43	35/18866	0.0768249	0.346518	0.320226	TBX2	1
GO:0051236	establishment of RNA localization	2/43	203/18866	0.0780703	0.346518	0.320226	MYO1C/RPS15	2
GO:0033572	transferrin transport	1/43	36/18866	0.0789329	0.346518	0.320226	ATP6V1F	1
GO:0045738	negative regulation of DNA repair	1/43	36/18866	0.0789329	0.346518	0.320226	POLQ	1
GO:0090313	regulation of protein targeting to membrane	1/43	36/18866	0.0789329	0.346518	0.320226	MYO1C	1
GO:0042594	response to starvation	2/43	206/18866	0.0800622	0.346518	0.320226	BMT2/STK26	2
GO:1902806	regulation of cell cycle G1/S phase transition	2/43	206/18866	0.0800622	0.346518	0.320226	BTN2A2/MEPCE	2
GO:0006296	nucleotide-excision repair, DNA incision, 5'-to lesion	1/43	37/18866	0.0810363	0.346518	0.320226	GTF2H5	1
GO:0030212	hyaluronan metabolic process	1/43	37/18866	0.0810363	0.346518	0.320226	HYAL3	1
GO:0048048	embryonic eye morphogenesis	1/43	37/18866	0.0810363	0.346518	0.320226	TBX2	1
GO:0043434	response to peptide hormone	3/43	447/18866	0.0813557	0.346518	0.320226	ATP6V1F/MYO1C/PHIP	3
GO:1901990	regulation of mitotic cell cycle phase transition	3/43	448/18866	0.0817783	0.346518	0.320226	BTN2A2/CEP290/MEPCE	3
GO:0040029	regulation of gene expression, epigenetic	2/43	209/18866	0.0820701	0.346518	0.320226	MTF2/MYO1C	2
GO:0006612	protein targeting to membrane	2/43	210/18866	0.0827429	0.346518	0.320226	MYO1C/RPS15	2
GO:0045216	cell-cell junction organization	2/43	210/18866	0.0827429	0.346518	0.320226	CLDN19/MYO1C	2
GO:0000462	maturation of SSU-rRNA from tricistronic rRNA transcript (SSU-rRNA, 5.8S rRNA, LSU-rRNA)	1/43	38/18866	0.0831349	0.346518	0.320226	GTF2H5	1
GO:0006361	transcription initiation from RNA polymerase I promoter	1/43	38/18866	0.0831349	0.346518	0.320226	GTF2H5	1
GO:0048009	insulin-like growth factor receptor signaling pathway	1/43	38/18866	0.0831349	0.346518	0.320226	PHIP	1
GO:0060045	positive regulation of cardiac muscle cell proliferation	1/43	38/18866	0.0831349	0.346518	0.320226	TBX2	1
GO:1903432	regulation of TORC1 signaling	1/43	38/18866	0.0831349	0.346518	0.320226	BMT2	1
GO:0006656	phosphatidylcholine biosynthetic process	1/43	39/18866	0.0852289	0.349068	0.322582	SLC44A5	1
GO:0007340	acrosome reaction	1/43	39/18866	0.0852289	0.349068	0.322582	HYAL3	1
GO:0031076	embryonic camera-type eye development	1/43	39/18866	0.0852289	0.349068	0.322582	TBX2	1
GO:0033683	nucleotide-excision repair, DNA incision	1/43	39/18866	0.0852289	0.349068	0.322582	GTF2H5	1
GO:0000154	rRNA modification	1/43	40/18866	0.0873182	0.350016	0.323459	BMT2	1
GO:0006284	base-excision repair	1/43	40/18866	0.0873182	0.350016	0.323459	POLQ	1
GO:0006730	one-carbon metabolic process	1/43	40/18866	0.0873182	0.350016	0.323459	AHCYL2	1
GO:0030488	tRNA methylation	1/43	40/18866	0.0873182	0.350016	0.323459	METTL8	1
GO:0043902	positive regulation of multi-organism process	1/43	40/18866	0.0873182	0.350016	0.323459	HYAL3	1
GO:0006338	chromatin remodeling	2/43	218/18866	0.0881869	0.352	0.325292	PBRM1/RERE	2
GO:0031062	positive regulation of histone methylation	1/43	41/18866	0.0894028	0.353184	0.326386	MTF2	1
GO:2000826	regulation of heart morphogenesis	1/43	41/18866	0.0894028	0.353184	0.326386	TBX2	1
GO:0008154	actin polymerization or depolymerization	2/43	221/18866	0.0902559	0.353184	0.326386	NAA80/MYO1C	2
GO:0031669	cellular response to nutrient levels	2/43	221/18866	0.0902559	0.353184	0.326386	BMT2/STK26	2
GO:0017157	regulation of exocytosis	2/43	222/18866	0.0909487	0.353184	0.326386	HYAL3/SYT7	2
GO:0032388	positive regulation of intracellular transport	2/43	222/18866	0.0909487	0.353184	0.326386	CEP290/MYO1C	2
GO:0001709	cell fate determination	1/43	42/18866	0.0914828	0.353184	0.326386	TBX2	1
GO:0046006	regulation of activated T cell proliferation	1/43	42/18866	0.0914828	0.353184	0.326386	BTN2A2	1
GO:0031667	response to nutrient levels	3/43	473/18866	0.0926554	0.35537	0.328406	BMT2/DAD1/STK26	3
GO:0000413	protein peptidyl-prolyl isomerization	1/43	43/18866	0.0935581	0.35537	0.328406	PPIAL4D	1
GO:0050856	regulation of T cell receptor signaling pathway	1/43	43/18866	0.0935581	0.35537	0.328406	BTN2A2	1
GO:1901031	regulation of response to reactive oxygen species	1/43	43/18866	0.0935581	0.35537	0.328406	STK26	1
GO:0045910	negative regulation of DNA recombination	1/43	44/18866	0.0956288	0.359487	0.332211	POLQ	1
GO:0022613	ribonucleoprotein complex biogenesis	3/43	482/18866	0.0967137	0.359487	0.332211	BMT2/GTF2H5/RPS15	3
GO:0051259	protein complex oligomerization	2/43	231/18866	0.0972558	0.359487	0.332211	CRTC3/POLQ	2
GO:0003197	endocardial cushion development	1/43	45/18866	0.0976949	0.359487	0.332211	TBX2	1
GO:0031057	negative regulation of histone modification	1/43	45/18866	0.0976949	0.359487	0.332211	MTF2	1
GO:0032365	intracellular lipid transport	1/43	45/18866	0.0976949	0.359487	0.332211	SYT7	1
GO:0034198	cellular response to amino acid starvation	1/43	45/18866	0.0976949	0.359487	0.332211	BMT2	1
GO:0060443	mammary gland morphogenesis	1/43	45/18866	0.0976949	0.359487	0.332211	TBX2	1
GO:1901987	regulation of cell cycle phase transition	3/43	486/18866	0.0985409	0.36004	0.332722	BTN2A2/CEP290/MEPCE	3
GO:0001754	eye photoreceptor cell differentiation	1/43	46/18866	0.0997564	0.36004	0.332722	CEP290	1
GO:0032007	negative regulation of TOR signaling	1/43	46/18866	0.0997564	0.36004	0.332722	BMT2	1
GO:0038202	TORC1 signaling	1/43	46/18866	0.0997564	0.36004	0.332722	BMT2	1
GO:0050798	activated T cell proliferation	1/43	46/18866	0.0997564	0.36004	0.332722	BTN2A2	1
GO:0006403	RNA localization	2/43	236/18866	0.100813	0.362465	0.334963	MYO1C/RPS15	2
GO:0010569	regulation of double-strand break repair via homologous recombination	1/43	47/18866	0.101813	0.363288	0.335724	POLQ	1
GO:0016073	snRNA metabolic process	1/43	47/18866	0.101813	0.363288	0.335724	MEPCE	1
GO:0042461	photoreceptor cell development	1/43	48/18866	0.103866	0.366447	0.338643	CEP290	1
GO:0055023	positive regulation of cardiac muscle tissue growth	1/43	48/18866	0.103866	0.366447	0.338643	TBX2	1
GO:1990928	response to amino acid starvation	1/43	48/18866	0.103866	0.366447	0.338643	BMT2	1
GO:0015872	dopamine transport	1/43	49/18866	0.105913	0.370893	0.342752	SYT7	1
GO:1900087	positive regulation of G1/S transition of mitotic cell cycle	1/43	49/18866	0.105913	0.370893	0.342752	MEPCE	1
GO:0016197	endosomal transport	2/43	244/18866	0.10658	0.371846	0.343633	AP5S1/VPS53	2
GO:0021695	cerebellar cortex development	1/43	50/18866	0.107956	0.372509	0.344245	RERE	1
GO:0032456	endocytic recycling	1/43	50/18866	0.107956	0.372509	0.344245	VPS53	1
GO:0046850	regulation of bone remodeling	1/43	50/18866	0.107956	0.372509	0.344245	SYT7	1
GO:0030490	maturation of SSU-rRNA	1/43	51/18866	0.109995	0.376783	0.348195	GTF2H5	1
GO:0038084	vascular endothelial growth factor signaling pathway	1/43	51/18866	0.109995	0.376783	0.348195	MYO1C	1
GO:0007007	inner mitochondrial membrane organization	1/43	52/18866	0.112029	0.379609	0.350807	ATP5F1A	1
GO:0060421	positive regulation of heart growth	1/43	52/18866	0.112029	0.379609	0.350807	TBX2	1
GO:0072132	mesenchyme morphogenesis	1/43	52/18866	0.112029	0.379609	0.350807	TBX2	1
GO:0031668	cellular response to extracellular stimulus	2/43	253/18866	0.113174	0.381004	0.352096	BMT2/STK26	2
GO:0000086	G2/M transition of mitotic cell cycle	2/43	254/18866	0.113913	0.381004	0.352096	CEP290/MASTL	2
GO:0043949	regulation of cAMP-mediated signaling	1/43	53/18866	0.114059	0.381004	0.352096	CRTC3	1
GO:0071320	cellular response to cAMP	1/43	53/18866	0.114059	0.381004	0.352096	SLC5A5	1
GO:0006754	ATP biosynthetic process	1/43	54/18866	0.116083	0.383868	0.354742	ATP5F1A	1
GO:0051438	regulation of ubiquitin-protein transferase activity	1/43	54/18866	0.116083	0.383868	0.354742	MASTL	1
GO:0031334	positive regulation of protein-containing complex assembly	2/43	257/18866	0.116138	0.383868	0.354742	GTF2H5/MYO1C	2
GO:0050433	regulation of catecholamine secretion	1/43	55/18866	0.118104	0.387644	0.358232	SYT7	1
GO:0051452	intracellular pH reduction	1/43	55/18866	0.118104	0.387644	0.358232	ATP6V1F	1
GO:0015931	nucleobase-containing compound transport	2/43	261/18866	0.119123	0.389631	0.360068	MYO1C/RPS15	2
GO:0006302	double-strand break repair	2/43	262/18866	0.119872	0.389992	0.360402	AP5S1/POLQ	2
GO:0010332	response to gamma radiation	1/43	56/18866	0.12012	0.389992	0.360402	GTF2H5	1
GO:0033157	regulation of intracellular protein transport	2/43	264/18866	0.121374	0.389992	0.360402	CEP290/MYO1C	2
GO:0048863	stem cell differentiation	2/43	264/18866	0.121374	0.389992	0.360402	MTF2/TBX2	2
GO:0001541	ovarian follicle development	1/43	57/18866	0.122131	0.389992	0.360402	HYAL3	1
GO:0045840	positive regulation of mitotic nuclear division	1/43	57/18866	0.122131	0.389992	0.360402	PHIP	1
GO:0050432	catecholamine secretion	1/43	57/18866	0.122131	0.389992	0.360402	SYT7	1
GO:0045851	pH reduction	1/43	58/18866	0.124138	0.390799	0.361148	ATP6V1F	1
GO:0090596	sensory organ morphogenesis	2/43	269/18866	0.125151	0.390799	0.361148	CEP290/TBX2	2
GO:0045815	positive regulation of gene expression, epigenetic	1/43	59/18866	0.126141	0.390799	0.361148	MYO1C	1
GO:0050707	regulation of cytokine secretion	1/43	59/18866	0.126141	0.390799	0.361148	BTN2A2	1
GO:0051289	protein homotetramerization	1/43	59/18866	0.126141	0.390799	0.361148	CRTC3	1
GO:0060043	regulation of cardiac muscle cell proliferation	1/43	59/18866	0.126141	0.390799	0.361148	TBX2	1
GO:0018208	peptidyl-proline modification	1/43	60/18866	0.128139	0.390799	0.361148	PPIAL4D	1
GO:0032515	negative regulation of phosphoprotein phosphatase activity	1/43	60/18866	0.128139	0.390799	0.361148	MASTL	1
GO:0035904	aorta development	1/43	60/18866	0.128139	0.390799	0.361148	TBX2	1
GO:0050994	regulation of lipid catabolic process	1/43	60/18866	0.128139	0.390799	0.361148	CRTC3	1
GO:0097755	positive regulation of blood vessel diameter	1/43	60/18866	0.128139	0.390799	0.361148	KCNMA1	1
GO:1902808	positive regulation of cell cycle G1/S phase transition	1/43	60/18866	0.128139	0.390799	0.361148	MEPCE	1
GO:2000242	negative regulation of reproductive process	1/43	60/18866	0.128139	0.390799	0.361148	HYAL3	1
GO:0044839	cell cycle G2/M phase transition	2/43	273/18866	0.128192	0.390799	0.361148	CEP290/MASTL	2
GO:0006027	glycosaminoglycan catabolic process	1/43	61/18866	0.130132	0.394162	0.364255	HYAL3	1
GO:0042733	embryonic digit morphogenesis	1/43	61/18866	0.130132	0.394162	0.364255	TBX2	1
GO:0110053	regulation of actin filament organization	2/43	278/18866	0.132019	0.395105	0.365127	NAA80/MYO1C	2
GO:0048488	synaptic vesicle endocytosis	1/43	62/18866	0.132121	0.395105	0.365127	SYT7	1
GO:0055025	positive regulation of cardiac muscle tissue development	1/43	62/18866	0.132121	0.395105	0.365127	TBX2	1
GO:0140238	presynaptic endocytosis	1/43	62/18866	0.132121	0.395105	0.365127	SYT7	1
GO:0046530	photoreceptor cell differentiation	1/43	63/18866	0.134106	0.395301	0.365308	CEP290	1
GO:0046622	positive regulation of organ growth	1/43	63/18866	0.134106	0.395301	0.365308	TBX2	1
GO:0070059	intrinsic apoptotic signaling pathway in response to endoplasmic reticulum stress	1/43	63/18866	0.134106	0.395301	0.365308	TMEM117	1
GO:0016054	organic acid catabolic process	2/43	282/18866	0.1351	0.395301	0.365308	ACOXL/HYAL3	2
GO:0046395	carboxylic acid catabolic process	2/43	282/18866	0.1351	0.395301	0.365308	ACOXL/HYAL3	2
GO:0001947	heart looping	1/43	64/18866	0.136086	0.395301	0.365308	TBX2	1
GO:0042130	negative regulation of T cell proliferation	1/43	64/18866	0.136086	0.395301	0.365308	BTN2A2	1
GO:0051898	negative regulation of protein kinase B signaling	1/43	64/18866	0.136086	0.395301	0.365308	BTN2A2	1
GO:1905268	negative regulation of chromatin organization	1/43	64/18866	0.136086	0.395301	0.365308	MTF2	1
GO:0006940	regulation of smooth muscle contraction	1/43	65/18866	0.138062	0.395301	0.365308	KCNMA1	1
GO:0007588	excretion	1/43	65/18866	0.138062	0.395301	0.365308	KCNMA1	1
GO:0009206	purine ribonucleoside triphosphate biosynthetic process	1/43	65/18866	0.138062	0.395301	0.365308	ATP5F1A	1
GO:0035308	negative regulation of protein dephosphorylation	1/43	65/18866	0.138062	0.395301	0.365308	MASTL	1
GO:0098586	cellular response to virus	1/43	65/18866	0.138062	0.395301	0.365308	POU2AF1	1
GO:0000082	G1/S transition of mitotic cell cycle	2/43	287/18866	0.138975	0.395752	0.365724	BTN2A2/MEPCE	2
GO:0006360	transcription by RNA polymerase I	1/43	66/18866	0.140033	0.395752	0.365724	GTF2H5	1
GO:0009145	purine nucleoside triphosphate biosynthetic process	1/43	66/18866	0.140033	0.395752	0.365724	ATP5F1A	1
GO:0016445	somatic diversification of immunoglobulins	1/43	66/18866	0.140033	0.395752	0.365724	POLQ	1
GO:0006026	aminoglycan catabolic process	1/43	67/18866	0.142	0.395752	0.365724	HYAL3	1
GO:0007040	lysosome organization	1/43	67/18866	0.142	0.395752	0.365724	SYT7	1
GO:0031060	regulation of histone methylation	1/43	67/18866	0.142	0.395752	0.365724	MTF2	1
GO:0042255	ribosome assembly	1/43	67/18866	0.142	0.395752	0.365724	RPS15	1
GO:0080171	lytic vacuole organization	1/43	67/18866	0.142	0.395752	0.365724	SYT7	1
GO:0071479	cellular response to ionizing radiation	1/43	68/18866	0.143963	0.400038	0.369685	GTF2H5	1
GO:0050854	regulation of antigen receptor-mediated signaling pathway	1/43	69/18866	0.145921	0.401922	0.371426	BTN2A2	1
GO:0060038	cardiac muscle cell proliferation	1/43	69/18866	0.145921	0.401922	0.371426	TBX2	1
GO:0061371	determination of heart left/right asymmetry	1/43	69/18866	0.145921	0.401922	0.371426	TBX2	1
GO:0003143	embryonic heart tube morphogenesis	1/43	70/18866	0.147875	0.406116	0.375302	TBX2	1
GO:0006310	DNA recombination	2/43	299/18866	0.148374	0.406302	0.375474	AP5S1/POLQ	2
GO:0009201	ribonucleoside triphosphate biosynthetic process	1/43	71/18866	0.149824	0.407312	0.376407	ATP5F1A	1
GO:0051785	positive regulation of nuclear division	1/43	71/18866	0.149824	0.407312	0.376407	PHIP	1
GO:0048562	embryonic organ morphogenesis	2/43	302/18866	0.150744	0.407312	0.376407	CEP290/TBX2	2
GO:0090068	positive regulation of cell cycle process	2/43	302/18866	0.150744	0.407312	0.376407	MEPCE/PHIP	2
GO:0019226	transmission of nerve impulse	1/43	72/18866	0.151769	0.407312	0.376407	CLDN19	1
GO:0050663	cytokine secretion	1/43	72/18866	0.151769	0.407312	0.376407	BTN2A2	1
GO:0051937	catecholamine transport	1/43	72/18866	0.151769	0.407312	0.376407	SYT7	1
GO:0006283	transcription-coupled nucleotide-excision repair	1/43	73/18866	0.15371	0.408922	0.377895	GTF2H5	1
GO:0006487	protein N-linked glycosylation	1/43	73/18866	0.15371	0.408922	0.377895	DAD1	1
GO:0042795	snRNA transcription by RNA polymerase II	1/43	73/18866	0.15371	0.408922	0.377895	MEPCE	1
GO:0006635	fatty acid beta-oxidation	1/43	74/18866	0.155646	0.408922	0.377895	ACOXL	1
GO:0009301	snRNA transcription	1/43	74/18866	0.155646	0.408922	0.377895	MEPCE	1
GO:0036465	synaptic vesicle recycling	1/43	74/18866	0.155646	0.408922	0.377895	SYT7	1
GO:0044843	cell cycle G1/S phase transition	2/43	310/18866	0.157103	0.408922	0.377895	BTN2A2/MEPCE	2
GO:0006353	DNA-templated transcription, termination	1/43	75/18866	0.157578	0.408922	0.377895	GTF2H5	1
GO:0035924	cellular response to vascular endothelial growth factor stimulus	1/43	75/18866	0.157578	0.408922	0.377895	MYO1C	1
GO:0048844	artery morphogenesis	1/43	75/18866	0.157578	0.408922	0.377895	TBX2	1
GO:0099518	vesicle cytoskeletal trafficking	1/43	75/18866	0.157578	0.408922	0.377895	MYO1C	1
GO:1900076	regulation of cellular response to insulin stimulus	1/43	75/18866	0.157578	0.408922	0.377895	MYO1C	1
GO:0090305	nucleic acid phosphodiester bond hydrolysis	2/43	313/18866	0.159501	0.411169	0.379972	GTF2H5/POLQ	2
GO:1903532	positive regulation of secretion by cell	2/43	313/18866	0.159501	0.411169	0.379972	HYAL3/SYT7	2
GO:0002200	somatic diversification of immune receptors	1/43	77/18866	0.161429	0.411169	0.379972	POLQ	1
GO:0060411	cardiac septum morphogenesis	1/43	77/18866	0.161429	0.411169	0.379972	TBX2	1
GO:1903201	regulation of oxidative stress-induced cell death	1/43	77/18866	0.161429	0.411169	0.379972	STK26	1
GO:0043900	regulation of multi-organism process	1/43	78/18866	0.163349	0.411169	0.379972	HYAL3	1
GO:0061045	negative regulation of wound healing	1/43	78/18866	0.163349	0.411169	0.379972	CLDN19	1
GO:0006826	iron ion transport	1/43	79/18866	0.165263	0.411169	0.379972	ATP6V1F	1
GO:0009205	purine ribonucleoside triphosphate metabolic process	1/43	79/18866	0.165263	0.411169	0.379972	ATP5F1A	1
GO:0043536	positive regulation of blood vessel endothelial cell migration	1/43	79/18866	0.165263	0.411169	0.379972	ATP5F1A	1
GO:0050672	negative regulation of lymphocyte proliferation	1/43	79/18866	0.165263	0.411169	0.379972	BTN2A2	1
GO:0070373	negative regulation of ERK1 and ERK2 cascade	1/43	79/18866	0.165263	0.411169	0.379972	BTN2A2	1
GO:0090398	cellular senescence	1/43	79/18866	0.165263	0.411169	0.379972	TBX2	1
GO:0002312	B cell activation involved in immune response	1/43	80/18866	0.167174	0.411169	0.379972	POU2AF1	1
GO:0003151	outflow tract morphogenesis	1/43	80/18866	0.167174	0.411169	0.379972	TBX2	1
GO:0032945	negative regulation of mononuclear cell proliferation	1/43	80/18866	0.167174	0.411169	0.379972	BTN2A2	1
GO:0035050	embryonic heart tube development	1/43	80/18866	0.167174	0.411169	0.379972	TBX2	1
GO:0055021	regulation of cardiac muscle tissue growth	1/43	80/18866	0.167174	0.411169	0.379972	TBX2	1
GO:1900182	positive regulation of protein localization to nucleus	1/43	80/18866	0.167174	0.411169	0.379972	MEPCE	1
GO:2000300	regulation of synaptic vesicle exocytosis	1/43	80/18866	0.167174	0.411169	0.379972	SYT7	1
GO:0001937	negative regulation of endothelial cell proliferation	1/43	81/18866	0.16908	0.412534	0.381233	ATP5F1A	1
GO:0019915	lipid storage	1/43	81/18866	0.16908	0.412534	0.381233	SMIM22	1
GO:0034644	cellular response to UV	1/43	81/18866	0.16908	0.412534	0.381233	HYAL3	1
GO:0071496	cellular response to external stimulus	2/43	326/18866	0.169973	0.412534	0.381233	BMT2/STK26	2
GO:0009142	nucleoside triphosphate biosynthetic process	1/43	82/18866	0.170982	0.412534	0.381233	ATP5F1A	1
GO:1903533	regulation of protein targeting	1/43	82/18866	0.170982	0.412534	0.381233	MYO1C	1
GO:0014855	striated muscle cell proliferation	1/43	83/18866	0.17288	0.412534	0.381233	TBX2	1
GO:0071277	cellular response to calcium ion	1/43	83/18866	0.17288	0.412534	0.381233	SYT7	1
GO:2000243	positive regulation of reproductive process	1/43	83/18866	0.17288	0.412534	0.381233	HYAL3	1
GO:2001021	negative regulation of response to DNA damage stimulus	1/43	83/18866	0.17288	0.412534	0.381233	POLQ	1
GO:0060562	epithelial tube morphogenesis	2/43	331/18866	0.174033	0.412534	0.381233	CEP290/TBX2	2
GO:0071214	cellular response to abiotic stimulus	2/43	331/18866	0.174033	0.412534	0.381233	GTF2H5/HYAL3	2
GO:0104004	cellular response to environmental stimulus	2/43	331/18866	0.174033	0.412534	0.381233	GTF2H5/HYAL3	2
GO:0015844	monoamine transport	1/43	84/18866	0.174774	0.412534	0.381233	SYT7	1
GO:0140029	exocytic process	1/43	84/18866	0.174774	0.412534	0.381233	SYT7	1
GO:0006970	response to osmotic stress	1/43	85/18866	0.176663	0.412534	0.381233	KCNMA1	1
GO:0009199	ribonucleoside triphosphate metabolic process	1/43	85/18866	0.176663	0.412534	0.381233	ATP5F1A	1
GO:0045844	positive regulation of striated muscle tissue development	1/43	85/18866	0.176663	0.412534	0.381233	TBX2	1
GO:0048636	positive regulation of muscle organ development	1/43	85/18866	0.176663	0.412534	0.381233	TBX2	1
GO:2000779	regulation of double-strand break repair	1/43	85/18866	0.176663	0.412534	0.381233	POLQ	1
GO:0045445	myoblast differentiation	1/43	86/18866	0.178548	0.412534	0.381233	TBX2	1
GO:0070664	negative regulation of leukocyte proliferation	1/43	86/18866	0.178548	0.412534	0.381233	BTN2A2	1
GO:1901863	positive regulation of muscle tissue development	1/43	86/18866	0.178548	0.412534	0.381233	TBX2	1
GO:0000380	alternative mRNA splicing, via spliceosome	1/43	87/18866	0.180429	0.412534	0.381233	RSRC1	1
GO:0006368	transcription elongation from RNA polymerase II promoter	1/43	87/18866	0.180429	0.412534	0.381233	GTF2H5	1
GO:0009144	purine nucleoside triphosphate metabolic process	1/43	87/18866	0.180429	0.412534	0.381233	ATP5F1A	1
GO:0051262	protein tetramerization	1/43	87/18866	0.180429	0.412534	0.381233	CRTC3	1
GO:0051453	regulation of intracellular pH	1/43	87/18866	0.180429	0.412534	0.381233	ATP6V1F	1
GO:0060420	regulation of heart growth	1/43	87/18866	0.180429	0.412534	0.381233	TBX2	1
GO:0051047	positive regulation of secretion	2/43	340/18866	0.181382	0.41371	0.38232	HYAL3/SYT7	2
GO:0032755	positive regulation of interleukin-6 production	1/43	88/18866	0.182305	0.413811	0.382414	POU2AF1	1
GO:0046470	phosphatidylcholine metabolic process	1/43	88/18866	0.182305	0.413811	0.382414	SLC44A5	1
GO:0090150	establishment of protein localization to membrane	2/43	342/18866	0.183022	0.41444	0.382994	MYO1C/RPS15	2
GO:0016042	lipid catabolic process	2/43	343/18866	0.183843	0.415061	0.383569	ACOXL/CRTC3	2
GO:0006400	tRNA modification	1/43	89/18866	0.184178	0.415061	0.383569	METTL8	1
GO:0043044	ATP-dependent chromatin remodeling	1/43	90/18866	0.186046	0.416698	0.385081	PBRM1	1
GO:0034103	regulation of tissue remodeling	1/43	91/18866	0.18791	0.416698	0.385081	SYT7	1
GO:0046849	bone remodeling	1/43	91/18866	0.18791	0.416698	0.385081	SYT7	1
GO:0051952	regulation of amine transport	1/43	91/18866	0.18791	0.416698	0.385081	SYT7	1
GO:0060021	roof of mouth development	1/43	91/18866	0.18791	0.416698	0.385081	TBX2	1
GO:0009615	response to virus	2/43	349/18866	0.18878	0.416698	0.385081	HYAL3/POU2AF1	2
GO:0030336	negative regulation of cell migration	2/43	350/18866	0.189604	0.416698	0.385081	CLDN19/STK26	2
GO:0031058	positive regulation of histone modification	1/43	92/18866	0.18977	0.416698	0.385081	MTF2	1
GO:0042147	retrograde transport, endosome to Golgi	1/43	92/18866	0.18977	0.416698	0.385081	VPS53	1
GO:0045582	positive regulation of T cell differentiation	1/43	92/18866	0.18977	0.416698	0.385081	BTN2A2	1
GO:1900407	regulation of cellular response to oxidative stress	1/43	92/18866	0.18977	0.416698	0.385081	STK26	1
GO:0050708	regulation of protein secretion	2/43	352/18866	0.191255	0.417618	0.385932	BTN2A2/SYT7	2
GO:1903035	negative regulation of response to wounding	1/43	93/18866	0.191626	0.417618	0.385932	CLDN19	1
GO:0006913	nucleocytoplasmic transport	2/43	354/18866	0.192908	0.417618	0.385932	RPS15/RSRC1	2
GO:0051222	positive regulation of protein transport	2/43	354/18866	0.192908	0.417618	0.385932	CEP290/MYO1C	2
GO:0030641	regulation of cellular pH	1/43	94/18866	0.193477	0.417618	0.385932	ATP6V1F	1
GO:0051591	response to cAMP	1/43	94/18866	0.193477	0.417618	0.385932	SLC5A5	1
GO:1901992	positive regulation of mitotic cell cycle phase transition	1/43	94/18866	0.193477	0.417618	0.385932	MEPCE	1
GO:0071103	DNA conformation change	2/43	355/18866	0.193736	0.417618	0.385932	GTF2H5/POLQ	2
GO:0050709	negative regulation of protein secretion	1/43	95/18866	0.195325	0.418316	0.386577	BTN2A2	1
GO:0097711	ciliary basal body-plasma membrane docking	1/43	95/18866	0.195325	0.418316	0.386577	CEP290	1
GO:0051169	nuclear transport	2/43	357/18866	0.195392	0.418316	0.386577	RPS15/RSRC1	2
GO:0032386	regulation of intracellular transport	2/43	358/18866	0.196221	0.419138	0.387336	CEP290/MYO1C	2
GO:0006303	double-strand break repair via nonhomologous end joining	1/43	96/18866	0.197168	0.420079	0.388206	POLQ	1
GO:0036473	cell death in response to oxidative stress	1/43	97/18866	0.199007	0.420079	0.388206	STK26	1
GO:0050764	regulation of phagocytosis	1/43	97/18866	0.199007	0.420079	0.388206	SYT7	1
GO:1990823	response to leukemia inhibitory factor	1/43	97/18866	0.199007	0.420079	0.388206	MTF2	1
GO:1990830	cellular response to leukemia inhibitory factor	1/43	97/18866	0.199007	0.420079	0.388206	MTF2	1
GO:0045833	negative regulation of lipid metabolic process	1/43	98/18866	0.200843	0.420079	0.388206	CRTC3	1
GO:2000146	negative regulation of cell motility	2/43	365/18866	0.202035	0.420079	0.388206	CLDN19/STK26	2
GO:0015837	amine transport	1/43	99/18866	0.202673	0.420079	0.388206	SYT7	1
GO:0010038	response to metal ion	2/43	366/18866	0.202868	0.420079	0.388206	KCNMA1/SYT7	2
GO:0008585	female gonad development	1/43	100/18866	0.2045	0.420079	0.388206	HYAL3	1
GO:0035282	segmentation	1/43	100/18866	0.2045	0.420079	0.388206	MTF2	1
GO:0070301	cellular response to hydrogen peroxide	1/43	100/18866	0.2045	0.420079	0.388206	STK26	1
GO:0030098	lymphocyte differentiation	2/43	368/18866	0.204534	0.420079	0.388206	BTN2A2/POU2AF1	2
GO:1904951	positive regulation of establishment of protein localization	2/43	370/18866	0.206202	0.420079	0.388206	CEP290/MYO1C	2
GO:0001708	cell fate specification	1/43	101/18866	0.206323	0.420079	0.388206	TBX2	1
GO:0002792	negative regulation of peptide secretion	1/43	101/18866	0.206323	0.420079	0.388206	BTN2A2	1
GO:0006906	vesicle fusion	1/43	101/18866	0.206323	0.420079	0.388206	SYT7	1
GO:0030838	positive regulation of actin filament polymerization	1/43	101/18866	0.206323	0.420079	0.388206	MYO1C	1
GO:0042116	macrophage activation	1/43	101/18866	0.206323	0.420079	0.388206	CRTC3	1
GO:1902882	regulation of response to oxidative stress	1/43	101/18866	0.206323	0.420079	0.388206	STK26	1
GO:1990542	mitochondrial transmembrane transport	1/43	101/18866	0.206323	0.420079	0.388206	ATP5F1A	1
GO:0032006	regulation of TOR signaling	1/43	102/18866	0.208142	0.420079	0.388206	BMT2	1
GO:0055024	regulation of cardiac muscle tissue development	1/43	102/18866	0.208142	0.420079	0.388206	TBX2	1
GO:0060840	artery development	1/43	102/18866	0.208142	0.420079	0.388206	TBX2	1
GO:1902903	regulation of supramolecular fiber organization	2/43	373/18866	0.208707	0.420079	0.388206	NAA80/MYO1C	2
GO:0006885	regulation of pH	1/43	103/18866	0.209957	0.420079	0.388206	ATP6V1F	1
GO:0042472	inner ear morphogenesis	1/43	103/18866	0.209957	0.420079	0.388206	CEP290	1
GO:1901890	positive regulation of cell junction assembly	1/43	103/18866	0.209957	0.420079	0.388206	CLDN19	1
GO:0000726	non-recombinational repair	1/43	104/18866	0.211767	0.420079	0.388206	POLQ	1
GO:0001824	blastocyst development	1/43	104/18866	0.211767	0.420079	0.388206	DAD1	1
GO:0010923	negative regulation of phosphatase activity	1/43	104/18866	0.211767	0.420079	0.388206	MASTL	1
GO:0006614	SRP-dependent cotranslational protein targeting to membrane	1/43	105/18866	0.213574	0.420079	0.388206	RPS15	1
GO:0021549	cerebellum development	1/43	105/18866	0.213574	0.420079	0.388206	RERE	1
GO:0030301	cholesterol transport	1/43	105/18866	0.213574	0.420079	0.388206	SYT7	1
GO:0031532	actin cytoskeleton reorganization	1/43	105/18866	0.213574	0.420079	0.388206	CLDN19	1
GO:0045621	positive regulation of lymphocyte differentiation	1/43	105/18866	0.213574	0.420079	0.388206	BTN2A2	1
GO:0046545	development of primary female sexual characteristics	1/43	105/18866	0.213574	0.420079	0.388206	HYAL3	1
GO:0019395	fatty acid oxidation	1/43	106/18866	0.215376	0.420079	0.388206	ACOXL	1
GO:0046928	regulation of neurotransmitter secretion	1/43	106/18866	0.215376	0.420079	0.388206	SYT7	1
GO:1905269	positive regulation of chromatin organization	1/43	106/18866	0.215376	0.420079	0.388206	MTF2	1
GO:0002791	regulation of peptide secretion	2/43	381/18866	0.215403	0.420079	0.388206	BTN2A2/SYT7	2
GO:0006909	phagocytosis	2/43	382/18866	0.216241	0.420079	0.388206	MYO1C/SYT7	2
GO:0000018	regulation of DNA recombination	1/43	107/18866	0.217175	0.420079	0.388206	POLQ	1
GO:0055017	cardiac muscle tissue growth	1/43	107/18866	0.217175	0.420079	0.388206	TBX2	1
GO:0090174	organelle membrane fusion	1/43	107/18866	0.217175	0.420079	0.388206	SYT7	1
GO:2001237	negative regulation of extrinsic apoptotic signaling pathway	1/43	107/18866	0.217175	0.420079	0.388206	PHIP	1
GO:0001654	eye development	2/43	384/18866	0.21792	0.420656	0.388739	CEP290/TBX2	2
GO:0006613	cotranslational protein targeting to membrane	1/43	109/18866	0.220759	0.421807	0.389803	RPS15	1
GO:0006939	smooth muscle contraction	1/43	109/18866	0.220759	0.421807	0.389803	KCNMA1	1
GO:0018958	phenol-containing compound metabolic process	1/43	109/18866	0.220759	0.421807	0.389803	SLC5A5	1
GO:0098781	ncRNA transcription	1/43	109/18866	0.220759	0.421807	0.389803	MEPCE	1
GO:0150063	visual system development	2/43	388/18866	0.22128	0.421807	0.389803	CEP290/TBX2	2
GO:0006289	nucleotide-excision repair	1/43	110/18866	0.222546	0.421807	0.389803	GTF2H5	1
GO:0007041	lysosomal transport	1/43	110/18866	0.222546	0.421807	0.389803	VPS53	1
GO:0009141	nucleoside triphosphate metabolic process	1/43	110/18866	0.222546	0.421807	0.389803	ATP5F1A	1
GO:1901989	positive regulation of cell cycle phase transition	1/43	110/18866	0.222546	0.421807	0.389803	MEPCE	1
GO:0034440	lipid oxidation	1/43	111/18866	0.224328	0.423481	0.39135	ACOXL	1
GO:0035305	negative regulation of dephosphorylation	1/43	111/18866	0.224328	0.423481	0.39135	MASTL	1
GO:0048880	sensory system development	2/43	394/18866	0.226329	0.42585	0.393539	CEP290/TBX2	2
GO:0007009	plasma membrane organization	1/43	113/18866	0.227881	0.42585	0.393539	SYT7	1
GO:1903510	mucopolysaccharide metabolic process	1/43	113/18866	0.227881	0.42585	0.393539	HYAL3	1
GO:0045787	positive regulation of cell cycle	2/43	396/18866	0.228015	0.42585	0.393539	MEPCE/PHIP	2
GO:0040013	negative regulation of locomotion	2/43	397/18866	0.228858	0.42585	0.393539	CLDN19/STK26	2
GO:0003279	cardiac septum development	1/43	114/18866	0.229651	0.42585	0.393539	TBX2	1
GO:0009062	fatty acid catabolic process	1/43	114/18866	0.229651	0.42585	0.393539	ACOXL	1
GO:0022037	metencephalon development	1/43	114/18866	0.229651	0.42585	0.393539	RERE	1
GO:0098693	regulation of synaptic vesicle cycle	1/43	114/18866	0.229651	0.42585	0.393539	SYT7	1
GO:0051271	negative regulation of cellular component movement	2/43	400/18866	0.231389	0.427442	0.39501	CLDN19/STK26	2
GO:0060419	heart growth	1/43	115/18866	0.231418	0.427442	0.39501	TBX2	1
GO:0006354	DNA-templated transcription, elongation	1/43	116/18866	0.23318	0.428179	0.395691	GTF2H5	1
GO:0034968	histone lysine methylation	1/43	116/18866	0.23318	0.428179	0.395691	MTF2	1
GO:0046620	regulation of organ growth	1/43	116/18866	0.23318	0.428179	0.395691	TBX2	1
GO:0043666	regulation of phosphoprotein phosphatase activity	1/43	117/18866	0.234939	0.430569	0.3979	MASTL	1
GO:0007569	cell aging	1/43	118/18866	0.236694	0.431268	0.398545	TBX2	1
GO:0015918	sterol transport	1/43	118/18866	0.236694	0.431268	0.398545	SYT7	1
GO:0050868	negative regulation of T cell activation	1/43	118/18866	0.236694	0.431268	0.398545	BTN2A2	1
GO:0046660	female sex differentiation	1/43	119/18866	0.238444	0.433619	0.400718	HYAL3	1
GO:0000184	nuclear-transcribed mRNA catabolic process, nonsense-mediated decay	1/43	120/18866	0.240191	0.43428	0.401329	RPS15	1
GO:0045047	protein targeting to ER	1/43	120/18866	0.240191	0.43428	0.401329	RPS15	1
GO:0051588	regulation of neurotransmitter transport	1/43	120/18866	0.240191	0.43428	0.401329	SYT7	1
GO:0016079	synaptic vesicle exocytosis	1/43	121/18866	0.241934	0.434927	0.401927	SYT7	1
GO:0031398	positive regulation of protein ubiquitination	1/43	121/18866	0.241934	0.434927	0.401927	MASTL	1
GO:0098661	inorganic anion transmembrane transport	1/43	121/18866	0.241934	0.434927	0.401927	SLC5A5	1
GO:0042471	ear morphogenesis	1/43	123/18866	0.245408	0.440332	0.406922	CEP290	1
GO:0022612	gland morphogenesis	1/43	124/18866	0.247139	0.440919	0.407464	TBX2	1
GO:0031929	TOR signaling	1/43	124/18866	0.247139	0.440919	0.407464	BMT2	1
GO:0072599	establishment of protein localization to endoplasmic reticulum	1/43	124/18866	0.247139	0.440919	0.407464	RPS15	1
GO:0003014	renal system process	1/43	125/18866	0.248866	0.440956	0.407499	KCNMA1	1
GO:0007368	determination of left/right symmetry	1/43	125/18866	0.248866	0.440956	0.407499	TBX2	1
GO:0048593	camera-type eye morphogenesis	1/43	125/18866	0.248866	0.440956	0.407499	TBX2	1
GO:0045814	negative regulation of gene expression, epigenetic	1/43	126/18866	0.25059	0.440956	0.407499	MTF2	1
GO:2000134	negative regulation of G1/S transition of mitotic cell cycle	1/43	126/18866	0.25059	0.440956	0.407499	BTN2A2	1
GO:0014066	regulation of phosphatidylinositol 3-kinase signaling	1/43	127/18866	0.252309	0.440956	0.407499	BTN2A2	1
GO:0030326	embryonic limb morphogenesis	1/43	127/18866	0.252309	0.440956	0.407499	TBX2	1
GO:0035113	embryonic appendage morphogenesis	1/43	127/18866	0.252309	0.440956	0.407499	TBX2	1
GO:0051053	negative regulation of DNA metabolic process	1/43	127/18866	0.252309	0.440956	0.407499	POLQ	1
GO:1900180	regulation of protein localization to nucleus	1/43	127/18866	0.252309	0.440956	0.407499	MEPCE	1
GO:1905477	positive regulation of protein localization to membrane	1/43	127/18866	0.252309	0.440956	0.407499	MYO1C	1
GO:0000280	nuclear division	2/43	428/18866	0.255093	0.444473	0.410749	MASTL/PHIP	2
GO:0000041	transition metal ion transport	1/43	129/18866	0.255737	0.444473	0.410749	ATP6V1F	1
GO:0071482	cellular response to light stimulus	1/43	129/18866	0.255737	0.444473	0.410749	HYAL3	1
GO:0071426	ribonucleoprotein complex export from nucleus	1/43	130/18866	0.257445	0.445146	0.41137	RPS15	1
GO:0051656	establishment of organelle localization	2/43	432/18866	0.258487	0.445146	0.41137	MYO1C/RPS15	2
GO:0003206	cardiac chamber morphogenesis	1/43	131/18866	0.259149	0.445146	0.41137	TBX2	1
GO:0071166	ribonucleoprotein complex localization	1/43	131/18866	0.259149	0.445146	0.41137	RPS15	1
GO:0007015	actin filament organization	2/43	434/18866	0.260185	0.445146	0.41137	NAA80/MYO1C	2
GO:0034329	cell junction assembly	2/43	434/18866	0.260185	0.445146	0.41137	CLDN19/MYO1C	2
GO:0006282	regulation of DNA repair	1/43	132/18866	0.26085	0.445146	0.41137	POLQ	1
GO:0010595	positive regulation of endothelial cell migration	1/43	132/18866	0.26085	0.445146	0.41137	ATP5F1A	1
GO:0018022	peptidyl-lysine methylation	1/43	132/18866	0.26085	0.445146	0.41137	MTF2	1
GO:1902807	negative regulation of cell cycle G1/S phase transition	1/43	132/18866	0.26085	0.445146	0.41137	BTN2A2	1
GO:0072175	epithelial tube formation	1/43	133/18866	0.262546	0.446882	0.412975	CEP290	1
GO:0009855	determination of bilateral symmetry	1/43	134/18866	0.264239	0.446882	0.412975	TBX2	1
GO:0045995	regulation of embryonic development	1/43	134/18866	0.264239	0.446882	0.412975	TBX2	1
GO:0046683	response to organophosphorus	1/43	134/18866	0.264239	0.446882	0.412975	SLC5A5	1
GO:0046718	viral entry into host cell	1/43	134/18866	0.264239	0.446882	0.412975	HYAL3	1
GO:0010876	lipid localization	2/43	440/18866	0.265281	0.447329	0.413388	SMIM22/SYT7	2
GO:0009799	specification of symmetry	1/43	135/18866	0.265928	0.447329	0.413388	TBX2	1
GO:0048565	digestive tract development	1/43	135/18866	0.265928	0.447329	0.413388	TBX2	1
GO:0042391	regulation of membrane potential	2/43	443/18866	0.267829	0.448983	0.414917	CLDN19/KCNMA1	2
GO:0006605	protein targeting	2/43	444/18866	0.268678	0.448983	0.414917	MYO1C/RPS15	2
GO:0030183	B cell differentiation	1/43	137/18866	0.269294	0.448983	0.414917	POU2AF1	1
GO:0032273	positive regulation of protein polymerization	1/43	137/18866	0.269294	0.448983	0.414917	MYO1C	1
GO:1903038	negative regulation of leukocyte cell-cell adhesion	1/43	137/18866	0.269294	0.448983	0.414917	BTN2A2	1
GO:0001508	action potential	1/43	138/18866	0.270972	0.449469	0.415366	CLDN19	1
GO:0072329	monocarboxylic acid catabolic process	1/43	138/18866	0.270972	0.449469	0.415366	ACOXL	1
GO:0009314	response to radiation	2/43	447/18866	0.271227	0.449469	0.415366	GTF2H5/HYAL3	2
GO:0002433	immune response-regulating cell surface receptor signaling pathway involved in phagocytosis	1/43	139/18866	0.272646	0.449469	0.415366	MYO1C	1
GO:0035304	regulation of protein dephosphorylation	1/43	139/18866	0.272646	0.449469	0.415366	MASTL	1
GO:0038096	Fc-gamma receptor signaling pathway involved in phagocytosis	1/43	139/18866	0.272646	0.449469	0.415366	MYO1C	1
GO:0043254	regulation of protein-containing complex assembly	2/43	449/18866	0.272926	0.449469	0.415366	GTF2H5/MYO1C	2
GO:0009411	response to UV	1/43	140/18866	0.274316	0.449751	0.415626	HYAL3	1
GO:0048284	organelle fusion	1/43	140/18866	0.274316	0.449751	0.415626	SYT7	1
GO:0048568	embryonic organ development	2/43	451/18866	0.274625	0.449751	0.415626	CEP290/TBX2	2
GO:0044282	small molecule catabolic process	2/43	452/18866	0.275475	0.449751	0.415626	ACOXL/HYAL3	2
GO:1903322	positive regulation of protein modification by small protein conjugation or removal	1/43	141/18866	0.275982	0.449751	0.415626	MASTL	1
GO:0007006	mitochondrial membrane organization	1/43	142/18866	0.277645	0.449751	0.415626	ATP5F1A	1
GO:0007292	female gamete generation	1/43	142/18866	0.277645	0.449751	0.415626	MASTL	1
GO:0030879	mammary gland development	1/43	142/18866	0.277645	0.449751	0.415626	TBX2	1
GO:0038094	Fc-gamma receptor signaling pathway	1/43	142/18866	0.277645	0.449751	0.415626	MYO1C	1
GO:0007389	pattern specification process	2/43	455/18866	0.278023	0.449751	0.415626	MTF2/TBX2	2
GO:0016571	histone methylation	1/43	143/18866	0.279304	0.449751	0.415626	MTF2	1
GO:0035296	regulation of tube diameter	1/43	143/18866	0.279304	0.449751	0.415626	KCNMA1	1
GO:0097746	regulation of blood vessel diameter	1/43	143/18866	0.279304	0.449751	0.415626	KCNMA1	1
GO:0006405	RNA export from nucleus	1/43	144/18866	0.280959	0.450108	0.415956	RPS15	1
GO:0010212	response to ionizing radiation	1/43	144/18866	0.280959	0.450108	0.415956	GTF2H5	1
GO:0035150	regulation of tube size	1/43	144/18866	0.280959	0.450108	0.415956	KCNMA1	1
GO:0002431	Fc receptor mediated stimulatory signaling pathway	1/43	145/18866	0.282611	0.451607	0.417342	MYO1C	1
GO:0009306	protein secretion	2/43	462/18866	0.283969	0.451607	0.417342	BTN2A2/SYT7	2
GO:0042542	response to hydrogen peroxide	1/43	146/18866	0.284258	0.451607	0.417342	STK26	1
GO:0048813	dendrite morphogenesis	1/43	146/18866	0.284258	0.451607	0.417342	RERE	1
GO:0035592	establishment of protein localization to extracellular region	2/43	463/18866	0.284818	0.451607	0.417342	BTN2A2/SYT7	2
GO:0044409	entry into host	1/43	147/18866	0.285902	0.451607	0.417342	HYAL3	1
GO:0055123	digestive system development	1/43	147/18866	0.285902	0.451607	0.417342	TBX2	1
GO:2001251	negative regulation of chromosome organization	1/43	148/18866	0.287543	0.451607	0.417342	MTF2	1
GO:0010256	endomembrane system organization	2/43	468/18866	0.289063	0.451607	0.417342	SYT7/ZFP69B	2
GO:0006119	oxidative phosphorylation	1/43	149/18866	0.28918	0.451607	0.417342	ATP5F1A	1
GO:0014074	response to purine-containing compound	1/43	149/18866	0.28918	0.451607	0.417342	SLC5A5	1
GO:0031056	regulation of histone modification	1/43	149/18866	0.28918	0.451607	0.417342	MTF2	1
GO:0071692	protein localization to extracellular region	2/43	470/18866	0.29076	0.451607	0.417342	BTN2A2/SYT7	2
GO:0007034	vacuolar transport	1/43	150/18866	0.290813	0.451607	0.417342	VPS53	1
GO:0035107	appendage morphogenesis	1/43	150/18866	0.290813	0.451607	0.417342	TBX2	1
GO:0035108	limb morphogenesis	1/43	150/18866	0.290813	0.451607	0.417342	TBX2	1
GO:0035148	tube formation	1/43	150/18866	0.290813	0.451607	0.417342	CEP290	1
GO:0045580	regulation of T cell differentiation	1/43	150/18866	0.290813	0.451607	0.417342	BTN2A2	1
GO:0006261	DNA-dependent DNA replication	1/43	151/18866	0.292442	0.451607	0.417342	POLQ	1
GO:0007030	Golgi organization	1/43	151/18866	0.292442	0.451607	0.417342	ZFP69B	1
GO:0051224	negative regulation of protein transport	1/43	151/18866	0.292442	0.451607	0.417342	BTN2A2	1
GO:0061041	regulation of wound healing	1/43	151/18866	0.292442	0.451607	0.417342	CLDN19	1
GO:0051028	mRNA transport	1/43	152/18866	0.294068	0.452634	0.41829	MYO1C	1
GO:0070972	protein localization to endoplasmic reticulum	1/43	152/18866	0.294068	0.452634	0.41829	RPS15	1
GO:0016202	regulation of striated muscle tissue development	1/43	153/18866	0.29569	0.453156	0.418773	TBX2	1
GO:0030048	actin filament-based movement	1/43	153/18866	0.29569	0.453156	0.418773	MYO1C	1
GO:0048285	organelle fission	2/43	476/18866	0.295851	0.453156	0.418773	MASTL/PHIP	2
GO:0014065	phosphatidylinositol 3-kinase signaling	1/43	154/18866	0.297308	0.453178	0.418794	BTN2A2	1
GO:0051250	negative regulation of lymphocyte activation	1/43	154/18866	0.297308	0.453178	0.418794	BTN2A2	1
GO:0061351	neural precursor cell proliferation	1/43	154/18866	0.297308	0.453178	0.418794	RERE	1
GO:1904950	negative regulation of establishment of protein localization	1/43	155/18866	0.298923	0.454419	0.41994	BTN2A2	1
GO:0002429	immune response-activating cell surface receptor signaling pathway	2/43	481/18866	0.300089	0.454419	0.41994	BTN2A2/MYO1C	2
GO:0002757	immune response-activating signal transduction	2/43	481/18866	0.300089	0.454419	0.41994	BTN2A2/MYO1C	2
GO:0008360	regulation of cell shape	1/43	156/18866	0.300534	0.454419	0.41994	PHIP	1
GO:1901861	regulation of muscle tissue development	1/43	156/18866	0.300534	0.454419	0.41994	TBX2	1
GO:0048634	regulation of muscle organ development	1/43	157/18866	0.302142	0.456118	0.42151	TBX2	1
GO:0030203	glycosaminoglycan metabolic process	1/43	158/18866	0.303746	0.457074	0.422394	HYAL3	1
GO:0035051	cardiocyte differentiation	1/43	158/18866	0.303746	0.457074	0.422394	TBX2	1
GO:0008380	RNA splicing	2/43	487/18866	0.305172	0.457291	0.422594	FAM98B/RSRC1	2
GO:0032675	regulation of interleukin-6 production	1/43	159/18866	0.305346	0.457291	0.422594	POU2AF1	1
GO:1902107	positive regulation of leukocyte differentiation	1/43	159/18866	0.305346	0.457291	0.422594	BTN2A2	1
GO:0007338	single fertilization	1/43	162/18866	0.310125	0.462244	0.427171	HYAL3	1
GO:0019827	stem cell population maintenance	1/43	162/18866	0.310125	0.462244	0.427171	MTF2	1
GO:2001236	regulation of extrinsic apoptotic signaling pathway	1/43	162/18866	0.310125	0.462244	0.427171	PHIP	1
GO:0007088	regulation of mitotic nuclear division	1/43	163/18866	0.311711	0.463142	0.428001	PHIP	1
GO:0055088	lipid homeostasis	1/43	163/18866	0.311711	0.463142	0.428001	ACOXL	1
GO:0043535	regulation of blood vessel endothelial cell migration	1/43	164/18866	0.313294	0.464029	0.428821	ATP5F1A	1
GO:0098727	maintenance of cell number	1/43	164/18866	0.313294	0.464029	0.428821	MTF2	1
GO:1903531	negative regulation of secretion by cell	1/43	166/18866	0.316448	0.467965	0.432459	BTN2A2	1
GO:0042129	regulation of T cell proliferation	1/43	167/18866	0.31802	0.469553	0.433926	BTN2A2	1
GO:0051100	negative regulation of binding	1/43	169/18866	0.321153	0.471959	0.43615	MEPCE	1
GO:0052126	movement in host environment	1/43	169/18866	0.321153	0.471959	0.43615	HYAL3	1
GO:0061025	membrane fusion	1/43	169/18866	0.321153	0.471959	0.43615	SYT7	1
GO:0032635	interleukin-6 production	1/43	170/18866	0.322714	0.472044	0.436228	POU2AF1	1
GO:0034614	cellular response to reactive oxygen species	1/43	170/18866	0.322714	0.472044	0.436228	STK26	1
GO:2000241	regulation of reproductive process	1/43	170/18866	0.322714	0.472044	0.436228	HYAL3	1
GO:0007584	response to nutrient	1/43	171/18866	0.324272	0.472854	0.436977	DAD1	1
GO:0140056	organelle localization by membrane tethering	1/43	171/18866	0.324272	0.472854	0.436977	CEP290	1
GO:0006022	aminoglycan metabolic process	1/43	172/18866	0.325826	0.472925	0.437042	HYAL3	1
GO:0015698	inorganic anion transport	1/43	172/18866	0.325826	0.472925	0.437042	SLC5A5	1
GO:0050806	positive regulation of synaptic transmission	1/43	172/18866	0.325826	0.472925	0.437042	SYT7	1
GO:0006937	regulation of muscle contraction	1/43	173/18866	0.327377	0.473101	0.437205	KCNMA1	1
GO:0009152	purine ribonucleotide biosynthetic process	1/43	173/18866	0.327377	0.473101	0.437205	ATP5F1A	1
GO:0003205	cardiac chamber development	1/43	174/18866	0.328924	0.473101	0.437205	TBX2	1
GO:0007033	vacuole organization	1/43	174/18866	0.328924	0.473101	0.437205	SYT7	1
GO:0030833	regulation of actin filament polymerization	1/43	174/18866	0.328924	0.473101	0.437205	MYO1C	1
GO:0007269	neurotransmitter secretion	1/43	175/18866	0.330468	0.473101	0.437205	SYT7	1
GO:0010921	regulation of phosphatase activity	1/43	175/18866	0.330468	0.473101	0.437205	MASTL	1
GO:0050680	negative regulation of epithelial cell proliferation	1/43	175/18866	0.330468	0.473101	0.437205	ATP5F1A	1
GO:0099643	signal release from synapse	1/43	175/18866	0.330468	0.473101	0.437205	SYT7	1
GO:0010634	positive regulation of epithelial cell migration	1/43	176/18866	0.332008	0.474585	0.438576	ATP5F1A	1
GO:0140013	meiotic nuclear division	1/43	177/18866	0.333545	0.47606	0.439939	MASTL	1
GO:0019083	viral transcription	1/43	178/18866	0.335078	0.476803	0.440626	RPS15	1
GO:0048771	tissue remodeling	1/43	178/18866	0.335078	0.476803	0.440626	SYT7	1
GO:0022406	membrane docking	1/43	180/18866	0.338135	0.478263	0.441975	CEP290	1
GO:0008361	regulation of cell size	1/43	181/18866	0.339658	0.478263	0.441975	KCNMA1	1
GO:0045619	regulation of lymphocyte differentiation	1/43	181/18866	0.339658	0.478263	0.441975	BTN2A2	1
GO:0048736	appendage development	1/43	181/18866	0.339658	0.478263	0.441975	TBX2	1
GO:0050796	regulation of insulin secretion	1/43	181/18866	0.339658	0.478263	0.441975	SYT7	1
GO:0060173	limb development	1/43	181/18866	0.339658	0.478263	0.441975	TBX2	1
GO:1905330	regulation of morphogenesis of an epithelium	1/43	181/18866	0.339658	0.478263	0.441975	TBX2	1
GO:0071346	cellular response to interferon-gamma	1/43	182/18866	0.341177	0.47897	0.442629	MYO1C	1
GO:2001252	positive regulation of chromosome organization	1/43	182/18866	0.341177	0.47897	0.442629	MTF2	1
GO:0071347	cellular response to interleukin-1	1/43	183/18866	0.342694	0.479649	0.443256	HYAL3	1
GO:1903034	regulation of response to wounding	1/43	183/18866	0.342694	0.479649	0.443256	CLDN19	1
GO:0001936	regulation of endothelial cell proliferation	1/43	184/18866	0.344207	0.479649	0.443256	ATP5F1A	1
GO:0002695	negative regulation of leukocyte activation	1/43	184/18866	0.344207	0.479649	0.443256	BTN2A2	1
GO:0006611	protein export from nucleus	1/43	184/18866	0.344207	0.479649	0.443256	RPS15	1
GO:0009260	ribonucleotide biosynthetic process	1/43	186/18866	0.347222	0.483086	0.446432	ATP5F1A	1
GO:0002285	lymphocyte activation involved in immune response	1/43	187/18866	0.348725	0.483086	0.446432	POU2AF1	1
GO:0043409	negative regulation of MAPK cascade	1/43	187/18866	0.348725	0.483086	0.446432	BTN2A2	1
GO:0048639	positive regulation of developmental growth	1/43	187/18866	0.348725	0.483086	0.446432	TBX2	1
GO:0051783	regulation of nuclear division	1/43	188/18866	0.350224	0.484413	0.447658	PHIP	1
GO:0006367	transcription initiation from RNA polymerase II promoter	1/43	189/18866	0.35172	0.484413	0.447658	GTF2H5	1
GO:0043534	blood vessel endothelial cell migration	1/43	189/18866	0.35172	0.484413	0.447658	ATP5F1A	1
GO:0003018	vascular process in circulatory system	1/43	190/18866	0.353212	0.484413	0.447658	KCNMA1	1
GO:0006575	cellular modified amino acid metabolic process	1/43	190/18866	0.353212	0.484413	0.447658	SLC5A5	1
GO:0051048	negative regulation of secretion	1/43	190/18866	0.353212	0.484413	0.447658	BTN2A2	1
GO:0022408	negative regulation of cell-cell adhesion	1/43	191/18866	0.354702	0.484413	0.447658	BTN2A2	1
GO:0035265	organ growth	1/43	191/18866	0.354702	0.484413	0.447658	TBX2	1
GO:0048167	regulation of synaptic plasticity	1/43	191/18866	0.354702	0.484413	0.447658	SYT7	1
GO:0006413	translational initiation	1/43	192/18866	0.356187	0.484413	0.447658	RPS15	1
GO:0048015	phosphatidylinositol-mediated signaling	1/43	192/18866	0.356187	0.484413	0.447658	BTN2A2	1
GO:0030041	actin filament polymerization	1/43	193/18866	0.35767	0.484413	0.447658	MYO1C	1
GO:0071248	cellular response to metal ion	1/43	193/18866	0.35767	0.484413	0.447658	SYT7	1
GO:1903046	meiotic cell cycle process	1/43	193/18866	0.35767	0.484413	0.447658	MASTL	1
GO:0046390	ribose phosphate biosynthetic process	1/43	194/18866	0.359149	0.484413	0.447658	ATP5F1A	1
GO:0007219	Notch signaling pathway	1/43	195/18866	0.360625	0.484413	0.447658	TBX2	1
GO:0019080	viral gene expression	1/43	195/18866	0.360625	0.484413	0.447658	RPS15	1
GO:0042098	T cell proliferation	1/43	195/18866	0.360625	0.484413	0.447658	BTN2A2	1
GO:1901136	carbohydrate derivative catabolic process	1/43	195/18866	0.360625	0.484413	0.447658	HYAL3	1
GO:1902275	regulation of chromatin organization	1/43	195/18866	0.360625	0.484413	0.447658	MTF2	1
GO:1905475	regulation of protein localization to membrane	1/43	195/18866	0.360625	0.484413	0.447658	MYO1C	1
GO:0009566	fertilization	1/43	196/18866	0.362097	0.484413	0.447658	HYAL3	1
GO:0048017	inositol lipid-mediated signaling	1/43	196/18866	0.362097	0.484413	0.447658	BTN2A2	1
GO:0071897	DNA biosynthetic process	1/43	196/18866	0.362097	0.484413	0.447658	POLQ	1
GO:0006164	purine nucleotide biosynthetic process	1/43	197/18866	0.363567	0.484413	0.447658	ATP5F1A	1
GO:0048839	inner ear development	1/43	197/18866	0.363567	0.484413	0.447658	CEP290	1
GO:0051216	cartilage development	1/43	197/18866	0.363567	0.484413	0.447658	HYAL3	1
GO:0001935	endothelial cell proliferation	1/43	199/18866	0.366495	0.486251	0.449357	ATP5F1A	1
GO:0019933	cAMP-mediated signaling	1/43	199/18866	0.366495	0.486251	0.449357	CRTC3	1
GO:0099504	synaptic vesicle cycle	1/43	199/18866	0.366495	0.486251	0.449357	SYT7	1
GO:0010389	regulation of G2/M transition of mitotic cell cycle	1/43	200/18866	0.367954	0.486816	0.449879	CEP290	1
GO:0030705	cytoskeleton-dependent intracellular transport	1/43	200/18866	0.367954	0.486816	0.449879	MYO1C	1
GO:0001763	morphogenesis of a branching structure	1/43	201/18866	0.36941	0.488057	0.451026	RERE	1
GO:0034341	response to interferon-gamma	1/43	202/18866	0.370863	0.48929	0.452165	MYO1C	1
GO:0006473	protein acetylation	1/43	203/18866	0.372313	0.490515	0.453298	NAA80	1
GO:0051168	nuclear export	1/43	204/18866	0.373759	0.491047	0.453789	RPS15	1
GO:1903708	positive regulation of hemopoiesis	1/43	204/18866	0.373759	0.491047	0.453789	BTN2A2	1
GO:0035637	multicellular organismal signaling	1/43	206/18866	0.376641	0.493458	0.456017	CLDN19	1
GO:0050852	T cell receptor signaling pathway	1/43	206/18866	0.376641	0.493458	0.456017	BTN2A2	1
GO:0050866	negative regulation of cell activation	1/43	207/18866	0.378078	0.494652	0.45712	BTN2A2	1
GO:0072522	purine-containing compound biosynthetic process	1/43	208/18866	0.379511	0.495152	0.457582	ATP5F1A	1
GO:1902905	positive regulation of supramolecular fiber organization	1/43	208/18866	0.379511	0.495152	0.457582	MYO1C	1
GO:0035303	regulation of dephosphorylation	1/43	209/18866	0.380941	0.49613	0.458487	MASTL	1
GO:0000956	nuclear-transcribed mRNA catabolic process	1/43	210/18866	0.382368	0.49613	0.458487	RPS15	1
GO:0002377	immunoglobulin production	1/43	210/18866	0.382368	0.49613	0.458487	POLQ	1
GO:0030100	regulation of endocytosis	1/43	210/18866	0.382368	0.49613	0.458487	SYT7	1
GO:0031396	regulation of protein ubiquitination	1/43	211/18866	0.383791	0.496609	0.458929	MASTL	1
GO:0070555	response to interleukin-1	1/43	211/18866	0.383791	0.496609	0.458929	HYAL3	1
GO:0051650	establishment of vesicle localization	1/43	212/18866	0.385212	0.497082	0.459366	MYO1C	1
GO:0051701	interaction with host	1/43	212/18866	0.385212	0.497082	0.459366	HYAL3	1
GO:0030073	insulin secretion	1/43	213/18866	0.386629	0.497547	0.459796	SYT7	1
GO:0090276	regulation of peptide hormone secretion	1/43	213/18866	0.386629	0.497547	0.459796	SYT7	1
GO:0050870	positive regulation of T cell activation	1/43	214/18866	0.388043	0.498685	0.460848	BTN2A2	1
GO:1902749	regulation of cell cycle G2/M phase transition	1/43	217/18866	0.392266	0.503426	0.465228	CEP290	1
GO:0007601	visual perception	1/43	218/18866	0.393667	0.503851	0.465622	CLDN19	1
GO:0071805	potassium ion transmembrane transport	1/43	218/18866	0.393667	0.503851	0.465622	KCNMA1	1
GO:0050670	regulation of lymphocyte proliferation	1/43	219/18866	0.395065	0.504954	0.466641	BTN2A2	1
GO:0099003	vesicle-mediated transport in synapse	1/43	220/18866	0.39646	0.505771	0.467396	SYT7	1
GO:0032944	regulation of mononuclear cell proliferation	1/43	221/18866	0.397852	0.505771	0.467396	BTN2A2	1
GO:0042445	hormone metabolic process	1/43	221/18866	0.397852	0.505771	0.467396	SLC5A5	1
GO:0071241	cellular response to inorganic substance	1/43	221/18866	0.397852	0.505771	0.467396	SYT7	1
GO:0050953	sensory perception of light stimulus	1/43	222/18866	0.399241	0.506853	0.468396	CLDN19	1
GO:0008406	gonad development	1/43	223/18866	0.400626	0.507927	0.469389	HYAL3	1
GO:0019935	cyclic-nucleotide-mediated signaling	1/43	224/18866	0.402009	0.508312	0.469744	CRTC3	1
GO:0043583	ear development	1/43	224/18866	0.402009	0.508312	0.469744	CEP290	1
GO:0044706	multi-multicellular organism process	1/43	226/18866	0.404764	0.510426	0.471697	HYAL3	1
GO:2001020	regulation of response to DNA damage stimulus	1/43	226/18866	0.404764	0.510426	0.471697	POLQ	1
GO:0006836	neurotransmitter transport	1/43	229/18866	0.408874	0.512188	0.473326	SYT7	1
GO:0045137	development of primary sexual characteristics	1/43	229/18866	0.408874	0.512188	0.473326	HYAL3	1
GO:0051648	vesicle localization	1/43	229/18866	0.408874	0.512188	0.473326	MYO1C	1
GO:0006457	protein folding	1/43	230/18866	0.410238	0.512188	0.473326	PPIAL4D	1
GO:0046474	glycerophospholipid biosynthetic process	1/43	230/18866	0.410238	0.512188	0.473326	SLC44A5	1
GO:0051495	positive regulation of cytoskeleton organization	1/43	230/18866	0.410238	0.512188	0.473326	MYO1C	1
GO:0097191	extrinsic apoptotic signaling pathway	1/43	230/18866	0.410238	0.512188	0.473326	PHIP	1
GO:0001649	osteoblast differentiation	1/43	231/18866	0.411599	0.512188	0.473326	RPS15	1
GO:0032271	regulation of protein polymerization	1/43	231/18866	0.411599	0.512188	0.473326	MYO1C	1
GO:0048738	cardiac muscle tissue development	1/43	231/18866	0.411599	0.512188	0.473326	TBX2	1
GO:0022618	ribonucleoprotein complex assembly	1/43	233/18866	0.414312	0.514205	0.47519	RPS15	1
GO:2001234	negative regulation of apoptotic signaling pathway	1/43	233/18866	0.414312	0.514205	0.47519	PHIP	1
GO:0000302	response to reactive oxygen species	1/43	235/18866	0.417012	0.514843	0.475779	STK26	1
GO:0001505	regulation of neurotransmitter levels	1/43	235/18866	0.417012	0.514843	0.475779	SYT7	1
GO:0071695	anatomical structure maturation	1/43	235/18866	0.417012	0.514843	0.475779	RERE	1
GO:1903039	positive regulation of leukocyte cell-cell adhesion	1/43	235/18866	0.417012	0.514843	0.475779	BTN2A2	1
GO:0044242	cellular lipid catabolic process	1/43	236/18866	0.418357	0.515154	0.476067	ACOXL	1
GO:0060560	developmental growth involved in morphogenesis	1/43	236/18866	0.418357	0.515154	0.476067	TBX2	1
GO:0046777	protein autophosphorylation	1/43	237/18866	0.4197	0.516132	0.476971	STK26	1
GO:0010594	regulation of endothelial cell migration	1/43	238/18866	0.421039	0.517104	0.477869	ATP5F1A	1
GO:0070663	regulation of leukocyte proliferation	1/43	240/18866	0.423709	0.51903	0.479649	BTN2A2	1
GO:0071826	ribonucleoprotein complex subunit organization	1/43	240/18866	0.423709	0.51903	0.479649	RPS15	1
GO:0006814	sodium ion transport	1/43	241/18866	0.425039	0.519309	0.479907	SLC5A5	1
GO:0038093	Fc receptor signaling pathway	1/43	241/18866	0.425039	0.519309	0.479907	MYO1C	1
GO:0006813	potassium ion transport	1/43	242/18866	0.426367	0.519583	0.48016	KCNMA1	1
GO:1903320	regulation of protein modification by small protein conjugation or removal	1/43	242/18866	0.426367	0.519583	0.48016	MASTL	1
GO:0065004	protein-DNA complex assembly	1/43	243/18866	0.427691	0.520524	0.481029	GTF2H5	1
GO:0033002	muscle cell proliferation	1/43	244/18866	0.429013	0.521458	0.481893	TBX2	1
GO:0016358	dendrite development	1/43	247/18866	0.432959	0.525577	0.485699	RERE	1
GO:0043543	protein acylation	1/43	248/18866	0.434269	0.526488	0.486541	NAA80	1
GO:0006352	DNA-templated transcription, initiation	1/43	249/18866	0.435575	0.527393	0.487378	GTF2H5	1
GO:1901991	negative regulation of mitotic cell cycle phase transition	1/43	251/18866	0.43818	0.529866	0.489662	BTN2A2	1
GO:0006486	protein glycosylation	1/43	252/18866	0.439478	0.530074	0.489855	DAD1	1
GO:0043413	macromolecule glycosylation	1/43	252/18866	0.439478	0.530074	0.489855	DAD1	1
GO:0030217	T cell differentiation	1/43	253/18866	0.440772	0.530278	0.490043	BTN2A2	1
GO:0051896	regulation of protein kinase B signaling	1/43	253/18866	0.440772	0.530278	0.490043	BTN2A2	1
GO:0051321	meiotic cell cycle	1/43	254/18866	0.442064	0.530477	0.490228	MASTL	1
GO:2000027	regulation of animal organ morphogenesis	1/43	254/18866	0.442064	0.530477	0.490228	TBX2	1
GO:0008016	regulation of heart contraction	1/43	256/18866	0.44464	0.532211	0.49183	TBX2	1
GO:0090257	regulation of muscle system process	1/43	256/18866	0.44464	0.532211	0.49183	KCNMA1	1
GO:0030072	peptide hormone secretion	1/43	257/18866	0.445923	0.53307	0.492624	SYT7	1
GO:0003007	heart morphogenesis	1/43	258/18866	0.447203	0.533923	0.493412	TBX2	1
GO:0061448	connective tissue development	1/43	262/18866	0.452295	0.539319	0.498399	HYAL3	1
GO:0070085	glycosylation	1/43	265/18866	0.456085	0.54315	0.501939	DAD1	1
GO:0009165	nucleotide biosynthetic process	1/43	266/18866	0.457342	0.54396	0.502687	ATP5F1A	1
GO:0046883	regulation of hormone secretion	1/43	267/18866	0.458597	0.544764	0.50343	SYT7	1
GO:0015850	organic hydroxy compound transport	1/43	268/18866	0.459848	0.545192	0.503825	SYT7	1
GO:1901293	nucleoside phosphate biosynthetic process	1/43	269/18866	0.461097	0.545192	0.503825	ATP5F1A	1
GO:0045017	glycerolipid biosynthetic process	1/43	270/18866	0.462343	0.545192	0.503825	SLC44A5	1
GO:0051091	positive regulation of DNA-binding transcription factor activity	1/43	270/18866	0.462343	0.545192	0.503825	CRTC3	1
GO:1901988	negative regulation of cell cycle phase transition	1/43	270/18866	0.462343	0.545192	0.503825	BTN2A2	1
GO:0006839	mitochondrial transport	1/43	271/18866	0.463586	0.545192	0.503825	ATP5F1A	1
GO:0008654	phospholipid biosynthetic process	1/43	271/18866	0.463586	0.545192	0.503825	SLC44A5	1
GO:0030258	lipid modification	1/43	271/18866	0.463586	0.545192	0.503825	ACOXL	1
GO:0006260	DNA replication	1/43	273/18866	0.466064	0.547422	0.505887	POLQ	1
GO:0045927	positive regulation of growth	1/43	274/18866	0.467299	0.548189	0.506596	TBX2	1
GO:0034504	protein localization to nucleus	1/43	277/18866	0.470987	0.551143	0.509325	MEPCE	1
GO:0098742	cell-cell adhesion via plasma-membrane adhesion molecules	1/43	277/18866	0.470987	0.551143	0.509325	CLDN19	1
GO:0043491	protein kinase B signaling	1/43	278/18866	0.472211	0.551205	0.509383	BTN2A2	1
GO:0045165	cell fate commitment	1/43	278/18866	0.472211	0.551205	0.509383	TBX2	1
GO:0022409	positive regulation of cell-cell adhesion	1/43	279/18866	0.473432	0.551946	0.510068	BTN2A2	1
GO:0007548	sex differentiation	1/43	280/18866	0.47465	0.552683	0.510748	HYAL3	1
GO:0071824	protein-DNA complex subunit organization	1/43	282/18866	0.477078	0.554824	0.512727	GTF2H5	1
GO:0001822	kidney development	1/43	283/18866	0.478288	0.554861	0.512761	CEP290	1
GO:0046651	lymphocyte proliferation	1/43	283/18866	0.478288	0.554861	0.512761	BTN2A2	1
GO:0097485	neuron projection guidance	1/43	285/18866	0.4807	0.556313	0.514103	DPYSL4	1
GO:0032943	mononuclear cell proliferation	1/43	286/18866	0.481901	0.556313	0.514103	BTN2A2	1
GO:0043542	endothelial cell migration	1/43	286/18866	0.481901	0.556313	0.514103	ATP5F1A	1
GO:0140014	mitotic nuclear division	1/43	286/18866	0.481901	0.556313	0.514103	PHIP	1
GO:0021700	developmental maturation	1/43	287/18866	0.483101	0.556333	0.514122	RERE	1
GO:0060047	heart contraction	1/43	287/18866	0.483101	0.556333	0.514122	TBX2	1
GO:0060485	mesenchyme development	1/43	290/18866	0.486681	0.558409	0.51604	TBX2	1
GO:0097193	intrinsic apoptotic signaling pathway	1/43	290/18866	0.486681	0.558409	0.51604	TMEM117	1
GO:1902105	regulation of leukocyte differentiation	1/43	290/18866	0.486681	0.558409	0.51604	BTN2A2	1
GO:0031503	protein-containing complex localization	1/43	291/18866	0.48787	0.559091	0.516671	RPS15	1
GO:0072001	renal system development	1/43	292/18866	0.489055	0.559769	0.517297	CEP290	1
GO:0051604	protein maturation	1/43	293/18866	0.490238	0.560442	0.517919	NAA80	1
GO:0034976	response to endoplasmic reticulum stress	1/43	294/18866	0.491418	0.56111	0.518536	TMEM117	1
GO:0031647	regulation of protein stability	1/43	296/18866	0.493771	0.563087	0.520363	DAD1	1
GO:0003015	heart process	1/43	297/18866	0.494943	0.563087	0.520363	TBX2	1
GO:0071356	cellular response to tumor necrosis factor	1/43	297/18866	0.494943	0.563087	0.520363	HYAL3	1
GO:0051258	protein polymerization	1/43	300/18866	0.498444	0.566339	0.523369	MYO1C	1
GO:0007162	negative regulation of cell adhesion	1/43	301/18866	0.499605	0.566339	0.523369	BTN2A2	1
GO:0010632	regulation of epithelial cell migration	1/43	301/18866	0.499605	0.566339	0.523369	ATP5F1A	1
GO:1903522	regulation of blood circulation	1/43	303/18866	0.501921	0.56828	0.525162	TBX2	1
GO:0002440	production of molecular mediator of immune response	1/43	306/18866	0.505374	0.570818	0.527508	POLQ	1
GO:0070372	regulation of ERK1 and ERK2 cascade	1/43	306/18866	0.505374	0.570818	0.527508	BTN2A2	1
GO:0018105	peptidyl-serine phosphorylation	1/43	310/18866	0.509942	0.573914	0.530368	MASTL	1
GO:0034599	cellular response to oxidative stress	1/43	310/18866	0.509942	0.573914	0.530368	STK26	1
GO:0090287	regulation of cellular response to growth factor stimulus	1/43	310/18866	0.509942	0.573914	0.530368	MYO1C	1
GO:0046034	ATP metabolic process	1/43	311/18866	0.511078	0.574505	0.530915	ATP5F1A	1
GO:0070661	leukocyte proliferation	1/43	313/18866	0.513342	0.576362	0.532631	BTN2A2	1
GO:0046879	hormone secretion	1/43	314/18866	0.514469	0.576941	0.533166	SYT7	1
GO:0098656	anion transmembrane transport	1/43	315/18866	0.515595	0.577515	0.533697	SLC5A5	1
GO:0007568	aging	1/43	319/18866	0.520071	0.581147	0.537053	TBX2	1
GO:0009416	response to light stimulus	1/43	319/18866	0.520071	0.581147	0.537053	HYAL3	1
GO:0034612	response to tumor necrosis factor	1/43	320/18866	0.521184	0.5817	0.537564	HYAL3	1
GO:0006470	protein dephosphorylation	1/43	323/18866	0.524506	0.583335	0.539075	MASTL	1
GO:0009895	negative regulation of catabolic process	1/43	323/18866	0.524506	0.583335	0.539075	CRTC3	1
GO:0009914	hormone transport	1/43	323/18866	0.524506	0.583335	0.539075	SYT7	1
GO:0051235	maintenance of location	1/43	324/18866	0.525609	0.583718	0.539429	SMIM22	1
GO:0050851	antigen receptor-mediated signaling pathway	1/43	325/18866	0.526709	0.583718	0.539429	BTN2A2	1
GO:0070371	ERK1 and ERK2 cascade	1/43	325/18866	0.526709	0.583718	0.539429	BTN2A2	1
GO:0042113	B cell activation	1/43	328/18866	0.529995	0.586669	0.542156	POU2AF1	1
GO:1903037	regulation of leukocyte cell-cell adhesion	1/43	329/18866	0.531085	0.587185	0.542633	BTN2A2	1
GO:0001655	urogenital system development	1/43	330/18866	0.532173	0.587698	0.543107	CEP290	1
GO:0043010	camera-type eye development	1/43	332/18866	0.534341	0.588712	0.544044	TBX2	1
GO:0050863	regulation of T cell activation	1/43	332/18866	0.534341	0.588712	0.544044	BTN2A2	1
GO:0018209	peptidyl-serine modification	1/43	333/18866	0.535421	0.589213	0.544507	MASTL	1
GO:0016050	vesicle organization	1/43	340/18866	0.542915	0.596537	0.551276	SYT7	1
GO:0019058	viral life cycle	1/43	341/18866	0.543976	0.596537	0.551276	HYAL3	1
GO:0045930	negative regulation of mitotic cell cycle	1/43	341/18866	0.543976	0.596537	0.551276	BTN2A2	1
GO:0009101	glycoprotein biosynthetic process	1/43	342/18866	0.545035	0.597003	0.551706	DAD1	1
GO:0006650	glycerophospholipid metabolic process	1/43	343/18866	0.546091	0.597465	0.552133	SLC44A5	1
GO:0048638	regulation of developmental growth	1/43	353/18866	0.556521	0.608171	0.562026	TBX2	1
GO:0003002	regionalization	1/43	355/18866	0.558579	0.609712	0.56345	MTF2	1
GO:0033044	regulation of chromosome organization	1/43	356/18866	0.559604	0.610124	0.563831	MTF2	1
GO:0051251	positive regulation of lymphocyte activation	1/43	357/18866	0.560628	0.610332	0.564024	BTN2A2	1
GO:0001666	response to hypoxia	1/43	359/18866	0.562667	0.610332	0.564024	KCNMA1	1
GO:0010948	negative regulation of cell cycle process	1/43	359/18866	0.562667	0.610332	0.564024	BTN2A2	1
GO:0001818	negative regulation of cytokine production	1/43	360/18866	0.563683	0.610332	0.564024	BTN2A2	1
GO:0062197	cellular response to chemical stress	1/43	360/18866	0.563683	0.610332	0.564024	STK26	1
GO:0070997	neuron death	1/43	360/18866	0.563683	0.610332	0.564024	DPYSL4	1
GO:0006936	muscle contraction	1/43	362/18866	0.565708	0.611822	0.565401	KCNMA1	1
GO:0007159	leukocyte cell-cell adhesion	1/43	364/18866	0.567724	0.612978	0.566469	BTN2A2	1
GO:0010631	epithelial cell migration	1/43	365/18866	0.568729	0.612978	0.566469	ATP5F1A	1
GO:0051052	regulation of DNA metabolic process	1/43	365/18866	0.568729	0.612978	0.566469	POLQ	1
GO:0051098	regulation of binding	1/43	367/18866	0.570731	0.614433	0.567813	MEPCE	1
GO:0090132	epithelium migration	1/43	368/18866	0.571729	0.614805	0.568157	ATP5F1A	1
GO:0006790	sulfur compound metabolic process	1/43	371/18866	0.574709	0.616601	0.569817	AHCYL2	1
GO:0036293	response to decreased oxygen levels	1/43	371/18866	0.574709	0.616601	0.569817	KCNMA1	1
GO:0090130	tissue migration	1/43	374/18866	0.577669	0.619072	0.5721	ATP5F1A	1
GO:0022412	cellular process involved in reproduction in multicellular organism	1/43	375/18866	0.578651	0.619403	0.572406	MASTL	1
GO:0006402	mRNA catabolic process	1/43	376/18866	0.579631	0.619403	0.572406	RPS15	1
GO:0006959	humoral immune response	1/43	377/18866	0.580608	0.619403	0.572406	POU2AF1	1
GO:0060271	cilium assembly	1/43	377/18866	0.580608	0.619403	0.572406	CEP290	1
GO:0001701	in utero embryonic development	1/43	383/18866	0.586427	0.624903	0.577489	DAD1	1
GO:0014706	striated muscle tissue development	1/43	389/18866	0.592168	0.629185	0.581446	TBX2	1
GO:0000377	RNA splicing, via transesterification reactions with bulged adenosine as nucleophile	1/43	390/18866	0.593117	0.629185	0.581446	RSRC1	1
GO:0000398	mRNA splicing, via spliceosome	1/43	390/18866	0.593117	0.629185	0.581446	RSRC1	1
GO:0042692	muscle cell differentiation	1/43	390/18866	0.593117	0.629185	0.581446	TBX2	1
GO:0000375	RNA splicing, via transesterification reactions	1/43	393/18866	0.595951	0.630771	0.582911	RSRC1	1
GO:0006869	lipid transport	1/43	393/18866	0.595951	0.630771	0.582911	SYT7	1
GO:0050678	regulation of epithelial cell proliferation	1/43	395/18866	0.59783	0.631193	0.583302	ATP5F1A	1
GO:0006631	fatty acid metabolic process	1/43	396/18866	0.598766	0.631193	0.583302	ACOXL	1
GO:0070482	response to oxygen levels	1/43	396/18866	0.598766	0.631193	0.583302	KCNMA1	1
GO:0042493	response to drug	1/43	397/18866	0.5997	0.631193	0.583302	DAD1	1
GO:0044782	cilium organization	1/43	397/18866	0.5997	0.631193	0.583302	CEP290	1
GO:0009150	purine ribonucleotide metabolic process	1/43	401/18866	0.603416	0.634395	0.58626	ATP5F1A	1
GO:0018205	peptidyl-lysine modification	1/43	405/18866	0.607097	0.637554	0.58918	MTF2	1
GO:0002696	positive regulation of leukocyte activation	1/43	406/18866	0.608012	0.637804	0.589411	BTN2A2	1
GO:0007517	muscle organ development	1/43	407/18866	0.608925	0.638051	0.589639	TBX2	1
GO:0060537	muscle tissue development	1/43	409/18866	0.610745	0.639247	0.590744	TBX2	1
GO:0001503	ossification	1/43	412/18866	0.61346	0.641375	0.592711	RPS15	1
GO:2001233	regulation of apoptotic signaling pathway	1/43	413/18866	0.61436	0.641569	0.59289	PHIP	1
GO:0006401	RNA catabolic process	1/43	415/18866	0.616156	0.641569	0.59289	RPS15	1
GO:0009100	glycoprotein metabolic process	1/43	415/18866	0.616156	0.641569	0.59289	DAD1	1
GO:0009259	ribonucleotide metabolic process	1/43	416/18866	0.61705	0.641569	0.59289	ATP5F1A	1
GO:0010639	negative regulation of organelle organization	1/43	416/18866	0.61705	0.641569	0.59289	MTF2	1
GO:0050867	positive regulation of cell activation	1/43	421/18866	0.621493	0.645475	0.5965	BTN2A2	1
GO:0019693	ribose phosphate metabolic process	1/43	427/18866	0.626757	0.650226	0.60089	ATP5F1A	1
GO:0045785	positive regulation of cell adhesion	1/43	428/18866	0.627627	0.650412	0.601063	BTN2A2	1
GO:0019216	regulation of lipid metabolic process	1/43	431/18866	0.630227	0.652388	0.602889	CRTC3	1
GO:0032102	negative regulation of response to external stimulus	1/43	433/18866	0.63195	0.653454	0.603874	CLDN19	1
GO:0046486	glycerolipid metabolic process	1/43	434/18866	0.632808	0.653624	0.604031	SLC44A5	1
GO:0022407	regulation of cell-cell adhesion	1/43	439/18866	0.637072	0.657307	0.607435	BTN2A2	1
GO:0006163	purine nucleotide metabolic process	1/43	442/18866	0.639607	0.658627	0.608654	ATP5F1A	1
GO:0048608	reproductive structure development	1/43	443/18866	0.640448	0.658627	0.608654	HYAL3	1
GO:0048732	gland development	1/43	443/18866	0.640448	0.658627	0.608654	TBX2	1
GO:0001933	negative regulation of protein phosphorylation	1/43	444/18866	0.641287	0.65877	0.608787	BTN2A2	1
GO:0001819	positive regulation of cytokine production	1/43	447/18866	0.643793	0.659906	0.609836	POU2AF1	1
GO:0061458	reproductive system development	1/43	447/18866	0.643793	0.659906	0.609836	HYAL3	1
GO:0050673	epithelial cell proliferation	1/43	453/18866	0.648754	0.663063	0.612754	ATP5F1A	1
GO:0050804	modulation of chemical synaptic transmission	1/43	454/18866	0.649575	0.663063	0.612754	SYT7	1
GO:0006644	phospholipid metabolic process	1/43	455/18866	0.650393	0.663063	0.612754	SLC44A5	1
GO:0051090	regulation of DNA-binding transcription factor activity	1/43	455/18866	0.650393	0.663063	0.612754	CRTC3	1
GO:0099177	regulation of trans-synaptic signaling	1/43	455/18866	0.650393	0.663063	0.612754	SYT7	1
GO:0019932	second-messenger-mediated signaling	1/43	456/18866	0.65121	0.663178	0.61286	CRTC3	1
GO:0006979	response to oxidative stress	1/43	458/18866	0.652837	0.664117	0.613728	STK26	1
GO:0002683	negative regulation of immune system process	1/43	463/18866	0.656873	0.667502	0.616856	BTN2A2	1
GO:0003012	muscle system process	1/43	467/18866	0.660069	0.670027	0.619189	KCNMA1	1
GO:0016570	histone modification	1/43	468/18866	0.660864	0.670112	0.619267	MTF2	1
GO:0072521	purine-containing compound metabolic process	1/43	472/18866	0.664023	0.672592	0.621559	ATP5F1A	1
GO:0051346	negative regulation of hydrolase activity	1/43	473/18866	0.664809	0.672664	0.621626	MASTL	1
GO:0001667	ameboidal-type cell migration	1/43	481/18866	0.671028	0.677501	0.626096	ATP5F1A	1
GO:0016569	covalent chromatin modification	1/43	481/18866	0.671028	0.677501	0.626096	MTF2	1
GO:0042110	T cell activation	1/43	483/18866	0.672565	0.6776	0.626188	BTN2A2	1
GO:0051051	negative regulation of transport	1/43	483/18866	0.672565	0.6776	0.626188	BTN2A2	1
GO:0042326	negative regulation of phosphorylation	1/43	484/18866	0.673331	0.677647	0.626231	BTN2A2	1
GO:0043312	neutrophil degranulation	1/43	487/18866	0.675618	0.679223	0.627688	CEP290	1
GO:0034765	regulation of ion transmembrane transport	1/43	489/18866	0.677134	0.680022	0.628426	KCNMA1	1
GO:0002283	neutrophil activation involved in immune response	1/43	490/18866	0.67789	0.680056	0.628457	CEP290	1
GO:0016311	dephosphorylation	1/43	492/18866	0.679396	0.680841	0.629183	MASTL	1
GO:1903706	regulation of hemopoiesis	1/43	498/18866	0.683872	0.684599	0.632655	BTN2A2	1
GO:0022604	regulation of cell morphogenesis	1/43	499/18866	0.684612	0.684612	0.632667	PHIP	1

## Sheet: Sheet2
The GO items of PRC2-bound transcripts in molecular function
ID	Description	GeneRatio	BgRatio	pvalue	p.adjust	qvalue	geneID	Count
GO:0008173	RNA methyltransferase activity	3/43	69/18352	0.000563643	0.058113	0.0494401	BMT2/MEPCE/METTL8	3
GO:0070577	lysine-acetylated histone binding	2/43	22/18352	0.00120242	0.058113	0.0494401	PBRM1/PHIP	2
GO:0140033	acetylation-dependent protein binding	2/43	22/18352	0.00120242	0.058113	0.0494401	PBRM1/PHIP	2
GO:0008168	methyltransferase activity	4/43	218/18352	0.00166292	0.058113	0.0494401	BMT2/FAM98B/MEPCE/METTL8	4
GO:0016741	transferase activity, transferring one-carbon groups	4/43	229/18352	0.00199017	0.058113	0.0494401	BMT2/FAM98B/MEPCE/METTL8	4
GO:0016887	ATPase activity	5/43	423/18352	0.00297495	0.0723905	0.0615868	ATP5F1A/ATP6V1F/MYO1C/PBRM1/POLQ	5
GO:0140030	modification-dependent protein binding	3/43	153/18352	0.00549329	0.113458	0.0965255	MTF2/PBRM1/PHIP	3
GO:0008757	S-adenosylmethionine-dependent methyltransferase activity	3/43	160/18352	0.0062169	0.113458	0.0965255	BMT2/MEPCE/METTL8	3
GO:0015077	monovalent inorganic cation transmembrane transporter activity	4/43	381/18352	0.0119275	0.193491	0.164614	ATP5F1A/ATP6V1F/KCNMA1/SLC5A5	4
GO:0042393	histone binding	3/43	238/18352	0.0181545	0.213367	0.181523	MTF2/PBRM1/PHIP	3
GO:0016634	oxidoreductase activity, acting on the CH-CH group of donors, oxygen as acceptor	1/43	10/18352	0.0231908	0.213367	0.181523	ACOXL	1
GO:1901681	sulfur compound binding	3/43	262/18352	0.0233299	0.213367	0.181523	BMT2/EVA1C/NAA80	3
GO:0004596	peptide alpha-N-acetyltransferase activity	1/43	11/18352	0.0254808	0.213367	0.181523	NAA80	1
GO:0008094	DNA-dependent ATPase activity	2/43	108/18352	0.026489	0.213367	0.181523	PBRM1/POLQ	2
GO:0008174	mRNA methyltransferase activity	1/43	12/18352	0.0277655	0.213367	0.181523	METTL8	1
GO:0015269	calcium-activated potassium channel activity	1/43	12/18352	0.0277655	0.213367	0.181523	KCNMA1	1
GO:0031005	filamin binding	1/43	13/18352	0.030045	0.213367	0.181523	DPYSL4	1
GO:0015373	anion:sodium symporter activity	1/43	14/18352	0.0323193	0.213367	0.181523	SLC5A5	1
GO:0015929	hexosaminidase activity	1/43	15/18352	0.0345884	0.213367	0.181523	HYAL3	1
GO:0017160	Ral GTPase binding	1/43	15/18352	0.0345884	0.213367	0.181523	MYO1C	1
GO:0015078	proton transmembrane transporter activity	2/43	127/18352	0.0356734	0.213367	0.181523	ATP5F1A/ATP6V1F	2
GO:1904047	S-adenosyl-L-methionine binding	1/43	16/18352	0.0368523	0.213367	0.181523	BMT2	1
GO:0017116	single-stranded DNA helicase activity	1/43	18/18352	0.0413645	0.213367	0.181523	POLQ	1
GO:0008409	5'-3' exonuclease activity	1/43	19/18352	0.0436128	0.213367	0.181523	POLQ	1
GO:0046933	proton-transporting ATP synthase activity, rotational mechanism	1/43	19/18352	0.0436128	0.213367	0.181523	ATP5F1A	1
GO:0016018	cyclosporin A binding	1/43	20/18352	0.045856	0.213367	0.181523	PPIAL4D	1
GO:0044769	ATPase activity, coupled to transmembrane movement of ions, rotational mechanism	1/43	20/18352	0.045856	0.213367	0.181523	ATP6V1F	1
GO:0046961	proton-transporting ATPase activity, rotational mechanism	1/43	20/18352	0.045856	0.213367	0.181523	ATP6V1F	1
GO:0015296	anion:cation symporter activity	1/43	22/18352	0.050327	0.213367	0.181523	SLC5A5	1
GO:0042288	MHC class I protein binding	1/43	22/18352	0.050327	0.213367	0.181523	ATP5F1A	1
GO:0005158	insulin receptor binding	1/43	23/18352	0.0525548	0.213367	0.181523	PHIP	1
GO:0008171	O-methyltransferase activity	1/43	23/18352	0.0525548	0.213367	0.181523	MEPCE	1
GO:0000979	RNA polymerase II core promoter sequence-specific DNA binding	1/43	24/18352	0.0547776	0.213367	0.181523	POU2AF1	1
GO:0008649	rRNA methyltransferase activity	1/43	24/18352	0.0547776	0.213367	0.181523	BMT2	1
GO:0030898	actin-dependent ATPase activity	1/43	24/18352	0.0547776	0.213367	0.181523	MYO1C	1
GO:0140102	catalytic activity, acting on a rRNA	1/43	24/18352	0.0547776	0.213367	0.181523	BMT2	1
GO:0003887	DNA-directed DNA polymerase activity	1/43	25/18352	0.0569952	0.213367	0.181523	POLQ	1
GO:0005227	calcium activated cation channel activity	1/43	25/18352	0.0569952	0.213367	0.181523	KCNMA1	1
GO:0120227	acyl-CoA binding	1/43	25/18352	0.0569952	0.213367	0.181523	NAA80	1
GO:0015252	proton channel activity	1/43	26/18352	0.0592077	0.216108	0.183856	ATP5F1A	1
GO:0140098	catalytic activity, acting on RNA	3/43	390/18352	0.0629655	0.224219	0.190756	BMT2/MEPCE/METTL8	3
GO:0000146	microfilament motor activity	1/43	29/18352	0.065815	0.228785	0.194641	MYO1C	1
GO:0009678	pyrophosphate hydrolysis-driven proton transmembrane transporter activity	1/43	31/18352	0.0701946	0.238335	0.202765	ATP6V1F	1
GO:0051721	protein phosphatase 2A binding	1/43	32/18352	0.0723769	0.24016	0.204317	MASTL	1
GO:0008175	tRNA methyltransferase activity	1/43	34/18352	0.0767264	0.248935	0.211783	METTL8	1
GO:0005516	calmodulin binding	2/43	200/18352	0.0797917	0.250529	0.213139	MYO1C/SYT7	2
GO:0034061	DNA polymerase activity	1/43	36/18352	0.0810561	0.250529	0.213139	POLQ	1
GO:0003755	peptidyl-prolyl cis-trans isomerase activity	1/43	38/18352	0.0853659	0.250529	0.213139	PPIAL4D	1
GO:0043531	ADP binding	1/43	38/18352	0.0853659	0.250529	0.213139	ATP5F1A	1
GO:0140097	catalytic activity, acting on DNA	2/43	209/18352	0.0860279	0.250529	0.213139	PBRM1/POLQ	2
GO:0005504	fatty acid binding	1/43	39/18352	0.0875134	0.250529	0.213139	ACOXL	1
GO:0016859	cis-trans isomerase activity	1/43	41/18352	0.0917936	0.253949	0.216049	PPIAL4D	1
GO:0022839	ion gated channel activity	1/43	42/18352	0.0939264	0.253949	0.216049	KCNMA1	1
GO:0042287	MHC protein binding	1/43	42/18352	0.0939264	0.253949	0.216049	ATP5F1A	1
GO:0022853	active ion transmembrane transporter activity	2/43	229/18352	0.100389	0.266488	0.226716	ATP6V1F/SLC5A5	2
GO:0001046	core promoter sequence-specific DNA binding	1/43	46/18352	0.102409	0.266994	0.227147	POU2AF1	1
GO:0005544	calcium-dependent phospholipid binding	1/43	54/18352	0.119141	0.294823	0.250823	SYT7	1
GO:0017069	snRNA binding	1/43	54/18352	0.119141	0.294823	0.250823	MEPCE	1
GO:0019829	ATPase-coupled cation transmembrane transporter activity	1/43	54/18352	0.119141	0.294823	0.250823	ATP6V1F	1
GO:0001085	RNA polymerase II transcription factor binding	1/43	56/18352	0.123276	0.295293	0.251223	RERE	1
GO:0001786	phosphatidylserine binding	1/43	58/18352	0.127393	0.295293	0.251223	SYT7	1
GO:0042625	ATPase-coupled ion transmembrane transporter activity	1/43	58/18352	0.127393	0.295293	0.251223	ATP6V1F	1
GO:0003713	transcription coactivator activity	2/43	267/18352	0.129317	0.295293	0.251223	POU2AF1/RERE	2
GO:0016627	oxidoreductase activity, acting on the CH-CH group of donors	1/43	59/18352	0.129444	0.295293	0.251223	ACOXL	1
GO:0003684	damaged DNA binding	1/43	65/18352	0.141651	0.31335	0.266585	POLQ	1
GO:0034212	peptide N-acetyltransferase activity	1/43	65/18352	0.141651	0.31335	0.266585	NAA80	1
GO:0030276	clathrin binding	1/43	67/18352	0.145683	0.31675	0.269477	SYT7	1
GO:0035064	methylated histone binding	1/43	69/18352	0.149697	0.31675	0.269477	MTF2	1
GO:0140034	methylation-dependent protein binding	1/43	69/18352	0.149697	0.31675	0.269477	MTF2	1
GO:0015370	solute:sodium symporter activity	1/43	72/18352	0.155683	0.320136	0.272358	SLC5A5	1
GO:0033293	monocarboxylic acid binding	1/43	72/18352	0.155683	0.320136	0.272358	ACOXL	1
GO:0016835	carbon-oxygen lyase activity	1/43	74/18352	0.15965	0.323735	0.27542	POLQ	1
GO:0003678	DNA helicase activity	1/43	78/18352	0.167531	0.330534	0.281204	POLQ	1
GO:0019905	syntaxin binding	1/43	78/18352	0.167531	0.330534	0.281204	SYT7	1
GO:0050660	flavin adenine dinucleotide binding	1/43	81/18352	0.173394	0.330901	0.281516	ACOXL	1
GO:0005546	phosphatidylinositol-4,5-bisphosphate binding	1/43	82/18352	0.175339	0.330901	0.281516	SYT7	1
GO:0004527	exonuclease activity	1/43	83/18352	0.17728	0.330901	0.281516	POLQ	1
GO:0008080	N-acetyltransferase activity	1/43	84/18352	0.179217	0.330901	0.281516	NAA80	1
GO:0005261	cation channel activity	2/43	334/18352	0.184131	0.330901	0.281516	ATP5F1A/KCNMA1	2
GO:0001227	DNA-binding transcription repressor activity, RNA polymerase II-specific	2/43	335/18352	0.184976	0.330901	0.281516	TBX2/ZFP69B	2
GO:0001217	DNA-binding transcription repressor activity	2/43	336/18352	0.185821	0.330901	0.281516	TBX2/ZFP69B	2
GO:0005249	voltage-gated potassium channel activity	1/43	88/18352	0.186918	0.330901	0.281516	KCNMA1	1
GO:0072341	modified amino acid binding	1/43	90/18352	0.190742	0.330901	0.281516	SYT7	1
GO:0022804	active transmembrane transporter activity	2/43	344/18352	0.192604	0.330901	0.281516	ATP6V1F/SLC5A5	2
GO:0008276	protein methyltransferase activity	1/43	91/18352	0.192648	0.330901	0.281516	FAM98B	1
GO:0004553	hydrolase activity, hydrolyzing O-glycosyl compounds	1/43	96/18352	0.20211	0.343116	0.291909	HYAL3	1
GO:0015294	solute:cation symporter activity	1/43	98/18352	0.205864	0.345473	0.293914	SLC5A5	1
GO:0042626	ATPase-coupled transmembrane transporter activity	1/43	100/18352	0.209601	0.347747	0.295849	ATP6V1F	1
GO:0008144	drug binding	1/43	104/18352	0.217024	0.352231	0.299663	PPIAL4D	1
GO:0016407	acetyltransferase activity	1/43	105/18352	0.218869	0.352231	0.299663	NAA80	1
GO:0015399	primary active transmembrane transporter activity	1/43	107/18352	0.222546	0.352231	0.299663	ATP6V1F	1
GO:0016410	N-acyltransferase activity	1/43	107/18352	0.222546	0.352231	0.299663	NAA80	1
GO:0033218	amide binding	2/43	381/18352	0.224367	0.352231	0.299663	NAA80/PPIAL4D	2
GO:0000149	SNARE binding	1/43	115/18352	0.237087	0.368242	0.313284	SYT7	1
GO:1902936	phosphatidylinositol bisphosphate binding	1/43	119/18352	0.244258	0.374186	0.318341	SYT7	1
GO:0005267	potassium channel activity	1/43	120/18352	0.24604	0.374186	0.318341	KCNMA1	1
GO:0140101	catalytic activity, acting on a tRNA	1/43	123/18352	0.251362	0.378339	0.321875	METTL8	1
GO:0046873	metal ion transmembrane transporter activity	2/43	428/18352	0.26527	0.383432	0.326207	KCNMA1/SLC5A5	2
GO:0003774	motor activity	1/43	132/18352	0.26711	0.383432	0.326207	MYO1C	1
GO:0005216	ion channel activity	2/43	431/18352	0.267889	0.383432	0.326207	ATP5F1A/KCNMA1	2
GO:0016779	nucleotidyltransferase activity	1/43	133/18352	0.26884	0.383432	0.326207	POLQ	1
GO:0016798	hydrolase activity, acting on glycosyl bonds	1/43	133/18352	0.26884	0.383432	0.326207	HYAL3	1
GO:0004674	protein serine/threonine kinase activity	2/43	435/18352	0.271383	0.383432	0.326207	MASTL/STK26	2
GO:0003779	actin binding	2/43	437/18352	0.27313	0.383432	0.326207	KCNMA1/MYO1C	2
GO:0022843	voltage-gated cation channel activity	1/43	140/18352	0.280836	0.390496	0.332217	KCNMA1	1
GO:0015293	symporter activity	1/43	143/18352	0.285918	0.393812	0.335038	SLC5A5	1
GO:0015103	inorganic anion transmembrane transporter activity	1/43	145/18352	0.289287	0.394728	0.335818	SLC5A5	1
GO:0019903	protein phosphatase binding	1/43	149/18352	0.295978	0.400118	0.340403	MASTL	1
GO:0015081	sodium ion transmembrane transporter activity	1/43	152/18352	0.300956	0.401339	0.341442	SLC5A5	1
GO:0015079	potassium ion transmembrane transporter activity	1/43	156/18352	0.307539	0.401339	0.341442	KCNMA1	1
GO:0016853	isomerase activity	1/43	156/18352	0.307539	0.401339	0.341442	PPIAL4D	1
GO:0015267	channel activity	2/43	479/18352	0.309756	0.401339	0.341442	ATP5F1A/KCNMA1	2
GO:0022803	passive transmembrane transporter activity	2/43	480/18352	0.310625	0.401339	0.341442	ATP5F1A/KCNMA1	2
GO:0004386	helicase activity	1/43	160/18352	0.314062	0.40222	0.342191	POLQ	1
GO:0016874	ligase activity	1/43	165/18352	0.322131	0.408967	0.347931	ATP5F1A	1
GO:0003712	transcription coregulator activity	2/43	498/18352	0.326239	0.409948	0.348766	POU2AF1/RERE	2
GO:0008201	heparin binding	1/43	169/18352	0.32852	0.409948	0.348766	EVA1C	1
GO:1901981	phosphatidylinositol phosphate binding	1/43	179/18352	0.344235	0.425918	0.362353	SYT7	1
GO:0008022	protein C-terminus binding	1/43	189/18352	0.359591	0.437503	0.372209	MYO1C	1
GO:0016829	lyase activity	1/43	189/18352	0.359591	0.437503	0.372209	POLQ	1
GO:0003714	transcription corepressor activity	1/43	194/18352	0.367137	0.437556	0.372254	RERE	1
GO:0019902	phosphatase binding	1/43	194/18352	0.367137	0.437556	0.372254	MASTL	1
GO:0005244	voltage-gated ion channel activity	1/43	197/18352	0.371623	0.437556	0.372254	KCNMA1	1
GO:0022832	voltage-gated channel activity	1/43	197/18352	0.371623	0.437556	0.372254	KCNMA1	1
GO:0003735	structural constituent of ribosome	1/43	202/18352	0.37903	0.442707	0.376636	RPS15	1
GO:0051015	actin filament binding	1/43	206/18352	0.384894	0.445989	0.379428	MYO1C	1
GO:0004518	nuclease activity	1/43	210/18352	0.390704	0.448938	0.381937	POLQ	1
GO:0031406	carboxylic acid binding	1/43	212/18352	0.393589	0.448938	0.381937	ACOXL	1
GO:0000287	magnesium ion binding	1/43	217/18352	0.400743	0.453555	0.385865	STK26	1
GO:0043177	organic acid binding	1/43	224/18352	0.410621	0.461159	0.392334	ACOXL	1
GO:0016747	transferase activity, transferring acyl groups other than amino-acyl groups	1/43	229/18352	0.417579	0.465393	0.395936	NAA80	1
GO:0005539	glycosaminoglycan binding	1/43	232/18352	0.421715	0.46544	0.395977	EVA1C	1
GO:0005125	cytokine activity	1/43	235/18352	0.425822	0.46544	0.395977	IL32	1
GO:0015291	secondary active transmembrane transporter activity	1/43	236/18352	0.427185	0.46544	0.395977	SLC5A5	1
GO:0016746	transferase activity, transferring acyl groups	1/43	259/18352	0.457671	0.494963	0.421093	NAA80	1
GO:0035091	phosphatidylinositol binding	1/43	262/18352	0.461529	0.495465	0.42152	SYT7	1
GO:0030246	carbohydrate binding	1/43	267/18352	0.467899	0.498637	0.424219	EVA1C	1
GO:0042277	peptide binding	1/43	308/18352	0.517431	0.547427	0.465727	PPIAL4D	1
GO:0022836	gated channel activity	1/43	337/18352	0.549716	0.577399	0.491226	KCNMA1	1
GO:0140297	DNA-binding transcription factor binding	1/43	347/18352	0.560351	0.584366	0.497154	CRTC3	1
GO:0008509	anion transmembrane transporter activity	1/43	357/18352	0.570742	0.590981	0.502781	SLC5A5	1
GO:0017016	Ras GTPase binding	1/43	415/18352	0.62644	0.644086	0.547961	MYO1C	1
GO:0031267	small GTPase binding	1/43	428/18352	0.63792	0.651303	0.5541	MYO1C	1
GO:0005543	phospholipid binding	1/43	454/18352	0.659855	0.669019	0.569173	SYT7	1
GO:0048018	receptor ligand activity	1/43	487/18352	0.685833	0.689596	0.586679	IL32	1
GO:0030546	signaling receptor activator activity	1/43	492/18352	0.689596	0.689596	0.586679	IL32	1
