# Supplementary material for: A Class of Protein-Coding RNAs Binds to Polycomb Repressive Complex 2 and Alters Histone Methylation
Source: Front Oncol. 2021 Nov 5;11:739830. doi: 10.3389/fonc.2021.739830 (PMC8602814; doi:10.3389/fonc.2021.739830)
Supplement: Supplementary file 10 [file Table_9.xlsx]

## Sheet: blue
GO clusters of blue module
	ID	Description	GeneRatio	BgRatio	pvalue	p.adjust	qvalue	geneID	Count
GO:0035082	GO:0035082	axoneme assembly	11/187	53/16992	1.08841e-11	2.70362e-08	2.45982e-08	CCDC114/CCDC151/CCDC40/DNAH7/DNAI1/DNAJB13/RSPH1/RSPH4A/TEKT2/ZMYND10/CCDC103	11
GO:0001578	GO:0001578	microtubule bundle formation	12/187	77/16992	4.36288e-11	5.41869e-08	4.93005e-08	CCDC114/CCDC151/CCDC40/DNAH7/DNAI1/DNAJB13/RSPH1/RSPH4A/TEKT2/TTLL6/ZMYND10/CCDC103	12
GO:0007389	GO:0007389	pattern specification process	23/187	421/16992	2.57017e-10	2.1281e-07	1.9362e-07	CCDC151/CCDC40/DNAI1/ERBB4/FOLR1/FOXA2/FOXJ1/GLI3/HNF1B/HOXA7/HOXB9/HOXC5/HOXD10/HOXD11/HOXD13/IHH/LEFTY1/LFNG/NRARP/SEMA3F/SHH/TDGF1/CCDC103	23
GO:0070286	GO:0070286	axonemal dynein complex assembly	8/187	27/16992	3.43814e-10	2.13509e-07	1.94255e-07	CCDC114/CCDC151/CCDC40/DNAH7/DNAI1/TEKT2/ZMYND10/CCDC103	8
GO:0003341	GO:0003341	cilium movement	10/187	61/16992	1.13546e-09	5.64096e-07	5.13228e-07	CCDC114/CCDC151/CCDC40/DNAH7/DNAI1/ROPN1L/RSPH4A/TEKT2/TTLL6/CCDC103	10
GO:0060271	GO:0060271	cilium assembly	19/187	335/16992	5.57171e-09	2.30669e-06	2.09868e-06	CCDC114/CCDC151/CCDC40/CCNO/DCDC2/DNAH7/DNAI1/DNAJB13/FOXJ1/IQUB/MAK/NPHP1/PKHD1/RSPH1/RSPH4A/TEKT2/TMEM231/ZMYND10/CCDC103	19
GO:0044782	GO:0044782	cilium organization	19/187	343/16992	8.18407e-09	2.90417e-06	2.64228e-06	CCDC114/CCDC151/CCDC40/CCNO/DCDC2/DNAH7/DNAI1/DNAJB13/FOXJ1/IQUB/MAK/NPHP1/PKHD1/RSPH1/RSPH4A/TEKT2/TMEM231/ZMYND10/CCDC103	19
GO:0036159	GO:0036159	inner dynein arm assembly	5/187	13/16992	1.83345e-07	5.69287e-05	5.17951e-05	CCDC40/DNAH7/TEKT2/ZMYND10/CCDC103	5
GO:0036158	GO:0036158	outer dynein arm assembly	5/187	15/16992	4.20214e-07	0.000115979	0.00010552	CCDC114/CCDC151/DNAI1/ZMYND10/CCDC103	5
GO:0007018	GO:0007018	microtubule-based movement	14/187	254/16992	8.70903e-07	0.000216332	0.000196824	CCDC114/CCDC151/CCDC40/DNAH12/DNAH14/DNAH6/DNAH7/DNAI1/MAK/ROPN1L/RSPH4A/TEKT2/TTLL6/CCDC103	14
GO:0009952	GO:0009952	anterior/posterior pattern specification	12/187	202/16992	2.4852e-06	0.000561203	0.000510595	FOXA2/GLI3/HNF1B/HOXA7/HOXB9/HOXC5/HOXD10/HOXD13/LFNG/NRARP/SHH/TDGF1	12
GO:0003002	GO:0003002	regionalization	15/187	331/16992	4.02699e-06	0.000833587	0.000758417	FOXA2/FOXJ1/GLI3/HNF1B/HOXA7/HOXB9/HOXC5/HOXD10/HOXD11/HOXD13/LFNG/NRARP/SEMA3F/SHH/TDGF1	15
GO:0007368	GO:0007368	determination of left/right symmetry	9/187	114/16992	4.68796e-06	0.000895762	0.000814985	CCDC151/CCDC40/DNAI1/FOLR1/FOXJ1/IHH/LEFTY1/SHH/CCDC103	9
GO:0009855	GO:0009855	determination of bilateral symmetry	9/187	122/16992	8.18062e-06	0.00144796	0.00131738	CCDC151/CCDC40/DNAI1/FOLR1/FOXJ1/IHH/LEFTY1/SHH/CCDC103	9
GO:0009799	GO:0009799	specification of symmetry	9/187	123/16992	8.74369e-06	0.00144796	0.00131738	CCDC151/CCDC40/DNAI1/FOLR1/FOXJ1/IHH/LEFTY1/SHH/CCDC103	9
GO:0032530	GO:0032530	regulation of microvillus organization	4/187	13/16992	9.39806e-06	0.00145905	0.00132748	CDHR2/FSCN1/USH1C/VIL1	4
GO:0045581	GO:0045581	negative regulation of T cell differentiation	5/187	34/16992	3.28591e-05	0.00480129	0.00436832	FOXJ1/GLI3/IHH/NRARP/SHH	5
GO:0006833	GO:0006833	water transport	4/187	19/16992	4.83777e-05	0.00667612	0.00607409	AQP2/AQP5/AQP6/PDZD3	4
GO:0045620	GO:0045620	negative regulation of lymphocyte differentiation	5/187	42/16992	9.35471e-05	0.0116419	0.0105921	FOXJ1/GLI3/IHH/NRARP/SHH	5
GO:0007588	GO:0007588	excretion	6/187	67/16992	9.37351e-05	0.0116419	0.0105921	ADORA2B/AQP2/AQP5/AQP6/DRD2/NPHP1	6
GO:0032528	GO:0032528	microvillus organization	4/187	24/16992	0.00012704	0.015027	0.0136719	CDHR2/FSCN1/USH1C/VIL1	4
GO:0055123	GO:0055123	digestive system development	8/187	138/16992	0.000145375	0.0164142	0.014934	CCDC40/GLI3/HNF1B/HOXD13/SHH/SPDEF/XBP1/CCDC103	8
GO:0042044	GO:0042044	fluid transport	4/187	26/16992	0.000175688	0.0189743	0.0172633	AQP2/AQP5/AQP6/PDZD3	4
GO:0001763	GO:0001763	morphogenesis of a branching structure	9/187	193/16992	0.000291579	0.0301784	0.027457	DRD2/GLI3/HNF1B/HOXD11/HOXD13/NRARP/SHH/SNAI2/TDGF1	9
GO:1902106	GO:1902106	negative regulation of leukocyte differentiation	6/187	84/16992	0.000327198	0.0325104	0.0295787	FOXJ1/GLI3/HOXA7/IHH/NRARP/SHH	6
GO:0032536	GO:0032536	regulation of cell projection size	3/187	13/16992	0.000345855	0.0330425	0.0300628	CDHR2/USH1C/VIL1	3
GO:0000226	GO:0000226	microtubule cytoskeleton organization	14/187	443/16992	0.000403228	0.0350281	0.0318694	CCDC114/CCDC151/CCDC40/DNAH7/DNAI1/DNAJB13/MAP7D1/PKHD1/RSPH1/RSPH4A/TEKT2/TTLL6/ZMYND10/CCDC103	14
GO:0048706	GO:0048706	embryonic skeletal system development	7/187	122/16992	0.000403563	0.0350281	0.0318694	GLI3/HOXA7/HOXB9/HOXC5/HOXD1/HOXD10/SHH	7
GO:0007507	GO:0007507	heart development	15/187	499/16992	0.000425054	0.0350281	0.0318694	CCDC40/ERBB4/FOLR1/FOXJ1/FREM2/GLI3/IHH/LEFTY1/MYLK3/RYR1/SHH/SNAI2/TDGF1/TNNC1/CCDC103	15
GO:0001947	GO:0001947	heart looping	5/187	58/16992	0.000437146	0.0350281	0.0318694	CCDC40/FOLR1/IHH/SHH/CCDC103	5
GO:0014032	GO:0014032	neural crest cell development	5/187	58/16992	0.000437146	0.0350281	0.0318694	ERBB4/FOLR1/SEMA3F/SHH/SNAI2	5
GO:0050868	GO:0050868	negative regulation of T cell activation	6/187	91/16992	0.000503585	0.0387032	0.035213	FOXJ1/GLI3/IHH/NRARP/PRNP/SHH	6
GO:0048565	GO:0048565	digestive tract development	7/187	127/16992	0.000514172	0.0387032	0.035213	CCDC40/GLI3/HNF1B/HOXD13/SHH/SPDEF/CCDC103	7
GO:0001755	GO:0001755	neural crest cell migration	4/187	35/16992	0.000569582	0.0400028	0.0363955	ERBB4/FOLR1/SEMA3F/SHH	4
GO:0045494	GO:0045494	photoreceptor cell maintenance	4/187	35/16992	0.000569582	0.0400028	0.0363955	CDHR1/MAK/PROM1/USH1C	4
GO:0014031	GO:0014031	mesenchymal cell development	5/187	62/16992	0.000595856	0.0400028	0.0363955	ERBB4/FOLR1/SEMA3F/SHH/SNAI2	5
GO:0048864	GO:0048864	stem cell development	5/187	62/16992	0.000595856	0.0400028	0.0363955	ERBB4/FOLR1/SEMA3F/SHH/SNAI2	5
GO:0061371	GO:0061371	determination of heart left/right asymmetry	5/187	63/16992	0.000641517	0.0417888	0.0380204	CCDC40/FOLR1/IHH/SHH/CCDC103	5
GO:0051923	GO:0051923	sulfation	3/187	16/16992	0.000660921	0.0417888	0.0380204	CHST4/CHST5/SULT1C2	3
GO:0003143	GO:0003143	embryonic heart tube morphogenesis	5/187	64/16992	0.00068975	0.0417888	0.0380204	CCDC40/FOLR1/IHH/SHH/CCDC103	5
GO:0009880	GO:0009880	embryonic pattern specification	5/187	64/16992	0.00068975	0.0417888	0.0380204	ERBB4/NRARP/SEMA3F/SHH/TDGF1	5
GO:1903038	GO:1903038	negative regulation of leukocyte cell-cell adhesion	6/187	98/16992	0.000746444	0.0441468	0.0401658	FOXJ1/GLI3/IHH/NRARP/PRNP/SHH	6
GO:0014033	GO:0014033	neural crest cell differentiation	5/187	66/16992	0.000794295	0.0458844	0.0417467	ERBB4/FOLR1/SEMA3F/SHH/SNAI2	5
GO:0031670	GO:0031670	cellular response to nutrient	4/187	39/16992	0.000864613	0.0477266	0.0434228	FOLR1/FOXA2/SNAI2/XBP1	4
GO:0071364	GO:0071364	cellular response to epidermal growth factor stimulus	4/187	39/16992	0.000864613	0.0477266	0.0434228	ERBB4/SNAI2/TDGF1/VIL1	4

## Sheet: brown
GO clusters of brown module
	ID	Description	GeneRatio	BgRatio	pvalue	p.adjust	qvalue	geneID	Count
GO:0030198	GO:0030198	extracellular matrix organization	73/481	315/16992	6.23567e-46	1.39594e-42	1.04375e-42	A2M/ACAN/ADAMTS14/ADAMTS2/ADAMTS4/ADAMTS5/ADAMTSL2/ANTXR1/BGN/CCDC80/COL10A1/COL11A1/COL12A1/COL13A1/COL14A1/COL1A1/COL1A2/COL3A1/COL4A1/COL4A2/COL5A1/COL5A2/COL5A3/COL6A1/COL6A2/COL6A3/COL8A1/COMP/CRISPLD2/CTGF/CTSK/DCN/DDR2/DPT/ECM2/EGFLAM/ENG/FAP/FBLN5/FBN1/FMOD/FN1/GREM1/HTRA1/ITGA11/ITGA9/ITGB5/JAM2/JAM3/KDR/LAMA2/LAMA4/LAMC3/LOXL1/LUM/MFAP4/MFAP5/MMP11/MMP16/MMP2/MYH11/NID2/POSTN/RECK/SFRP2…	73
GO:0043062	GO:0043062	extracellular structure organization	73/481	316/16992	7.91351e-46	1.39594e-42	1.04375e-42	A2M/ACAN/ADAMTS14/ADAMTS2/ADAMTS4/ADAMTS5/ADAMTSL2/ANTXR1/BGN/CCDC80/COL10A1/COL11A1/COL12A1/COL13A1/COL14A1/COL1A1/COL1A2/COL3A1/COL4A1/COL4A2/COL5A1/COL5A2/COL5A3/COL6A1/COL6A2/COL6A3/COL8A1/COMP/CRISPLD2/CTGF/CTSK/DCN/DDR2/DPT/ECM2/EGFLAM/ENG/FAP/FBLN5/FBN1/FMOD/FN1/GREM1/HTRA1/ITGA11/ITGA9/ITGB5/JAM2/JAM3/KDR/LAMA2/LAMA4/LAMC3/LOXL1/LUM/MFAP4/MFAP5/MMP11/MMP16/MMP2/MYH11/NID2/POSTN/RECK/SFRP2…	73
GO:0048514	GO:0048514	blood vessel morphogenesis	62/481	492/16992	1.92802e-23	2.26736e-20	1.69531e-20	ACVRL1/ANGPT1/AQP1/CCL11/CD34/CDH2/COL15A1/COL3A1/COL4A1/COL4A2/COL8A1/CTGF/DCN/DLL4/ECSCR/EDNRA/ENG/ENPEP/FAP/FGF1/FLT1/FLT4/FN1/GJA5/GPR4/GREM1/HAND2/HGF/HSPB6/JAM3/KDR/MEOX2/MMP2/MMRN2/MYLK/MYOCD/NOS3/NOTCH4/PDGFRA/PDGFRB/PLXDC1/PRRX1/PTGIS/ROBO4/RSPO3/S1PR1/SERPINF1/SFRP1/SFRP2/SPARC/STAB2/SULF1/TAL1/TBX2/TCF21/TEK/THBS1/THBS2/THY1/TIE1/WNT5A/WT1	62
GO:0044259	GO:0044259	multicellular organismal macromolecule metabolic process	32/481	116/16992	4.52447e-23	3.99059e-20	2.98377e-20	ADAMTS14/ADAMTS2/COL10A1/COL11A1/COL12A1/COL13A1/COL15A1/COL1A1/COL1A2/COL3A1/COL4A1/COL4A2/COL5A1/COL5A2/COL5A3/COL6A1/COL6A2/COL6A3/COL8A1/CTGF/CTSK/CYGB/ENG/ENPEP/F2R/FAP/MFAP4/MMP11/MMP16/MMP2/PDGFRB/TGFB3	32
GO:0032963	GO:0032963	collagen metabolic process	31/481	111/16992	1.45387e-22	1.02585e-19	7.6703e-20	ADAMTS14/ADAMTS2/COL10A1/COL11A1/COL12A1/COL13A1/COL15A1/COL1A1/COL1A2/COL3A1/COL4A1/COL4A2/COL5A1/COL5A2/COL5A3/COL6A1/COL6A2/COL6A3/COL8A1/CTGF/CTSK/CYGB/ENG/F2R/FAP/MFAP4/MMP11/MMP16/MMP2/PDGFRB/TGFB3	31
GO:0001525	GO:0001525	angiogenesis	55/481	411/16992	4.07859e-22	2.39821e-19	1.79315e-19	ACVRL1/ANGPT1/AQP1/CCL11/CD34/COL15A1/COL4A1/COL4A2/COL8A1/CTGF/DCN/DLL4/ECSCR/EDNRA/ENG/ENPEP/FAP/FGF1/FLT1/FLT4/FN1/GJA5/GPR4/GREM1/HAND2/HGF/HSPB6/JAM3/KDR/MEOX2/MMP2/MMRN2/NOS3/NOTCH4/PDGFRA/PDGFRB/PLXDC1/PTGIS/ROBO4/RSPO3/S1PR1/SERPINF1/SFRP1/SFRP2/SPARC/STAB2/SULF1/TAL1/TCF21/TEK/THBS1/THBS2/THY1/TIE1/WNT5A	55
GO:0044236	GO:0044236	multicellular organism metabolic process	33/481	136/16992	8.00603e-22	4.03504e-19	3.01701e-19	ADAMTS14/ADAMTS2/BMP8A/COL10A1/COL11A1/COL12A1/COL13A1/COL15A1/COL1A1/COL1A2/COL3A1/COL4A1/COL4A2/COL5A1/COL5A2/COL5A3/COL6A1/COL6A2/COL6A3/COL8A1/CTGF/CTSK/CYGB/ENG/ENPEP/F2R/FAP/MFAP4/MMP11/MMP16/MMP2/PDGFRB/TGFB3	33
GO:0030574	GO:0030574	collagen catabolic process	24/481	68/16992	1.8869e-20	8.32122e-18	6.2218e-18	ADAMTS14/ADAMTS2/COL10A1/COL11A1/COL12A1/COL13A1/COL15A1/COL1A1/COL1A2/COL3A1/COL4A1/COL4A2/COL5A1/COL5A2/COL5A3/COL6A1/COL6A2/COL6A3/COL8A1/CTSK/FAP/MMP11/MMP16/MMP2	24
GO:0044243	GO:0044243	multicellular organismal catabolic process	25/481	76/16992	2.20594e-20	8.64729e-18	6.4656e-18	ADAMTS14/ADAMTS2/COL10A1/COL11A1/COL12A1/COL13A1/COL15A1/COL1A1/COL1A2/COL3A1/COL4A1/COL4A2/COL5A1/COL5A2/COL5A3/COL6A1/COL6A2/COL6A3/COL8A1/CTSK/ENPEP/FAP/MMP11/MMP16/MMP2	25
GO:0001501	GO:0001501	skeletal system development	57/481	485/16992	4.06167e-20	1.43296e-17	1.07142e-17	ACAN/ACVRL1/ADAMTS12/ADAMTS4/ADAMTS7/AEBP1/BMP6/BMP8A/CDH11/CHRD/CHRDL2/COL10A1/COL11A1/COL12A1/COL13A1/COL1A1/COL1A2/COL3A1/COL5A2/COMP/CTGF/CYTL1/ENG/EXTL1/FAT4/FBN1/FRZB/GDF10/GJA5/GREM1/HAND2/HAPLN4/IGF1/IGF2/LUM/MEF2C/MGP/MMP16/MMP2/PDGFRA/POSTN/PRELP/PRRX1/PTH1R/SFRP1/SFRP2/SFRP4/SPARC/SULF1/TAL1/TBX3/TEK/TGFB3/TMEM119/VCAN/WNT5A/ZEB1	57
GO:0030199	GO:0030199	collagen fibril organization	18/481	39/16992	3.58461e-18	1.14968e-15	8.5962e-16	ADAMTS14/ADAMTS2/COL11A1/COL12A1/COL14A1/COL1A1/COL1A2/COL3A1/COL5A1/COL5A2/COL5A3/DDR2/DPT/FMOD/GREM1/LUM/MMP11/SFRP2	18
GO:0001503	GO:0001503	ossification	43/481	373/16992	4.27572e-15	1.25706e-12	9.39909e-13	ASPN/BMP6/BMP8A/CDH11/CHRD/CHRDL1/CHRDL2/COL10A1/COL11A1/COL13A1/COL1A1/COL5A2/COL6A1/CTGF/CTSK/DDR2/DHH/FAT4/GDF10/GREM1/HAND2/HGF/IGF1/IGF2/ITGA11/MEF2C/MGP/MMP16/MMP2/OMD/PTH1R/S1PR1/SFRP1/SFRP2/SPARC/TEK/TGFB3/TMEM119/TNN/TWIST2/VCAN/WNT5A/UCMA	43
GO:0031589	GO:0031589	cell-substrate adhesion	38/481	305/16992	1.48804e-14	4.03832e-12	3.01946e-12	ACVRL1/ADAMTS12/ANGPT1/ANTXR1/ARHGAP6/CCDC80/CD34/COL13A1/COL1A1/COL3A1/COL5A3/COL8A1/CTGF/DLC1/ECM2/EGFLAM/EMILIN1/EPHA3/FBLN2/FBLN5/FN1/GREM1/ITGA11/ITGB5/JAM3/KDR/LYVE1/NID2/POSTN/PPFIA2/SFRP1/SMOC2/SPOCK1/TEK/THBS1/THY1/TNN/VWF	38
GO:1901342	GO:1901342	regulation of vasculature development	33/481	239/16992	4.45877e-14	1.12361e-11	8.40127e-12	ACVRL1/AQP1/CCL11/CD34/COL4A2/DCN/DLL4/ECSCR/ENG/FGF1/FLT1/GPR4/GREM1/HGF/HSPB6/KDR/MEOX2/MMRN2/MYOCD/NOS3/PDGFD/PTGIS/SERPINF1/SFRP1/SFRP2/SPARC/SULF1/TEK/THBS1/THBS2/TIE1/WNT5A/WT1	33
GO:0071560	GO:0071560	cellular response to transforming growth factor beta stimulus	31/481	214/16992	7.12398e-14	1.67556e-11	1.25282e-11	ACVRL1/ADAMTSL2/ASPN/CDH5/CLDN5/COL1A1/COL1A2/COL3A1/COL4A2/DAB2/DKK3/ENG/FBN1/FMOD/GDF10/HTRA1/HTRA3/ITGB5/LEFTY2/LTBP2/MEF2C/MYOCD/NOX4/PDGFD/POSTN/SFRP1/TGFB3/THBS1/WNT2/WNT5A/ZEB1	31
GO:0071559	GO:0071559	response to transforming growth factor beta	31/481	216/16992	9.22349e-14	2.03378e-11	1.52066e-11	ACVRL1/ADAMTSL2/ASPN/CDH5/CLDN5/COL1A1/COL1A2/COL3A1/COL4A2/DAB2/DKK3/ENG/FBN1/FMOD/GDF10/HTRA1/HTRA3/ITGB5/LEFTY2/LTBP2/MEF2C/MYOCD/NOX4/PDGFD/POSTN/SFRP1/TGFB3/THBS1/WNT2/WNT5A/ZEB1	31
GO:0045765	GO:0045765	regulation of angiogenesis	30/481	215/16992	4.95601e-13	1.02852e-10	7.69025e-11	ACVRL1/AQP1/CCL11/CD34/COL4A2/DCN/DLL4/ECSCR/ENG/FGF1/FLT1/GPR4/GREM1/HGF/HSPB6/KDR/MEOX2/MMRN2/NOS3/PTGIS/SERPINF1/SFRP1/SFRP2/SPARC/SULF1/TEK/THBS1/THBS2/TIE1/WNT5A	30
GO:0061448	GO:0061448	connective tissue development	31/481	236/16992	1.03977e-12	2.03795e-10	1.52378e-10	ACTA2/ACVRL1/ADAMTS12/ADAMTS7/BMP6/BMP8A/CD34/CHRDL2/COL10A1/COL11A1/COL1A1/COL5A1/COMP/CTGF/CYTL1/FRZB/GPR4/GREM1/HAND2/LUM/MEF2C/MGP/PDGFD/PDGFRB/PRRX1/PTH1R/SFRP2/SULF1/WNT5A/WT1/ZEB1	31
GO:0007160	GO:0007160	cell-matrix adhesion	28/481	197/16992	1.90551e-12	3.53822e-10	2.64554e-10	ACVRL1/ADAMTS12/ARHGAP6/CD34/COL13A1/COL3A1/COL5A3/CTGF/DLC1/ECM2/EMILIN1/EPHA3/FBLN5/FN1/GREM1/ITGA11/ITGB5/JAM3/KDR/LYVE1/NID2/POSTN/PPFIA2/SFRP1/TEK/THBS1/THY1/TNN	28
GO:0007178	GO:0007178	transmembrane receptor protein serine/threonine kinase signaling pathway	34/481	312/16992	1.71729e-11	3.02929e-09	2.26501e-09	ACVRL1/ADAMTSL2/ASPN/BMP6/BMP8A/CDH5/CHRD/CHRDL1/CLDN5/COL1A2/COL3A1/DAB2/DKK3/ENG/FBN1/FMOD/GDF10/GREM1/GREM2/HTRA1/HTRA3/ITGB5/LEFTY2/LTBP2/MYOCD/SFRP1/SFRP2/SFRP4/SULF1/TGFB3/THBS1/VIM/WNT5A/ZEB1	34
GO:0003012	GO:0003012	muscle system process	38/481	402/16992	7.7884e-11	1.30845e-08	9.78333e-09	ACTA2/ACTC1/ACTG2/ADRA1D/ADRA2A/ANK2/CACNA1C/CACNA1G/CACNA1H/CALD1/CNN1/CTGF/DES/DYSF/EDNRA/EDNRB/F2R/GJA5/HAND2/HSPB6/HTR2A/IGF1/ITGB5/KCNA5/KCNJ8/KCNMA1/LMOD1/MEF2C/MYH11/MYL9/MYLK/MYOCD/NOS3/PLN/PTGER3/SGCA/SULF1/VIM	38
GO:0006936	GO:0006936	muscle contraction	34/481	331/16992	8.71013e-11	1.38547e-08	1.03592e-08	ACTA2/ACTC1/ACTG2/ADRA1D/ADRA2A/ANK2/CACNA1C/CACNA1G/CACNA1H/CALD1/CNN1/CTGF/DES/DYSF/EDNRA/EDNRB/F2R/GJA5/HSPB6/HTR2A/ITGB5/KCNA5/KCNJ8/KCNMA1/LMOD1/MYH11/MYL9/MYLK/MYOCD/PLN/PTGER3/SGCA/SULF1/VIM	34
GO:0003013	GO:0003013	circulatory system process	43/481	500/16992	9.03223e-11	1.38547e-08	1.03592e-08	ABCC9/ACTA2/ACTC1/ACVRL1/ADAMTS16/ADRA1D/ADRA2A/AGTR1/ANGPT1/ANK2/ATP1B2/AVPR1A/CACNA1C/CACNA1G/CACNA1H/CD34/COL1A2/CORIN/CTGF/CXCL12/DES/DLL4/EDNRA/EDNRB/ENPEP/F2R/GJA5/HSPB7/HTR2A/KCNA5/KCND2/KCNJ8/KCNMB1/MEOX2/NOS3/OR51E2/PLN/POPDC2/POSTN/RAMP3/SGCD/TBX2/TEK	43
GO:0090287	GO:0090287	regulation of cellular response to growth factor stimulus	28/481	236/16992	1.5247e-10	2.24131e-08	1.67583e-08	ACVRL1/ADAMTS12/ADAMTSL2/ASPN/CHRD/CHRDL1/DAB2/DCN/DKK3/ENG/FBN1/FGF1/FLT1/GREM1/GREM2/HTRA1/HTRA3/MMRN2/MYOCD/SFRP1/SFRP2/SFRP4/SULF1/TGFB3/THBS1/TMEM204/WNT5A/ZEB1	28
GO:0030203	GO:0030203	glycosaminoglycan metabolic process	23/481	162/16992	1.9048e-10	2.68805e-08	2.00986e-08	ACAN/ANGPT1/BGN/CHSY3/CYTL1/DCN/EGFLAM/EXTL1/FMOD/GPC6/HGF/ITIH3/ITIH5/KERA/LUM/LYVE1/OGN/OMD/PDGFRB/PRELP/SDC2/STAB2/VCAN	23
GO:0090092	GO:0090092	regulation of transmembrane receptor protein serine/threonine kinase signaling pathway	26/481	207/16992	1.98244e-10	2.69002e-08	2.01134e-08	ACVRL1/ADAMTSL2/ASPN/BMP6/BMP8A/CHRD/CHRDL1/DAB2/DKK3/ENG/FBN1/GDF10/GREM1/GREM2/HTRA1/HTRA3/LEFTY2/MYOCD/SFRP1/SFRP2/SFRP4/SULF1/TGFB3/THBS1/WNT5A/ZEB1	26
GO:0008015	GO:0008015	blood circulation	42/481	496/16992	2.44666e-10	3.19698e-08	2.39039e-08	ABCC9/ACTA2/ACTC1/ACVRL1/ADAMTS16/ADRA1D/ADRA2A/AGTR1/ANGPT1/ANK2/ATP1B2/AVPR1A/CACNA1C/CACNA1G/CACNA1H/CD34/COL1A2/CORIN/CTGF/CXCL12/DES/DLL4/EDNRA/EDNRB/ENPEP/F2R/GJA5/HSPB7/HTR2A/KCNA5/KCND2/KCNJ8/KCNMB1/MEOX2/NOS3/OR51E2/PLN/POPDC2/POSTN/SGCD/TBX2/TEK	42
GO:0006022	GO:0006022	aminoglycan metabolic process	23/481	167/16992	3.53941e-10	4.42304e-08	3.30712e-08	ACAN/ANGPT1/BGN/CHSY3/CYTL1/DCN/EGFLAM/EXTL1/FMOD/GPC6/HGF/ITIH3/ITIH5/KERA/LUM/LYVE1/OGN/OMD/PDGFRB/PRELP/SDC2/STAB2/VCAN	23
GO:0051216	GO:0051216	cartilage development	24/481	182/16992	3.63572e-10	4.42304e-08	3.30712e-08	ACVRL1/ADAMTS12/ADAMTS7/BMP6/BMP8A/CHRDL2/COL10A1/COL11A1/COL1A1/COMP/CTGF/CYTL1/FRZB/GREM1/HAND2/LUM/MEF2C/MGP/PRRX1/PTH1R/SFRP2/SULF1/WNT5A/ZEB1	24
GO:0072012	GO:0072012	glomerulus vasculature development	10/481	24/16992	4.13704e-10	4.86515e-08	3.63769e-08	ACTA2/ANGPT1/CD34/GPR4/PDGFD/PDGFRA/PDGFRB/TCF21/TEK/WT1	10
GO:0071772	GO:0071772	response to BMP	22/481	158/16992	6.9425e-10	7.6541e-08	5.72299e-08	ACVRL1/ADAMTS12/ADAMTS7/BMP6/BMP8A/CHRD/CHRDL1/ENG/FBN1/GDF10/GREM1/GREM2/HEYL/HTRA1/HTRA3/LEFTY2/SFRP1/SFRP2/SFRP4/SULF1/TGFB3/WNT5A	22
GO:0071773	GO:0071773	cellular response to BMP stimulus	22/481	158/16992	6.9425e-10	7.6541e-08	5.72299e-08	ACVRL1/ADAMTS12/ADAMTS7/BMP6/BMP8A/CHRD/CHRDL1/ENG/FBN1/GDF10/GREM1/GREM2/HEYL/HTRA1/HTRA3/LEFTY2/SFRP1/SFRP2/SFRP4/SULF1/TGFB3/WNT5A	22
GO:0060485	GO:0060485	mesenchyme development	27/481	238/16992	8.95336e-10	9.57196e-08	7.15698e-08	ACTA2/ACTC1/ACTG2/ACVRL1/BNC2/COL1A1/DAB2/DACT3/EDNRA/EDNRB/ENG/EPHA3/FRZB/GREM1/HAND2/HEYL/HGF/MEF2C/PDGFRB/SFRP1/SFRP2/TBX2/TCF21/TGFB3/WNT2/WNT5A/WT1	27
GO:0061437	GO:0061437	renal system vasculature development	10/481	26/16992	1.06479e-09	1.07331e-07	8.02517e-08	ACTA2/ANGPT1/CD34/GPR4/PDGFD/PDGFRA/PDGFRB/TCF21/TEK/WT1	10
GO:0061440	GO:0061440	kidney vasculature development	10/481	26/16992	1.06479e-09	1.07331e-07	8.02517e-08	ACTA2/ANGPT1/CD34/GPR4/PDGFD/PDGFRA/PDGFRB/TCF21/TEK/WT1	10
GO:0006027	GO:0006027	glycosaminoglycan catabolic process	14/481	61/16992	1.17057e-09	1.14716e-07	8.57737e-08	ACAN/BGN/DCN/FMOD/GPC6/KERA/LUM/LYVE1/OGN/OMD/PRELP/SDC2/STAB2/VCAN	14
GO:0072001	GO:0072001	renal system development	29/481	280/16992	1.80922e-09	1.71367e-07	1.28131e-07	ACTA2/ADAMTS16/AGTR1/ANGPT1/BMP6/CD34/COL4A1/DCN/ENPEP/FAT4/FBN1/FGF1/GPR4/GREM1/HEYL/KCNJ8/KIF26B/MEF2C/MYOCD/PDGFD/PDGFRA/PDGFRB/SERPINF1/SFRP1/SULF1/TCF21/TEK/WNT5A/WT1	29
GO:0032835	GO:0032835	glomerulus development	14/481	63/16992	1.84579e-09	1.71367e-07	1.28131e-07	ACTA2/ANGPT1/CD34/ENPEP/GPR4/HEYL/MEF2C/PDGFD/PDGFRA/PDGFRB/SULF1/TCF21/TEK/WT1	14
GO:0007179	GO:0007179	transforming growth factor beta receptor signaling pathway	22/481	168/16992	2.26759e-09	2.03051e-07	1.51822e-07	ACVRL1/ADAMTSL2/ASPN/CDH5/CLDN5/COL1A2/COL3A1/DAB2/DKK3/ENG/FBN1/FMOD/GDF10/HTRA1/HTRA3/ITGB5/LEFTY2/LTBP2/MYOCD/TGFB3/THBS1/ZEB1	22
GO:0006026	GO:0006026	aminoglycan catabolic process	14/481	64/16992	2.30217e-09	2.03051e-07	1.51822e-07	ACAN/BGN/DCN/FMOD/GPC6/KERA/LUM/LYVE1/OGN/OMD/PRELP/SDC2/STAB2/VCAN	14
GO:1903510	GO:1903510	mucopolysaccharide metabolic process	18/481	114/16992	3.2414e-09	2.75656e-07	2.06109e-07	ACAN/ANGPT1/BGN/CHSY3/DCN/EGFLAM/FMOD/HGF/ITIH3/ITIH5/KERA/LUM/LYVE1/OGN/OMD/PRELP/STAB2/VCAN	18
GO:0007507	GO:0007507	heart development	40/481	499/16992	3.28162e-09	2.75656e-07	2.06109e-07	ACTC1/ACVRL1/ANK2/APLNR/CACNA1C/CLDN5/COL11A1/COL3A1/COL5A1/DLC1/DLL4/EDNRA/ENG/FAT4/FBN1/GJA5/GREM1/HAND2/HEYL/IGF1/KCNJ8/MEF2C/MYH11/MYOCD/NOX4/PDGFRA/PDGFRB/PDLIM3/PLN/PRICKLE1/S1PR1/SFRP2/SGCD/SPARC/TBX2/TBX3/TEK/WNT2/WNT5A/WT1	40
GO:0042340	GO:0042340	keratan sulfate catabolic process	7/481	12/16992	9.76955e-09	8.01557e-07	5.99326e-07	ACAN/FMOD/KERA/LUM/OGN/OMD/PRELP	7
GO:1901343	GO:1901343	negative regulation of vasculature development	15/481	83/16992	1.00488e-08	8.05727e-07	6.02444e-07	COL4A2/DCN/DLL4/ECSCR/GPR4/MEOX2/MMRN2/SERPINF1/SPARC/SULF1/TEK/THBS1/THBS2/TIE1/WT1	15
GO:0072006	GO:0072006	nephron development	19/481	139/16992	1.38887e-08	1.0652e-06	7.96453e-07	ACTA2/ADAMTS16/ANGPT1/CD34/ENPEP/FAT4/FGF1/GPR4/GREM1/HEYL/KIF26B/MEF2C/PDGFD/PDGFRA/PDGFRB/SULF1/TCF21/TEK/WT1	19
GO:1904018	GO:1904018	positive regulation of vasculature development	19/481	139/16992	1.38887e-08	1.0652e-06	7.96453e-07	ACVRL1/AQP1/CCL11/CD34/ENG/FGF1/FLT1/GREM1/HGF/HSPB6/KDR/MYOCD/NOS3/PDGFD/PTGIS/SFRP2/TEK/THBS1/WNT5A	19
GO:0090288	GO:0090288	negative regulation of cellular response to growth factor stimulus	18/481	126/16992	1.65451e-08	1.24194e-06	9.28599e-07	ADAMTS12/ADAMTSL2/ASPN/CHRD/CHRDL1/DCN/FBN1/GREM1/GREM2/HTRA1/HTRA3/MMRN2/SFRP1/SFRP2/SULF1/TGFB3/THBS1/WNT5A	18
GO:0016525	GO:0016525	negative regulation of angiogenesis	14/481	74/16992	1.69308e-08	1.24441e-06	9.3045e-07	COL4A2/DCN/DLL4/ECSCR/GPR4/MEOX2/MMRN2/SERPINF1/SPARC/SULF1/TEK/THBS1/THBS2/TIE1	14
GO:0006024	GO:0006024	glycosaminoglycan biosynthetic process	17/481	113/16992	1.87928e-08	1.35308e-06	1.0117e-06	ACAN/ANGPT1/BGN/CHSY3/CYTL1/DCN/EXTL1/FMOD/GPC6/KERA/LUM/OGN/OMD/PDGFRB/PRELP/SDC2/VCAN	17
GO:0044273	GO:0044273	sulfur compound catabolic process	12/481	53/16992	2.14644e-08	1.48856e-06	1.113e-06	ACAN/BGN/CDO1/DCN/FMOD/GGT5/KERA/LUM/OGN/OMD/PRELP/VCAN	12
GO:0006023	GO:0006023	aminoglycan biosynthetic process	17/481	114/16992	2.15183e-08	1.48856e-06	1.113e-06	ACAN/ANGPT1/BGN/CHSY3/CYTL1/DCN/EXTL1/FMOD/GPC6/KERA/LUM/OGN/OMD/PDGFRB/PRELP/SDC2/VCAN	17
GO:2000181	GO:2000181	negative regulation of blood vessel morphogenesis	14/481	76/16992	2.42294e-08	1.64387e-06	1.22913e-06	COL4A2/DCN/DLL4/ECSCR/GPR4/MEOX2/MMRN2/SERPINF1/SPARC/SULF1/TEK/THBS1/THBS2/TIE1	14
GO:0001655	GO:0001655	urogenital system development	29/481	315/16992	2.61234e-08	1.73893e-06	1.3002e-06	ACTA2/ADAMTS16/AGTR1/ANGPT1/BMP6/CD34/COL4A1/DCN/ENPEP/FAT4/FBN1/FGF1/GPR4/GREM1/HEYL/KCNJ8/KIF26B/MEF2C/MYOCD/PDGFD/PDGFRA/PDGFRB/SERPINF1/SFRP1/SULF1/TCF21/TEK/WNT5A/WT1	29
GO:0001763	GO:0001763	morphogenesis of a branching structure	22/481	193/16992	3.02525e-08	1.9765e-06	1.47783e-06	ADAMTS16/CCL11/COL13A1/COL4A1/DLL4/EDNRA/ENG/FAT4/FGF1/FGF7/GREM1/HGF/NOTCH4/RSPO3/SFRP1/SFRP2/SULF1/TBX3/TCF21/WNT2/WNT5A/WT1	22
GO:0022617	GO:0022617	extracellular matrix disassembly	15/481	90/16992	3.15411e-08	2.02322e-06	1.51277e-06	A2M/ACAN/ADAMTS4/ADAMTS5/CTSK/DCN/DDR2/FAP/FBN1/FN1/HTRA1/MMP11/MMP16/MMP2/TIMP2	15
GO:0001101	GO:0001101	response to acid chemical	29/481	319/16992	3.45027e-08	2.17367e-06	1.62526e-06	AQP1/AVPR1A/BCHE/BMP6/CDO1/COL1A1/COL1A2/COL3A1/COL4A1/COL5A2/COL6A1/CTGF/EPHA3/IGFBP7/KCNMB1/MEF2C/MMP2/OR51E2/PDGFD/PDGFRB/PID1/PTGFR/SERPINF1/SFRP1/SPARC/TIE1/WNT2/WNT5A/ZEB1	29
GO:0001822	GO:0001822	kidney development	26/481	265/16992	3.86253e-08	2.3874e-06	1.78506e-06	ACTA2/ADAMTS16/AGTR1/ANGPT1/BMP6/CD34/DCN/ENPEP/FAT4/FBN1/FGF1/GPR4/GREM1/HEYL/KCNJ8/KIF26B/MEF2C/PDGFD/PDGFRA/PDGFRB/SERPINF1/SFRP1/SULF1/TCF21/TEK/WT1	26
GO:0030509	GO:0030509	BMP signaling pathway	19/481	148/16992	3.92486e-08	2.3874e-06	1.78506e-06	ACVRL1/BMP6/BMP8A/CHRD/CHRDL1/ENG/FBN1/GDF10/GREM1/GREM2/HTRA1/HTRA3/LEFTY2/SFRP1/SFRP2/SFRP4/SULF1/TGFB3/WNT5A	19
GO:0061138	GO:0061138	morphogenesis of a branching epithelium	21/481	180/16992	4.15913e-08	2.48702e-06	1.85955e-06	ADAMTS16/CCL11/COL4A1/DLL4/EDNRA/ENG/FAT4/FGF1/FGF7/GREM1/HGF/NOTCH4/RSPO3/SFRP1/SFRP2/SULF1/TBX3/TCF21/WNT2/WNT5A/WT1	21
GO:0030336	GO:0030336	negative regulation of cell migration	23/481	214/16992	4.44863e-08	2.6158e-06	1.95584e-06	ACVRL1/CHRD/COL3A1/CXCL12/CYGB/DCN/DLC1/DLL4/DPYSL3/ENG/GREM1/MEOX2/MMRN2/MYOCD/PODN/RECK/SERPINF1/SFRP1/SFRP2/SULF1/THBS1/THY1/TIE1	23
GO:2000050	GO:2000050	regulation of non-canonical Wnt signaling pathway	8/481	21/16992	5.72477e-08	3.31098e-06	2.47563e-06	DAB2/DACT1/NKD1/RSPO3/SFRP1/SFRP2/SFRP4/WNT5A	8
GO:0045766	GO:0045766	positive regulation of angiogenesis	17/481	122/16992	6.03326e-08	3.43312e-06	2.56695e-06	ACVRL1/AQP1/CCL11/CD34/ENG/FGF1/FLT1/GREM1/HGF/HSPB6/KDR/NOS3/PTGIS/SFRP2/TEK/THBS1/WNT5A	17
GO:0030510	GO:0030510	regulation of BMP signaling pathway	14/481	82/16992	6.63661e-08	3.7165e-06	2.77884e-06	ACVRL1/CHRD/CHRDL1/ENG/FBN1/GREM1/GREM2/HTRA1/HTRA3/SFRP1/SFRP2/SFRP4/SULF1/WNT5A	14
GO:0048738	GO:0048738	cardiac muscle tissue development	21/481	186/16992	7.37133e-08	4.06344e-06	3.03825e-06	ACTC1/COL11A1/DLL4/ENG/GJA5/GREM1/IGF1/MEF2C/MYH11/MYOCD/NOX4/PDGFRA/PDGFRB/PLN/S1PR1/SGCD/TBX2/TBX3/WNT2/WNT5A/WT1	21
GO:0003158	GO:0003158	endothelium development	16/481	111/16992	9.12418e-08	4.95232e-06	3.70287e-06	ACVRL1/ADAMTS12/BMP6/CD34/CDH5/CLDN5/DLL4/ENG/FGF1/GJA4/GJA5/KDR/NOTCH4/S1PR1/S1PR3/ZEB1	16
GO:0030335	GO:0030335	positive regulation of cell migration	32/481	395/16992	1.01299e-07	5.41491e-06	4.04874e-06	ADRA2A/ANGPT1/CCL11/COL1A1/CXCL12/DAB2/DDR2/F2R/FGF1/FGF7/FLT1/FLT4/FN1/HGF/IGF1/KDR/LRRC15/MYLK/NOX4/PDGFD/PDGFRA/PDGFRB/PLVAP/POSTN/RARRES2/S1PR1/SPARC/TEK/THBS1/THY1/TNFAIP6/WNT5A	32
GO:0051271	GO:0051271	negative regulation of cellular component movement	24/481	243/16992	1.14253e-07	6.0162e-06	4.49833e-06	ACVRL1/CHRD/COL3A1/CXCL12/CYGB/DCN/DLC1/DLL4/DPYSL3/ENG/GREM1/MEOX2/MMRN2/MYOCD/PODN/RECK/SERPINF1/SFRP1/SFRP2/SULF1/THBS1/THY1/TIE1/WNT5A	24
GO:2000146	GO:2000146	negative regulation of cell motility	23/481	228/16992	1.43145e-07	7.42671e-06	5.55297e-06	ACVRL1/CHRD/COL3A1/CXCL12/CYGB/DCN/DLC1/DLL4/DPYSL3/ENG/GREM1/MEOX2/MMRN2/MYOCD/PODN/RECK/SERPINF1/SFRP1/SFRP2/SULF1/THBS1/THY1/TIE1	23
GO:0071229	GO:0071229	cellular response to acid chemical	21/481	195/16992	1.66205e-07	8.49814e-06	6.35408e-06	AQP1/AVPR1A/COL1A1/COL1A2/COL3A1/COL4A1/COL5A2/COL6A1/EPHA3/KCNMB1/MEF2C/MMP2/OR51E2/PDGFD/PID1/PTGFR/SERPINF1/SFRP1/WNT2/WNT5A/ZEB1	21
GO:0010810	GO:0010810	regulation of cell-substrate adhesion	20/481	179/16992	1.79154e-07	9.02937e-06	6.75128e-06	ACVRL1/ARHGAP6/CCDC80/COL1A1/COL8A1/DLC1/ECM2/EGFLAM/EPHA3/FBLN2/FN1/GREM1/KDR/POSTN/SFRP1/SMOC2/SPOCK1/TEK/THBS1/THY1	20
GO:0044057	GO:0044057	regulation of system process	36/481	493/16992	2.14455e-07	1.06563e-05	7.96775e-06	ABCC9/ADRA1D/ADRA2A/AGTR1/ANK2/AQP1/ATP1B2/AVPR1A/BMP6/CACNA1C/CACNA1G/CACNA1H/CNN1/CORIN/CTGF/DES/EDNRB/F2R/GJA5/HAND2/HGF/HSPB6/HSPB7/HTR2A/IGF1/KCNA5/KCND2/MYL9/MYOCD/NOS3/OR51E2/PLN/POPDC2/PTGER3/SGCA/TBX2	36
GO:2000147	GO:2000147	positive regulation of cell motility	32/481	410/16992	2.36454e-07	1.15862e-05	8.66307e-06	ADRA2A/ANGPT1/CCL11/COL1A1/CXCL12/DAB2/DDR2/F2R/FGF1/FGF7/FLT1/FLT4/FN1/HGF/IGF1/KDR/LRRC15/MYLK/NOX4/PDGFD/PDGFRA/PDGFRB/PLVAP/POSTN/RARRES2/S1PR1/SPARC/TEK/THBS1/THY1/TNFAIP6/WNT5A	32
GO:0060348	GO:0060348	bone development	20/481	183/16992	2.57428e-07	1.24412e-05	9.3023e-06	BMP6/COL10A1/COL13A1/COL1A1/COMP/ENG/FAT4/FBN1/GREM1/IGF1/MEF2C/MMP16/SFRP2/SFRP4/SPARC/SULF1/TAL1/TEK/TGFB3/TMEM119	20
GO:0060840	GO:0060840	artery development	13/481	78/16992	2.62582e-07	1.25188e-05	9.36034e-06	ACVRL1/COL3A1/DLL4/ENG/GJA5/HAND2/LOXL1/MYLK/MYOCD/PDGFRB/PRICKLE1/PRRX1/TBX2	13
GO:0030278	GO:0030278	regulation of ossification	20/481	184/16992	2.81373e-07	1.32358e-05	9.89642e-06	BMP6/CHRD/DDR2/GDF10/GREM1/HAND2/HGF/IGF1/MEF2C/MGP/OMD/S1PR1/SFRP1/SFRP2/TGFB3/TMEM119/TNN/TWIST2/WNT5A/UCMA	20
GO:0007517	GO:0007517	muscle organ development	29/481	353/16992	3.0372e-07	1.4099e-05	1.05419e-05	ACTC1/AEBP1/CACNA1H/COL11A1/COL3A1/COL6A3/DCN/DLL4/ENG/FHL1/GREM1/HEYL/IGF1/ITGA11/LAMA2/MEF2C/MEOX2/MSC/MYLK/MYOCD/S1PR1/SGCA/SGCD/TAGLN/TBX2/TCF21/WNT2/WNT5A/WT1	29
GO:0040013	GO:0040013	negative regulation of locomotion	24/481	257/16992	3.24391e-07	1.4863e-05	1.11131e-05	ACVRL1/CHRD/COL3A1/CXCL12/CYGB/DCN/DLC1/DLL4/DPYSL3/ENG/GREM1/MEOX2/MMRN2/MYOCD/PODN/RECK/SERPINF1/SFRP1/SFRP2/SULF1/THBS1/THY1/TIE1/WNT5A	24
GO:0035987	GO:0035987	endodermal cell differentiation	10/481	45/16992	3.94496e-07	1.78082e-05	1.33152e-05	COL11A1/COL12A1/COL4A2/COL5A1/COL5A2/COL6A1/COL8A1/FN1/ITGB5/MMP2	10
GO:2000095	GO:2000095	regulation of Wnt signaling pathway, planar cell polarity pathway	6/481	12/16992	3.98766e-07	1.78082e-05	1.33152e-05	DAB2/DACT1/NKD1/RSPO3/SFRP1/SFRP2	6
GO:0051272	GO:0051272	positive regulation of cellular component movement	32/481	420/16992	4.05396e-07	1.7878e-05	1.33674e-05	ADRA2A/ANGPT1/CCL11/COL1A1/CXCL12/DAB2/DDR2/F2R/FGF1/FGF7/FLT1/FLT4/FN1/HGF/IGF1/KDR/LRRC15/MYLK/NOX4/PDGFD/PDGFRA/PDGFRB/PLVAP/POSTN/RARRES2/S1PR1/SPARC/TEK/THBS1/THY1/TNFAIP6/WNT5A	32
GO:0002040	GO:0002040	sprouting angiogenesis	12/481	69/16992	4.7026e-07	2.04284e-05	1.52744e-05	ACVRL1/ANGPT1/DLL4/FGF1/FLT4/GREM1/KDR/MEOX2/MMRN2/RSPO3/TEK/THBS1	12
GO:0048844	GO:0048844	artery morphogenesis	11/481	57/16992	4.7481e-07	2.04284e-05	1.52744e-05	ACVRL1/COL3A1/DLL4/ENG/GJA5/HAND2/MYLK/MYOCD/PDGFRB/PRRX1/TBX2	11
GO:0006875	GO:0006875	cellular metal ion homeostasis	35/481	488/16992	4.85712e-07	2.06408e-05	1.54332e-05	ABCG2/ADRA1D/AGTR1/ANK2/ATP1B2/AVPR1A/BMP6/CACNA1C/CALB2/CCL11/CXCL12/EDNRA/EDNRB/F2R/F2RL2/F2RL3/FAM155A/GPR4/HEPH/HTR2A/JPH4/KCNA5/KCNMA1/LPAR4/PDGFRA/PLN/PRND/PTH1R/S1PR1/S1PR3/SLC24A3/SYPL2/THY1/TRPC4/TRPC6	35
GO:0030514	GO:0030514	negative regulation of BMP signaling pathway	10/481	46/16992	4.91447e-07	2.06408e-05	1.54332e-05	CHRD/CHRDL1/FBN1/GREM1/GREM2/HTRA1/HTRA3/SFRP1/SFRP2/WNT5A	10
GO:0006939	GO:0006939	smooth muscle contraction	14/481	97/16992	5.72782e-07	2.37738e-05	1.77758e-05	ACTA2/ADRA1D/ADRA2A/CNN1/EDNRA/EDNRB/F2R/HTR2A/KCNMA1/MYH11/MYLK/MYOCD/PTGER3/SULF1	14
GO:2000027	GO:2000027	regulation of organ morphogenesis	23/481	248/16992	6.45204e-07	2.64684e-05	1.97905e-05	ASPN/CD34/DAB2/DACT1/ENG/FGF1/FGF7/GPC6/GREM1/HAND2/HGF/LIMS2/NKD1/PRICKLE1/PRICKLE2/RSPO3/SFRP1/SFRP2/SULF1/TBX2/WNT2/WNT5A/WT1	23
GO:0035239	GO:0035239	tube morphogenesis	28/481	346/16992	6.59892e-07	2.67597e-05	2.00083e-05	ACVRL1/ADAMTS12/ADAMTS16/CCL11/COL4A1/DACT1/DLC1/DLL4/EDNRA/ENG/FAT4/FGF1/GREM1/HAND2/KIF26B/MEF2C/NOTCH4/PDGFRA/PRICKLE1/SFRP1/SFRP2/TBX2/TBX3/TCF21/WNT2/WNT5A/WT1/ZEB1	28
GO:0048771	GO:0048771	tissue remodeling	17/481	144/16992	6.86552e-07	2.75245e-05	2.05801e-05	ACVRL1/BGN/CTSK/DLL4/F2R/FLT4/GJA5/GREM1/HAND2/MEF2C/NOS3/NOX4/PTH1R/RSPO3/S1PR1/SFRP1/TGFB3	17
GO:0060537	GO:0060537	muscle tissue development	28/481	351/16992	8.79258e-07	3.48542e-05	2.60606e-05	ACTC1/COL11A1/COL3A1/DCN/DLL4/ENG/GJA5/GREM1/HEYL/IGF1/MEF2C/MEOX2/MSC/MYH11/MYLK/MYOCD/NOX4/PDGFRA/PDGFRB/PLN/S1PR1/SGCD/TBX2/TBX3/TCF21/WNT2/WNT5A/WT1	28
GO:1903522	GO:1903522	regulation of blood circulation	24/481	273/16992	9.71848e-07	3.80964e-05	2.84848e-05	ABCC9/ADRA1D/ADRA2A/AGTR1/ANK2/ATP1B2/AVPR1A/CACNA1C/CACNA1G/CACNA1H/CORIN/CTGF/DES/F2R/GJA5/HSPB7/HTR2A/KCNA5/KCND2/NOS3/OR51E2/PLN/POPDC2/TBX2	24
GO:0040017	GO:0040017	positive regulation of locomotion	32/481	438/16992	1.01889e-06	3.95015e-05	2.95354e-05	ADRA2A/ANGPT1/CCL11/COL1A1/CXCL12/DAB2/DDR2/F2R/FGF1/FGF7/FLT1/FLT4/FN1/HGF/IGF1/KDR/LRRC15/MYLK/NOX4/PDGFD/PDGFRA/PDGFRB/PLVAP/POSTN/RARRES2/S1PR1/SPARC/TEK/THBS1/THY1/TNFAIP6/WNT5A	32
GO:0048762	GO:0048762	mesenchymal cell differentiation	19/481	182/16992	1.03816e-06	3.98111e-05	2.97668e-05	COL1A1/DAB2/DACT3/EDNRA/EDNRB/ENG/EPHA3/FRZB/GREM1/HAND2/HEYL/HGF/MEF2C/SFRP1/SFRP2/TCF21/TGFB3/WNT2/WNT5A	19
GO:0001654	GO:0001654	eye development	27/481	337/16992	1.26972e-06	4.81674e-05	3.60149e-05	ACVRL1/ARHGEF15/BMP6/CACNA1C/CHRDL1/COL4A1/COL5A1/COL5A2/COL8A1/DIO3/DLL4/FBN1/KERA/LAMC3/MFRP/NKD1/PDGFRA/PDGFRB/RHOJ/SERPINF1/TBX2/THY1/VIM/WNT2/WNT5A/WT1/ZEB1	27
GO:0051893	GO:0051893	regulation of focal adhesion assembly	10/481	51/16992	1.35702e-06	5.03534e-05	3.76494e-05	ACVRL1/ARHGAP6/DLC1/EPHA3/GREM1/KDR/SFRP1/TEK/THBS1/THY1	10
GO:0090109	GO:0090109	regulation of cell-substrate junction assembly	10/481	51/16992	1.35702e-06	5.03534e-05	3.76494e-05	ACVRL1/ARHGAP6/DLC1/EPHA3/GREM1/KDR/SFRP1/TEK/THBS1/THY1	10
GO:0051480	GO:0051480	regulation of cytosolic calcium ion concentration	25/481	298/16992	1.37016e-06	5.03534e-05	3.76494e-05	ADRA1D/AGTR1/ANK2/AVPR1A/CACNA1C/CALB2/EDNRA/EDNRB/F2R/F2RL2/F2RL3/FAM155A/GPR4/HTR2A/JPH4/KCNA5/LPAR4/PDGFRA/PLN/PTH1R/S1PR1/S1PR3/THY1/TRPC4/TRPC6	25
GO:0001649	GO:0001649	osteoblast differentiation	20/481	204/16992	1.46495e-06	5.3282e-05	3.98391e-05	BMP6/CHRD/COL1A1/COL6A1/DDR2/DHH/GDF10/HAND2/HGF/IGF1/ITGA11/MEF2C/PTH1R/SFRP1/SFRP2/TMEM119/TNN/TWIST2/VCAN/UCMA	20
GO:0050673	GO:0050673	epithelial cell proliferation	27/481	343/16992	1.78098e-06	6.41152e-05	4.79391e-05	ACVRL1/BMP6/CCL11/CD34/COL8A1/CXCL12/DLL4/EDNRB/FAP/FGF1/FGF7/FLT4/HTRA1/IGF1/KDR/LIMS2/MEF2C/SERPINF1/SFRP1/SFRP2/SPARC/SULF1/TEK/THBS1/WFDC1/WNT2/WNT5A	27
GO:0014068	GO:0014068	positive regulation of phosphatidylinositol 3-kinase signaling	11/481	65/16992	1.87811e-06	6.69289e-05	5.00429e-05	ANGPT1/DCN/F2R/FLT1/HGF/IGF1/KDR/PDGFD/PDGFRA/PDGFRB/TEK	11
GO:0072109	GO:0072109	glomerular mesangium development	6/481	15/16992	2.00884e-06	7.08719e-05	5.29911e-05	ACTA2/CD34/GPR4/PDGFD/PDGFRB/WT1	6
GO:0043542	GO:0043542	endothelial cell migration	17/481	156/16992	2.11934e-06	7.39126e-05	5.52646e-05	ACVRL1/ANGPT1/DCN/DLL4/FAP/FGF1/FLT4/GREM1/KDR/MEOX2/MMRN2/NOS3/SERPINF1/SPARC/TEK/THBS1/WNT5A	17
GO:0048705	GO:0048705	skeletal system morphogenesis	20/481	209/16992	2.13693e-06	7.39126e-05	5.52646e-05	BMP6/COL10A1/COL11A1/COL13A1/COL1A1/COMP/CTGF/GREM1/MEF2C/MGP/MMP16/MMP2/PDGFRA/PRRX1/SFRP1/SFRP2/SFRP4/TEK/TGFB3/ZEB1	20
GO:0001706	GO:0001706	endoderm formation	10/481	54/16992	2.35543e-06	7.99034e-05	5.9744e-05	COL11A1/COL12A1/COL4A2/COL5A1/COL5A2/COL6A1/COL8A1/FN1/ITGB5/MMP2	10
GO:1903391	GO:1903391	regulation of adherens junction organization	10/481	54/16992	2.35543e-06	7.99034e-05	5.9744e-05	ACVRL1/ARHGAP6/DLC1/EPHA3/GREM1/KDR/SFRP1/TEK/THBS1/THY1	10
GO:0045667	GO:0045667	regulation of osteoblast differentiation	14/481	109/16992	2.4089e-06	8.09389e-05	6.05182e-05	BMP6/CHRD/DDR2/GDF10/HAND2/HGF/IGF1/MEF2C/SFRP1/SFRP2/TMEM119/TNN/TWIST2/UCMA	14
GO:1901136	GO:1901136	carbohydrate derivative catabolic process	18/481	175/16992	2.46935e-06	8.21873e-05	6.14517e-05	ACAN/ADAMTS12/ADAMTS9/BGN/DCN/FMOD/GPC6/KERA/LUM/LYVE1/NUDT10/OGN/OMD/PDE1A/PRELP/SDC2/STAB2/VCAN	18
GO:0006874	GO:0006874	cellular calcium ion homeostasis	29/481	392/16992	2.57238e-06	8.48164e-05	6.34175e-05	ADRA1D/AGTR1/ANK2/AVPR1A/CACNA1C/CALB2/CCL11/CXCL12/EDNRA/EDNRB/F2R/F2RL2/F2RL3/FAM155A/GPR4/HTR2A/JPH4/KCNA5/LPAR4/PDGFRA/PLN/PTH1R/S1PR1/S1PR3/SLC24A3/SYPL2/THY1/TRPC4/TRPC6	29
GO:0060562	GO:0060562	epithelial tube morphogenesis	25/481	309/16992	2.64002e-06	8.61209e-05	6.43928e-05	ACVRL1/ADAMTS12/ADAMTS16/CCL11/COL4A1/DLC1/DLL4/EDNRA/ENG/FAT4/FGF1/GREM1/HAND2/KIF26B/MEF2C/NOTCH4/PRICKLE1/SFRP1/SFRP2/TBX2/TBX3/TCF21/WNT2/WNT5A/WT1	25
GO:0050678	GO:0050678	regulation of epithelial cell proliferation	24/481	289/16992	2.66077e-06	8.61209e-05	6.43928e-05	ACVRL1/BMP6/CCL11/CXCL12/DLL4/EDNRB/FGF1/FGF7/FLT4/HTRA1/IGF1/KDR/LIMS2/MEF2C/SERPINF1/SFRP1/SFRP2/SPARC/SULF1/TEK/THBS1/WFDC1/WNT2/WNT5A	24
GO:0061298	GO:0061298	retina vasculature development in camera-type eye	6/481	16/16992	3.13743e-06	0.000100626	7.52383e-05	ACVRL1/ARHGEF15/COL4A1/PDGFRA/PDGFRB/RHOJ	6
GO:0001936	GO:0001936	regulation of endothelial cell proliferation	13/481	97/16992	3.40382e-06	0.000107507	8.0383e-05	ACVRL1/BMP6/CCL11/CXCL12/DLL4/FLT4/KDR/SPARC/SULF1/TEK/THBS1/WNT2/WNT5A	13
GO:1905330	GO:1905330	regulation of morphogenesis of an epithelium	18/481	179/16992	3.41291e-06	0.000107507	8.0383e-05	ADAMTS12/DAB2/DACT1/FGF1/FGF7/GPC6/GREM1/HGF/NKD1/PRICKLE1/PRICKLE2/RSPO3/SFRP1/SFRP2/SULF1/TBX2/WNT2/WNT5A	18
GO:0001935	GO:0001935	endothelial cell proliferation	14/481	113/16992	3.7163e-06	0.000116027	8.6754e-05	ACVRL1/BMP6/CCL11/CD34/CXCL12/DLL4/FLT4/KDR/SPARC/SULF1/TEK/THBS1/WNT2/WNT5A	14
GO:0014706	GO:0014706	striated muscle tissue development	26/481	337/16992	3.9973e-06	0.000123706	9.24953e-05	ACTC1/COL11A1/DCN/DLL4/ENG/GJA5/GREM1/HEYL/IGF1/MEF2C/MEOX2/MSC/MYH11/MYOCD/NOX4/PDGFRA/PDGFRB/PLN/S1PR1/SGCD/TBX2/TBX3/TCF21/WNT2/WNT5A/WT1	26
GO:0002576	GO:0002576	platelet degranulation	15/481	130/16992	4.13081e-06	0.000126726	9.47535e-05	A2M/F13A1/FN1/HGF/IGF1/IGF2/ISLR/ITIH3/LEFTY2/MMRN1/RARRES2/SPARC/TGFB3/THBS1/VWF	15
GO:0090090	GO:0090090	negative regulation of canonical Wnt signaling pathway	17/481	164/16992	4.21695e-06	0.000128254	9.58955e-05	CDH2/DAB2/DACT1/DACT3/DKK2/DKK3/FRZB/GREM1/HECW1/NKD1/NKD2/PRICKLE1/SFRP1/SFRP2/SFRP4/TNN/WNT5A	17
GO:0060828	GO:0060828	regulation of canonical Wnt signaling pathway	21/481	239/16992	4.6643e-06	0.000136998	0.000102434	CDH2/COL1A1/DAB2/DACT1/DACT3/DKK2/DKK3/FRZB/GREM1/HECW1/NKD1/NKD2/PRICKLE1/RSPO1/RSPO3/SFRP1/SFRP2/SFRP4/TNN/WNT2/WNT5A	21
GO:0090130	GO:0090130	tissue migration	21/481	239/16992	4.6643e-06	0.000136998	0.000102434	ACTA2/ACTC1/ACTG2/ACVRL1/ANGPT1/DCN/DLL4/FAP/FGF1/FGF7/FLT4/GREM1/KDR/MEOX2/MMRN2/NOS3/SERPINF1/SPARC/TEK/THBS1/WNT5A	21
GO:0010712	GO:0010712	regulation of collagen metabolic process	8/481	35/16992	4.67059e-06	0.000136998	0.000102434	CTGF/CYGB/ENG/F2R/FAP/MFAP4/PDGFRB/TGFB3	8
GO:0048754	GO:0048754	branching morphogenesis of an epithelial tube	16/481	148/16992	4.67743e-06	0.000136998	0.000102434	ADAMTS16/CCL11/COL4A1/DLL4/EDNRA/ENG/FAT4/FGF1/GREM1/NOTCH4/SFRP2/TBX3/TCF21/WNT2/WNT5A/WT1	16
GO:0046579	GO:0046579	positive regulation of Ras protein signal transduction	9/481	46/16992	4.69864e-06	0.000136998	0.000102434	COL3A1/DGKI/F2R/F2RL2/F2RL3/GPR4/IGF1/LPAR4/PDGFRB	9
GO:0055074	GO:0055074	calcium ion homeostasis	29/481	405/16992	4.87857e-06	0.000141079	0.000105485	ADRA1D/AGTR1/ANK2/AVPR1A/CACNA1C/CALB2/CCL11/CXCL12/EDNRA/EDNRB/F2R/F2RL2/F2RL3/FAM155A/GPR4/HTR2A/JPH4/KCNA5/LPAR4/PDGFRA/PLN/PTH1R/S1PR1/S1PR3/SLC24A3/SYPL2/THY1/TRPC4/TRPC6	29
GO:0035025	GO:0035025	positive regulation of Rho protein signal transduction	7/481	26/16992	5.74851e-06	0.000162719	0.000121666	COL3A1/F2R/F2RL2/F2RL3/GPR4/LPAR4/PDGFRB	7
GO:0003015	GO:0003015	heart process	22/481	262/16992	5.80029e-06	0.000162719	0.000121666	ABCC9/ACTC1/ANK2/ATP1B2/AVPR1A/CACNA1C/CACNA1G/CACNA1H/CORIN/CTGF/DES/GJA5/HSPB7/KCNA5/KCND2/KCNJ8/NOS3/PLN/POPDC2/RAMP3/SGCD/TBX2	22
GO:0008217	GO:0008217	regulation of blood pressure	17/481	168/16992	5.84765e-06	0.000162719	0.000121666	ACTA2/ACVRL1/ADAMTS16/ADRA1D/AGTR1/AVPR1A/CD34/COL1A2/CORIN/EDNRA/EDNRB/ENPEP/F2R/GJA5/NOS3/OR51E2/POSTN	17
GO:0032964	GO:0032964	collagen biosynthetic process	8/481	36/16992	5.85752e-06	0.000162719	0.000121666	COL1A1/COL5A1/CTGF/CYGB/ENG/F2R/PDGFRB/TGFB3	8
GO:0044246	GO:0044246	regulation of multicellular organismal metabolic process	8/481	36/16992	5.85752e-06	0.000162719	0.000121666	CTGF/CYGB/ENG/F2R/FAP/MFAP4/PDGFRB/TGFB3	8
GO:0010594	GO:0010594	regulation of endothelial cell migration	14/481	118/16992	6.2152e-06	0.000171307	0.000128086	ACVRL1/ANGPT1/DCN/DLL4/FGF1/FLT4/KDR/MEOX2/MMRN2/SERPINF1/SPARC/TEK/THBS1/WNT5A	14
GO:0007204	GO:0007204	positive regulation of cytosolic calcium ion concentration	22/481	264/16992	6.55349e-06	0.00017923	0.000134011	ADRA1D/AGTR1/ANK2/AVPR1A/CACNA1C/EDNRA/EDNRB/F2R/F2RL2/F2RL3/FAM155A/GPR4/HTR2A/JPH4/LPAR4/PDGFRA/PLN/PTH1R/S1PR1/S1PR3/THY1/TRPC6	22
GO:0090101	GO:0090101	negative regulation of transmembrane receptor protein serine/threonine kinase signaling pathway	13/481	103/16992	6.69996e-06	0.000180437	0.000134913	ADAMTSL2/ASPN/CHRD/CHRDL1/FBN1/GREM1/GREM2/HTRA1/HTRA3/SFRP1/SFRP2/TGFB3/WNT5A	13
GO:0060021	GO:0060021	palate development	12/481	88/16992	6.73378e-06	0.000180437	0.000134913	BNC2/CLDN5/HAND2/MEF2C/MEOX2/MSC/PRRX1/TBX2/TBX3/TCF21/TGFB3/WNT5A	12
GO:0003044	GO:0003044	regulation of systemic arterial blood pressure mediated by a chemical signal	9/481	48/16992	6.80219e-06	0.000180437	0.000134913	ADRA1D/AGTR1/AVPR1A/CORIN/ENPEP/F2R/GJA5/NOS3/OR51E2	9
GO:0035904	GO:0035904	aorta development	9/481	48/16992	6.80219e-06	0.000180437	0.000134913	ACVRL1/COL3A1/DLL4/ENG/LOXL1/MYLK/PDGFRB/PRICKLE1/TBX2	9
GO:0001704	GO:0001704	formation of primary germ layer	14/481	119/16992	6.86465e-06	0.000180735	0.000135136	CHRD/COL11A1/COL12A1/COL4A2/COL5A1/COL5A2/COL6A1/COL8A1/FN1/ITGB5/MMP2/SFRP2/TAL1/WNT5A	14
GO:0042310	GO:0042310	vasoconstriction	11/481	74/16992	6.97348e-06	0.00018224	0.000136262	ACTA2/ADRA1D/ADRA2A/AGTR1/AVPR1A/EDNRA/EDNRB/F2R/GJA5/HTR2A/KCNA5	11
GO:0006813	GO:0006813	potassium ion transport	20/481	226/16992	7.04679e-06	0.000182802	0.000136681	ABCC9/ADRA2A/ANK2/AQP1/ATP1B2/DPP6/FHL1/GJA5/HTR2A/KCNA5/KCND2/KCNE4/KCNJ8/KCNK17/KCNMA1/KCNMB1/NETO1/NOS3/SLC24A3/KCNA6	20
GO:0038065	GO:0038065	collagen-activated signaling pathway	5/481	11/16992	7.14287e-06	0.000183942	0.000137534	COL1A1/COL4A1/COL4A2/DDR2/ITGA11	5
GO:0001958	GO:0001958	endochondral ossification	7/481	27/16992	7.57229e-06	0.000192195	0.000143704	BMP6/COL10A1/COL13A1/COL1A1/MEF2C/MMP16/TEK	7
GO:0036075	GO:0036075	replacement ossification	7/481	27/16992	7.57229e-06	0.000192195	0.000143704	BMP6/COL10A1/COL13A1/COL1A1/MEF2C/MMP16/TEK	7
GO:0016049	GO:0016049	cell growth	32/481	482/16992	7.65687e-06	0.000192953	0.000144272	ACVRL1/AGTR1/AVPR1A/CTGF/CXCL12/DACT3/DCLK1/FBLN5/FHL1/FN1/FRZB/GREM1/HTRA1/HTRA3/IGF1/IGFBP7/ISLR2/LEFTY2/MYOCD/NDN/POSTN/SFRP1/SFRP2/SLIT3/SPOCK1/TGFB3/TNN/TRO/WFDC1/WISP1/WNT5A/WT1	32
GO:0003018	GO:0003018	vascular process in circulatory system	16/481	154/16992	7.82277e-06	0.000195736	0.000146352	ACTA2/ADRA1D/ADRA2A/AGTR1/ANGPT1/AVPR1A/EDNRA/EDNRB/F2R/GJA5/HTR2A/KCNA5/KCNJ8/KCNMB1/NOS3/TEK	16
GO:0072503	GO:0072503	cellular divalent inorganic cation homeostasis	29/481	416/16992	8.17643e-06	0.000203144	0.000151891	ADRA1D/AGTR1/ANK2/AVPR1A/CACNA1C/CALB2/CCL11/CXCL12/EDNRA/EDNRB/F2R/F2RL2/F2RL3/FAM155A/GPR4/HTR2A/JPH4/KCNA5/LPAR4/PDGFRA/PLN/PTH1R/S1PR1/S1PR3/SLC24A3/SYPL2/THY1/TRPC4/TRPC6	29
GO:0035051	GO:0035051	cardiocyte differentiation	14/481	121/16992	8.34661e-06	0.000205922	0.000153968	ACTC1/GREM1/HAND2/IGF1/MEF2C/MYH11/MYOCD/NOX4/PDGFRA/PDGFRB/PRICKLE1/TBX2/TBX3/WT1	14
GO:0001990	GO:0001990	regulation of systemic arterial blood pressure by hormone	8/481	38/16992	9.00711e-06	0.000219152	0.000163861	AGTR1/AVPR1A/CORIN/ENPEP/F2R/GJA5/NOS3/OR51E2	8
GO:0035924	GO:0035924	cellular response to vascular endothelial growth factor stimulus	8/481	38/16992	9.00711e-06	0.000219152	0.000163861	ADAMTS12/DCN/DLL4/FLT1/FLT4/KDR/PDGFRA/PDGFRB	8
GO:0003007	GO:0003007	heart morphogenesis	20/481	230/16992	9.15819e-06	0.000221302	0.000165468	ACTC1/ACVRL1/CLDN5/COL11A1/COL5A1/DLC1/DLL4/ENG/FAT4/GJA5/HAND2/HEYL/MEF2C/S1PR1/SFRP2/TBX2/TBX3/TEK/WNT2/WNT5A	20
GO:0010518	GO:0010518	positive regulation of phospholipase activity	9/481	50/16992	9.66426e-06	0.000231942	0.000173424	AGTR1/AVPR1A/EDNRA/FLT1/HTR2A/PDGFRA/PDGFRB/PLA2G5/SELE	9
GO:0051482	GO:0051482	positive regulation of cytosolic calcium ion concentration involved in phospholipase C-activating G-protein coupled signaling pathway	7/481	28/16992	9.85164e-06	0.000234842	0.000175592	AGTR1/F2R/F2RL2/F2RL3/GPR4/LPAR4/S1PR1	7
GO:0060193	GO:0060193	positive regulation of lipase activity	10/481	63/16992	1.00169e-05	0.000237179	0.00017734	AGTR1/AVPR1A/EDNRA/FLT1/GPIHBP1/HTR2A/PDGFRA/PDGFRB/PLA2G5/SELE	10
GO:0036066	GO:0036066	protein O-linked fucosylation	5/481	12/16992	1.19601e-05	0.000279439	0.000208937	ADAMTS5/ADAMTS7/ADAMTSL1/SPON1/THBS1	5
GO:2000052	GO:2000052	positive regulation of non-canonical Wnt signaling pathway	5/481	12/16992	1.19601e-05	0.000279439	0.000208937	DAB2/NKD1/RSPO3/SFRP1/WNT5A	5
GO:0035296	GO:0035296	regulation of tube diameter	14/481	125/16992	1.21839e-05	0.000280946	0.000210064	ACTA2/ADRA1D/ADRA2A/AGTR1/AVPR1A/EDNRA/EDNRB/F2R/GJA5/HTR2A/KCNA5/KCNJ8/KCNMB1/NOS3	14
GO:0097746	GO:0097746	regulation of blood vessel diameter	14/481	125/16992	1.21839e-05	0.000280946	0.000210064	ACTA2/ADRA1D/ADRA2A/AGTR1/AVPR1A/EDNRA/EDNRB/F2R/GJA5/HTR2A/KCNA5/KCNJ8/KCNMB1/NOS3	14
GO:0018146	GO:0018146	keratan sulfate biosynthetic process	7/481	29/16992	1.26716e-05	0.000288421	0.000215653	ACAN/FMOD/KERA/LUM/OGN/OMD/PRELP	7
GO:0035909	GO:0035909	aorta morphogenesis	7/481	29/16992	1.26716e-05	0.000288421	0.000215653	ACVRL1/COL3A1/DLL4/ENG/MYLK/PDGFRB/TBX2	7
GO:0048146	GO:0048146	positive regulation of fibroblast proliferation	9/481	52/16992	1.34969e-05	0.000305237	0.000228226	AQP1/DDR2/FN1/IGF1/PDGFD/PDGFRA/PDGFRB/WNT2/WNT5A	9
GO:0007200	GO:0007200	phospholipase C-activating G-protein coupled receptor signaling pathway	13/481	110/16992	1.38664e-05	0.000311597	0.000232982	ADRA1D/ADRA2A/AGTR1/EDNRB/F2R/F2RL2/F2RL3/GPR4/HTR2A/LPAR4/PTGER3/PTH1R/S1PR1	13
GO:0030178	GO:0030178	negative regulation of Wnt signaling pathway	18/481	198/16992	1.39675e-05	0.000311881	0.000233195	CDH2/DAB2/DACT1/DACT3/DKK2/DKK3/FRZB/GREM1/HECW1/HIC1/NKD1/NKD2/PRICKLE1/SFRP1/SFRP2/SFRP4/TNN/WNT5A	18
GO:0097756	GO:0097756	negative regulation of blood vessel diameter	11/481	80/16992	1.5006e-05	0.000332963	0.000248957	ACTA2/ADRA1D/ADRA2A/AGTR1/AVPR1A/EDNRA/EDNRB/F2R/GJA5/HTR2A/KCNA5	11
GO:0051057	GO:0051057	positive regulation of small GTPase mediated signal transduction	9/481	53/16992	1.58549e-05	0.000349602	0.000261398	COL3A1/DGKI/F2R/F2RL2/F2RL3/GPR4/IGF1/LPAR4/PDGFRB	9
GO:0060047	GO:0060047	heart contraction	21/481	259/16992	1.6075e-05	0.000351227	0.000262613	ABCC9/ACTC1/ANK2/ATP1B2/AVPR1A/CACNA1C/CACNA1G/CACNA1H/CORIN/CTGF/DES/GJA5/HSPB7/KCNA5/KCND2/KCNJ8/NOS3/PLN/POPDC2/SGCD/TBX2	21
GO:0045601	GO:0045601	regulation of endothelial cell differentiation	7/481	30/16992	1.61278e-05	0.000351227	0.000262613	ACVRL1/BMP6/CDH5/CLDN5/NOTCH4/S1PR3/ZEB1	7
GO:0002062	GO:0002062	chondrocyte differentiation	12/481	96/16992	1.66932e-05	0.00036131	0.000270152	ACVRL1/ADAMTS12/ADAMTS7/BMP6/COL11A1/CTGF/CYTL1/GREM1/MEF2C/PTH1R/SFRP2/SULF1	12
GO:0031032	GO:0031032	actomyosin structure organization	16/481	165/16992	1.87586e-05	0.000403539	0.000301727	ACTC1/ARHGAP28/ARHGAP6/ARHGEF15/CNN1/CTGF/DLC1/ITGB5/MEF2C/MYH11/NOX4/PDGFRA/PDGFRB/S1PR1/SFRP1/TGFB3	16
GO:0045216	GO:0045216	cell-cell junction organization	19/481	222/16992	1.91148e-05	0.000406304	0.000303794	ACVRL1/ANK2/ARHGAP6/CDH11/CDH2/CDH5/CLDN5/DLC1/EPHA3/GJA4/GJA5/GREM1/KDR/LIMS2/SFRP1/TEK/TGFB3/THBS1/THY1	19
GO:0031214	GO:0031214	biomineral tissue development	14/481	130/16992	1.91175e-05	0.000406304	0.000303794	ASPN/BMP6/COL1A1/DDR2/GREM1/IGF1/KLK4/MEF2C/MGP/OMD/PTH1R/S1PR1/TGFB3/TMEM119	14
GO:0072507	GO:0072507	divalent inorganic cation homeostasis	29/481	436/16992	1.97929e-05	0.000418139	0.000312644	ADRA1D/AGTR1/ANK2/AVPR1A/CACNA1C/CALB2/CCL11/CXCL12/EDNRA/EDNRB/F2R/F2RL2/F2RL3/FAM155A/GPR4/HTR2A/JPH4/KCNA5/LPAR4/PDGFRA/PLN/PTH1R/S1PR1/S1PR3/SLC24A3/SYPL2/THY1/TRPC4/TRPC6	29
GO:0033002	GO:0033002	muscle cell proliferation	16/481	166/16992	2.02291e-05	0.000424811	0.000317633	ANGPT1/CNN1/IGF1/MEF2C/MMP2/MYOCD/OGN/PDE1A/PDGFD/PDGFRB/PTGIR/S1PR1/TBX2/TGFB3/THBS1/WNT2	16
GO:0017015	GO:0017015	regulation of transforming growth factor beta receptor signaling pathway	12/481	98/16992	2.06267e-05	0.000430597	0.000321958	ADAMTSL2/ASPN/DAB2/DKK3/ENG/FBN1/HTRA1/HTRA3/MYOCD/TGFB3/THBS1/ZEB1	12
GO:0030282	GO:0030282	bone mineralization	12/481	99/16992	2.28798e-05	0.000472488	0.00035328	ASPN/BMP6/DDR2/GREM1/IGF1/MEF2C/MGP/OMD/PTH1R/S1PR1/TGFB3/TMEM119	12
GO:0003151	GO:0003151	outflow tract morphogenesis	10/481	69/16992	2.29012e-05	0.000472488	0.00035328	CLDN5/ENG/GJA5/HAND2/HEYL/MEF2C/SFRP2/TBX2/TBX3/WNT5A	10
GO:0032970	GO:0032970	regulation of actin filament-based process	24/481	329/16992	2.36937e-05	0.000485996	0.000363381	ANK2/ARHGAP28/ARHGAP6/ARHGEF15/CACNA1C/CCL11/CTGF/CXCL12/DLC1/EPHA3/GJA5/JAM3/LMOD1/MAGEL2/MEF2C/NOX4/PDGFRA/PDGFRB/PLN/S1PR1/SFRP1/SYNPO2/TEK/TGFB3	24
GO:0006029	GO:0006029	proteoglycan metabolic process	11/481	84/16992	2.403e-05	0.000490045	0.000366408	ADAMTS12/BGN/CHSY3/COL11A1/CYTL1/DCN/EGFLAM/EXTL1/IGF1/SULF1/VCAN	11
GO:0050880	GO:0050880	regulation of blood vessel size	14/481	133/16992	2.4773e-05	0.000502294	0.000375567	ACTA2/ADRA1D/ADRA2A/AGTR1/AVPR1A/EDNRA/EDNRB/F2R/GJA5/HTR2A/KCNA5/KCNJ8/KCNMB1/NOS3	14
GO:0071695	GO:0071695	anatomical structure maturation	9/481	56/16992	2.51411e-05	0.000505167	0.000377715	ACVRL1/CDH5/FAT4/GREM1/IGF1/MMP2/RECK/S1PR1/WNT5A	9
GO:0007266	GO:0007266	Rho protein signal transduction	16/481	169/16992	2.52733e-05	0.000505167	0.000377715	ADRA2A/AGTR1/ARHGAP6/ARHGEF15/COL1A2/COL3A1/DLC1/F2R/F2RL2/F2RL3/FGD5/GPR4/LPAR4/PDGFRB/RASGRF2/RHOJ	16
GO:1903844	GO:1903844	regulation of cellular response to transforming growth factor beta stimulus	12/481	100/16992	2.53443e-05	0.000505167	0.000377715	ADAMTSL2/ASPN/DAB2/DKK3/ENG/FBN1/HTRA1/HTRA3/MYOCD/TGFB3/THBS1/ZEB1	12
GO:0007045	GO:0007045	cell-substrate adherens junction assembly	10/481	70/16992	2.60519e-05	0.000513469	0.000383922	ACVRL1/ARHGAP6/DLC1/EPHA3/GREM1/KDR/SFRP1/TEK/THBS1/THY1	10
GO:0048041	GO:0048041	focal adhesion assembly	10/481	70/16992	2.60519e-05	0.000513469	0.000383922	ACVRL1/ARHGAP6/DLC1/EPHA3/GREM1/KDR/SFRP1/TEK/THBS1/THY1	10
GO:0003073	GO:0003073	regulation of systemic arterial blood pressure	11/481	85/16992	2.69096e-05	0.000525506	0.000392922	ADAMTS16/ADRA1D/AGTR1/AVPR1A/CORIN/ENPEP/F2R/GJA5/NOS3/OR51E2/POSTN	11
GO:0035150	GO:0035150	regulation of tube size	14/481	134/16992	2.69605e-05	0.000525506	0.000392922	ACTA2/ADRA1D/ADRA2A/AGTR1/AVPR1A/EDNRA/EDNRB/F2R/GJA5/HTR2A/KCNA5/KCNJ8/KCNMB1/NOS3	14
GO:0030111	GO:0030111	regulation of Wnt signaling pathway	23/481	311/16992	2.8181e-05	0.000546278	0.000408453	CDH2/COL1A1/DAB2/DACT1/DACT3/DKK2/DKK3/FRZB/GREM1/HECW1/HIC1/NKD1/NKD2/PRICKLE1/RSPO1/RSPO3/SFRP1/SFRP2/SFRP4/SULF1/TNN/WNT2/WNT5A	23
GO:0007044	GO:0007044	cell-substrate junction assembly	11/481	86/16992	3.00825e-05	0.00057995	0.00043363	ACVRL1/ARHGAP6/DLC1/EPHA3/FN1/GREM1/KDR/SFRP1/TEK/THBS1/THY1	11
GO:0034330	GO:0034330	cell junction organization	20/481	250/16992	3.09043e-05	0.000592557	0.000443056	ACVRL1/ANK2/ARHGAP6/CDH11/CDH2/CDH5/CLDN5/DLC1/EPHA3/FN1/GJA4/GJA5/GREM1/KDR/LIMS2/SFRP1/TEK/TGFB3/THBS1/THY1	20
GO:0001558	GO:0001558	regulation of cell growth	26/481	379/16992	3.15416e-05	0.000600331	0.000448869	ACVRL1/AGTR1/AVPR1A/CTGF/CXCL12/DACT3/FBLN5/FHL1/FN1/FRZB/GREM1/HTRA1/HTRA3/IGF1/IGFBP7/ISLR2/MYOCD/SFRP1/SFRP2/SLIT3/SPOCK1/TRO/WFDC1/WISP1/WNT5A/WT1	26
GO:0043010	GO:0043010	camera-type eye development	22/481	292/16992	3.16501e-05	0.000600331	0.000448869	ACVRL1/ARHGEF15/CACNA1C/COL4A1/COL8A1/DIO3/DLL4/FBN1/KERA/LAMC3/MFRP/PDGFRA/PDGFRB/RHOJ/SERPINF1/TBX2/THY1/VIM/WNT2/WNT5A/WT1/ZEB1	22
GO:0003206	GO:0003206	cardiac chamber morphogenesis	13/481	119/16992	3.24235e-05	0.000611712	0.000457379	COL11A1/DLL4/ENG/GJA5/HAND2/HEYL/MEF2C/SFRP2/TBX2/TBX3/TEK/WNT2/WNT5A	13
GO:0060349	GO:0060349	bone morphogenesis	11/481	87/16992	3.3573e-05	0.000630029	0.000471074	BMP6/COL10A1/COL13A1/COL1A1/COMP/MEF2C/MMP16/SFRP2/SFRP4/TEK/TGFB3	11
GO:0003205	GO:0003205	cardiac chamber development	15/481	155/16992	3.4848e-05	0.000650496	0.000486377	ANK2/COL11A1/DLL4/ENG/GJA5/HAND2/HEYL/MEF2C/MYOCD/SFRP2/TBX2/TBX3/TEK/WNT2/WNT5A	15
GO:0034332	GO:0034332	adherens junction organization	13/481	120/16992	3.54427e-05	0.000654669	0.000489497	ACVRL1/ARHGAP6/CDH11/CDH2/CDH5/DLC1/EPHA3/GREM1/KDR/SFRP1/TEK/THBS1/THY1	13
GO:0045995	GO:0045995	regulation of embryonic development	13/481	120/16992	3.54427e-05	0.000654669	0.000489497	COL5A1/COL5A2/IGF1/LAMA2/LAMA4/NKD1/NRK/SFRP1/SFRP2/SULF1/TBX2/WNT2/WNT5A	13
GO:0034329	GO:0034329	cell junction assembly	17/481	194/16992	3.86029e-05	0.000706329	0.000528124	ACVRL1/ANK2/ARHGAP6/CDH5/CLDN5/DLC1/EPHA3/FN1/GJA4/GJA5/GREM1/KDR/LIMS2/SFRP1/TEK/THBS1/THY1	17
GO:0042339	GO:0042339	keratan sulfate metabolic process	7/481	34/16992	3.86399e-05	0.000706329	0.000528124	ACAN/FMOD/KERA/LUM/OGN/OMD/PRELP	7
GO:0072132	GO:0072132	mesenchyme morphogenesis	8/481	46/16992	3.94034e-05	0.000716573	0.000535783	ACTA2/ACTC1/ACTG2/ACVRL1/ENG/HEYL/TBX2/WNT5A	8
GO:0034765	GO:0034765	regulation of ion transmembrane transport	27/481	407/16992	3.99575e-05	0.000722924	0.000540532	ADRA2A/ANK2/ATP1B2/CACNA1C/CACNA1G/CACNA1H/DPP6/F2R/F2RL3/FGF14/FHL1/GJA5/JPH4/KCNA5/KCND2/KCNE4/KCNJ8/KCNK17/KCNMA1/KCNMB1/MEF2C/NETO1/PLN/THBS1/THY1/TRPC6/KCNA6	27
GO:2000021	GO:2000021	regulation of ion homeostasis	17/481	195/16992	4.12078e-05	0.000741741	0.000554602	AGTR1/ANK2/AVPR1A/CACNA1C/CACNA1G/CORIN/DCN/EDNRB/F2R/F2RL3/FHL1/GJA5/HTR2A/JPH4/KDR/PLN/THY1	17
GO:0060026	GO:0060026	convergent extension	5/481	15/16992	4.22611e-05	0.000756838	0.00056589	FRZB/NKD1/SFRP1/SFRP2/WNT5A	5
GO:1901888	GO:1901888	regulation of cell junction assembly	10/481	74/16992	4.26483e-05	0.000759916	0.000568191	ACVRL1/ARHGAP6/DLC1/EPHA3/GREM1/KDR/SFRP1/TEK/THBS1/THY1	10
GO:0038084	GO:0038084	vascular endothelial growth factor signaling pathway	6/481	24/16992	4.34849e-05	0.000770929	0.000576426	DCN/FLT1/FLT4/KDR/PDGFRA/PDGFRB	6
GO:0010517	GO:0010517	regulation of phospholipase activity	9/481	60/16992	4.43824e-05	0.00077901	0.000582468	AGTR1/AVPR1A/EDNRA/FLT1/HTR2A/PDGFRA/PDGFRB/PLA2G5/SELE	9
GO:0060393	GO:0060393	regulation of pathway-restricted SMAD protein phosphorylation	9/481	60/16992	4.43824e-05	0.00077901	0.000582468	ACVRL1/BMP6/BMP8A/DAB2/ENG/GDF10/GREM1/LEFTY2/TGFB3	9
GO:0010463	GO:0010463	mesenchymal cell proliferation	8/481	47/16992	4.63236e-05	0.000809058	0.000604934	CHRD/FAT4/FGF7/HAND2/PRRX1/WNT2/WNT5A/ZEB1	8
GO:0060541	GO:0060541	respiratory system development	17/481	197/16992	4.68889e-05	0.000811134	0.000606487	ADAMTS2/ADAMTSL2/CRISPLD2/CTGF/FGF1/FGF7/FLT4/MSC/MYOCD/NOS3/PDGFRB/SPARC/TCF21/TGFB3/WNT2/WNT5A/WT1	17
GO:0010863	GO:0010863	positive regulation of phospholipase C activity	7/481	35/16992	4.71322e-05	0.000811134	0.000606487	AVPR1A/EDNRA/FLT1/HTR2A/PDGFRA/PDGFRB/SELE	7
GO:0098801	GO:0098801	regulation of renal system process	7/481	35/16992	4.71322e-05	0.000811134	0.000606487	AGTR1/AVPR1A/CORIN/EDNRB/F2R/GJA5/OR51E2	7
GO:0070167	GO:0070167	regulation of biomineral tissue development	10/481	76/16992	5.38784e-05	0.000917581	0.000686078	ASPN/BMP6/DDR2/GREM1/MEF2C/MGP/OMD/S1PR1/TGFB3/TMEM119	10
GO:0010862	GO:0010862	positive regulation of pathway-restricted SMAD protein phosphorylation	8/481	48/16992	5.42279e-05	0.000917581	0.000686078	ACVRL1/BMP6/BMP8A/DAB2/ENG/GDF10/LEFTY2/TGFB3	8
GO:0061383	GO:0061383	trabecula morphogenesis	8/481	48/16992	5.42279e-05	0.000917581	0.000686078	COL1A1/DLL4/ENG/GREM1/MMP2/S1PR1/SFRP1/TEK	8
GO:0001837	GO:0001837	epithelial to mesenchymal transition	13/481	125/16992	5.4512e-05	0.000917581	0.000686078	COL1A1/DAB2/DACT3/ENG/EPHA3/GREM1/HEYL/HGF/SFRP1/SFRP2/TGFB3/WNT2/WNT5A	13
GO:0007369	GO:0007369	gastrulation	16/481	180/16992	5.46179e-05	0.000917581	0.000686078	APLNR/CHRD/COL11A1/COL12A1/COL4A2/COL5A1/COL5A2/COL6A1/COL8A1/FN1/ITGB5/MMP2/SFRP1/SFRP2/TAL1/WNT5A	16
GO:0070374	GO:0070374	positive regulation of ERK1 and ERK2 cascade	16/481	181/16992	5.83855e-05	0.000976228	0.000729928	ANGPT1/CCL11/CTGF/F2R/FGF1/FLT4/HAND2/HTR2A/KDR/NOX4/PDGFD/PDGFRA/PDGFRB/PLA2G5/TEK/THPO	16
GO:0072224	GO:0072224	metanephric glomerulus development	5/481	16/16992	6.00446e-05	0.000999233	0.000747129	CD34/PDGFRA/PDGFRB/TCF21/WT1	5
GO:0048863	GO:0048863	stem cell differentiation	15/481	163/16992	6.24898e-05	0.00103504	0.000773904	A2M/BCHE/EDNRA/EDNRB/FRZB/GREM1/HAND2/LBH/MEF2C/MYOCD/PDGFRA/PRICKLE1/SFRP1/TAL1/TBX2	15
GO:0060350	GO:0060350	endochondral bone morphogenesis	8/481	49/16992	6.32233e-05	0.0010423	0.000779329	BMP6/COL10A1/COL13A1/COL1A1/COMP/MEF2C/MMP16/TEK	8
GO:0048565	GO:0048565	digestive tract development	13/481	127/16992	6.43342e-05	0.00105568	0.000789334	COL3A1/DACT1/EDNRB/FAT4/MYOCD/PDGFRA/RARRES2/SFRP1/SFRP2/TBX2/TCF21/TGFB3/WNT5A	13
GO:0060389	GO:0060389	pathway-restricted SMAD protein phosphorylation	9/481	63/16992	6.59179e-05	0.00107666	0.000805021	ACVRL1/BMP6/BMP8A/DAB2/ENG/GDF10/GREM1/LEFTY2/TGFB3	9
GO:0007492	GO:0007492	endoderm development	10/481	78/16992	6.75338e-05	0.00109797	0.000820954	COL11A1/COL12A1/COL4A2/COL5A1/COL5A2/COL6A1/COL8A1/FN1/ITGB5/MMP2	10
GO:1900274	GO:1900274	regulation of phospholipase C activity	7/481	37/16992	6.87163e-05	0.00111207	0.000831497	AVPR1A/EDNRA/FLT1/HTR2A/PDGFRA/PDGFRB/SELE	7
GO:0045992	GO:0045992	negative regulation of embryonic development	6/481	26/16992	7.08902e-05	0.00114201	0.000853885	COL5A1/COL5A2/SFRP2/SULF1/TBX2/WNT5A	6
GO:0034762	GO:0034762	regulation of transmembrane transport	27/481	422/16992	7.40045e-05	0.00118676	0.000887346	ADRA2A/ANK2/ATP1B2/CACNA1C/CACNA1G/CACNA1H/DPP6/F2R/F2RL3/FGF14/FHL1/GJA5/JPH4/KCNA5/KCND2/KCNE4/KCNJ8/KCNK17/KCNMA1/KCNMB1/MEF2C/NETO1/PLN/THBS1/THY1/TRPC6/KCNA6	27
GO:0071230	GO:0071230	cellular response to amino acid stimulus	9/481	64/16992	7.48103e-05	0.00119283	0.000891884	COL1A1/COL1A2/COL3A1/COL4A1/COL5A2/COL6A1/MMP2/PDGFD/ZEB1	9
GO:0050886	GO:0050886	endocrine process	10/481	79/16992	7.53973e-05	0.00119283	0.000891884	AGTR1/AVPR1A/BMP6/CORIN/ENPEP/F2R/GJA5/NOS3/OR51E2/TBX3	10
GO:0060191	GO:0060191	regulation of lipase activity	10/481	79/16992	7.53973e-05	0.00119283	0.000891884	AGTR1/AVPR1A/EDNRA/FLT1/GPIHBP1/HTR2A/PDGFRA/PDGFRB/PLA2G5/SELE	10
GO:0003014	GO:0003014	renal system process	12/481	112/16992	7.84677e-05	0.00123587	0.000924061	ADCY4/AGTR1/AQP1/AVPR1A/CD34/CORIN/EDNRB/F2R/GJA5/KCNMA1/OR51E2/SULF1	12
GO:0070482	GO:0070482	response to oxygen levels	24/481	355/16992	7.94576e-05	0.0012459	0.00093156	ACVRL1/AQP1/CD34/COL1A1/CTGF/CXCL12/CYGB/EDNRA/KCNA5/KCND2/KCNMA1/KCNMB1/MMP2/MYOCD/NOX4/PDGFRB/POSTN/PTGIS/SFRP1/SOD3/TEK/TGFB3/THBS1/TRPC6	24
GO:0034333	GO:0034333	adherens junction assembly	10/481	80/16992	8.40246e-05	0.00129857	0.000970941	ACVRL1/ARHGAP6/DLC1/EPHA3/GREM1/KDR/SFRP1/TEK/THBS1/THY1	10
GO:0006816	GO:0006816	calcium ion transport	25/481	379/16992	8.40572e-05	0.00129857	0.000970941	ADRA2A/ANK2/CACNA1C/CACNA1G/CACNA1H/CTGF/CXCL12/F2R/F2RL3/FAM155A/FGF14/GJA4/GRM7/HTR2A/JPH4/MYLK/NOS3/PDGFRB/PLN/RAMP3/RCVRN/SLC24A3/THY1/TRPC4/TRPC6	25
GO:0001952	GO:0001952	regulation of cell-matrix adhesion	11/481	96/16992	8.41384e-05	0.00129857	0.000970941	ACVRL1/ARHGAP6/DLC1/EPHA3/GREM1/KDR/POSTN/SFRP1/TEK/THBS1/THY1	11
GO:0060070	GO:0060070	canonical Wnt signaling pathway	21/481	290/16992	8.4289e-05	0.00129857	0.000970941	CDH2/COL1A1/DAB2/DACT1/DACT3/DKK2/DKK3/FRZB/GREM1/HECW1/NKD1/NKD2/PRICKLE1/RSPO1/RSPO3/SFRP1/SFRP2/SFRP4/TNN/WNT2/WNT5A	21
GO:0048660	GO:0048660	regulation of smooth muscle cell proliferation	12/481	113/16992	8.55818e-05	0.00131275	0.000981547	CNN1/IGF1/MMP2/MYOCD/OGN/PDE1A/PDGFD/PDGFRB/PTGIR/S1PR1/TGFB3/THBS1	12
GO:0055007	GO:0055007	cardiac muscle cell differentiation	11/481	97/16992	9.25252e-05	0.00141311	0.00105659	ACTC1/GREM1/IGF1/MEF2C/MYH11/MYOCD/NOX4/PDGFRA/PDGFRB/TBX3/WT1	11
GO:0008016	GO:0008016	regulation of heart contraction	18/481	229/16992	9.56538e-05	0.0014546	0.00108761	ABCC9/ANK2/ATP1B2/AVPR1A/CACNA1C/CACNA1G/CACNA1H/CORIN/CTGF/DES/GJA5/HSPB7/KCNA5/KCND2/NOS3/PLN/POPDC2/TBX2	18
GO:0010596	GO:0010596	negative regulation of endothelial cell migration	7/481	39/16992	9.77621e-05	0.00148028	0.00110681	ACVRL1/DCN/DLL4/MEOX2/MMRN2/SERPINF1/THBS1	7
GO:0010631	GO:0010631	epithelial cell migration	18/481	230/16992	0.000101119	0.00151807	0.00113507	ACVRL1/ANGPT1/DCN/DLL4/FAP/FGF1/FGF7/FLT4/GREM1/KDR/MEOX2/MMRN2/NOS3/SERPINF1/SPARC/TEK/THBS1/WNT5A	18
GO:0098742	GO:0098742	cell-cell adhesion via plasma-membrane adhesion molecules	18/481	230/16992	0.000101119	0.00151807	0.00113507	CD200/CDH11/CDH2/CDH5/CLDN5/CLSTN2/ESAM/FAT4/PCDH10/PCDH12/PCDH17/PCDH18/PCDHB4/PCDHB5/PTPRD/SCARF2/SELE/TRO	18
GO:0001667	GO:0001667	ameboidal-type cell migration	22/481	316/16992	0.000102441	0.0015314	0.00114503	ACVRL1/ANGPT1/CYGB/DCN/DDR2/DLL4/EDNRB/FAP/FGF1/FGF7/FLT4/GREM1/HAND2/KDR/MEOX2/MMRN2/NOS3/SERPINF1/SPARC/TEK/THBS1/WNT5A	22
GO:0030038	GO:0030038	contractile actin filament bundle assembly	10/481	82/16992	0.00010381	0.00153239	0.00114578	ARHGAP28/ARHGAP6/ARHGEF15/CTGF/DLC1/ITGB5/NOX4/S1PR1/SFRP1/TGFB3	10
GO:0043149	GO:0043149	stress fiber assembly	10/481	82/16992	0.00010381	0.00153239	0.00114578	ARHGAP28/ARHGAP6/ARHGEF15/CTGF/DLC1/ITGB5/NOX4/S1PR1/SFRP1/TGFB3	10
GO:0043266	GO:0043266	regulation of potassium ion transport	10/481	82/16992	0.00010381	0.00153239	0.00114578	ADRA2A/ANK2/ATP1B2/DPP6/FHL1/HTR2A/KCNA5/KCNMB1/NETO1/NOS3	10
GO:0042692	GO:0042692	muscle cell differentiation	24/481	362/16992	0.00010741	0.00157893	0.00118057	ACTC1/ADAM12/ANK2/AVPR1A/CACNA1H/CDH2/EDNRB/ENG/GREM1/IGF1/MEF2C/MYH11/MYOCD/NOX4/PDGFRA/PDGFRB/PRICKLE1/RBM24/SGCD/TBX2/TBX3/TMEM204/WT1/ZEB1	24
GO:0048659	GO:0048659	smooth muscle cell proliferation	12/481	116/16992	0.000110353	0.00160878	0.00120289	CNN1/IGF1/MMP2/MYOCD/OGN/PDE1A/PDGFD/PDGFRB/PTGIR/S1PR1/TGFB3/THBS1	12
GO:0050680	GO:0050680	negative regulation of epithelial cell proliferation	12/481	116/16992	0.000110353	0.00160878	0.00120289	ACVRL1/DLL4/LIMS2/MEF2C/SERPINF1/SFRP1/SFRP2/SPARC/SULF1/THBS1/WFDC1/WNT5A	12
GO:0090100	GO:0090100	positive regulation of transmembrane receptor protein serine/threonine kinase signaling pathway	11/481	99/16992	0.000111458	0.0016182	0.00120993	ACVRL1/BMP6/BMP8A/DAB2/ENG/GDF10/LEFTY2/MYOCD/SULF1/TGFB3/THBS1	11
GO:1905331	GO:1905331	negative regulation of morphogenesis of an epithelium	5/481	18/16992	0.000112384	0.00162496	0.00121498	GREM1/NKD1/SULF1/TBX2/WNT5A	5
GO:0030324	GO:0030324	lung development	15/481	172/16992	0.00011502	0.00165408	0.00123676	ADAMTS2/ADAMTSL2/CRISPLD2/CTGF/FGF1/FGF7/FLT4/MYOCD/NOS3/PDGFRB/SPARC/TCF21/TGFB3/WNT2/WNT5A	15
GO:0072210	GO:0072210	metanephric nephron development	7/481	40/16992	0.000115641	0.00165408	0.00123676	CD34/GREM1/KIF26B/PDGFRA/PDGFRB/TCF21/WT1	7
GO:0060346	GO:0060346	bone trabecula formation	4/481	10/16992	0.000116274	0.00165408	0.00123676	COL1A1/GREM1/MMP2/SFRP1	4
GO:0086070	GO:0086070	SA node cell to atrial cardiac muscle cell communication	4/481	10/16992	0.000116274	0.00165408	0.00123676	ANK2/CACNA1G/GJA5/KCNA5	4
GO:0035637	GO:0035637	multicellular organismal signaling	16/481	192/16992	0.000117582	0.00166599	0.00124566	ABCC9/ANK2/ATP1B2/AVPR1A/CACNA1C/CACNA1G/CACNA1H/CORIN/GJA5/GPR88/GRM7/JAM3/KCNA5/KCND2/PLN/S1PR1	16
GO:0090132	GO:0090132	epithelium migration	18/481	233/16992	0.000119199	0.00168213	0.00125774	ACVRL1/ANGPT1/DCN/DLL4/FAP/FGF1/FGF7/FLT4/GREM1/KDR/MEOX2/MMRN2/NOS3/SERPINF1/SPARC/TEK/THBS1/WNT5A	18
GO:0030500	GO:0030500	regulation of bone mineralization	9/481	68/16992	0.00012113	0.00170258	0.00127302	BMP6/DDR2/GREM1/MEF2C/MGP/OMD/S1PR1/TGFB3/TMEM119	9
GO:0032231	GO:0032231	regulation of actin filament bundle assembly	10/481	84/16992	0.000127403	0.00177659	0.00132836	ARHGAP28/ARHGAP6/ARHGEF15/CTGF/DLC1/NOX4/S1PR1/SFRP1/SYNPO2/TGFB3	10
GO:0048145	GO:0048145	regulation of fibroblast proliferation	10/481	84/16992	0.000127403	0.00177659	0.00132836	AQP1/DDR2/FN1/IGF1/PDGFD/PDGFRA/PDGFRB/SFRP1/WNT2/WNT5A	10
GO:0018108	GO:0018108	peptidyl-tyrosine phosphorylation	24/481	367/16992	0.000132437	0.00183952	0.00137541	ADRA2A/ANGPT1/BMX/DDR2/EPHA3/F2R/FGF1/FGF7/FLT1/FLT4/GREM1/HGF/HTR2A/IGF1/IGF2/KDR/PDGFD/PDGFRA/PDGFRB/SFRP1/SFRP2/TEK/THY1/TIE1	24
GO:0051056	GO:0051056	regulation of small GTPase mediated signal transduction	21/481	300/16992	0.000135777	0.00187544	0.00140227	A2M/ARHGAP20/ARHGAP28/ARHGAP6/ARHGEF15/COL3A1/DGKI/DLC1/F2R/F2RL2/F2RL3/FGD5/GPR4/IGF1/LPAR4/PDGFRB/PSD/RASGRF2/RHOJ/STARD8/TIMP2	21
GO:0045668	GO:0045668	negative regulation of osteoblast differentiation	7/481	41/16992	0.000136086	0.00187544	0.00140227	CHRD/GDF10/HAND2/SFRP1/TNN/TWIST2/UCMA	7
GO:0010959	GO:0010959	regulation of metal ion transport	22/481	323/16992	0.000140522	0.00192538	0.00143961	ADRA2A/ANK2/ATP1B2/CACNA1C/CXCL12/DPP6/F2R/F2RL3/FGF14/FHL1/HTR2A/JPH4/KCNA5/KCNMB1/MYLK/NETO1/NOS3/PDGFRB/PLN/RCVRN/THY1/TRPC6	22
GO:0048144	GO:0048144	fibroblast proliferation	10/481	85/16992	0.000140802	0.00192538	0.00143961	AQP1/DDR2/FN1/IGF1/PDGFD/PDGFRA/PDGFRB/SFRP1/WNT2/WNT5A	10
GO:0018212	GO:0018212	peptidyl-tyrosine modification	24/481	369/16992	0.000143819	0.00195904	0.00146478	ADRA2A/ANGPT1/BMX/DDR2/EPHA3/F2R/FGF1/FGF7/FLT1/FLT4/GREM1/HGF/HTR2A/IGF1/IGF2/KDR/PDGFD/PDGFRA/PDGFRB/SFRP1/SFRP2/TEK/THY1/TIE1	24
GO:0044272	GO:0044272	sulfur compound biosynthetic process	17/481	216/16992	0.000146255	0.00198456	0.00148386	ACAN/ANGPT1/BGN/CDO1/CHSY3/CYTL1/DCN/EXTL1/FMOD/GGT5/GSTM5/KERA/LUM/OGN/OMD/PRELP/VCAN	17
GO:0046068	GO:0046068	cGMP metabolic process	8/481	55/16992	0.000147145	0.001989	0.00148718	ADCY4/AQP1/GUCY1A2/NOS3/PDE1A/RCVRN/THBS1/WNT5A	8
GO:0010632	GO:0010632	regulation of epithelial cell migration	15/481	176/16992	0.000148662	0.00199422	0.00149108	ACVRL1/ANGPT1/DCN/DLL4/FGF1/FGF7/FLT4/KDR/MEOX2/MMRN2/SERPINF1/SPARC/TEK/THBS1/WNT5A	15
GO:0030323	GO:0030323	respiratory tube development	15/481	176/16992	0.000148662	0.00199422	0.00149108	ADAMTS2/ADAMTSL2/CRISPLD2/CTGF/FGF1/FGF7/FLT4/MYOCD/NOS3/PDGFRB/SPARC/TCF21/TGFB3/WNT2/WNT5A	15
GO:0055123	GO:0055123	digestive system development	13/481	138/16992	0.000150631	0.00201298	0.00150511	COL3A1/DACT1/EDNRB/FAT4/MYOCD/PDGFRA/RARRES2/SFRP1/SFRP2/TBX2/TCF21/TGFB3/WNT5A	13
GO:0001938	GO:0001938	positive regulation of endothelial cell proliferation	9/481	70/16992	0.000152067	0.00202285	0.00151249	ACVRL1/BMP6/CCL11/CXCL12/FLT4/KDR/TEK/WNT2/WNT5A	9
GO:0007156	GO:0007156	homophilic cell adhesion via plasma membrane adhesion molecules	14/481	157/16992	0.000152517	0.00202285	0.00151249	CD200/CDH11/CDH2/CDH5/CLSTN2/ESAM/FAT4/PCDH10/PCDH12/PCDH17/PCDH18/PCDHB4/PCDHB5/TRO	14
GO:0001974	GO:0001974	blood vessel remodeling	7/481	42/16992	0.000159367	0.00210579	0.0015745	ACVRL1/BGN/DLL4/FLT4/MEF2C/NOS3/RSPO3	7
GO:0001569	GO:0001569	branching involved in blood vessel morphogenesis	6/481	30/16992	0.000166091	0.00217832	0.00162874	COL4A1/DLL4/EDNRA/ENG/NOTCH4/SFRP2	6
GO:0032965	GO:0032965	regulation of collagen biosynthetic process	6/481	30/16992	0.000166091	0.00217832	0.00162874	CTGF/CYGB/ENG/F2R/PDGFRB/TGFB3	6
GO:0061005	GO:0061005	cell differentiation involved in kidney development	8/481	56/16992	0.000167479	0.0021884	0.00163627	ACTA2/CD34/FAT4/GPR4/GREM1/MEF2C/TCF21/WT1	8
GO:0051492	GO:0051492	regulation of stress fiber assembly	9/481	71/16992	0.000169849	0.00221117	0.0016533	ARHGAP28/ARHGAP6/ARHGEF15/CTGF/DLC1/NOX4/S1PR1/SFRP1/TGFB3	9
GO:0070509	GO:0070509	calcium ion import	14/481	159/16992	0.000174326	0.00226111	0.00169064	ANK2/CACNA1C/CACNA1G/CACNA1H/CXCL12/F2R/F2RL3/FAM155A/HTR2A/JPH4/PDGFRB/PLN/THY1/TRPC4	14
GO:0060379	GO:0060379	cardiac muscle cell myoblast differentiation	4/481	11/16992	0.000178634	0.0023085	0.00172607	GREM1/MYOCD/PRICKLE1/TBX2	4
GO:0050679	GO:0050679	positive regulation of epithelial cell proliferation	14/481	161/16992	0.000198776	0.00255942	0.00191369	ACVRL1/BMP6/CCL11/CXCL12/FGF1/FGF7/FLT4/HTRA1/IGF1/KDR/SFRP1/TEK/WNT2/WNT5A	14
GO:0010811	GO:0010811	positive regulation of cell-substrate adhesion	11/481	106/16992	0.000205893	0.00263185	0.00196784	CCDC80/COL8A1/ECM2/EGFLAM/FBLN2/FN1/KDR/SFRP1/SMOC2/TEK/THY1	11
GO:0032526	GO:0032526	response to retinoic acid	11/481	106/16992	0.000205893	0.00263185	0.00196784	AQP1/BMP6/COL1A1/EPHA3/IGFBP7/MEF2C/PDGFRB/SERPINF1/TIE1/WNT2/WNT5A	11
GO:0030279	GO:0030279	negative regulation of ossification	9/481	73/16992	0.000210635	0.0026731	0.00199868	CHRD/GDF10/GREM1/HAND2/MEF2C/SFRP1/TNN/TWIST2/UCMA	9
GO:0060415	GO:0060415	muscle tissue morphogenesis	9/481	73/16992	0.000210635	0.0026731	0.00199868	ACTC1/COL11A1/COL3A1/DLL4/ENG/MYLK/S1PR1/WNT2/WNT5A	9
GO:0019229	GO:0019229	regulation of vasoconstriction	8/481	58/16992	0.000215102	0.00272	0.00203375	ADRA1D/ADRA2A/AGTR1/AVPR1A/F2R/GJA5/HTR2A/KCNA5	8
GO:0043410	GO:0043410	positive regulation of MAPK cascade	28/481	475/16992	0.000218375	0.00275153	0.00205733	ADRA2A/ANGPT1/CCL11/CDH2/CTGF/EDA2R/F2R/FGF1/FLT1/FLT4/HAND2/HGF/HTR2A/IGF1/IGF2/KDR/NOX4/NRK/PDGFD/PDGFRA/PDGFRB/PLA2G5/TEK/TGFB3/THBS1/THPO/TIMP2/WNT5A	28
GO:0014065	GO:0014065	phosphatidylinositol 3-kinase signaling	14/481	163/16992	0.000226127	0.00283509	0.00211981	ANGPT1/DCN/F2R/FGF1/FGF7/FLT1/HGF/HTR2A/IGF1/KDR/PDGFD/PDGFRA/PDGFRB/TEK	14
GO:0032956	GO:0032956	regulation of actin cytoskeleton organization	20/481	289/16992	0.000226615	0.00283509	0.00211981	ARHGAP28/ARHGAP6/ARHGEF15/CCL11/CTGF/CXCL12/DLC1/EPHA3/JAM3/LMOD1/MAGEL2/MEF2C/NOX4/PDGFRA/PDGFRB/S1PR1/SFRP1/SYNPO2/TEK/TGFB3	20
GO:0010717	GO:0010717	regulation of epithelial to mesenchymal transition	9/481	74/16992	0.000233895	0.00291583	0.00218018	COL1A1/DAB2/DACT3/ENG/EPHA3/GREM1/SFRP1/SFRP2/TGFB3	9
GO:0043200	GO:0043200	response to amino acid	11/481	108/16992	0.000242906	0.00301751	0.0022562	CDO1/COL1A1/COL1A2/COL3A1/COL4A1/COL5A2/COL6A1/CTGF/MMP2/PDGFD/ZEB1	11
GO:0014066	GO:0014066	regulation of phosphatidylinositol 3-kinase signaling	13/481	145/16992	0.000246722	0.00305416	0.00228361	ANGPT1/DCN/F2R/FGF1/FGF7/FLT1/HGF/IGF1/KDR/PDGFD/PDGFRA/PDGFRB/TEK	13
GO:0060560	GO:0060560	developmental growth involved in morphogenesis	16/481	205/16992	0.000250092	0.00307431	0.00229867	CCL11/CXCL12/DCLK1/FGF1/FN1/ISLR2/KIF26B/NDN/NKD1/POSTN/S1PR1/SFRP1/SFRP2/SLIT3/TBX2/WNT5A	16
GO:0090257	GO:0090257	regulation of muscle system process	16/481	205/16992	0.000250092	0.00307431	0.00229867	ADRA1D/ADRA2A/ANK2/CACNA1C/CNN1/CTGF/F2R/GJA5/HAND2/HSPB6/IGF1/MYL9/MYOCD/NOS3/PLN/SGCA	16
GO:0060766	GO:0060766	negative regulation of androgen receptor signaling pathway	4/481	12/16992	0.000261971	0.00319804	0.00239118	DAB2/HEYL/SFRP1/TCF21	4
GO:0061430	GO:0061430	bone trabecula morphogenesis	4/481	12/16992	0.000261971	0.00319804	0.00239118	COL1A1/GREM1/MMP2/SFRP1	4
GO:1901565	GO:1901565	organonitrogen compound catabolic process	23/481	362/16992	0.000275818	0.00335547	0.0025089	ACAN/BGN/CDO1/DCN/DIO3/ENPEP/FMOD/GGT5/GPC6/KERA/LUM/LYVE1/MOXD1/NOS3/NUDT10/OGN/OMD/PDE1A/CPQ/PRELP/SDC2/STAB2/VCAN	23
GO:0060326	GO:0060326	cell chemotaxis	18/481	250/16992	0.000285689	0.00346361	0.00258975	AGTR1/CCL11/CXCL12/EDNRB/FGF1/FLT1/GREM1/HGF/ITGA9/JAM3/KDR/PDGFD/PDGFRA/PDGFRB/RARRES2/S1PR1/THBS1/WNT5A	18
GO:0035850	GO:0035850	epithelial cell differentiation involved in kidney development	7/481	46/16992	0.000286808	0.00346527	0.00259099	ACTA2/CD34/FAT4/GPR4/GREM1/MEF2C/WT1	7
GO:0003156	GO:0003156	regulation of animal organ formation	6/481	33/16992	0.000288322	0.00347167	0.00259577	FGF1/HAND2/SULF1/WNT2/WNT5A/WT1	6
GO:0036293	GO:0036293	response to decreased oxygen levels	22/481	340/16992	0.000289513	0.00347415	0.00259763	ACVRL1/AQP1/CD34/CTGF/CXCL12/CYGB/EDNRA/KCNA5/KCND2/KCNMA1/KCNMB1/MMP2/MYOCD/NOX4/POSTN/PTGIS/SFRP1/SOD3/TEK/TGFB3/THBS1/TRPC6	22
GO:0051017	GO:0051017	actin filament bundle assembly	12/481	129/16992	0.000301535	0.00360616	0.00269633	ARHGAP28/ARHGAP6/ARHGEF15/CTGF/DLC1/DPYSL3/ITGB5/NOX4/S1PR1/SFRP1/SYNPO2/TGFB3	12
GO:0061333	GO:0061333	renal tubule morphogenesis	9/481	77/16992	0.000316805	0.00377597	0.0028233	ADAMTS16/COL4A1/FAT4/FGF1/GREM1/KIF26B/MEF2C/TCF21/WT1	9
GO:0061326	GO:0061326	renal tubule development	10/481	94/16992	0.000324471	0.00385432	0.00288188	ADAMTS16/COL4A1/FAT4/FGF1/GREM1/HEYL/KIF26B/MEF2C/TCF21/WT1	10
GO:0008038	GO:0008038	neuron recognition	6/481	34/16992	0.000341825	0.00404684	0.00302583	CNTN4/EPHA3/GAP43/NDN/NTM/PCDH12	6
GO:0048644	GO:0048644	muscle organ morphogenesis	9/481	78/16992	0.000349319	0.00412173	0.00308183	ACTC1/COL11A1/COL3A1/DLL4/ENG/MYLK/S1PR1/WNT2/WNT5A	9
GO:0071804	GO:0071804	cellular potassium ion transport	15/481	191/16992	0.000362245	0.00424584	0.00317463	ABCC9/ANK2/AQP1/ATP1B2/DPP6/FHL1/KCNA5/KCND2/KCNE4/KCNJ8/KCNK17/KCNMA1/KCNMB1/NETO1/KCNA6	15
GO:0071805	GO:0071805	potassium ion transmembrane transport	15/481	191/16992	0.000362245	0.00424584	0.00317463	ABCC9/ANK2/AQP1/ATP1B2/DPP6/FHL1/KCNA5/KCND2/KCNE4/KCNJ8/KCNK17/KCNMA1/KCNMB1/NETO1/KCNA6	15
GO:0035791	GO:0035791	platelet-derived growth factor receptor-beta signaling pathway	4/481	13/16992	0.000369965	0.00430771	0.00322089	MYOCD/PDGFRA/PDGFRB/PDGFRL	4
GO:0070208	GO:0070208	protein heterotrimerization	4/481	13/16992	0.000369965	0.00430771	0.00322089	COL1A1/COL1A2/COL6A1/COL6A2	4
GO:0032967	GO:0032967	positive regulation of collagen biosynthetic process	5/481	23/16992	0.000392645	0.00455675	0.00340709	CTGF/ENG/F2R/PDGFRB/TGFB3	5
GO:0007596	GO:0007596	blood coagulation	22/481	348/16992	0.000398547	0.00460545	0.0034435	A2M/ADRA2A/CD34/COL1A1/COL1A2/COL3A1/DGKI/F13A1/F2R/F2RL2/F2RL3/FAP/LBH/MMRN1/MYL9/NOS3/PDGFD/PDGFRA/STAB2/THBS1/TRPC6/VWF	22
GO:0061572	GO:0061572	actin filament bundle organization	12/481	133/16992	0.000399452	0.00460545	0.0034435	ARHGAP28/ARHGAP6/ARHGEF15/CTGF/DLC1/DPYSL3/ITGB5/NOX4/S1PR1/SFRP1/SYNPO2/TGFB3	12
GO:0003230	GO:0003230	cardiac atrium development	6/481	35/16992	0.000402796	0.00462887	0.00346102	ANK2/DLL4/ENG/GJA5/WNT2/WNT5A	6
GO:0016055	GO:0016055	Wnt signaling pathway	27/481	470/16992	0.00042199	0.00483371	0.00361417	CDH2/COL1A1/CPZ/DAB2/DACT1/DACT3/DKK2/DKK3/FRZB/GPC6/GREM1/HECW1/HIC1/NKD1/NKD2/PRICKLE1/PRICKLE2/RSPO1/RSPO3/SFRP1/SFRP2/SFRP4/SULF1/TNN/WISP1/WNT2/WNT5A	27
GO:0198738	GO:0198738	cell-cell signaling by wnt	27/481	471/16992	0.000436096	0.00497912	0.0037229	CDH2/COL1A1/CPZ/DAB2/DACT1/DACT3/DKK2/DKK3/FRZB/GPC6/GREM1/HECW1/HIC1/NKD1/NKD2/PRICKLE1/PRICKLE2/RSPO1/RSPO3/SFRP1/SFRP2/SFRP4/SULF1/TNN/WISP1/WNT2/WNT5A	27
GO:0030177	GO:0030177	positive regulation of Wnt signaling pathway	13/481	154/16992	0.000443546	0.00504784	0.00377428	COL1A1/DAB2/DACT1/DKK2/NKD1/RSPO1/RSPO3/SFRP1/SFRP2/SFRP4/SULF1/WNT2/WNT5A	13
GO:0050817	GO:0050817	coagulation	22/481	352/16992	0.000465447	0.00528005	0.00394791	A2M/ADRA2A/CD34/COL1A1/COL1A2/COL3A1/DGKI/F13A1/F2R/F2RL2/F2RL3/FAP/LBH/MMRN1/MYL9/NOS3/PDGFD/PDGFRA/STAB2/THBS1/TRPC6/VWF	22
GO:0061035	GO:0061035	regulation of cartilage development	8/481	65/16992	0.000476616	0.00538943	0.00402969	ACVRL1/ADAMTS12/ADAMTS7/BMP6/CTGF/FRZB/GREM1/WNT5A	8
GO:0007599	GO:0007599	hemostasis	22/481	353/16992	0.00048363	0.00540955	0.00404474	A2M/ADRA2A/CD34/COL1A1/COL1A2/COL3A1/DGKI/F13A1/F2R/F2RL2/F2RL3/FAP/LBH/MMRN1/MYL9/NOS3/PDGFD/PDGFRA/STAB2/THBS1/TRPC6/VWF	22
GO:0010714	GO:0010714	positive regulation of collagen metabolic process	5/481	24/16992	0.000484529	0.00540955	0.00404474	CTGF/ENG/F2R/PDGFRB/TGFB3	5
GO:0036065	GO:0036065	fucosylation	5/481	24/16992	0.000484529	0.00540955	0.00404474	ADAMTS5/ADAMTS7/ADAMTSL1/SPON1/THBS1	5
GO:0044253	GO:0044253	positive regulation of multicellular organismal metabolic process	5/481	24/16992	0.000484529	0.00540955	0.00404474	CTGF/ENG/F2R/PDGFRB/TGFB3	5
GO:0003231	GO:0003231	cardiac ventricle development	11/481	117/16992	0.000486672	0.00541286	0.00404721	COL11A1/DLL4/ENG/GJA5/HAND2/HEYL/MEF2C/MYOCD/SFRP2/TBX3/WNT5A	11
GO:0045981	GO:0045981	positive regulation of nucleotide metabolic process	12/481	136/16992	0.000489428	0.00541286	0.00404721	ADCY4/EDNRA/GUCY1A2/HTR2A/IGF1/NOS3/PID1/PTGIR/RCVRN/TIMP2/VIP/WNT5A	12
GO:1900544	GO:1900544	positive regulation of purine nucleotide metabolic process	12/481	136/16992	0.000489428	0.00541286	0.00404721	ADCY4/EDNRA/GUCY1A2/HTR2A/IGF1/NOS3/PID1/PTGIR/RCVRN/TIMP2/VIP/WNT5A	12
GO:1900542	GO:1900542	regulation of purine nucleotide metabolic process	16/481	218/16992	0.000496418	0.005473	0.00409218	ADCY4/ADRA2A/EDNRA/EDNRB/GRM7/GUCY1A2/HTR2A/IGF1/NOS3/PID1/PTGIR/RCVRN/THBS1/TIMP2/VIP/WNT5A	16
GO:0009187	GO:0009187	cyclic nucleotide metabolic process	15/481	197/16992	0.000502621	0.00552413	0.00413041	ADCY4/ADRA2A/AQP1/EDNRA/EDNRB/GRM7/GUCY1A2/NOS3/PDE1A/PTGIR/RCVRN/THBS1/TIMP2/VIP/WNT5A	15
GO:0045778	GO:0045778	positive regulation of ossification	9/481	82/16992	0.000508154	0.0055676	0.00416291	BMP6/DDR2/HGF/IGF1/MEF2C/SFRP2/TGFB3/TMEM119/WNT5A	9
GO:0070371	GO:0070371	ERK1 and ERK2 cascade	18/481	263/16992	0.000524649	0.00573053	0.00428473	ANGPT1/CCL11/CTGF/F2R/FGF1/FLT4/FN1/HAND2/HTR2A/IGF1/KDR/NOX4/PDGFD/PDGFRA/PDGFRB/PLA2G5/TEK/THPO	18
GO:0001666	GO:0001666	response to hypoxia	21/481	332/16992	0.000532437	0.00579765	0.00433491	ACVRL1/AQP1/CD34/CXCL12/CYGB/EDNRA/KCNA5/KCND2/KCNMA1/KCNMB1/MMP2/MYOCD/NOX4/POSTN/PTGIS/SFRP1/SOD3/TEK/TGFB3/THBS1/TRPC6	21
GO:0070838	GO:0070838	divalent metal ion transport	25/481	428/16992	0.000536593	0.00582492	0.00435531	ADRA2A/ANK2/CACNA1C/CACNA1G/CACNA1H/CTGF/CXCL12/F2R/F2RL3/FAM155A/FGF14/GJA4/GRM7/HTR2A/JPH4/MYLK/NOS3/PDGFRB/PLN/RAMP3/RCVRN/SLC24A3/THY1/TRPC4/TRPC6	25
GO:0010812	GO:0010812	negative regulation of cell-substrate adhesion	7/481	51/16992	0.00054932	0.00593371	0.00443665	ACVRL1/ARHGAP6/COL1A1/DLC1/POSTN/SPOCK1/THBS1	7
GO:0030857	GO:0030857	negative regulation of epithelial cell differentiation	6/481	37/16992	0.000549978	0.00593371	0.00443665	ACVRL1/FRZB/NOTCH4/S1PR3/TBX3/ZEB1	6
GO:0060041	GO:0060041	retina development in camera-type eye	12/481	138/16992	0.000558437	0.0060066	0.00449115	ACVRL1/ARHGEF15/COL4A1/DIO3/DLL4/LAMC3/MFRP/PDGFRA/PDGFRB/RHOJ/SERPINF1/THY1	12
GO:0003081	GO:0003081	regulation of systemic arterial blood pressure by renin-angiotensin	5/481	25/16992	0.000591697	0.00632578	0.0047298	AGTR1/ENPEP/F2R/GJA5/OR51E2	5
GO:0043537	GO:0043537	negative regulation of blood vessel endothelial cell migration	5/481	25/16992	0.000591697	0.00632578	0.0047298	ACVRL1/DLL4/MEOX2/MMRN2/THBS1	5
GO:0030168	GO:0030168	platelet activation	13/481	159/16992	0.000601596	0.00641218	0.0047944	ADRA2A/COL1A1/COL1A2/COL3A1/DGKI/F2R/F2RL2/F2RL3/MYL9/NOS3/PDGFRA/TRPC6/VWF	13
GO:0072511	GO:0072511	divalent inorganic cation transport	25/481	432/16992	0.000614088	0.00652561	0.00487921	ADRA2A/ANK2/CACNA1C/CACNA1G/CACNA1H/CTGF/CXCL12/F2R/F2RL3/FAM155A/FGF14/GJA4/GRM7/HTR2A/JPH4/MYLK/NOS3/PDGFRB/PLN/RAMP3/RCVRN/SLC24A3/THY1/TRPC4/TRPC6	25
GO:0003159	GO:0003159	morphogenesis of an endothelium	4/481	15/16992	0.000675197	0.00711029	0.00531638	ACVRL1/ADAMTS12/DLL4/FGF1	4
GO:0051895	GO:0051895	negative regulation of focal adhesion assembly	4/481	15/16992	0.000675197	0.00711029	0.00531638	ACVRL1/ARHGAP6/DLC1/THBS1	4
GO:0061154	GO:0061154	endothelial tube morphogenesis	4/481	15/16992	0.000675197	0.00711029	0.00531638	ACVRL1/ADAMTS12/DLL4/FGF1	4
GO:0048592	GO:0048592	eye morphogenesis	12/481	141/16992	0.000677171	0.00711029	0.00531638	COL5A1/COL5A2/COL8A1/DIO3/FBN1/MFRP/NKD1/TBX2/THY1/WNT2/WNT5A/ZEB1	12
GO:0046578	GO:0046578	regulation of Ras protein signal transduction	15/481	203/16992	0.000687105	0.00719319	0.00537837	ARHGEF15/COL3A1/DGKI/DLC1/F2R/F2RL2/F2RL3/FGD5/GPR4/IGF1/LPAR4/PDGFRB/PSD/RASGRF2/TIMP2	15
GO:0070372	GO:0070372	regulation of ERK1 and ERK2 cascade	17/481	247/16992	0.000697578	0.00728123	0.00544419	ANGPT1/CCL11/CTGF/F2R/FGF1/FLT4/FN1/HAND2/HTR2A/KDR/NOX4/PDGFD/PDGFRA/PDGFRB/PLA2G5/TEK/THPO	17
GO:0006140	GO:0006140	regulation of nucleotide metabolic process	16/481	225/16992	0.000699915	0.00728407	0.00544632	ADCY4/ADRA2A/EDNRA/EDNRB/GRM7/GUCY1A2/HTR2A/IGF1/NOS3/PID1/PTGIR/RCVRN/THBS1/TIMP2/VIP/WNT5A	16
GO:0019226	GO:0019226	transmission of nerve impulse	8/481	69/16992	0.000715536	0.00740465	0.00553647	AVPR1A/CACNA1G/CACNA1H/GPR88/GRM7/JAM3/KCND2/S1PR1	8
GO:0060343	GO:0060343	trabecula formation	5/481	26/16992	0.000715699	0.00740465	0.00553647	COL1A1/GREM1/MMP2/SFRP1/TEK	5
GO:0070252	GO:0070252	actin-mediated cell contraction	10/481	104/16992	0.000728982	0.00750705	0.00561304	ACTC1/ANK2/CACNA1C/CACNA1G/DES/GJA5/KCNA5/KCNJ8/PLN/VIM	10
GO:0050808	GO:0050808	synapse organization	17/481	248/16992	0.000729852	0.00750705	0.00561304	ARHGEF15/CDH2/CLSTN2/COL4A1/ELFN1/F2R/LRRC4B/MEF2C/NRXN2/PCDH17/PCDHB4/PCDHB5/PDZRN3/PTPRD/THBS2/WNT5A/ZC4H2	17
GO:0030856	GO:0030856	regulation of epithelial cell differentiation	11/481	123/16992	0.000743041	0.00762049	0.00569786	ACVRL1/BMP6/CDH5/CLDN5/FAT4/FRZB/NOTCH4/S1PR3/SFRP4/TBX3/ZEB1	11
GO:0030799	GO:0030799	regulation of cyclic nucleotide metabolic process	13/481	163/16992	0.000760086	0.00775123	0.00579562	ADCY4/ADRA2A/EDNRA/EDNRB/GRM7/GUCY1A2/NOS3/PTGIR/RCVRN/THBS1/TIMP2/VIP/WNT5A	13
GO:0051924	GO:0051924	regulation of calcium ion transport	15/481	205/16992	0.000760183	0.00775123	0.00579562	ADRA2A/ANK2/CACNA1C/CXCL12/F2R/F2RL3/FGF14/JPH4/MYLK/NOS3/PDGFRB/PLN/RCVRN/THY1/TRPC6	15
GO:0050918	GO:0050918	positive chemotaxis	7/481	54/16992	0.000781248	0.00792024	0.00592199	ANGPT1/CXCL12/FGF7/HGF/KDR/S1PR1/WNT5A	7
GO:0060688	GO:0060688	regulation of morphogenesis of a branching structure	7/481	54/16992	0.000781248	0.00792024	0.00592199	FGF7/GREM1/HGF/SFRP1/SULF1/WNT2/WNT5A	7
GO:0055025	GO:0055025	positive regulation of cardiac muscle tissue development	6/481	40/16992	0.000845305	0.0084963	0.0063527	GREM1/IGF1/MEF2C/MYOCD/TBX2/WNT2	6
GO:2000351	GO:2000351	regulation of endothelial cell apoptotic process	6/481	40/16992	0.000845305	0.0084963	0.0063527	ANGPT1/CD248/ECSCR/KDR/TEK/THBS1	6
GO:0030326	GO:0030326	embryonic limb morphogenesis	11/481	125/16992	0.000850111	0.0084963	0.0063527	AFF3/CACNA1C/GJA5/GREM1/HAND2/PRRX1/RECK/SFRP2/TBX2/TBX3/WNT5A	11
GO:0035023	GO:0035023	regulation of Rho protein signal transduction	11/481	125/16992	0.000850111	0.0084963	0.0063527	ARHGEF15/COL3A1/DLC1/F2R/F2RL2/F2RL3/FGD5/GPR4/LPAR4/PDGFRB/RASGRF2	11
GO:0035113	GO:0035113	embryonic appendage morphogenesis	11/481	125/16992	0.000850111	0.0084963	0.0063527	AFF3/CACNA1C/GJA5/GREM1/HAND2/PRRX1/RECK/SFRP2/TBX2/TBX3/WNT5A	11
GO:0001656	GO:0001656	metanephros development	9/481	88/16992	0.000853504	0.00850611	0.00636004	CD34/FAT4/FBN1/GREM1/KIF26B/PDGFRA/PDGFRB/TCF21/WT1	9
GO:0010595	GO:0010595	positive regulation of endothelial cell migration	8/481	71/16992	0.000866768	0.00861396	0.00644068	ANGPT1/FGF1/FLT4/KDR/SPARC/TEK/THBS1/WNT5A	8
GO:0010633	GO:0010633	negative regulation of epithelial cell migration	7/481	55/16992	0.000873722	0.00865045	0.00646797	ACVRL1/DCN/DLL4/MEOX2/MMRN2/SERPINF1/THBS1	7
GO:0010642	GO:0010642	negative regulation of platelet-derived growth factor receptor signaling pathway	4/481	16/16992	0.000880247	0.00865045	0.00646797	MYOCD/PDGFRA/PDGFRB/PTGIR	4
GO:0045603	GO:0045603	positive regulation of endothelial cell differentiation	4/481	16/16992	0.000880247	0.00865045	0.00646797	ACVRL1/BMP6/CDH5/CLDN5	4
GO:1903392	GO:1903392	negative regulation of adherens junction organization	4/481	16/16992	0.000880247	0.00865045	0.00646797	ACVRL1/ARHGAP6/DLC1/THBS1	4
GO:0007265	GO:0007265	Ras protein signal transduction	20/481	324/16992	0.000968167	0.00948804	0.00709423	ADRA2A/AGTR1/ARHGAP6/ARHGEF15/COL1A2/COL3A1/DGKI/DLC1/F2R/F2RL2/F2RL3/FGD5/GPR4/IGF1/LPAR4/PDGFRB/PSD/RASGRF2/RHOJ/TIMP2	20
GO:0030823	GO:0030823	regulation of cGMP metabolic process	5/481	28/16992	0.00102065	0.00997466	0.00745808	GUCY1A2/NOS3/RCVRN/THBS1/WNT5A	5
GO:0061041	GO:0061041	regulation of wound healing	11/481	128/16992	0.00103445	0.0100816	0.00753803	ADRA2A/CD34/F2R/FAP/LBH/MYLK/NOS3/PDGFRA/STAB2/THBS1/WFDC1	11
GO:0006937	GO:0006937	regulation of muscle contraction	12/481	148/16992	0.0010384	0.0100922	0.00754596	ADRA1D/ADRA2A/ANK2/CACNA1C/CNN1/CTGF/F2R/GJA5/HSPB6/MYL9/MYOCD/PLN	12
GO:0006501	GO:0006501	C-terminal protein lipidation	8/481	73/16992	0.00104262	0.0101054	0.00755586	CNTN4/GPIHBP1/LSAMP/NEGR1/NTM/PRND/RECK/THY1	8
GO:0048736	GO:0048736	appendage development	13/481	169/16992	0.00106275	0.0102442	0.00765959	AFF3/CACNA1C/COMP/GJA5/GREM1/HAND2/MEOX2/PRRX1/RECK/SFRP2/TBX2/TBX3/WNT5A	13
GO:0060173	GO:0060173	limb development	13/481	169/16992	0.00106275	0.0102442	0.00765959	AFF3/CACNA1C/COMP/GJA5/GREM1/HAND2/MEOX2/PRRX1/RECK/SFRP2/TBX2/TBX3/WNT5A	13
GO:0045669	GO:0045669	positive regulation of osteoblast differentiation	7/481	57/16992	0.00108445	0.0104249	0.00779473	BMP6/DDR2/HGF/IGF1/MEF2C/SFRP2/TMEM119	7
GO:0010667	GO:0010667	negative regulation of cardiac muscle cell apoptotic process	4/481	17/16992	0.00112553	0.0107194	0.00801493	HAND2/HSPB6/MYOCD/SFRP2	4
GO:0042693	GO:0042693	muscle cell fate commitment	4/481	17/16992	0.00112553	0.0107194	0.00801493	MEF2C/TBX2/TBX3/WT1	4
GO:0060071	GO:0060071	Wnt signaling pathway, planar cell polarity pathway	10/481	110/16992	0.00112724	0.0107194	0.00801493	DAB2/DACT1/GPC6/NKD1/PRICKLE1/PRICKLE2/RSPO3/SFRP1/SFRP2/WNT5A	10
GO:0072009	GO:0072009	nephron epithelium development	10/481	110/16992	0.00112724	0.0107194	0.00801493	ADAMTS16/CD34/FAT4/FGF1/GREM1/HEYL/KIF26B/MEF2C/TCF21/WT1	10
GO:0072080	GO:0072080	nephron tubule development	9/481	92/16992	0.00117518	0.0111452	0.00833332	ADAMTS16/FAT4/FGF1/GREM1/HEYL/KIF26B/MEF2C/TCF21/WT1	9
GO:0048645	GO:0048645	animal organ formation	7/481	58/16992	0.00120377	0.011336	0.00847596	FGF1/HAND2/MEF2C/SULF1/WNT2/WNT5A/WT1	7
GO:0086003	GO:0086003	cardiac muscle cell contraction	7/481	58/16992	0.00120377	0.011336	0.00847596	ANK2/CACNA1C/CACNA1G/GJA5/KCNA5/KCNJ8/PLN	7
GO:0060325	GO:0060325	face morphogenesis	5/481	29/16992	0.00120493	0.011336	0.00847596	CLDN5/COL1A1/CRISPLD2/MMP2/TGFB3	5
GO:0090175	GO:0090175	regulation of establishment of planar polarity	10/481	111/16992	0.00120827	0.0113371	0.0084768	DAB2/DACT1/GPC6/NKD1/PRICKLE1/PRICKLE2/RSPO3/SFRP1/SFRP2/WNT5A	10
GO:0042391	GO:0042391	regulation of membrane potential	22/481	379/16992	0.00123081	0.011518	0.00861207	ANK2/ATP1B2/CACNA1C/CACNA1G/CACNA1H/DCN/DGKI/FGF14/FHL1/GJA5/GPR88/GRIA3/GRID1/KCNA5/KCND2/KCNJ8/KCNMA1/KDR/MEF2C/NETO1/PID1/PLN	22
GO:1900371	GO:1900371	regulation of purine nucleotide biosynthetic process	12/481	151/16992	0.00123605	0.0115365	0.00862585	ADCY4/ADRA2A/EDNRA/EDNRB/GRM7/GUCY1A2/NOS3/PID1/PTGIR/RCVRN/TIMP2/VIP	12
GO:0050900	GO:0050900	leukocyte migration	25/481	454/16992	0.00124015	0.0115442	0.00863162	ANGPT1/ATP1B2/CCL11/CD34/COL1A1/COL1A2/CXCL12/EDNRB/ESAM/FLT1/FN1/GREM1/ITGA9/JAM2/JAM3/PDGFD/PLVAP/RARRES2/S1PR1/SDC2/SELE/TEK/THBS1/THY1/WNT5A	25
GO:0050654	GO:0050654	chondroitin sulfate proteoglycan metabolic process	6/481	43/16992	0.00124996	0.0116049	0.00867704	BGN/CHSY3/CYTL1/DCN/EGFLAM/VCAN	6
GO:0031279	GO:0031279	regulation of cyclase activity	9/481	93/16992	0.00126923	0.0117221	0.00876467	ADCY4/ADRA2A/EDNRA/EDNRB/GRM7/NOS3/RCVRN/TIMP2/VIP	9
GO:0045446	GO:0045446	endothelial cell differentiation	9/481	93/16992	0.00126923	0.0117221	0.00876467	ACVRL1/BMP6/CDH5/CLDN5/ENG/NOTCH4/S1PR1/S1PR3/ZEB1	9
GO:0030808	GO:0030808	regulation of nucleotide biosynthetic process	12/481	152/16992	0.00130848	0.012053	0.00901209	ADCY4/ADRA2A/EDNRA/EDNRB/GRM7/GUCY1A2/NOS3/PID1/PTGIR/RCVRN/TIMP2/VIP	12
GO:0018149	GO:0018149	peptide cross-linking	7/481	59/16992	0.00133314	0.0122164	0.00913422	BGN/COL3A1/DCN/EGFLAM/F13A1/FN1/THBS1	7
GO:0030166	GO:0030166	proteoglycan biosynthetic process	7/481	59/16992	0.00133314	0.0122164	0.00913422	BGN/CHSY3/CYTL1/DCN/EXTL1/IGF1/VCAN	7
GO:0043534	GO:0043534	blood vessel endothelial cell migration	8/481	76/16992	0.00135873	0.0124186	0.00928543	ACVRL1/ANGPT1/DLL4/GREM1/KDR/MEOX2/MMRN2/THBS1	8
GO:0001953	GO:0001953	negative regulation of cell-matrix adhesion	5/481	30/16992	0.0014127	0.0127675	0.00954631	ACVRL1/ARHGAP6/DLC1/POSTN/THBS1	5
GO:0010656	GO:0010656	negative regulation of muscle cell apoptotic process	5/481	30/16992	0.0014127	0.0127675	0.00954631	HAND2/HSPB6/IGF1/MYOCD/SFRP2	5
GO:0050650	GO:0050650	chondroitin sulfate proteoglycan biosynthetic process	5/481	30/16992	0.0014127	0.0127675	0.00954631	BGN/CHSY3/CYTL1/DCN/VCAN	5
GO:0086019	GO:0086019	cell-cell signaling involved in cardiac conduction	5/481	30/16992	0.0014127	0.0127675	0.00954631	ANK2/CACNA1C/CACNA1G/GJA5/KCNA5	5
GO:2000727	GO:2000727	positive regulation of cardiac muscle cell differentiation	4/481	18/16992	0.001415	0.0127675	0.00954631	GREM1/IGF1/MEF2C/MYOCD	4
GO:0072028	GO:0072028	nephron morphogenesis	8/481	77/16992	0.00147953	0.0133158	0.00995622	ADAMTS16/FAT4/FGF1/GREM1/KIF26B/PDGFRB/TCF21/WT1	8
GO:0051146	GO:0051146	striated muscle cell differentiation	16/481	242/16992	0.0015084	0.0135411	0.0101247	ACTC1/ADAM12/AVPR1A/CACNA1H/CDH2/GREM1/IGF1/MEF2C/MYH11/MYOCD/NOX4/PDGFRA/PDGFRB/RBM24/TBX3/WT1	16
GO:0007157	GO:0007157	heterophilic cell-cell adhesion via plasma membrane cell adhesion molecules	6/481	45/16992	0.00159238	0.0142123	0.0106266	CD200/CDH2/FAT4/PTPRD/SCARF2/SELE	6
GO:0048260	GO:0048260	positive regulation of receptor-mediated endocytosis	6/481	45/16992	0.00159238	0.0142123	0.0106266	ANGPT1/DAB2/GREM1/SELE/SFRP4/SGIP1	6
GO:0044344	GO:0044344	cellular response to fibroblast growth factor stimulus	11/481	135/16992	0.00159526	0.0142123	0.0106266	COL1A1/CTGF/DLL4/FAT4/FGF1/FGF7/POSTN/SFRP1/SULF1/THBS1/WNT5A	11
GO:0052652	GO:0052652	cyclic purine nucleotide metabolic process	12/481	156/16992	0.00163423	0.0144789	0.0108259	ADCY4/ADRA2A/AQP1/EDNRA/EDNRB/GRM7/GUCY1A2/NOS3/PTGIR/RCVRN/TIMP2/VIP	12
GO:0001937	GO:0001937	negative regulation of endothelial cell proliferation	5/481	31/16992	0.0016457	0.0144789	0.0108259	ACVRL1/DLL4/SPARC/SULF1/THBS1	5
GO:0003209	GO:0003209	cardiac atrium morphogenesis	5/481	31/16992	0.0016457	0.0144789	0.0108259	DLL4/ENG/GJA5/WNT2/WNT5A	5
GO:0003401	GO:0003401	axis elongation	5/481	31/16992	0.0016457	0.0144789	0.0108259	FGF1/NKD1/SFRP1/SFRP2/WNT5A	5
GO:0045907	GO:0045907	positive regulation of vasoconstriction	5/481	31/16992	0.0016457	0.0144789	0.0108259	ADRA1D/AVPR1A/F2R/GJA5/HTR2A	5
GO:0042476	GO:0042476	odontogenesis	10/481	116/16992	0.0016878	0.0148124	0.0110752	ADAMTS5/AQP1/ASPN/CD34/COL1A1/COL1A2/HAND2/HTRA1/KLK4/TGFB3	10
GO:0043270	GO:0043270	positive regulation of ion transport	15/481	222/16992	0.00169311	0.0148221	0.0110825	ADRA2A/ANK2/ATP1B2/AVPR1A/CXCL12/F2R/F2RL3/FGF14/FHL1/KCNMB1/MYLK/PDGFRB/SLC6A1/THY1/TRPC6	15
GO:0009190	GO:0009190	cyclic nucleotide biosynthetic process	12/481	157/16992	0.00172533	0.0150442	0.0112486	ADCY4/ADRA2A/AQP1/EDNRA/EDNRB/GRM7/GUCY1A2/NOS3/PTGIR/RCVRN/TIMP2/VIP	12
GO:0001991	GO:0001991	regulation of systemic arterial blood pressure by circulatory renin-angiotensin	4/481	19/16992	0.0017526	0.0150442	0.0112486	ENPEP/F2R/GJA5/OR51E2	4
GO:0010002	GO:0010002	cardioblast differentiation	4/481	19/16992	0.0017526	0.0150442	0.0112486	GREM1/MYOCD/PRICKLE1/TBX2	4
GO:0014829	GO:0014829	vascular smooth muscle contraction	4/481	19/16992	0.0017526	0.0150442	0.0112486	ACTA2/EDNRA/EDNRB/HTR2A	4
GO:0086014	GO:0086014	atrial cardiac muscle cell action potential	4/481	19/16992	0.0017526	0.0150442	0.0112486	ANK2/CACNA1C/GJA5/KCNA5	4
GO:0086026	GO:0086026	atrial cardiac muscle cell to AV node cell signaling	4/481	19/16992	0.0017526	0.0150442	0.0112486	ANK2/CACNA1C/GJA5/KCNA5	4
GO:0086066	GO:0086066	atrial cardiac muscle cell to AV node cell communication	4/481	19/16992	0.0017526	0.0150442	0.0112486	ANK2/CACNA1C/GJA5/KCNA5	4
GO:1904948	GO:1904948	midbrain dopaminergic neuron differentiation	4/481	19/16992	0.0017526	0.0150442	0.0112486	SFRP1/SFRP2/WNT2/WNT5A	4
GO:0055008	GO:0055008	cardiac muscle tissue morphogenesis	7/481	62/16992	0.00178727	0.0153046	0.0114433	ACTC1/COL11A1/DLL4/ENG/S1PR1/WNT2/WNT5A	7
GO:0030308	GO:0030308	negative regulation of cell growth	12/481	158/16992	0.00182056	0.0155519	0.0116282	ACVRL1/DACT3/FHL1/FRZB/GREM1/SFRP1/SFRP2/SLIT3/TRO/WFDC1/WNT5A/WT1	12
GO:0051928	GO:0051928	positive regulation of calcium ion transport	9/481	98/16992	0.00183475	0.0156352	0.0116905	ANK2/CXCL12/F2R/F2RL3/FGF14/MYLK/PDGFRB/THY1/TRPC6	9
GO:0018410	GO:0018410	C-terminal protein amino acid modification	8/481	80/16992	0.00189374	0.0160991	0.0120373	CNTN4/GPIHBP1/LSAMP/NEGR1/NTM/PRND/RECK/THY1	8
GO:0014911	GO:0014911	positive regulation of smooth muscle cell migration	5/481	32/16992	0.00190572	0.0161232	0.0120554	IGF1/NOX4/PDGFD/PDGFRB/POSTN	5
GO:0033144	GO:0033144	negative regulation of intracellular steroid hormone receptor signaling pathway	5/481	32/16992	0.00190572	0.0161232	0.0120554	DAB2/HEYL/LBH/SFRP1/TCF21	5
GO:1903524	GO:1903524	positive regulation of blood circulation	7/481	63/16992	0.00196266	0.0165652	0.0123858	ADRA1D/AVPR1A/CTGF/F2R/GJA5/HTR2A/OR51E2	7
GO:0070588	GO:0070588	calcium ion transmembrane transport	17/481	272/16992	0.00198987	0.0166563	0.012454	ADRA2A/ANK2/CACNA1C/CACNA1G/CACNA1H/F2R/F2RL3/FAM155A/FGF14/GRM7/HTR2A/JPH4/PLN/SLC24A3/THY1/TRPC4/TRPC6	17
GO:0010171	GO:0010171	body morphogenesis	6/481	47/16992	0.00200178	0.0166563	0.012454	CLDN5/COL1A1/CRISPLD2/GREM2/MMP2/TGFB3	6
GO:0032330	GO:0032330	regulation of chondrocyte differentiation	6/481	47/16992	0.00200178	0.0166563	0.012454	ACVRL1/ADAMTS12/ADAMTS7/BMP6/CTGF/GREM1	6
GO:0048008	GO:0048008	platelet-derived growth factor receptor signaling pathway	6/481	47/16992	0.00200178	0.0166563	0.012454	MYOCD/PDGFD/PDGFRA/PDGFRB/PDGFRL/PTGIR	6
GO:0060324	GO:0060324	face development	6/481	47/16992	0.00200178	0.0166563	0.012454	CLDN5/COL1A1/CRISPLD2/MMP2/TGFB3/WNT5A	6
GO:0072577	GO:0072577	endothelial cell apoptotic process	6/481	47/16992	0.00200178	0.0166563	0.012454	ANGPT1/CD248/ECSCR/KDR/TEK/THBS1	6
GO:0048568	GO:0048568	embryonic organ development	23/481	420/16992	0.00205535	0.0170618	0.0127571	COL11A1/ENG/FBN1/FRZB/GJA5/HAND2/KDR/MEF2C/MMP16/NRK/PCDH12/PDGFRA/PRRX1/RARRES2/RSPO3/TAL1/TBX2/TBX3/TCF21/TGFB3/WNT2/WNT5A/ZEB1	23
GO:0090279	GO:0090279	regulation of calcium ion import	9/481	100/16992	0.00211077	0.017446	0.0130444	ANK2/CACNA1C/CXCL12/F2R/F2RL3/JPH4/PDGFRB/PLN/THY1	9
GO:0072073	GO:0072073	kidney epithelium development	11/481	140/16992	0.00213153	0.017446	0.0130444	ADAMTS16/CD34/FAT4/FGF1/GREM1/HEYL/KIF26B/MEF2C/SFRP1/TCF21/WT1	11
GO:0031960	GO:0031960	response to corticosteroid	12/481	161/16992	0.00213248	0.017446	0.0130444	AQP1/AVPR1A/BCHE/BMP6/CDO1/COL1A1/CTGF/ENG/IGFBP7/SERPINF1/SLIT3/SPARC	12
GO:0010664	GO:0010664	negative regulation of striated muscle cell apoptotic process	4/481	20/16992	0.00214223	0.017446	0.0130444	HAND2/HSPB6/MYOCD/SFRP2	4
GO:0051497	GO:0051497	negative regulation of stress fiber assembly	4/481	20/16992	0.00214223	0.017446	0.0130444	ARHGAP28/ARHGAP6/DLC1/S1PR1	4
GO:0060039	GO:0060039	pericardium development	4/481	20/16992	0.00214223	0.017446	0.0130444	DLL4/HAND2/WNT5A/WT1	4
GO:0071425	GO:0071425	hematopoietic stem cell proliferation	4/481	20/16992	0.00214223	0.017446	0.0130444	CD34/SFRP2/THPO/WNT5A	4
GO:1901889	GO:1901889	negative regulation of cell junction assembly	4/481	20/16992	0.00214223	0.017446	0.0130444	ACVRL1/ARHGAP6/DLC1/THBS1	4
GO:0060675	GO:0060675	ureteric bud morphogenesis	7/481	64/16992	0.00215108	0.017446	0.0130444	ADAMTS16/FAT4/FGF1/GREM1/KIF26B/TCF21/WT1	7
GO:1904035	GO:1904035	regulation of epithelial cell apoptotic process	7/481	64/16992	0.00215108	0.017446	0.0130444	ANGPT1/CD248/ECSCR/KDR/SFRP4/TEK/THBS1	7
GO:0022612	GO:0022612	gland morphogenesis	10/481	120/16992	0.0021735	0.0175874	0.0131502	CCL11/FGF7/HGF/LIMS2/SFRP1/SULF1/TBX2/TBX3/TGFB3/WNT5A	10
GO:0002042	GO:0002042	cell migration involved in sprouting angiogenesis	5/481	33/16992	0.00219454	0.0176766	0.0132168	DLL4/GREM1/KDR/MEOX2/MMRN2	5
GO:0060421	GO:0060421	positive regulation of heart growth	5/481	33/16992	0.00219454	0.0176766	0.0132168	IGF1/MEF2C/TBX2/WNT2/WT1	5
GO:0010660	GO:0010660	regulation of muscle cell apoptotic process	6/481	48/16992	0.00223406	0.0179131	0.0133937	HAND2/HSPB6/IGF1/MYOCD/PDE1A/SFRP2	6
GO:0086002	GO:0086002	cardiac muscle cell action potential involved in contraction	6/481	48/16992	0.00223406	0.0179131	0.0133937	ANK2/CACNA1C/CACNA1G/GJA5/KCNA5/KCNJ8	6
GO:0071774	GO:0071774	response to fibroblast growth factor	11/481	141/16992	0.00225459	0.0180347	0.0134846	COL1A1/CTGF/DLL4/FAT4/FGF1/FGF7/POSTN/SFRP1/SULF1/THBS1/WNT5A	11
GO:0048015	GO:0048015	phosphatidylinositol-mediated signaling	14/481	206/16992	0.00225945	0.0180347	0.0134846	ANGPT1/DCN/F2R/FGF1/FGF7/FLT1/HGF/HTR2A/IGF1/KDR/PDGFD/PDGFRA/PDGFRB/TEK	14
GO:0001736	GO:0001736	establishment of planar polarity	10/481	121/16992	0.00231099	0.0183217	0.0136992	DAB2/DACT1/GPC6/NKD1/PRICKLE1/PRICKLE2/RSPO3/SFRP1/SFRP2/WNT5A	10
GO:0007164	GO:0007164	establishment of tissue polarity	10/481	121/16992	0.00231099	0.0183217	0.0136992	DAB2/DACT1/GPC6/NKD1/PRICKLE1/PRICKLE2/RSPO3/SFRP1/SFRP2/WNT5A	10
GO:0030048	GO:0030048	actin filament-based movement	10/481	121/16992	0.00231099	0.0183217	0.0136992	ACTC1/ANK2/CACNA1C/CACNA1G/DES/GJA5/KCNA5/KCNJ8/PLN/VIM	10
GO:0072110	GO:0072110	glomerular mesangial cell proliferation	3/481	10/16992	0.00233176	0.0183217	0.0136992	PDGFD/PDGFRB/WT1	3
GO:0086016	GO:0086016	AV node cell action potential	3/481	10/16992	0.00233176	0.0183217	0.0136992	CACNA1C/CACNA1G/GJA5	3
GO:0086027	GO:0086027	AV node cell to bundle of His cell signaling	3/481	10/16992	0.00233176	0.0183217	0.0136992	CACNA1C/CACNA1G/GJA5	3
GO:2000586	GO:2000586	regulation of platelet-derived growth factor receptor-beta signaling pathway	3/481	10/16992	0.00233176	0.0183217	0.0136992	MYOCD/PDGFRA/PDGFRB	3
GO:0072171	GO:0072171	mesonephric tubule morphogenesis	7/481	65/16992	0.00235317	0.0184488	0.0137942	ADAMTS16/FAT4/FGF1/GREM1/KIF26B/TCF21/WT1	7
GO:0030802	GO:0030802	regulation of cyclic nucleotide biosynthetic process	11/481	142/16992	0.00238335	0.0186362	0.0139343	ADCY4/ADRA2A/EDNRA/EDNRB/GRM7/GUCY1A2/NOS3/PTGIR/RCVRN/TIMP2/VIP	11
GO:0019932	GO:0019932	second-messenger-mediated signaling	15/481	230/16992	0.00238763	0.0186362	0.0139343	AGTR1/ANK2/AVPR1A/CACNA1C/EDNRB/IGF1/JPH4/KDR/NOS3/PLN/PTGFR/PTGIR/RCAN2/SELE/THBS1	15
GO:0051897	GO:0051897	positive regulation of protein kinase B signaling	8/481	83/16992	0.00239438	0.0186476	0.0139429	ANGPT1/IGF2/MEIS3/NOX4/TEK/THBS1/THPO/TSPYL5	8
GO:0090066	GO:0090066	regulation of anatomical structure size	24/481	451/16992	0.00241255	0.0187477	0.0140177	ACTA2/ADRA1D/ADRA2A/AGTR1/AQP1/AVPR1A/CCL11/CXCL12/EDNRA/EDNRB/F2R/FN1/GJA5/HTR2A/ISLR2/KCNA5/KCNJ8/KCNMA1/KCNMB1/LMOD1/MAGEL2/NOS3/PRR16/WNT5A	24
GO:0048706	GO:0048706	embryonic skeletal system development	10/481	122/16992	0.00245538	0.0190386	0.0142352	COL11A1/COL1A1/MEF2C/MMP16/PDGFRA/PRRX1/SULF1/TGFB3/WNT5A/ZEB1	10
GO:0046426	GO:0046426	negative regulation of JAK-STAT cascade	6/481	49/16992	0.00248609	0.0191505	0.0143189	ASPN/BGN/DCN/LRRC15/LRRC4B/PODN	6
GO:0048546	GO:0048546	digestive tract morphogenesis	6/481	49/16992	0.00248609	0.0191505	0.0143189	DACT1/PDGFRA/SFRP1/SFRP2/TCF21/WNT5A	6
GO:1904893	GO:1904893	negative regulation of STAT cascade	6/481	49/16992	0.00248609	0.0191505	0.0143189	ASPN/BGN/DCN/LRRC15/LRRC4B/PODN	6
GO:0002090	GO:0002090	regulation of receptor internalization	5/481	34/16992	0.00251398	0.0192284	0.0143771	ANGPT1/GREM1/RSPO1/SELE/SFRP4	5
GO:0043268	GO:0043268	positive regulation of potassium ion transport	5/481	34/16992	0.00251398	0.0192284	0.0143771	ADRA2A/ANK2/ATP1B2/FHL1/KCNMB1	5
GO:0060323	GO:0060323	head morphogenesis	5/481	34/16992	0.00251398	0.0192284	0.0143771	CLDN5/COL1A1/CRISPLD2/MMP2/TGFB3	5
GO:0035265	GO:0035265	organ growth	11/481	143/16992	0.002518	0.0192284	0.0143771	BNC2/COMP/DDR2/FGF7/IGF1/MEF2C/PDGFRB/S1PR1/TBX2/WNT2/WT1	11
GO:0048017	GO:0048017	inositol lipid-mediated signaling	14/481	209/16992	0.00258004	0.0195494	0.0146171	ANGPT1/DCN/F2R/FGF1/FGF7/FLT1/HGF/HTR2A/IGF1/KDR/PDGFD/PDGFRA/PDGFRB/TEK	14
GO:0030193	GO:0030193	regulation of blood coagulation	8/481	84/16992	0.00258248	0.0195494	0.0146171	CD34/F2R/FAP/LBH/NOS3/PDGFRA/STAB2/THBS1	8
GO:1900046	GO:1900046	regulation of hemostasis	8/481	84/16992	0.00258248	0.0195494	0.0146171	CD34/F2R/FAP/LBH/NOS3/PDGFRA/STAB2/THBS1	8
GO:0003094	GO:0003094	glomerular filtration	4/481	21/16992	0.00258774	0.0195494	0.0146171	CD34/F2R/GJA5/SULF1	4
GO:0030825	GO:0030825	positive regulation of cGMP metabolic process	4/481	21/16992	0.00258774	0.0195494	0.0146171	GUCY1A2/NOS3/RCVRN/WNT5A	4
GO:0007416	GO:0007416	synapse assembly	11/481	144/16992	0.00265874	0.0200428	0.014986	CDH2/CLSTN2/LRRC4B/MEF2C/NRXN2/PCDH17/PCDHB4/PCDHB5/PTPRD/THBS2/WNT5A	11
GO:0007568	GO:0007568	aging	17/481	280/16992	0.0026917	0.020248	0.0151395	COL3A1/CTGF/DCN/EDNRB/ENG/HTR2A/KCNMB1/NOX4/PDGFRB/PRELP/PTH1R/SERPINF1/TBX2/TBX3/TGFB3/TIMP2/TRPC6	17
GO:0035107	GO:0035107	appendage morphogenesis	11/481	145/16992	0.00280576	0.0210164	0.015714	AFF3/CACNA1C/GJA5/GREM1/HAND2/PRRX1/RECK/SFRP2/TBX2/TBX3/WNT5A	11
GO:0035108	GO:0035108	limb morphogenesis	11/481	145/16992	0.00280576	0.0210164	0.015714	AFF3/CACNA1C/GJA5/GREM1/HAND2/PRRX1/RECK/SFRP2/TBX2/TBX3/WNT5A	11
GO:0010464	GO:0010464	regulation of mesenchymal cell proliferation	5/481	35/16992	0.00286584	0.0213757	0.0159826	CHRD/PRRX1/WNT2/WNT5A/ZEB1	5
GO:0086091	GO:0086091	regulation of heart rate by cardiac conduction	5/481	35/16992	0.00286584	0.0213757	0.0159826	ANK2/CACNA1C/CACNA1G/GJA5/KCNA5	5
GO:2000241	GO:2000241	regulation of reproductive process	10/481	125/16992	0.00293243	0.0218262	0.0163195	CACNA1H/CCDC36/EDNRB/IGF1/NRK/SERPINF1/SFRP1/SULF1/WNT5A/WT1	10
GO:0051145	GO:0051145	smooth muscle cell differentiation	6/481	51/16992	0.00305349	0.0226794	0.0169575	EDNRB/ENG/MEF2C/MYOCD/TMEM204/ZEB1	6
GO:0002092	GO:0002092	positive regulation of receptor internalization	4/481	22/16992	0.0030929	0.0226855	0.016962	ANGPT1/GREM1/SELE/SFRP4	4
GO:0010640	GO:0010640	regulation of platelet-derived growth factor receptor signaling pathway	4/481	22/16992	0.0030929	0.0226855	0.016962	MYOCD/PDGFRA/PDGFRB/PTGIR	4
GO:0035812	GO:0035812	renal sodium excretion	4/481	22/16992	0.0030929	0.0226855	0.016962	AGTR1/AVPR1A/CORIN/EDNRB	4
GO:0035813	GO:0035813	regulation of renal sodium excretion	4/481	22/16992	0.0030929	0.0226855	0.016962	AGTR1/AVPR1A/CORIN/EDNRB	4
GO:0086012	GO:0086012	membrane depolarization during cardiac muscle cell action potential	4/481	22/16992	0.0030929	0.0226855	0.016962	ANK2/CACNA1C/CACNA1G/GJA5	4
GO:0097205	GO:0097205	renal filtration	4/481	22/16992	0.0030929	0.0226855	0.016962	CD34/F2R/GJA5/SULF1	4
GO:0032355	GO:0032355	response to estradiol	10/481	126/16992	0.00310693	0.022734	0.0169983	COL1A1/CTGF/DHH/PDGFRB/POSTN/PTGFR/RAMP3/SFRP1/SLC6A1/WFDC1	10
GO:0048545	GO:0048545	response to steroid hormone	21/481	383/16992	0.0031124	0.022734	0.0169983	AQP1/AVPR1A/BCHE/BMP6/CDO1/COL1A1/CTGF/DAB2/ENG/HEYL/IGFBP7/LBH/OR51E2/PGR/SERPINF1/SFRP1/SLIT3/SPARC/TCF21/TGFB3/THBS1	21
GO:0086067	GO:0086067	AV node cell to bundle of His cell communication	3/481	11/16992	0.00313919	0.0228079	0.0170535	CACNA1C/CACNA1G/GJA5	3
GO:0090051	GO:0090051	negative regulation of cell migration involved in sprouting angiogenesis	3/481	11/16992	0.00313919	0.0228079	0.0170535	DLL4/MEOX2/MMRN2	3
GO:0050709	GO:0050709	negative regulation of protein secretion	9/481	106/16992	0.00314191	0.0228079	0.0170535	ADRA2A/ANGPT1/BMP8A/CD34/F2R/FN1/LRRC32/SFRP1/SSC5D	9
GO:0030212	GO:0030212	hyaluronan metabolic process	5/481	36/16992	0.00325195	0.0235583	0.0176146	HGF/ITIH3/ITIH5/LYVE1/STAB2	5
GO:0071300	GO:0071300	cellular response to retinoic acid	7/481	69/16992	0.00331132	0.0239392	0.0178994	AQP1/COL1A1/EPHA3/MEF2C/SERPINF1/WNT2/WNT5A	7
GO:0030810	GO:0030810	positive regulation of nucleotide biosynthetic process	9/481	107/16992	0.00334685	0.0240973	0.0180176	ADCY4/EDNRA/GUCY1A2/NOS3/PID1/PTGIR/RCVRN/TIMP2/VIP	9
GO:1900373	GO:1900373	positive regulation of purine nucleotide biosynthetic process	9/481	107/16992	0.00334685	0.0240973	0.0180176	ADCY4/EDNRA/GUCY1A2/NOS3/PID1/PTGIR/RCVRN/TIMP2/VIP	9
GO:0010657	GO:0010657	muscle cell apoptotic process	6/481	52/16992	0.00337097	0.0241723	0.0180737	HAND2/HSPB6/IGF1/MYOCD/PDE1A/SFRP2	6
GO:0032233	GO:0032233	positive regulation of actin filament bundle assembly	6/481	52/16992	0.00337097	0.0241723	0.0180737	ARHGEF15/CTGF/NOX4/SFRP1/SYNPO2/TGFB3	6
GO:0050818	GO:0050818	regulation of coagulation	8/481	88/16992	0.00345313	0.0247113	0.0184767	CD34/F2R/FAP/LBH/NOS3/PDGFRA/STAB2/THBS1	8
GO:0002691	GO:0002691	regulation of cellular extravasation	4/481	23/16992	0.00366137	0.0260288	0.0194618	CXCL12/PDGFD/PLVAP/THY1	4
GO:0033688	GO:0033688	regulation of osteoblast proliferation	4/481	23/16992	0.00366137	0.0260288	0.0194618	GREM1/SFRP1/TMEM119/TNN	4
GO:0051894	GO:0051894	positive regulation of focal adhesion assembly	4/481	23/16992	0.00366137	0.0260288	0.0194618	KDR/SFRP1/TEK/THY1	4
GO:0050920	GO:0050920	regulation of chemotaxis	12/481	172/16992	0.00367129	0.0260288	0.0194618	CXCL12/FGF1/GREM1/JAM3/KDR/PDGFD/PDGFRA/PDGFRB/RARRES2/S1PR1/THBS1/WNT5A	12
GO:0048662	GO:0048662	negative regulation of smooth muscle cell proliferation	5/481	37/16992	0.00367414	0.0260288	0.0194618	CNN1/MYOCD/OGN/PTGIR/TGFB3	5
GO:0086065	GO:0086065	cell communication involved in cardiac conduction	6/481	53/16992	0.00371236	0.0262469	0.0196249	ANK2/ATP1B2/CACNA1C/CACNA1G/GJA5/KCNA5	6
GO:0030801	GO:0030801	positive regulation of cyclic nucleotide metabolic process	9/481	109/16992	0.00378818	0.0266229	0.019906	ADCY4/EDNRA/GUCY1A2/NOS3/PTGIR/RCVRN/TIMP2/VIP/WNT5A	9
GO:0097553	GO:0097553	calcium ion transmembrane import into cytosol	9/481	109/16992	0.00378818	0.0266229	0.019906	ANK2/CACNA1C/F2R/F2RL3/FAM155A/HTR2A/JPH4/PLN/THY1	9
GO:1902656	GO:1902656	calcium ion import into cytosol	9/481	109/16992	0.00378818	0.0266229	0.019906	ANK2/CACNA1C/F2R/F2RL3/FAM155A/HTR2A/JPH4/PLN/THY1	9
GO:0019722	GO:0019722	calcium-mediated signaling	11/481	151/16992	0.00383134	0.0267662	0.0200132	AGTR1/ANK2/AVPR1A/CACNA1C/IGF1/JPH4/KDR/PLN/PTGFR/RCAN2/SELE	11
GO:0035567	GO:0035567	non-canonical Wnt signaling pathway	11/481	151/16992	0.00383134	0.0267662	0.0200132	DAB2/DACT1/GPC6/NKD1/PRICKLE1/PRICKLE2/RSPO3/SFRP1/SFRP2/SFRP4/WNT5A	11
GO:1903034	GO:1903034	regulation of response to wounding	11/481	151/16992	0.00383134	0.0267662	0.0200132	ADRA2A/CD34/F2R/FAP/LBH/MYLK/NOS3/PDGFRA/STAB2/THBS1/WFDC1	11
GO:0009100	GO:0009100	glycoprotein metabolic process	22/481	416/16992	0.00386989	0.0269822	0.0201746	ADAMTS12/ADAMTS5/ADAMTS7/ADAMTS9/ADAMTSL1/BGN/CHSY3/COL11A1/CYTL1/DCN/EGFLAM/EXTL1/GALNT13/IGF1/GALNT8/SPON1/ST6GAL2/ST6GALNAC3/ST6GALNAC5/SULF1/THBS1/VCAN	22
GO:0003208	GO:0003208	cardiac ventricle morphogenesis	7/481	71/16992	0.00388969	0.0270135	0.020198	COL11A1/DLL4/ENG/HAND2/HEYL/MEF2C/SFRP2	7
GO:0051279	GO:0051279	regulation of release of sequestered calcium ion into cytosol	7/481	71/16992	0.00388969	0.0270135	0.020198	ANK2/CACNA1C/F2R/F2RL3/JPH4/PLN/THY1	7
GO:0002027	GO:0002027	regulation of heart rate	8/481	90/16992	0.003966	0.0274893	0.0205538	ANK2/AVPR1A/CACNA1C/CACNA1G/GJA5/KCNA5/PLN/POPDC2	8
GO:0043535	GO:0043535	regulation of blood vessel endothelial cell migration	6/481	54/16992	0.00407875	0.0276986	0.0207103	ACVRL1/ANGPT1/DLL4/MEOX2/MMRN2/THBS1	6
GO:0003207	GO:0003207	cardiac chamber formation	3/481	12/16992	0.00409826	0.0276986	0.0207103	HAND2/MEF2C/TBX2	3
GO:0006705	GO:0006705	mineralocorticoid biosynthetic process	3/481	12/16992	0.00409826	0.0276986	0.0207103	BMP6/CACNA1H/DKK3	3
GO:0008212	GO:0008212	mineralocorticoid metabolic process	3/481	12/16992	0.00409826	0.0276986	0.0207103	BMP6/CACNA1H/DKK3	3
GO:0010935	GO:0010935	regulation of macrophage cytokine production	3/481	12/16992	0.00409826	0.0276986	0.0207103	SPON2/TGFB3/WNT5A	3
GO:0030208	GO:0030208	dermatan sulfate biosynthetic process	3/481	12/16992	0.00409826	0.0276986	0.0207103	BGN/DCN/VCAN	3
GO:0040037	GO:0040037	negative regulation of fibroblast growth factor receptor signaling pathway	3/481	12/16992	0.00409826	0.0276986	0.0207103	SULF1/THBS1/WNT5A	3
GO:0060391	GO:0060391	positive regulation of SMAD protein import into nucleus	3/481	12/16992	0.00409826	0.0276986	0.0207103	BMP6/DAB2/TGFB3	3
GO:0070493	GO:0070493	thrombin-activated receptor signaling pathway	3/481	12/16992	0.00409826	0.0276986	0.0207103	F2R/F2RL2/F2RL3	3
GO:0099068	GO:0099068	postsynapse assembly	3/481	12/16992	0.00409826	0.0276986	0.0207103	CDH2/NRXN2/WNT5A	3
GO:1900119	GO:1900119	positive regulation of execution phase of apoptosis	3/481	12/16992	0.00409826	0.0276986	0.0207103	DLC1/FAP/PTGIS	3
GO:1901550	GO:1901550	regulation of endothelial cell development	3/481	12/16992	0.00409826	0.0276986	0.0207103	CDH5/CLDN5/S1PR3	3
GO:1903140	GO:1903140	regulation of establishment of endothelial barrier	3/481	12/16992	0.00409826	0.0276986	0.0207103	CDH5/CLDN5/S1PR3	3
GO:0001570	GO:0001570	vasculogenesis	7/481	72/16992	0.00420612	0.0283191	0.0211742	CD34/ENG/KDR/MYOCD/PDGFRB/TIE1/WT1	7
GO:0046849	GO:0046849	bone remodeling	7/481	72/16992	0.00420612	0.0283191	0.0211742	CTSK/GREM1/NOX4/PTH1R/S1PR1/SFRP1/TGFB3	7
GO:0010634	GO:0010634	positive regulation of epithelial cell migration	9/481	111/16992	0.00427386	0.02871	0.0214666	ANGPT1/FGF1/FGF7/FLT4/KDR/SPARC/TEK/THBS1/WNT5A	9
GO:0003071	GO:0003071	renal system process involved in regulation of systemic arterial blood pressure	4/481	24/16992	0.00429674	0.02871	0.0214666	AGTR1/F2R/GJA5/OR51E2	4
GO:0032232	GO:0032232	negative regulation of actin filament bundle assembly	4/481	24/16992	0.00429674	0.02871	0.0214666	ARHGAP28/ARHGAP6/DLC1/S1PR1	4
GO:1905209	GO:1905209	positive regulation of cardiocyte differentiation	4/481	24/16992	0.00429674	0.02871	0.0214666	GREM1/IGF1/MEF2C/MYOCD	4
GO:0001738	GO:0001738	morphogenesis of a polarized epithelium	10/481	132/16992	0.00433506	0.0289113	0.0216171	DAB2/DACT1/GPC6/NKD1/PRICKLE1/PRICKLE2/RSPO3/SFRP1/SFRP2/WNT5A	10
GO:0048608	GO:0048608	reproductive structure development	22/481	421/16992	0.0044522	0.0296365	0.0221593	BMP6/DCN/DHH/HTRA1/MYOCD/NOS3/NRK/PCDH12/PDGFRA/PDGFRB/PTGIS/RSPO3/SERPINF1/SFRP1/SFRP2/SLIT3/SULF1/TBX3/TCF21/WNT2/WNT5A/WT1	22
GO:0002792	GO:0002792	negative regulation of peptide secretion	9/481	112/16992	0.00453423	0.0300617	0.0224772	ADRA2A/ANGPT1/BMP8A/CD34/F2R/FN1/LRRC32/SFRP1/SSC5D	9
GO:0060993	GO:0060993	kidney morphogenesis	8/481	92/16992	0.00453573	0.0300617	0.0224772	ADAMTS16/FAT4/FGF1/GREM1/KIF26B/PDGFRB/TCF21/WT1	8
GO:0072078	GO:0072078	nephron tubule morphogenesis	7/481	73/16992	0.00454164	0.0300617	0.0224772	ADAMTS16/FAT4/FGF1/GREM1/KIF26B/TCF21/WT1	7
GO:1905207	GO:1905207	regulation of cardiocyte differentiation	5/481	39/16992	0.00463396	0.0306154	0.0228912	GREM1/IGF1/MEF2C/MYOCD/PRICKLE1	5
GO:0006790	GO:0006790	sulfur compound metabolic process	20/481	371/16992	0.00465752	0.0307135	0.0229646	ACAN/ANGPT1/BGN/CDO1/CHSY3/CYTL1/DCN/EGFLAM/EXTL1/FMOD/GGT5/GSTM5/KERA/LUM/NOX4/OGN/OMD/PRELP/SULF1/VCAN	20
GO:0032844	GO:0032844	regulation of homeostatic process	23/481	449/16992	0.00468153	0.0308142	0.0230399	ADRA2A/AGTR1/ANK2/AVPR1A/BMP8A/CACNA1C/CACNA1G/CORIN/DCN/EDNRB/F2R/F2RL3/FHL1/GJA5/HTR2A/JPH4/KDR/PLN/PTGER3/S1PR1/SGIP1/TAL1/THY1	23
GO:0090596	GO:0090596	sensory organ morphogenesis	15/481	248/16992	0.00483527	0.0317085	0.0237085	COL11A1/COL5A1/COL5A2/COL8A1/DIO3/FBN1/FRZB/MFRP/NKD1/PRRX1/TBX2/THY1/WNT2/WNT5A/ZEB1	15
GO:0061458	GO:0061458	reproductive system development	22/481	424/16992	0.00483536	0.0317085	0.0237085	BMP6/DCN/DHH/HTRA1/MYOCD/NOS3/NRK/PCDH12/PDGFRA/PDGFRB/PTGIS/RSPO3/SERPINF1/SFRP1/SFRP2/SLIT3/SULF1/TBX3/TCF21/WNT2/WNT5A/WT1	22
GO:0014910	GO:0014910	regulation of smooth muscle cell migration	6/481	56/16992	0.0048908	0.0319935	0.0239216	IGF1/MYOCD/NOX4/PDGFD/PDGFRB/POSTN	6
GO:0035050	GO:0035050	embryonic heart tube development	7/481	74/16992	0.00489697	0.0319935	0.0239216	ENG/GJA5/HAND2/MEF2C/TBX2/TBX3/WNT5A	7
GO:0030206	GO:0030206	chondroitin sulfate biosynthetic process	4/481	25/16992	0.00500246	0.0323236	0.0241684	BGN/CHSY3/DCN/VCAN	4
GO:0044062	GO:0044062	regulation of excretion	4/481	25/16992	0.00500246	0.0323236	0.0241684	AGTR1/AVPR1A/CORIN/EDNRB	4
GO:1903393	GO:1903393	positive regulation of adherens junction organization	4/481	25/16992	0.00500246	0.0323236	0.0241684	KDR/SFRP1/TEK/THY1	4
GO:1904037	GO:1904037	positive regulation of epithelial cell apoptotic process	4/481	25/16992	0.00500246	0.0323236	0.0241684	CD248/ECSCR/SFRP4/THBS1	4
GO:1904705	GO:1904705	regulation of vascular smooth muscle cell proliferation	4/481	25/16992	0.00500246	0.0323236	0.0241684	CNN1/MMP2/MYOCD/TGFB3	4
GO:1990874	GO:1990874	vascular smooth muscle cell proliferation	4/481	25/16992	0.00500246	0.0323236	0.0241684	CNN1/MMP2/MYOCD/TGFB3	4
GO:0051339	GO:0051339	regulation of lyase activity	8/481	94/16992	0.00516632	0.0331019	0.0247504	ADCY4/ADRA2A/EDNRA/EDNRB/NOS3/RCVRN/TIMP2/VIP	8
GO:0051591	GO:0051591	response to cAMP	8/481	94/16992	0.00516632	0.0331019	0.0247504	AQP1/CDO1/COL1A1/NOX4/PLA2G5/SPARC/TEK/WT1	8
GO:0071675	GO:0071675	regulation of mononuclear cell migration	5/481	40/16992	0.0051752	0.0331019	0.0247504	CXCL12/GREM1/PDGFD/RARRES2/THBS1	5
GO:0002693	GO:0002693	positive regulation of cellular extravasation	3/481	13/16992	0.00521675	0.0331019	0.0247504	PDGFD/PLVAP/THY1	3
GO:0030205	GO:0030205	dermatan sulfate metabolic process	3/481	13/16992	0.00521675	0.0331019	0.0247504	BGN/DCN/VCAN	3
GO:0042415	GO:0042415	norepinephrine metabolic process	3/481	13/16992	0.00521675	0.0331019	0.0247504	HAND2/MOXD1/RNF180	3
GO:0090179	GO:0090179	planar cell polarity pathway involved in neural tube closure	3/481	13/16992	0.00521675	0.0331019	0.0247504	SFRP1/SFRP2/WNT5A	3
GO:1901213	GO:1901213	regulation of transcription from RNA polymerase II promoter involved in heart development	3/481	13/16992	0.00521675	0.0331019	0.0247504	GREM1/MYOCD/TBX2	3
GO:1903671	GO:1903671	negative regulation of sprouting angiogenesis	3/481	13/16992	0.00521675	0.0331019	0.0247504	DLL4/MEOX2/MMRN2	3
GO:1905048	GO:1905048	regulation of metallopeptidase activity	3/481	13/16992	0.00521675	0.0331019	0.0247504	ANTXR1/RECK/TIMP2	3
GO:0072088	GO:0072088	nephron epithelium morphogenesis	7/481	75/16992	0.00527281	0.0333976	0.0249715	ADAMTS16/FAT4/FGF1/GREM1/KIF26B/TCF21/WT1	7
GO:0060395	GO:0060395	SMAD protein signal transduction	6/481	57/16992	0.0053386	0.0337537	0.0252378	BMP6/BMP8A/GDF10/LEFTY2/TGFB3/VIM	6
GO:0010975	GO:0010975	regulation of neuron projection development	21/481	402/16992	0.00540688	0.0341243	0.0255148	CXCL12/DPYSL3/EPHA3/FN1/HGF/ISLR2/LZTS1/MEF2C/NEGR1/PMP22/PRRX1/PTPRD/SDC2/SERPINF1/SFRP1/SFRP2/SPOCK1/THY1/TRPC6/VIM/WNT5A	21
GO:1904062	GO:1904062	regulation of cation transmembrane transport	15/481	252/16992	0.00559062	0.0352209	0.0263348	ADRA2A/ANK2/ATP1B2/CACNA1C/DPP6/F2R/F2RL3/FGF14/FHL1/JPH4/KCNMB1/MEF2C/NETO1/PLN/THY1	15
GO:0061337	GO:0061337	cardiac conduction	10/481	137/16992	0.00562646	0.0353835	0.0264563	ABCC9/ANK2/ATP1B2/CACNA1C/CACNA1G/CORIN/GJA5/KCNA5/KCND2/PLN	10
GO:0048639	GO:0048639	positive regulation of developmental growth	11/481	159/16992	0.00564213	0.0354189	0.0264828	CXCL12/DIO3/FN1/FOXS1/GPR21/IGF1/ISLR2/MEF2C/TBX2/WNT2/WT1	11
GO:0009612	GO:0009612	response to mechanical stimulus	13/481	205/16992	0.00572009	0.0355994	0.0266178	AQP1/BMP6/COL11A1/COL1A1/COL3A1/CXCL12/DCN/ENG/HTR2A/KCNA5/NRXN2/POSTN/THBS1	13
GO:0006182	GO:0006182	cGMP biosynthetic process	5/481	41/16992	0.00575969	0.0355994	0.0266178	ADCY4/AQP1/GUCY1A2/NOS3/RCVRN	5
GO:0030204	GO:0030204	chondroitin sulfate metabolic process	5/481	41/16992	0.00575969	0.0355994	0.0266178	BGN/CHSY3/DCN/EGFLAM/VCAN	5
GO:0086009	GO:0086009	membrane repolarization	5/481	41/16992	0.00575969	0.0355994	0.0266178	ANK2/ATP1B2/GJA5/KCNA5/KCNJ8	5
GO:0007202	GO:0007202	activation of phospholipase C activity	4/481	26/16992	0.00578187	0.0355994	0.0266178	AVPR1A/EDNRA/HTR2A/SELE	4
GO:0010665	GO:0010665	regulation of cardiac muscle cell apoptotic process	4/481	26/16992	0.00578187	0.0355994	0.0266178	HAND2/HSPB6/MYOCD/SFRP2	4
GO:0032148	GO:0032148	activation of protein kinase B activity	4/481	26/16992	0.00578187	0.0355994	0.0266178	ADRA2A/FGF1/IGF1/WNT5A	4
GO:0033687	GO:0033687	osteoblast proliferation	4/481	26/16992	0.00578187	0.0355994	0.0266178	GREM1/SFRP1/TMEM119/TNN	4
GO:0060765	GO:0060765	regulation of androgen receptor signaling pathway	4/481	26/16992	0.00578187	0.0355994	0.0266178	DAB2/HEYL/SFRP1/TCF21	4
GO:0072202	GO:0072202	cell differentiation involved in metanephros development	4/481	26/16992	0.00578187	0.0355994	0.0266178	CD34/FAT4/GREM1/TCF21	4
GO:0072273	GO:0072273	metanephric nephron morphogenesis	4/481	26/16992	0.00578187	0.0355994	0.0266178	GREM1/KIF26B/PDGFRB/WT1	4
GO:0001947	GO:0001947	heart looping	6/481	58/16992	0.0058157	0.0357453	0.0267268	ENG/HAND2/MEF2C/TBX2/TBX3/WNT5A	6
GO:0060401	GO:0060401	cytosolic calcium ion transport	10/481	139/16992	0.00622005	0.0381244	0.0285057	ANK2/CACNA1C/CTGF/F2R/F2RL3/FAM155A/HTR2A/JPH4/PLN/THY1	10
GO:0001657	GO:0001657	ureteric bud development	8/481	97/16992	0.00623519	0.0381244	0.0285057	ADAMTS16/FAT4/FGF1/GREM1/KIF26B/SFRP1/TCF21/WT1	8
GO:0051899	GO:0051899	membrane depolarization	8/481	97/16992	0.00623519	0.0381244	0.0285057	ANK2/CACNA1C/CACNA1G/CACNA1H/DCN/FHL1/GJA5/KDR	8
GO:0001658	GO:0001658	branching involved in ureteric bud morphogenesis	6/481	59/16992	0.00632316	0.0385287	0.028808	ADAMTS16/FAT4/FGF1/GREM1/TCF21/WT1	6
GO:0055013	GO:0055013	cardiac muscle cell development	6/481	59/16992	0.00632316	0.0385287	0.028808	ACTC1/IGF1/MYH11/PDGFRA/PDGFRB/TBX3	6
GO:0003254	GO:0003254	regulation of membrane depolarization	5/481	42/16992	0.00638918	0.0387969	0.0290086	CACNA1G/DCN/FHL1/GJA5/KDR	5
GO:1903727	GO:1903727	positive regulation of phospholipid metabolic process	5/481	42/16992	0.00638918	0.0387969	0.0290086	FLT1/HTR2A/PDGFRA/PDGFRB/TEK	5
GO:0010934	GO:0010934	macrophage cytokine production	3/481	14/16992	0.00650138	0.0390083	0.0291666	SPON2/TGFB3/WNT5A	3
GO:0030207	GO:0030207	chondroitin sulfate catabolic process	3/481	14/16992	0.00650138	0.0390083	0.0291666	BGN/DCN/VCAN	3
GO:0035988	GO:0035988	chondrocyte proliferation	3/481	14/16992	0.00650138	0.0390083	0.0291666	CTGF/DDR2/MMP16	3
GO:0051450	GO:0051450	myoblast proliferation	3/481	14/16992	0.00650138	0.0390083	0.0291666	HGF/IGF1/KCNA5	3
GO:0060973	GO:0060973	cell migration involved in heart development	3/481	14/16992	0.00650138	0.0390083	0.0291666	ENG/HAND2/PDGFRB	3
GO:0090178	GO:0090178	regulation of establishment of planar polarity involved in neural tube closure	3/481	14/16992	0.00650138	0.0390083	0.0291666	SFRP1/SFRP2/WNT5A	3
GO:2000353	GO:2000353	positive regulation of endothelial cell apoptotic process	3/481	14/16992	0.00650138	0.0390083	0.0291666	CD248/ECSCR/THBS1	3
GO:0071674	GO:0071674	mononuclear cell migration	7/481	78/16992	0.00653064	0.0391173	0.0292481	CCL11/CXCL12/FLT1/GREM1/PDGFD/RARRES2/THBS1	7
GO:0072163	GO:0072163	mesonephric epithelium development	8/481	98/16992	0.00662634	0.0394932	0.0295292	ADAMTS16/FAT4/FGF1/GREM1/KIF26B/SFRP1/TCF21/WT1	8
GO:0072164	GO:0072164	mesonephric tubule development	8/481	98/16992	0.00662634	0.0394932	0.0295292	ADAMTS16/FAT4/FGF1/GREM1/KIF26B/SFRP1/TCF21/WT1	8
GO:0002053	GO:0002053	positive regulation of mesenchymal cell proliferation	4/481	27/16992	0.00663818	0.0394932	0.0295292	CHRD/PRRX1/WNT2/WNT5A	4
GO:0061037	GO:0061037	negative regulation of cartilage development	4/481	27/16992	0.00663818	0.0394932	0.0295292	ADAMTS12/ADAMTS7/FRZB/GREM1	4
GO:0010951	GO:0010951	negative regulation of endopeptidase activity	14/481	233/16992	0.00673319	0.0399886	0.0298996	A2M/AQP1/COL6A3/CST2/HGF/ITIH3/ITIH5/RECK/SERPINF1/SFRP2/SPOCK1/THBS1/TIMP2/WFDC1	14
GO:0007264	GO:0007264	small GTPase mediated signal transduction	24/481	490/16992	0.00674411	0.0399886	0.0298996	A2M/ADRA2A/AGTR1/ARHGAP20/ARHGAP28/ARHGAP6/ARHGEF15/COL1A2/COL3A1/DGKI/DLC1/F2R/F2RL2/F2RL3/FGD5/GPR4/IGF1/LPAR4/PDGFRB/PSD/RASGRF2/RHOJ/STARD8/TIMP2	24
GO:1902903	GO:1902903	regulation of supramolecular fiber organization	16/481	283/16992	0.00696494	0.0412287	0.0308268	ARHGAP28/ARHGAP6/ARHGEF15/CCL11/CLIP3/CTGF/CXCL12/DLC1/LMOD1/MAGEL2/MEF2C/NOX4/S1PR1/SFRP1/SYNPO2/TGFB3	16
GO:0045445	GO:0045445	myoblast differentiation	7/481	79/16992	0.00699576	0.0413418	0.0309113	GREM1/IGF1/MEF2C/MYOCD/PRICKLE1/TBX2/TBX3	7
GO:0044060	GO:0044060	regulation of endocrine process	5/481	43/16992	0.00706539	0.0416834	0.0311668	AGTR1/BMP6/F2R/GJA5/OR51E2	5
GO:0048871	GO:0048871	multicellular organismal homeostasis	18/481	335/16992	0.00728815	0.0429259	0.0320958	ADCY4/AQP1/BMP6/BMP8A/CD34/CTGF/CTSK/CYTL1/EDNRB/F2R/HTR2A/LDB2/NDN/NOX4/PTGER3/PTH1R/S1PR1/SGIP1	18
GO:0048638	GO:0048638	regulation of developmental growth	16/481	285/16992	0.00743088	0.0436936	0.0326698	CXCL12/DIO3/FN1/FOXS1/GPR21/IGF1/ISLR2/MEF2C/NKD1/NRK/SFRP1/SFRP2/TBX2/WNT2/WNT5A/WT1	16
GO:0030804	GO:0030804	positive regulation of cyclic nucleotide biosynthetic process	8/481	100/16992	0.00746405	0.0438156	0.032761	ADCY4/EDNRA/GUCY1A2/NOS3/PTGIR/RCVRN/TIMP2/VIP	8
GO:0048259	GO:0048259	regulation of receptor-mediated endocytosis	7/481	80/16992	0.00748499	0.0438655	0.0327984	ANGPT1/DAB2/GREM1/RSPO1/SELE/SFRP4/SGIP1	7
GO:0010662	GO:0010662	regulation of striated muscle cell apoptotic process	4/481	28/16992	0.00757443	0.0441696	0.0330257	HAND2/HSPB6/MYOCD/SFRP2	4
GO:0016339	GO:0016339	calcium-dependent cell-cell adhesion via plasma membrane cell adhesion molecules	4/481	28/16992	0.00757443	0.0441696	0.0330257	CDH2/PCDH12/PCDHB4/PCDHB5	4
GO:1903670	GO:1903670	regulation of sprouting angiogenesis	4/481	28/16992	0.00757443	0.0441696	0.0330257	DLL4/FGF1/MEOX2/MMRN2	4
GO:0051496	GO:0051496	positive regulation of stress fiber assembly	5/481	44/16992	0.00779002	0.0452771	0.0338538	ARHGEF15/CTGF/NOX4/SFRP1/TGFB3	5
GO:0055078	GO:0055078	sodium ion homeostasis	5/481	44/16992	0.00779002	0.0452771	0.0338538	AGTR1/ATP1B2/AVPR1A/CORIN/EDNRB	5
GO:0009855	GO:0009855	determination of bilateral symmetry	9/481	122/16992	0.00787144	0.0455772	0.0340782	DAAM2/ENG/GREM1/GREM2/HAND2/MEF2C/TBX2/TBX3/WNT5A	9
GO:0090263	GO:0090263	positive regulation of canonical Wnt signaling pathway	9/481	122/16992	0.00787144	0.0455772	0.0340782	COL1A1/DKK2/RSPO1/RSPO3/SFRP1/SFRP2/SFRP4/WNT2/WNT5A	9
GO:0007351	GO:0007351	tripartite regional subdivision	3/481	15/16992	0.00795793	0.0455772	0.0340782	TBX3/WNT5A/WT1	3
GO:0008595	GO:0008595	anterior/posterior axis specification, embryo	3/481	15/16992	0.00795793	0.0455772	0.0340782	TBX3/WNT5A/WT1	3
GO:0046184	GO:0046184	aldehyde biosynthetic process	3/481	15/16992	0.00795793	0.0455772	0.0340782	BMP6/CACNA1H/DKK3	3
GO:0050651	GO:0050651	dermatan sulfate proteoglycan biosynthetic process	3/481	15/16992	0.00795793	0.0455772	0.0340782	BGN/DCN/VCAN	3
GO:0055075	GO:0055075	potassium ion homeostasis	3/481	15/16992	0.00795793	0.0455772	0.0340782	ATP1B2/KCNA5/KCNMA1	3
GO:0072075	GO:0072075	metanephric mesenchyme development	3/481	15/16992	0.00795793	0.0455772	0.0340782	PDGFRB/TCF21/WT1	3
GO:0090177	GO:0090177	establishment of planar polarity involved in neural tube closure	3/481	15/16992	0.00795793	0.0455772	0.0340782	SFRP1/SFRP2/WNT5A	3
GO:0009799	GO:0009799	specification of symmetry	9/481	123/16992	0.00828706	0.0473086	0.0353728	DAAM2/ENG/GREM1/GREM2/HAND2/MEF2C/TBX2/TBX3/WNT5A	9
GO:1903169	GO:1903169	regulation of calcium ion transmembrane transport	9/481	123/16992	0.00828706	0.0473086	0.0353728	ADRA2A/ANK2/CACNA1C/F2R/F2RL3/FGF14/JPH4/PLN/THY1	9
GO:0001823	GO:0001823	mesonephros development	8/481	102/16992	0.00837912	0.0477569	0.035708	ADAMTS16/FAT4/FGF1/GREM1/KIF26B/SFRP1/TCF21/WT1	8
GO:0030809	GO:0030809	negative regulation of nucleotide biosynthetic process	5/481	45/16992	0.00856472	0.0482138	0.0360496	ADRA2A/EDNRA/EDNRB/GRM7/PID1	5
GO:0046622	GO:0046622	positive regulation of organ growth	5/481	45/16992	0.00856472	0.0482138	0.0360496	IGF1/MEF2C/TBX2/WNT2/WT1	5
GO:0048701	GO:0048701	embryonic cranial skeleton morphogenesis	5/481	45/16992	0.00856472	0.0482138	0.0360496	MEF2C/MMP16/PDGFRA/PRRX1/TGFB3	5
GO:1900372	GO:1900372	negative regulation of purine nucleotide biosynthetic process	5/481	45/16992	0.00856472	0.0482138	0.0360496	ADRA2A/EDNRA/EDNRB/GRM7/PID1	5
GO:0003203	GO:0003203	endocardial cushion morphogenesis	4/481	29/16992	0.00859355	0.0482138	0.0360496	ACVRL1/ENG/HEYL/TBX2	4
GO:0010659	GO:0010659	cardiac muscle cell apoptotic process	4/481	29/16992	0.00859355	0.0482138	0.0360496	HAND2/HSPB6/MYOCD/SFRP2	4
GO:0055023	GO:0055023	positive regulation of cardiac muscle tissue growth	4/481	29/16992	0.00859355	0.0482138	0.0360496	IGF1/MEF2C/TBX2/WNT2	4
GO:0085029	GO:0085029	extracellular matrix assembly	4/481	29/16992	0.00859355	0.0482138	0.0360496	ANTXR1/FBLN5/MFAP4/MYH11	4
GO:2000725	GO:2000725	regulation of cardiac muscle cell differentiation	4/481	29/16992	0.00859355	0.0482138	0.0360496	GREM1/IGF1/MEF2C/MYOCD	4
GO:0031281	GO:0031281	positive regulation of cyclase activity	6/481	63/16992	0.00867794	0.0482138	0.0360496	ADCY4/EDNRA/NOS3/RCVRN/TIMP2/VIP	6
GO:0045844	GO:0045844	positive regulation of striated muscle tissue development	6/481	63/16992	0.00867794	0.0482138	0.0360496	GREM1/IGF1/MEF2C/MYOCD/TBX2/WNT2	6
GO:0048636	GO:0048636	positive regulation of muscle organ development	6/481	63/16992	0.00867794	0.0482138	0.0360496	GREM1/IGF1/MEF2C/MYOCD/TBX2/WNT2	6
GO:0051349	GO:0051349	positive regulation of lyase activity	6/481	63/16992	0.00867794	0.0482138	0.0360496	ADCY4/EDNRA/NOS3/RCVRN/TIMP2/VIP	6
GO:0060411	GO:0060411	cardiac septum morphogenesis	6/481	63/16992	0.00867794	0.0482138	0.0360496	ENG/GJA5/HEYL/TBX2/TBX3/WNT5A	6
GO:0061371	GO:0061371	determination of heart left/right asymmetry	6/481	63/16992	0.00867794	0.0482138	0.0360496	ENG/HAND2/MEF2C/TBX2/TBX3/WNT5A	6
GO:1901379	GO:1901379	regulation of potassium ion transmembrane transport	6/481	63/16992	0.00867794	0.0482138	0.0360496	ANK2/ATP1B2/DPP6/FHL1/KCNMB1/NETO1	6
GO:0060048	GO:0060048	cardiac muscle contraction	9/481	124/16992	0.00871915	0.0483666	0.0361638	ACTC1/ANK2/CACNA1C/CACNA1G/CTGF/GJA5/KCNA5/KCNJ8/PLN	9
GO:0043687	GO:0043687	post-translational protein modification	8/481	103/16992	0.00886698	0.0489557	0.0366043	CNTN4/GPIHBP1/LSAMP/NEGR1/NTM/PRND/RECK/THY1	8
GO:0051209	GO:0051209	release of sequestered calcium ion into cytosol	8/481	103/16992	0.00886698	0.0489557	0.0366043	ANK2/CACNA1C/F2R/F2RL3/HTR2A/JPH4/PLN/THY1	8
GO:0051283	GO:0051283	negative regulation of sequestering of calcium ion	8/481	103/16992	0.00886698	0.0489557	0.0366043	ANK2/CACNA1C/F2R/F2RL3/HTR2A/JPH4/PLN/THY1	8
GO:0045165	GO:0045165	cell fate commitment	14/481	241/16992	0.008941	0.0492872	0.0368522	DLL4/GAP43/MEF2C/NOTCH4/PRRX1/SFRP1/SFRP2/TAL1/TBX2/TBX3/WNT2/WNT5A/WT1/ZNF521	14

## Sheet: cyan
GO clusters of cyan module
	ID	Description	GeneRatio	BgRatio	pvalue	p.adjust	qvalue	geneID	Count
GO:0007059	GO:0007059	chromosome segregation	9/16	330/16992	3.57965e-12	1.44618e-09	7.91292e-10	BUB1/BUB1B/CENPF/ESCO2/ESPL1/KIF14/KIF23/MKI67/TOP2A	9
GO:0007067	GO:0007067	mitotic nuclear division	9/16	453/16992	6.09473e-11	1.23114e-08	6.73628e-09	ASPM/BUB1/BUB1B/CENPF/ESPL1/KIF14/KIF20B/KIF23/MKI67	9
GO:0000819	GO:0000819	sister chromatid segregation	7/16	218/16992	5.38879e-10	7.2569e-08	3.97068e-08	BUB1/BUB1B/CENPF/ESPL1/KIF14/KIF23/TOP2A	7
GO:0098813	GO:0098813	nuclear chromosome segregation	7/16	287/16992	3.66147e-09	2.15296e-07	1.17801e-07	BUB1/BUB1B/CENPF/ESPL1/KIF14/KIF23/TOP2A	7
GO:0000070	GO:0000070	mitotic sister chromatid segregation	6/16	134/16992	1.61303e-09	1.62916e-07	8.91413e-08	BUB1/BUB1B/CENPF/ESPL1/KIF14/KIF23	6
GO:0007088	GO:0007088	regulation of mitotic nuclear division	6/16	151/16992	3.31702e-09	2.15296e-07	1.17801e-07	BUB1/BUB1B/CENPF/ESPL1/KIF20B/MKI67	6
GO:0051783	GO:0051783	regulation of nuclear division	6/16	173/16992	7.51491e-09	3.79503e-07	2.07649e-07	BUB1/BUB1B/CENPF/ESPL1/KIF20B/MKI67	6
GO:0007126	GO:0007126	meiotic nuclear division	6/16	184/16992	1.08749e-08	4.39345e-07	2.40392e-07	ASPM/BUB1/BUB1B/ESPL1/MKI67/TOP2A	6
GO:1903046	GO:1903046	meiotic cell cycle process	6/16	195/16992	1.53933e-08	5.65354e-07	3.09339e-07	ASPM/BUB1/BUB1B/ESPL1/MKI67/TOP2A	6
GO:0051321	GO:0051321	meiotic cell cycle	6/16	233/16992	4.45044e-08	1.28427e-06	7.02701e-07	ASPM/BUB1/BUB1B/ESPL1/MKI67/TOP2A	6
GO:0051304	GO:0051304	chromosome separation	5/16	68/16992	3.73037e-09	2.15296e-07	1.17801e-07	BUB1/BUB1B/CENPF/ESPL1/TOP2A	5
GO:0051983	GO:0051983	regulation of chromosome segregation	5/16	83/16992	1.03062e-08	4.39345e-07	2.40392e-07	BUB1/BUB1B/CENPF/ESPL1/MKI67	5
GO:0000075	GO:0000075	cell cycle checkpoint	5/16	221/16992	1.3825e-06	2.23412e-05	1.22242e-05	BUB1/BUB1B/CENPF/DNA2/TOP2A	5
GO:0033044	GO:0033044	regulation of chromosome organization	5/16	288/16992	5.0635e-06	5.5288e-05	3.02514e-05	BUB1/BUB1B/CENPF/ESPL1/MKI67	5
GO:1901990	GO:1901990	regulation of mitotic cell cycle phase transition	5/16	316/16992	7.95503e-06	7.65198e-05	4.18686e-05	BUB1/BUB1B/CENPF/ESPL1/KIF14	5
GO:1901987	GO:1901987	regulation of cell cycle phase transition	5/16	337/16992	1.08703e-05	9.98093e-05	5.46117e-05	BUB1/BUB1B/CENPF/ESPL1/KIF14	5
GO:0051640	GO:0051640	organelle localization	5/16	496/16992	6.94794e-05	0.000539802	0.000295358	ASPM/CENPF/ESPL1/KIF14/KIF23	5
GO:0033046	GO:0033046	negative regulation of sister chromatid segregation	4/16	34/16992	2.38992e-08	8.04607e-07	4.40249e-07	BUB1/BUB1B/CENPF/ESPL1	4
GO:0051985	GO:0051985	negative regulation of chromosome segregation	4/16	35/16992	2.69677e-08	8.38074e-07	4.58561e-07	BUB1/BUB1B/CENPF/ESPL1	4
GO:0030071	GO:0030071	regulation of mitotic metaphase/anaphase transition	4/16	44/16992	6.95627e-08	1.84314e-06	1.00849e-06	BUB1/BUB1B/CENPF/ESPL1	4
GO:1902099	GO:1902099	regulation of metaphase/anaphase transition of cell cycle	4/16	45/16992	7.63061e-08	1.84314e-06	1.00849e-06	BUB1/BUB1B/CENPF/ESPL1	4
GO:0007091	GO:0007091	metaphase/anaphase transition of mitotic cell cycle	4/16	46/16992	8.35261e-08	1.84314e-06	1.00849e-06	BUB1/BUB1B/CENPF/ESPL1	4
GO:0010965	GO:0010965	regulation of mitotic sister chromatid separation	4/16	46/16992	8.35261e-08	1.84314e-06	1.00849e-06	BUB1/BUB1B/CENPF/ESPL1	4
GO:0044784	GO:0044784	metaphase/anaphase transition of cell cycle	4/16	47/16992	9.12443e-08	1.84314e-06	1.00849e-06	BUB1/BUB1B/CENPF/ESPL1	4
GO:1905818	GO:1905818	regulation of chromosome separation	4/16	47/16992	9.12443e-08	1.84314e-06	1.00849e-06	BUB1/BUB1B/CENPF/ESPL1	4
GO:0051306	GO:0051306	mitotic sister chromatid separation	4/16	48/16992	9.9483e-08	1.91386e-06	1.04719e-06	BUB1/BUB1B/CENPF/ESPL1	4
GO:0033047	GO:0033047	regulation of mitotic sister chromatid segregation	4/16	53/16992	1.4929e-07	2.7415e-06	1.50004e-06	BUB1/BUB1B/CENPF/ESPL1	4
GO:0033045	GO:0033045	regulation of sister chromatid segregation	4/16	64/16992	3.2192e-07	5.6546e-06	3.09397e-06	BUB1/BUB1B/CENPF/ESPL1	4
GO:0045132	GO:0045132	meiotic chromosome segregation	4/16	87/16992	1.11318e-06	1.87385e-05	1.0253e-05	BUB1/BUB1B/ESPL1/TOP2A	4
GO:2001251	GO:2001251	negative regulation of chromosome organization	4/16	115/16992	3.40297e-06	4.04353e-05	2.21246e-05	BUB1/BUB1B/CENPF/ESPL1	4
GO:0007062	GO:0007062	sister chromatid cohesion	4/16	126/16992	4.89619e-06	5.49461e-05	3.00643e-05	BUB1/BUB1B/CENPF/ESPL1	4
GO:0051302	GO:0051302	regulation of cell division	4/16	135/16992	6.44019e-06	6.67137e-05	3.65031e-05	ASPM/KIF14/KIF20B/KIF23	4
GO:0000910	GO:0000910	cytokinesis	4/16	139/16992	7.23107e-06	7.12525e-05	3.89865e-05	ESPL1/KIF14/KIF20B/KIF23	4
GO:0007093	GO:0007093	mitotic cell cycle checkpoint	4/16	151/16992	1.00371e-05	9.43022e-05	5.15984e-05	BUB1/BUB1B/CENPF/TOP2A	4
GO:0000086	GO:0000086	G2/M transition of mitotic cell cycle	4/16	233/16992	5.50873e-05	0.000463651	0.000253692	CENPF/CEP152/HMMR/KIF14	4
GO:0044839	GO:0044839	cell cycle G2/M phase transition	4/16	242/16992	6.38391e-05	0.000510539	0.000279346	CENPF/CEP152/HMMR/KIF14	4
GO:0090068	GO:0090068	positive regulation of cell cycle process	4/16	250/16992	7.24365e-05	0.000552158	0.000302119	ESPL1/KIF14/KIF20B/KIF23	4
GO:0010948	GO:0010948	negative regulation of cell cycle process	4/16	271/16992	9.90151e-05	0.00074078	0.000405325	BUB1/BUB1B/CENPF/ESPL1	4
GO:0045930	GO:0045930	negative regulation of mitotic cell cycle	4/16	274/16992	0.000103322	0.000758945	0.000415264	BUB1/BUB1B/CENPF/TOP2A	4
GO:0010639	GO:0010639	negative regulation of organelle organization	4/16	323/16992	0.000194687	0.00133311	0.000729424	BUB1/BUB1B/CENPF/ESPL1	4
GO:0045787	GO:0045787	positive regulation of cell cycle	4/16	341/16992	0.000239617	0.00161342	0.0008828	ESPL1/KIF14/KIF20B/KIF23	4
GO:0051656	GO:0051656	establishment of organelle localization	4/16	426/16992	0.00055797	0.003468	0.00189755	CENPF/ESPL1/KIF14/KIF23	4
GO:0000226	GO:0000226	microtubule cytoskeleton organization	4/16	443/16992	0.000646555	0.0039577	0.0021655	ASPM/CEP152/ESPL1/KIF23	4
GO:0007094	GO:0007094	mitotic spindle assembly checkpoint	3/16	27/16992	1.97617e-06	3.07066e-05	1.68014e-05	BUB1/BUB1B/CENPF	3
GO:0071173	GO:0071173	spindle assembly checkpoint	3/16	29/16992	2.46586e-06	3.55788e-05	1.94673e-05	BUB1/BUB1B/CENPF	3
GO:0071174	GO:0071174	mitotic spindle checkpoint	3/16	29/16992	2.46586e-06	3.55788e-05	1.94673e-05	BUB1/BUB1B/CENPF	3
GO:0045841	GO:0045841	negative regulation of mitotic metaphase/anaphase transition	3/16	30/16992	2.73827e-06	3.68754e-05	2.01767e-05	BUB1/BUB1B/CENPF	3
GO:2000816	GO:2000816	negative regulation of mitotic sister chromatid separation	3/16	30/16992	2.73827e-06	3.68754e-05	2.01767e-05	BUB1/BUB1B/CENPF	3
GO:1902100	GO:1902100	negative regulation of metaphase/anaphase transition of cell cycle	3/16	31/16992	3.02992e-06	3.82527e-05	2.09303e-05	BUB1/BUB1B/CENPF	3
GO:1905819	GO:1905819	negative regulation of chromosome separation	3/16	31/16992	3.02992e-06	3.82527e-05	2.09303e-05	BUB1/BUB1B/CENPF	3
GO:0033048	GO:0033048	negative regulation of mitotic sister chromatid segregation	3/16	32/16992	3.34144e-06	4.04353e-05	2.21246e-05	BUB1/BUB1B/CENPF	3
GO:0031577	GO:0031577	spindle checkpoint	3/16	36/16992	4.79902e-06	5.49461e-05	3.00643e-05	BUB1/BUB1B/CENPF	3
GO:0032467	GO:0032467	positive regulation of cytokinesis	3/16	37/16992	5.21946e-06	5.54911e-05	3.03625e-05	KIF14/KIF20B/KIF23	3
GO:0045839	GO:0045839	negative regulation of mitotic nuclear division	3/16	41/16992	7.14437e-06	7.12525e-05	3.89865e-05	BUB1/BUB1B/CENPF	3
GO:0051784	GO:0051784	negative regulation of nuclear division	3/16	51/16992	1.38771e-05	0.000124585	6.81681e-05	BUB1/BUB1B/CENPF	3
GO:0032465	GO:0032465	regulation of cytokinesis	3/16	66/16992	3.02313e-05	0.00026551	0.000145277	KIF14/KIF20B/KIF23	3
GO:0051781	GO:0051781	positive regulation of cell division	3/16	84/16992	6.23019e-05	0.000510539	0.000279346	KIF14/KIF20B/KIF23	3
GO:0007051	GO:0007051	spindle organization	3/16	146/16992	0.000320584	0.00212321	0.00116174	ASPM/ESPL1/KIF23	3
GO:1901991	GO:1901991	negative regulation of mitotic cell cycle phase transition	3/16	200/16992	0.000803388	0.00484431	0.00265061	BUB1/BUB1B/CENPF	3
GO:1901988	GO:1901988	negative regulation of cell cycle phase transition	3/16	208/16992	0.000900078	0.00527002	0.00288355	BUB1/BUB1B/CENPF	3
GO:0007018	GO:0007018	microtubule-based movement	3/16	254/16992	0.00160046	0.00898038	0.0049137	KIF14/KIF20B/KIF23	3
GO:0006260	GO:0006260	DNA replication	3/16	291/16992	0.00235959	0.0123802	0.00677394	DNA2/ESCO2/MCM10	3
GO:0051052	GO:0051052	regulation of DNA metabolic process	3/16	376/16992	0.00485843	0.0239367	0.0130972	DNA2/ESCO2/TOP2A	3
GO:0007135	GO:0007135	meiosis II	2/16	10/16992	3.72436e-05	0.000320136	0.000175166	BUB1/BUB1B	2
GO:0000212	GO:0000212	meiotic spindle organization	2/16	13/16992	6.44492e-05	0.000510539	0.000279346	ASPM/ESPL1	2
GO:0051307	GO:0051307	meiotic chromosome separation	2/16	18/16992	0.000126073	0.000909526	0.000497656	ESPL1/TOP2A	2
GO:0032506	GO:0032506	cytokinetic process	2/16	19/16992	0.000140828	0.000998147	0.000546146	KIF20B/KIF23	2
GO:0007063	GO:0007063	regulation of sister chromatid cohesion	2/16	20/16992	0.000156389	0.00108933	0.000596039	BUB1/ESPL1	2
GO:0051653	GO:0051653	spindle localization	2/16	33/16992	0.000431506	0.00281175	0.00153848	ASPM/ESPL1	2
GO:0000281	GO:0000281	mitotic cytokinesis	2/16	36/16992	0.000514017	0.00324473	0.00177539	KIF20B/KIF23	2
GO:0030212	GO:0030212	hyaluronan metabolic process	2/16	36/16992	0.000514017	0.00324473	0.00177539	HMMR/MKI67	2
GO:0061640	GO:0061640	cytoskeleton-dependent cytokinesis	2/16	46/16992	0.000839834	0.0049896	0.00273011	KIF20B/KIF23	2
GO:0006312	GO:0006312	mitotic recombination	2/16	49/16992	0.000952676	0.0054983	0.00300845	DNA2/TOP2A	2
GO:0051310	GO:0051310	metaphase plate congression	2/16	50/16992	0.000991827	0.00564363	0.00308797	CENPF/KIF14	2
GO:0070192	GO:0070192	chromosome organization involved in meiotic cell cycle	2/16	67/16992	0.00177352	0.00981512	0.00537044	BUB1/BUB1B	2
GO:0051303	GO:0051303	establishment of chromosome localization	2/16	69/16992	0.00187975	0.0102624	0.00561518	CENPF/KIF14	2
GO:0034502	GO:0034502	protein localization to chromosome	2/16	70/16992	0.00193397	0.0102806	0.00562514	BUB1B/ESCO2	2
GO:0050000	GO:0050000	chromosome localization	2/16	70/16992	0.00193397	0.0102806	0.00562514	CENPF/KIF14	2
GO:0051225	GO:0051225	spindle assembly	2/16	87/16992	0.00296806	0.015373	0.0084115	ASPM/KIF23	2
GO:0002244	GO:0002244	hematopoietic progenitor cell differentiation	2/16	96/16992	0.00360003	0.0184103	0.0100734	ESCO2/TOP2A	2
GO:0007127	GO:0007127	meiosis I	2/16	107/16992	0.00445023	0.0224737	0.0122967	ESPL1/TOP2A	2
GO:0021987	GO:0021987	cerebral cortex development	2/16	108/16992	0.00453172	0.0226026	0.0123673	ASPM/KIF14	2
GO:0010389	GO:0010389	regulation of G2/M transition of mitotic cell cycle	2/16	114/16992	0.00503513	0.0242166	0.0132503	CENPF/KIF14	2
GO:1903510	GO:1903510	mucopolysaccharide metabolic process	2/16	114/16992	0.00503513	0.0242166	0.0132503	HMMR/MKI67	2
GO:0006275	GO:0006275	regulation of DNA replication	2/16	115/16992	0.00512144	0.0243419	0.0133189	DNA2/ESCO2	2
GO:1902749	GO:1902749	regulation of cell cycle G2/M phase transition	2/16	122/16992	0.00574472	0.0269868	0.0147661	CENPF/KIF14	2
GO:0045931	GO:0045931	positive regulation of mitotic cell cycle	2/16	128/16992	0.00630536	0.0292801	0.0160209	ESPL1/KIF20B	2
GO:0061351	GO:0061351	neural precursor cell proliferation	2/16	129/16992	0.00640115	0.0293871	0.0160795	ASPM/KIF14	2
GO:0001764	GO:0001764	neuron migration	2/16	136/16992	0.00709033	0.0321853	0.0176105	ASPM/KIF20B	2
GO:0006261	GO:0006261	DNA-dependent DNA replication	2/16	138/16992	0.00729319	0.0327383	0.0179131	DNA2/MCM10	2
GO:0031570	GO:0031570	DNA integrity checkpoint	2/16	161/16992	0.00981287	0.0417892	0.0228654	DNA2/TOP2A	2
GO:0021543	GO:0021543	pallium development	2/16	162/16992	0.0099301	0.0417892	0.0228654	ASPM/KIF14	2
GO:0030203	GO:0030203	glycosaminoglycan metabolic process	2/16	162/16992	0.0099301	0.0417892	0.0228654	HMMR/MKI67	2
GO:0006022	GO:0006022	aminoglycan metabolic process	2/16	167/16992	0.0105257	0.0425236	0.0232672	HMMR/MKI67	2
GO:0033623	GO:0033623	regulation of integrin activation	1/16	10/16992	0.00937887	0.0407426	0.0222927	KIF14	1
GO:0051256	GO:0051256	mitotic spindle midzone assembly	1/16	10/16992	0.00937887	0.0407426	0.0222927	KIF23	1
GO:2001224	GO:2001224	positive regulation of neuron migration	1/16	10/16992	0.00937887	0.0407426	0.0222927	KIF20B	1
GO:0000022	GO:0000022	mitotic spindle elongation	1/16	11/16992	0.0103122	0.0420821	0.0230257	KIF23	1
GO:0039692	GO:0039692	single stranded viral RNA replication via double stranded DNA intermediate	1/16	11/16992	0.0103122	0.0420821	0.0230257	TOP2A	1
GO:0051255	GO:0051255	spindle midzone assembly	1/16	11/16992	0.0103122	0.0420821	0.0230257	KIF23	1
GO:0006264	GO:0006264	mitochondrial DNA replication	1/16	12/16992	0.0112447	0.0436814	0.0239007	DNA2	1
GO:0021681	GO:0021681	cerebellar granular layer development	1/16	12/16992	0.0112447	0.0436814	0.0239007	KIF14	1
GO:0051231	GO:0051231	spindle elongation	1/16	12/16992	0.0112447	0.0436814	0.0239007	KIF23	1
GO:0051657	GO:0051657	maintenance of organelle location	1/16	12/16992	0.0112447	0.0436814	0.0239007	ASPM	1
GO:0032486	GO:0032486	Rap protein signal transduction	1/16	13/16992	0.0121764	0.0459745	0.0251554	KIF14	1
GO:0036445	GO:0036445	neuronal stem cell division	1/16	13/16992	0.0121764	0.0459745	0.0251554	ASPM	1
GO:0055057	GO:0055057	neuroblast division	1/16	13/16992	0.0121764	0.0459745	0.0251554	ASPM	1
GO:0000712	GO:0000712	resolution of meiotic recombination intermediates	1/16	14/16992	0.0131073	0.0481395	0.02634	TOP2A	1
GO:0021692	GO:0021692	cerebellar Purkinje cell layer morphogenesis	1/16	14/16992	0.0131073	0.0481395	0.02634	KIF14	1
GO:0051382	GO:0051382	kinetochore assembly	1/16	14/16992	0.0131073	0.0481395	0.02634	CENPF	1
GO:0001325	GO:0001325	formation of extrachromosomal circular DNA	1/16	15/16992	0.0140373	0.0497463	0.0272192	DNA2	1
GO:0030214	GO:0030214	hyaluronan catabolic process	1/16	15/16992	0.0140373	0.0497463	0.0272192	HMMR	1
GO:0090656	GO:0090656	t-circle formation	1/16	15/16992	0.0140373	0.0497463	0.0272192	DNA2	1
GO:0090737	GO:0090737	telomere maintenance via telomere trimming	1/16	15/16992	0.0140373	0.0497463	0.0272192	DNA2	1

## Sheet: darkgrey
GO clusters of darkgrey module
	ID	Description	GeneRatio	BgRatio	pvalue	p.adjust	qvalue	geneID	Count
GO:0006334	GO:0006334	nucleosome assembly	16/27	144/16992	3.62e-27	2.79e-25	1.56e-25	HIST1H1C/HIST1H1T/HIST1H2BF/HIST1H2BD/HIST1H2BE/HIST1H2BG/HIST1H2BJ/HIST1H2BK/HIST1H2BN/HIST1H2BO/HIST1H3D/HIST1H3H/HIST1H4H/HIST2H2BE/HIST1H2BI/HIST1H2BC	16
GO:0031497	GO:0031497	chromatin assembly	16/27	161/16992	2.35e-26	9.03e-25	5.06e-25	HIST1H1C/HIST1H1T/HIST1H2BF/HIST1H2BD/HIST1H2BE/HIST1H2BG/HIST1H2BJ/HIST1H2BK/HIST1H2BN/HIST1H2BO/HIST1H3D/HIST1H3H/HIST1H4H/HIST2H2BE/HIST1H2BI/HIST1H2BC	16
GO:0034728	GO:0034728	nucleosome organization	16/27	171/16992	6.41e-26	1.64e-24	9.22e-25	HIST1H1C/HIST1H1T/HIST1H2BF/HIST1H2BD/HIST1H2BE/HIST1H2BG/HIST1H2BJ/HIST1H2BK/HIST1H2BN/HIST1H2BO/HIST1H3D/HIST1H3H/HIST1H4H/HIST2H2BE/HIST1H2BI/HIST1H2BC	16
GO:0006333	GO:0006333	chromatin assembly or disassembly	16/27	186/16992	2.59e-25	4.98e-24	2.79e-24	HIST1H1C/HIST1H1T/HIST1H2BF/HIST1H2BD/HIST1H2BE/HIST1H2BG/HIST1H2BJ/HIST1H2BK/HIST1H2BN/HIST1H2BO/HIST1H3D/HIST1H3H/HIST1H4H/HIST2H2BE/HIST1H2BI/HIST1H2BC	16
GO:0006323	GO:0006323	DNA packaging	16/27	199/16992	7.91e-25	1.22e-23	6.83e-24	HIST1H1C/HIST1H1T/HIST1H2BF/HIST1H2BD/HIST1H2BE/HIST1H2BG/HIST1H2BJ/HIST1H2BK/HIST1H2BN/HIST1H2BO/HIST1H3D/HIST1H3H/HIST1H4H/HIST2H2BE/HIST1H2BI/HIST1H2BC	16
GO:0065004	GO:0065004	protein-DNA complex assembly	16/27	239/16992	1.61e-23	2.06e-22	1.16e-22	HIST1H1C/HIST1H1T/HIST1H2BF/HIST1H2BD/HIST1H2BE/HIST1H2BG/HIST1H2BJ/HIST1H2BK/HIST1H2BN/HIST1H2BO/HIST1H3D/HIST1H3H/HIST1H4H/HIST2H2BE/HIST1H2BI/HIST1H2BC	16
GO:0071824	GO:0071824	protein-DNA complex subunit organization	16/27	268/16992	1.04e-22	1.15e-21	6.44e-22	HIST1H1C/HIST1H1T/HIST1H2BF/HIST1H2BD/HIST1H2BE/HIST1H2BG/HIST1H2BJ/HIST1H2BK/HIST1H2BN/HIST1H2BO/HIST1H3D/HIST1H3H/HIST1H4H/HIST2H2BE/HIST1H2BI/HIST1H2BC	16
GO:0071103	GO:0071103	DNA conformation change	16/27	283/16992	2.54e-22	2.44e-21	1.37e-21	HIST1H1C/HIST1H1T/HIST1H2BF/HIST1H2BD/HIST1H2BE/HIST1H2BG/HIST1H2BJ/HIST1H2BK/HIST1H2BN/HIST1H2BO/HIST1H3D/HIST1H3H/HIST1H4H/HIST2H2BE/HIST1H2BI/HIST1H2BC	16
GO:0006342	GO:0006342	chromatin silencing	13/27	118/16992	8.18e-22	7e-21	3.92e-21	HIST1H2AC/HIST1H2AD/HIST1H2AE/HIST1H2AI/HIST1H2AM/HIST1H3D/HIST1H3H/HIST1H4H/HIST2H2AA3/HIST1H2AL/HIST1H2AG/HIST1H2AK/HIST2H2AA4	13
GO:0045814	GO:0045814	negative regulation of gene expression, epigenetic	13/27	134/16992	4.59e-21	3.54e-20	1.98e-20	HIST1H2AC/HIST1H2AD/HIST1H2AE/HIST1H2AI/HIST1H2AM/HIST1H3D/HIST1H3H/HIST1H4H/HIST2H2AA3/HIST1H2AL/HIST1H2AG/HIST1H2AK/HIST2H2AA4	13
GO:0002227	GO:0002227	innate immune response in mucosa	8/27	22/16992	4.07e-18	2.85e-17	1.6e-17	HIST1H2BF/HIST1H2BE/HIST1H2BG/HIST1H2BJ/HIST1H2BK/HIST2H2BE/HIST1H2BI/HIST1H2BC	8
GO:0016458	GO:0016458	gene silencing	13/27	256/16992	2.53e-17	1.62e-16	9.08e-17	HIST1H2AC/HIST1H2AD/HIST1H2AE/HIST1H2AI/HIST1H2AM/HIST1H3D/HIST1H3H/HIST1H4H/HIST2H2AA3/HIST1H2AL/HIST1H2AG/HIST1H2AK/HIST2H2AA4	13
GO:0040029	GO:0040029	regulation of gene expression, epigenetic	13/27	267/16992	4.38e-17	2.6e-16	1.46e-16	HIST1H2AC/HIST1H2AD/HIST1H2AE/HIST1H2AI/HIST1H2AM/HIST1H3D/HIST1H3H/HIST1H4H/HIST2H2AA3/HIST1H2AL/HIST1H2AG/HIST1H2AK/HIST2H2AA4	13
GO:0002385	GO:0002385	mucosal immune response	8/27	31/16992	9.95e-17	5.47e-16	3.07e-16	HIST1H2BF/HIST1H2BE/HIST1H2BG/HIST1H2BJ/HIST1H2BK/HIST2H2BE/HIST1H2BI/HIST1H2BC	8
GO:0002251	GO:0002251	organ or tissue specific immune response	8/27	33/16992	1.75e-16	8.97e-16	5.03e-16	HIST1H2BF/HIST1H2BE/HIST1H2BG/HIST1H2BJ/HIST1H2BK/HIST2H2BE/HIST1H2BI/HIST1H2BC	8
GO:0019731	GO:0019731	antibacterial humoral response	8/27	45/16992	2.68e-15	1.29e-14	7.23e-15	HIST1H2BF/HIST1H2BE/HIST1H2BG/HIST1H2BJ/HIST1H2BK/HIST2H2BE/HIST1H2BI/HIST1H2BC	8
GO:0050830	GO:0050830	defense response to Gram-positive bacterium	8/27	66/16992	6.99e-14	3.17e-13	1.78e-13	HIST1H2BF/HIST1H2BE/HIST1H2BG/HIST1H2BJ/HIST1H2BK/HIST2H2BE/HIST1H2BI/HIST1H2BC	8
GO:0019730	GO:0019730	antimicrobial humoral response	8/27	86/16992	6.33e-13	2.71e-12	1.52e-12	HIST1H2BF/HIST1H2BE/HIST1H2BG/HIST1H2BJ/HIST1H2BK/HIST2H2BE/HIST1H2BI/HIST1H2BC	8
GO:0042742	GO:0042742	defense response to bacterium	8/27	264/16992	5.25e-09	2.13e-08	1.19e-08	HIST1H2BF/HIST1H2BE/HIST1H2BG/HIST1H2BJ/HIST1H2BK/HIST2H2BE/HIST1H2BI/HIST1H2BC	8
GO:0006959	GO:0006959	humoral immune response	8/27	288/16992	1.04e-08	3.99e-08	2.24e-08	HIST1H2BF/HIST1H2BE/HIST1H2BG/HIST1H2BJ/HIST1H2BK/HIST2H2BE/HIST1H2BI/HIST1H2BC	8
GO:0098542	GO:0098542	defense response to other organism	8/27	496/16992	6.78e-07	2.49e-06	1.39e-06	HIST1H2BF/HIST1H2BE/HIST1H2BG/HIST1H2BJ/HIST1H2BK/HIST2H2BE/HIST1H2BI/HIST1H2BC	8
GO:0006335	GO:0006335	DNA replication-dependent nucleosome assembly	3/27	32/16992	1.72e-05	5.76e-05	3.23e-05	HIST1H3D/HIST1H3H/HIST1H4H	3
GO:0034723	GO:0034723	DNA replication-dependent nucleosome organization	3/27	32/16992	1.72e-05	5.76e-05	3.23e-05	HIST1H3D/HIST1H3H/HIST1H4H	3
GO:0000183	GO:0000183	chromatin silencing at rDNA	3/27	39/16992	3.15e-05	0.000100979	5.66e-05	HIST1H3D/HIST1H3H/HIST1H4H	3
GO:0051290	GO:0051290	protein heterotetramerization	3/27	44/16992	4.54e-05	0.000139741	7.83e-05	HIST1H3D/HIST1H3H/HIST1H4H	3
GO:0045815	GO:0045815	positive regulation of gene expression, epigenetic	3/27	80/16992	0.000270934	0.000802383	0.000449729	HIST1H3D/HIST1H3H/HIST1H4H	3
GO:0051291	GO:0051291	protein heterooligomerization	3/27	119/16992	0.000866474	0.00247106	0.00138501	HIST1H3D/HIST1H3H/HIST1H4H	3
GO:0051262	GO:0051262	protein tetramerization	3/27	142/16992	0.00144285	0.00396784	0.00222394	HIST1H3D/HIST1H3H/HIST1H4H	3
GO:0031047	GO:0031047	gene silencing by RNA	3/27	161/16992	0.0020664	0.00539814	0.00302561	HIST1H3D/HIST1H3H/HIST1H4H	3
GO:0032200	GO:0032200	telomere organization	3/27	162/16992	0.00210317	0.00539814	0.00302561	HIST1H3D/HIST1H3H/HIST1H4H	3
GO:0060968	GO:0060968	regulation of gene silencing	2/27	64/16992	0.00461319	0.0114586	0.00642244	HIST1H3D/HIST1H3H	2

## Sheet: darkorange
GO clusters of darkorange module
	ID	Description	GeneRatio	BgRatio	pvalue	p.adjust	qvalue	geneID	Count
GO:0032006	GO:0032006	regulation of TOR signaling	5/15	87/16992	5.64e-05	0.0282448	0.0213321	PDCD6/PRKAA1/RICTOR	3
GO:0031929	GO:0031929	TOR signaling	5/15	102/16992	9.07e-05	0.0282448	0.0213321	PDCD6/PRKAA1/RICTOR	3

## Sheet: darkred
GO clusters of darkred module
	ID	Description	GeneRatio	BgRatio	pvalue	p.adjust	qvalue	geneID	Count
GO:0038202	GO:0038202	TORC1 signaling	3/15	29/16992	2.01e-06	0.00074215	0.0005194	AKT1S1/KPTN/PIH1D1	3
GO:0032006	GO:0032006	regulation of TOR signaling	3/15	87/16992	5.64e-05	0.0102104	0.00714585	AKT1S1/KPTN/PIH1D1	3
GO:0031929	GO:0031929	TOR signaling	3/15	102/16992	9.07e-05	0.0102104	0.00714585	AKT1S1/KPTN/PIH1D1	3
GO:0071168	GO:0071168	protein localization to chromatin	2/15	18/16992	0.000110383	0.0102104	0.00714585	PIH1D1/RUVBL2	2
GO:0070199	GO:0070199	establishment of protein localization to chromosome	2/15	23/16992	0.000182064	0.0112273	0.0078575	PIH1D1/RUVBL2	2
GO:1903432	GO:1903432	regulation of TORC1 signaling	2/15	23/16992	0.000182064	0.0112273	0.0078575	KPTN/PIH1D1	2
GO:0035066	GO:0035066	positive regulation of histone acetylation	2/15	29/16992	0.000291273	0.0144263	0.0100963	PIH1D1/RUVBL2	2
GO:2000758	GO:2000758	positive regulation of peptidyl-lysine acetylation	2/15	30/16992	0.000311919	0.0144263	0.0100963	PIH1D1/RUVBL2	2
GO:1901985	GO:1901985	positive regulation of protein acetylation	2/15	34/16992	0.000401449	0.016504	0.0115505	PIH1D1/RUVBL2	2
GO:0032007	GO:0032007	negative regulation of TOR signaling	2/15	43/16992	0.000643224	0.0237993	0.0166561	AKT1S1/KPTN	2
GO:0035065	GO:0035065	regulation of histone acetylation	2/15	51/16992	0.00090451	0.0304244	0.0212928	PIH1D1/RUVBL2	2
GO:2000756	GO:2000756	regulation of peptidyl-lysine acetylation	2/15	55/16992	0.00105134	0.0324164	0.0226869	PIH1D1/RUVBL2	2
GO:1901983	GO:1901983	regulation of protein acetylation	2/15	62/16992	0.00133401	0.0363934	0.0254702	PIH1D1/RUVBL2	2
GO:0043967	GO:0043967	histone H4 acetylation	2/15	63/16992	0.00137705	0.0363934	0.0254702	PIH1D1/RUVBL2	2
GO:0034502	GO:0034502	protein localization to chromosome	2/15	70/16992	0.00169674	0.0418529	0.0292911	PIH1D1/RUVBL2	2

## Sheet: green
GO clusters of green module
	ID	Description	GeneRatio	BgRatio	pvalue	p.adjust	qvalue	geneID	Count
GO:0070268	GO:0070268	cornification	43/316	110/16992	5.06e-46	1.48e-42	1.4e-42	CSTA/DSC1/DSC2/DSC3/DSG1/DSG3/DSP/EVPL/IVL/JUP/KLK12/KLK8/KRT1/KRT13/KRT14/KRT15/KRT16/KRT24/KRT5/KRT6A/KRT6B/KRT6C/KRT74/KRT75/KRT78/KRT9/LCE3D/PERP/PKP1/RPTN/SPINK5/SPRR1A/SPRR1B/SPRR2A/SPRR2B/SPRR2D/SPRR2E/SPRR2F/SPRR2G/SPRR3/TGM1/TGM5/TMEM79	43
GO:0008544	GO:0008544	epidermis development	68/316	445/16992	8.74e-43	1.28e-39	1.21e-39	ANXA1/BCL11B/BNC1/CNFN/COL7A1/CSTA/DSC1/DSC2/DSC3/DSG1/DSG3/DSP/EVPL/FABP5/FERMT1/FOXE1/FOXN1/GJB5/GRHL3/IRF6/IVL/JAG1/JUP/KLK12/KLK7/KLK8/KRT1/KRT13/KRT14/KRT15/KRT16/KRT24/KRT5/KRT6A/KRT6B/KRT6C/KRT74/KRT75/KRT78/KRT9/LCE3D/LCE3E/NTF4/OVOL1/PERP/PITX2/PKP1/POU3F1/RPTN/S100A7/SFN/SPINK5/SPRR1A/SPRR1B/SPRR2A/SPRR2B/SPRR2D/SPRR2E/SPRR2F/SPRR2G/SPRR3/SPRR4/TGM1/TGM5/TMEM79/TP63/TRIM16/ZNF750	68
GO:0043588	GO:0043588	skin development	64/316	402/16992	2.48e-41	2.42e-38	2.29e-38	ALOX12/ALOX12B/ALOXE3/ANXA1/BCL11B/CLDN1/CNFN/CSTA/DSC1/DSC2/DSC3/DSG1/DSG3/DSP/EVPL/FERMT1/FOXE1/FOXN1/GRHL3/IRF6/IVL/JAG1/JUP/KLK12/KLK8/KRT1/KRT13/KRT14/KRT15/KRT16/KRT24/KRT5/KRT6A/KRT6B/KRT6C/KRT74/KRT75/KRT78/KRT9/LCE3D/LCE3E/OVOL1/PERP/PKP1/POU3F1/RPTN/S100A7/SFN/SPINK5/SPRR1A/SPRR1B/SPRR2A/SPRR2B/SPRR2D/SPRR2E/SPRR2F/SPRR2G/SPRR3/SPRR4/TGM1/TGM5/TMEM79/TP63/TRIM16	64
GO:0030216	GO:0030216	keratinocyte differentiation	56/316	290/16992	7.84e-41	5.73e-38	5.43e-38	ANXA1/BCL11B/CNFN/CSTA/DSC1/DSC2/DSC3/DSG1/DSG3/DSP/EVPL/FOXN1/IRF6/IVL/JAG1/JUP/KLK12/KLK8/KRT1/KRT13/KRT14/KRT15/KRT16/KRT24/KRT5/KRT6A/KRT6B/KRT6C/KRT74/KRT75/KRT78/KRT9/LCE3D/LCE3E/PERP/PKP1/POU3F1/RPTN/S100A7/SFN/SPINK5/SPRR1A/SPRR1B/SPRR2A/SPRR2B/SPRR2D/SPRR2E/SPRR2F/SPRR2G/SPRR3/SPRR4/TGM1/TGM5/TMEM79/TP63/TRIM16	56
GO:0009913	GO:0009913	epidermal cell differentiation	57/316	339/16992	4.34e-38	2.54e-35	2.4e-35	ANXA1/BCL11B/CNFN/CSTA/DSC1/DSC2/DSC3/DSG1/DSG3/DSP/EVPL/FOXN1/IRF6/IVL/JAG1/JUP/KLK12/KLK8/KRT1/KRT13/KRT14/KRT15/KRT16/KRT24/KRT5/KRT6A/KRT6B/KRT6C/KRT74/KRT75/KRT78/KRT9/LCE3D/LCE3E/PERP/PITX2/PKP1/POU3F1/RPTN/S100A7/SFN/SPINK5/SPRR1A/SPRR1B/SPRR2A/SPRR2B/SPRR2D/SPRR2E/SPRR2F/SPRR2G/SPRR3/SPRR4/TGM1/TGM5/TMEM79/TP63/TRIM16	57
GO:0031424	GO:0031424	keratinization	47/316	222/16992	3.29e-36	1.6e-33	1.52e-33	CNFN/CSTA/DSC1/DSC2/DSC3/DSG1/DSG3/DSP/EVPL/IVL/JUP/KLK12/KLK8/KRT1/KRT13/KRT14/KRT15/KRT16/KRT24/KRT5/KRT6A/KRT6B/KRT6C/KRT74/KRT75/KRT78/KRT9/LCE3D/LCE3E/PERP/PKP1/RPTN/SFN/SPINK5/SPRR1A/SPRR1B/SPRR2A/SPRR2B/SPRR2D/SPRR2E/SPRR2F/SPRR2G/SPRR3/SPRR4/TGM1/TGM5/TMEM79	47
GO:0018149	GO:0018149	peptide cross-linking	19/316	59/16992	5.47e-19	2.28e-16	2.16e-16	ANXA1/CSTA/DSP/EVPL/IVL/KRT1/LCE3D/LCE3E/SPRR1A/SPRR1B/SPRR2A/SPRR2B/SPRR2D/SPRR2E/SPRR2F/SPRR3/SPRR4/TGM1/TGM5	19
GO:0061436	GO:0061436	establishment of skin barrier	10/316	20/16992	6.73e-13	2.46e-10	2.33e-10	ALOX12/ALOX12B/ALOXE3/CLDN1/GRHL3/KRT1/KRT16/SFN/TMEM79/TP63	10
GO:0033561	GO:0033561	regulation of water loss via skin	10/316	22/16992	2.28e-12	7.4e-10	7e-10	ALOX12/ALOX12B/ALOXE3/CLDN1/GRHL3/KRT1/KRT16/SFN/TMEM79/TP63	10
GO:0052548	GO:0052548	regulation of endopeptidase activity	27/316	370/16992	1.54e-09	4.33e-07	4.1e-07	A2ML1/ALOX12/ANXA8/BCL2L10/CD44/CIDEB/COL7A1/CSTA/CSTB/IFI16/PERP/S100A8/S100A9/SERPINB13/SERPINB2/SERPINB3/SERPINB4/SERPINB5/SERPINB8/SFN/SOX7/SPINK5/SPINK7/TBC1D10A/TP63/WFDC12/WFDC5	27
GO:0052547	GO:0052547	regulation of peptidase activity	28/316	397/16992	1.63e-09	4.33e-07	4.1e-07	A2ML1/ALOX12/ANXA8/BCL2L10/CD44/CIDEB/COL7A1/CSTA/CSTB/ECM1/IFI16/PERP/S100A8/S100A9/SERPINB13/SERPINB2/SERPINB3/SERPINB4/SERPINB5/SERPINB8/SFN/SOX7/SPINK5/SPINK7/TBC1D10A/TP63/WFDC12/WFDC5	28
GO:0010466	GO:0010466	negative regulation of peptidase activity	19/316	244/16992	1.61e-07	3.93e-05	3.72e-05	A2ML1/ANXA8/CD44/COL7A1/CSTA/CSTB/ECM1/IFI16/SERPINB13/SERPINB2/SERPINB3/SERPINB4/SERPINB5/SERPINB8/SFN/SPINK5/SPINK7/WFDC12/WFDC5	19
GO:0050891	GO:0050891	multicellular organismal water homeostasis	10/316	63/16992	2.29e-07	5.16e-05	4.88e-05	ALOX12/ALOX12B/ALOXE3/CLDN1/GRHL3/KRT1/KRT16/SFN/TMEM79/TP63	10
GO:0010951	GO:0010951	negative regulation of endopeptidase activity	18/316	233/16992	3.86e-07	8.06e-05	7.63e-05	A2ML1/ANXA8/CD44/COL7A1/CSTA/CSTB/IFI16/SERPINB13/SERPINB2/SERPINB3/SERPINB4/SERPINB5/SERPINB8/SFN/SPINK5/SPINK7/WFDC12/WFDC5	18
GO:0030104	GO:0030104	water homeostasis	10/316	67/16992	4.17e-07	8.12e-05	7.68e-05	ALOX12/ALOX12B/ALOXE3/CLDN1/GRHL3/KRT1/KRT16/SFN/TMEM79/TP63	10
GO:0045861	GO:0045861	negative regulation of proteolysis	21/316	315/16992	4.87e-07	8.9e-05	8.42e-05	A2ML1/ANXA8/CD44/COL7A1/CSTA/CSTB/ECM1/IFI16/N4BP1/PLAT/SERPINB13/SERPINB2/SERPINB3/SERPINB4/SERPINB5/SERPINB8/SFN/SPINK5/SPINK7/WFDC12/WFDC5	21
GO:0043616	GO:0043616	keratinocyte proliferation	8/316	40/16992	6e-07	0.000103159	9.76e-05	BCL11B/FERMT1/IRF6/KLK8/SFN/SLURP1/TGM1/TP63	8
GO:0045104	GO:0045104	intermediate filament cytoskeleton organization	8/316	44/16992	1.3e-06	0.000210474	0.000199192	DSP/KRT14/KRT16/KRT6A/KRT6C/KRT74/KRT9/PKP1	8
GO:0045103	GO:0045103	intermediate filament-based process	8/316	45/16992	1.55e-06	0.000238623	0.000225832	DSP/KRT14/KRT16/KRT6A/KRT6C/KRT74/KRT9/PKP1	8
GO:0051346	GO:0051346	negative regulation of hydrolase activity	23/316	398/16992	1.67e-06	0.000243933	0.000230858	A2ML1/ANXA1/ANXA8/CD44/COL7A1/CSTA/CSTB/ECM1/F11R/FARP1/IFI16/PLXNB3/SERPINB13/SERPINB2/SERPINB3/SERPINB4/SERPINB5/SERPINB8/SFN/SPINK5/SPINK7/WFDC12/WFDC5	23
GO:0097202	GO:0097202	activation of cysteine-type endopeptidase activity	4/316	10/16992	2.26e-05	0.00314023	0.0029719	CIDEB/IFI16/PERP/TBC1D10A	4
GO:0001655	GO:0001655	urogenital system development	18/316	315/16992	2.66e-05	0.00353296	0.00334358	ANXA1/AQP11/CYP19A1/EPCAM/EPHB3/JAG1/MTSS1/NOTCH3/OVOL1/RARG/SDC1/SERPINB5/SLC34A1/SRD5A1/TACSTD2/TP63/WNT2B/WNT4	18
GO:0019730	GO:0019730	antimicrobial humoral response	9/316	86/16992	3.11e-05	0.00385296	0.00364643	DEFB4A/IL36RN/KLK7/PGLYRP3/RNASE7/S100A7/S100A8/S100A9/SPINK5	9
GO:0034113	GO:0034113	heterotypic cell-cell adhesion	7/316	49/16992	3.16e-05	0.00385296	0.00364643	CD44/DSC2/DSP/IL1RN/JUP/NFASC/PERP	7
GO:0098773	GO:0098773	skin epidermis development	9/316	97/16992	8.08e-05	0.00945275	0.00894605	FERMT1/FOXE1/FOXN1/KRT1/SPINK5/SPRR1A/SPRR2E/TMEM79/TP63	9
GO:0042303	GO:0042303	molting cycle	9/316	109/16992	0.000198595	0.0214997	0.0203473	FERMT1/FOXE1/FOXN1/KRT14/KRT16/PPP1R13L/SPINK5/TMEM79/TP63	9
GO:0042633	GO:0042633	hair cycle	9/316	109/16992	0.000198595	0.0214997	0.0203473	FERMT1/FOXE1/FOXN1/KRT14/KRT16/PPP1R13L/SPINK5/TMEM79/TP63	9
GO:0010837	GO:0010837	regulation of keratinocyte proliferation	5/316	30/16992	0.000209596	0.0218803	0.0207074	BCL11B/SFN/SLURP1/TGM1/TP63	5
GO:0050673	GO:0050673	epithelial cell proliferation	17/316	343/16992	0.000248972	0.0250947	0.0237495	BCL11B/CDKN2B/ECM1/FERMT1/FOXN1/IRF6/KLK8/MTSS1/NFIB/NOD2/PLXNB3/SERPINB5/SFN/SLURP1/TACSTD2/TGM1/TP63	17
GO:0010950	GO:0010950	positive regulation of endopeptidase activity	10/316	140/16992	0.000292023	0.0282264	0.0267133	ALOX12/BCL2L10/CIDEB/IFI16/PERP/S100A8/S100A9/SERPINB3/SOX7/TBC1D10A	10
GO:0002283	GO:0002283	neutrophil activation involved in immune response	21/316	485/16992	0.000309012	0.0282264	0.0267133	CD44/CHRNB4/CSTB/DSC1/DSG1/DSP/FABP5/GM2A/JUP/KRT1/NFASC/OSTF1/PKP1/PLD1/RAP2B/S100A12/S100A7/S100A8/S100A9/SERPINB3/TOLLIP	21
GO:0043312	GO:0043312	neutrophil degranulation	21/316	485/16992	0.000309012	0.0282264	0.0267133	CD44/CHRNB4/CSTB/DSC1/DSG1/DSP/FABP5/GM2A/JUP/KRT1/NFASC/OSTF1/PKP1/PLD1/RAP2B/S100A12/S100A7/S100A8/S100A9/SERPINB3/TOLLIP	21
GO:0042119	GO:0042119	neutrophil activation	21/316	490/16992	0.000354077	0.0313627	0.0296815	CD44/CHRNB4/CSTB/DSC1/DSG1/DSP/FABP5/GM2A/JUP/KRT1/NFASC/OSTF1/PKP1/PLD1/RAP2B/S100A12/S100A7/S100A8/S100A9/SERPINB3/TOLLIP	21
GO:0036230	GO:0036230	granulocyte activation	21/316	495/16992	0.000404794	0.0348004	0.0329349	CD44/CHRNB4/CSTB/DSC1/DSG1/DSP/FABP5/GM2A/JUP/KRT1/NFASC/OSTF1/PKP1/PLD1/RAP2B/S100A12/S100A7/S100A8/S100A9/SERPINB3/TOLLIP	21
GO:0002446	GO:0002446	neutrophil mediated immunity	21/316	498/16992	0.000438178	0.036088	0.0341535	CD44/CHRNB4/CSTB/DSC1/DSG1/DSP/FABP5/GM2A/JUP/KRT1/NFASC/OSTF1/PKP1/PLD1/RAP2B/S100A12/S100A7/S100A8/S100A9/SERPINB3/TOLLIP	21
GO:0042742	GO:0042742	defense response to bacterium	14/316	264/16992	0.000444464	0.036088	0.0341535	DEFB4A/GBP6/KLK7/MAPKBP1/NOD2/PGLYRP3/PGLYRP4/RNASE7/S100A12/S100A7/S100A8/S100A9/SPINK5/WFDC12	14
GO:1903035	GO:1903035	negative regulation of response to wounding	7/316	75/16992	0.000484141	0.0382472	0.036197	ALOX12/KLK8/KRT1/PLAT/SERPINB2/THBD/WNT4	7
GO:1903034	GO:1903034	regulation of response to wounding	10/316	151/16992	0.000533141	0.0410098	0.0388115	ALOX12/ANXA1/KLK8/KRT1/PLAT/S100A9/SERPINB2/SOX15/THBD/WNT4	10
GO:0048871	GO:0048871	multicellular organismal homeostasis	16/316	335/16992	0.000564237	0.0416314	0.0393998	ADRB2/ALOX12/ALOX12B/ALOXE3/CLDN1/GRHL3/IL20RB/KRT1/KRT16/NOD2/PPP1R13L/RDH12/SFN/TMEM79/TP63/USH1G	16
GO:2001056	GO:2001056	positive regulation of cysteine-type endopeptidase activity	9/316	126/16992	0.000582857	0.0416314	0.0393998	ALOX12/BCL2L10/CIDEB/IFI16/PERP/S100A8/S100A9/SOX7/TBC1D10A	9
GO:2000116	GO:2000116	regulation of cysteine-type endopeptidase activity	12/316	210/16992	0.000583951	0.0416314	0.0393998	ALOX12/BCL2L10/CD44/CIDEB/IFI16/PERP/S100A8/S100A9/SFN/SOX7/TBC1D10A/TP63	12
GO:0061041	GO:0061041	regulation of wound healing	9/316	128/16992	0.000653342	0.0447807	0.0423803	ALOX12/ANXA1/KRT1/PLAT/S100A9/SERPINB2/SOX15/THBD/WNT4	9
GO:0045109	GO:0045109	intermediate filament organization	4/316	22/16992	0.000658765	0.0447807	0.0423803	DSP/KRT14/KRT9/PKP1	4
GO:0002934	GO:0002934	desmosome organization	3/316	10/16992	0.000693851	0.0450695	0.0426536	DSP/JUP/PERP	3
GO:0042759	GO:0042759	long-chain fatty acid biosynthetic process	3/316	10/16992	0.000693851	0.0450695	0.0426536	ALOX12/ALOX12B/ALOXE3	3
GO:0006636	GO:0006636	unsaturated fatty acid biosynthetic process	5/316	39/16992	0.000738623	0.0469346	0.0444188	ALOX12/ALOX12B/ALOXE3/ANXA1/PLA2G4F	5
GO:0010952	GO:0010952	positive regulation of peptidase activity	10/316	158/16992	0.000759008	0.0472038	0.0446735	ALOX12/BCL2L10/CIDEB/IFI16/PERP/S100A8/S100A9/SERPINB3/SOX7/TBC1D10A	10

## Sheet: greenyellow
GO clusters of greenyellow module
	ID	Description	GeneRatio	BgRatio	pvalue	p.adjust	qvalue	geneID	Count
GO:0043928	GO:0043928	exonucleolytic nuclear-transcribed mRNA catabolic process involved in deadenylation-dependent decay	2/7	33/16992	7.63e-05	0.00464391	0.00325888	EXOSC7/LSM3	2
GO:0000291	GO:0000291	nuclear-transcribed mRNA catabolic process, exonucleolytic	2/7	35/16992	8.6e-05	0.00464391	0.00325888	EXOSC7/LSM3	2
GO:0000288	GO:0000288	nuclear-transcribed mRNA catabolic process, deadenylation-dependent decay	2/7	74/16992	0.00038741	0.0139468	0.0097872	EXOSC7/LSM3	2

## Sheet: lightgreen
GO clusters of lightgreen module
	ID	Description	GeneRatio	BgRatio	pvalue	p.adjust	qvalue	geneID	Count
GO:0001522	GO:0001522	pseudouridine synthesis	2/15	18/16992	0.000110383	0.043394	0.0316968	PUS3/RPUSD4	2
GO:0009451	GO:0009451	RNA modification	3/15	129/16992	0.000181945	0.043394	0.0316968	ALKBH8/PUS3/RPUSD4	3

## Sheet: magenta
GO clusters of magenta module
	ID	Description	GeneRatio	BgRatio	pvalue	p.adjust	qvalue	geneID	Count
GO:0035458	GO:0035458	cellular response to interferon-beta	2/42	15/16992	0.000613619	0.0149619	0.0126481	CDC34/NDUFA13	2
GO:0035456	GO:0035456	response to interferon-beta	2/42	23/16992	0.00146011	0.0252113	0.0213125	CDC34/NDUFA13	2
GO:0034470	GO:0034470	ncRNA processing	5/42	390/16992	0.00262709	0.0388809	0.0328682	DDX49/DUS3L/QTRT1/RPS15/WDR18	5
GO:0043928	GO:0043928	exonucleolytic nuclear-transcribed mRNA catabolic process involved in deadenylation-dependent decay	2/42	33/16992	0.00299988	0.043165	0.0364898	LSM4/LSM7	2
GO:0000291	GO:0000291	nuclear-transcribed mRNA catabolic process, exonucleolytic	2/42	35/16992	0.00337	0.04718	0.0398839	LSM4/LSM7	2
GO:0032543	GO:0032543	mitochondrial translation	4/42	120/16992	0.000215193	0.00928915	0.00785264	MPV17L2/MRPL34/MRPL4/MRPL54	4
GO:0006415	GO:0006415	translational termination	3/42	103/16992	0.00209154	0.0328309	0.0277538	MRPL34/MRPL4/MRPL54	3
GO:0007006	GO:0007006	mitochondrial membrane organization	3/42	105/16992	0.00220944	0.0336614	0.0284559	ALKBH7/NDUFA13/TIMM13	3
GO:0007007	GO:0007007	inner mitochondrial membrane organization	2/42	20/16992	0.00110169	0.0219491	0.0185548	NDUFA13/TIMM13	2
GO:0070125	GO:0070125	mitochondrial translational elongation	3/42	86/16992	0.00124608	0.0230184	0.0194588	MRPL34/MRPL4/MRPL54	3
GO:0070126	GO:0070126	mitochondrial translational termination	3/42	87/16992	0.00128837	0.0230184	0.0194588	MRPL34/MRPL4/MRPL54	3
GO:0090151	GO:0090151	establishment of protein localization to mitochondrial membrane	2/42	15/16992	0.000613619	0.0149619	0.0126481	NDUFA13/TIMM13	2
GO:0010257	GO:0010257	NADH dehydrogenase complex assembly	5/42	56/16992	2.51e-07	4.33e-05	3.66e-05	ECSIT/NDUFA11/NDUFA13/NDUFB7/NDUFS7	5
GO:0032981	GO:0032981	mitochondrial respiratory chain complex I assembly	5/42	56/16992	2.51e-07	4.33e-05	3.66e-05	ECSIT/NDUFA11/NDUFA13/NDUFB7/NDUFS7	5
GO:0097031	GO:0097031	mitochondrial respiratory chain complex I biogenesis	5/42	56/16992	2.51e-07	4.33e-05	3.66e-05	ECSIT/NDUFA11/NDUFA13/NDUFB7/NDUFS7	5
GO:0033108	GO:0033108	mitochondrial respiratory chain complex assembly	5/42	83/16992	1.82e-06	0.000166491	0.000140745	ECSIT/NDUFA11/NDUFA13/NDUFB7/NDUFS7	5
GO:0042775	GO:0042775	mitochondrial ATP synthesis coupled electron transport	5/42	83/16992	1.82e-06	0.000166491	0.000140745	NDUFA11/NDUFA13/NDUFB7/NDUFS7/UQCR11	5
GO:0042773	GO:0042773	ATP synthesis coupled electron transport	5/42	84/16992	1.93e-06	0.000166491	0.000140745	NDUFA11/NDUFA13/NDUFB7/NDUFS7/UQCR11	5
GO:0022904	GO:0022904	respiratory electron transport chain	5/42	99/16992	4.35e-06	0.000273655	0.000231336	NDUFA11/NDUFA13/NDUFB7/NDUFS7/UQCR11	5
GO:0022900	GO:0022900	electron transport chain	5/42	101/16992	4.8e-06	0.000273655	0.000231336	NDUFA11/NDUFA13/NDUFB7/NDUFS7/UQCR11	5
GO:0006120	GO:0006120	mitochondrial electron transport, NADH to ubiquinone	4/42	46/16992	4.88e-06	0.000273655	0.000231336	NDUFA11/NDUFA13/NDUFB7/NDUFS7	4
GO:0006119	GO:0006119	oxidative phosphorylation	5/42	103/16992	5.28e-06	0.000273655	0.000231336	NDUFA11/NDUFA13/NDUFB7/NDUFS7/UQCR11	5
GO:0046034	GO:0046034	ATP metabolic process	5/42	231/16992	0.000251007	0.0100017	0.00845497	NDUFA11/NDUFA13/NDUFB7/NDUFS7/UQCR11	5
GO:0045333	GO:0045333	cellular respiration	5/42	167/16992	5.47e-05	0.00257799	0.00217932	NDUFA11/NDUFA13/NDUFB7/NDUFS7/UQCR11	5
GO:0009141	GO:0009141	nucleoside triphosphate metabolic process	5/42	283/16992	0.000635446	0.0149619	0.0126481	NDUFA11/NDUFA13/NDUFB7/NDUFS7/UQCR11	5
GO:0009161	GO:0009161	ribonucleoside monophosphate metabolic process	5/42	286/16992	0.000666463	0.0150099	0.0126887	NDUFA11/NDUFA13/NDUFB7/NDUFS7/UQCR11	5
GO:0022613	GO:0022613	ribonucleoprotein complex biogenesis	6/42	443/16992	0.000718597	0.0155097	0.0131113	DDX49/LSM4/MPV17L2/RPS15/SF3A2/WDR18	6
GO:0009123	GO:0009123	nucleoside monophosphate metabolic process	5/42	299/16992	0.000814195	0.0168701	0.0142613	NDUFA11/NDUFA13/NDUFB7/NDUFS7/UQCR11	5
GO:0022618	GO:0022618	ribonucleoprotein complex assembly	4/42	193/16992	0.00128867	0.0230184	0.0194588	LSM4/MPV17L2/RPS15/SF3A2	4
GO:0071826	GO:0071826	ribonucleoprotein complex subunit organization	4/42	205/16992	0.0016086	0.0268793	0.0227226	LSM4/MPV17L2/RPS15/SF3A2	4
GO:0006091	GO:0006091	generation of precursor metabolites and energy	5/42	355/16992	0.00174474	0.028243	0.0238754	NDUFA11/NDUFA13/NDUFB7/NDUFS7/UQCR11	5

[truncated: 5 more sheets: pink, red, salmon, turquoise, yellow]
