# Supplementary material for: A Class of Protein-Coding RNAs Binds to Polycomb Repressive Complex 2 and Alters Histone Methylation
Source: Front Oncol. 2021 Nov 5;11:739830. doi: 10.3389/fonc.2021.739830 (PMC8602814; doi:10.3389/fonc.2021.739830)
Supplement: Supplementary file 11 [file Table_10.xlsx]

## Sheet: Table S13. ChIP-seq analysis ge
Genes with H3K27me3, EZH2 and SUZ12 occupation on their promoter region (-5kb, +1kb)
GSE7793	GSE85717	GSE51079	GSE73820	GSE46536	GSE23943	GSE74330	GSE29997
0610009B22Rik	2021-03-10	0610007P14Rik	0610007P14Rik	1010001N08Rik	0610007P14Rik	1010001N08Rik	1110004F10Rik
0610031O16Rik	1110004F10Rik	0610009B22Rik	0610009B22Rik	1110004F10Rik	0610009B22Rik	1700003M07Rik	1700039E22Rik
0610037L13Rik	1110017D15Rik	0610009L18Rik	0610009L18Rik	1700003M07Rik	0610009L18Rik	1700020I14Rik	2410012M07Rik
0610039H22Rik	1110028F18Rik	0610010F05Rik	0610010F05Rik	1700020A23Rik	0610010F05Rik	1700039E22Rik	2700086A05Rik
0610040F04Rik	1600019K03Rik	0610010K14Rik	0610010K14Rik	1700020I14Rik	0610010K14Rik	2021-09-04	2021-09-04
2021-03-01	1700003M07Rik	0610012G03Rik	0610012G03Rik	1700028M03Rik	0610012G03Rik	4930412C18Rik	4930412C18Rik
2021-09-01	1700010I14Rik	0610030E20Rik	0610030E20Rik	2510009E07Rik	0610030E20Rik	4930547E08Rik	6430503K07Rik
1010001N08Rik	1700012H19Rik	0610031O16Rik	0610031O16Rik	2810004N23Rik	0610031O16Rik	5830416I19Rik	Adcy6
2021-09-11	1700019B03Rik	0610037L13Rik	0610037L13Rik	2810032G03Rik	0610037L13Rik	Actr1a	Akap6
1110006O24Rik	1700020I14Rik	0610038B21Rik	0610038B21Rik	2810433D01Rik	0610038B21Rik	Adamts8	Atp9a
1110008P14Rik	1700025F22Rik	0610039H22Rik	0610039H22Rik	4930401O10Rik	0610039H22Rik	Adcy6	BC037704
1110028F11Rik	1700025N23Rik	0610039K10Rik	0610039K10Rik	4930412C18Rik	0610039K10Rik	AI662270	BC068157
1110028F18Rik	1700028I16Rik	0610040F04Rik	0610040F04Rik	4930452G13Rik	0610040F04Rik	Akap6	Bcan
1110059G10Rik	1700028M03Rik	0610040J01Rik	0610040J01Rik	4930456L15Rik	0610040J01Rik	Ambp	Brd2
1110065P20Rik	1700030A11Rik	0610043K17Rik	0610043K17Rik	4930480K15Rik	0610043K17Rik	Anxa3	Btg2
1190005I06Rik	1700030N03Rik	2021-03-01	2021-03-01	4930532M18Rik	2021-03-01	Aplf	C030007H22Rik
2021-09-12	1700095A21Rik	2021-09-01	2021-03-01	4930547E08Rik	2021-09-01	Arhgef7	Cacnb3
1300017J02Rik	1700108F19Rik	2021-03-10	2021-03-01	4931429I11Rik	2021-03-10	Atp6v1c2	Cacng7
2021-09-14	1700110K17Rik	2021-09-10	2021-03-01	2021-09-05	2021-09-10	Atp8b4	Calcoco2
1500009C09Rik	1700122O11Rik	1010001N08Rik	2021-09-01	5830416I19Rik	1010001N08Rik	Atp9a	Cbln1
1500011K16Rik	1810041L15Rik	2021-03-11	2021-03-10	6430503K07Rik	2021-03-11	B830017H08Rik	Cbr3
1500015L24Rik	2210420H20Rik	2021-09-11	2021-09-10	7530416G11Rik	2021-09-11	BC037704	Ccdc108
1500015O10Rik	2310069B03Rik	1110002L01Rik	1010001N08Rik	9430038I01Rik	1110002L01Rik	Bcan	Ccdc97
1500017E21Rik	2410004I01Rik	1110004E09Rik	2021-03-11	9630033F20Rik	1110004E09Rik	Bcas3	Ccl4
1600002D24Rik	2410012E07Rik	1110004F10Rik	2021-09-11	Aatk	1110004F10Rik	C1qtnf5	Ccz1
1600014C10Rik	2410124H12Rik	1110006O24Rik	1110002L01Rik	Acadl	1110006O24Rik	Cacnb3	Cd40
1600014C23Rik	2510009E07Rik	1110008F13Rik	1110004E09Rik	Acer2	1110008F13Rik	Casp2	Cdk5r2
1600015I10Rik	2610008E11Rik	1110008L16Rik	1110004F10Rik	Actr1a	1110008L16Rik	Cbln1	Chmp6
1600029I14Rik	2700069I18Rik	1110008P14Rik	1110006O24Rik	Adamts1	1110008P14Rik	Cbr3	Cistr-act
1700001G11Rik	2810032G03Rik	1110012L19Rik	1110008F13Rik	Adamts5	1110012L19Rik	Ccl4	Clasrp
1700001J11Rik	2810049E08Rik	1110015O18Rik	1110008L16Rik	Adcy5	1110015O18Rik	Cdk12	Cldn5
1700001K19Rik	2810433D01Rik	1110017D15Rik	1110008P14Rik	Adcy6	1110017D15Rik	Cep170b	Clec3a
1700001O22Rik	3110079O15Rik	1110019D14Rik	1110015O18Rik	Adig	1110019D14Rik	Cfap65	Clec4f
1700001P01Rik	3110082I17Rik	1110020A21Rik	1110017D15Rik	Agbl5	1110025L11Rik	Chmp6	Clmp
1700003D09Rik	3930402G23Rik	1110025L11Rik	1110019D14Rik	Akap6	1110028F11Rik	Clec4f	Clp1
1700003F12Rik	2021-09-04	1110028F11Rik	1110025L11Rik	Alcam	1110028F18Rik	Clp1	Csad
1700003G13Rik	4631405J19Rik	1110028F18Rik	1110028F11Rik	Ankle1	1110032A03Rik	Cntfr	Cstf1
1700003G18Rik	4632428C04Rik	1110032A03Rik	1110028F18Rik	Ap1s1	1110032F04Rik	Csgalnact2	Ctdsp2
1700003I22Rik	4732471J01Rik	1110032F04Rik	1110032A03Rik	Apc2	1110034G24Rik	Ctdsp2	Cyp21a1
1700003M07Rik	4921518K17Rik	1110034G24Rik	1110032F04Rik	App	1110036E04Rik	Cyp4b1	Cyp4b1
1700006F04Rik	4930401O10Rik	1110036E04Rik	1110034G24Rik	Arhgap31	1110037F02Rik	D430041D05Rik	Cypt12
1700007J10Rik	4930402F11Rik	1110037F02Rik	1110036E04Rik	Arhgap32	1110038B12Rik	Dalir	Dcpp1
1700007K13Rik	4930412C18Rik	1110038B12Rik	1110037F02Rik	Arhgef7	1110038F14Rik	Dcpp2	Dok4
1700010I14Rik	4930417O13Rik	1110038F14Rik	1110038B12Rik	Arl15	1110046J04Rik	Decr2	Entpd7
1700011H14Rik	4930417O22Rik	1110046J04Rik	1110038F14Rik	Asah1	1110051M20Rik	Dgkd	Ephb2
1700012A03Rik	4930444G20Rik	1110051M20Rik	1110046J04Rik	Asic4	1110058D11Rik	Dlgap2	Erbb2
1700012B09Rik	4930452G13Rik	1110058D11Rik	1110051M20Rik	Aurkb	1110059E24Rik	Dock6	Fam126a
1700012H19Rik	4930470O06Rik	1110059E24Rik	1110058D11Rik	B2m	1110059G10Rik	Entpd7	Fech
1700013F07Rik	4930480K15Rik	1110059G10Rik	1110059E24Rik	B3gnt3	1110065P20Rik	Ephb2	Fkbp11
1700016D06Rik	4930500F04Rik	1110065P20Rik	1110059G10Rik	B830017H08Rik	1190002N15Rik	Ephb4	Fosl1
1700017D01Rik	4930505K14Rik	1190002N15Rik	1110065P20Rik	BC037704	1190003K10Rik	Erbb2	Galnt10
1700017G19Rik	4930511A02Rik	1190003K10Rik	1190002N15Rik	BC051142	1190005I06Rik	Fam126a	Gcgr
1700017J07Rik	4930532M18Rik	1190005I06Rik	1190003K10Rik	Bcan	1190007I07Rik	Fam134c	Gdf7
1700017L05Rik	4930547E08Rik	1190007I07Rik	1190005I06Rik	Bhlhe23	2021-09-12	Gdf7	Gjc1
1700018A04Rik	4930555G01Rik	2021-09-12	1190007I07Rik	Bicd2	1300002E11Rik	Gga1	Gm10390
1700019B03Rik	4930564C03Rik	1300002E11Rik	2021-09-12	Blm	1300017J02Rik	Gm12338	Gm10639
1700019C18Rik	4930581F22Rik	1300017J02Rik	1300002E11Rik	Bmp2k	2021-09-14	Gm38436	Gm10782
1700019G24Rik	4930597G03Rik	2021-09-14	1300017J02Rik	Btg2	1500004A13Rik	Gm5607	Gm11538
1700019N19Rik	4933407E24Rik	1500004A13Rik	2021-09-14	Btn2a2	1500009C09Rik	Gm9047	Gm5607
1700020A23Rik	4933428G20Rik	1500009C09Rik	1500004A13Rik	C030007H22Rik	1500009L16Rik	Gp1bb	Gm6307
1700020G17Rik	4933438K21Rik	1500009L16Rik	1500009C09Rik	C1qtnf1	1500011B03Rik	Grin3b	Gm6406
1700020I14Rik	5830416I19Rik	1500011B03Rik	1500009L16Rik	Cacnb3	1500011K16Rik	Grrp1	Gp1bb
1700020M21Rik	6030466F02Rik	1500011K16Rik	1500011B03Rik	Cacng5	1500012K07Rik	Gsc2	Gp5
1700020N01Rik	6430584L05Rik	1500012K07Rik	1500011K16Rik	Cadm2	1500015A07Rik	Gss	Gpatch4
1700022A21Rik	2021-09-07	1500015A07Rik	1500015A07Rik	Calcoco2	1500015L24Rik	H1foo	Gsc2
1700023F06Rik	7530416G11Rik	1500015L24Rik	1500015L24Rik	Cbr3	1500015O10Rik	H2-M10.2	Gykl1
1700024G13Rik	2021-09-09	1500015O10Rik	1500015O10Rik	Ccdc108	1500017E21Rik	Hdac7	H1foo
1700024I08Rik	9130221F21Rik	1500017E21Rik	1500017E21Rik	Ccdc150	1500026H17Rik	Hif3a	H2-Q2
1700024N05Rik	9430019J16Rik	1500026H17Rik	1500026H17Rik	Ccdc97	1600002D24Rik	Hottip	Hif3a
1700024P04Rik	9430038I01Rik	1600002D24Rik	1600002D24Rik	Ccl26	1600002H07Rik	Hoxa3	Hmgxb3
1700024P16Rik	9430091E24Rik	1600002H07Rik	1600002H07Rik	Ccl4	1600002K03Rik	Hoxa4	Hoxa1
1700025B11Rik	9530036O11Rik	1600002K03Rik	1600002K03Rik	Ccz1	1600010M07Rik	Hoxa5	Hoxa13
1700025C18Rik	9930111J21Rik2	1600010M07Rik	1600010M07Rik	Cd40	1600012H06Rik	Hoxa6	Hoxa2
1700025F22Rik	A130010J15Rik	1600012H06Rik	1600014C10Rik	Cdk12	1600014C10Rik	Hoxaas2	Hoxa3
1700025F24Rik	A330074K22Rik	1600014C10Rik	1600014C23Rik	Cdk14	1600014C23Rik	Hoxaas3	Hoxa9
1700025K24Rik	A530032D15Rik	1600014C23Rik	1600015I10Rik	Cdk5r2	1600015I10Rik	Hoxc9	Hoxb13
1700025M24Rik	A530064D06Rik	1600015I10Rik	1600019K03Rik	Cdrt4	1600019K03Rik	Hyal2	Hoxc13
1700026D11Rik	A630095E13Rik	1600019K03Rik	1600023N17Rik	Cebpd	1600020E01Rik	Ihh	Hoxc6
1700027A15Rik	A730004F24Rik	1600020E01Rik	1600025M17Rik	Cep170b	1600023N17Rik	Kcnip2	Hoxc9
1700027F06Rik	A830018L16Rik	1600023N17Rik	1600027J07Rik	Chmp6	1600025M17Rik	Kcnip3	Il1rn
1700027J07Rik	AA619741	1600025M17Rik	1600029I14Rik	Chrdl1	1600027J07Rik	Kcnj5	Insrr
1700028B04Rik	Aagab	1600027J07Rik	1700001C02Rik	Chrm3	1600029I14Rik	Kdm6b	Kcnip2
1700028I16Rik	Aanat	1600029I14Rik	1700001C19Rik	Cistr-act	1600029O15Rik	Lbx1	Kcnip3
1700028M03Rik	Aatk	1600029O15Rik	1700001D01Rik	Clcf1	1700001C02Rik	Lmod1	Kcnj5
1700028P14Rik	Abca17	1700001C02Rik	1700001G01Rik	Cldn22	1700001C19Rik	Lnpk	Lbx1
1700029F12Rik	Abca2	1700001C19Rik	1700001G11Rik	Cldn26	1700001D01Rik	Loxl3	Letmd1
1700029J03Rik	Abcb1a	1700001D01Rik	1700001J03Rik	Clec3a	1700001G01Rik	Ltv1	Lhx9
1700029M20Rik	Abcb4	1700001F09Rik	1700001J11Rik	Clec4f	1700001G11Rik	Ly6h	Lmbr1l
1700029N11Rik	Abcc12	1700001G01Rik	1700001K19Rik	Clic6	1700001G17Rik	Lyzl6	Lmnb2
1700030F04Rik	Abce1	1700001G11Rik	1700001K23Rik	Clmp	1700001J03Rik	Med1	Lnp
1700030N03Rik	Abhd12	1700001G17Rik	1700001L05Rik	Clp1	1700001J11Rik	Mir107	Loxl3
1700030O20Rik	Abhd16a	1700001J03Rik	1700001L19Rik	Cnppd1	1700001K19Rik	Mir1962	Lrrc47
1700031A10Rik	Abhd3	1700001J11Rik	1700001O22Rik	Col19a1	1700001K23Rik	Mir218-2	Lrrc71
1700031F05Rik	Abr	1700001K19Rik	1700001P01Rik	Col4a2	1700001L05Rik	Mir28b	Ly6h
1700031P21Rik	Acat2	1700001K23Rik	1700003D09Rik	Cry2	1700001L19Rik	Mir375	Lyzl6
1700034G24Rik	Acer2	1700001L05Rik	1700003E16Rik	Csgalnact2	1700001O22Rik	Mir5098	Man1c1
1700034H15Rik	Acox2	1700001L19Rik	1700003F12Rik	Csmd1	1700001P01Rik	Mir6405	Mc1r
1700034I23Rik	Acsl1	1700001O22Rik	1700003G13Rik	Csnk1a1	1700003C15Rik	Mir7012	Med1
1700036G14Rik	Actg2	1700001P01Rik	1700003G18Rik	Csnk2a2	1700003D09Rik	Mir7237	Mir184
1700040L02Rik	Ada	1700003D09Rik	1700003H04Rik	Ctdsp2	1700003E16Rik	Misp	Mir28b
1700042G07Rik	Adam11	1700003E16Rik	1700003I22Rik	Ctsh	1700003F12Rik	Mn1	Mir375
1700042G15Rik	Adam5	1700003F12Rik	1700003L19Rik	Ctsl	1700003G13Rik	Mogs	Mir6406
1700047G03Rik	Adamts18	1700003G13Rik	1700003M07Rik	Cxcr2	1700003G18Rik	Morc2a	Mir6956
1700048O20Rik	Adamts5	1700003G18Rik	1700003P14Rik	Cyp21a1	1700003H04Rik	Naa40	Mir7030
1700052I22Rik	Adamts8	1700003H04Rik	1700006A11Rik	Cyp4b1	1700003I22Rik	Nf2	Misp
1700054K19Rik	Adamtsl5	1700003I22Rik	1700006E09Rik	Cyp4f16	1700003L19Rik	Npcd	Mkx
1700054M17Rik	Adap1	1700003L19Rik	1700006F04Rik	Cypt12	1700003M07Rik	Nrxn2	Mrpl38
1700057H21Rik	Adar	1700003M07Rik	1700006H21Rik	D16Ertd472e	1700003P14Rik	Nts	Msrb2
1700060C16Rik	Adarb2	1700003P14Rik	1700007B14Rik	Ddx11	1700006A11Rik	Oas1g	Nat9
1700060C20Rik	Adat1	1700006A11Rik	1700007F19Rik	Dgat2l6	1700006E09Rik	Obsl1	Ncf4
1700061F12Rik	Adcy3	1700006E09Rik	1700007G11Rik	Dleu7	1700006F04Rik	Olfr292	Ncoa5
1700063O14Rik	Adcy5	1700006F04Rik	1700007J10Rik	Dlgap2	1700006H21Rik	Olfr293	Nf2
1700064J06Rik	Adcy6	1700006H21Rik	1700007K09Rik	Dock10	1700007B14Rik	Olfr691	Nhp2l1
1700064M15Rik	Adcy9	1700007B14Rik	1700007K13Rik	Dok4	1700007F19Rik	Optn	Nts
1700066B19Rik	Adgb	1700007F19Rik	1700007L15Rik	Dusp18	1700007G11Rik	Ovol1	Nudt18
1700066M21Rik	Adgra2	1700007G11Rik	1700007P06Rik	E2f6	1700007J10Rik	Pacsin1	Oas1g
1700067G17Rik	Adgrb2	1700007J10Rik	1700008C04Rik	Efnb2	1700007K09Rik	Papd4	Oas2
1700067P10Rik	Adgrd1	1700007K09Rik	1700008K24Rik	Eif4e3	1700007K13Rik	Pax2	Olfr292
1700069L16Rik	Adgrg1	1700007K13Rik	1700008P02Rik	Elf5	1700007L15Rik	Pax5	Olfr293
1700069P05Rik	Adig	1700007L15Rik	1700009C05Rik	Enthd2	1700007P06Rik	Pax9	Olfr691
1700071K01Rik	Adipor2	1700007P06Rik	1700009J07Rik	Entpd7	1700008C04Rik	Pcnx	Olig1
1700071M16Rik	Adra2b	1700008C04Rik	1700009N14Rik	Epb4.1l1	1700008J07Rik	Pi4kb	Olig2
1700072O05Rik	Afg3l1	1700008K24Rik	1700010B08Rik	Epha4	1700008K24Rik	Pias1	Ovol1
1700080N15Rik	Agbl5	1700008P02Rik	1700010D01Rik	Epha6	1700008P02Rik	Pklr	Pax3
1700084M14Rik	Aggf1	1700009C05Rik	1700010I02Rik	Ephb2	1700009C05Rik	Pla2g6	Pax5
1700085C21Rik	Ahcyl2	1700009J07Rik	1700010I14Rik	Eps15	1700009J07Rik	Pnpla7	Pcnx
1700086O06Rik	Ahrr	1700009N14Rik	1700010J16Rik	Erbb2	1700009N14Rik	Ppfia1	Pi4kb
1700095J12Rik	AI662270	1700010B08Rik	1700010K23Rik	Etaa1	1700010B08Rik	Pradc1	Pias1
1700096J18Rik	Aif1l	1700010D01Rik	1700011B04Rik	Eva1c	1700010D01Rik	Prdm16	Pigz
1700096P03Rik	Aim2	1700010I02Rik	1700011C11Rik	Evi2b	1700010I02Rik	Prph	Pop7
1700099I09Rik	Ak3	1700010I14Rik	1700011H14Rik	Fam111a	1700010I14Rik	Prr23a2	Ppl
1700102H20Rik	Ak7	1700010J16Rik	1700011I03Rik	Fam126a	1700010J16Rik	Prune2	Prph
1700108F19Rik	Akap6	1700010K23Rik	1700011L22Rik	Fam155a	1700010K23Rik	Ptk7	Prune2
1700108J01Rik	Akap8	1700011B04Rik	1700012A03Rik	Fam50b	1700011B04Rik	Ptp4a2	Rbfox3
1700110C19Rik	Aktip	1700011C11Rik	1700012B07Rik	Fam71a	1700011C11Rik	Rasl10a	Rbm19
1700110K17Rik	Alcam	1700011H14Rik	1700012B09Rik	Fam83h	1700011H14Rik	Rbfox3	Rhebl1
1700112H15Rik	Alox12b	1700011I03Rik	1700012C14Rik	Fam84a	1700011I03Rik	Rmdn3	Rhobtb2
1700113A16Rik	Alox15	1700011L22Rik	1700012D01Rik	Fam89a	1700011L22Rik	Rnf4	Rpl28
1700113H08Rik	Alox5	1700011M02Rik	1700012D14Rik	Fech	1700011M02Rik	Rpl28	Rpl36
1700116B05Rik	Alpl	1700012A03Rik	1700012D16Rik	Fem1a	1700012A03Rik	Rps8	Runx1
1700119H24Rik	Ambp	1700012B07Rik	1700012H19Rik	Fgf12	1700012B07Rik	S100z	S100z
1700120G07Rik	Amh	1700012B09Rik	1700012I11Rik	Fkbp11	1700012B09Rik	Samd14	Samd14
1700121N20Rik	Anapc1	1700012C14Rik	1700012P22Rik	Fmn2	1700012C14Rik	Scarb1	Sema3b
1700123L14Rik	Angpt4	1700012D01Rik	1700013D24Rik	Fnbp1	1700012D01Rik	Sema3b	Sema5b
1700123O20Rik	Ank1	1700012D14Rik	1700013F07Rik	Fzd1	1700012D14Rik	Sema5b	Sgca
1700125G02Rik	Ank2	1700012D16Rik	1700013G24Rik	Fzd8	1700012D16Rik	Serpine2	Sgk1
1700125G22Rik	Ank3	1700012H19Rik	1700013H16Rik	Gabrg2	1700012H19Rik	Sgca	Sgpp2
1700128F08Rik	Ankle1	1700012I11Rik	1700015F17Rik	Gal	1700012I11Rik	Sgk3	Sh3tc1
1700129C05Rik	Ankrd1	1700012P22Rik	1700015G11Rik	Galnt10	1700012P22Rik	Sgpp2	Sharpin
1810009J06Rik	Ankrd11	1700013D24Rik	1700016C15Rik	Gas6	1700013D24Rik	Sharpin	Shisa3
1810011H11Rik	Ankrd17	1700013F07Rik	1700016D06Rik	Gata6	1700013F07Rik	Sim2	Sim2
1810011O10Rik	Ankrd26	1700013G24Rik	1700016G22Rik	Gcgr	1700013G24Rik	Slc12a3	Slc12a3
1810013A23Rik	Ankrd40	1700013H16Rik	1700016H13Rik	Gdf7	1700013H16Rik	Slc22a7	Slc25a12
1810019D21Rik	Antxr1	1700015F17Rik	1700016K19Rik	Gjc1	1700015F17Rik	Slc25a12	Slc26a4
1810020O05Rik	Anxa3	1700015G11Rik	1700016L21Rik	Gm10390	1700015G11Rik	Slc25a28	Snf8
1810022K09Rik	Aoc3	1700016C15Rik	1700016P04Rik	Gm10639	1700016C15Rik	Slc26a4	Snx8
1810024B03Rik	Ap1g1	1700016D06Rik	1700017B05Rik	Gm10782	1700016D06Rik	Snu13	Sost
1810041H14Rik	Ap1s1	1700016G22Rik	1700017D01Rik	Gm11544	1700016G22Rik	Snx8	Sox1
1810041L15Rik	Ap2s1	1700016H13Rik	1700017G19Rik	Gm13154	1700016H13Rik	Sox1	Sox2ot
1810043G02Rik	Apbb2	1700016K19Rik	1700017J07Rik	Gm14812	1700016K19Rik	Sox8	Sp2
1810053B23Rik	Apc2	1700016L04Rik	1700017L05Rik	Gm15179	1700016L04Rik	Sp2	Spg11
1810055G02Rik	Apeh	1700016L21Rik	1700017N19Rik	Gm5095	1700016L21Rik	Spr	Spr
1810058I24Rik	Apoa1bp	1700016P04Rik	1700018A04Rik	Gm5607	1700016P04Rik	Spsb3	Spsb3
1810065E05Rik	App	1700017B05Rik	1700018B08Rik	Gm6406	1700017B05Rik	Sptbn2	Sptbn2
2021-03-02	Aqp7	1700017D01Rik	1700018B24Rik	Gm7244	1700017D01Rik	Sstr3	Sstr3
2021-09-02	Arfgap3	1700017G19Rik	1700018C11Rik	Gm8096	1700017G19Rik	Tbx1	Tbx1
2010003K11Rik	Arfgef1	1700017J07Rik	1700018F24Rik	Gm884	1700017J07Rik	Tgm6	Ten1
2010009K17Rik	Arhgap23	1700017L05Rik	1700018G05Rik	Gmfg	1700017L05Rik	Thrap3	Tfap2b
2010106C02Rik	Arhgap24	1700017N19Rik	1700018L02Rik	Gmnc	1700017N19Rik	Ticam1	Tfcp2
2010107E04Rik	Arhgap25	1700018A04Rik	1700019A02Rik	Gp1bb	1700018A04Rik	Tlx1	Tiprl
2010107G23Rik	Arhgap31	1700018B08Rik	1700019B03Rik	Gpr108	1700018B08Rik	Tmed11	Tlx1
2010109A12Rik	Arhgap32	1700018B24Rik	1700019B21Rik	Gpr156	1700018B24Rik	Tmed6	Tmed11
2010111I01Rik	Arhgef10	1700018C11Rik	1700019C18Rik	Gpr56	1700018C11Rik	Tmem159	Tmed6
2010300C02Rik	Arhgef11	1700018F24Rik	1700019D03Rik	Grik1	1700018F24Rik	Tmem179	Tmem179
2200002D01Rik	Arhgef18	1700018G05Rik	1700019E08Rik	Grin2a	1700018G05Rik	Tmem239	Tmem239
2210016F16Rik	Arhgef4	1700018L02Rik	1700019G24Rik	Grin3b	1700018L02Rik	Tmem63b	Tmem63b
2210016L21Rik	Arhgef40	1700019A02Rik	1700019M22Rik	Grm3	1700019A02Rik	Tmx2	Tnnc2
2210406O10Rik	Arhgef7	1700019B03Rik	1700019N19Rik	Grrp1	1700019B03Rik	Tnrc6a	Trem1
2210409D07Rik	Arid3a	1700019B21Rik	1700020A23Rik	Gss	1700019B21Rik	Trem1	Trpt1
2210416O15Rik	Arid3b	1700019C18Rik	1700020D05Rik	Gykl1	1700019C18Rik	Ttll6	Ttll6
2210417A02Rik	Arl15	1700019D03Rik	1700020G17Rik	H1foo	1700019D03Rik	Ube2z	Tuba4a
2210420H20Rik	Arl2bp	1700019E08Rik	1700020I14Rik	H2-Q2	1700019E08Rik	Uchl4	Ube2z
2300003K06Rik	Arpc1b	1700019G24Rik	1700020L24Rik	Hat1	1700019G24Rik	Usmg5	Ubr4
2300009A05Rik	Asah1	1700019M22Rik	1700020M21Rik	Hbp1	1700019M22Rik	Vwa5b2	Uchl4
2310001H17Rik	Asb4	1700019N19Rik	1700020N01Rik	Hdac7	1700019N19Rik	Wdr18	Usmg5
2310003N18Rik	Ascc2	1700020A23Rik	1700020N15Rik	Hepacam	1700020A23Rik	Wif1	Vmn1r189
2310005E17Rik	Ash1l	1700020D05Rik	1700021F05Rik	Hey1	1700020D05Rik	Zbtb4	Vwa5b1
2310009B15Rik	Asic4	1700020D14Rik	1700021F07Rik	Hist3h2ba	1700020G17Rik	Zbtb43	Vwa5b2
2310015A10Rik	Atf7	1700020G17Rik	1700021N21Rik	Homer2	1700020I14Rik	Zbtb49	Wdfy3
2310015D24Rik	Atl3	1700020I14Rik	1700022A21Rik	Hoxa13	1700020L24Rik	Zbtb9	Wdr18
2310016D03Rik	Atp11a	1700020L24Rik	1700022A22Rik	Hoxa5	1700020M21Rik	Zdhhc14	Xrn2
2310022A10Rik	Atp2a2	1700020M21Rik	1700022E09Rik	Hoxa6	1700020N01Rik	Zfp296	Zbtb34
2310034O05Rik	Atp5b	1700020N01Rik	1700022H01Rik	Hoxa9	1700020N15Rik	Zfp362	Zbtb43
2310039L15Rik	Atp6v1c2	1700020N15Rik	1700022H16Rik	Hoxc12	1700020N18Rik		Zbtb49
2310050C09Rik	Atp6v1f	1700020N18Rik	1700022I11Rik	Hoxc13	1700021F05Rik		Zdhhc5
2310057M21Rik	Atp9a	1700021F05Rik	1700023C21Rik	Hoxc9	1700021F07Rik		Zfhx4
2310065F04Rik	Atpif1	1700021F07Rik	1700023F02Rik	Hsp90aa1	1700021N21Rik		Zfp266
2310069B03Rik	Atxn1l	1700021N21Rik	1700023F06Rik	Hunk	1700022A21Rik		Zfp566
2410004B18Rik	Atxn7l2	1700022A21Rik	1700024B18Rik	Ifit2	1700022A22Rik		Zfp74
2410012E07Rik	Atxn7l3	1700022A22Rik	1700024F13Rik	Ifnlr1	1700022E09Rik
2410124H12Rik	Aunip	1700022E09Rik	1700024G13Rik	Igsf11	1700022H01Rik
2500004C02Rik	Aurkb	1700022H01Rik	1700024I08Rik	Ihh	1700022H16Rik
2510009E07Rik	Axl	1700022H16Rik	1700024N05Rik	Il1rn	1700022I11Rik
2610008E11Rik	Azin2	1700022I11Rik	1700024P04Rik	Impa2	1700023C21Rik
2610016A17Rik	B230118H07Rik	1700023C21Rik	1700024P16Rik	Ipcef1	1700023F02Rik
2610027K06Rik	B230217C12Rik	1700023F02Rik	1700025B11Rik	Irs1	1700023F06Rik
2610035F20Rik	B230307C23Rik	1700023F06Rik	1700025C18Rik	Itga2b	1700024B18Rik
2610203C22Rik	B2m	1700024B18Rik	1700025F22Rik	Itgb4	1700024F13Rik
2610301B20Rik	B3gat2	1700024F13Rik	1700025F24Rik	Kbtbd11	1700024G13Rik
2610507B11Rik	B3gnt3	1700024G13Rik	1700025G04Rik	Kcnf1	1700024I08Rik
2700046A07Rik	B4galt4	1700024I08Rik	1700025J12Rik	Kcnip2	1700024N05Rik
2700054A10Rik	B4galt5	1700024N05Rik	1700025K24Rik	Kcnip3	1700024P04Rik
2700060E02Rik	Bambi	1700024P04Rik	1700025M24Rik	Kcnj5	1700024P16Rik
2700062C07Rik	Banp	1700024P16Rik	1700025N23Rik	Kcns3	1700025B11Rik
2700070H01Rik	Baz2b	1700025B11Rik	1700026D11Rik	Kctd14	1700025C18Rik
2700089I24Rik	BC016579	1700025C18Rik	1700026F02Rik	Khk	1700025F22Rik
2810001G20Rik	BC024139	1700025F22Rik	1700026J14Rik	Kif21b	1700025F24Rik
2810021J22Rik	BC037704	1700025F24Rik	1700027A15Rik	Krba1	1700025G04Rik
2810029C07Rik	BC051142	1700025G04Rik	1700027F06Rik	Letm1	1700025J12Rik
2810032G03Rik	Bcan	1700025J12Rik	1700027F09Rik	Lmbr1l	1700025K24Rik
2810049E08Rik	Bcas3	1700025K24Rik	1700027H10Rik	Lnp	1700025M24Rik
2810429I04Rik	Bckdha	1700025M24Rik	1700027I24Rik	Loxl3	1700025N23Rik
2810433D01Rik	Bcl2a1a	1700025N23Rik	1700027J07Rik	Lrrc47	1700026D11Rik
2900005J15Rik	Bcl6	1700026D11Rik	1700028B04Rik	Ltbp3	1700026F02Rik
2900011O08Rik	Bdh1	1700026F02Rik	1700028D13Rik	Ltv1	1700026J14Rik
2900026A02Rik	Bhlhe23	1700026J14Rik	1700028E10Rik	Ly6h	1700027A15Rik
2900052N01Rik	Bicd2	1700027A15Rik	1700028I16Rik	Lyar	1700027F06Rik
2900055J20Rik	Bicdl1	1700027F06Rik	1700028K03Rik	Lyzl6	1700027F09Rik
2900057B20Rik	Blm	1700027F09Rik	1700028M03Rik	Man1c1	1700027H10Rik
2900097C17Rik	Bms1	1700027H10Rik	1700028P14Rik	Manba	1700027I24Rik
2021-09-03	Bola1	1700027I24Rik	1700028P15Rik	Mb21d2	1700027J07Rik
3110035E14Rik	Brd2	1700027J07Rik	1700029B22Rik	Mcat	1700028B04Rik
3110039I08Rik	Btbd11	1700028B04Rik	1700029F12Rik	Med1	1700028D13Rik
3110043O21Rik	Btbd2	1700028D13Rik	1700029H14Rik	Mfrp	1700028E10Rik
3110062M04Rik	Btg2	1700028E10Rik	1700029I15Rik	Minos1	1700028I16Rik
3110082I17Rik	Btn2a2	1700028I16Rik	1700029J03Rik	Miox	1700028K03Rik
3200001D21Rik	Btrc	1700028K03Rik	1700029M20Rik	Mir107	1700028M03Rik
3300002P13Rik	Bub1b	1700028M03Rik	1700029N11Rik	Mir138-2	1700028P14Rik
3425401B19Rik	C030007H22Rik	1700028P14Rik	1700029P11Rik	Mir184	1700028P15Rik
3632451O06Rik	C130026I21Rik	1700028P15Rik	1700030A11Rik	Mir1904	1700029B22Rik
3830406C13Rik	C1qtnf1	1700029B22Rik	1700030C10Rik	Mir1906-2	1700029F12Rik
3930402G23Rik	C1qtnf5	1700029F12Rik	1700030F04Rik	Mir1928	1700029H14Rik
2021-03-04	C3	1700029H14Rik	1700030F18Rik	Mir1962	1700029I15Rik
2021-09-04	C920009B18Rik	1700029I15Rik	1700030J22Rik	Mir216a	1700029J03Rik
4430402I18Rik	Cacna1g	1700029J03Rik	1700030K09Rik	Mir218-2	1700029J07Rik
4632428C04Rik	Cacnb1	1700029J07Rik	1700030L20Rik	Mir28b	1700029M20Rik
4833427F10Rik	Cadm2	1700029M20Rik	1700030M09Rik	Mir3085	1700029N11Rik
4833428L15Rik	Cadps2	1700029N11Rik	1700030N03Rik	Mir328	1700029P11Rik
4921504E06Rik	Calu	1700029P11Rik	1700030O20Rik	Mir3473c	1700030A11Rik
4921507P07Rik	Camsap1	1700030A11Rik	1700031A10Rik	Mir375	1700030C10Rik
4921508D12Rik	Capn11	1700030C10Rik	1700031F05Rik	Mir6345	1700030F04Rik
4921509C19Rik	Card9	1700030F04Rik	1700031M16Rik	Mir6374	1700030F18Rik
4921511C10Rik	Carhsp1	1700030F18Rik	1700031P21Rik	Mir6405	1700030J22Rik
4921511I17Rik	Carmil1	1700030J22Rik	1700034E13Rik	Mir6406	1700030K09Rik
4921513I03Rik	Casc1	1700030K09Rik	1700034G24Rik	Mir673	1700030L20Rik
4921518K17Rik	Caskin1	1700030L20Rik	1700034H15Rik	Mir6928	1700030M09Rik
4921518K17Rik	Casp2	1700030M09Rik	1700034I23Rik	Mir6939	1700030N03Rik
4921524L21Rik	Casr	1700030N03Rik	1700034J05Rik	Mir6956	1700030O20Rik
4921529L05Rik	Catsperd	1700030O20Rik	1700034K08Rik	Mir6990	1700031A10Rik
4921536K21Rik	Cbfa2t3	1700031A10Rik	1700034O15Rik	Mir7012	1700031F05Rik
4930401O10Rik	Cbr3	1700031F05Rik	1700034P13Rik	Mir7048	1700031M16Rik
4930401O12Rik	Cbwd1	1700031M16Rik	1700036G14Rik	Mir770	1700031P21Rik
4930402F06Rik	Cbx1	1700031P21Rik	1700037C18Rik	Mir8107	1700034E13Rik
4930402F11Rik	Cbx2	1700034E13Rik	1700037H04Rik	Mira	1700034G24Rik
4930404H11Rik	Cbx4	1700034G24Rik	1700039E22Rik	Misp	1700034H15Rik
4930405A21Rik	Ccdc125	1700034H15Rik	1700040L02Rik	Mkx	1700034I23Rik
4930405L22Rik	Ccdc134	1700034I23Rik	1700041A01Rik	Mmd	1700034J05Rik
4930407I10Rik	Ccdc15	1700034J05Rik	1700041C23Rik	Morc2a	1700034K08Rik
4930412C18Rik	Ccdc150	1700034K08Rik	1700041M19Rik	Mppe1	1700034O15Rik
4930413E15Rik	Ccdc97	1700034O15Rik	1700042G07Rik	Mrpl38	1700034P13Rik
4930413F20Rik	Ccl22	1700034P13Rik	1700042G15Rik	Msrb2	1700036G14Rik
4930417O13Rik	Ccl24	1700036G14Rik	1700042O10Rik	Mtg2	1700037C18Rik
4930417O22Rik	Ccl26	1700037C18Rik	1700044C05Rik	Mybph	1700037H04Rik
4930425K10Rik	Ccl4	1700037H04Rik	1700044K03Rik	Myh8	1700039E22Rik
4930427A07Rik	Cct2	1700039E22Rik	1700046C09Rik	Naa40	1700040L02Rik
4930429F11Rik	Cct6b	1700040L02Rik	1700047A11Rik	Nat9	1700041A01Rik
4930435E12Rik	Ccz1	1700041A01Rik	1700047G03Rik	Ndor1	1700041C23Rik
4930438E09Rik	Cd207	1700041C23Rik	1700047L14Rik	Nedd4	1700041M19Rik
4930440C22Rik	Cd248	1700041M19Rik	1700047M11Rik	Nf2	1700042G07Rik
4930440I19Rik	Cd300lf	1700042G07Rik	1700048M11Rik	Nhp2l1	1700042G15Rik
4930441H08Rik	Cd40	1700042G15Rik	1700048O20Rik	Nmu	1700042O10Rik
4930441J16Rik	Cd81	1700042O10Rik	1700049E15Rik	Npcd	1700044C05Rik
4930442L01Rik	Cdc42	1700044C05Rik	1700049E22Rik	Npffr1	1700044K03Rik
4930443O20Rik	Cdc6	1700044K03Rik	1700049L16Rik	Npm3	1700045H11Rik
4930444G20Rik	Cdh15	1700045H11Rik	1700052I22Rik	Npy5r	1700046C09Rik
4930447A16Rik	Cdk10	1700046C09Rik	1700054A03Rik	Nr4a1	1700047A11Rik
4930447C04Rik	Cdk14	1700047A11Rik	1700054K19Rik	Nts	1700047E10Rik
4930447M23Rik	Cdk5r2	1700047E10Rik	1700054M17Rik	Nudt18	1700047G03Rik
4930448F12Rik	Cdk6	1700047G03Rik	1700055C04Rik	Nuf2	1700047L14Rik
4930448I06Rik	Cdkn2c	1700047L14Rik	1700056E22Rik	Nus1	1700047M11Rik
4930451G09Rik	Cdrt4	1700047M11Rik	1700057G04Rik	Nwd1	1700048M11Rik
4930452G13Rik	Cdsn	1700048M11Rik	1700057H15Rik	Oas1g	1700048O20Rik
4930452N14Rik	Cdyl2	1700048O20Rik	1700057H21Rik	Oas2	1700049E15Rik
4930453N24Rik	Ceacam19	1700049E15Rik	1700060C16Rik	Ocm	1700049E22Rik
4930455C13Rik	Cebpd	1700049E22Rik	1700060C20Rik	Odf3l2	1700049L16Rik
4930455F16Rik	Ces1d	1700049L16Rik	1700061F12Rik	Odf4	1700051A21Rik
4930455H04Rik	Cfap100	1700051A21Rik	1700061G19Rik	Olfr1442	1700052I22Rik
4930455J16Rik	Cfap45	1700052I22Rik	1700061I17Rik	Olfr282	1700052K11Rik
4930465M20Rik	Cfap52	1700052K11Rik	1700061J23Rik	Olfr292	1700054A03Rik
4930467D21Rik	Cfap58	1700054A03Rik	1700063A18Rik	Olfr293	1700054K19Rik
4930469G21Rik	Cfap70	1700054K19Rik	1700063D05Rik	Olfr410	1700054M17Rik
4930470O06Rik	Cfap74	1700054M17Rik	1700063O14Rik	Olfr498	1700055C04Rik
4930471G03Rik	Cfap97	1700055C04Rik	1700064J06Rik	Olfr601	1700056E22Rik
4930474M22Rik	Cfc1	1700056E22Rik	1700064M15Rik	Olfr691	1700057G04Rik
4930480K15Rik	Cfdp1	1700057G04Rik	1700065D16Rik	Olig1	1700057H15Rik
4930482G09Rik	Chd3	1700057H15Rik	1700065I16Rik	Olig2	1700057H21Rik
4930484H19Rik	Chd8	1700057H21Rik	1700065J11Rik	Ophn1	1700060C16Rik
4930486F22Rik	Chd9	1700060C16Rik	1700065J18Rik	Opn1sw	1700060C20Rik
4930486I03Rik	Chgb	1700060C20Rik	1700065L07Rik	Otub2	1700061F12Rik
4930486L24Rik	Chmp1a	1700061F12Rik	1700065O20Rik	Ovol1	1700061G19Rik
4930487D11Rik	Chmp6	1700061G19Rik	1700066B17Rik	Pacrgl	1700061I17Rik
4930488B22Rik	Chn2	1700061I17Rik	1700066B19Rik	Pacsin1	1700061J23Rik
4930500L23Rik	Chrm3	1700061J23Rik	1700066J03Rik	Pag1	1700063A18Rik
4930503F20Rik	Chrnb3	1700063A18Rik	1700066N21Rik	Papd4	1700063D05Rik
4930505G20Rik	Chst10	1700063D05Rik	1700066O22Rik	Pax3	1700063O14Rik
4930505K13Rik	Cic	1700063O14Rik	1700067G17Rik	Pax5	1700064J06Rik
4930505K14Rik	Ciita	1700064J06Rik	1700067K01Rik	Pax9	1700064M15Rik
4930506C21Rik	Cipc	1700064M15Rik	1700067P10Rik	Pcdhac1	1700065D16Rik
4930507D10Rik	Cish	1700065D16Rik	1700069L16Rik	Pcdhb3	1700065I16Rik
4930509K18Rik	Cit	1700065I16Rik	1700069P05Rik	Pcdhgb1	1700065J11Rik
4930511A08Rik	Ckmt2	1700065J11Rik	1700071K01Rik	Pcnx	1700065J18Rik
4930511E03Rik	Clcn1	1700065J18Rik	1700071M16Rik	Pddc1	1700065L07Rik
4930512M02Rik	Cldn1	1700065L07Rik	1700072B07Rik	Pear1	1700065O20Rik
4930517E11Rik	Cldn5	1700065O20Rik	1700072I22Rik	Pgm2l1	1700066B17Rik
4930517M08Rik	Clec10a	1700066B17Rik	1700072O05Rik	Pgr	1700066B19Rik
4930522O17Rik	Clec3a	1700066B19Rik	1700073E17Rik	Phb	1700066J03Rik
4930524B15Rik	Clic6	1700066J03Rik	1700074H08Rik	Pi4kb	1700066M21Rik
4930524O08Rik	Clmp	1700066M21Rik	1700074P13Rik	Pias1	1700066N21Rik
4930526L06Rik	Cnbd2	1700066N21Rik	1700080E11Rik	Pigz	1700066O22Rik
4930528G23Rik	Cngb1	1700066O22Rik	1700080N15Rik	Pinx1	1700067G17Rik
4930528H21Rik	Cnn3	1700067G17Rik	1700081H04Rik	Pla2g6	1700067K01Rik
4930532M18Rik	Cnot6	1700067K01Rik	1700084D21Rik	Plp1	1700067P10Rik
4930533B01Rik	Cntfr	1700067P10Rik	1700084E18Rik	Polr3e	1700069L16Rik
4930533N22Rik	Cntn5	1700069L16Rik	1700084F23Rik	Pop7	1700069P05Rik
4930539E08Rik	Cntrl	1700069P05Rik	1700084J12Rik	Ppp1r3c	1700071K01Rik
4930539M17Rik	Coa6	1700071K01Rik	1700084M14Rik	Ppp6r2	1700071M16Rik
4930542C21Rik	Col19a1	1700071M16Rik	1700085C21Rik	Prdx6b	1700072B07Rik
4930544D05Rik	Col1a2	1700072B07Rik	1700086L19Rik	Prex2	1700072I22Rik
4930546K05Rik	Col2a1	1700072I22Rik	1700086O06Rik	Prph	1700072O05Rik
4930547E08Rik	Colec10	1700072O05Rik	1700088E04Rik	Prr5	1700073E17Rik
4930548J01Rik	Colec12	1700073E17Rik	1700091H14Rik	Prune2	1700074H08Rik
4930549C01Rik	Cops6	1700074H08Rik	1700092C02Rik	Ptcd2	1700074P13Rik
4930549C15Rik	Coq10a	1700074P13Rik	1700092E19Rik	Rab20	1700080E11Rik
4930550C17Rik	Coq8a	1700080E11Rik	1700092K14Rik	Ralgps2	1700080N15Rik
4930552P12Rik	Coro1c	1700080N15Rik	1700092M07Rik	Ralyl	1700081H04Rik
4930555G21Rik	Coro2a	1700081H04Rik	1700093K21Rik	Rarres2	1700084D21Rik
4930558J18Rik	Cpa4	1700084D21Rik	1700094D03Rik	Rassf8	1700084E18Rik
4930562C15Rik	Cpne7	1700084E18Rik	1700094J05Rik	Rbfox3	1700084F23Rik
4930562F07Rik	Cpsf7	1700084F23Rik	1700094M24Rik	Rbm19	1700084J12Rik
4930563D23Rik	Cpt1a	1700084J12Rik	1700095B10Rik	Rhebl1	1700084M14Rik
4930564D02Rik	Crip1	1700084M14Rik	1700095J12Rik	Rhou	1700085C21Rik
4930567K20Rik	Crispld2	1700085C21Rik	1700096J18Rik	Rimklb	1700086L19Rik
4930572O13Rik	Crlf1	1700086L19Rik	1700096P03Rik	Rims1	1700086O06Rik
4930578I06Rik	Cry2	1700086O06Rik	1700097N02Rik	Rmdn3	1700088E04Rik
4930578N18Rik	Cryba1	1700088E04Rik	1700099I09Rik	Rnf4	1700091H14Rik
4930579J19Rik	Crygs	1700091H14Rik	1700100I10Rik	Robo2	1700092C02Rik
4930583P06Rik	Csad	1700092C02Rik	1700100L14Rik	Rps8	1700092E19Rik
4930590J08Rik	Csf3	1700092E19Rik	1700101O22Rik	Rtn4r	1700092K14Rik
4930590L20Rik	Csgalnact2	1700092K14Rik	1700102H20Rik	Runx1	1700092M07Rik
4930591A17Rik	Csmd1	1700092M07Rik	1700102P08Rik	S100z	1700093K21Rik
4930592I03Rik	Csnk1a1	1700093K21Rik	1700104L18Rik	Samd14	1700094D03Rik
4930593C16Rik	Csnk2a2	1700094D03Rik	1700105P06Rik	Samd4	1700094J05Rik
4930594O21Rik	Ctdsp2	1700094J05Rik	1700108F19Rik	Scarf2	1700094M24Rik
4930595D18Rik	Ctnnbl1	1700094M24Rik	1700108J01Rik	Sema3d	1700095A21Rik
4931406C07Rik	Ctsh	1700095A21Rik	1700109G14Rik	Sema5b	1700095B10Rik
4931406H21Rik	Ctsl	1700095B10Rik	1700109G15Rik	Serpine2	1700095J12Rik
4931408D14Rik	Cubn	1700095J12Rik	1700109H08Rik	Sgca	1700096J18Rik
4931409K22Rik	Cul7	1700096J18Rik	1700109I08Rik	Sgpp2	1700096P03Rik
4931414P19Rik	Cux1	1700096P03Rik	1700109K24Rik	Sh3tc1	1700097N02Rik
4931417E11Rik	Cwh43	1700097N02Rik	1700110C19Rik	Sharpin	1700099I09Rik
4931429L15Rik	Cxcl17	1700099I09Rik	1700110K17Rik	Shisa3	1700100I10Rik
4931431C16Rik	Cxcr2	1700100I10Rik	1700111N16Rik	Shisa9	1700100L14Rik
4931440F15Rik	Cxcr5	1700100L14Rik	1700112E06Rik	Sidt1	1700101O22Rik
4931440J10Rik	Cyb5b	1700101O22Rik	1700112H15Rik	Sim2	1700102H20Rik
4932413F04Rik	Cyb5r4	1700102H20Rik	1700112J05Rik	Slc12a3	1700102P08Rik
4932414N04Rik	Cyp2d26	1700102P08Rik	1700112J16Rik	Slc24a1	1700104L18Rik
4932416H05Rik	Cyp4a31	1700104L18Rik	1700113A16Rik	Slc25a12	1700105P06Rik
4932435O22Rik	Cyp4a32	1700105P06Rik	1700113B09Rik	Slc25a28	1700108F19Rik
4932438A13Rik	Cyp4b1-ps2	1700108F19Rik	1700113H08Rik	Slc26a4	1700108J01Rik
4932438H23Rik	Cyp4f16	1700108J01Rik	1700116B05Rik	Slc30a6	1700109G14Rik
4932443I19Rik	Cyp4f18	1700109G14Rik	1700119H24Rik	Smyd5	1700109G15Rik
4933400B14Rik	Cypt12	1700109G15Rik	1700120E14Rik	Snai2	1700109H08Rik
4933402D24Rik	Cystm1	1700109H08Rik	1700120G07Rik	Snf8	1700109I08Rik
4933404G15Rik	Cyth1	1700109I08Rik	1700120K04Rik	Snx8	1700109K24Rik
4933405E24Rik	D430041D05Rik	1700109K24Rik	1700121L16Rik	Socs7	1700110C19Rik
4933405O20Rik	D630033O11Rik	1700110C19Rik	1700121N20Rik	Sox1	1700110I01Rik
4933406G16Rik	D630045J12Rik	1700110I01Rik	1700122C19Rik	Sox8	1700110K17Rik
4933406K04Rik	D830030K20Rik	1700110K17Rik	1700122O11Rik	Sp2	1700111N16Rik
4933407E24Rik	Dalir	1700111N16Rik	1700123J17Rik	Speg	1700112E06Rik
4933407G14Rik	Dap	1700112E06Rik	1700123K08Rik	Spg11	1700112H15Rik
4933409G03Rik	Dcpp1	1700112H15Rik	1700123L14Rik	Spr	1700112J05Rik
4933409K07Rik	Dctd	1700112J05Rik	1700123M08Rik	Spsb3	1700112J16Rik
4933411G06Rik	Ddx11	1700112J16Rik	1700123O12Rik	Sptbn2	1700113A16Rik
4933412E12Rik	Ddx27	1700113A16Rik	1700123O20Rik	Srsf10	1700113B09Rik
4933415F23Rik	Ddx3y	1700113B09Rik	1700123O21Rik	Sstr3	1700113H08Rik
4933416E03Rik	Ddx59	1700113H08Rik	1700124L16Rik	Ssxb2	1700116B05Rik
4933416I08Rik	Ddx6	1700116B05Rik	1700125G02Rik	St3gal6	1700119H24Rik
4933417D19Rik	Decr2	1700119H24Rik	1700125G22Rik	Stab1	1700120C14Rik
4933417O13Rik	Defb19	1700120C14Rik	1700125H03Rik	Stard8	1700120E14Rik
4933425B07Rik	Defb23	1700120E14Rik	1700125H20Rik	Stat3	1700120G07Rik
4933427D06Rik	Depdc1a	1700120G07Rik	1700126H18Rik	Stat5b	1700120K04Rik
4933427D14Rik	Deptor	1700120K04Rik	1700128A07Rik	Stox2	1700121L16Rik
4933427I22Rik	Des	1700121L16Rik	1700128F08Rik	Strbp	1700121N20Rik
4933428G20Rik	Det1	1700121N20Rik	1700129C05Rik	Syt12	1700122C19Rik
4933430H16Rik	Dgat2l6	1700122C19Rik	1810006J02Rik	Tas2r119	1700122O11Rik
4933431G14Rik	Dgkd	1700122O11Rik	1810007C17Rik	Tbc1d31	1700123J17Rik
4933432I09Rik	Dgkg	1700123J17Rik	1810007D17Rik	Tbx1	1700123K08Rik
4933433G08Rik	Dhrs7b	1700123K08Rik	1810008I18Rik	Tfap2b	1700123L14Rik
4933433G15Rik	Disp3	1700123L14Rik	1810009A15Rik	Tfap2c	1700123M08Rik
4933433H22Rik	Dleu2	1700123M08Rik	1810009J06Rik	Tfap2d	1700123O12Rik
4933438B17Rik	Dleu7	1700123O12Rik	1810010D01Rik	Tfcp2	1700123O20Rik
4933439K11Rik	Dlg2	1700123O21Rik	1810010H24Rik	Thap1	1700123O21Rik
4933440J02Rik	Dlgap2	1700124L16Rik	1810011H11Rik	Tiam2	1700124L16Rik
2021-09-05	Dmrt2	1700125G02Rik	1810011O10Rik	Tiprl	1700125G02Rik
5031425F14Rik	Dnaja2	1700125G22Rik	1810013A23Rik	Tlx1	1700125G22Rik
5031434C07Rik	Dnajb5	1700125H03Rik	1810013L24Rik	Tmed11	1700125H03Rik
5031434O11Rik	Dnmt3a	1700125H20Rik	1810014B01Rik	Tmed6	1700125H20Rik
5031439G07Rik	Dnmt3b	1700126H18Rik	1810018F18Rik	Tmeff1	1700126H18Rik
5033403H07Rik	Dock1	1700128A07Rik	1810019D21Rik	Tmem150c	1700128A07Rik
5330411J11Rik	Dock10	1700128F08Rik	1810020O05Rik	Tmem159	1700128F08Rik
5330413P13Rik	Dock6	1700129C05Rik	1810021B22Rik	Tmem179	1700129C05Rik
5330417C22Rik	Dock8	1810006J02Rik	1810022K09Rik	Tmem239	1810006J02Rik
5430416N02Rik	Dok4	1810007C17Rik	1810024B03Rik	Tmem63b	1810007C17Rik
5430421F17Rik	Dopey2	1810007D17Rik	1810030O07Rik	Tpm4	1810007D17Rik
5730403I07Rik	Dpy19l1	1810008I18Rik	1810032O08Rik	Trem1	1810008I18Rik
5730488B01Rik	Dpy19l4	1810009A15Rik	1810034E14Rik	Trib2	1810009A15Rik
5730508B09Rik	DQ267102	1810009J06Rik	1810037I17Rik	Trit1	1810009J06Rik
5730559C18Rik	Dtl	1810010D01Rik	1810041H14Rik	Tspan5	1810010D01Rik
5830416I19Rik	Dtx1	1810010H24Rik	1810041L15Rik	Ttll6	1810010H24Rik
5830418P13Rik	Dym	1810011H11Rik	1810043G02Rik	Ube2z	1810011H11Rik
5830432E09Rik	Dynll2	1810011O10Rik	1810044D09Rik	Ubl4b	1810011O10Rik
5830454E08Rik	Dynlt1a	1810013A23Rik	1810046K07Rik	Ubr4	1810013A23Rik
2021-03-06	Dynlt1b	1810013L24Rik	1810053B23Rik	Uchl4	1810013L24Rik
6030407O03Rik	Dyx1c1	1810014B01Rik	1810055G02Rik	Vip	1810014B01Rik
6030407O03Rik	E030030I06Rik	1810018F18Rik	1810058I24Rik	Vwa5b1	1810018F18Rik
6030408B16Rik	E230013L22Rik	1810019D21Rik	1810062O18Rik	Vwa5b2	1810019D21Rik
6030440G07Rik	E230029C05Rik	1810020O05Rik	1810063I02Rik	Wbp2	1810020O05Rik
6030466F02Rik	E2f6	1810021B22Rik	1810064F22Rik	Wdfy3	1810021B22Rik
6030466F02Rik	E330011O21Rik	1810022K09Rik	1810065E05Rik	Wdr12	1810022K09Rik
6030468B19Rik	E330020D12Rik	1810024B03Rik	2021-03-02	Wdr18	1810024B03Rik
6430562O15Rik	Ear10	1810030O07Rik	2021-03-02	Wfdc15b	1810030O07Rik
6430573F11Rik	Ebag9	1810032O08Rik	2021-03-02	Xrn2	1810032O08Rik
6430584L05Rik	Ebp	1810034E14Rik	2021-03-02	Ythdc2	1810034E14Rik
6530403H02Rik	Ece2	1810037I17Rik	2021-09-02	Ywhab	1810037I17Rik
6720468P15Rik	Ednra	1810041H14Rik	2010001A14Rik	Zbtb10	1810041H14Rik
6820408C15Rik	Efcab5	1810041L15Rik	2010003K11Rik	Zbtb34	1810041L15Rik
2021-03-07	Efna3	1810043G02Rik	2010005H15Rik	Zbtb42	1810043G02Rik
2021-09-07	Efnb2	1810044D09Rik	2010009K17Rik	Zbtb43	1810044D09Rik
7630403G23Rik	Efr3b	1810046K07Rik	2010010A06Rik	Zbtb9	1810046K07Rik
8030423J24Rik	Eftud2	1810053B23Rik	2010016I18Rik	Zdhhc5	1810053B23Rik
8030462N17Rik	Eif2ak3	1810055G02Rik	2010106C02Rik	Zfhx4	1810055G02Rik
8430408G22Rik	Eif3l	1810058I24Rik	2010106E10Rik	Zfp296	1810058I24Rik
8430422H06Rik	Eif4e3	1810062G17Rik	2010107E04Rik	Zfp451	1810062G17Rik
8430429K09Rik	Eif5a2	1810062O18Rik	2010107G23Rik		1810062O18Rik
8430430B14Rik	Elf3	1810063I02Rik	2010109A12Rik		1810063I02Rik
8430437L04Rik	Elf5	1810064F22Rik	2010111I01Rik		1810064F22Rik
2021-09-09	Elk3	1810065E05Rik	2010204K13Rik		1810065E05Rik
9030204H09Rik	Emilin2	2021-03-02	2010300C02Rik		2021-03-02
9030404E10Rik	Emp2	2021-09-02	2010308F09Rik		2021-09-02
9030612E09Rik	En2	2010001A14Rik	2010310C07Rik		2010001A14Rik
9030619P08Rik	Endou	2010003K11Rik	2010320M18Rik		2010003K11Rik
9030625G05Rik	Enho	2010005H15Rik	2200002D01Rik		2010005H15Rik
9130015L21Rik	Eno4	2010009K17Rik	2200002J24Rik		2010009K17Rik
9130019O22Rik	Enpp6	2010010A06Rik	2210010C04Rik		2010010A06Rik
9130019P16Rik	Ep400	2010016I18Rik	2210011C24Rik		2010016I18Rik
9130221F21Rik	Epb41l4b	2010106C02Rik	2210013O21Rik		2010106C02Rik
9130227L01Rik	Epha3	2010106E10Rik	2210016F16Rik		2010106E10Rik
9130409J20Rik	Epha6	2010107E04Rik	2210016L21Rik		2010107E04Rik
9230112D13Rik	Ephb2	2010107G23Rik	2210039B01Rik		2010107G23Rik
9230112J17Rik	Ephb4	2010109A12Rik	2210404E10Rik		2010109A12Rik
9230116N13Rik	Epop	2010109I03Rik	2210406O10Rik		2010109I03Rik
9230117E06Rik	Eps15	2010111I01Rik	2210407C18Rik		2010111I01Rik
9330020H09Rik	Erbb2	2010204K13Rik	2210408F21Rik		2010204K13Rik
9330162B11Rik	Ergic1	2010300C02Rik	2210408I21Rik		2010300C02Rik
9330175E14Rik	Erlin2	2010308F09Rik	2210409D07Rik		2010308F09Rik
9330179D12Rik	Erv3	2010310C07Rik	2210409E12Rik		2010310C07Rik
9330182L06Rik	Eva1a	2010320M18Rik	2210414B05Rik		2010320M18Rik
9330188P03Rik	Eva1c	2200002D01Rik	2210416O15Rik		2200002D01Rik
9430091E24Rik	Evi2b	2200002J24Rik	2210417A02Rik		2200002J24Rik
9530002B09Rik	Exoc3l4	2210010C04Rik	2210420H20Rik		2210010C04Rik
9530014B07Rik	Exosc6	2210011C24Rik	2300002M23Rik		2210011C24Rik
9530026F06Rik	Ezh2	2210013O21Rik	2300003K06Rik		2210013O21Rik
9530036O11Rik	Fabp5	2210016F16Rik	2300009A05Rik		2210016F16Rik
9530059O14Rik	Fam126a	2210016L21Rik	2310001H17Rik		2210016L21Rik
9530068E07Rik	Fam131b	2210039B01Rik	2310001K24Rik		2210039B01Rik
9530091C08Rik	Fam134c	2210404E10Rik	2310002D06Rik		2210404E10Rik
9630013K17Rik	Fam149b	2210406O10Rik	2310002L09Rik		2210406O10Rik
9630028B13Rik	Fam150a	2210407C18Rik	2310003N18Rik		2210407C18Rik
9830107B12Rik	Fam155a	2210408F21Rik	2310005A03Rik		2210408F21Rik
9830166K06Rik	Fam160b2	2210408I21Rik	2310005E17Rik		2210408I21Rik
9930012K11Rik	Fam171b	2210409D07Rik	2310007B03Rik		2210409D07Rik
9930014A18Rik	Fam192a	2210409E12Rik	2310008N11Rik		2210409E12Rik
9930111J21Rik1	Fam193b	2210414B05Rik	2310009A05Rik		2210414B05Rik
a	Fam50b	2210416O15Rik	2310009B15Rik		2210416O15Rik
A1bg	Fam71a	2210417A02Rik	2310011J03Rik		2210417A02Rik
A230001M10Rik	Fam83h	2210420H20Rik	2310015A10Rik		2210420H20Rik
A230050P20Rik	Fam84a	2300002M23Rik	2310015D24Rik		2300002M23Rik
A230065H16Rik	Fam89a	2300003K06Rik	2310016D03Rik		2300003K06Rik
A230070E04Rik	Fam92a	2300009A05Rik	2310020H05Rik		2300009A05Rik
A230108P19Rik	Fanca	2310001H17Rik	2310022A10Rik		2310001H17Rik
A2ml1	Fbln2	2310001K24Rik	2310022B05Rik		2310001K24Rik
A330009N23Rik	Fbln7	2310002D06Rik	2310030A07Rik		2310002D06Rik
A330032B11Rik	Fbxl16	2310002L09Rik	2310030G06Rik		2310002L09Rik
A330040F15Rik	Fbxl19	2310003N18Rik	2310033P09Rik		2310003N18Rik
A330048O09Rik	Fbxl20	2310005A03Rik	2310034C09Rik		2310005A03Rik
A330074K22Rik	Fbxo25	2310005E17Rik	2310034G01Rik		2310005E17Rik
A330076C08Rik	Fbxo47	2310007B03Rik	2310034O05Rik		2310007B03Rik
A430005L14Rik	Fdft1	2310008N11Rik	2310035C23Rik		2310008N11Rik
A430078G23Rik	Fech	2310009A05Rik	2310036O22Rik		2310009A05Rik
A430093F15Rik	Fem1a	2310009B15Rik	2310039H08Rik		2310009B15Rik
A430105I19Rik	Fgd3	2310010J17Rik	2310039L15Rik		2310010J17Rik
A4gnt	Fgf12	2310011J03Rik	2310040G24Rik		2310011J03Rik
A530006G24Rik	Fgf23	2310015A10Rik	2310043L19Rik		2310015A10Rik
A530050N04Rik	Fgfr1	2310015D24Rik	2310043O21Rik		2310015D24Rik
A530064D06Rik	Fiz1	2310016D03Rik	2310050C09Rik		2310016D03Rik
A530065N20Rik	Fkbp11	2310020H05Rik	2310057J18Rik		2310020H05Rik
A530099J19Rik	Fkbp5	2310022A10Rik	2310057M21Rik		2310022A10Rik
A630010A05Rik	Flnc	2310022B05Rik	2310057N15Rik		2310022B05Rik
A630023A22Rik	Flt3	2310030A07Rik	2310061I04Rik		2310030A07Rik
A630076J17Rik	Flywch2	2310030G06Rik	2310061N02Rik		2310030G06Rik
A630077J23Rik	Fmn2	2310033P09Rik	2310065F04Rik		2310033P09Rik
A630095E13Rik	Fmnl1	2310034C09Rik	2310068J16Rik		2310034C09Rik
A630095N17Rik	Fmo5	2310034G01Rik	2310069B03Rik		2310034G01Rik
A730004F24Rik	Fnbp1	2310034O05Rik	2310069G16Rik		2310034O05Rik
A730006G06Rik	Fntb	2310035C23Rik	2310075C17Rik		2310035C23Rik
A730017L22Rik	Fosl1	2310036O22Rik	2310079G19Rik		2310036O22Rik
A730020E08Rik	Foxi3	2310039H08Rik	2310081J21Rik		2310039H08Rik
A730020M07Rik	Foxred2	2310039L15Rik	2400006E01Rik		2310039L15Rik
A730036I17Rik	Foxs1	2310040G24Rik	2410003L11Rik		2310040G24Rik
A730043L09Rik	Fryl	2310043L19Rik	2410004B18Rik		2310043L19Rik
A730056A06Rik	Fst	2310043O21Rik	2410004I01Rik		2310043O21Rik
A730082K24Rik	Fstl3	2310050C09Rik	2410004P03Rik		2310050C09Rik
A730085K08Rik	Fuk	2310057J18Rik	2410006H16Rik		2310057J18Rik
A830009L08Rik	Fus	2310057M21Rik	2410012E07Rik		2310057M21Rik
A830010M20Rik	Fxyd4	2310057N15Rik	2410015M20Rik		2310057N15Rik
A830018L16Rik	Fzd1	2310061I04Rik	2410017I17Rik		2310061I04Rik
A830019L24Rik	Fzd2	2310061N02Rik	2410018L13Rik		2310061N02Rik
A830080D01Rik	Fzd8	2310065F04Rik	2410021H03Rik		2310065F04Rik
A830082N09Rik	Gaa	2310068J16Rik	2410089E03Rik		2310068J16Rik
A930001A20Rik	Gab1	2310069B03Rik	2410124H12Rik		2310069B03Rik
A930006I01Rik	Gabbr2	2310069G16Rik	2410131K14Rik		2310069G16Rik
A930006K02Rik	Gabrg2	2310075C17Rik	2410137M14Rik		2310075C17Rik
A930007I19Rik	Gabrr2	2310079G19Rik	2410141K09Rik		2310079G19Rik
A930011G23Rik	Gal	2310081J21Rik	2500004C02Rik		2310081J21Rik
A930016O22Rik	Galnt10	2400006E01Rik	2510002D24Rik		2400006E01Rik
A930018P22Rik	Gapdh	2410003L11Rik	2510009E07Rik		2410003L11Rik
A930031H19Rik	Gas6	2410004B18Rik	2510039O18Rik		2410004B18Rik
AA543186	Gata2	2410004I01Rik	2610001J05Rik		2410004I01Rik
AA543401	Gata5os	2410004P03Rik	2610008E11Rik		2410004P03Rik
AA619741	Gata6	2410006H16Rik	2610016A17Rik		2410006H16Rik
AA986860	Gbp11	2410012E07Rik	2610020C07Rik		2410012E07Rik
Aacs	Gcgr	2410015M20Rik	2610020H08Rik		2410015M20Rik
Aagab	Gfi1	2410017I17Rik	2610027K06Rik		2410017I17Rik
Aamdc	Gfra2	2410018L13Rik	2610028E06Rik		2410018L13Rik
Aanat	Gfra3	2410021H03Rik	2610028H24Rik		2410021H03Rik
Aard	Gga1	2410089E03Rik	2610035D17Rik		2410089E03Rik
Aars2	Gins4	2410124H12Rik	2610035F20Rik		2410124H12Rik
Aasdh	Gjc1	2410131K14Rik	2610037D02Rik		2410131K14Rik
Aass	Glg1	2410137M14Rik	2610042L04Rik		2410137M14Rik
Aatf	Gm10324	2410141K09Rik	2610044O15Rik8		2410141K09Rik
Aatk	Gm10354	2500004C02Rik	2610203C22Rik		2500004C02Rik
Abat	Gm10390	2510002D24Rik	2610206C17Rik		2510002D24Rik
Abca12	Gm10536	2510003B16Rik	2610301B20Rik		2510003B16Rik
Abca17	Gm10639	2510009E07Rik	2610306M01Rik		2510009E07Rik
Abca4	Gm10782	2510039O18Rik	2610307P16Rik		2510039O18Rik
Abca6	Gm11544	2610001J05Rik	2610316D01Rik		2610001J05Rik
Abca7	Gm12338	2610002M06Rik	2610318N02Rik		2610002M06Rik
Abcb10	Gm12440	2610008E11Rik	2610507B11Rik		2610008E11Rik
Abcb1a	Gm13212	2610016A17Rik	2610507I01Rik		2610016A17Rik
Abcb4	Gm14812	2610020C07Rik	2610524H06Rik		2610020C07Rik
Abcb5	Gm15179	2610020H08Rik	2610528J11Rik		2610020H08Rik
Abcc12	Gm15800	2610027K06Rik	2700038G22Rik		2610027K06Rik
Abcc4	Gm15816	2610028E06Rik	2700046A07Rik		2610028E06Rik
Abcc5	Gm16897	2610028H24Rik	2700049A03Rik		2610028H24Rik
Abcc9	Gm17019	2610035D17Rik	2700054A10Rik		2610035D17Rik
Abcd3	Gm17066	2610035F20Rik	2700060E02Rik		2610035F20Rik
Abcf2	Gm17830	2610037D02Rik	2700062C07Rik		2610037D02Rik
Abcg1	Gm18853	2610042L04Rik	2700069I18Rik		2610042L04Rik
Abcg4	Gm20751	2610044O15Rik8	2700070H01Rik		2610044O15Rik8
Abhd12	Gm21119	2610203C22Rik	2700081O15Rik		2610203C22Rik
Abhd14a	Gm21221	2610206C17Rik	2700089I24Rik		2610206C17Rik
Abhd16b	Gm21704	2610301B20Rik	2700097O09Rik		2610301B20Rik
Abhd18	Gm2897	2610306M01Rik	2700099C18Rik		2610306M01Rik
Abhd3	Gm31763	2610307P16Rik	2810001G20Rik		2610307P16Rik
Abhd5	Gm3264	2610316D01Rik	2810002D19Rik		2610316D01Rik
Abi3bp	Gm3704	2610318N02Rik	2810004N23Rik		2610318N02Rik
Abl1	Gm38436	2610507B11Rik	2810006K23Rik		2610507B11Rik
Abl2	Gm38437	2610507I01Rik	2810013P06Rik		2610507I01Rik
Ablim1	Gm428	2610524H06Rik	2810021J22Rik		2610524H06Rik
Ablim3	Gm4432	2610528A11Rik	2810025M15Rik		2610528A11Rik
Abo	Gm4489	2610528J11Rik	2810029C07Rik		2610528J11Rik
Abr	Gm45928	2700038G22Rik	2810032G03Rik		2700038G22Rik
Abracl	Gm5039	2700046A07Rik	2810049E08Rik		2700046A07Rik
Abt1	Gm5069	2700046G09Rik	2810403A07Rik		2700046G09Rik
Acacb	Gm5095	2700049A03Rik	2810403D21Rik		2700049A03Rik
Acad8	Gm5833	2700054A10Rik	2810404M03Rik		2700054A10Rik
Acadm	Gm6524	2700060E02Rik	2810405F15Rik		2700060E02Rik
Acadsb	Gm6559	2700062C07Rik	2810408A11Rik		2700062C07Rik
Acap1	Gm6623	2700069I18Rik	2810410L24Rik		2700069I18Rik
Acap2	Gm694	2700070H01Rik	2810428I15Rik		2700070H01Rik
Acat1	Gm7244	2700081O15Rik	2810429I04Rik		2700081O15Rik
Acbd5	Gm7609	2700089I24Rik	2810433D01Rik		2700089I24Rik
Acbd6	Gm8096	2700097O09Rik	2810442N19Rik		2700097O09Rik
Acbd7	Gm8773	2700099C18Rik	2810454H06Rik		2700099C18Rik
Acer1	Gm884	2810001G20Rik	2810468N07Rik		2810001G20Rik
Acer2	Gm8884	2810002D19Rik	2810471M01Rik		2810002D19Rik
Ache	Gm8909	2810004N23Rik	2810474O19Rik		2810004N23Rik
Acin1	Gm8989	2810006K23Rik	2900005J15Rik		2810006K23Rik
Ackr1	Gm9758	2810013P06Rik	2900009J06Rik		2810013P06Rik
Ackr2	Gmcl1	2810021J22Rik	2900011O08Rik		2810021J22Rik
Ackr3	Gmfg	2810025M15Rik	2900026A02Rik		2810025M15Rik
Acly	Gmnc	2810029C07Rik	2900041M22Rik		2810029C07Rik
Acod1	Gmppa	2810032G03Rik	2900052N01Rik		2810032G03Rik
Acot1	Gnai2	2810049E08Rik	2900055J20Rik		2810049E08Rik
Acot11	Gne	2810403A07Rik	2900057B20Rik		2810403A07Rik
Acot6	Gng13	2810403D21Rik	2900060B14Rik		2810403D21Rik
Acox1	Got1	2810404M03Rik	2900076A07Rik		2810404M03Rik
Acox3	Gp1bb	2810405F15Rik	2900079G21Rik		2810405F15Rik
Acoxl	Gp5	2810408A11Rik	2900092C05Rik		2810408A11Rik
Acp1	Gpatch4	2810408I11Rik	2900092D14Rik		2810408I11Rik
Acp6	Gpr155	2810410L24Rik	2900097C17Rik		2810410L24Rik
Acpp	Gpr156	2810428I15Rik	2021-03-03		2810428I15Rik
Acrv1	Gpx1	2810429I04Rik	2021-09-03		2810429I04Rik
Acsbg1	Greb1l	2810433D01Rik	3000002C10Rik		2810433D01Rik
Acsbg2	Gria4	2810442N19Rik	3010001F23Rik		2810442N19Rik
Acsf2	Grik1	2810454H06Rik	3100003L05Rik		2810454H06Rik
Acsl1	Grin2a	2810468N07Rik	3110002H16Rik		2810468N07Rik
Acsl5	Grip1	2810471M01Rik	3110009F21Rik		2810471M01Rik
Acsm2	Grm3	2810474O19Rik	3110015C05Rik		2810474O19Rik
Acss2os	Grrp1	2900005J15Rik	3110021A11Rik		2900005J15Rik
Acta1	Gsc	2900009J06Rik	3110035E14Rik		2900009J06Rik
Actg2	Gsc2	2900011O08Rik	3110039I08Rik		2900011O08Rik
Actl6a	Gsdmd	2900026A02Rik	3110039M20Rik		2900026A02Rik
Actl7b	Gse1	2900041M22Rik	3110040N11Rik		2900041M22Rik
Actn3	Gsg1	2900052N01Rik	3110043O21Rik		2900052N01Rik
Actr1a	Gss	2900055J20Rik	3110045C21Rik		2900055J20Rik
Actr1b	Gstm1	2900057B20Rik	3110056K07Rik		2900057B20Rik
Actrt2	Gstm2	2900060B14Rik	3110062M04Rik		2900060B14Rik
Actrt3	Gstm4	2900076A07Rik	3110079O15Rik		2900076A07Rik
Acvr2b	Gtf2b	2900079G21Rik	3110082I17Rik		2900079G21Rik
Acvrl1	Gtse1	2900092C05Rik	3110099E03Rik		2900092C05Rik
Acy1	Gykl1	2900092D14Rik	3200001D21Rik		2900092D14Rik
Acy3	Gypa	2900097C17Rik	3300002I08Rik		2900097C17Rik
Acyp1	Gzme	2021-03-03	3300002P13Rik		2021-03-03
Acyp2	H1foo	2021-09-03	3300005D01Rik		2021-09-03
Ada	H2-DMb1	3000002C10Rik	3425401B19Rik		3000002C10Rik
Adad1	H2-Eb2	3010001F23Rik	3632451O06Rik		3010001F23Rik
Adam11	H2-M10.1	3100003L05Rik	3632454L22Rik		3100003L05Rik
Adam12	H2-M10.2	3110002H16Rik	3830403N18Rik		3110002H16Rik
Adam15	H2-M10.3	3110009E18Rik	3830406C13Rik		3110009E18Rik
Adam18	H2-Q10	3110009F21Rik	3830408C21Rik		3110009F21Rik
Adam19	H2-Q2	3110015C05Rik	3830417A13Rik		3110015C05Rik
Adam1a	H2-Q5	3110021A11Rik	3830432H09Rik		3110021A11Rik
Adam1b	H2-T3	3110035E14Rik	3930402G23Rik		3110035E14Rik
Adam2	H2afb3	3110039I08Rik	2021-03-04		3110039I08Rik
Adam22	H2al2c	3110039M20Rik	2021-09-04		3110039M20Rik
Adam23	Hacd4	3110040N11Rik	4430402I18Rik		3110040N11Rik
Adam28	Has3	3110043O21Rik	4631405J19Rik		3110043O21Rik
Adam3	Hat1	3110045C21Rik	4632404H12Rik		3110045C21Rik
Adam30	Haus3	3110056K07Rik	4632415L05Rik		3110056K07Rik
Adam33	Hbp1	3110062M04Rik	4632427E13Rik		3110062M04Rik
Adam5	Hdac11	3110070M22Rik	4632428C04Rik		3110079O15Rik
Adam6a	Hdac7	3110079O15Rik	4732416N19Rik		3110082I17Rik
Adam6b	Hdhd5	3110082I17Rik	4732471J01Rik		3110082J24Rik
Adamdec1	Heg1	3110082J24Rik	4732490B19Rik		3110099E03Rik
Adamts10	Helz	3110099E03Rik	4732491K20Rik		3200001D21Rik
Adamts14	Herc1	3200001D21Rik	4831407H17Rik		3300002I08Rik
Adamts15	Herc2	3300002I08Rik	4833411C07Rik		3300002P13Rik
Adamts16	Hey1	3300002P13Rik	4833412C05Rik		3300005D01Rik
Adamts18	Hif3a	3300005D01Rik	4833415N18Rik		3425401B19Rik
Adamts3	Hip1	3425401B19Rik	4833417C18Rik		3632451O06Rik
Adamts6	Hipk2	3632451O06Rik	4833418N02Rik		3632454L22Rik
Adamts8	Hist1h1d	3632454L22Rik	4833419F23Rik		3830403N18Rik
Adamts9	Hist1h4d	3830403N18Rik	4833420G17Rik		3830406C13Rik
Adamtsl1	Hltf	3830406C13Rik	4833422C13Rik		3830408C21Rik
Adamtsl2	Hmga1	3830408C21Rik	4833422M21Rik		3830417A13Rik
Adamtsl3	Hmga2	3830417A13Rik	4833423E24Rik		3830432H09Rik
Adamtsl5	Hmgxb3	3830432H09Rik	4833427F10Rik		3930402G23Rik
Adap1	Hnrnpr	3930402G23Rik	4833427G06Rik		2021-03-04
Adap2	Homer2	2021-03-04	4833428L15Rik		2021-09-04
Adar	Hoxb13	2021-09-04	4833439L19Rik		4430402I18Rik
Adarb1	Hoxb3	4430402I18Rik	4921501E09Rik		4631405J19Rik
Adarb2	Hoxc5	4631405J19Rik	4921504A21Rik		4632404H12Rik
Adat1	Hoxc9	4632404H12Rik	4921504E06Rik		4632415L05Rik
Adck1	Hrasls	4632415L05Rik	4921507P07Rik		4632427E13Rik
Adcy1	Hsbp1l1	4632427E13Rik	4921508D12Rik		4632428C04Rik
Adcy4	Hsh2d	4632428C04Rik	4921509C19Rik		4732416N19Rik
Adcy5	Hsp90aa1	4732416N19Rik	4921509O07Rik		4732471J01Rik
Adcy6	Hspa2	4732471J01Rik	4921511C10Rik		4732490B19Rik
Adcy9	Hspa4l	4732490B19Rik	4921511C20Rik		4732491K20Rik
Adcyap1r1	Hspa5	4732491K20Rik	4921511H03Rik		4831407H17Rik
Add1	Hspg2	4831407H17Rik	4921511I17Rik		4833411C07Rik
Add2	Htr1f	4833411C07Rik	4921513I03Rik		4833412C05Rik
Add3	Htr4	4833412C05Rik	4921515E04Rik		4833415N18Rik
Adgb	Htra4	4833415N18Rik	4921517D22Rik		4833417C18Rik
Adgra1	Hunk	4833417C18Rik	4921518K17Rik		4833418N02Rik
Adgrb1	Hyal3	4833418N02Rik	4921524J17Rik		4833419F23Rik
Adgrb2	Ifi202b	4833419F23Rik	4921524L21Rik		4833420G17Rik
Adgrd1	Ifit1bl1	4833420G17Rik	4921525O09Rik		4833422C13Rik
Adgre1	Ifit2	4833422C13Rik	4921529L05Rik		4833422M21Rik
Adgre5	Ifnlr1	4833422M21Rik	4921530L21Rik		4833423E24Rik
Adgrf1	Igf2bp1	4833423E24Rik	4921531C22Rik		4833427F10Rik
Adgrf2	Igsf11	4833427F10Rik	4921531P14Rik		4833427G06Rik
Adgrf3	Ihh	4833427G06Rik	4921533I20Rik		4833428L15Rik
Adgrf5	Il10rb	4833428L15Rik	4921534H16Rik		4833439L19Rik
Adgrg1	Il17c	4833439L19Rik	4921536K21Rik		4921501E09Rik
Adgrg3	Il17re	4921501E09Rik	4921539E11Rik		4921504A21Rik
Adgrg6	Il1rap	4921504A21Rik	4922502D21Rik		4921504E06Rik
Adgrg7	Il1rn	4921504E06Rik	4922502H24Rik		4921507P07Rik
Adgrl2	Il20rb	4921507P07Rik	4922502N22Rik		4921508D12Rik
Adgrv1	Il23r	4921508D12Rik	4930401C15Rik		4921509C19Rik
Adh1	Il2rb	4921509C19Rik	4930401O10Rik		4921509O07Rik
Adh6-ps1	Il34	4921509O07Rik	4930401O12Rik		4921511C10Rik
Adh6a	Ildr1	4921511C10Rik	4930402F06Rik		4921511C20Rik
Adi1	Impa2	4921511C20Rik	4930402F11Rik		4921511H03Rik
Adig	Impdh1	4921511H03Rik	4930402H24Rik		4921511I17Rik
Adipoq	Inafm2	4921511I17Rik	4930402K13Rik		4921513I03Rik
Adipor1	Ing3	4921513I03Rik	4930404A05Rik		4921515E04Rik
Adipor2	Inpp4b	4921515E04Rik	4930404H11Rik		4921517D22Rik
Adk	Insig2	4921517D22Rik	4930405A10Rik		4921518K17Rik
Adm2	Insl6	4921518K17Rik	4930405A21Rik		4921524J17Rik
Adnp	Insr	4921524J17Rik	4930405D11Rik		4921524L21Rik
Adora2a	Ip6k1	4921524L21Rik	4930405J17Rik		4921525O09Rik
Adprhl1	Ipcef1	4921525O09Rik	4930405L22Rik		4921529L05Rik
Adprhl2	Ipp	4921529L05Rik	4930405O22Rik		4921530L21Rik
Adprm	Iqca	4921530L21Rik	4930406D18Rik		4921531C22Rik
Adra1a	Iqcf3	4921531C22Rik	4930407G08Rik		4921531P14Rik
Adra1b	Irf6	4921531P14Rik	4930407I10Rik		4921533I20Rik
Adra1d	Irs2	4921533I20Rik	4930407I19Rik		4921534H16Rik
Adra2c	Irx3	4921534H16Rik	4930412B13Rik		4921536K21Rik
Adrb1	Islr	4921536K21Rik	4930412C18Rik		4921539E11Rik
Adrm1	Isyna1	4921539E11Rik	4930413E15Rik		4922502D21Rik
Adss	Itga2b	4922502D21Rik	4930413F20Rik		4922502H24Rik
AF366264	Itga3	4922502H24Rik	4930413G21Rik		4922502N22Rik
AF529169	Itga6	4922502N22Rik	4930413M19Rik		4930401C15Rik
Afap1	Itgb4	4930401C15Rik	4930414N06Rik		4930401O10Rik
Afap1l2	Itgb5	4930401O10Rik	4930415F15Rik		4930401O12Rik
Aff1	Jagn1	4930401O12Rik	4930415L06Rik		4930402F06Rik
Aff4	Jakmip1	4930402F06Rik	4930415O20Rik		4930402F11Rik
Afg3l1	Jakmip2	4930402F11Rik	4930417O13Rik		4930402H24Rik
Afg3l2	Jaml	4930402H24Rik	4930417O22Rik		4930402K13Rik
Afp	Jhy	4930402K13Rik	4930419G24Rik		4930404A05Rik
Aftph	Kalrn	4930404A05Rik	4930423M02Rik		4930404H11Rik
Agap1	Kank2	4930404H11Rik	4930425K10Rik		4930405A10Rik
Agap3	Kank4os	4930404N11Rik	4930425L21Rik		4930405A21Rik
Agbl1	Kansl1	4930405A10Rik	4930425O10Rik		4930405D11Rik
Agbl2	Kansl2	4930405A21Rik	4930426D05Rik		4930405J17Rik
Agbl5	Kansl3	4930405D11Rik	4930426L09Rik		4930405L22Rik
Aggf1	Kat2a	4930405J17Rik	4930427A07Rik		4930405O22Rik
Agl	Kbtbd11	4930405L22Rik	4930428D20Rik		4930406D18Rik
Agpat1	Kcna1	4930405O22Rik	4930428E07Rik		4930407G08Rik
Agpat2	Kcnf1	4930406D18Rik	4930428G15Rik		4930407I10Rik
Agpat4	Kcng4	4930407G08Rik	4930428O21Rik		4930407I19Rik
Agpat5	Kcnip2	4930407I10Rik	4930429B21Rik		4930412B13Rik
Agps	Kcnip3	4930407I19Rik	4930429D17Rik		4930412C18Rik
Agr3	Kcnj13	4930412B13Rik	4930429F11Rik		4930412O13Rik
Agtrap	Kcnj5	4930412C18Rik	4930429F24Rik		4930413E15Rik
Agxt	Kcns3	4930412O13Rik	4930430F08Rik		4930413F20Rik
Ahctf1	Kctd14	4930413E15Rik	4930430F21Rik		4930413G21Rik
Ahcyl1	Kdm2a	4930413F20Rik	4930430J02Rik		4930413M19Rik
Ahcyl2	Kdm4b	4930413G21Rik	4930431F12Rik		4930414N06Rik
Ahdc1	Kdm6b	4930413M19Rik	4930431P03Rik		4930415F15Rik
Ahi1	Kdm7a	4930414N06Rik	4930432J09Rik		4930415L06Rik
Ahrr	Khk	4930415F15Rik	4930432M17Rik		4930415O20Rik
Ahsg	Kif17	4930415L06Rik	4930433B08Rik		4930417O13Rik
AI115009	Kif1a	4930415O20Rik	4930433N12Rik		4930417O22Rik
AI314278	Kif1b	4930417O13Rik	4930434J06Rik		4930419G24Rik
AI413582	Kif1bp	4930417O22Rik	4930435E12Rik		4930423M02Rik
AI429214	Kif21b	4930419G24Rik	4930438E09Rik		4930425K10Rik
AI467606	Kif3c	4930423M02Rik	4930440C22Rik		4930425L21Rik
AI504432	Kifc3	4930425K10Rik	4930440I19Rik		4930425O10Rik
AI506816	Klhdc7b	4930425L21Rik	4930441H08Rik		4930426D05Rik
AI646519	Klhl22	4930425O10Rik	4930441J16Rik		4930426L09Rik
AI662270	Klhl7	4930426D05Rik	4930442J19Rik		4930427A07Rik
AI847159	Kmt2a	4930426L09Rik	4930442L01Rik		4930428D20Rik
AI854703	Kpna1	4930427A07Rik	4930443O20Rik		4930428E07Rik
Aida	Kpna4	4930428D20Rik	4930444F02Rik		4930428G15Rik
Aif1l	Kpna6	4930428E07Rik	4930444G20Rik		4930428O21Rik
Aifm2	Kpnb1	4930428G15Rik	4930444M15Rik		4930429B21Rik
Aifm3	Krba1	4930428O21Rik	4930444P10Rik		4930429D17Rik
Aim2	Krt1	4930429B21Rik	4930445N18Rik		4930429F11Rik
Aimp2	Krt42	4930429D17Rik	4930447A16Rik		4930429F24Rik
Airn	Krt6a	4930429F11Rik	4930447C04Rik		4930430A15Rik
Ajap1	Krt6b	4930429F24Rik	4930447F24Rik		4930430F08Rik
Ajuba	Krtap10-10	4930430A15Rik	4930447J18Rik		4930430F21Rik
Ak3	Ksr1	4930430F08Rik	4930447K03Rik		4930430J02Rik
Akain1	Lama1	4930430F21Rik	4930447M23Rik		4930431F12Rik
Akap11	Lama5	4930430J02Rik	4930447N08Rik		4930431P03Rik
Akap12	Lamp1	4930431F12Rik	4930448C13Rik		4930432J09Rik
Akap13	Large1	4930431P03Rik	4930448F12Rik		4930432K21Rik
Akap4	Lars2	4930432J09Rik	4930448I06Rik		4930432M17Rik
Akap5	Lats2	4930432K21Rik	4930448I18Rik		4930433B08Rik
Akap6	Layn	4930432M17Rik	4930448K20Rik		4930433N12Rik
Akap9	Lbx1	4930433B08Rik	4930449E01Rik		4930434J06Rik
Akip1	Lbx2	4930433N12Rik	4930449E18Rik		4930435E12Rik
Akirin1	Ldhb	4930434J06Rik	4930451G09Rik		4930438E09Rik
Akna	Lhx8	4930435E12Rik	4930451I11Rik		4930440C22Rik
Aknad1	Lhx9	4930438E09Rik	4930452A19Rik		4930440I19Rik
Akr1a1	Limk1	4930440C22Rik	4930452B06Rik		4930441H08Rik
Akr1b10	Limk2	4930440I19Rik	4930452G13Rik		4930441J16Rik
Akr1b3	Lingo1	4930441H08Rik	4930452N14Rik		4930442J19Rik
Akr1b7	Lipe	4930441J16Rik	4930453H23Rik		4930442L01Rik
Akr1c12	Lmbr1l	4930442J19Rik	4930453L07Rik		4930443O20Rik
Akr1c18	Lmf2	4930442L01Rik	4930453N24Rik		4930444F02Rik
Akr1c19	Lmnb2	4930443O20Rik	4930455B14Rik		4930444G20Rik
Akr1c20	Lmx1a	4930444F02Rik	4930455C13Rik		4930444M15Rik
Akr1cl	Lnpk	4930444G20Rik	4930455D15Rik		4930444P10Rik
Akr1e1	Lnx2	4930444M15Rik	4930455F16Rik		4930445N18Rik
Akt2	LOC100861615	4930444P10Rik	4930455G09Rik		4930447A16Rik
Aktip	LOC106557447	4930445N18Rik	4930455H04Rik		4930447C04Rik
Alad	Lockd	4930447A16Rik	4930455J16Rik		4930447F24Rik
Alb	Lonp2	4930447C04Rik	4930456L15Rik		4930447J18Rik
Aldh1a2	Lor	4930447F24Rik	4930459C07Rik		4930447K03Rik
Aldh1a3	Lrig1	4930447J18Rik	4930459L07Rik		4930447M23Rik
Aldh1b1	Lrmp	4930447K03Rik	4930461G14Rik		4930447N08Rik
Aldh1l1	Lrp11	4930447M23Rik	4930463O16Rik		4930448C13Rik
Aldh3a1	Lrrc10b	4930447N08Rik	4930465M20Rik		4930448F12Rik
Aldh3a2	Lrrc15	4930448C13Rik	4930467D21Rik		4930448I06Rik
Aldh3b2	Lrrc47	4930448F12Rik	4930467E23Rik		4930448I18Rik
Aldh3b3	Lsamp	4930448I06Rik	4930467K11Rik		4930448K20Rik
Aldh4a1	Ltbp2	4930448I18Rik	4930469G21Rik		4930449E01Rik
Aldh6a1	Ltbp3	4930448K20Rik	4930470H14Rik		4930449E18Rik
Aldh7a1	Ltbr	4930449E01Rik	4930470O06Rik		4930449I24Rik
Aldoart2	Ltv1	4930449E18Rik	4930470P17Rik		4930451G09Rik
Aldob	Ly6g5c	4930449I24Rik	4930471C04Rik		4930451I11Rik
Aldoc	Ly6h	4930451G09Rik	4930471G03Rik		4930452A19Rik
Alg1	Lyar	4930451I11Rik	4930471M09Rik		4930452B06Rik
Alg12	Lyzl4os	4930452A19Rik	4930473A02Rik		4930452G13Rik
Alg6	Macc1	4930452B06Rik	4930473O22Rik		4930452N14Rik
Alg8	Macf1	4930452G13Rik	4930474G06Rik		4930453H23Rik
Alkbh8	Maff	4930452N14Rik	4930474H20Rik		4930453L07Rik
Alox12e	Man1c1	4930453H23Rik	4930474M22Rik		4930453N24Rik
Alox15	Manba	4930453L07Rik	4930474N05Rik		4930455B14Rik
Alox5	Map3k8	4930453N24Rik	4930474N09Rik		4930455C13Rik
Alox5ap	Map6d1	4930455B14Rik	4930477N07Rik		4930455D15Rik
Alpk1	Map7d3	4930455C13Rik	4930478L05Rik		4930455F16Rik
Alpk2	Map9	4930455D15Rik	4930478P22Rik		4930455G09Rik
Alpk3	Mapk7	4930455F16Rik	4930479D17Rik		4930455H04Rik
Als2	Mapk8	4930455G09Rik	4930480E11Rik		4930455J16Rik
Als2cr11	Mapk8ip3	4930455H04Rik	4930480G23Rik		4930456L15Rik
Als2cr12	Mapk9	4930455J16Rik	4930480K15Rik		4930459C07Rik
Alyref	Masp1	4930456L15Rik	4930480K23Rik		4930459L07Rik
Alyref2	Mast1	4930459C07Rik	4930480M12Rik		4930461G14Rik
Ambp	Mbd3	4930459L07Rik	4930481A15Rik		4930463O16Rik
Amd1	Mcat	4930461G14Rik	4930482G09Rik		4930465M20Rik
Amdhd2	Mctp2	4930463O16Rik	4930483J18Rik		4930467D21Rik
Amer2	Mea1	4930465K10Rik	4930483K19Rik		4930467E23Rik
Amer3	Med1	4930465M20Rik	4930483O08Rik		4930467K11Rik
Amh	Med19	4930467D21Rik	4930484H19Rik		4930469G21Rik
Amigo1	Meiob	4930467E23Rik	4930486F22Rik		4930470H14Rik
Ammecr1l	Meox1	4930467K11Rik	4930486I03Rik		4930470O06Rik
Amn	Meox2	4930469G21Rik	4930486L24Rik		4930470P17Rik
Amotl2	Mettl14	4930470H14Rik	4930487D11Rik		4930471C04Rik
Ampd1	Mfap5	4930470O06Rik	4930487H11Rik		4930471G03Rik
Amy1	Mfsd10	4930470P17Rik	4930488B22Rik		4930471M09Rik
Anapc1	Mfsd14a	4930471C04Rik	4930488L21Rik		4930473A02Rik
Anapc11	Mgl2	4930471G03Rik	4930500F04Rik		4930473O22Rik
Anapc2	Mical3	4930471M09Rik	4930500L23Rik		4930474G06Rik
Anapc5	Minos1	4930473A02Rik	4930502A04Rik		4930474H20Rik
Anapc7	Miox	4930473O22Rik	4930502E09Rik		4930474M22Rik
Ang3	Mir101c	4930474G06Rik	4930502E18Rik		4930474N05Rik
Ang4	Mir107	4930474H20Rik	4930503B20Rik		4930474N09Rik
Angel1	Mir124a-3	4930474M22Rik	4930503E24Rik		4930477N07Rik
Angpt4	Mir152	4930474N05Rik	4930503F20Rik		4930478L05Rik
Angptl1	Mir155hg	4930474N09Rik	4930503H13Rik		4930478P22Rik
Angptl3	Mir16-1	4930477N07Rik	4930503L19Rik		4930479D17Rik
Ank	Mir184	4930478L05Rik	4930503O07Rik		4930480E11Rik
Ank1	Mir1904	4930478P22Rik	4930504C09Rik		4930480G23Rik
Ank3	Mir1906-1	4930479D17Rik	4930504O13Rik		4930480K15Rik
Ankar	Mir1927	4930480E11Rik	4930505A04Rik		4930480K23Rik
Ankef1	Mir193b	4930480G23Rik	4930505G20Rik		4930480M12Rik
Ankle1	Mir1957a	4930480K15Rik	4930505K13Rik		4930481A15Rik
Ankle2	Mir1962	4930480K23Rik	4930505K14Rik		4930482G09Rik
Ankrd1	Mir1963	4930480M12Rik	4930507D05Rik		4930483J18Rik
Ankrd11	Mir216a	4930481A15Rik	4930507D10Rik		4930483K19Rik
Ankrd13a	Mir218-2	4930482G09Rik	4930509E16Rik		4930483O08Rik
Ankrd13b	Mir28b	4930483J18Rik	4930509J09Rik		4930484H19Rik
Ankrd16	Mir3081	4930483K19Rik	4930509K18Rik		4930486F22Rik
Ankrd17	Mir3085	4930483O08Rik	4930511A02Rik		4930486I03Rik
Ankrd22	Mir3089	4930484H19Rik	4930511A08Rik		4930486L24Rik
Ankrd24	Mir3108	4930486F22Rik	4930511E03Rik		4930487D11Rik
Ankrd26	Mir344i	4930486I03Rik	4930511M06Rik		4930487H11Rik
Ankrd27	Mir3473c	4930486L24Rik	4930512B01Rik		4930488B22Rik
Ankrd28	Mir375	4930487D11Rik	4930512J16Rik		4930488L21Rik
Ankrd33b	Mir5098	4930487H11Rik	4930512M02Rik		4930500F04Rik
Ankrd34c	Mir5101	4930488B22Rik	4930513D17Rik		4930500L23Rik
Ankrd36	Mir5119	4930488L21Rik	4930513N10Rik		4930502A04Rik
Ankrd46	Mir5126	4930500F04Rik	4930513O06Rik		4930502E09Rik
Ankrd49	Mir5622	4930500L23Rik	4930515B02Rik		4930502E18Rik
Ankrd50	Mir6345	4930502A04Rik	4930515G01Rik		4930503B20Rik
Ankrd55	Mir6374	4930502E09Rik	4930515G16Rik		4930503E14Rik
Ankrd6	Mir6401	4930502E18Rik	4930515L03Rik		4930503E24Rik
Ankrd61	Mir6405	4930503B20Rik	4930517E11Rik		4930503F20Rik
Ankrd9	Mir6406	4930503E14Rik	4930517M08Rik		4930503H13Rik
Anks1b	Mir653	4930503E24Rik	4930518P08Rik		4930503L19Rik
Anks4b	Mir6539	4930503F20Rik	4930519D14Rik		4930503O07Rik
Ano2	Mir673	4930503H13Rik	4930519F09Rik		4930504C09Rik
Ano7	Mir692-3	4930503L19Rik	4930519F16Rik		4930504O13Rik
Anp32a	Mir6928	4930503O07Rik	4930519F24Rik		4930505A04Rik
Anp32b	Mir6939	4930504C09Rik	4930519G04Rik		4930505G20Rik
Antxr1	Mir6952	4930504O13Rik	4930519H02Rik		4930505K13Rik
Antxrl	Mir6979	4930505A04Rik	4930519K11Rik		4930505K14Rik
Anxa1	Mir6981	4930505G20Rik	4930520O04Rik		4930506A18Rik
Anxa11	Mir6990	4930505K13Rik	4930520P13Rik		4930506C21Rik
Anxa13	Mir7012	4930505K14Rik	4930521E06Rik		4930507D05Rik
Anxa2	Mir7016	4930506A18Rik	4930522H14Rik		4930507D10Rik
Anxa3	Mir7028	4930506C21Rik	4930522O17Rik		4930509E16Rik
Anxa4	Mir7030	4930507D05Rik	4930523C07Rik		4930509J09Rik
Anxa7	Mir7048	4930507D10Rik	4930523O13Rik		4930509K18Rik
Aoc1	Mir7075	4930509E16Rik	4930524B15Rik		4930511A02Rik
Aoc3	Mir7225	4930509J09Rik	4930524B17Rik		4930511A08Rik
Aox1	Mir7226	4930509K18Rik	4930524C18Rik		4930511E03Rik
Aox2	Mir7237	4930511A02Rik	4930524N10Rik		4930511M06Rik
Aox4	Mir7677	4930511A08Rik	4930524O05Rik		4930512B01Rik
Ap1g2	Mir8103	4930511E03Rik	4930524O08Rik		4930512J16Rik
Ap1s1	Mir8107	4930511M06Rik	4930525C09Rik		4930512M02Rik
Ap1s2	Misp	4930512B01Rik	4930525D18Rik		4930513D17Rik
Ap1s3	Mkx	4930512J16Rik	4930525G20Rik		4930513N10Rik
Ap2a2	Mlc1	4930512M02Rik	4930527F14Rik		4930513O06Rik
Ap2s1	Mlycd	4930513D17Rik	4930527G23Rik		4930515B02Rik
Ap3b1	Mmd	4930513N10Rik	4930528A17Rik		4930515G01Rik
Ap3d1	Mmp15	4930513O06Rik	4930528D03Rik		4930515G16Rik
Ap3m1	Mmp21	4930515B02Rik	4930528G23Rik		4930515L03Rik
Ap3s2	Mmp24	4930515G01Rik	4930528H21Rik		4930515L19Rik
Ap4e1	Mmp9	4930515G16Rik	4930528P14Rik		4930517E11Rik
Ap5s1	Mn1	4930515L03Rik	4930529C04Rik		4930517M08Rik
Apba1	Mon1a	4930517E11Rik	4930529K09Rik		4930518P08Rik
Apbb1	Morc2a	4930517M08Rik	4930529L06Rik		4930519D14Rik
Apbb2	Mppe1	4930518P08Rik	4930532I03Rik		4930519F09Rik
Apc	Mrps27	4930519D14Rik	4930532M18Rik		4930519F16Rik
Apc2	Mrps30	4930519F09Rik	4930533B01Rik		4930519F24Rik
Apcdd1	Mrps33	4930519F16Rik	4930533N22Rik		4930519G04Rik
Apcs	Mrs2	4930519F24Rik	4930533P14Rik		4930519H02Rik
Apip	Ms4a13	4930519G04Rik	4930539C22Rik		4930519K11Rik
Aplf	Mtg2	4930519H02Rik	4930539E08Rik		4930520O04Rik
Apln	Mtmr11	4930519K11Rik	4930539M17Rik		4930520P13Rik
Aplp1	Mtmr14	4930520O04Rik	4930539N22Rik		4930521E06Rik
Apmap	Mtmr4	4930520P13Rik	4930540M03Rik		4930522H14Rik
Apoa1	Mtr	4930521E06Rik	4930542C21Rik		4930522O17Rik
Apoa4	Mtus2	4930522H14Rik	4930542D17Rik		4930523C07Rik
Apoa5	Mybph	4930522O17Rik	4930543N07Rik		4930523O13Rik
Apobec1	Mycl	4930523C07Rik	4930544D05Rik		4930524B15Rik
Apobec2	Myh11	4930523O13Rik	4930544G11Rik		4930524B17Rik
Apobec3	Myh8	4930524B15Rik	4930544M13Rik		4930524C18Rik
Apoc1	Myl3	4930524B17Rik	4930545E07Rik		4930524N10Rik
Apoc2	Mylk	4930524C18Rik	4930545H06Rik		4930524O05Rik
Apoc3	Mylk3	4930524N10Rik	4930545L23Rik		4930524O08Rik
Apod	Myo16	4930524O05Rik	4930546C10Rik		4930525C09Rik
Apoe	Myo18a	4930524O08Rik	4930546K05Rik		4930525D18Rik
Apol10a	Myof	4930525C09Rik	4930547E08Rik		4930525G20Rik
Apol11a	Myog	4930525D18Rik	4930547E14Rik		4930526H09Rik
Apol7a	N4bp1	4930525G20Rik	4930548G14Rik		4930526L06Rik
Apol7b	Naa40	4930526H09Rik	4930548H24Rik		4930527F14Rik
Apol7c	Naca	4930526L06Rik	4930548J01Rik		4930527G23Rik
Apol8	Nadk	4930527F14Rik	4930548K13Rik		4930528A17Rik
Apol9a	Ncf4	4930527G23Rik	4930549C01Rik		4930528D03Rik
Apold1	Ncoa1	4930528A17Rik	4930549C15Rik		4930528G23Rik
Appbp2	Ncoa5	4930528D03Rik	4930549G23Rik		4930528H21Rik
Appl2	Ncor1	4930528G23Rik	4930550C14Rik		4930528P14Rik
Aptx	Ndc1	4930528H21Rik	4930550C17Rik		4930529C04Rik
Aqp1	Ndufaf4	4930528P14Rik	4930550L24Rik		4930529K09Rik
Aqp7	Ndufs5	4930529C04Rik	4930552N02Rik		4930529L06Rik
Aqp8	Nefh	4930529K09Rik	4930552P12Rik		4930532I03Rik
Aqp9	Nek5	4930529L06Rik	4930553C11Rik		4930532M18Rik
Ar	Neto2	4930532I03Rik	4930553E22Rik		4930533B01Rik
Arc	Neurod2	4930532M18Rik	4930554C24Rik		4930533N22Rik
Arf2	Neurog1	4930533B01Rik	4930554G24Rik		4930533P14Rik
Arf4	Neurog3	4930533N22Rik	4930554H23Rik		4930539C22Rik
Arfgap3	Nf2	4930533P14Rik	4930554I06Rik		4930539E08Rik
Arfgef1	Ngef	4930539C22Rik	4930555B11Rik		4930539M17Rik
Arfip1	Nhlh2	4930539E08Rik	4930555G21Rik		4930539N22Rik
Arg2	Nhlrc3	4930539J05Rik	4930555K05Rik		4930540M03Rik
Arglu1	Nhsl1	4930539M17Rik	4930556C24Rik		4930542C21Rik
Arhgap11a	Nkx2-2os	4930539N22Rik	4930556G01Rik		4930542D17Rik
Arhgap17	Nlrc5	4930540M03Rik	4930556J02Rik		4930543N07Rik
Arhgap19	Nlrp9b	4930542C21Rik	4930556M19Rik		4930544D05Rik
Arhgap22	Nmt1	4930542D17Rik	4930556N09Rik		4930544G11Rik
Arhgap23	Nmu	4930543N07Rik	4930556N13Rik		4930544M13Rik
Arhgap24	Nol12	4930544D05Rik	4930557J02Rik		4930545E07Rik
Arhgap25	Nol7	4930544G11Rik	4930557K07Rik		4930545H06Rik
Arhgap26	Npas1	4930544M13Rik	4930558C23Rik		4930545L23Rik
Arhgap27	Npas4	4930545E07Rik	4930558F17Rik		4930546C10Rik
Arhgap27os3	Npcd	4930545H06Rik	4930558G05Rik		4930546K05Rik
Arhgap28	Npepl1	4930545L23Rik	4930558J18Rik		4930547E08Rik
Arhgap29	Npffr1	4930546C10Rik	4930558K02Rik		4930547E14Rik
Arhgap30	Npm3	4930546K05Rik	4930559C10Rik		4930548G14Rik
Arhgap32	Npr2	4930547E08Rik	4930562C15Rik		4930548H24Rik
Arhgap33	Npy5r	4930547E14Rik	4930562F07Rik		4930548J01Rik
Arhgap39	Nr4a1	4930548G14Rik	4930563D23Rik		4930548K13Rik
Arhgap40	Nr6a1	4930548H24Rik	4930563E18Rik		4930549C01Rik
Arhgap44	Nrarp	4930548J01Rik	4930563E22Rik		4930549C15Rik
Arhgap8	Nrros	4930548K13Rik	4930563F08Rik		4930549G23Rik
Arhgap9	Nrxn2	4930549C01Rik	4930563H07Rik		4930550C14Rik
Arhgdib	Nsd2	4930549C15Rik	4930563M20Rik		4930550C17Rik
Arhgef10l	Nsd3	4930549G23Rik	4930563M21Rik		4930550L24Rik
Arhgef11	Nsun2	4930550C14Rik	4930564C03Rik		4930552N02Rik
Arhgef15	Ntpcr	4930550C17Rik	4930564D02Rik		4930552P12Rik
Arhgef16	Ntrk1	4930550L24Rik	4930565D16Rik		4930553C11Rik
Arhgef18	Nts	4930552N02Rik	4930565N06Rik		4930553E22Rik
Arhgef26	Ntsr2	4930552P12Rik	4930567H12Rik		4930554C24Rik
Arhgef28	Nudt18	4930553C11Rik	4930567H17Rik		4930554G24Rik
Arhgef3	Nudt2	4930553E22Rik	4930567J20Rik		4930554H23Rik
Arhgef33	Nuf2	4930554C24Rik	4930567K12Rik		4930554I06Rik
Arhgef4	Nup93	4930554G24Rik	4930567K20Rik		4930555B11Rik
Arhgef40	Nupl1	4930554H23Rik	4930568D16Rik		4930555B12Rik
Arhgef5	Nus1	4930554I06Rik	4930568E12Rik		4930555G21Rik
Arhgef6	Nwd1	4930555B11Rik	4930568G15Rik		4930555K05Rik
Arhgef7	Oas1g	4930555B12Rik	4930571K23Rik		4930556C24Rik
Arid1a	Oas2	4930555G01Rik	4930571O06Rik		4930556G01Rik
Arid3a	Oas3	4930555G21Rik	4930572K03Rik		4930556J02Rik
Arid3b	Obp2b	4930555K05Rik	4930572O03Rik		4930556M19Rik
Arid3c	Ocm	4930556C24Rik	4930572O13Rik		4930556N09Rik
Arid5a	Odf3l2	4930556G01Rik	4930573O16Rik		4930556N13Rik
Arid5b	Odf4	4930556J02Rik	4930577N17Rik		4930557F10Rik
Arl10	Ofd1	4930556M19Rik	4930578C19Rik		4930557J02Rik
Arl11	Ola1	4930556N09Rik	4930578E11Rik		4930557K07Rik
Arl13b	Olfr103	4930556N13Rik	4930578I06Rik		4930558C23Rik
Arl15	Olfr1367	4930557F10Rik	4930578M01Rik		4930558F17Rik
Arl2	Olfr1388	4930557J02Rik	4930578N18Rik		4930558G05Rik
Arl2bp	Olfr1389	4930557K07Rik	4930579F01Rik		4930558J18Rik
Arl4d	Olfr1408	4930558C23Rik	4930579G24Rik		4930558K02Rik
Arl5a	Olfr1442	4930558F17Rik	4930579H20Rik		4930559C10Rik
Arl6	Olfr1513	4930558G05Rik	4930579J19Rik		4930562C15Rik
Arl6ip1	Olfr1535	4930558J18Rik	4930579K19Rik		4930562F07Rik
Arl6ip5	Olfr282	4930558K02Rik	4930579P08Rik		4930563D23Rik
Arl8a	Olfr293	4930559C10Rik	4930581F22Rik		4930563E18Rik
Armc12	Olfr315	4930562C15Rik	4930583K01Rik		4930563E22Rik
Armc2	Olfr316	4930562F07Rik	4930583P06Rik		4930563F08Rik
Armc3	Olfr372	4930563D23Rik	4930584F24Rik		4930563H07Rik
Armc4	Olfr403	4930563E18Rik	4930586N03Rik		4930563M20Rik
Arpc1b	Olfr410	4930563E22Rik	4930587E11Rik		4930563M21Rik
Arpc2	Olfr419	4930563F08Rik	4930590J08Rik		4930564C03Rik
Arpc3	Olfr434	4930563H07Rik	4930590L20Rik		4930564D02Rik
Arpc5	Olfr464	4930563M20Rik	4930591A17Rik		4930565D16Rik
Arrdc1	Olfr484	4930563M21Rik	4930591E09Rik		4930565N06Rik
Arrdc3	Olfr485	4930564C03Rik	4930592A05Rik		4930567H12Rik
Arsb	Olfr498	4930564D02Rik	4930592I03Rik		4930567J20Rik
Art3	Olfr601	4930565D16Rik	4930593A02Rik		4930567K12Rik
Arv1	Olfr665	4930565N06Rik	4930593C16Rik		4930567K20Rik
Arvcf	Olfr691	4930567H12Rik	4930594C11Rik		4930568D16Rik
Asah1	Olfr714	4930567J20Rik	4930594O21Rik		4930568E12Rik
Asap2	Olfr90	4930567K12Rik	4930595D18Rik		4930568G15Rik
Asap3	Olfr982	4930567K20Rik	4930595M18Rik		4930570G19Rik
Asb13	Olig1	4930568D16Rik	4930596D02Rik		4930571K23Rik
Asb14	Olig2	4930568E12Rik	4930596I21Rik		4930571O06Rik
Asb17os	Opn1sw	4930568G15Rik	4930597A21Rik		4930572K03Rik
Asb18	Osbpl10	4930570G19Rik	4930597G03Rik		4930572O03Rik
Asb2	Osbpl2	4930571K23Rik	4930598F16Rik		4930572O13Rik
Asb4	Osr1	4930571O06Rik	4930599N23Rik		4930573O16Rik
Asb5	Otop1	4930572K03Rik	4931402G19Rik		4930577N17Rik
Asb8	Otub2	4930572O03Rik	4931403E22Rik		4930578C19Rik
Ascc1	Ovol1	4930572O13Rik	4931403G20Rik		4930578E11Rik
Ascc2	P3h2	4930573O16Rik	4931406C07Rik		4930578I06Rik
Ascc3	P4htm	4930577N17Rik	4931406H21Rik		4930578M01Rik
Ascl1	Pacrgl	4930578C19Rik	4931406P16Rik		4930578N18Rik
Ascl2	Pacsin1	4930578E11Rik	4931408C20Rik		4930579F01Rik
Ascl3	Padi3	4930578I06Rik	4931408D14Rik		4930579G18Rik
Ascl4	Pag1	4930578M01Rik	4931409K22Rik		4930579G24Rik
Ascl5	Papd4	4930578N18Rik	4931414P19Rik		4930579H20Rik
Asgr1	Pard3	4930579F01Rik	4931417E11Rik		4930579J19Rik
Asgr2	Parp11	4930579G24Rik	4931419H13Rik		4930579K19Rik
Asic2	Parp14	4930579H20Rik	4931423N10Rik		4930579P08Rik
Asic4	Patj	4930579J19Rik	4931428F04Rik		4930581F22Rik
Asns	Pax2	4930579K19Rik	4931428L18Rik		4930583K01Rik
Asph	Pax3	4930579P08Rik	4931429L15Rik		4930583P06Rik
Asphd2	Pax5	4930581F22Rik	4931429P17Rik		4930584F24Rik
Aspm	Pax9	4930583K01Rik	4931430N09Rik		4930586N03Rik
Aste1	Pcbd1	4930583P06Rik	4931431B13Rik		4930587E11Rik
Asxl1	Pcdh11x	4930584F24Rik	4931431C16Rik		4930590J08Rik
Asz1	Pcdhac1	4930586N03Rik	4931431F19Rik		4930590L20Rik
Atad2	Pcdhb11	4930587E11Rik	4931440F15Rik		4930591A17Rik
Atad5	Pcdhb19	4930590J08Rik	4931440J10Rik		4930591E09Rik
Atf2	Pcdhb3	4930590L20Rik	4931440P22Rik		4930592A05Rik
Atf3	Pcnx	4930591A17Rik	4932411N23Rik		4930592I03Rik
Atf4	Pcnx2	4930591E09Rik	4932412D23Rik		4930593A02Rik
Atf6b	Pdcd2	4930592A05Rik	4932413F04Rik		4930593C16Rik
Atf7	Pddc1	4930592I03Rik	4932414J04Rik		4930594C11Rik
Atf7ip	Pde10a	4930593A02Rik	4932414N04Rik		4930594O21Rik
Atf7ip2	Pde6h	4930593C16Rik	4932415M13Rik		4930595D18Rik
Atg101	Pdgfrb	4930594C11Rik	4932416H05Rik		4930595M18Rik
Atg16l1	Pdik1l	4930594O21Rik	4932416K20Rik		4930596D02Rik
Atg2b	Pdpr	4930595D18Rik	4932429P05Rik		4930596I21Rik
Atg4c	Pear1	4930595M18Rik	4932435O22Rik		4930597A21Rik
Atic	Pfas	4930596D02Rik	4932438A13Rik		4930597G03Rik
Atl3	Pgam1	4930596I21Rik	4932438H23Rik		4930598F16Rik
Atmin	Pgam2	4930597A21Rik	4932441J04Rik		4930599N23Rik
Atoh1	Pgm2l1	4930597G03Rik	4932443I19Rik		4931402G19Rik
Atoh7	Pgr	4930598F16Rik	4932702P03Rik		4931403E22Rik
Atoh8	Phactr3	4930599N23Rik	4933400B14Rik		4931403G20Rik
Atp10b	Phb	4931402G19Rik	4933400C23Rik		4931406C07Rik
Atp11a	Phc2	4931403E22Rik	4933400F21Rik		4931406H21Rik
Atp13a1	Phf2	4931403G20Rik	4933400L20Rik		4931406P16Rik
Atp13a4	Phf21a	4931406C07Rik	4933401B06Rik		4931408C20Rik
Atp1a1	Phldb2	4931406H21Rik	4933401D09Rik		4931408D14Rik
Atp1a2	Phxr4	4931406P16Rik	4933401H06Rik		4931409K22Rik
Atp1a3	Pi4kb	4931408C20Rik	4933402D24Rik		4931414P19Rik
Atp1a4	Pias1	4931408D14Rik	4933402E13Rik		4931417E11Rik
Atp1b2	Pigz	4931409K22Rik	4933402J07Rik		4931419H13Rik
Atp2a2	Pinx1	4931414P19Rik	4933402J10Rik		4931420L22Rik
Atp2a3	Pirt	4931417E11Rik	4933402J15Rik		4931423N10Rik
Atp2b2	Pisd-ps2	4931419H13Rik	4933402N03Rik		4931428F04Rik
Atp2b3	Pitpnm1	4931420L22Rik	4933402P03Rik		4931428L18Rik
Atp2b4	Pitpnm2	4931423N10Rik	4933403O08Rik		4931429L15Rik
Atp2c1	Pkd1l3	4931428F04Rik	4933404G15Rik		4931429P17Rik
Atp4b	Pkig	4931428L18Rik	4933404K08Rik		4931430N09Rik
Atp5b	Pklr	4931429L15Rik	4933404K13Rik		4931431B13Rik
Atp5c1	Pla2g12a	4931429P17Rik	4933404O12Rik		4931431C16Rik
Atp5e	Pla2g5	4931430N09Rik	4933405D12Rik		4931431F19Rik
Atp5g2	Plcb2	4931431B13Rik	4933405E24Rik		4931440F15Rik
Atp5g3	Plcb4	4931431C16Rik	4933405O20Rik		4931440J10Rik
Atp5h	Plcd3	4931431F19Rik	4933406D12Rik		4931440P22Rik
Atp5k	Plcg1	4931440F15Rik	4933406F09Rik		4932411N23Rik
Atp5l	Pldi	4931440J10Rik	4933406G16Rik		4932412D23Rik
Atp6v0a1	Plekha7	4931440P22Rik	4933406J10Rik		4932413F04Rik
Atp6v0e2	Plekhj1	4932411N23Rik	4933406K04Rik		4932414J04Rik
Atp6v1b1	Plet1os	4932412D23Rik	4933406M09Rik		4932414N04Rik
Atp6v1b2	Plin4	4932413F04Rik	4933407E24Rik		4932415M13Rik
Atp6v1c2	Plpp5	4932414J04Rik	4933407G14Rik		4932416H05Rik
Atp6v1g1	Plppr2	4932414N04Rik	4933407I05Rik		4932416K20Rik
Atp6v1g3	Pmaip1	4932415M13Rik	4933407K13Rik		4932429P05Rik
Atp8a1	Pnpla7	4932416H05Rik	4933408B17Rik		4932435O22Rik
Atp8b4	Pnpo	4932416K20Rik	4933408J17Rik		4932438A13Rik
Atp8b5	Podn	4932429P05Rik	4933408N05Rik		4932438H23Rik
Atp9a	Polr3e	4932435O22Rik	4933409G03Rik		4932441J04Rik
Atpaf2	Pomt1	4932438A13Rik	4933411E08Rik		4932443I19Rik
Atpif1	Pon3	4932438H23Rik	4933411G06Rik		4932702P03Rik
Atrnl1	Pop7	4932441J04Rik	4933411K16Rik		4933400B14Rik
Atxn10	Pou3f1	4932443I19Rik	4933412E12Rik		4933400C23Rik
Atxn7l1	Pou5f1	4932702P03Rik	4933412E24Rik		4933400F21Rik
Atxn7l1os2	Ppfia1	4933400B14Rik	4933412O06Rik		4933400L20Rik
Atxn7l2	Ppl	4933400C23Rik	4933413G19Rik		4933401B06Rik
AU015228	Ppp1r37	4933400F21Rik	4933413J09Rik		4933401D09Rik
AU019990	Ppp2r2b	4933400L20Rik	4933413L06Rik		4933401H06Rik
AU021063	Ppp4r2	4933401B06Rik	4933415F23Rik		4933402D24Rik
AU021092	Ppp4r4	4933401D09Rik	4933416C03Rik		4933402E13Rik
AU022793	Ppp6r2	4933401H06Rik	4933416E03Rik		4933402J07Rik
AU040972	Pptc7	4933402D24Rik	4933416I08Rik		4933402J10Rik
Aunip	Prc1	4933402E13Rik	4933416M06Rik		4933402J15Rik
Aurka	Prdm11	4933402J07Rik	4933416M07Rik		4933402N03Rik
Aurkb	Prdm16	4933402J10Rik	4933417D19Rik		4933402P03Rik
Auts2	Prdx5	4933402J15Rik	4933417E11Rik		4933403O08Rik
Aven	Prdx6b	4933402N03Rik	4933417G07Rik		4933404G15Rik
Avpi1	Prex2	4933402N22Rik	4933417O13Rik		4933404K08Rik
AW112010	Prf1	4933402P03Rik	4933421O10Rik		4933404K13Rik
AW209491	Prkab2	4933403O08Rik	4933422A05Rik		4933404O12Rik
AW495222	Prl2c2	4933404G15Rik	4933424G05Rik		4933405D12Rik
AW549542	Prl2c3	4933404K08Rik	4933424G06Rik		4933405E24Rik
AW551984	Prpf3	4933404K13Rik	4933425B07Rik		4933405L10Rik
Axin2	Prph	4933404O12Rik	4933425L06Rik		4933405O20Rik
Axl	Prpsap2	4933405D12Rik	4933427D06Rik		4933406C10Rik
AY074887	Prr23a2	4933405E24Rik	4933427D14Rik		4933406D12Rik
AY358078	Prr36	4933405L10Rik	4933427E11Rik		4933406F09Rik
AY512915	Prr5	4933405O20Rik	4933427E13Rik		4933406G16Rik
Aym1	Prss33	4933406C10Rik	4933427I22Rik		4933406J10Rik
Azgp1	Prune2	4933406D12Rik	4933428C19Rik		4933406K04Rik
Azin1	Psma2	4933406F09Rik	4933428G20Rik		4933406M09Rik
Azin2	Ptgds	4933406G16Rik	4933429K18Rik		4933407E24Rik
B020004C17Rik	Ptk2	4933406I18Rik	4933429O19Rik		4933407G14Rik
B230118H07Rik	Ptk7	4933406J10Rik	4933430H16Rik		4933407I05Rik
B230217C12Rik	Ptp4a2	4933406K04Rik	4933430M04Rik		4933407K13Rik
B230219D22Rik	Ptpn11	4933406M09Rik	4933430N04Rik		4933408B17Rik
B230307C23Rik	Ptprd	4933407E24Rik	4933431E20Rik		4933408J17Rik
B230323A14Rik	Pvr	4933407G14Rik	4933431G14Rik		4933408N05Rik
B230354K17Rik	Pxk	4933407I05Rik	4933432G23Rik		4933409G03Rik
B2m	Pycard	4933407K13Rik	4933432I03Rik		4933411E08Rik
B330016D10Rik	Pycrl	4933408B17Rik	4933432I09Rik		4933411G06Rik
B3galnt1	Qrfp	4933408J17Rik	4933432K03Rik		4933411K16Rik
B3galnt2	R3hcc1l	4933408N05Rik	4933433F19Rik		4933412E12Rik
B3galt4	Rab11fip5	4933409G03Rik	4933433G08Rik		4933412E24Rik
B3gat2	Rab4a	4933411E08Rik	4933433G15Rik		4933412O06Rik
B3glct	Rabggta	4933411G06Rik	4933433G19Rik		4933413G19Rik
B3gnt2	Rabl2	4933411K16Rik	4933433H22Rik		4933413J09Rik
B3gnt3	Rad21l	4933412E12Rik	4933434E20Rik		4933413L06Rik
B3gnt5	Rad50	4933412E24Rik	4933436E23Rik		4933415F23Rik
B3gnt8	Ralgps2	4933412O06Rik	4933436H12Rik		4933416C03Rik
B3gntl1	Ralyl	4933413G19Rik	4933436I01Rik		4933416E03Rik
B430212C06Rik	Rap1gap2	4933413J09Rik	4933438B17Rik		4933416I08Rik
B4galnt1	Rapgef1	4933413L06Rik	4933438K21Rik		4933416M06Rik
B4galt4	Rapgefl1	4933415F23Rik	4933439K11Rik		4933416M07Rik
B4galt5	Rarres2	4933416C03Rik	4933440J02Rik		4933417A18Rik
B830017H08Rik	Rasa3	4933416E03Rik	4933440M02Rik		4933417D19Rik
B930018H19Rik	Rasd2	4933416I08Rik	2021-03-05		4933417E11Rik
B930025P03Rik	Rasgef1a	4933416M06Rik	2021-09-05		4933417G07Rik
B930059L03Rik	Rasl10a	4933416M07Rik	5031425E22Rik		4933417O13Rik
B930092H01Rik	Rassf8	4933417A18Rik	5031425F14Rik		4933421O10Rik
B9d1	Rbak	4933417D19Rik	5031426D15Rik		4933422A05Rik
Bace2	Rbfox1	4933417E11Rik	5031434C07Rik		4933424G05Rik
Bach2	Rbfox3	4933417G07Rik	5031434O11Rik		4933424G06Rik
Bag2	Rbm28	4933417O13Rik	5031439G07Rik		4933425B07Rik
Bahcc1	Rbm47	4933421O10Rik	5033403H07Rik		4933425L06Rik
Baiap2l2	Rbp7	4933422A05Rik	5033404E19Rik		4933427D06Rik
Baiap3	Recql	4933424G05Rik	5033406O09Rik		4933427D14Rik
Bambi	Reep2	4933424G06Rik	5330411J11Rik		4933427E11Rik
Bambi-ps1	Rex2	4933425B07Rik	5330413P13Rik		4933427E13Rik
Banf2	Rfwd3	4933425L06Rik	5330417C22Rik		4933427I22Rik
Banp	Rgs11	4933427D06Rik	5330434G04Rik		4933428C19Rik
Bap1	Rgs20	4933427D14Rik	5330439B14Rik		4933428G20Rik
Barhl1	Rhbdf2	4933427E11Rik	5430401F13Rik		4933429K18Rik
Barhl2	Rhbdl3	4933427E13Rik	5430402E10Rik		4933429O19Rik
Batf2	Rhbg	4933427I22Rik	5430402O13Rik		4933430H16Rik
Baz1b	Rhebl1	4933428C19Rik	5430403N17Rik		4933430I17Rik
Baz2a	Rhobtb2	4933428G20Rik	5430405H02Rik		4933430M04Rik
BB014433	Rhou	4933429K18Rik	5430416N02Rik		4933430N04Rik
BB019430	Ric8b	4933429O19Rik	5430416O09Rik		4933431E20Rik
BB123696	Rimbp3	4933430H16Rik	5430419D17Rik		4933431G14Rik
BB287469	Rimkla	4933430I17Rik	5430421F17Rik		4933432G23Rik
Bbs10	Rims1	4933430M04Rik	5430425K12Rik		4933432I03Rik
Bbs4	Riok2	4933430N04Rik	5430427M07Rik		4933432I09Rik
Bbs5	Rmdn3	4933431E20Rik	5430427O19Rik		4933432K03Rik
Bbs7	Rmnd1	4933431G14Rik	5430428K19Rik		4933433F19Rik
BC004004	Rnf103	4933432G23Rik	5430434I15Rik		4933433G08Rik
BC005561	Rnf111	4933432I03Rik	5430437J10Rik		4933433G15Rik
BC006965	Rnf123	4933432I09Rik	5430440P10Rik		4933433G19Rik
BC016548	Rnf17	4933432K03Rik	5530400C23Rik		4933433H22Rik
BC016579	Rnf220	4933433F19Rik	5530401A14Rik		4933434E20Rik
BC017158	Rnf4	4933433G08Rik	5530601H04Rik		4933436E23Rik
BC017643	Robo2	4933433G15Rik	5730403I07Rik		4933436H12Rik
BC018473	Rpa2	4933433G19Rik	5730405O15Rik		4933436I01Rik
BC024139	Rpl37rt	4933433H22Rik	5730409E04Rik		4933438B17Rik
BC030336	Rpn1	4933434E20Rik	5730412P04Rik		4933438K21Rik
BC030499	Rpp14	4933436E23Rik	5730416F02Rik		4933439C10Rik
BC030500	Rpp21	4933436H12Rik	5730420D15Rik		4933439K11Rik
BC030867	Rprd2	4933436I01Rik	5730422E09Rik		4933440J02Rik
BC031181	Rprml	4933438B17Rik	5730435O14Rik		4933440M02Rik
BC039966	Rps6ka1	4933438K21Rik	5730455P16Rik		2021-03-05
BC042761	Rpusd3	4933439C10Rik	5730460C07Rik		2021-09-05
BC046251	Rrs1	4933439K11Rik	5730480H06Rik		5031425E22Rik
BC048507	Rsg1	4933440J02Rik	5730488B01Rik		5031425F14Rik
BC048671	Rspo1	4933440M02Rik	5730507C01Rik		5031426D15Rik
BC049352	Rtn1	2021-03-05	5730508B09Rik		5031434C07Rik
BC051019	Rtn4	2021-09-05	5730522E02Rik		5031434O11Rik
BC053393	Rtn4r	5031425E22Rik	5730559C18Rik		5031439G07Rik
BC055402	Rundc3b	5031425F14Rik	5830411N06Rik		5033403H07Rik
BC061195	Runx1	5031426D15Rik	5830416I19Rik		5033404E19Rik
BC064078	Rusc2	5031434C07Rik	5830417I10Rik		5033406O09Rik
Bcam	Rybp	5031434O11Rik	5830418P13Rik		5330411J11Rik
Bcan	S100z	5031439G07Rik	5830428M24Rik		5330413P13Rik
Bcar1	Samd14	5033403H07Rik	5830432E09Rik		5330417C22Rik
Bcar3	Samd4	5033404E19Rik	5830444B04Rik		5330434G04Rik
Bcas1	Scarf2	5033406O09Rik	5830454E08Rik		5330439B14Rik
Bcas1os2	Scmh1	5330411J11Rik	5830473C10Rik		5430401F13Rik
Bcas2	Scn1b	5330413P13Rik	5930403L14Rik		5430402E10Rik
Bcas3	Scn3b	5330417C22Rik	5930412G12Rik		5430402O13Rik
Bcas3os1	Scn8a	5330434G04Rik	5930430L01Rik		5430403N17Rik
Bcas3os2	Scnn1b	5330439B14Rik	5930438M14Rik		5430405H02Rik
Bcat1	Sde2	5430401F13Rik	2021-03-06		5430416N02Rik
Bcdin3d	Sema3a	5430402E10Rik	2021-09-06		5430416O09Rik
Bckdha	Sema3b	5430402O13Rik	6030407O03Rik		5430419D17Rik
Bckdk	Sema3d	5430403N17Rik	6030408B16Rik		5430421F17Rik
Bcl10	Sema5b	5430405H02Rik	6030419C18Rik		5430425K12Rik
Bcl11b	Serp2	5430416N02Rik	6030440G07Rik		5430427M07Rik
Bcl2l1	Serpine2	5430416O09Rik	6030443J06Rik		5430427O19Rik
Bcl6b	Setd2	5430419D17Rik	6030466F02Rik		5430428K19Rik
Bcl7b	Sf3a2	5430421F17Rik	6030468B19Rik		5430434I15Rik
Bcl9	Sfrp1	5430425K12Rik	6030469F06Rik		5430437J10Rik
Bcl9l	Sfxn5	5430427M07Rik	6030471H07Rik		5430440P10Rik
Bcor	Sgk1	5430427O19Rik	6030498E09Rik		5530400C23Rik
Bcr	Sgk3	5430428K19Rik	6330403K07Rik		5530401A14Rik
Bdh1	Sgol2b	5430434I15Rik	6330407A03Rik		5530601H04Rik
Bdkrb1	Sgpp2	5430437J10Rik	6330409D20Rik		5730403I07Rik
Bdkrb2	Sh2d7	5430440P10Rik	6330410L21Rik		5730405O15Rik
Bdnf	Sh3bp5	5530400C23Rik	6330415B21Rik		5730409E04Rik
Bdp1	Sh3tc1	5530401A14Rik	6330415G19Rik		5730412P04Rik
Begain	Sh3tc2	5530601H04Rik	6430411K18Rik		5730416F02Rik
Bend3	Sharpin	5730403I07Rik	6430503K07Rik		5730420D15Rik
Bend4	Shbg	5730405O15Rik	6430531B16Rik		5730422E09Rik
Bend6	Shisa3	5730409E04Rik	6430548M08Rik		5730435O14Rik
Bend7	Shisa9	5730412P04Rik	6430550D23Rik		5730455P16Rik
Best1	Shroom1	5730416F02Rik	6430562O15Rik		5730460C07Rik
Best2	Sidt1	5730420D15Rik	6430571L13Rik		5730480H06Rik
Best3	Sim2	5730422E09Rik	6430573F11Rik		5730488B01Rik
Bex6	Siva1	5730435O14Rik	6430584L05Rik		5730508B09Rik
Bfsp1	Skap2	5730455P16Rik	6430710C18Rik		5730522E02Rik
Bfsp2	Sla	5730460C07Rik	6530402F18Rik		5730559C18Rik
Bglap2	Slc11a1	5730480H06Rik	6530403H02Rik		5830411N06Rik
Bhlha9	Slc16a14	5730488B01Rik	6530411M01Rik		5830416I19Rik
Bhlhe23	Slc17a6	5730507C01Rik	6720468P15Rik		5830417I10Rik
Bhlhe41	Slc18a2	5730508B09Rik	6720483E21Rik		5830418P13Rik
Bicc1	Slc1a3	5730522E02Rik	6720489N17Rik		5830428M24Rik
Bicd2	Slc22a23	5730559C18Rik	6820408C15Rik		5830432E09Rik
Bicdl1	Slc22a7	5830411N06Rik	2021-03-07		5830444B04Rik
Bicdl2	Slc26a4	5830416I19Rik	2021-09-07		5830454E08Rik
Bik	Slc28a2	5830417I10Rik	7420426K07Rik		5830473C10Rik
Bin2	Slc2a3	5830418P13Rik	7420461P10Rik		5930403L14Rik
Birc7	Slc30a6	5830428M24Rik	7420700N18Rik		5930412G12Rik
Bivm	Slc35b1	5830432E09Rik	7420701I03Rik		5930430L01Rik
Blk	Slc35b4	5830444B04Rik	7530416G11Rik		5930438M14Rik
Blm	Slc35f3	5830454E08Rik	7630403G23Rik		2021-03-06
Blnk	Slc37a2	5830473C10Rik	2021-03-08		2021-09-06
Bloc1s3	Slc39a3	5930403L14Rik	2021-09-08		6030407O03Rik
Bloc1s4	Slc4a5	5930412G12Rik	8030411F24Rik		6030408B16Rik
Bloc1s5	Slc5a5	5930430L01Rik	8030423F21Rik		6030419C18Rik
Blzf1	Slc6a18	5930438M14Rik	8030423J24Rik		6030440G07Rik
Bmf	Slc7a4	2021-03-06	8030442B05Rik		6030443J06Rik
Bmp10	Slc9a3r1	2021-09-06	8030443G20Rik		6030458C11Rik
Bmp2	Slc9a8	6030407O03Rik	8030451O07Rik		6030466F02Rik
Bmp3	Slco2a1	6030408B16Rik	8030455M16Rik		6030468B19Rik
Bmp4	Slco5a1	6030419C18Rik	8030462N17Rik		6030469F06Rik
Bmp7	Smarca5	6030440G07Rik	8430408G22Rik		6030471H07Rik
Bmpr1a	Smarcal1	6030443J06Rik	8430422H06Rik		6030498E09Rik
Bmpr1b	Smarcd3	6030458C11Rik	8430423G03Rik		6230400D17Rik
Bmyc	Smok3a	6030466F02Rik	8430426J06Rik		6330403K07Rik
Bnip2	Smtn	6030468B19Rik	8430429K09Rik		6330407A03Rik
Bnip3	Smyd5	6030469F06Rik	8430430B14Rik		6330408A02Rik
Bnip3l	Snai2	6030471H07Rik	8430431K14Rik		6330409D20Rik
Bod1l	Sned1	6030498E09Rik	8430436N08Rik		6330410L21Rik
Bok	Snhg3	6230400D17Rik	8430437L04Rik		6330415B21Rik
Boll	Snn	6330403K07Rik	2021-03-09		6330415G19Rik
Borcs6	Snora21	6330407A03Rik	2021-09-09		6330549D23Rik
Bpifa3	Snord12	6330408A02Rik	9030025P20Rik		6430411K18Rik
Bpifa6	Snord93	6330409D20Rik	9030204H09Rik		6430503K07Rik
Bpifb4	Snta1	6330410L21Rik	9030404E10Rik		6430531B16Rik
Bpifb9a	Snu13	6330415B21Rik	9030612E09Rik		6430548M08Rik
Bpifc	Snx8	6330415G19Rik	9030617O03Rik		6430550D23Rik
Bptf	Socs1	6330549D23Rik	9030619P08Rik		6430562O15Rik
Braf	Socs7	6430411K18Rik	9030624J02Rik		6430571L13Rik
Brca1	Sost	6430503K07Rik	9030625G05Rik		6430573F11Rik
Brd1	Sox15	6430531B16Rik	9130008F23Rik		6430584L05Rik
Brd2	Sox17	6430548M08Rik	9130011E15Rik		6430710C18Rik
Brd3	Sox18	6430550D23Rik	9130015A21Rik		6530402F18Rik
Brd4	Sox2ot	6430562O15Rik	9130015L21Rik		6530403H02Rik
Brdt	Sox30	6430571L13Rik	9130019O22Rik		6530411M01Rik
Bre	Sox8	6430573F11Rik	9130019P16Rik		6720468P15Rik
Brix1	Spaca7	6430584L05Rik	9130023H24Rik		6720483E21Rik
Brox	Sparc	6430710C18Rik	9130024F11Rik		6720489N17Rik
Brpf1	Sparcl1	6530402F18Rik	9130204L05Rik		6820408C15Rik
Brpf3	Spata32	6530403H02Rik	9130209A04Rik		2021-03-07
Brwd1	Spata4	6530411M01Rik	9130221F21Rik		2021-09-07
Bsnd	Spc24	6720468P15Rik	9130221H12Rik		7420426K07Rik
Bsph1	Speer5-ps1	6720483E21Rik	9130227L01Rik		7420461P10Rik
Bsph2	Speer8-ps1	6720489N17Rik	9130230L23Rik		7420700N18Rik
Bspry	Spi1	6820408C15Rik	9130401M01Rik		7420701I03Rik
Bst1	Spire1	2021-03-07	9130409I23Rik		7530416G11Rik
Btbd1	Spire2	2021-09-07	9130409J20Rik		7630403G23Rik
Btbd11	Spn-ps	7420426K07Rik	9230009I02Rik		2021-03-08
Btbd18	Spock3	7420461P10Rik	9230102K24Rik		2021-09-08
Btbd19	Spsb2	7420700N18Rik	9230102O04Rik		8030411F24Rik
Btbd2	Sptbn2	7420701I03Rik	9230104L09Rik		8030423F21Rik
Btbd35f7	Sptlc1	7530416G11Rik	9230105E05Rik		8030423J24Rik
Btbd7	Srbd1	7630403G23Rik	9230110C19Rik		8030442B05Rik
Btg2	Srd5a2	2021-03-08	9230110F15Rik		8030443G20Rik
Btg3	Srrm2	2021-09-08	9230112D13Rik		8030451O07Rik
Btg4	Srsf10	8030411F24Rik	9230112J17Rik		8030455M16Rik
Btla	Sstr3	8030423F21Rik	9230114K14Rik		8030462N17Rik
Btn1a1	St3gal6	8030423J24Rik	9230116L04Rik		8430408G22Rik
Btn2a2	St6gal1	8030442B05Rik	9230116N13Rik		8430422H06Rik
Btnl1	St6galnac1	8030443G20Rik	9230117E06Rik		8430423G03Rik
Btnl10	St6galnac6	8030451O07Rik	9330020H09Rik		8430426J06Rik
Btnl4	Stab1	8030455M16Rik	9330102E08Rik		8430429K09Rik
Btnl5-ps	Stab2	8030462N17Rik	9330111N05Rik		8430430B14Rik
Btnl6	Stard8	8430408G22Rik	9330117O12Rik		8430431K14Rik
Btrc	Stat3	8430422H06Rik	9330133O14Rik		8430436N08Rik
Bub1	Stat5b	8430423G03Rik	9330136K24Rik		8430437L04Rik
Bub1b	Stau1	8430426J06Rik	9330151L19Rik		2021-03-09
Bub3	Stox2	8430429K09Rik	9330158H04Rik		2021-09-09
Bud13	Stra6l	8430430B14Rik	9330159F19Rik		9030025P20Rik
Bvht	Strbp	8430431K14Rik	9330159M07Rik		9030204H09Rik
Bzw1	Stxbp5l	8430436N08Rik	9330162012Rik		9030404E10Rik
C030007H22Rik	Sult2a5	8430437L04Rik	9330162B11Rik		9030612E09Rik
C030034I22Rik	Sult3a1	2021-03-09	9330175E14Rik		9030617O03Rik
C130050O18Rik	Sult5a1	2021-09-09	9330175M20Rik		9030619P08Rik
C130060K24Rik	Sun1	9030025P20Rik	9330178D15Rik		9030624J02Rik
C130074G19Rik	Supt20	9030204H09Rik	9330179D12Rik		9030625G05Rik
C130080G10Rik	Susd3	9030404E10Rik	9330182L06Rik		9130008F23Rik
C130083M11Rik	Sv2c	9030612E09Rik	9330182O14Rik		9130011E15Rik
C1qtnf1	Svs1	9030617O03Rik	9330188P03Rik		9130015A21Rik
C1qtnf2	Svs6	9030619P08Rik	9330199G10Rik		9130015L21Rik
C1qtnf3	Synj2	9030624J02Rik	9430007A20Rik		9130019O22Rik
C1qtnf4	Syt12	9030625G05Rik	9430014N10Rik		9130019P16Rik
C1qtnf5	Syt2	9130008F23Rik	9430019J16Rik		9130023H24Rik
C1qtnf6	Sytl3	9130011E15Rik	9430020K01Rik		9130024F11Rik
C1qtnf7	Szt2	9130015A21Rik	9430021M05Rik		9130204L05Rik
C1qtnf9	Tacc1	9130015L21Rik	9430037G07Rik		9130209A04Rik
C1ra	Tacc2	9130019O22Rik	9430038I01Rik		9130221F21Rik
C1rb	Taf1c	9130019P16Rik	9430041J12Rik		9130221H12Rik
C1rl	Taf7	9130023H24Rik	9430060I03Rik		9130227L01Rik
C1s1	Tanc2	9130024F11Rik	9430065F17Rik		9130230L23Rik
C230035I16Rik	Tas2r119	9130204L05Rik	9430069I07Rik		9130401M01Rik
C2cd2	Tatdn2	9130209A04Rik	9430078K24Rik		9130409I23Rik
C2cd5	Tbc1d31	9130221F21Rik	9430083A17Rik		9130409J20Rik
C3	Tcaim	9130221H12Rik	9430091E24Rik		9230009I02Rik
C330006A16Rik	Tdpoz1	9130227L01Rik	9530002B09Rik		9230102K24Rik
C330011F03Rik	Tdrp	9130230L23Rik	9530003J23Rik		9230102O04Rik
C330013E15Rik	Tekt5	9130401M01Rik	9530014B07Rik		9230104L09Rik
C330021F23Rik	Tenm3	9130409I23Rik	9530020I12Rik		9230105E05Rik
C330024D21Rik	Tesk1	9130409J20Rik	9530026F06Rik		9230110C19Rik
C4a	Tex24	9230009I02Rik	9530026P05Rik		9230110F15Rik
C530008M17Rik	Tex37	9230102K24Rik	9530027J09Rik		9230112D13Rik
C530044C16Rik	Tfap2b	9230102O04Rik	9530036O11Rik		9230112J17Rik
C630031E19Rik	Tfap2c	9230104L09Rik	9530051G07Rik		9230114K14Rik
C77080	Tfap2d	9230105E05Rik	9530052E02Rik		9230116L04Rik
C87414	Tfcp2	9230110C19Rik	9530053A07Rik		9230116N13Rik
C8b	Tgfb2	9230110F15Rik	9530059O14Rik		9230117E06Rik
C8g	Tgm6	9230112D13Rik	9530062K07Rik		9330020H09Rik
C920006O11Rik	Tgm7	9230112J17Rik	9530068E07Rik		9330102E08Rik
C920009B18Rik	Thap1	9230114K14Rik	9530077C05Rik		9330111N05Rik
Cab39l	Themis2	9230116L04Rik	9530080O11Rik		9330117O12Rik
Cabin1	Thoc1	9230116N13Rik	9530082P21Rik		9330133O14Rik
Cables2	Thoc3	9230117E06Rik	9530091C08Rik		9330136K24Rik
Cabp2	Thrap3	9330020H09Rik	9630001P10Rik		9330151L19Rik
Cabyr	Thsd1	9330102E08Rik	9630013A20Rik		9330158H04Rik
Cacfd1	Thtpa	9330111N05Rik	9630013K17Rik		9330159F19Rik
Cachd1	Tiam2	9330117O12Rik	9630028B13Rik		9330159M07Rik
Cacna1c	Tigar	9330133O14Rik	9630028H03Rik		9330162012Rik
Cacna1d	Tiprl	9330136K24Rik	9630028I04Rik		9330162B11Rik
Cacna1f	Tldc1	9330151L19Rik	9830107B12Rik		9330175E14Rik
Cacna1g	Tln2	9330158H04Rik	9830132P13Rik		9330175M20Rik
Cacna1h	Tlx1	9330159F19Rik	9830166K06Rik		9330178D15Rik
Cacna1i	Tmed10	9330159M07Rik	9930012K11Rik		9330179D12Rik
Cacna1s	Tmem110	9330162012Rik	9930014A18Rik		9330182L06Rik
Cacna2d1	Tmem114	9330162B11Rik	9930021J03Rik		9330182O14Rik
Cacna2d2	Tmem116	9330175E14Rik	9930104L06Rik		9330188P03Rik
Cacna2d4	Tmem120a	9330175M20Rik	9930111J21Rik1		9330199G10Rik
Cacnb3	Tmem132c	9330178D15Rik	9930111J21Rik2		9430007A20Rik
Cacnb4	Tmem150b	9330179D12Rik	a		9430014N10Rik
Cacng1	Tmem150c	9330182L06Rik	A130010J15Rik		9430018G01Rik
Cacng2	Tmem151a	9330182O14Rik	A130077B15Rik		9430019J16Rik
Cacng3	Tmem159	9330188P03Rik	A1bg		9430020K01Rik
Cacng7	Tmem170	9330199G10Rik	A1cf		9430021M05Rik
Cacng8	Tmem179	9430007A20Rik	A230001M10Rik		9430037G07Rik
Cacul1	Tmem181a	9430014N10Rik	A230009B12Rik		9430038I01Rik
Cad	Tmem181b-ps	9430018G01Rik	A230020J21Rik		9430041J12Rik
Cadm1	Tmem191c	9430019J16Rik	A230028O05Rik		9430060I03Rik
Cadm2	Tmem198	9430020K01Rik	A230050P20Rik		9430065F17Rik
Cadm3	Tmem202	9430021M05Rik	A230056J06Rik		9430069I07Rik
Cadps2	Tmem203	9430037G07Rik	A230056P14Rik		9430078K24Rik
Calb1	Tmem55a	9430038I01Rik	A230057D06Rik		9430083A17Rik
Calb2	Tmem63b	9430041J12Rik	A230065H16Rik		9430091E24Rik
Calca	Tmprss9	9430060I03Rik	A230072C01Rik		9530002B09Rik
Calcoco1	Tnfrsf1b	9430065F17Rik	A230072E10Rik		9530003J23Rik
Calcoco2	Tnfsf13b	9430069I07Rik	A230108P19Rik		9530014B07Rik
Calm2	Tnfsf14	9430078K24Rik	A2m		9530020I12Rik
Calm4	Tnnc2	9430083A17Rik	A2ml1		9530026F06Rik
Calm5	Tnni1	9430091E24Rik	A330009N23Rik		9530026P05Rik
Calml3	Tnpo3	9530002B09Rik	A330015K06Rik		9530027J09Rik
Calml4	Tnrc6a	9530003J23Rik	A330023F24Rik		9530036O11Rik
Caln1	Tpm2	9530014B07Rik	A330032B11Rik		9530051G07Rik
Calr4	Tpm4	9530020I12Rik	A330033J07Rik		9530052E02Rik
Calu	Trappc10	9530026F06Rik	A330035P11Rik		9530053A07Rik
Camk1d	Trappc3	9530026P05Rik	A330040F15Rik		9530059O14Rik
Camk2d	Trem1	9530027J09Rik	A330041J22Rik		9530062K07Rik
Caml	Trhr2	9530036O11Rik	A330048O09Rik		9530068E07Rik
Camsap1	Trim30a	9530051G07Rik	A330049N07Rik		9530077C05Rik
Camsap2	Trit1	9530052E02Rik	A330069E16Rik		9530080O11Rik
Camsap3	Trp53bp2	9530053A07Rik	A330070K13Rik		9530082P21Rik
Camta1	Trpc1	9530059O14Rik	A330074K22Rik		9530091C08Rik
Cand1	Trpc6	9530062K07Rik	A330076C08Rik		9630001P10Rik
Cand2	Trpm2	9530068E07Rik	A330093E20Rik		9630013A20Rik
Cant1	Trpt1	9530077C05Rik	A330102I10Rik		9630013K17Rik
Canx	Trpv2	9530080O11Rik	A3galt2		9630028B13Rik
Cap1	Tsc2	9530082P21Rik	A430005L14Rik		9630028H03Rik
Cap2	Tspan2os	9530091C08Rik	A430033K04Rik		9630028I04Rik
Capn1	Tspan33	9630001P10Rik	A430035B10Rik		9830107B12Rik
Capn12	Tspan9	9630013A20Rik	A430078G23Rik		9830132P13Rik
Capn2	Tssk6	9630013K17Rik	A430078I02Rik		9830166K06Rik
Capn8	Tsta3	9630028B13Rik	A430085M09Rik		9930012K11Rik
Capn9	Ttc13	9630028H03Rik	A430088P11Rik		9930014A18Rik
Caprin1	Ttc21b	9630028I04Rik	A430090L17Rik		9930021J03Rik
Capzb	Ttc33	9830107B12Rik	A430093F15Rik		9930104L06Rik
Car1	Ttc9	9830132P13Rik	A430105I19Rik		9930111J21Rik1
Car2	Ttll11	9830166K06Rik	A4galt		9930111J21Rik2
Car3	Ttll5	9930012K11Rik	A4gnt		a
Car5a	Tuba4a	9930014A18Rik	A530006G24Rik		A130010J15Rik
Card10	Tubb5	9930021J03Rik	A530013C23Rik		A130077B15Rik
Card11	Tubg1	9930104L06Rik	A530016L24Rik		A1bg
Card19	Tubgcp3	9930111J21Rik1	A530032D15Rik		A1cf
Carf	Tulp4	9930111J21Rik2	A530046M15Rik		A230001M10Rik
Carhsp1	Txlna	a	A530050N04Rik		A230009B12Rik
Carmil1	Txndc11	A130010J15Rik	A530053G22Rik		A230020J21Rik
Carmn	Tysnd1	A130077B15Rik	A530064D06Rik		A230028O05Rik
Carns1	U2surp	A1bg	A530065N20Rik		A230050P20Rik
Cars	Ube2c	A1cf	A530099J19Rik		A230056J06Rik
Casc1	Ube2d2b	A230001M10Rik	A630010A05Rik		A230056P14Rik
Caskin1	Ube4b	A230009B12Rik	A630019I02Rik		A230057D06Rik
Casp2	Ubl4b	A230020J21Rik	A630020A06		A230065H16Rik
Casp6	Ubl7	A230028O05Rik	A630023A22Rik		A230070E04Rik
Casp7	Ublcp1	A230050P20Rik	A630023P12Rik		A230072C01Rik
Casq1	Ubqln1	A230056J06Rik	A630033H20Rik		A230072E10Rik
Casq2	Ubr4	A230056P14Rik	A630066F11Rik		A230108P19Rik
Casr	Ubr5	A230057D06Rik	A630072M18Rik		A2m
Cass4	Ubtf	A230065H16Rik	A630073D07Rik		A2ml1
Cast	Ubxn11	A230070E04Rik	A630075F10Rik		A330008L17Rik
Catip	Uchl4	A230072C01Rik	A630076J17Rik		A330009N23Rik
Catsper1	Ulk1	A230072E10Rik	A630077J23Rik		A330015K06Rik
Catsperd	Unc79	A230108P19Rik	A630089N07Rik		A330023F24Rik
Cav3	Unc93b1	A2m	A630095E13Rik		A330032B11Rik
Cbfa2t2	Upf2	A2ml1	A630095N17Rik		A330033J07Rik
Cbfa2t3	Urgcp	A330008L17Rik	A730004F24Rik		A330035P11Rik
Cbl	Urod	A330009N23Rik	A730006G06Rik		A330040F15Rik
Cblc	Ush2a	A330015K06Rik	A730017C20Rik		A330041J22Rik
Cbll1	Usp39	A330023F24Rik	A730017L22Rik		A330048O09Rik
Cbln1	Usp9x	A330032B11Rik	A730018C14Rik		A330049N07Rik
Cbln3	Utp6	A330033J07Rik	A730020E08Rik		A330069E16Rik
Cbln4	Utrn	A330035P11Rik	A730020M07Rik		A330070K13Rik
Cbr3	Vac14	A330040F15Rik	A730036I17Rik		A330074K22Rik
Cbwd1	Vamp1	A330041J22Rik	A730043L09Rik		A330076C08Rik
Cbx1	Vat1l	A330048O09Rik	A730046J19Rik		A330076H08Rik
Cbx2	Vgll3	A330049N07Rik	A730056A06Rik		A330093E20Rik
Cbx4	Vgll4	A330069E16Rik	A730063M14Rik		A330102I10Rik
Cbx6	Vill	A330070K13Rik	A730082K24Rik		A3galt2
Cbx7	Vip	A330074K22Rik	A730085K08Rik		A430005L14Rik
Cc2d1a	Vmn1r189	A330076C08Rik	A730090N16Rik		A430033K04Rik
Cc2d1b	Vmn1r2	A330076H08Rik	A830009L08Rik		A430035B10Rik
Cc2d2a	Vmn1r238	A330093E20Rik	A830010M20Rik		A430046D13Rik
Ccdc102a	Vmn1r52	A330102I10Rik	A830018L16Rik		A430078G23Rik
Ccdc112	Vmn1r54	A3galt2	A830019L24Rik		A430078I02Rik
Ccdc113	Vmn1r91	A430005L14Rik	A830052D11Rik		A430085M09Rik
Ccdc117	Vmn2r29	A430033K04Rik	A830080D01Rik		A430088P11Rik
Ccdc122	Vmn2r79	A430035B10Rik	A830082K12Rik		A430090L17Rik
Ccdc125	Vps13d	A430046D13Rik	A830082N09Rik		A430093F15Rik
Ccdc127	Vps4a	A430078G23Rik	A930001A20Rik		A430105I19Rik
Ccdc129	Vwa5b1	A430078I02Rik	A930001C03Rik		A4galt
Ccdc13	Vwa5b2	A430085M09Rik	A930002C04Rik		A4gnt
Ccdc134	Vwf	A430088P11Rik	A930003A15Rik		A530006G24Rik
Ccdc14	Wdfy3	A430089I19Rik	A930003O13Rik		A530013C23Rik
Ccdc141	Wdfy4	A430090L17Rik	A930004D18Rik		A530016L24Rik
Ccdc149	Wdr17	A430093F15Rik	A930005H10Rik		A530032D15Rik
Ccdc15	Wdr74	A430105I19Rik	A930006I01Rik		A530046M15Rik
Ccdc150	Wfdc1	A4galt	A930006K02Rik		A530050N04Rik
Ccdc151	Wif1	A4gnt	A930007I19Rik		A530053G22Rik
Ccdc153	Wnt10a	A530006G24Rik	A930009A15Rik		A530064D06Rik
Ccdc157	Wnt8a	A530013C23Rik	A930011G23Rik		A530065N20Rik
Ccdc158	Wwox	A530016L24Rik	A930012L18Rik		A530072M11Rik
Ccdc166	Xaf1	A530032D15Rik	A930013F10Rik		A530088E08Rik
Ccdc17	Xpo4	A530046M15Rik	A930015D03Rik		A530099J19Rik
Ccdc170	Xpo7	A530050N04Rik	A930016O22Rik		A630010A05Rik
Ccdc171	Xrn2	A530053G22Rik	A930017M01Rik		A630012P03Rik
Ccdc172	Yaf2	A530064D06Rik	A930018P22Rik		A630019I02Rik
Ccdc174	Ybx3	A530065N20Rik	A930019D19Rik		A630020A06
Ccdc177	Yipf1	A530072M11Rik	A930024E05Rik		A630023A22Rik
Ccdc18	Ywhab	A530088E08Rik	A930031H19Rik		A630023P12Rik
Ccdc180	Zbtb10	A530099J19Rik	A930041C12Rik		A630033H20Rik
Ccdc183	Zbtb34	A630010A05Rik	AA387883		A630066F11Rik
Ccdc186	Zbtb4	A630012P03Rik	AA388235		A630072M18Rik
Ccdc190	Zbtb8b	A630019I02Rik	AA413626		A630073D07Rik
Ccdc24	Zbtb9	A630020A06	AA414768		A630075F10Rik
Ccdc27	Zc3h3	A630023A22Rik	AA465934		A630076J17Rik
Ccdc28b	Zc3hav1l	A630023P12Rik	AA536875		A630077J23Rik
Ccdc3	Zcchc11	A630033H20Rik	AA543186		A630089N07Rik
Ccdc30	Zdhhc14	A630066F11Rik	AA543401		A630095E13Rik
Ccdc34os	Zdhhc23	A630072M18Rik	AA619741		A630095N17Rik
Ccdc39	Zdhhc5	A630073D07Rik	AA986860		A730004F24Rik
Ccdc43	Zeb1	A630075F10Rik	Aaas		A730006G06Rik
Ccdc47	Zfand4	A630076J17Rik	Aacs		A730017C20Rik
Ccdc54	Zfp217	A630077J23Rik	Aadac		A730017L22Rik
Ccdc57	Zfp266	A630089N07Rik	Aadacl2		A730018C14Rik
Ccdc6	Zfp276	A630095E13Rik	Aadacl3		A730020E08Rik
Ccdc60	Zfp296	A630095N17Rik	Aadat		A730020M07Rik
Ccdc62	Zfp322a	A730004F24Rik	Aaed1		A730036I17Rik
Ccdc66	Zfp334	A730006G06Rik	Aagab		A730043L09Rik
Ccdc68	Zfp345	A730017C20Rik	Aak1		A730046J19Rik
Ccdc69	Zfp358	A730017L22Rik	Aamp		A730056A06Rik
Ccdc73	Zfp362	A730018C14Rik	Aanat		A730063M14Rik
Ccdc85a	Zfp36l1	A730020E08Rik	Aar2		A730082K24Rik
Ccdc85c	Zfp385a	A730020M07Rik	Aard		A730085K08Rik
Ccdc88c	Zfp423	A730036I17Rik	Aars		A730090N16Rik
Ccdc97	Zfp467	A730043L09Rik	Aars2		A830009L08Rik
Cck	Zfp600	A730046J19Rik	Aarsd1		A830010M20Rik
Cckar	Zfp691	A730056A06Rik	Aasdh		A830011K09Rik
Ccl1	Zfp74	A730063M14Rik	Aasdhppt		A830018L16Rik
Ccl11	Zfp746	A730082K24Rik	Aass		A830019L24Rik
Ccl12	Zfp768	A730085K08Rik	Aatf		A830052D11Rik
Ccl17	Zfp790	A730090N16Rik	Aatk		A830080D01Rik
Ccl2	Zfp800	A830009L08Rik	AB124611		A830082K12Rik
Ccl22	Zfp839	A830010M20Rik	Abat		A830082N09Rik
Ccl26	Zfp930	A830011K09Rik	Abca1		A930001A20Rik
Ccl27a	Zfp940	A830018L16Rik	Abca12		A930001C03Rik
Ccl3	Zfp961	A830019L24Rik	Abca13		A930002C04Rik
Ccl4	Zfp979	A830052D11Rik	Abca14		A930003A15Rik
Ccl5	Zfp980	A830080D01Rik	Abca15		A930003O13Rik
Ccl8	Zfp981	A830082K12Rik	Abca16		A930004D18Rik
Ccm2	Zfp982	A830082N09Rik	Abca17		A930005H10Rik
Ccna2	Zfp985	A930001A20Rik	Abca2		A930006I01Rik
Ccnb3	Znrf1	A930001C03Rik	Abca3		A930006K02Rik
Ccnd2	Zswim1	A930002C04Rik	Abca4		A930007I19Rik
Ccnd3	Zxdc	A930003A15Rik	Abca5		A930009A15Rik
Ccne1		A930003O13Rik	Abca6		A930011G23Rik
Ccng1		A930004D18Rik	Abca7		A930012L18Rik
Ccng2		A930005H10Rik	Abca8a		A930013F10Rik
Ccnj		A930006I01Rik	Abca8b		A930015D03Rik
Ccnk		A930006K02Rik	Abca9		A930016O22Rik
Ccnl1		A930007I19Rik	Abcb10		A930017M01Rik
Ccno		A930009A15Rik	Abcb11		A930018P22Rik
Ccnt2		A930011G23Rik	Abcb1a		A930019D19Rik
Ccny		A930012L18Rik	Abcb1b		A930024E05Rik
Ccp110		A930013F10Rik	Abcb4		A930031H19Rik
Ccpg1os		A930015D03Rik	Abcb5		A930041C12Rik
Ccr6		A930016O22Rik	Abcb6		AA387883
Ccr7		A930017M01Rik	Abcb7		AA388235
Ccr8		A930018P22Rik	Abcb8		AA413626
Ccr9		A930019D19Rik	Abcb9		AA414768
Ccsap		A930024E05Rik	Abcc1		AA465934
Cct2		A930031H19Rik	Abcc10		AA467197
Cct6b		A930041C12Rik	Abcc12		AA536875
Ccz1		AA387883	Abcc2		AA543186
Cd101		AA388235	Abcc3		AA543401
Cd160		AA413626	Abcc4		AA545190
Cd163		AA414768	Abcc5		AA619741
Cd1d1		AA465934	Abcc9		AA986860
Cd1d2		AA467197	Abcd2		Aaas
Cd2		AA536875	Abcd3		Aacs
Cd200		AA543186	Abce1		Aadac
Cd200r1		AA543401	Abcf1		Aadacl2
Cd200r3		AA545190	Abcf2		Aadacl3
Cd200r4		AA619741	Abcf3		Aadat
Cd209f		AA986860	Abcg1		Aaed1
Cd209g		Aaas	Abcg2		Aagab
Cd244		Aacs	Abcg3		Aak1
Cd24a		Aadac	Abcg4		Aamdc
Cd27		Aadacl2	Abcg5		Aamp
Cd276		Aadacl3	Abcg8		Aanat
Cd2bp2		Aadat	Abhd1		Aar2
Cd300a		Aaed1	Abhd10		Aard
Cd300c		Aagab	Abhd11		Aars
Cd300c2		Aak1	Abhd11os		Aars2
Cd300lb		Aamdc	Abhd12		Aarsd1
Cd300ld		Aamp	Abhd12b		Aasdh
Cd300lf		Aanat	Abhd13		Aasdhppt
Cd302		Aar2	Abhd14a		Aass
Cd36		Aard	Abhd15		Aatf
Cd38		Aars	Abhd16a		Aatk
Cd3e		Aars2	Abhd16b		AB124611
Cd3g		Aarsd1	Abhd17a		Abat
Cd46		Aasdh	Abhd17b		Abca1
Cd48		Aasdhppt	Abhd17c		Abca12
Cd53		Aass	Abhd18		Abca13
Cd55		Aatf	Abhd2		Abca14
Cd55b		Aatk	Abhd3		Abca15
Cd59a		AB124611	Abhd4		Abca16
Cd59b		Abat	Abhd5		Abca17
Cd5l		Abca1	Abhd8		Abca2
Cd6		Abca12	Abi1		Abca3
Cd69		Abca13	Abi2		Abca4
Cd7		Abca14	Abi3bp		Abca5
Cd72		Abca15	Abl1		Abca6
Cd80		Abca16	Abl2		Abca7
Cd81		Abca17	Ablim1		Abca8a
Cd82		Abca2	Ablim2		Abca8b
Cd83		Abca3	Ablim3		Abca9
Cd84		Abca4	Abo		Abcb10
Cd8b1		Abca5	Abr		Abcb11
Cd9		Abca6	Abra		Abcb1a
Cd93		Abca7	Abracl		Abcb1b
Cd96		Abca8a	Abt1		Abcb4
Cda		Abca8b	Abtb1		Abcb5
Cdc14a		Abca9	Abtb2		Abcb6
Cdc16		Abcb10	Acaa1a		Abcb7
Cdc20b		Abcb11	Acaa1b		Abcb8
Cdc25b		Abcb1a	Acaca		Abcb9
Cdc27		Abcb1b	Acacb		Abcc1
Cdc34		Abcb4	Acad10		Abcc10
Cdc37l1		Abcb5	Acad11		Abcc12
Cdc40		Abcb6	Acad12		Abcc2
Cdc42		Abcb7	Acad8		Abcc3
Cdc42bpb		Abcb8	Acad9		Abcc4
Cdc42ep4		Abcb9	Acadl		Abcc5
Cdc42ep5		Abcc1	Acadm		Abcc9
Cdc42se1		Abcc10	Acads		Abcd1
Cdc42se2		Abcc12	Acadsb		Abcd2
Cdc5l		Abcc2	Acadvl		Abcd3
Cdc6		Abcc3	Acan		Abce1
Cdc7		Abcc4	Acap1		Abcf1
Cdca8		Abcc5	Acap2		Abcf2
Cdcp1		Abcc9	Acat1		Abcf3
Cdh1		Abcd2	Acat2		Abcg1
Cdh13		Abcd3	Acat3		Abcg2
Cdh22		Abce1	Acbd3		Abcg3
Cdh23		Abcf1	Acbd4		Abcg4
Cdh24		Abcf2	Acbd5		Abcg5
Cdh26		Abcf3	Acbd6		Abcg8
Cdh4		Abcg1	Acbd7		Abhd1
Cdhr3		Abcg2	Accs		Abhd10
Cdk10		Abcg3	Accsl		Abhd11
Cdk12		Abcg4	Acd		Abhd11os
Cdk15		Abcg5	Ace		Abhd12
Cdk19		Abcg8	Ace2		Abhd12b
Cdk2ap2		Abhd1	Ace3		Abhd13
Cdk5r2		Abhd10	Acer1		Abhd14a
Cdk6		Abhd11	Acer2		Abhd14b
Cdk9		Abhd11os	Acer3		Abhd15
Cdkl3		Abhd12	Ache		Abhd16a
Cdkn1b		Abhd12b	Acin1		Abhd16b
Cdkn1c		Abhd13	Ackr1		Abhd17a
Cdkn2aipnl		Abhd14a	Ackr2		Abhd17b
Cdkn2c		Abhd14b	Ackr3		Abhd17c
Cdkn3		Abhd15	Ackr4		Abhd18
Cdnf		Abhd16a	Acly		Abhd2
Cdo1		Abhd16b	Acmsd		Abhd3
Cdon		Abhd17a	Acnat1		Abhd4
Cdpf1		Abhd17b	Acnat2		Abhd5
Cdr2		Abhd17c	Aco1		Abhd8
Cdrt4		Abhd18	Acod1		Abi1
Cdrt4os1		Abhd2	Acot1		Abi2
Cds2		Abhd3	Acot10		Abi3
Cdv3		Abhd4	Acot11		Abi3bp
Cdx1		Abhd5	Acot12		Abl1
Cdyl		Abhd8	Acot13		Abl2
Cdyl2		Abi1	Acot2		Ablim1
Ceacam-ps1		Abi2	Acot3		Ablim2
Ceacam1		Abi3bp	Acot4		Ablim3
Ceacam16		Abl1	Acot5		Abo
Ceacam19		Abl2	Acot6		Abr
Ceacam2		Ablim1	Acot7		Abra
Ceacam9		Ablim2	Acot8		Abracl
Cebpb		Ablim3	Acot9		Abt1
Cebpd		Abo	Acox1		Abtb1
Cebpe		Abr	Acox3		Abtb2
Cebpz		Abra	Acoxl		Acaa1a
Cebpzos		Abracl	Acp1		Acaa1b
Cecr2		Abt1	Acp5		Acaa2
Cecr6		Abtb1	Acp6		Acaca
Cel		Abtb2	Acp7		Acacb
Cela1		Acaa1a	Acpp		Acad10
Cela2a		Acaa1b	Acr		Acad11
Celf1		Acaa2	Acrbp		Acad12
Celf3		Acaca	Acrv1		Acad8
Celf4		Acacb	Acsbg1		Acad9
Celf6		Acad10	Acsbg2		Acadl
Celrr		Acad11	Acsf2		Acadm
Celsr1		Acad12	Acsf3		Acads
Celsr2		Acad8	Acsl1		Acadsb
Celsr3		Acad9	Acsl4		Acadvl
Cemip		Acadl	Acsl5		Acan
Cenpa		Acadm	Acsl6		Acap1
Cenpf		Acads	Acsm1		Acap2
Cenpk		Acadsb	Acsm2		Acat1
Cenpl		Acadvl	Acsm3		Acat2
Cenpm		Acan	Acsm4		Acat3
Cenpu		Acap1	Acsm5		Acbd3
Cep120		Acap2	Acss1		Acbd4
Cep126		Acat1	Acss2		Acbd5
Cep128		Acat2	Acss2os		Acbd6
Cep152		Acat3	Acss3		Acbd7
Cep162		Acbd3	Acta1		Accs
Cep164		Acbd4	Acta2		Accsl
Cep170b		Acbd5	Actb		Acd
Cep350		Acbd6	Actbl2		Ace
Cep57		Acbd7	Actc1		Ace2
Cep68		Accs	Actg2		Ace3
Cep70		Accsl	Actl10		Acer1
Cep83		Acd	Actl11		Acer2
Cep89		Ace	Actl6a		Acer3
Cep97		Ace2	Actl6b		Ache
Cerkl		Ace3	Actl7b		Acin1
Cers4		Acer1	Actl9		Ackr1
Cers5		Acer2	Actn1		Ackr2
Ces1a		Acer3	Actn2		Ackr3
Ces1b		Ache	Actn3		Ackr4
Ces1d		Acin1	Actn4		Acly
Ces1e		Ackr1	Actr10		Acmsd
Ces1g		Ackr2	Actr1a		Acnat1
Cetn1		Ackr3	Actr1b		Acnat2
Cetn3		Ackr4	Actr2		Aco1
Cfap100		Acly	Actr3		Aco2
Cfap206		Acmsd	Actr5		Acod1
Cfap36		Acnat1	Actr6		Acot1
Cfap43		Acnat2	Actr8		Acot10
Cfap44		Aco1	Actrt2		Acot11
Cfap45		Aco2	Actrt3		Acot12
Cfap46		Acod1	Acvr1		Acot13
Cfap70		Acot1	Acvr1b		Acot2
Cfap74		Acot10	Acvr1c		Acot3
Cfap77		Acot11	Acvr2a		Acot4
Cfap97		Acot12	Acvr2b		Acot5
Cfb		Acot13	Acvrl1		Acot6
Cfc1		Acot2	Acy1		Acot7
Cfdp1		Acot3	Acy3		Acot8
Cfl2		Acot4	Acyp1		Acot9
Cfp		Acot5	Acyp2		Acox1
Cftr		Acot6	Ada		Acox2
Cga		Acot7	Adad1		Acox3
Cgref1		Acot8	Adad2		Acoxl
Chad		Acot9	Adal		Acp1
Chaf1a		Acox1	Adam10		Acp2
Champ1		Acox2	Adam11		Acp5
Chchd2		Acox3	Adam12		Acp6
Chchd3		Acoxl	Adam15		Acp7
Chchd5		Acp1	Adam17		Acpp
Chd1		Acp2	Adam18		Acr
Chd1l		Acp5	Adam19		Acrbp
Chd3		Acp6	Adam1a		Acrv1
Chd3os		Acp7	Adam1b		Acsbg1
Chd6		Acpp	Adam2		Acsbg2
Chd7		Acr	Adam20		Acsf2
Chd9		Acrbp	Adam21		Acsf3
Chdh		Acrv1	Adam22		Acsl1
Chek1		Acsbg1	Adam23		Acsl4
Chgb		Acsbg2	Adam24		Acsl5
Chic2		Acsf2	Adam25		Acsl6
Chid1		Acsf3	Adam26a		Acsm1
Chit1		Acsl1	Adam26b		Acsm2
Chkb		Acsl3	Adam28		Acsm3
Chl1		Acsl4	Adam29		Acsm4
Chmp1a		Acsl5	Adam3		Acsm5
Chmp1b		Acsl6	Adam30		Acss1
Chmp2b		Acsm1	Adam32		Acss2
Chmp4c		Acsm2	Adam33		Acss2os
Chmp6		Acsm3	Adam34		Acss3
Chn1		Acsm4	Adam39		Acta1
Chn2		Acsm5	Adam4		Acta2
Chodl		Acss1	Adam5		Actb
Chordc1		Acss2	Adam6a		Actbl2
Chp2		Acss2os	Adam6b		Actc1
Chpf		Acss3	Adam7		Actg2
Chrdl1		Acta1	Adam8		Actl10
Chrm1		Acta2	Adam9		Actl11
Chrm3		Actb	Adamdec1		Actl6a
Chrm4		Actbl2	Adamts1		Actl6b
Chrna2		Actc1	Adamts10		Actl7b
Chrna4		Actg1	Adamts12		Actl9
Chrna6		Actg2	Adamts13		Actn1
Chrnb3		Actl10	Adamts14		Actn2
Chrne		Actl11	Adamts15		Actn3
Chst1		Actl6a	Adamts16		Actn4
Chst10		Actl6b	Adamts18		Actr10
Chst5		Actl7b	Adamts19		Actr1a
Chst9		Actl9	Adamts2		Actr1b
Chsy1		Actn1	Adamts20		Actr2
Chtop		Actn2	Adamts3		Actr3
Ciao1		Actn3	Adamts4		Actr5
Ciapin1		Actn4	Adamts5		Actr6
Cib3		Actr10	Adamts6		Actr8
Cib4		Actr1a	Adamts7		Actrt1
Cic		Actr1b	Adamts8		Actrt2
Cidea		Actr2	Adamts9		Actrt3
Ciita		Actr3	Adamtsl1		Acvr1
Cilp		Actr5	Adamtsl2		Acvr1b
Cisd2		Actr6	Adamtsl3		Acvr1c
Cit		Actr8	Adamtsl4		Acvr2a
Ckap2l		Actrt1	Adamtsl5		Acvr2b
Ckap4		Actrt2	Adap1		Acvrl1
Ckb		Actrt3	Adap2		Acy1
Ckmt2		Acvr1	Adar		Acy3
Cks2		Acvr1b	Adarb1		Acyp1
Clasrp		Acvr1c	Adarb2		Acyp2
Clca4a		Acvr2a	Adat1		Ada
Clcc1		Acvr2b	Adat2		Adad1
Clcn5		Acvrl1	Adat3		Adad2
Clcn6		Acy1	Adck1		Adal
Clcnka		Acy3	Adck2		Adam10
Cldn1		Acyp1	Adck5		Adam11
Cldn10		Acyp2	Adcy1		Adam12
Cldn11		Ada	Adcy10		Adam15
Cldn14		Adad1	Adcy2		Adam17
Cldn16		Adad2	Adcy3		Adam18
Cldn18		Adal	Adcy4		Adam19
Cldn4		Adam10	Adcy5		Adam1a
Cldn5		Adam11	Adcy6		Adam1b
Cldn7		Adam12	Adcy7		Adam2
Cldnd1		Adam15	Adcy8		Adam20
Clec18a		Adam17	Adcy9		Adam21
Clec1a		Adam18	Adcyap1		Adam22
Clec2f		Adam19	Adcyap1r1		Adam23
Clec3a		Adam1a	Add1		Adam24
Clec3b		Adam1b	Add2		Adam25
Clec4f		Adam2	Add3		Adam26a
Clec4g		Adam20	Adgb		Adam26b
Clec7a		Adam21	Adgra1		Adam28
Clic4		Adam22	Adgra2		Adam29
Clic5		Adam23	Adgra3		Adam3
Clic6		Adam24	Adgrb1		Adam30
Clip1		Adam25	Adgrb2		Adam32
Clip2		Adam26a	Adgrb3		Adam33
Clk2		Adam26b	Adgrd1		Adam34
Clk4		Adam28	Adgre1		Adam39
Clmp		Adam29	Adgre4		Adam4
Cln6		Adam3	Adgre5		Adam5
Cln8		Adam30	Adgrf1		Adam6a
Clnk		Adam32	Adgrf2		Adam6b
Clock		Adam33	Adgrf3		Adam7
Clpp		Adam34	Adgrf4		Adam8
Clptm1		Adam39	Adgrf5		Adam9
Clrn1		Adam4	Adgrg1		Adamdec1
Clstn1		Adam5	Adgrg2		Adamts1
Clstn2		Adam6a	Adgrg3		Adamts10
Clstn3		Adam6b	Adgrg5		Adamts12
Cltc		Adam7	Adgrg6		Adamts13
Clvs1		Adam8	Adgrg7		Adamts14
Cma1		Adam9	Adgrl1		Adamts15
Cma2		Adamdec1	Adgrl2		Adamts16
Cmah		Adamts1	Adgrl3		Adamts18
Cmas		Adamts10	Adgrl4		Adamts19
Cmbl		Adamts12	Adgrv1		Adamts2
Cmc1		Adamts13	Adh1		Adamts20
Cmip		Adamts14	Adh4		Adamts3
Cmklr1		Adamts15	Adh5		Adamts4
Cmpk2		Adamts16	Adh6-ps1		Adamts5
Cmss1		Adamts18	Adh6a		Adamts6
Cmtm6		Adamts19	Adh7		Adamts7
Cmtm8		Adamts2	Adhfe1		Adamts8
Cmtr1		Adamts20	Adi1		Adamts9
Cmtr2		Adamts3	Adig		Adamtsl1
Cnfn		Adamts4	Adipoq		Adamtsl2
Cnga3		Adamts5	Adipor1		Adamtsl3
Cngb1		Adamts6	Adipor2		Adamtsl4
Cnih1		Adamts7	Adk		Adamtsl5
Cnih2		Adamts8	Adm		Adap1
Cnmd		Adamts9	Adm2		Adap2
Cnnm1		Adamtsl1	Adnp		Adar
Cnnm2		Adamtsl2	Adnp2		Adarb1
Cnnm3		Adamtsl3	Ado		Adarb2
Cnnm4		Adamtsl4	Adora1		Adat1
Cnot11		Adamtsl5	Adora2a		Adat2
Cnot6		Adap1	Adora2b		Adat3
Cnot8		Adap2	Adora3		Adck1
Cnrip1		Adar	Adpgk		Adck2
Cntf		Adarb1	Adprh		Adck5
Cntfr		Adarb2	Adprhl1		Adcy1
Cntln		Adat1	Adprhl2		Adcy10
Cntn2		Adat2	Adprm		Adcy2
Cntn5		Adat3	Adra1a		Adcy3
Cntnap2		Adck1	Adra1b		Adcy4
Cntnap4		Adck2	Adra1d		Adcy5
Cntnap5b		Adck5	Adra2a		Adcy6
Coa6		Adcy1	Adra2b		Adcy7
Cobl		Adcy10	Adra2c		Adcy8
Cog1		Adcy2	Adrb1		Adcy9
Cog4		Adcy3	Adrb2		Adcyap1
Coil		Adcy4	Adrb3		Adcyap1r1
Col12a1		Adcy5	Adrm1		Add1
Col13a1		Adcy6	Adsl		Add2
Col15a1		Adcy7	Adss		Add3
Col18a1		Adcy8	Adssl1		Adgb
Col19a1		Adcy9	Adtrp		Adgra1
Col1a1		Adcyap1	Aebp1		Adgra2
Col1a2		Adcyap1r1	Aebp2		Adgra3
Col22a1		Add1	Aen		Adgrb1
Col23a1		Add2	Aes		Adgrb2
Col25a1		Add3	AF067061		Adgrb3
Col26a1		Adgb	AF067063		Adgrd1
Col27a1		Adgra1	AF357355		Adgre1
Col28a1		Adgra2	AF357399		Adgre4
Col2a1		Adgra3	AF357425		Adgre5
Col4a1		Adgrb1	AF357426		Adgrf1
Col4a4		Adgrb2	AF366264		Adgrf2
Col6a1		Adgrb3	AF529169		Adgrf3
Col6a2		Adgrd1	Afap1		Adgrf4
Col6a5		Adgre1	Afap1l1		Adgrf5
Col6a6		Adgre4	Afap1l2		Adgrg1
Col8a2		Adgre5	Afdn		Adgrg2
Col9a1		Adgrf1	Aff1		Adgrg3
Col9a3		Adgrf2	Aff2		Adgrg5
Colec10		Adgrf3	Aff3		Adgrg6
Colec11		Adgrf4	Aff4		Adgrg7
Colec12		Adgrf5	Afg1l		Adgrl1
Colgalt1		Adgrg1	Afg3l1		Adgrl2
Commd4		Adgrg2	Afg3l2		Adgrl3
Commd6		Adgrg3	Afm		Adgrl4
Copb2		Adgrg5	Afmid		Adgrv1
Copg2		Adgrg6	Afp		Adh1
Coprs		Adgrg7	Aftph		Adh4
Cops4		Adgrl1	Aga		Adh5
Cops8		Adgrl2	Agap1		Adh6-ps1
Copz1		Adgrl3	Agap2		Adh6a
Copz2		Adgrl4	Agap3		Adh7
Coq10a		Adgrv1	Agbl1		Adhfe1
Coq2		Adh1	Agbl2		Adi1
Coq5		Adh4	Agbl3		Adig
Coq7		Adh5	Agbl4		Adipoq
Coq9		Adh6-ps1	Agbl5		Adipor1
Coro1c		Adh6a	Ager		Adipor2
Coro2a		Adh7	Agfg1		Adk
Coro6		Adhfe1	Aggf1		Adm
Cox10		Adi1	Agk		Adm2
Cox19		Adig	Agl		Adnp
Cox5a		Adipoq	Agmat		Adnp2
Cox5b		Adipor1	Agmo		Ado
Cox7a2		Adipor2	Ago1		Adora1
Cox7a2l		Adk	Ago2		Adora2a
Cox8a		Adm	Ago3		Adora2b
Cp		Adm2	Ago4		Adora3
Cpa2		Adnp	Agpat1		Adpgk
Cpa4		Adnp2	Agpat2		Adprh
Cpb1		Ado	Agpat3		Adprhl1
Cpd		Adora1	Agpat4		Adprhl2
Cpe		Adora2a	Agpat5		Adprm
Cpeb4		Adora2b	Agps		Adra1a
Cphx3		Adora3	Agr2		Adra1b
Cplx2		Adpgk	Agr3		Adra1d
Cpm		Adprh	Agrp		Adra2a
Cpne2		Adprhl1	Agt		Adra2b
Cpne5		Adprhl2	Agtpbp1		Adra2c
Cpne7		Adprm	Agtr1a		Adrb1
Cpox		Adra1a	Agtr1b		Adrb2
Cpped1		Adra1b	Agtr2		Adrb3
Cps1		Adra1d	Agtrap		Adrm1
Cpsf2		Adra2a	Agxt		Adsl
Cpsf4l		Adra2b	Agxt2		Adss
Cpt1a		Adra2c	Ahctf1		Adssl1
Cpt1b		Adrb1	Ahcy		Adtrp
Cpvl		Adrb2	Ahcyl1		Aebp1
Cpz		Adrb3	Ahcyl2		Aebp2
Cr1l		Adrm1	Ahdc1		Aen
Cr2		Adsl	Ahi1		Aes
Cracr2a		Adss	Ahnak		AF067061
Cramp1l		Adssl1	Ahr		AF067063
Creb1		Adtrp	Ahrr		AF357355
Creb3l3		Aebp1	Ahsa1		AF357399
[truncated: 21,283 more rows]
