# Supplementary material for: A Class of Protein-Coding RNAs Binds to Polycomb Repressive Complex 2 and Alters Histone Methylation
Source: Front Oncol. 2021 Nov 5;11:739830. doi: 10.3389/fonc.2021.739830 (PMC8602814; doi:10.3389/fonc.2021.739830)
Supplement: Supplementary file 12 [file Table_11.xlsx]

## Sheet: supple_review2_comment2_mouse
The gene expression profile data of mouse used in Bayesian gene regulatory network analysis
ABAT	E2F7	ARHGAP5	CDS1	MYOZ3	CPNE3	GPR22	COX16	GFPT1	FAM160B1	METTL22	BRF1	TOR3A	ZDHHC20	VPS52	PODXL	JAK1	APLF	LHX5	ANAPC7	NT5C3B	EMC2	SEC14L1	PARP6	LHFPL4	SLTM	MXRA7	PABPC4L	HMG20B	GANAB	BCCIP	AP3M1	TMEM184C	ATP6V0E2	TRIB1	NECAP1	MRPS15	KPNB1	DDOST	PIGM	ACOT1	CCT7	BNIP3L	CDC20	NDUFB9	CGGBP1	NME2	RPS13	COX6C	KCNJ5
0	0	0	0	0	0	0	0	0	0	0	0	0	0	0	0	0	25.7129	0	0	0	0	0	0	0	0	0	0	0	0	0	0	0.317109	0	0	0	0	17.6508	0	0	4.46894	0	0	0	0	0	366.12	10.3146	4.46044	0
0	0	0	0	0	0	0	0	0	0	0	0	0	0	0	0	0	0	0	0	0	0	0	0	0	0	0	0	0	0	0	0	0	0	0	0	48.2614	0	0	0	0	0	212.96	0	0	0	0	119.573	51.7078	0
0	0	0	0	0	20.5619	0	0	1.19118	0	0	0	4.76883	0.0511821	0	0	0	0	0	0	0	0	0	0	0	0	0	0	0	0	0	0	0	0	0	0	0	0.215999	0	0	0	7.159	0	0	0	0	241.976	159.883	1.3646	0
0	0.110458	0	0	0	0	0	0	0	0	0	0	0	0.0404691	0	0	0	0	0	0	0	0	0	0	0	0	35.1752	0	0	48.1793	0	0	0	0	0	0	0	40.9891	0	0	0	20.141	44.0338	0	0	0	93.048	1.6634	5.39485	0
0	0	0	0	0	0	0	0	0	0	0	0.0835912	0	0.0636836	0	0	0	0	0	0	0	0	0	0	0	0	0	0	0	0	0	0	0	0	0	0	0	133.573	0	0	0	0	0	0	223.586	0	51.7481	32.7197	0	0
0	0	0	0	0	0	0	0	0	0	0	0	0	0	0	0	0	0	0	0	0	0	0	0	0	0	0	0	0	0	0	0	0	0	0	0	0	0	0	0	0	257.204	0	0	0	0	0	180.556	0	0
0	0	0	0	0	0	0	0	0.0586415	5.24395	0	0	0	0.0503938	0	0	0	0	0	0	0	26.5363	0.200035	0	36.7065	0	0.564454	0	0	0	0	0.289199	0	3.69989	0.956372	0.206583	0.940521	0.638016	0.372775	0	0	0.163924	0.503052	0	0	0	154.955	6.21398	206.911	0
0	0	0	0	0	0	0	0	0	0	0	0	0	22.3089	0	0	0	0	0	0	0	0	0	0	0	0	0	0	0	0	0	0	0	0	0	434.401	0	0	0	0	0	0	0	0	0	0	0	0	0	0
0	0	0	0	0	0	0	0	0	0	0	0	0	0	0	0	0	0	0	0	0	0	43.154	0	0	0	0	0	0	0	0	0	0	0	0	183.589	0	0	0	0	0	44.3367	148.209	0	0	0	0	50.0209	0	0
30.3224	0	0	0	0	0	0	0	0	0	0	30.4132	0	0	0	0	0	0	0	0	0	0	0	0	0	0	39.5494	0	0	0	0	0	0	0	0	0	131.737	65.05	0	0	0.164434	0	65.6891	0	0	0	0	123.473	1.96946	0
0	0	0	0	0	0	0	0	0	0	0	0	0	0	0	0	0	0	0	0	0	0	0	0	0	0	0	0	0	0	0	0	0	0	0	0	0	0	0	0	0	0	0	0	21.4176	0	0	408.083	60.504	0
0	0	0	0	0	0	0	0	0	0	0	0	0	5.86425	0	0	0	0	0	0	0	0	0	0	0	0	0	0	0	0	0	0	0	0	0	0	0	0	0	0	0	0	43.9046	0	442.768	0	0	0	0	0
0	0	0	0	0	0	0	0	0.0975192	0	0	41.8002	0	0	0	0	0	0	0	0	0	0	0	0	0	0	26.2828	0	1.18831	0	0	0	0	0	0.795209	0	0.521353	271.44	0.619914	0	0	24.2615	1.25484	0	0	0	85.1214	5.16684	13.406	0
0	0	0	0	0	0	0	0	0	0	0	0	0	0	0	0	0	0	0	0	0	0	0	0	0	0	0	0	0	0	0	0	0	0	0	0	0	0	0	0	0	19.0815	0	0	0	0	0	482.224	0	0
0	0	0	0	0	2.42423	0	0	7.68097	0	0	0	0	0	0	0	0	0	0	0	0	0	1.97211	0	0	0	0	0	0	0	0	0	0	0	0	11.3472	0	15.276	1.57505	0	0	0	0	0	0	0	0	450.718	0	0
0	0	0	0	0	0	0	0	0	0	0	0	0	0	0	0	0	0	0	0	0	0	0	0	0	0	0	0	0	0	0	0	0	0	0	0	0	0	0	0	0	53.6863	0	0	0	0	0	0	440.032	0
0	0	0	0	0	0	0	0	0	6.37687	0	0	0	0	0	0	0	0	0	0	0	0	0	0	0	1.03487	0	0	0	13.6454	0	16.7966	0	0	0	60.5539	0	0	0	0	25.0431	35.5537	0.798906	0	0	0	80.2341	285.717	0	0
0	0	0.0939148	0	0	0.0371267	0	0	0.0265623	0	0	0	0	0	0	0.118104	0	0	0	0	0	0	0	0	0	0	0.0511351	0	0	0.204326	0.312404	26.9851	0	7.12258	0	0.467871	45.158	0.192664	35.459	0	0.152437	0.0742511	20.5646	0	18.958	0	37.0966	235.496	18.2576	0
0	0	0	0	6.18121	0	0	0	0	0	0	0	0	0.40863	0	0	0	158.798	0	0	0	0	0	0	0	81.9011	0	0	0	0	0	0	0	0	0	102.183	0	0	0	0	10.9155	1.32922	0	0	0	0	0	0	196.105	0
0	0	0	0	0	0	0	0	0	0	0	0	0	0	0	0	0	0	0	0	0	0	0	0	0	0	0	0	0	0	0	0	0	0	0	0	0	0	0	0	0	72.8778	0	0	0	0	440.739	0	0	0
0	0	0	0	0	0	0	0	0	0	0	0	0	0	0	0	0	0	0	0	0	0	0	0	0	0	0	0	0	0	0	0	14.0206	0	0	0	0	32.4039	0	0	0.178975	1.30767	21.737	249.629	112.557	0	45.0397	79.3129	0	0
0	0	0	0	0	0	0	0	0	0	0	0	0	0	0	0	0	0	0	0	0	14.2473	0	0	0	0	0	0	0	0	0	0	0	0	0	0	0	0	0	13.724	2.2167	61.5451	16.5676	0	0	0	95.0164	115.97	274.347	0
0	0	0	0	0	0	0	0	0	0	0	0	0	0	0	0	0	0	0	0	0	0	0	0	0	2.82318	0	0	0	0	0	0	0	0	0	0	0	93.9818	0	0	0	0	0	0	0	0	0	502.539	0	0
0	0	0	0	0	0	0	0	0	0	0	0	0	0	247.353	0	0	0	0	0	0	0	0	0	0	2.30829	0	0	0	0	0	0	0	0	0	0	0	6.78013	0	0	0	0	336.791	0	0	0	9.89002	0	0	0
0	0.0477114	0	0	0	0	0	0	0	0	0	0	0	0	0	0	0	0	0	0	45.9116	0.0365993	0.0462578	8.82325	0	0.0376725	0.0783176	0	26.7694	36.8228	0	1.00315	0	0	0	0	0	0.0737703	0	0	0	24.4502	1.57046	0	0	7.30487	204.991	245.005	0.932103	0
0	0	0	0	0	0	0	0	0	0	0	0	0	0	0	0	0	0	0	0	0	0	0	0	0	0	0	0	0	0	0	0	0	0	0	0	49.645	30.5634	0	0	0	0	6.41102	0	0	0	31.2917	271.838	0.728633	0
0	0	0	0	0	0	0	0.0423198	0	0	0	0	0	0	0	0	0	0	0	0	0	0	0	0	0	0	35.8156	0	93.264	0	0	44.714	0	0	0	0	0	0	73.3549	0	0	54.6395	0.505056	0	104.096	0	7.47493	101.899	51.2593	0
0	0	0	0	0	0	0	0	0	0	0	0	0	0	0	0	0	0	0	0	0	0	0	0	0	0	0	0	0	0	53.0642	0	0	213.499	0	0	0	0	0	0	0	0	0	0	0	0	0	0	310.12	0
0	0	0	0	10.1174	0	0	0	0	0	0	0	0	0.297266	0	0	0	0	0	0	0	0	0	0	0	0	0	0	0	103.776	0	0	0	0	0	0	0	11.918	0	0	0	6.76876	0	0	0	0	2.74492	232.151	285.321	0
0	0	0	0	0	0	0	0	0	18.4389	0.436403	0	0	0.270528	0	0.0874825	0	0.0845099	0	0.331923	0	0.0708023	0	9.31027	0	0	0	0	0	0	0	0	0	0	0	131.971	0	7.56366	1.00058	16.7776	3.16158	1.09999	2.0254	0	215.746	7.06573	1.24901	191.811	45.0795	0
0	0	0	0	0	0	0	0	0	0	0	0	0	0	0	0	0	0	0	0	0	0	0	0	0	0	0	0	0	0	0	0	0	0	0	0	0	0	0	0	0	13.5657	0	0	0	0	4.81361	610.666	27.7973	0
0	0	0	0	0	0	0	0	0	0	0	0	0	0	0	0	0	0	0	0	0	0	0	0	0	0	0	0	0	0	0	0	0	0	0	0	0	0	0	0	0	0	0	79.8341	0	0	58.329	454.371	0	0
0	0	0	0	0	0	0	0	0	0	0	0	0	0	0	0	0	0	0	0	0	0	0	0	0	0	0	0	0	0	0	0	0	0	0	0	0	0	0	0	219.233	0	0	0	14.2999	0	37.309	0	390.502	0
0	0	0	0	0	0	0	0	6.50928	0	0	0	0	0	0	0	0	0	0	0	6.18942	0	0	0	0	0	0	0	0	0	0	89.933	0	0	0	0	0	0	0	0	0	21.946	0	0	6.04503	0	382.463	114.082	5.69232	0
0	0	0	0	0	0	0	0	0	0	0	6.16516	0	0.782817	0	0	0.510474	0	0	0	0	0	0	0	0	6.32657	0	0	0	23.3574	0	0	0	0	0	0	0	8.25912	2.89534	48.5488	0	36.9227	10.7448	0	0	0	90.3554	144.792	281.76	0
0	0	0	0	0	0	0	0	0	0	0	0	0	0	40.9897	0	0	0	0	0	0	0.093972	0	0	0	0	57.1089	0	0	0	0	0	0	80.733	0	0.735957	0	33.9047	0	0	0.599455	0.291991	45.6994	0	0	0	228.769	177.099	11.9663	0
0	0	0	0	0	0	0	0	0	0	0	0	0	0	0	0	0	0	0	0	0	0	0	0	0	0	0	0	0	0	0	0	0	0	0	0	0	0	0	0	0	0	0	0	683.921	0	0	0	0	0
0	0	0	0	0	0	0	0	0	0	0	10.0511	17.8481	0	0	0	0	0	0	0	0	0.102336	0	0	0	13.9395	0	0	0	0	0	6.73182	0	0	0	0	0.405425	8.25079	0	0	0	50.9825	20.3295	94.7167	3.07528	0	258.156	205.585	1.73751	0
0	0	0	0	0	0	0	0	0	0.509723	0	1.28593	0	0.244919	7.71305	0	0	0	0	0	0	0	29.8139	0	0	9.50106	16.4599	0	17.3644	0	0	0	0	0	0	0	6.09471	0	0	0	0	17.5272	28.1162	0	25.4267	0	58.8004	427.843	0	0
0	0	0	0	210.214	0	0	0	0	0	0	0	0	0	0	0	0	0	0	0	0	0	0	0	0	0	0	0	0	0	0	0	0	0	0	0	0	0	0	0	0	0	0	0	0	0	0	0	494.018	0
0	0	0	0	6.1664	0	0	0	0	0	0	0	0	0	0	0	0	0	2.13049	9.20304	0	9.90084	0	0	0	0.351419	0	0	0	0	34.2188	0	0.618153	0	0	0	0	0	0	0	0	14.3212	27.2647	70.0674	52.3241	0	155.085	338.464	0	0
0	0	0	0	0	0	0	0	0	0	0	0	0	0	0	0	0	0	0	83.7665	28.0761	0	0	0	0	0	0	0	44.8898	0	0	0	0	0	0.197632	0	0	60.6924	0	0	0	115.173	0	206.631	0	0	52.3106	129.266	0	0
0	0	0	0	0	0	0	0	0	0	0	0	0	0.0412652	0	0.0533769	0	0	0	11.6787	0	0	0	0	0	0	34.912	0	0	0	0	3.23643	0	0	0	174.011	0	6.26932	0	0	0	43.1326	0	0	0.129819	0	64.2685	4.80567	383.602	0
0	0	0	0	0	0.120632	0	0	0	0	0.119643	0.0486762	0.104704	0.0370838	0	0	0	0	0	0	0	0.0388221	23.356	22.3342	0	0.119881	0.249222	0	0	0	0	0	0.140582	0	0	0.152021	0	0	0	0	0	30.3984	0.555279	0	0	0	4.79398	627.99	10.8758	0
0	0	0	0	0	0	0	0	0	0	0	0	0	0	0	0	0	0	0	0	0	0	0	0	0	0	0	0	0	2.05427	0	0	0	0	0	0	0	0	0	0	0	55.9885	46.8205	0	227.423	305.694	1.58934	74.2839	0	0
0	0	0	0	0	0	0	0	0	0	0	0	0	0.204422	0	0	0	2.93751	0.111287	0	0	0	0.0225399	3.02904	0	0	0	0	0	0	0	0.0977609	0	0	7.27408	0	0	24.9824	0	0	0	63.3924	4.59141	207.975	49.6796	0	44.6733	131.636	199.841	0
0	0	0	0	0	0	0	0.139738	0	0	0	0	0	0	0	0	0	0	0	0	60.0539	0.116594	0	0	0	75.3682	0	0	0	0	0	0	0	53.1504	0	212.302	0	4.23017	0	0	0	44.5608	0	0	0	0	293.097	0	2.96939	0
0	0	0	0	0	0	0	0	0	0	0	0	0	0	0	0	0	0	0	0	0	0	0	0	0	0	0	0	0	0	0	0	0	0	0	0	0	0	0	0	0	0	0	0	0	0	0	763.371	0	0
0	0	0	37.934	0	0	0	0.0800183	0	0	0	0	0	0	0	0	0	0	0	0	4.43727	0.200297	0	0	0	0	0	0	0	0	0	4.39196	0	0	0	0	44.0404	38.7573	0	0	0	4.35655	0	0	36.1146	0	21.2004	231.992	351.977	0
0	0	0	0	0	0	0	0.00916529	0	0	0	0	0	0.0219147	0	0	1.22899	0	0	0	0	0	0	0	0	0.354221	0	0	0	0	0	2.51527	0	0	0	0	3.1357	67.6063	0.162108	0	0	24.5222	46.3229	85.5821	0	0	177.873	367.059	0	0
0	0	0	0	0	0	0	0	0	0	0	0	0	0	0	0	52.0182	0	0	0	0	0	0	0	0	0	0	0	0	0	0	140.566	0	0	0	0	0	0	0	0	0	0.194806	0	588.094	1.13042	0	0	0	0	0
0	0	0	0	0	0	0	0	0	0	0	0	0	0	0	0	0	37.0861	0	0	0	0	0	0	2.32455	0	0	0	0	0	0	0	0	0	9.38761	0	0	0	0	0	0	25.7449	0	0	9.33703	0	301.462	345.642	52.7535	0
0	0	0	0	0	0	0	0	0	0	11.0153	0	0	0	0	0	0.0187882	0	0	0	51.7022	12.1253	0	0	0	0	0	0	0	0	0	0	0	0	0	0	0	136.974	0	0	0	56.7482	0	0	0	0	0	330.702	7.68171	0
0	0	0.0316854	0	0	0	0	5.03743	0	0	0	0.0404348	0.0869765	0	0	0	0	0	0	0	0	15.3506	0	0	0.0723812	0	0	0	0	0	0.140534	0	0	61.6311	0.584618	0.126282	0.574928	21.7106	0	1.27365	3.70295	28.5583	0.0768774	0	20.9328	3.2183	5.97346	549.521	28.7459	0
0	0	0	0	0	0	0	0	0	0	0	0	0	0	0	0	0	0	0	0	15.4498	9.18927	6.84414	1.79815	0	0	19.3127	0	0	7.01541	0	0	46.9431	0	0	0	113.117	0.661502	1.15949	0	0	36.711	38.3354	0	54.736	0	117.238	183.618	108.657	0
0	0	0	0	0	0	0	0	0	0	0	0	0	0	0	0	0	0	0	0	0	0	0	0	0	0	0	0	0	0	0	0	0	0	0	0	0	324.697	0	0	0	0	0	0	0	0	473.628	0	0	0
0	0	0	0	0	0	0	0	0	0	0	0	0	0	0	0	0	0	0	0	0	0	0	0	0	0	0	0	0	0	0	0	0	0	0	0	0	0	0	0	0	0	9.18616	0	43.4251	0	135.957	567.363	24.5349	0
0	0	0	0	0	0	0	0	0	0	0	0	0	0	0	0	0	0	0	0	0	0	0	0	0	0	4.88011	0	0	0	0	4.16722	0	0	0	0	13.5525	0	0	0	0	0	0	0	0	0	248.092	492.473	58.081	0
0	0	0	0	0	0	0	0	0	0	0	0	27.1467	0	0	0	0	0	0	4.7187	0	0	0	0	0	64.2356	0	0	0	0	61.4078	0	0	0	0	0	0	16.2305	0	0	0	18.7653	0	0	0	0	301.857	39.5193	307.613	0
0	0	0	0	0	0.124844	0	0	0	0	0	0	0	0	0	5.21252	0	0	0	0	0	2.5312	0	0	0	0.0413558	0	0	0	0	0	0	121.049	0	0	0	0	0.242949	0.283896	0	0	0	0	170.249	0	0	0.354384	565.524	0	0
0	0	0	0	0	0	0	0.0631436	0	10.3692	0	0	0	6.34115	0	0	0	0	0	0	0	0	3.39606	0	0	0.488075	64.9384	0	0	0	0	0	0	5.54243	2.86529	0	18.7853	10.1947	0	0	0	5.8934	16.2018	0	0	0	108.742	605.056	8.05072	0
0	2.42068	0	0	0	0	0	0	0	0	0	0	0	0	0	0	0	0	0	0	0	0	0	0	0	0	0	0	0	0	0	0	0	0	0	0	0	6.238	0	0	0	180.786	134.273	0	7.97163	0	0	543.326	0	0
0	0	0	0	0	0	0	0	0	0	0	0	0	0	0	0	0	0	0	0	0	0	0	0	0	0	0	0	0	0	0	0	0	0	0	0	0	2.71064	0	0	0	36.468	14.9468	0	0.157453	0	14.7888	5.48578	793.075	0
0	0	0.287451	0	0	0	0	0	0	0	0	0.0733652	0	0	0	0	1.09343	0	0	2.46879	1.62033	0.351078	5.47263	3.09908	0	0	12.2706	0	1.58509	5.16991	4.07977	14.1133	0	24.6218	0	20.6214	0	16.1578	12.4036	0	0	16.9085	67.5117	11.3023	44.3109	0	44.3854	467.513	52.1569	0
0	0	0	0	0	0	0	0	0	0	0	0	0	0	0	0	0	0	0	0	0	0	0	0	0	35.4624	0	0	0	0	0	133.557	0	0	0	0	0	8.03214	2.49499	0	0	0	38.2388	253.936	110.05	0	188.202	110.907	0	0
0	0	0	0	2.14976	0	0	8.00418	0	0	0	0	0	0	0	0	0	0	0	0	0	0	0	0	0	8.78012	0	0	0	0	0	0	0	0	0	0	0	45.1822	189.23	0	0	1.23277	0.945783	0	0	0	0	623.085	25.2605	0
0	0	0	0	0	0	0	0	0	0	0	0	0	0	0	0	0	0	0	0	0	0	0	0	0	27.2671	0	0	0	0.354468	0	0	0	0	0	0	7.98191	98.8174	0	0	0	0	301.219	0	1.56969	0	5.48488	49.3181	0.633474	0
0	0	0	0	0	0	0	0	0	0	0	0	0	0	0	0	0	0	0	0	0	0	0	0.0952584	0	0.0268437	0	0	0	0	0	0	0	0	0	0	0	0.157696	200.123	0	0	33.1425	93.3776	0	211.128	0	293.056	89.0815	1.99253	0
0	0	0	0	0	0	0	0	0	0	0	0	0	0	0	0	0	0	0	1.89865	0	0	0	0	0	0	0	0	0	4.61725	0	0	0	0	0	0	0	4.89795	0	0	0	76.7635	0	0	0	0	82.162	230.568	515.722	0
0	0	0	0	0	1.14838	0	0	0	0	0	0	0	0	0	0	0	0	0	0	0	0	0	0	0	0	0	0	0	0	0	0	0	0	0	0	0	0	0	0	231.039	11.4834	0	0	0	0	45.6371	406.29	169.42	0
0	0	0	0	0	0	0	0	0	0	0	0	0	0	0	0	0.916556	10.6756	0	14.9459	0	0	0	0	0	0	0	0	0	1.60352	0	9.01509	33.9552	0	0	0	0.342907	7.9671	61.9754	0	143.373	9.23377	0	11.6683	64.116	0	316.578	247.514	0	0
0	0	0	0	0	0	0	0	0	0	0	0	28.3795	0	0	0	0	11.3038	0	0	0	0	0	0	0	0	0	0	0	0	0	0	0	0	2.38443	52.5356	0	10.6047	3.71762	0	15.1029	105.444	25.0843	117.505	59.2896	0	150.821	196.241	140.692	0
0	0	0	0	0	0	0	0	0.704583	0	0	0	0	0	0	0	1.97418	0	0	0	0	2.8524	0.400572	9.8401	15.6495	0	9.49475	0	0	0	1.38112	13.899	0	0	0	16.1338	3.76681	18.5257	49.2681	0	0	31.513	58.1756	0	40.0014	0	0	43.5526	581.155	0
0	0	0	0	0	0	0	0	0	0	0	0	0	0	0	0	0	0	0	0	1.15408	0	0	0	0	0	53.5086	0	0	0	0	0	0	0	139.769	0	7.42988	0	0	0	63.805	0	0	0	63.8723	0	7.35198	286.352	286.576	0
0	0	0	0	0	0.0350792	0	0	0	4.93747	0	0	0	0	0.339605	0	0	0	0	0	0	0.451571	0	0	0	0	0	0	0	0	0	0	0	0	0	0	0	7.91869	0	0	0.14403	112.741	0	76.8667	8.54916	0	47.7965	319.579	339.265	0
0	0	0	0	0	3.22663	0	0	0	0	0	0	0	0	0	0	0	0.495776	12.9599	0	6.90125	0	5.77471	0.75859	0	0	6.22171	0	0	7.10306	0	9.10772	0	29.1301	0	19.5178	2.46831	17.5814	0	0	0	2.58122	1.98032	5.01439	14.9783	0	186.846	48.9241	550.072	0
0	0	0	0	0	0	0	0	0	0	0	0	0	0	0	0	0	0	0	1.32976	0	0	0	0	0	0	0	0	0	0	0	0	0	0	0	65.2154	0	6.94244	0	0	0	0	18.0637	0	0.365311	0	5.00382	109.777	537.667	0
0	0	0	0	0	0	0	0	0	0.288495	0	0	0	6.51515	0	0	0.90394	0	0	0	1.20558	0	0	0	0	25.2441	4.34747	0	0	0	0	0	0	0	0	36.3685	0	3.51003	0	45.8504	0	11.7237	9.68636	0	13.0828	28.9642	238.08	450.117	77.6125	0
0	0	0	0	0	0	0	0	0	0	0	0	0	0	0	0	0	0	0	0	0	0	0	0	0	0	0	0	0	0	0	0	0	0	0	0	0	22.4953	0	0	0	0	26.6051	0	0	0	885.963	0	0	0
0	2.46839	0	0	0	0	0	0	0	0	0	0	0	0	0	0.584896	0	0	0	0	0	0	0	0	0	0	0	0	0	17.5395	0	0	0	0	0	0	0	91.5978	6.68975	0	0	0	1.12846	11.4295	21.338	0	313.152	130.101	325.507	0
0	0	0.978202	0.352943	0	0	0	0	0	0	0	0	0	0	0	0	0	0	0	0	0	0	0	0	0	15.1605	0	0	0	0	0	0	0	0	0	0	15.6833	24.4315	39.1948	0	0.806482	36.1406	0	0.572349	0	9.46253	419.428	317.372	97.8011	0
0	0	0	0	8.2926	0	0	0	0	0	0	0	0	0	0	0	0	0	0	0	44.4992	0	0	0	0	0	0	0	0	0	0	0	0	0	0	0	0	0	0	0	0	0	0	415.707	0	0	0	495.727	0	0
0	0	0	0	0	0	0	0	0	0	0	0	0	0	0	0	0	0	0	0	0	0	2.56051	0	0	0	0	0	0	0	0	0	0	35.5198	0	0	0	0	7.15746	0	0	3.14742	4.82942	0	0	0	35.7383	99.4263	722.326	0
0	0	0	0	0	0.0499185	0	0	0	0	0	0	0	0.337602	0	0	19.6934	0	0	0	0	0	0	0	0	0	0.0687534	0	0	0.0915749	0	63.935	0	192.096	0	0	0	192.406	106.931	0	1.22975	30.2497	0.0765929	0	0	0	0.283398	128.672	2.45482	0
0	0	26.6042	0	0	5.45339	0	0	0	0	0	0	0	3.35288	0	0	0	0	0	0	0	0	6.33763	0	0	0	0	22.6354	0	0	0	0	32.6843	8.79166	0	0	0	1.0107	3.54315	0	38.3843	0	1.19535	0	0	0	353.829	364.22	127.704	0
0	0	0	0	0	0	0	0	0	0	0	0	0	0	0	0	0	0	0	0	0	0	0	0	0	25.954	0	0	0	86.6615	0	0	0	0	0	0	0	3.86155	0	0	0	23.8114	183.124	0	0	0	16.8983	42.4626	627.995	0
0	0	0	1.96457	0	0	0	0	0.316342	0	0	0	0	0.0370704	0	0	0	0	0	0	0	0	0	0	0.0290342	0.0133153	0	0	0	23.191	56.0338	0	0	0	0	0	68.8017	29.8288	0	0	0	91.8857	30.8069	0	0	0	92.6501	428.159	72.1499	0
0	0	0	0	0	0	0	0	0	0	0	0	0	0	0	0	0	0	0	0	0	0	0	0	0	0	0	0	0	0	0	6.36186	0	0	0	0	0	42.1057	10.2505	0	70.3301	15.3257	0	0	47.0815	0	23.032	170.871	628.072	0
0	0	0	0	0	0	0	0	0	0	0	0	0	0	0	0	0	0	0	0	0	0	0	0	9.3901	6.45958	14.5479	0	0	0	0	0	0	82.5221	0	3.07175	0	0	0	0	0	20.312	9.97339	0	61.2905	0	96.8679	446.589	233.078	0
0	0	0	0	0	0	0	0	0	0	0	0	0	0	0	71.6307	0	0	0	0	0	0	0	0	0	0	2.98208	0	0	0	0	1.52787	50.8007	0	0	0	0	20.4115	0	11.0076	0	1.44338	0.442947	0	1.67513	0	9.83357	806.139	44.9558	0
0	0	0	0	99.8007	0	0	0	0	0	0	0	0	1.82005	0	0	0	0	0	0	0	0	1.20409	0	2.13824	0	0	0	0	35.2988	12.4547	0	0	0	69.0816	7.46107	5.66139	21.1227	0	0	0	59.2036	6.81318	0	8.58867	0	243.688	299.236	145.576	0
0	0	0	0	0	0	0	0	0	0	0	0	0	0	0	0	0	0	0	0.564578	0	0	0	0	0	0	0	0	0	0	0	0	0	0	0	0	0	0	0	0	0	0	0	0	0	0	531.121	193.863	306.708	0
0	0	0	0	0	0	0	0	0	0	0	0	0	0	0	0	0	0	0	0	0	0	0	0	0	0	0	0	0	25.5535	17.7486	0	0	0	0	0	0.157165	11.8876	137.541	0	130.412	31.7204	0.0630467	0	73.1977	0	7.23155	590.84	1.34711	0
0	0	0	0	0	0	0	0	0	0	0	0	0	0	0	0	0	0	0	0	0	21.8387	0.0731178	0	0	0	0.309484	0	0	0	0	0	0	0	0	0.679604	0	8.92033	0	1.14239	0	101.112	70.9541	175.648	0	0	263.044	362.851	5.15668	0
0	0	0	0	0	0	0	0	0	0	0	0	0	0	0	0	0	0	0	0	0	0	0	0	0	0	0	0	0	27.6276	0	1.31203	0	0	0	0	0	6.99513	0	0	0	7.8087	6.27614	0	0	0	231.165	542.685	219.438	0
0	0	0	0	0	1.83286	0	0.848326	0	5.15958	0	0	0	0	0	0	1.46968	0	0	1.1061	0	0.943767	0	0	0	0.485721	0	0	0	0	0	10.3471	27.3405	0	0	0	0	5.23126	6.66868	0	0	31.5242	8.99925	11.3935	25.5249	23.5459	95.7308	231.591	540.802	0
0	0	0	0	0.979277	0	0	0.108301	0	0	14.2029	0	0	1.03582	0	0	0	0	0	0	0	0	0	0	0	0	3.48061	0	0	4.63594	0	0	0	23.7653	0	19.1079	4.83297	0	13.4088	0	0	9.26576	0	3.27274	0	0	248.68	702.487	0	0
0	0	0	0	0	0	0	0	0	0	0	12.472	0	0	0	0	0	0	0	0	0	0	0	0	0	0	0	0	0	0	0	0	0	0	0	0	0	12.0729	0	0	0	32.7358	5.22698	0.645623	0	0	539.164	447.242	4.086	0
0	0	0	0	0	0	0	0	0	0	0	0	0	4.15676	19.0755	0	0.0296242	0	0	0	23.574	0	0	0	0	0	0	0	0	2.03324	0	0	0	0	0	32.6835	0.14131	2.25271	0	0	0	89.1819	38.2634	0.574145	0	372.57	59.1475	414.532	3.63363	0
0	0	0	0	0	0	0	0	0	0	0	0	0	0	0	0	16.0323	0	0	0	0	0	0	0	0	0	14.8017	0	2.17886	0	0	0	0	0	0	0	0.955945	0	9.09332	0	0	154.45	38.3477	0	0	0	174.523	255.794	401.49	0
0	0	0	0	0	0	0	0	0	16.8352	0	0	0	0	0	0	0	0	0	0	0	0	0	0	0	0	15.4031	0	0	0.482726	0	46.8865	0	191.535	0	0	0	0	0	0	0	7.89394	0	2.04468	0	25.3532	194.954	372.389	4.31343	0
0	0	0	0	0	0	0	0	0	0	0	0	0	0.100834	0	0	0	0	0	0	0	0.158341	0	30.7499	0	0.162984	0	0	1.42979	0	0	0	0	0	0	0.206678	0.313651	0.319154	2.98357	0	0.336689	0.983995	0.251641	3.8231	0.475827	10.5344	896.636	110.867	21.5071	0
0	0.133709	0	0	0	0	0	0	0	0	0	0	0	0.195951	0	0	0	0	0	0	0	70.5669	18.149	0	0	13.5137	17.7781	0	0	10.5241	0	68.0335	36.0277	0	0	0	1.21904	0.206738	0	0	0	57.0475	0	0	0	0	146.56	26.176	598.19	0
0	0	0	0	0	0	0	0	0	0	0	0	0	0	0	0	0	0	0	0	0	0	0	0	0	0	0	0	0	0	0	0	0	0	0	0	0	0	0	0	0	0	0	0	0	0	0	501.506	492.886	0
0	0	9.71625	0	0.0752058	2.42593	0	0	0	2.06943	0	8.74472	0	7.41784	7.09789	0	0.622476	1.71464	0	0.585604	0	4.26793	0.0263133	40.7986	0	0	4.90053	0	0	7.23923	29.5763	0	0.226171	0	46.0445	0.326097	2.96927	13.6381	0.588435	0	0	0.194069	15.5838	0	12.1999	2.07765	216.137	606.519	12.195	0
0	0	0.0356138	0	0	0.112632	0	0	0	0	0	0	0.39104	0	0	0	0.0451569	0	0	0	0.100376	0	0.229065	40.713	43.3623	0.0373102	0.0775645	0	0	0	0	129.156	0	37.496	0	27.9619	1.29242	0.511426	237.171	1.43156	1.8498	39.3072	1.55536	0	1.30712	10.8519	329.308	7.11579	184.628	0
0	0	0	0	0	0	0	0	0.0928076	0	0	0	0	0	0	0	0	0	0	0	0	0	0	0	0	0	6.4319	0	0	0.475937	0	0	1.20938	0	0	0	0	0	0	0	0	0	130.368	252.998	0	0	22.0933	690.048	12.7583	0
0	0	0.666484	0	0	0	0	0	0	0	0	7.6547	0	0	0	0	0	0	0	0	0	1.35668	2.57206	5.57497	0	0	0	0	0	1.93338	13.3022	0	0	0	0	0	2.01555	0	0	0	0	25.293	15.3622	0	27.5194	0	56.8409	179.775	656.482	0
0	0	0	0	0	0	0	0	0	0	0	0	0	0	0	41.6068	0	0	0	0	0	0	0	0	0	0	0	0	0	0	0	0	0	0	0	0	0	0	0	0	0	2.75345	147.872	0	0	0	62.5296	869.809	0	0
0	0	0	0	0.738898	0	0	0.0408585	0	0.406643	0	0	0	0	0	0.126369	0	0	0	0	0	0	0	0.186788	0	0	0.218854	0	15.2381	0.874494	0	0	0	0	0	0	0	15.0487	0.722673	0	587.827	1.27115	108.982	0	0.92203	0	38.7904	230.893	122.421	0
0	0	0	0	0	0	0	0	0	0	0	0	0	0	0	0	0	0	0	0	0	0	0	0	0	0	0	0	0	33.5727	0	0	0	0	0	0	1.39998	12.8209	0	0	0	80.5212	40.9969	99.5424	114.688	0	101.82	46.2481	551.983	0
0	0	0	0	0	0	0	0	0	0	0	0	0	0	0	0	0	0	0	0	0	0	0	0	0	0	0	0	0	0	0	0	0	0	0	0	0	0	0	0	0	0	0	627.938	0	0	0	510.553	0	0
0	0	0	0	0	0	0	0	0	0	0	0	0	0.201701	0	0	0	0	0	0	0	0	0	0	0	0	0	0	0	0	0	0	0	0	0	0	0	0	0	0	0	20.0112	0	39.5119	0	0	385.534	615.569	72.5986	0
0	0	0	0	0	0	0	0	0	0	0	0	0	0	0	0	0	0	0	0	0	0	0	0	0	0	0	0	0	0	11.8435	0	0	0	0	0	0	76.6929	0	0	0	25.3344	0	65.6208	0	0	23.9722	586.892	276.866	0
0	0	0	0	0	0	0	2.4378	0	0	0	0	0	0.488961	0	15.4623	0	0	0	0	0	0.0134705	0	0	0	64.9878	0	0	0	32.9414	0	200.484	0	0	0	0	13.7686	43.4424	0	0	239.572	52.2361	0	0	0	0	204.244	181.144	100.175	0
0	0	0	0	0.429269	0	0	0.522216	0	0	0	0	0	0.227027	0	0	0	0	0	0	0	0	0	0	0	0	0	0	0	0	0	24.1028	0	0	43.0851	0	26.1288	0	0	0	3.79027	0	4.53256	0	0	177.887	188.67	452.575	236.063	0
0	0	0	0	0	0	0	5.15788	0	0.63375	0	0	0	0	0	0	0	0	0	2.24172	0	1.59394	0	2.32886	0.35775	0.164068	0	0	0	4.54298	0	0	0	0	0	0	14.2082	2.24894	0	0	0	26.7446	18.6187	0	15.8067	0	517.378	328.555	198.911	0
0	0	0	0	11.2724	0	0	0	0	0	0	0	0	0	0	0	0	0	0	0	0	0	0	0	0	0	0	0	0	0	0	0	0	0	0	0	0	0	0	0	0	0	0	0	0	0	0	1072.05	79.4732	0
0	0	0	0	0	15.4825	0	0	0	0	0	0	0	0	1.24906	7.69558	0	0	0	0	5.51912	0	1.57438	3.63999	0	1.02575	0	0	0	0	0	5.46276	0	0	0	0	65.1412	0	10.5622	0	0	11.6115	14.2535	0	0	0	0	210.302	767.722	0
0	0	0	0	0	0	0	0	0	0	0	0	0	0	0	0	0	0.0238041	0	0	0	0	0	0	0	0	0	0	0	0	0	0	0	0	0	0	0	0	0	0.787633	0	49.3879	75.8287	153.364	0	0	0.351812	290.106	502.826	0
0	0.539835	0	0	0	0	0	0	0	0	0	0	0	0	0	0	0.325828	0	0	9.19582	0	0	0	0	0	2.89401	0	0	0	18.5737	22.2248	0	0	0	0	0	19.9459	92.2543	23.8707	0	0	47.6085	14.0802	25.5225	51.8729	0	424.47	392.351	1.66522	0
0	0	0	0	0	0	0	0	0	0	0	0	0	0	0	0	0	0	0	167.071	0	0	0	0	0	0	0	0	0	0	0	0	0	0	0	0	0	0	0	0	0	0	0	0	0	0	314.34	699.612	0	0
0	0	0	0	0	0	0	0	0	0	0	0	0	0	0	0	0	0	0	0	0	0	31.2477	0	0	0	0	0	0	0	0	0	0	0	0	0	0	2.1985	161.85	0	0	0	0	0	0	0	253.346	599.547	0	0
0	0	0	0	0	0	0	0	0	0	0	0	0	0	0	0	0	0	0	0	0	0	0	0	205.317	0	0	0	0	0	0	0	0	0	0	0	0	0	0	0	0	0	91.5488	0	0	0	30.4481	864.029	0	0
0	0	0	0	0	0	0	0	0	0	0	0	0	0	0	0	0	0	0	0	0	0	0	0	0	0	0	0	0	0	0	332.022	0	0	0	103.317	0	23.4129	1.17253	0	0	0	45.8869	40.0657	0	0	2.92731	638.487	4.22611	0
0	0	0	0	0	0	1.44351	0	9.28502	0	0	0	0	0	0	0	10.547	0	0	0	0	0.649061	0.0356673	0	0	0.0290475	0	0	0	0	0.122976	21.0388	0	0	0	0	2.5155	117.573	0	0	0	113.641	0	158.418	0	0	387.557	373.392	0.718702	0
0	0	0	0	0	0	0	0	0	0	0	0	0	0	0	0	0	0	0	0	16.9301	22.9868	0	0	0	0.0225556	0	0	0	1.62385	66.7488	0	0	0	0	0	0.781322	133.61	0	0	0	46.5045	0	73.8076	0	0	138.584	673.662	37.9493	0
0	0	0	0	7.983	0	0	0	0	0	0	0	0	2.95537	0	0.955696	4.12969	0	0	3.62607	0	0	9.35697	0	9.17611	0	0	0	0	0	48.1517	0	0	48.4334	0	0.86537	0	17.1493	24.9846	0	0	38.7969	1.05363	0	31.8769	77.1891	391.799	101.951	267.339	0
0	0	0	0	0	0	0	0	0	0	0	6.64231	0	0	0	0	0	0	0	6.61352	0	0.00986523	0	0	0	34.4035	0	0	0	0	0	1.94686	0	0	0	3.74716	1.75875	0.0198845	0	0	0	82.1816	10.6769	0.119097	0.800439	0	377.212	382.297	271.848	0
0	0	0	0	0	0	0	0	0	0	23.3452	0	0	0	0	0	0	0	0	0	0	0	0	0	0	8.13623	8.80962	0	0	4.22417	0	0	0	0	0	50.9426	19.572	19.5835	34.9081	0	1.05048	0	7.06617	0	11.8768	0	153.966	258.623	570.375	0
0	0	0	0	0	0	0	0	0	0	0	0	0	0	0	0	0	0	0	0	1.32934	1.44014	0	0	0	0	0	0	0	0	10.4597	39.473	0	0	0	0	0	11.6111	54.2724	0	0	13.4245	108.715	0	0	0	88.9187	857.577	0	0
0	0	0	0	0	0	0	0	0	0	0	0	0	0	0	0	0	0	0	0	0	0	0	0	0	0	0	0	0	0	0	0	0	0	48.6582	18.6854	0	17.4327	92.7227	0	0	44.4806	30.5709	28.8033	0	0	123.636	52.6924	751.943	0
0	0	0	0	0	0	0	0	0	0	0	0	0	0	0	0	0	0	0	0	0	0	0	0	0	0	0	0	0	442.857	0	0	0	0	0	0	0	3.45173	0	0	0	88.3297	92.8052	158.499	0	0	0	439.278	0	0
0	0	0	0	0	2.07111	0	0.00760792	0	0	0	0	0	0.854975	0	0.117651	0	0	0	0	0	0	0	0	0	0	0	0	0	0	0	0	0	0	0	0	0	60.7631	15.0711	0.752113	0	33.9651	5.31151	0	0	0	276.316	303.566	542.23	0
0	0	0	0	0	0	0	0	6.74223	8.6932	0	0	0	0	0	0	0	0	0	14.2177	0	0	0	0	0	0	28.6756	0	0	0	7.37642	0	0	0	0	0	0	0	128.578	0	0	5.69791	104.915	0	15.2602	0	209.026	77.5366	474.205	0
7.0786	0	0	0	0	0	0	0.207829	0	0	0	0.782728	0	0	0	0	0	0	0	3.90212	0	0	0	2.28026	0	0	1.11321	0	0	0	2.26702	0	0	60.1994	47.1538	6.11134	29.0599	5.03317	41.1703	0	0	11.6384	87.5543	0	120.063	0	159.683	332.932	307.376	0
0	0	0	0	0	0	0	0	0	0	0	0	0	0	0	13.5225	0	0	0	0	0	0	0	0	0	0	20.8971	0	0	0	0	1.84598	0	0	0	0	0	61.4269	0	0	0	56.5023	41.7432	0	0	0	57.9196	472.666	428.808	0
0	0	16.7293	0	0	0	0	0	0	0	0	0	0	0.107569	0	0	0	0	0	9.11554	0	0	0	0	0	0	0	0	0	0	28.0373	0.411545	0	0	0	0	0	28.8873	47.2656	102.293	0.0478907	54.889	23.2658	110.844	45.9559	0	104.162	130.874	564.035	0
0	0	0	0	0	0	0	0	0	0	0	0	0	0	0	0	0	0	0	0	0	0	0	0	0	0	0	0	0	0	81.8398	0	0	0	0	0	0	0	0	0	0	0	0	0	0	0	101.938	170.16	882.999	0
0	0	0	0	0	0	0	0	0	0	0	0	0	0	0	0	0	0	0	0	0	0	0	0	0	0	0	0	0	0	0	0	0	0	0	0	0	0	0	0	0	0	0	0	0	0	0	1267.69	0	0
0	0	0	0	0	0	0	0	0	0	0	0	0	0	0	0	0	0	0	0	3.42209	0	0	0	0	0	0	0	0	7.04431	0	0	0	0	0	143.559	19.5832	10.7937	8.73201	0	2.6277	37.1182	7.85578	0	0	0	203.468	355.81	451.105	0
0	0	0	0	0	0	0	0	0	0	0	0	0	0	0	0	0	0	0	0	0	2.55863	0	0	0	0	20.988	0	0	6.6848	0	0	0	0	0	0	76.0244	0	0	0	0	21.8631	0	0	119.178	0	404.347	615.306	0	0
0	0	0	0	0	0	0	2.00919	0	0	0	0	0	0	0	0	0	0	0	0	9.12459	0	0	0	0	0	1.85552	0	0	0	3.02295	32.323	0	0	0	0	0	12.584	0	0	0	42.5702	46.7162	0	87.5537	0	53.5384	823.892	79.5008	0
0	0	0	0	0	0	0	0	0	0	0	0	0	0.364845	0	0	0	6.10897	0	0	0	0	0	0	0	0	0	0	0	0	17.9759	20.9376	1.65972	0	0	0	0.45395	0.153972	1.61931	0	0	0.474716	7.64828	0	0	0	1.34757	263.932	963.007	0
7.43437	0	0	0.0131005	0	0	0	0.404234	0	2.27394	1.08465	0	0	0.0140079	1.32342	0	12.8431	0	0	0	4.06088	0	7.19138	3.48172	0	0.875483	0	0	0	5.93506	0	20.7402	0	0	52.2379	20.328	0	2.24642	0	0	0	36.8627	0.838997	0	20.7561	68.7821	144.352	203.821	553.86	0
0	0	0	0	0	0	0	0	0	0	0	0	0	0	0	0	0	0	0	0	0	0	0	0	0	0	0	0	3.21337	0	0	0	0	0	0	0	0	22.9529	0	0	16.6471	0	0	0	2.13878	0	351.549	856.944	42.2938	0
0	0	0	0	0	0	0	0	0	0	0	0	0	0	11.4095	0	6.44327	0	0	0	0	0.41376	4.44508	0	0	0.212946	0	0	14.0107	0.29482	9.01533	2.8352	0	1.81361	0	0.405053	0	20.8496	0	4.08527	174.861	28.6055	2.21928	0	5.59523	41.2913	250.906	448.774	266.073	0
0	0	0	0	0	0	0	0.632452	0	0	0	0	0	0.288043	0	0	0	0	0	0	0	0	0	4.79131	0	1.14843	0	0	0	0.902425	11.3009	0	0	0	0	0	16.8444	10.8189	11.8255	0	14.9078	83.4368	19.1212	202.951	53.1469	0	247.889	270.234	336.755	0
0	0	0	0	0	0	0	10.2861	0	0	0	0.371069	0	4.66451	0	0	0	0	0	2.08112	0	0	0	1.35126	0	0	0	0	0	0.843502	33.5315	4.05585	0	15.5666	0	0	0	39.9669	0	0	20.7667	35.8635	15.1683	1.78641	66.7015	0	593.865	229.489	199.735	0
0	0	0	0	0	0	0	0	0	0	0	0	0	0	0	0	0	0	0	0	0	0	0	0	0	141.412	0	0	0	0	0	0	0	0	0	0	5.20009	0	0	0	5.58205	0	0	21.128	7.88886	0	84.9019	480.995	557.143	0
0	0	0	0	0	0	0	0	0	0	0	0	0	0	0	0	0	33.9034	0	0	0	0	0	28.5757	0	0	0	0	0	0	0	0	0	0	0	0	0	1.94075	0	0	0	0	37.2989	0	39.0618	0	65.8192	850.592	202.305	0
0	0	0	0	0	0	0	0	0	0	0	0	0	0	0	0	0	0	0	0	0	0.31151	0	0	0	0	39.3288	0	0	0	0	0	0	0	0	0	0	0	0	0	0	0	2.22779	7.52133	0	0	100.289	1168.02	0	0
0	0	0	0	0	0	0	0	0	0	0	0	0	0	0	0	0	0	0	0	0	0	0	0	0	0	0	0	0	0	0	0	0	0	0	0	0	0.314943	97.5265	0	432.917	0.161835	0	0	0	0	90.9613	402.852	297.126	0
0	0	0	0	0	0	0	0.592928	0	3.37206	0	0	0	1.62026	0.531515	0	0	1.13884	0	0	0	0.106013	0	0	0	0	0	0	5.74369	6.34522	0	0	0	22.3047	0	0	0.62999	4.05995	0	0	0	22.0701	81.3759	0	19.1147	0	119.69	480.748	548.082	0
0	0	0	0	0	0	0	0	0	0	0	0	0	0	0	0	0	0	0	38.0836	0	0	0	0	0	0	0	0	0	0	0.196125	0	0	0	0	0	0	20.7737	66.1468	0	0	80.27	0	0	0	547.949	185.783	386.983	2.29241	0
0	0	0	0	0	1.7205	0	0	0	0	0	0	0	0	0	0	0	3.6349	0	0	0	0.415271	0	0	0	31.3462	0	0	0	10.2578	0	3.79406	1.50378	0	0	0	0	0.558019	15.6497	0	279.033	0	0	0	36.1898	0	318.669	198.372	430.092	0
0	0	0	0	0	0	0	0	0	0	0	0	0	0	0	0	0	1.32216	0	0	4.21773	0	0	2.02305	0	17.5304	0	0	11.2527	6.31427	0	9.86738	0	0	0	30.9053	4.11414	5.30269	3.91353	16.4054	0	15.4884	9.90231	0	12.4828	0	311.432	190.274	648.848	0
0	0	0	0	0	0	0	0	0	0	0	0	0	0	0	0	0	0	0	0	0	0	0	0	0	0	0	0	0	0	0	0	0	0	0	0	0	0	0	0	0	0	0	0	0	0	0	0	1331.64	0
0	0	0	0	0.586621	0	0	0.389257	0	0	0	0.610842	0	0	0	0	0	0	0	0	4.49699	0	0	26.3962	0	0.334312	0	0	0	0	0	0	0	0	0	0	0	0	0	0	0	9.58725	0	176.443	32.2085	0	0	500.514	475.618	0
0	0	0	0	0	0	0	0	0	0	0	0	0	0	3.56388	0	0	0	0	0	0	11.6754	0	0	0	0.530463	0	0	0	6.73638	0	0	0	0	0	0	0	13.6471	0	0	0	16.8413	0	0	0	0	1.09722	754.587	497.84	0
0	0	0	0	0	0	0	0	0	0	11.704	0	0	2.70892	0	0	0	0	0	0.0232426	0.439337	0	1.0778	0	0	0	2.67352	170.987	0	16.9569	0	12.8281	54.1835	0	0	0	0	48.2272	0	0	0	121.578	10.5425	0	0	200.878	45.8296	638.479	0	0
0	0	0	0	0	0	0	0	0	0	0	3.50965	0	0	0	1.66966	2.88594	0	0	0	0	1.83392	0	8.46156	0	0	4.33744	0	0	12.9299	0	0	4.89336	0	0	34.3948	0	1.36186	0	0	0	7.79779	2.53105	0	127.915	0	311.6	712.463	19.6657	0
0	0	0	0	0	0	0	0	0	0	0	0	0.107956	0	0	0.0494578	0	0	0	0	0	0	0	0	0	0	0	0	0	0	0	0	0	0	0	0	0.237868	15.41	0	0	0	7.3381	0.0954206	0.48323	71.4504	0	74.849	50.2907	1115.24	0
0	0	0	0	0	0	0	0	0	0	0	0	0	0	0	0	0	0	0	0	0	0	0.79811	0	0	0	0	0	0	0	0	0	0	0	0	0	0	8.90958	0	0	0	0	13.548	0	0	0	128.105	929.734	0	0
0	0	0	0	0	9.94787	0	0	0	0	0	0	0	0	0	0	0	0	0	0	0	0	0	0	0	0	0	0	0	0	0	0	58.3946	0	0	0	133.878	0	0	0	0	0	192.774	8.58868	0	0	4.18342	586.583	356.332	0
0	0	0	0	0.401538	0	0	0	0	0	0	0	8.39423	0	0	0	0.13848	0	0	0	6.77193	0	0	0	0	0	3.56793	0	4.51681	79.204	0	0	0	0	0	0	6.60562	25.0937	5.49808	0	52.4721	37.6474	61.4763	0	22.0465	0	103.928	355.691	523.722	0
0	0	0	0	0	0	0	0.610711	0	2.3637	0	6.28258	0	0.730122	0	0	0	0	0	0	7.52575	0	15.6716	7.44511	4.38414	7.78018	5.81547	0	9.20259	33.4038	0.740186	19.0878	0	26.8026	0	63.5192	15.6453	15.4063	4.20069	0	0	13.4583	9.5154	9.22749	55.892	0	121.353	136.713	616.43	0
0	0	0	0	0	0	0	0	0	0	0	0	0	0	0	0	0	0	0	10.4801	0	0	0	0	0	0.0343441	0	0	0	0	0	13.1691	0	0	0	0	0	9.21361	0	0	0	0	0	0	0	0	366.109	962.209	0	0
0	0	0	0	0	0	0	0	0	0	0	0	0	0	0	0	41.9729	0	0	0	0	0	0	0	0	0	0	0	0	8.18269	0	0	0	0	0	0	0	0	0	0	0	0	356.289	0	286.23	0	514.654	155.82	0	0
0	0	0	0	0	0	0	0	0	0	0	0	0	0.577592	0	0	0	0	0	0	0	5.442	0	0	0	0	15.2034	0	0	0	0	0	0	18.5529	0	7.69526	0	19.5005	0	0	92.5733	56.8346	41.4415	0	0	0	189.336	442.17	469.686	0
0	0	0	0	0	0	0	0	0	0	0	0	0	0	0	0	0	0	0	0	0	0	0	0	0	0	0	0	0	0	0	0	0	0	0	0	0	0	0	0	0	0	30.8026	0	13.9787	0	100.295	431.223	710.805	0
0	0	0	0	0	0	0	0	3.81766	0	0	0	0	0	0	0	0	0	0	0	0	0	0	0	0	0	7.34939	0	0	0	125.721	0	0	0	0	0	0	0	0	0	0	0	0	0	0	0	308.997	161.816	769.729	0
0	0	0	0	0	0	0	0.426128	0	2.12051	0	0	0	0.713227	19.2524	0	2.39191	0	0	0	0	0	0.404444	22.7925	0	1.09793	0	0	0	0.304014	11.6206	0	0	0	0	0	0	0.214997	5.27591	25.276	1.36086	7.29152	9.66249	0	55.7739	10.6447	538.158	427.171	236.339	0
0	0	0	0	1.66094	0	0	0.0204098	0	4.67194	0	0	0	0	14.3439	0	0	0	0	0	0	0	0.0645707	0	0	0	0	0	0	2.32977	0	0	0	0	0	0	2.42878	5.97255	23.4645	106.938	0	72.863	0	0	0	0	218.552	352.028	524.348	0
0	0	0	0	0	0	0	0	0	0	0	0	0	9.20246	0	0	0	0	0	0	6.95944	0	0	0	0	2.15572	0	0	0	0	12.7771	0	0	22.0317	0	3.28039	24.8912	1.68853	11.8388	0	0	57.2657	7.98808	0	0	125.401	77.5854	978.51	32.0025	0
0	0.310371	0	0	0	0	0	0.237786	0	0	0	0	0	0	0	2.94175	0	0.284179	0	0	8.24126	0.119042	1.35412	0	0	0.122533	0.50947	0	0	0	0	0	0	0	0	0	1.41484	6.71844	0	28.2088	28.0971	4.80857	1.98647	0	25.7568	154.438	131.25	507.117	488.111	0
1.04859	0.830481	0	0	0	0	0	0	0	0	0	0	0	0	0	0	0	0	0	0	0	0	0	0	0	0	0	0	0	0	0	0	0	0	0	13.0967	0	26.9655	1.12537	0	0	57.4049	24.2986	0	7.17908	0	369.458	362.682	446.174	0
0	0	0	2.94408	0	0	0	0	0	0	0	0	0	1.2592	0	0	0	0	0	12.8748	1.21681	0	0	0	3.94492	0	0	0	0	14.4025	6.70194	0	0	3.85209	0	64.5245	10.4449	3.09989	4.65731	0	0	2.73068	12.5699	0	51.4981	0	193.789	664.213	313.342	0
0	0	0	0	0	0	0	0	0	0	0	0	0	0	19.8851	2.54102	0	0	0	0	0	0.29379	26.4566	0	0	1.58762	0	0	0	2.72138	0	0	0	2.57551	2.66294	3.16368	8.72935	6.80994	0	0	0	75.5397	129.215	0	10.5944	0	142.524	454.186	267.488	0
0	0	0	0	0	0	0	2.05655	0	0	0	0	0	0	0	0	12.6898	0	0	0	0	0	0	7.80139	0	0	0	0	0	8.11648	0	0	0	0	0	20.5869	0	3.75304	0	0	0	131.366	45.9536	0	31.5976	0	427.009	677.303	19.5261	0
0	0	0	0	0	0	0	0	0	0	0	0	0	16.6671	0	0	0	0	0	15.8319	1.55863	0	0	0	0	0	8.43097	0	0	12.8337	4.90553	0	0	0	0	0	0	52.1866	119.313	0	50.2665	33.229	0	0	5.07424	0	258.158	453.026	315.36	0
0	0	0	0	0	0	0	0	0	0	0	0	0	0.180216	0	0	0	0	0	0	8.35909	0.188663	1.19226	16.539	0	0	6.86314	0	0	1.07544	0	29.9923	0	0	0	0	11.2115	13.6898	30.6612	0	0	93.2084	59.3666	0	68.0339	75.3107	0	662.96	341.143	0
0	0	16.3005	0	0	0	0	0	0	0	0	19.711	0	0.0615441	0.323027	0	0	0	0	0	2.49782	0	0	0	0	0.928456	29.6419	2.9084	29.671	0.275449	0	0	1.16655	0	0	0	0	35.0634	0	0	0.410998	22.0214	0.15359	0	1.16169	0	276.189	440.157	526.717	0
0	0	0	0	0	0	0	0	3.09015	0	0	0	0	0	0	0	0	99.5467	0	0	0	0	0	0	0	8.58457	0	0	0	0	0	0	0	0	0	0	0	44.8275	0	0	0	95.0187	0	0	0	0	220.687	600.323	354.003	0
0	0	0	0	0	0	0	1.45267	0	0	0	0	0	0	0	0	0	0	0	0	0	17.6964	0	0	8.16134	0	0.518738	0	0	71.1652	7.39473	0	0	0	0	3.79704	8.64347	17.1017	39.3971	0	0	24.8569	23.6934	0	161.723	0	333.561	266.5	395.123	0
0	0	0	0	0	1.62082	0	0	0	0	0	25.899	0	0	0	0.2578	0	0	0	0	0	0	0	0	0	0	31.2532	0	0	0	0	0	0	0	0	0	52.0756	0	22.1144	0	0	79.0934	0	0	24.453	0	454.565	663.547	74.3925	0
0	0	0	0	0	0	0	0	0	0	0.391356	0	0	0	0	2.47561	0	0	0	0.165367	0.820523	0.0141098	0.980832	0.0773078	0.791715	0	0.211351	0	6.68899	0.0804302	4.18111	8.58554	5.62036	0	0	0.0552514	10.5649	19.2538	16.3508	0	55.0845	38.1426	15.0352	97.2633	42.4859	105.607	238.081	421.581	296.819	0
0	0	0	0	0	0	0	0	0	0	0	0	0	0	0	0	0	0	0	0	0	0	0	0	0	0	0	0	0	0	0	0	0	0	0	0	0	0	0	0	0	0	0	0	376.515	0	0	0	1063.64	0
0	0	0	0	0	0	0	0	0	0	0	33.519	0	0	0	0	0	0	0	0	0	0	0	0	0	0	0	0	0	0	0	0	0	0	0	0	52.2834	0	0	0	423.145	108.771	89.0665	0	0	0	181.073	487.868	0	0
0	0	0	0	0	0	0	0	0	0	0	0	0	0	0	0	0	0	0	0	0	0	0	0	0	0	0	0	0	0	0	0	0	0	0	0	0	122.605	0	587.205	0	70.4503	20.9125	0	0	0	186.901	457.131	0.821387	0
0	0	0	0	0	0.206837	0	0	0	0	0	0	0	0.254337	0	0	0	0	0	0	0	0	4.03829	0	0	0	0	0	0	0	0	0	0	0	0	0	0	12.8803	0	0	0	0	30.7842	43.3942	141.623	0	535.462	569.742	108.496	0
0	0	0	0	0	0	0	0	0	0	0	0	0	0	0	0	0	0	0	0	0	0	24.4202	0	0	21.7431	0	0	0	19.1097	83.8835	11.0658	0	0	0	0	0	56.5276	0	0	0	0	26.1232	0.870353	0.649951	0	131.632	734.542	339.676	0
0	0	0	0	0	0.230267	0	0.935515	0	0	0	0	0	0	0	0	0	0	0	0	0	0	4.00871	0	0	3.35624	0	0	0	35.6525	34.36	0	0	0	0	0	0	30.4113	0	0	86.981	17.2235	11.8007	0	0	0	252.827	243.82	632.621	0
0	0	0	0	0	0	0	0	3.17846	0	0	1.50958	0	0	0	0	0	0	0	0	0	2.55846	5.13577	13.4681	0	0.154911	23.5093	0	0	17.5866	0	17.325	4.90483	44.8575	0	45.9672	0	39.435	3.19026	0	0	10.7554	104.401	0	4.07033	0	331.863	667.705	99.6538	0
0	0	0	0	0.118699	0	0	0	0	0	0	2.40333	0	0	0	11.5982	0.0272908	0	0	1.72017	0	1.85108	4.3469	2.72056	0	0.0338229	0.91409	0	16.7644	37.2744	0	13.3295	0	0	0	0.0428905	2.47341	26.1395	19.8131	0	28.1579	17.221	1.56664	8.99166	53.8161	0	253.99	434.991	493.465	0
0	0	0	0	0	0	0	0	0	0	0	17.2936	0	1.41885	0	0	0	0	0	0	0	0	3.0842	0.775077	0	0	24.0655	0	1.43706	0	24.5043	12.2137	0	57.6662	0	20.3574	40.9819	6.41554	69.7205	0	0	46.1532	21.2453	0	0	0	3.74328	622.761	459.349	0
0	0	0	0	0.551514	0	0	2.07378	0	0	0	0	0	0	0	0	0	0	0	0	0	0	0	0	0	0	0	0	0	25.2386	0	0	0	0	0	266.641	0	48.6221	0	0	0	24.1941	26.2049	16.5884	0	0	0	1049.02	0	0
0	0	0	0	0	0	0	0	0	0	0	0	0	5.77581	0	0	0	0	0	24.8031	0	0	3.34348	0	0	0	0	0	0	0	0	0	0	0	0	0	0	0	0	0	0	49.3183	44.1434	0	98.8017	0	3.33332	964.447	38.4981	0
0	0	0	0	0	0	0	0.445412	0	0	0	0	0	0	0	0	0	0	0	0	0	0	0	0	0	0	0	0	0	0	0	0	0	0	0	0	0	0	0	0	0	18.4763	0.885944	0	167.523	0	491.706	744.17	18.9298	0
0	0	0	0	0	0	0	0.124163	0	0	0	0	0	0	1.55824	0	0	0	0	0	0	0	0	0	0	0	0	0	4.20969	19.4881	0	1.70374	0	130.781	0	0	1.84694	0	0	0	0	34.7657	0	0	61.6423	0	0	597.931	601.565	0
0	0	0	0	0.625878	0	0	0	0	0	5.33964	0	0	0	0	0	0	0	0	0	3.59845	0	17.6283	3.16435	3.49988	0	0	0	144.328	1.97529	0	26.594	0	0	0	0	18.5332	12.3976	0	0	0	27.9947	29.9448	0	32.021	0	74.8837	459.18	619.968	0
0	0	0	0	0	0.64204	0	0	0.689021	0	0	0	0	0	0	0	0.128705	0.123313	0	0	0	0	0	0.188682	0	0	30.2869	0	0	0	3.60164	0	0	0	0	48.5459	11.6648	19.1577	176.66	0	82.3789	21.8287	31.0313	44.8997	0	0	405.506	486.75	123.662	0
0	0	0	16.9648	0	0	0	0	0	0	0	0	0	0	0	311.603	0	0	0	17.8053	0	0	0	0	0	1.56377	0	0	0	0	0	0	0	0	0	0	4.51404	16.8419	0	0	106.603	21.2424	0	9.1703	0	0	0	835.075	19.3456	0
0	0	0	0	0	0	0	0	0	0	0	0	0	3.36831	0	0	0	28.8609	0	0	0	0	0	0	0	31.1108	0	0	13.6462	0	0	0	0	0	0	0	17.9612	0	0	0	0	12.5219	0	0	0	0	168.842	534.01	654.29	0
0	18.8022	0	0	0	0	0	0	0	0	0	0	0	0	0	0	0	0	0	0	0	0	0	0	0	0	0	0	0	0	0	0	0.505713	0	0	0	6.63923	34.5293	0	0.306417	7.1764	60.365	12.7987	31.2838	51.7595	5.41986	0.136867	551.513	657.589	0
0	0	0	0	2.19226	0	0	0	0	0	0	0	0	0.0156678	0	0	0	0	0	0	0	0	0.331692	0	0	0	0	0	45.5437	1.54271	0	0	0	0	0	0	36.0644	92.0738	266.914	0	0	33.8408	25.6891	0	155.264	0	294.991	468.825	1.25318	0
0	0	0	0	0	0	0	0	0	0	0	0	0	0.0465537	0	0	20.886	0	0	0	0	0	0	0	0	0	0	0	0	0	0	0	0	0	0	264.506	0	63.0165	0	0	0	30.5894	0	276.823	0	0	17.4098	830.454	0	0
0	0	0	0	0.444157	0	0	0.196482	0	5.86646	0	0	0	0	0	0	0	0	0	0	5.1073	0	13.0539	22.905	0	0	2.36798	0	0	0	0	0	0	0	1.11448	7.22209	51.8778	0	0	0	0	19.1024	28.7247	0	1.10848	0	73.7473	514.132	732.749	0
0	0	0	0	0	0	0	0	0	0	0	0	0	0	0	0	0	0	0	0	0	0	0	0	0	0	0	0	0	0	0	0	0	0	0	0	0	0	0	0	0	0	0	0	0	0	0	1514.21	0	0
0	0	0	0	0	0	0	0	0	0	0	0	0	0	0	0	0.696028	0.0666866	0	0	0	44.6401	3.38947	0	0	0	0	0	57.5128	0	0	0	0	0	0	0	0	35.0225	0	0	0	0	0	0	0	5.57556	157.695	1.0968	1199.49	0
0	0	0	0	0	0	0	0	5.03762	0	0	0	0	0	0	0	0	0	0	0	0	0	1.77766	0	1.40302	0	1.00323	0	0	0	0	0.856679	0	0	0	28.7617	5.57212	0	7.72977	0	0	41.2747	37.6267	0	116.937	140.361	368.039	665.734	55.7202	0
0	0	0	0	0	0	0	0	23.1219	0	0	15.2784	0	0	0	0	0	0	0	0	0	0	0.155567	0	0	5.32115	0.52677	0	0	0	0	0	0	82.0057	0	1.44594	44.6179	0	0	0	0	10.3262	117.367	0	0	0	446.206	625.822	141.061	0
0	0	0	0	0.299849	0	0	0	0	1.32014	0	0	0	4.12309	9.15576	0	0	1.08985	0	0	0	7.47063	0	9.24755	0	1.02529	3.01961	0	0	0.946332	4.70241	0	0	0	0.752384	3.57545	0	13.8868	53.9607	72.1223	0	47.9732	152.563	2.00419	56.8731	0	215.254	254.206	549.641	0
0	0	0	0	0	0	0	0	0	0	0	0	0	0.203042	0	0	0	0	0	0	0	0	0	0	0	0	0	0	0	0	0	0	0	0	0	0	5.05261	0	0	0	161.356	24.4373	0	0	0	0	365.599	550.81	221.95	0
0	0	0	0	13.5761	0	0	0	0	0	0	0	0	0.460254	0	0	0	0	0	0	0	0	0	0	0	13.6884	0	0	0	0.137329	0	0	0	40.55	0	0	0	45.3543	0	0	0	16.6183	16.7698	0	0	0	140.673	173.098	1063.91	0
0	0	0	0	0	0	0	0	0	0	0	0	0	0	0	0	15.0478	0	0	0	0	7.65974	0	5.3805	0	0	1.26083	0	0	0	0	0	0	0	0	44.9913	0	0	0	0	0	0	0	0	50.463	0	49.3723	694.015	645.253	0
0	0	3.57011	0	0	0.31955	0	0	0	0	0	0	0	0.0654891	1.71866	0	1.11034	2.37313	0	0	7.02453	3.70218	0	14.3994	0	7.69205	5.72157	0	13.0006	0	15.8344	0.751655	0	25.2429	0	14.2286	0	1.38189	0	2.70767	0	47.9311	151.504	0	7.41692	61.5767	145.737	606.998	359.685	0
0	0	0	0	0	0	0	1.41217	5.39809	0	0.101812	0	0	1.07293	0	0	0.493877	0	0	0	0.914831	0	0	0	0	0.680097	0	0	0	0	0	0	0	0	0	0	0	13.3842	41.3178	0	100.945	0	4.88272	5.18472	0.595659	0	119.471	799.649	401.327	0
0	0	0	8.41659	0	0	0	4.80352	0	12.1154	0	0	43.7121	0	0	0	0	0	0	0	0	0	0	0	0	0	0	0	0	0	0	0	0	0	0	0	0	46.7447	5.12093	0	0.21014	73.186	6.75353	133.226	112.853	0	429.162	322.053	156.047	0
0	0	0	0	0	0	0	0	0	0	0	0	0	0	0	0	0	0	0	0	0	0	0	0	0	0	0	0	0	1.63776	0	0	0	0	0	297.015	0	60.2272	0	0	0	0	0	1075.24	0	0	0	11.2805	0	0
0	0	0	0	0	0	0	0	0	0	0	0	0	19.3597	2.7463	0	0.6824	1.30762	0	0	0	0	0	20.008	0	2.25529	0	0	0	0	0	0	0	0	0	0	0	3.31223	0	0	0	5.10602	69.2067	0	24.691	0	202.922	290.337	892.816	0
0	0	0	0	0	0	0	0	0	0	0	0	0	0	0	0	0	0	0	0	0	0	0	0	0	0.441352	11.0104	0	0	0	0	25.8554	0	0	42.7515	5.03708	2.54806	43.2128	3.02976	0	0	14.6554	1.02215	15.5292	38.6556	0	192.883	412.455	720.724	0
0	0	0	0	0	0	0	0	0	0	0	0	0	0	0	0	0	0	0	0	0	9.11623	3.35626	0	0	2.31066	0	0	0	4.75959	0	24.0113	0.297402	0	7.94046	0	0	16.9402	0	0	0	30.0273	7.89656	0	21.4718	0	303.767	299.346	812.944	0
0	0	0	0	0	1.96808	0	0.773979	0	0	0	0	0	0	0	0	0.18566	0	0	4.89055	0	5.58858	0	0.272178	0.167244	0	0	0	7.06498	0.212378	0	0	26.9831	36.5809	0	0	6.64212	4.35559	32.1177	0	64.1701	30.7938	15.454	26.987	47.6955	0	148.538	253.066	812.223	0
0	0	0	0	0	0	0	0.0451135	0	0	0	0	0	0.107869	1.41543	0	0	0	0	0	0	0.112925	0	0	0	0	0.120823	0	0	0.482783	0.246051	0	0.81785	0.989961	0	0	0	52.3514	0.398967	0	0	72.9837	0.403798	0	1.52708	5.63471	377.503	968.769	63.2711	0
0	0	0	0	0	0	0	0	0	0	0	0	0	0	0	0	1.89954	0	0	0	0	1.80199	0	0	0	0	0	0	0	0	0	0	0	0	0	0	0	0.139697	0	0	135.73	42.4243	1.15653	0	0	0	459.711	283.001	405.973	0
0	0	0	0	0	0.0860672	0	0	0	0	0	0	0	0	0	0	0	0	0	0	0	0	0	33.286	0	0	17.6627	0	22.5101	0	0	55.5724	10.2307	0	0.502121	7.3754	0	50.4697	16.4402	284.419	0	12.5654	104.722	0	0.99883	0	317.604	373.013	189.051	0
0	0	0	0	0	0	0	0	0	0	0	6.6104	0	0.826824	0	0	1.76456	0	0	0	0	0	3.97821	15.0899	0	0	33.0033	0	5.32914	5.38264	0	13.3722	0	0	0	9.55213	23.8485	0.475823	0	77.694	0	35.9421	0.375169	0	120.599	0	142.979	301.229	647.305	0
0	0	0	0	0	0	0	0.051061	0	0	0	0	0	0.488358	0	0.157924	0	0	0	0	0	1.27813	6.46169	5.36888	0	0	7.38455	0	0	0	0	51.8477	17.5877	0	0	0	0	0	8.12814	0	0	9.13424	0.914063	0	16.1317	0	328.062	705.061	390.612	0
0	0	0	0	0	0	0	0	0	14.5134	0	0	0	0	0	0	0	0	0	26.119	0	0	0	0	0	0	0	0	0	55.8519	0	0	0	0	0	0	0	0.387237	0	0	0	31.0415	0	0	3.46399	0	623.599	735.445	83.178	0
0	0	0	0	0	0	0	0	0	0	0	0	0	0	0	0	0	0.0338356	0	0	0.431746	0	0	0	0	0	0	0	0	0	0	0	0	0	0	23.5328	0	8.25639	46.1699	291.085	0	2.20204	2.90578	24.4688	0	12.7302	203.904	787.718	0.360973	0
0	0	0	0	0	0	0	0.190679	0	0	0	0	0	2.50758	0	0	0	0	0	1.67818	15.6403	6.76168	1.20651	0.871704	0	0.9007	0.170225	0	7.54234	0.226728	0	6.10504	0.288063	64.1579	5.0473	1.55751	0	8.49807	5.05887	0	0	74.1529	74.9056	0	101.119	0	194.359	354.494	561.186	0
0	0	0	0	0	0	0	0	0	0	0	0	0	0	0	0	0	2.54791	0	0	0	0	1.85485	0	0	0	0	0	18.0708	0	0	0	0	0	0	191.732	0	67.2284	63.1617	0	4.25532	29.8475	10.8135	0	0	159.77	157.688	136.193	676.158	0
0	0	0	0	0	0.175434	0	0	3.08406	0	0	0	0	0.0154087	2.02189	0	2.83353	0	0	0	0	1.67762	0.0407758	5.03777	0	0	0	0	18.1347	7.44809	0	0	0	11.0302	0	18.3813	9.58596	48.1531	1.36778	0	37.0443	33.4817	23.2262	0	43.9184	0	227.367	424.338	601.03	0
0.932575	0	0	0	0	0	0	0	0	1.01372	0	0	0	0	0	0	0	0	0	0.398418	0	3.05951	0	0	0	0	1.09116	0	0	33.9115	2.9628	0	0.615505	0	0	44.5942	0	0	15.6134	0	0	2.11257	9.72461	0	88.8764	84.8124	350.82	593.946	251.072	0
4.00511	0	0	0	0	0	0	0.635723	0.0280767	0	0	0	0	0.0723833	0	0	0	0.180894	0	1.80581	0	0	0.0159623	8.41894	0	0	0	0	2.39487	7.55911	0	11.4233	0	37.2004	0	28.288	20.9393	38.0313	0	0	0	47.5615	6.20199	3.20181	41.7856	0	142.922	270.988	865.54	0
0	0	0	0	0	0	0	0.144005	0	0	0	0	0	0	0	0	0	0	0	3.09808	0	1.20155	0	13.1666	0	0	11.3131	0	0	13.3559	0	21.0773	3.04572	0	3.26728	0	33.5593	11.1406	151.974	0	0	31.7344	6.3015	1.45055	42.2458	0	158.972	316.076	728.297	0
0	0	0	0	0	0	0	1.56872	0	0	0	0	0	0	0	0	0	0	0	0	0	0	0	0	0	0	0	0	0	0	0	0	0	91.796	0	0	0	0	0	0	0	132.179	148.212	0	17.7002	0	11.5451	449.669	716.7	0
0	0.348159	0	0	0	0.726141	0	0.533475	4.0077	0.530939	0	0.334862	0	4.08182	0	0	1.41405	0.239084	0	0	0.554679	0	0.675104	0	0	0	0.428624	0	1.80872	14.6531	0	1.46404	2.4178	9.36515	0	1.83016	8.72904	17.899	42.4606	0	19.1663	30.2895	19.7366	16.121	18.0579	13.3263	239.102	435.165	547.54	0
0	0	0	0	0	0	0	0	0	0	0	0	0	0	0	0	0	0	0	0.329837	0	0	4.50551	17.3042	0	0	56.5085	0	0.635318	18.8498	0	0	0	0	0	0.183672	0	0.37817	0	0	0	0.728718	62.0573	1.69876	0	14.0427	825.787	533.143	50.1717	0
0	0	0	0	0	20.6545	0	0	0	0	0	0	0	0	0	0	0	0	0	0	0	0	3.08616	0	0	0	0	0	0	0	0	0	0	0	0	0	0	1.83587	0	0	0	55.3379	94.9357	0	190.083	0	0.170933	189.458	1039.41	0
0	0	0	0	0	0	0	0	0	0	0	0	0	0	0	0	0	0	0	0	0	0	0	0	0	0	0	0	0	0	0	0	0	0	0	0	0	0	0	0	0	0	0	0	0	0	0	1601.49	0	0
0	0	0	0	0	0	0	0	0.0606448	0.976156	2.5221	0	0	4.09105	0	0	4.24804	42.6868	0	0	5.43895	0	0	0	0	3.79067	0	0	0	1.94375	22.8242	0	0.098783	34.9148	0	0	3.8906	58.3934	15.8059	0	0	51.1115	38.0424	0	8.85343	313.068	288.495	698.856	2.08422	0
0	0	0	0	0	0	0	0	0	0	0	0	0	0.313666	0	0.405729	0	110.136	0	0	0	0	0	0	0	0	0	0	62.2677	0	0	0	0	0	0	0	0	0	0	570.621	0	0	0	618.416	0	0	2.89635	6.44629	234.159	0
0	0	0	0	0	0	0	0	0	0	0	0	12.3905	0	0	0.810924	0	0	0	0	0	0	0	0	0	0	0	0	0	20.5763	0	14.391	0	0	0	2.56998	0	1.32286	4.63747	0	0	6.11784	0	0	17.7503	0	937.801	373.638	200.576	0
0	0	0	0	1.80967	0	0	0	0	0	0	0	0	0	0	0	0.312053	55.6101	0	0	0	0	0	0	0	0	0	67.8429	0	0	0	0	0	0	0	0	0	18.1757	0	0	17.5765	19.4577	0	9.07183	144.524	474.945	163.494	319.625	191.378	0
0	0	0	0	0	0	0	0	0	0	0.355455	0.867688	0	0	0	0	0	0	0	0	4.47151	0	0	0	1.29436	0	0.246809	0	0	3.9448	0	0	0	0	0	0	1.37082	29.7573	4.07492	0	155.98	40.8555	7.97359	0	0	0	259.42	731.348	367.177	0
0	0	0	0	1.54455	0	0	0.469744	0	0	0	0	0	3.16534	0	0.924538	0	0	0	0	0	0	2.29675	0	0	0	2.74487	0	0	12.4913	0	2.34389	0	0	0	3.76721	0	12.2811	32.4785	0	162.971	40.5213	0.254821	0	305.486	0	72.5994	583.371	302.181	0
0	0	0	0	0	0	0	0	0	0	0	0	0	0	0	0	0.953993	0	0	0	21.0035	0	0	7.65874	0	6.26824	0	0	0	0	0	0	0	0	69.7405	0	0	25.7984	0	97.9307	0	12.5768	5.21567	47.9841	0	10.9171	339.328	310.681	651.009	0
0	0	0	0	0	0	0	2.09253	0	0	0	0	0	0.250168	0	0	0	0.312598	0	8.59436	2.1757	0	1.65504	0	0	0	0	0	0	20.1539	2.28254	0	0	50.5097	0	0	0	48.037	0	0	0	33.3642	120.494	0	42.4988	0	164.011	704.358	400.192	0
0	0	0	0	0	0	0	0	0	0	0	0	0	2.2874	0	0	0	0	0	0	7.07323	2.71391	0.403541	0	6.80783	0	24.9377	0	0	0.455004	0	37.6304	0	33.588	0	0	0	20.5937	1.12803	0	0	44.6436	59.3679	0	43.1763	15.9315	22.5297	539.041	739.96	0
0	0	0	0	0	0	0	0	4.18461	0	0	0	0	0	0	0	0	0	0	0	0	0	0	10.111	0	0	0	0	0	0	0	0.60697	0	0	0	68.0716	28.2935	11.3821	17.9947	0	0	41.9733	39.3288	0	46.9158	0	20.5093	621.664	614.739	0
0	0	0	0	0	0	0	0	0	0	0	0	0	0	0	0	0	0	0	0	1.17352	0	0	2.47668	0	0	1.63229	0	0	0	0.369344	0	0	0	0	0	25.4352	20.0731	0	0	0	5.26707	90.0114	28.1381	27.1253	359.474	193.623	570.702	252.549	0
0	0	0	4.28161	0	0	0	0	0	0	0	0	0	0	0	0	0	1.27127	0	0	1.47468	0	0	0	0	10.4148	0	0	14.4261	3.0356	0	0	0	0	0	4.17061	15.8231	0	0	0	0	14.8922	3.80845	0	4.80092	53.1442	305.315	742.252	352.623	0
0	6.51049	0	0	0	8.98115	0	0	0	0	0	0	0	0	0	0	0	0	0	0	0.108896	3.18526	0.994037	0.143639	0	3.9263	0	0	56.9924	0.11208	0	0	0	0	0	0	0	13.1576	0	0	0	17.2286	0	0	23.3982	66.7143	517.857	343.532	435.653	0
0	0	0	0	0	0	0	2.50475	1.00517	0	0	0	0	0	0	0	2.02781	0	0	0.565243	1.83637	0.844001	0	0	0	0.248214	0	0	0	0.515473	0	0	11.3519	0	0	0.708207	0	35.6034	42.1721	0	0	35.7783	10.3473	18.9226	50.5448	0	270.659	428.421	712.401	0
0	0	0	0	0	0	0	0	0	0	0	0	0	0	0	0	0	0	0	0	0	0	0	0	0	36.7236	0	0	0	0	0	0	0	0	0	0	0	0	0	0	0	1.16692	105.044	0	0	0	1.10417	739.711	666.324	0
0	0	0	0	0	0	0	0	0	0	0	0	0	0	0	0	0	0	0	2.62383	0	1.4925	0	9.88108	0	0	17.1664	0	0	0	43.0887	0	0	0	8.4551	0	0	20.3061	0	0	0	167.53	16.0106	0	26.9106	0	286.327	498.093	536.9	0
0	0	0	0	0	0	0	2.19889	0	0	0	0	0	2.25329	0	0	0	0	0	0	0	0	0.331269	0	0	2.15829	3.92603	0	0	0	0	0	27.5244	0	0	28.7376	14.018	0	16.6681	20.7029	0	0	5.62332	6.32837	51.984	0	291.292	1008.49	153.528	0
0	0	0	0	0	0	0	4.29984	0	0	0	0	0	0	0	0	0	0	0	0	0	0	1.23668	0	0	2.01431	0	0	0	0	0	0	7.08641	0	0	3.83149	0	0	0	0	0	30.4029	20.9927	35.4372	17.6422	0	189.87	480.21	822.336	0
0	0	0	0	0	0	0	0	0	0	0	0	0	0	0	0	3.64813	0	0	0	0	0	0	0	0	0	0	0	0	0	0	0	0	0	0	126.136	0	0	0	0	0	0	0	0	61.5995	0	1175.23	9.58115	248.595	0
4.59248	0	0	0	0	0.886085	0	0.5227	3.23501	0	5.22124	0	0	0	1.68201	0	0	0	0	0	0	3.76581	3.94337	10.6611	3.42604	0	11.7375	0	9.88335	8.46223	0.694431	5.60915	0	0	0	6.46997	10.2174	10.3291	64.6565	0	0	31.4551	21.9131	8.91022	25.4056	9.20693	148.695	274.47	752.944	0
0	0	0	0	0	0	0	0	0	0	0	0	0	2.88306	0	0	0	0	0	0	0	0	0	4.2402	0	0	47.6939	0	3.14468	0	15.1761	0	14.2924	0	8.41762	13.637	0	11.2312	0	0	77.0134	58.4333	0	0	18.8376	0	51.1957	492.238	804.145	0
0	0	0	0	0	0.0540238	0	0	0	0	0	0	0	0	0	0	0	0	0	0	0	0	0	0	0	33.2863	0	0	0	0	0	0	7.80683	0	0	0	0	9.95241	0	0	0	26.2548	194.216	0	24.7649	0	484.593	347.453	470.237	0
0	0	0	0	0	0	0	0	0	0	19.2934	0	0	8.17072	8.70144	0	2.70267	0	0	0	0	0.0619835	0	12.1127	0	0.127602	8.48874	0	0	5.65321	0	1.35913	7.407	0	0	0.728151	0	0.999482	24.9647	0	0	27.9264	11.6731	0	17.3227	0	253.678	581.636	625.119	0
0	0	0	0	0	0	0	0	0	0	0	0	0	0	0	0	0	0	0	0	0	0	2.17415	0	0	0.331994	21.3957	0	0	3.98355	0	0	125.751	60.3203	0	0	16.6114	8.66814	0	0	0	10.523	6.15106	0	168.165	0	110.951	457.999	606.488	0
0	0	0	0	0	0	0	0	0	0	21.1558	0	0	0	0	0	0	0	0	0	0.613211	32.3304	52.0575	0	0	0.227934	0	0	0	0	0	0	0	0	0	0	0	0.892682	0	0	0	0.688064	0.527885	0	0	950.247	459.003	4.34716	16.9188	0
0.117464	0	0	0	0	0.757649	0	0.712749	0	0	0	0	0	0	5.00917	0	3.25987	0	0	4.18197	5.66513	1.64138	3.80332	5.97372	5.12555	0	14.3039	0	13.6937	0.711899	8.75951	8.34573	0.215353	38.7882	0	12.8547	0	20.8813	39.3324	107.102	0	12.159	8.42108	0	68.1971	73.5921	138.377	374.525	531.01	0
0	0	0	0	0.689426	0.0658933	0	0	0	0	0	0	0	0.526666	0	8.07014	0	0	0	0	0	0	0	0	0	6.91939	0	0	0	0	0	13.7171	0	0	0	0	7.057	35.434	0	0	229.56	91.3912	0.101104	6.91216	0	0	22.4454	231.045	948.899	0
0	0	0	0	0	0	0	0	0	3.18589	0	0	0.240119	0.340178	6.24923	0	0	0	0	3.33904	7.14976	0	3.03821	0	0	0	0	0	0	0.253753	21.7266	0	0	0	0	0	59.2564	20.996	0	0	0	19.6413	29.2888	32.2445	48.1583	115.503	70.6762	403.739	766.39	0
0	0	0	0	0	3.34334	0	0.937843	0	0	0	0	0	0	0	0	0	0	0	0	0	0	0	0	0	0	4.1862	0	0	0	0	0	0	0	0	26.0457	0	14.5896	0	15.4524	49.9174	43.766	21.9186	0	26.4547	234.274	208.789	464.693	478.295	0
0	0	0	0	0	0	0	0	0	0	0	0	0	0	0	0	0	0	0	0	0	0	3.09065	16.7475	0	0	0	0	0	0	0	3.35122	0	0	0	0	3.6329	0	12.9591	0	0	0	116.587	59.042	0	0	221.081	804.081	326.955	0
0	0	0	0	0	0	0	0	0	0	0	0	0	0	0	0	0	0	0	0	0	14.7677	0	0	0	0	0	0	0	0	0	0	1.20624	0	0	0	2.63935	0	39.2289	0	0	4.48513	35.4689	0	0	0	134.175	690.983	732.406	0
0	0	0	0	0	0	0	1.45906	0	0	0	0	0	0.0394202	0	0	0	0.911267	0	0	0	0	0.0782379	2.86404	0	8.98413	0	0	21.7997	0.0588102	0	0	0.0747198	0	0.187029	0	0	22.5836	15.0174	96.9757	0	32.4418	10.0837	0	0	0	340.341	734.798	374.684	0
0	0	0	0	0	0	0	0	0	0	0	0	0	0	0	0.0459668	0	0	0	0	0	0.111607	0	0	0	0	0	0	0	0	0	0.61181	0	0	0	1.16543	0	0	0	0	12.8151	0	0	0	0	7.42524	646.109	2.19098	996.731	0
0	0	0	0	0	0	0	1.19523	1.29589	0	3.85263	0	0	0.0536689	0	0	0	0	0	0	0.194482	1.19392	1.79305	0	2.26986	5.08923	0.0601139	0	2.66353	9.76825	0	9.85581	0.152592	10.0971	0	0.0550024	19.4486	22.2247	4.76402	0	0	14.3154	2.64525	0	52.0449	0	89.5747	386.041	972.296	0
0	0	0	0	0	0	0	0	0	0	0	0	0	0	0	0	0	0	0	0	0	0	0	0	0	0	0	0	0	0	0	77.9313	0	0	0	0	0	96.7096	6.2783	0	0	19.3257	23.2992	96.5391	88.1127	0	297.811	540.724	429.944	0
7.51768	0	0	0	0.140347	0	0	1.25723	0	1.23581	5.14865	0.438425	0	0.0123708	1.81806	0	0	0	0	3.70351	0	0.142458	6.12178	4.63588	1.39522	0	4.48948	0	0	9.56011	1.63665	0	0	22.0253	0	36.2596	12.6985	35.2139	48.7748	2.55739	0	52.8359	2.93291	0	35.4933	0	212.469	107.289	804.776	0
11.7061	0	0	0	0	0	0	0	0	2.17439	0	6.34971	0	0	23.2121	0	0	0	0	2.84475	0	2.72691	5.54854	0.0273641	0	0	0.512986	0	0	2.39142	0	7.96701	5.15436	0	0	0	0	12.8954	1.79979	176.339	0	25.4192	30.717	0	36.3354	0	167.839	647.978	495.296	0
0	0	0	0	0	0	0	0	2.1898	0.69113	3.24168	4.03482	0	0	0.938544	0	0	0	0	0	11.6019	0.820099	4.17989	6.54465	11.104	0	4.17743	0	0.845179	2.69311	4.66147	1.27051	0	16.2543	0	38.8157	16.0508	5.9652	15.2429	0	30.2516	33.5423	6.75751	0	4.74143	0	244.606	396.189	561.882	0
0.143801	0	0	0	0.473386	0	0	0	0	0	6.86572	0	0	0	1.97109	0	0	0	0	0	1.45157	5.63502	0.16563	11.4882	0	0	0	0	15.975	6.72309	0	46.6944	0	0	0	49.2631	10.9026	17.4333	0	0	0	1.22157	31.8646	0	24.8099	0	112.121	182.655	1111.38	0
0	0.324319	0.268879	0	0	0	0	1.1231	0	0	0	0	0	0	0	0	0	0	0	0	0	0	0	0	0	0	0.638839	0	0	0	0	18.6839	0	0	0	0	1.33058	65.841	22.3255	60.9182	38.7232	38.1102	44.8952	249.885	0.897143	0	206.053	579.235	335.807	0
14.8759	0	0	0	1.02736	0	0	0.0757458	1.26453	0	0	0	0	0.815006	0.475303	0	20.7862	4.75251	0	5.11094	0	1.80122	0	4.32848	0	7.61132	0	0	0	0	0	27.0235	0	18.2836	0	0	8.45045	0.573249	0	0	0	53.9058	1.12996	9.15581	58.9714	255.439	144.66	560.179	482.875	0
0	0	0	0	0	0	0	0	0	4.7048	7.86551	0	0	0	0	0	0	0.0553878	0	0	1.02801	6.72856	0	0	0	0	0	0	20.113	3.70324	0	0	0	11.3904	79.4952	1.45368	0	4.67663	2.95102	75.1399	0	9.94888	44.5801	0	36.8142	361.209	187.051	442.729	278.906	0
0	0	0	0	0	0.482541	0	0.478587	0	2.11695	0	0	0	0.494463	5.19058	0	0	0	0	0	5.85664	3.54954	7.49579	1.59366	0	0.182681	1.20263	0	0	5.10053	2.77136	14.7556	0	40.4522	0	18.7063	0.175779	0.983747	26.4397	0	0	26.6538	39.3465	33.2099	2.26667	0	148.063	433.769	805.304	0
0	0	0	0	0	0	0	0	0	0	0	0	0	0	0	0	0	0	0	0	0	0	6.687	0	0	0	16.9823	0	0	0	0	0	0	0	0	0	0	0	0	0	0	0	0	691.949	87.4458	0	0	796.292	112.287	0
0	0	0	0	0	8.51369	0	0	0	24.0513	0	0	0	0	0	0	0	0	0	0	0	0	0	0	0	0	0	0	0	0	0	0	0	0	0	0	1.69164	84.2732	0	0	0	16.3635	76.4274	139.181	334.584	0	728.462	298.276	0.906221	0
0	0	0	0	0	0	0	0	0	0	0.396418	4.51585	0	0	0	0	0.801239	1.22827	0	0	0	0	0	0.469846	0	0	16.2399	0	10.4536	0.366617	6.72648	149.487	5.58955	0	0	1.51108	1.52879	3.37051	0.908905	0	0	32.7739	11.9589	105.596	95.0903	0	272.298	535.336	452.079	0
0	0	0	0	0	0	0	0	3.3205	0.614342	0	0	0.138908	0.098396	0	0.890931	0	0	0	63.985	0	0	5.33788	0	0	0	0	0	0	66.7918	0	0	0	0	0	0	0	0	0	0	0	61.7733	14.7335	0	5.57189	0	693.698	503.523	258.404	0
0	0	0	0	0	0	0	0.0835274	0	0	0	0	0	0.0998593	0	0	0	0	0	1.22522	0	0	10.7024	6.30057	0	0.107606	0	0	0	9.53461	0	30.9458	0	0	0	106.434	0.621239	0	0	0	0	31.5084	0	0	0	0	105.118	617.728	777.423	0
0	0	0	0	0.187565	0	0	0	0.750308	0	0	0	0	0	0	0	0	0	0	0.486836	0	6.5683	0	0	0	0	0	0	0	0	0	0	0	0	0	0	0	0	0	0	119.075	92.688	0	0	0	0	421.347	899.548	119.014	0
0	0	0	0	0	0	0	0.0878735	0	0	0	0	0	0	0	0	0	0	0	0	0	0	0	0	0	0	0	0	8.93792	16.9268	4.79265	1.20578	0	0	0	10.3359	0	27.488	0	0	105.235	13.6692	116.406	0	0	0	417.129	362.718	627.411	0
0	0	0	0	0	0	0	2.6118	0	0	0.915822	0	0	0	0	0	0	0	0	0	0	0	0	0	0	0	0	0	0	0	0	0	0	0	0	0	0	0.598977	48.2952	93.8909	119.426	3.69345	2.83363	0	58.939	0	204.449	810.892	363.273	0
0	0	0	0.230815	0	0	0	0.825754	0.80415	5.44462	0	0	0.975569	0	0	0	0.257504	0.123357	0	1.81688	0	0	0	0	0	0	0	0	0	5.44937	0	0	0	6.34205	0	1.82113	0	30.3094	2.92106	110.205	0	31.1493	16.2604	0	41.4614	0	99.3622	309.401	684.337	0
0	0	0	0	0	0	0	0	0	5.30459	0	0	0	0	0	0	0	0	0	0	0	0	0	0	0	0	0	0	0	2.69635	0	144.942	0	0	0	0	0	59.9924	0.171403	0	0.464219	57.2832	108.887	0	0	0	154.693	491.916	695.003	0
0	0	0.13958	0	0	0	0	0	0	0	14.0102	0	0	44.1033	0	44.5852	0.0884914	0	0	0	0	0	0	0	0	0	0.303997	0	33.6739	0	0.309539	53.3455	0	0	0	0	0	0.143173	1.00382	0	1.35935	3.31066	50.6297	0	0.640371	0	276.926	72.5109	1090.84	0
0	0	0	0	0	0	0	0	0	0	2.60256	0	0	3.06534	0	0	0	0	0	0	0.467705	0	0	0	0	0	0	0	13.726	0	0	0	0	0	0	0	3.01104	0	0	0	0	34.6366	3.22101	0	0	0	145.994	1067.64	447.348	0
0	0	0	0	0	0	0	0	8.68217	0	0	0	0	0.382618	0	0	0	0	0	0	0	0	14.9346	0	0	0	0	0	111.221	0.57082	0	3.29364	2.90096	0	0	14.1165	0	6.05522	43.8699	316.39	2.55516	0	119.358	0	0	0	289.71	393.167	336.64	0
0	0	0	0	0	0	0	0	0	0	0	0	0	0	0	0	0	0	0	0	0	0.818939	0	0	0	0	0	0	0	0	0	17.9571	5.93107	0	0	0	0	46.2188	0	0	0	5.08923	5.85671	138.412	0	0	28.8935	514.456	959.402	0
0	0.0695155	0	0.825721	0.192628	0	0	0	0	0	0	1.89438	0	0	7.39684	0	0	0	0	0	0.19689	0	0.0449318	0	0	0.0182963	8.44405	0	0	14.1853	0	1.07184	0	0	0	0.0696041	6.12653	55.1748	16.9559	14.0402	0.113389	42.3069	4.53394	10.0856	60.7336	0	414.849	441.068	574.013	0
0	0	0	0	0	0	0	0	0	0	0	0	0	0	0	0	2.54409	0	0	0	0	4.08426	0	0	0	0	0	0	0	0	0	11.1946	0	71.6094	0	0	21.2372	0	0	0	0	136.425	2.43408	18.4901	46.0259	0	67.5467	591.32	754.124	0
0	0	0	0	0	0	0	0	0	0	0	0	0	11.2193	0	0	0	0	0	0	0	0	0	0	0	0	0	0	0	28.0472	0	0	0	0	0	0	0	3.62573	0	562.072	0	0	242.279	87.5027	67.252	0	417.657	49.8535	264.092	0
0	0	0	0	0	0	0	0	0	0	0	0	0	0	0	0	0	3.77521	0	0	0	0	0	0	0	0	0	0	9.52009	0	24.5031	0	2.54519	0	0	0	0	23.3755	109.261	0	0	55.6903	23.4573	12.7278	12.6729	0	43.3966	758.889	662.31	0
0	0	0	0	0	0	0	0	0	0	0	0	0	0	0	0	0	0	0	0	0	0	0	0	0	19.0979	0	0	0	0.258589	0	0	0	0	0	49.5609	73.056	72.7835	0	0	0	0.140956	0.108142	1.64296	6.5435	0	338.109	1153.26	8.08724	0
0	0	0	0	0	0	0	2.51352	0	0	0	0	0	0	0	0	0	0	0	0	0	0	0	0	0	0	0	0	6.90969	0	0	23.304	0	0	0	0	0	31.19	1.20154	60.4421	226.709	5.81204	0	16.4228	4.59902	0	236.98	614.229	450.391	0
0	0	0	0	0	0	0	0	0	0	0	0	0	0	0	0	0	5.25793	0	0	0	0	0.142759	11.9647	0	18.0208	0.4834	0	0	9.33592	0	0	24.9501	11.8822	0	0	0	8.42365	0	0	0	5.6154	0.807779	0	3.05485	0	124.534	290.475	1144.89	0
0	1.19784	0	0	0	0.0303743	0	1.10125	4.04202	0	10.8451	0	0	6.74162	0	11.0393	0	4.87706	0	0	11.2607	0	0	0	0	10.7258	0	0	57.992	23.9044	0	24.5421	0	0	1.41764	26.6413	0	37.672	13.5379	0	0	9.90171	27.7766	0	22.3838	76.0898	248.66	419.871	571.59	0
0	0	0	0	0	0	0	0	6.16266	0	0	0	0	0.014391	3.47457	0	1.76426	0	0	0	4.42226	0.919002	2.97046	1.45829	9.56934	6.10991	6.15753	0	12.6518	0	0	30.3094	0	15.0563	0	33.6268	23.546	30.5487	0	182.666	0	8.1921	15.8382	0	30.6954	0	147.901	351.654	769.294	0
0	0	0	0	0	0	0	0	0	0.646891	0	0	0	0	0	0	0	0	0	0	0	5.53176	0	0	0	0	0	0	4.40745	0	0	0	0	0	0	0	0	0	0	12.8513	0	0	19.3926	0	90.94	0	226.741	1156.22	174.03	0
0	0	0	0	0	0	0	0	0	0	0	34.8251	0	0.0216937	0	0	0	0	0	0	0	0	0	0	0	0	4.42239	0	0	0.0647288	0	5.2288	0	0	0	0	0	0	0	0	0	50.5963	2.70695	0	0	0	174.877	1199.3	0	0
0	0	0	0	0	0	0	3.17507	4.059	0	0	0	0	0	0	0	0	0	0	5.03496	0	0	2.44338	2.7461	0	0.442199	0.459646	0	2.90944	2.44887	0	40.035	0	15.0644	120.713	0	5.10589	9.52506	0	0	0	32.0367	14.8496	0	127.808	214.361	284.195	442.764	382.935	0
0	0	0	0	0.660043	0	0	0	0	0	0	0	0	0	0	0	4.09737	0	0	0	0	1.37039	7.96738	12.3472	5.12629	0	0	0	9.89957	0	5.57372	34.5563	2.97748	11.2127	0	0	19.0019	2.3939	0	7.21633	0	44.2843	64.4655	0	256.973	0	68.4955	188.317	944.651	0
0	0	0.787072	0	0	0	0	0	0	0	0	0	0	0	0	0	0	0	0	0	0	0	0	0	0	0	0	0	0	6.84956	1.74544	52.6961	0	0	0	0	19.0418	12.11	22.6416	47.4565	12.7753	26.1356	20.0513	67.6961	7.2219	0	243.77	636.905	591.646	0
1.9624	0	0	0	1.23704	0	0	0	0	0	0	4.43686	0	2.67145	0	0	1.71835	0.987812	0.118722	0	4.97862	1.22711	1.17824	8.87765	4.33411	0.0979144	6.73767	0	6.18456	0.867589	0	3.7545	6.37263	48.5338	2.15556	22.3869	8.93156	7.76531	12.7037	0	0	10.8771	7.25648	0	53.9416	62.654	157.153	396.827	765.065	0
5.98471	0	0	0	0.232877	0	0	0.90656	0	0	0	0	0	0.431064	0	0	0	0	0.0804589	0	0	0	5.21472	0.117739	0	2.17653	0	0	0	0.734966	0	23.0415	2.14772	0	0	0	14.8643	24.8708	7.92615	147.163	0	51.8811	0	0	23.7125	0	342.996	415.866	565.776	0
0	0	0	0	0.636651	7.11936	0	0	0	0	0	0	0	2.35693	0	0	0	0	0	0	0	0.704974	0.668262	0	0	0	0	0	0	0	15.3605	0	17.2317	0	0	64.8731	15.7101	23.4458	0	0	132.664	55.3102	29.83	0	20.6555	0	287.59	273.33	803.447	0
0	0.907756	0	0	0	0	0	1.2139	0	0	10.9251	0	1.87804	0.120938	0	0	0	0	0	0	0	5.38079	0	0	0.426243	0.651596	0	0	0	0	0	7.9814	13.754	1.1099	0	1.23943	1.50474	46.5724	0	10.0004	43.2085	19.6697	62.7771	15.2845	30.2469	50.539	415.98	576.623	393.376	0
0	0	0	0	0	0	0	0	0	0	0	0.414244	0	0.0450843	11.5951	0	0	0	0	0	25.0942	0	8.29177	0	0.105932	0	27.7741	0	1.27856	0	0	0.258729	56.23	0	0	24.2111	0	0.0951325	0.333499	501.424	0	0.146653	0.675076	0	1.2765	0	296.408	257.58	548.121	0
0	0	0	0	0	0	0	0	36.5045	0	0	0	0	0	0	0	0	0	0	2.57551	0	1.95335	1.85163	15.1618	0	0	0.783734	0	0	7.30717	29.2608	9.36943	13.2628	0	0	0	0	9.35089	24.1542	0	0	38.6929	61.1169	0	122.169	109.651	32.3051	474.54	702.684	0
0	0	0	0	0	0	0	0	0	0	0	0	0	0	0	0	0	0	0	0	3.11821	0	0	2.05653	2.52733	0	0	0	0	0	0	2.74344	0	0	0	24.9865	0	18.6617	0	0	0	43.9299	32.8084	0	0	0	311.207	832.641	528.945	0
0	0	0	0	0	0	0	11.7433	0	0	0	0	0	0.259991	0	0	0	0	0	0	0	0	0	0	0	0	2.91212	0	0	0	0	0	0	0	0	78.8693	116.456	0	0	0	31.2524	14.3771	0	0	17.1763	0	50.4152	85.4909	1393.28	0
0	2.32274	0	0	0	0	0	1.36431	0.660182	0	0	0	0	0	0	0	0	0.177227	0	0	0	5.34531	2.25197	0	0	0	5.08366	0	0	4.23194	36.8814	0	0	0	0	0	4.4118	17.3583	57.7042	0	0	29.9885	20.1756	0	60.2367	29.6353	467.549	760.777	279.829	0
0	0	0	0	0	0	0	0	0	0	0	0	0	1.18514	0	0	0	0	0	0	0	0	498.753	0	0	0	0	0	0	0	0	0	0	0	0	0	0	0	0	0	0	84.3588	0.17398	890.761	0	0	201.489	131.811	0	0
0	0	0	0	0	0	0	0	0	0	0	0	0	0	0	0	0	0	0	0	0	6.59861	6.47282	9.71301	0	0	25.7113	0	5.33593	0	0	0	0	0	0	0	38.0423	6.15387	12.5264	0	0	0	7.74771	0	0	0	57.3338	166.274	1339.4	0
0	0	0	0	3.3469	0	0	0	0	0	0	0.0484041	0	0	0	0.0476999	0	0	0	0	0	0.23163	0.0975857	0	0	0	0.165219	0	0	0	0	1.69301	0.419389	0	0	0	0	0.933757	0	1.52467	0	50.0208	47.487	2.33028	93.9693	0	7.49128	77.3021	1378.42	0
0	0	0	0	0	0	0	2.67937	0	0	0	0	0	0	0	0	0	0	0	0	0	0	0	0	0	0	0	0	0	0	0	0	0	0	0	61.2798	0	0	0	88.2934	0	34.7325	0	0	0	0	729.603	175.551	683.232	0
0	0	0	0	0	0	0	0.0484525	0	0	0	0	0	0	0	0	0	0	0	0	0	3.88107	0	0	6.26091	0	0	0	0	0	0	39.2263	0	0	0	0	6.48662	2.68907	0	0	0	47.8603	33.2491	0	43.736	0	110.186	388.093	1078	0
5.55034	0	0	0	0.660414	0	0	0	0	0	0	1.14614	0	4.42411	0	0	2.73312	0	0	10.5706	1.68756	0.0609407	2.31069	8.79258	0	0.878187	2.21688	0	4.12714	13.3742	0	4.00879	0	36.3281	0	98.3169	5.43218	4.17633	6.88973	9.62719	0	26.3204	34.7205	0	20.3277	0	51.0646	431.878	585.113	0
0	0	0	0	0	0	0	0	0	0	0	0	0	0	0	0	0	0	0	0.152797	0	0	0	0	0	0.402586	0	0	731.07	0	0	0	0	0	0	0	0	147.158	0	0	0	0	192.379	51.152	0	0	458.251	61.4249	0	0
0	0	0	0	0	0	0	0	0	0	0	0	0	8.90173	0	3.10004	6.69785	0	49.2067	0	0	0	0	0	0	0	0	0	0	0	0	0	0	0	0	0	57.5089	0	0	0	0	13.3644	35.8861	0	109.863	0	331.951	971.006	182.565	0
0	0	0	0	0	0	0	2.36789	0	0	0	0	0	0	0	0	0	0	0	0	0	0	0	0	0	0.371004	0	0	0	0	25.8291	0	5.80091	2.1065	0	0	89.2464	48.0297	17.8279	0	41.6418	64.708	0	96.6958	0	0	252.215	298.755	888.369	0
0	0	0	0	0	0	0	0	0	0	0	0	0	0	0	0	0	10.0082	0	5.78067	0	0	0	0	0	0.362637	0	0	0	0	0	0	0	0	0	0	0	19.8832	0	0	0	0	0	0.850636	92.7431	900.057	0	203.336	455.801	0
0.0110577	0	0	0	0	0	0	0	1.89299	0	0	0	0	1.92515	2.0209	0	0.175754	0.384892	0	0	0.0279049	4.30286	2.6364	6.75425	0	4.08674	3.8814	0	11.1922	0.459534	0	0	0	33.3924	0.0913385	24.5439	15.7493	38.104	0	0	0	53.6674	15.3981	0	39.0639	0	137.68	261.522	861.789	0
0	0	0	0	0	0	0	0	0	0	0	0	0	0	0	0	1.86313	0	0	0	0	4.95395	0	0	0	0	21.4016	0	0	0	2.85126	0	0	0	0	37.3336	0	21.101	9.90699	0	0	4.93737	16.0431	2.25683	16.0106	0	314.116	642.23	740.333	0
0	0	0	0	0	0	0	0	0	0	0	0	15.6618	0	0	0	0	0	0	0	0	0	0	0	0	0	0	0	7.49098	3.94072	0	0	0	0	0	0	0	0.557372	0	0	0	18.903	14.5024	0	0	0	0	911.996	647.911	0
0	0	0	0	0	0	0	0.180044	2.586	0	0	0	0	0.011635	0.305343	0	4.5523	0.0726928	0	0	0	2.61878	3.98725	0	9.65039	10.0802	2.89315	0	11.7136	3.22859	0	24.6384	15.4818	28.8305	42.6161	0	15.4176	10.0905	3.87301	144.316	0	44.8488	3.8328	0	10.9809	0	256.235	318.502	775.519	0
0	0	0	0	0	0	0	0.771643	0	0	0	1.1763	0.297679	0.316293	0	0	0	0	0	0.129358	2.1395	0.827798	1.60425	0	0	0.397633	0.944735	0	2.24247	22.0207	0	3.93279	0	0.967586	85.537	0	53.7839	8.78757	0	0	0	10.1171	16.1815	53.9649	44.2794	0	381.626	537.356	557.975	0
0	0	0	0	0	1.3547	0	0	0	1.73343	0	0	0	0	0	0	1.08627	2.83843	0	23.2256	4.17064	0.554875	3.20597	0	0	3.26369	0.339245	0	0	1.12963	0.69086	10.8633	0	0	0	0.310399	9.89217	27.6409	2.24043	0	19.7206	34.236	3.02342	86.1257	23.5825	23.7317	395.733	485.51	682.346	0
0	0	0	0	0	0	0	0	0	0	0	0	0	0	0	0	0	0	0	0	0	0	0	0	0	0	7.10105	0	0	2.36453	0	0	0	0	0	34.1106	44.3704	0	0	0	0	28.3556	36.5872	0	11.2188	0	182.938	488.589	1014.16	0
0	0	0	0	0	0	0	0	0	0	0	0	0	0	0	0	0	0	0	0.49919	0	5.53707	0	0	0	0	0.455715	0	115.382	0.606981	0	0	0	0	0	0	39.2323	0	0	0	0	309.687	24.3685	0	0	0	116.463	372.086	791.863	0
0	0	0	0	0	0	0	0	0	0	0	0	0	0.360271	0	0	0	32.6379	0	0	0	0	0	0	0	0.194109	0	0	0	5.91229	0	0	0	0	0	0	0	29.268	0	0	0	2.92978	64.2852	0	8.50046	0	11.6434	821.852	845.274	0
0	0	0	0	0	0	0	0	0	2.23557	0	6.01586	0	0	0	12.5051	0	0	0	3.69028	2.69883	0	0	0.273837	3.53353	0	0	0	0	2.99142	0	0.410965	0	19.7164	19.0267	31.4114	0	0.906651	0	0	7.6517	32.6121	0	0	19.6	0	286.985	649.031	723.62	0
0	0	0	0	0	15.5951	0	0	0	0	0	0	0	0	0	0	0	0	0	0	14.4895	1.70854	0.134964	0	0	0.109915	0	0	0	0.304351	0.930677	0	0	0	0	0	26.652	19.5865	0	0	0.681184	10.9494	0.763675	0	0	170.504	358.856	444.415	783.231	0
0	5.12109	0	0	0	0	0	0	0	3.08274	0	0	0	0	0	0	0	0	0	0	0	0	3.91979	0	0	0	0	0	0	0.294645	13.5149	0	1.12306	59.8136	0	5.26255	0	2.70883	0	32.6627	44.1837	10.9214	35.7337	0	15.8437	30.95	257.139	442.418	871.462	0
0	0	0.170618	0	0	0	0	0	0	16.9159	0	0	0	0	0	0	0	0	0	0	0	1.04192	0	0	0	0	0	0	0	0	0	0	153.435	0	0	0	0	0	0	0	0	2.15831	0.413966	0	0	0	0	405.674	1256.01	0
0	0	0	1.45582	0	0	0	0	0	0	0	0	0	0	2.72347	0	0	3.89025	0	0	3.61018	0.760491	0	0	0	0	0	0	4.41459	5.88327	0.946868	12.5066	0	0	0	0.425422	0	12.2629	9.21197	0	48.5124	45.5723	165.493	0	19.5887	54.2096	345.934	558.785	478.667	0
0	0	0	0	0	0	0	0.0716495	1.3955	0	0	0.899489	0.483707	0	0	0	0.446865	0	0	0.420395	0	0	0.680036	0	0	0	0	0	0	4.60055	0	7.86525	0	0	0	0	0	7.95297	24.0783	0	0	29.5355	4.27543	23.8168	30.7206	17.8981	153.447	739.374	785.629	0
0	0	0	0	0	0	0	0.840043	0	0	0	0	0	1.53598	1.24029	0	0	0	0	0	1.37009	0	0.156333	4.96983	0	7.00248	0	0	0	10.5761	0	0	0	49.8794	0	13.0775	8.08547	14.9588	0	0	0	25.7503	0	0	50.1797	0	289.116	101.984	1212.8	0
0	0	0	0	0	0	0	0.873008	0	0	0	4.4524	0	3.26158	0	0	0	0	0	0	0	3.96078	0.345243	5.48767	0	0	0	0	0	0.389271	0	0	0	21.5517	0	17.649	0	0	0	10.7881	0	29.2821	25.3956	0	25.8572	0	184.316	595.228	754.804	0
0.431834	0	0	0	0	0	0	0	0	0	2.42562	0	0	0	0	0	0	0.469724	0	4.61225	0	3.14828	0	2.15619	0	1.6203	0	0	127.928	16.8245	5.14478	0	37.0517	0	296.064	0	0	42.0405	0	0	47.6974	1.2228	0	4.7509	67.4086	0	510.258	517.613	180.404	0
0	0	0	0	0	0	0	0.540638	1.33713	0	2.08531	0	0	0.0718165	1.13083	0	0.280988	0	0	0	0	3.45841	0.380094	3.57005	0	0.232162	11.2617	0	3.05501	25.4997	33.0905	0	25.3194	26.3636	0	19.4306	14.297	11.517	45.1557	0	0	70.7836	66.672	0	125.392	30.0116	118.703	216.962	1009.07	0
0	0	0	0	0	0	0	0	0	1.93798	4.91611	1.55563	0	3.38614	0	0	4.96821	0	0	0	1.22705	1.77243	0	0.161853	6.76281	4.19613	0.568915	0	7.20216	0	0	1.45742	0	0	0	2.77621	10.5328	6.25196	61.994	0	0	16.2466	57.6744	0	63.9158	0	227.469	205.29	1069.82	0
0	0	0	0	0	0	0	0	0	0	0	0	0	0	0	0	0	0	0	0	0	0	0	0	0	0	0	0	0	0	0	0	0	0	0	0	0	0	0	0	0	0	0	0	0	0	106.013	1769.61	0	0
0	0	0	0	81.0051	0	0	1.64546	0	0	0	0	0	0	0	0	0	0	0	0	0	0	0	0	0	0	0.734474	0	0	0	0	0	0	0	0	0	0	1.15305	4.85059	0	29.9234	1.422	38.7292	140.884	46.4151	0	236.142	590.706	687.657	0
0	0	0	0	0.184807	0	0	0.0204383	0	0	0	0	4.82928	0.928514	0	0	0.573615	2.44259	0	0	0.566685	0.972038	0.905253	1.49497	0	0	0.985278	0	0	2.18721	0.445885	3.08494	0	0	0	0	13.0729	17.324	28.1967	4.04103	18.2758	49.9149	53.7836	6.79384	45.1996	30.6331	319.486	443.914	661.888	0
0	0	0	0	0	0	0	0	0	0	0	0	0	0.246899	0	0	0	0	0	0	0	0	0	0	0	6.11919	0	0	0	5.15681	0	0	0.935979	0	0	1.01213	9.21597	1.04196	5.47911	0	0	56.219	46.2122	59.2872	41.9436	154.766	262.181	263.855	776.761	0
0	0	0	0	0	0	0	0	0	0	0	0	0	0	0	0	0.41796	0	0	0	0	0	0	0	0	33.881	0	0	0.757368	0	0	0	0	0	0	18.7573	0	36.1408	0	0	0	56.0029	35.4567	3.82521	25.8769	0	388.642	737.285	524.051	0
0	0	0	0	0.591773	0	0	0	4.18821	0	0	0	0	0.104323	0	0	0	0	0	0	0	0	0	0	0	31.2235	0	0	63.6087	13.1514	0	22.6005	0.0988708	0	94.0425	1.3899	14.4405	10.4013	0	11.8615	0	35.3771	18.8754	0	57.1061	168.934	393.03	347.327	543.768	0
0	0	0	0	0	0	0	0.0857628	0	0	0	0	0.578986	0	0	0	0	0	0	0	0	0	1.08532	0	0	1.98874	0.459378	0	0	1.22372	2.80652	5.88407	0	0	3.89169	10.9282	0	14.2793	13.6521	0	0	32.0181	27.6349	23.3249	67.7377	85.6946	348.41	670.082	415.517	0
0	0	0	0	3.62483	0	0	1.88986	0	0	6.62678	0	0	0.54773	2.15615	0	0	0	0	0	7.14538	0	0	0	0	0	0	0	0	0	0	11.0015	1.0382	0	0	1.12268	0	1.44471	0	0	0	24.4982	27.3384	0	24.5546	0	1.26442	185.734	1569.86	0
0	0	0	0	0	0	0	0	0	0.436105	0	0	0	0.628638	0	4.06574	0	0	0	1.54261	0	0.658105	2.7726	0	0	0.225801	0	0	5.9426	20.0075	0	13.2279	0	7.69238	0	7.73108	0	0.884327	6.20025	0	0	47.0321	64.8451	0	37.5756	0	110.291	602.906	938.587	0
0	3.15056	0	0	0	0	0	0	0.181514	0	0	0	0	4.0244	0	0	0	0	0	0	0	0	0	0	0	0	5.59092	0	10.6167	0.0930841	0	1.07419	0	0	0	0	17.6613	18.1029	0	0	0	8.52426	4.82703	0	0	221.628	200.496	554.587	844.236	0
0	0	0	0	0	0	0	0	0	0	0	0	0	0	0	0	0	0	0	0	2.38381	0	0	0	0	9.6502	0	0	0	16.7732	0	0	0	0	0	13.7287	0	68.7738	0	53.7786	73.0848	71.9278	11.5665	103.735	35.2758	0	861.039	438.459	127.954	0
0	0	0	0	0	0	0	1.36559	0	0	0	0	0	0	0	0	6.319	0	3.09642	0	0	3.74905	0	0	0	0.567497	1.0618	0	0	1.41424	0	0	0	0	0	29.793	0	13.4464	0	0	0	13.7048	19.583	0	37.775	0	174.094	419.944	1161.2	0
0	0	0	0	0	0	0	0	0	0	2.95047	0.480153	0	0	0	0	0	2.39972	0	0	0	0	0	0.174849	0	0	0.819461	0	0	0	0.4172	64.5522	0	65.464	0	0	45.5142	0	0	0	0	8.32933	105.44	0	0	0	117.378	531.882	782.668	0
0	0	0	0	0	0	0	0	0	0	0	0	0	0.141245	0	0	0	0	0	0	0	2.07012	0	1.08021	0	1.36981	0	0	0	0	0	0	16.0635	0	0	0	9.66575	0	0	0	10.3757	34.4588	38.4216	0	91.9804	0	106.947	603.779	960.282	0
0	0	0	0	0	0	0	0	0	0	0	0	0	0	0	0	3.28976	0	0	0	0	0	0	0	0	0	0	0	0	0	0	1.99666	0	0	0	0	0	0	54.6906	0	0	99.8767	29.3045	0	0	0	265.849	352.153	1092.27	0
0	0	0	0	0	0	0	0.255855	0	0	0	0	0	0	0	0	0	0	0	0	0	10.7274	0	0	0	0.32961	0	0	0	3.65071	17.443	0	1.15958	0	0	0	13.3205	0	0	0	0	30.3472	10.687	0	461.899	0	43.7793	820.362	403.687	0
0	0	0	0	0	0	0	0	0	32.1944	0	0	0	0	0	0	0	0	0	0	0	0	0	0	0	0	0	0	0	0	0	0	0	0	0	0.3219	0	175.801	0	0	0	0.510855	0	0	358.691	8.20365	0	127.489	1189.15	0
0	0	0	0	0	0	0	0	1.55392	0	0	0	0	0	0	0	0.803805	0	0	0	0.297785	0	2.37849	0	0	8.96578	0	0	0	0	0	0	0	0	0	9.89561	23.6444	39.3402	20.8958	27.6056	0	27.9003	56.5251	25.9642	47.0188	262.922	177.371	600.593	544.999	0
0	0	0	0	0	0	0	0.220742	0	0	0	0	0	0.131951	0	0	0	0	0	0	0	0	2.44427	0	0	0	3.25153	0	0	0.787423	0	0	5.0022	31.4854	5.00834	15.6867	11.4924	0	0	0	14.099	51.5064	11.1962	0	22.4161	0	201.04	648.117	833.774	0
0	0	0	0	0	0	0	0	0	0	0	0	9.9767	0	0	0	0	0	0	1.83018	0	0	0	0.397407	0	0	0	0	13.8697	0	0	0	0	0	0	34.5841	2.12979	38.88	11.1246	0	0.0816512	43.1524	34.6323	140.926	9.23151	836.672	93.9327	235.697	416.607	0
0	0	0	0	0	0	0	0	0	0	19.2854	0	0	0	0	0	0	0	0	0	0	0	0	0	0	0	0	0	0	0	0	0	0	52.7212	0	0	0	0	0	64.1933	1.03685	0.757564	0.968677	0	0	0	107.525	1368.87	295.975	0
0	0	0	0	0	0	0	0	0	0	0	0	0	1.97336	0	0	0.467937	4.70748	0	0	0	0	0	0	0	0	0	0	0	1.60583	0	0	35.3642	0	0	83.8374	0	16.656	23.8867	0	0	0	1.34311	0	0	0	283.266	645.2	765.28	0
0	0	0	0	2.19573	0	0	0	0	0	6.69025	0	0	0.0118495	10.8218	2.49836	0.386352	0	0	0	9.54973	1.53821	5.58158	2.28822	0	0	10.4322	0	8.73716	9.26328	0	14.7563	10.5114	70.9036	45.9878	42.0179	4.34932	37.6805	19.2838	44.093	0.712189	35.5768	12.3314	0	9.72954	146.079	204.281	244.011	780.338	0
0	0	0	0	0	0	0	0.738881	3.59775	0.306404	0	0	0	0	4.63646	0	0	0	0	2.52893	0	2.08071	3.01941	5.34828	4.67004	0	5.44188	0	0	3.075	1.00747	15.2081	9.76716	0	0	29.5732	3.66365	6.67921	0.544532	0	0	34.7206	15.0641	0	57.664	0	165.854	527.984	898.887	0
0	0	0	0	0	0	0	0	0	0.709373	0	0	0	0	0	0	0	0	0	0	0	0	0	0	0	0	0	0	0	0	0	0.978032	0	81.3314	625.841	0	0	14.025	0	147.972	0	250.021	23.8176	0	0	0	77.1105	416.795	290.803	0
0	0	0	0	1.10856	0	0	2.29873	0	0	0	0	0	0.0732851	0	0	0	0	0	0	0	0	0.484834	0.700588	1.37756	0	0	0	0	0	0	0	1.94473	0	0.695401	16.2229	0.455917	0.154639	0	0	0	2.62225	2.92625	0	15.908	0	226.696	628.049	959.363	0
0	0	0	0	0	1.81855	0	0	0	0.387825	4.80972	0.733802	0	1.11809	1.95617	1.6873	0	0	0	0	0	2.73117	1.97252	4.63175	5.25424	4.81929	0.834904	0	7.92709	6.1162	0	3.20823	16.9544	17.102	0	3.05565	13.9116	19.2675	4.13539	53.9325	34.8447	7.88014	66.9674	0	24.6222	0	149.702	214.464	690.599	0
0	0	0	0	0	0	0	0	0	0	0	0	0	0	0	0	0	0	0	0.289711	0	2.84272	0	0	0	0	1.58688	0	10.0445	0	15.0809	0	0	15.1691	0	23.7151	18.362	0	102.18	0	0	16.1297	10.0177	0	0	0	319.42	320.278	1089.11	0
0	0	0.966326	0	0	0	0	0	0	0	5.6832	0	0	0	13.5604	0	12.8653	0.146741	0	0.288172	0	2.58173	1.55383	0	0	1.1389	0	0	0	0	0	14.1526	0	0	0	7.70257	0	0	133.779	0	0	16.808	59.4935	0	56.525	12.2688	438.089	410.287	500.96	0
0	2.02843	0	0	0	0	0	0	0	5.30286	0	0	0	0	0	0	1.93847	0	0	1.04208	3.07776	0.444572	0.842842	0	0	0.915217	0	0	0	0	0	23.1521	0	3.89735	0	0	38.3077	3.13631	14.1361	0	14.1798	11.051	21.7259	0	16.0318	88.7324	125.482	562.923	996.36	0
0	0.530997	0	0	0	0	0	0	0	0	0	0	0	0	0	0	0	0	0	0	0	0	4.46176	8.927	0	0	6.97299	0	0	0	2.3667	0	0	0	0	0	10.4891	39.135	0	0	0	39.657	34.309	0	64.8747	0	221.555	943.564	456.443	0
0	0	0	0	4.79262	0.687097	0	2.50881	0	0	0	0	2.62405	0.168978	0	7.10364	0	11.7186	1.1039	0	7.10303	0	0.223582	0	0	0	0	0	0	12.8568	0	0	0	0	0	19.0494	15.2429	18.1846	49.3737	0	5.64225	5.22178	31.8385	0	23.1244	0	188.799	529.591	977.631	0
0	0	11.2258	0	0	0.83864	0	0	1.60001	0	4.85197	0.1692	0	6.10146	0.451052	0	0	1.12751	0	1.05439	0.249128	3.41864	2.8995	1.64306	0	0	0.385023	0	0	0.256412	2.15623	5.91801	2.44334	0	0	19.5518	37.958	5.07735	25.4276	0	27.8336	27.6743	32.0621	64.0789	27.5758	0	311.061	507.756	774.422	0
0	0	0	0	0	0	0	0	0	0	0	0	0	0	0	0	0	0	0	0	0	0	0	0	0	0	0	0	0	0.327936	0	0	0	0	0	0	0	0.115957	0	0	0	0	0	0	0.518643	0	1093.52	836.864	21.9772	0
0	0	0	0	2.96276	0	0	0.430054	0	0	3.63351	0	0	0	0.514014	0	0	0	0	4.56595	0.99366	1.23027	0	0	0	1.26634	2.08415	0	0	0	0	0	0	0	0	1.20438	12.4896	0	4.34655	0	0	16.565	27.6171	0	46.6754	0	90.4289	811.092	821.164	0
0	0	0	0	0	0	0	0	0	0	0	0	0	0	0	0	0	0	0	0	0	550.191	0	0	0	0	0	0	0	0	0	0	0	0	0	0	0	0	0	0	0	0	54.6492	0	0	0	0	1350.11	0	0
0	0	0	0	0	5.26116	0	2.84094	15.621	0	0	0	0	0	0	8.36818	0	0	11.0941	0	0	0	2.03298	0	0	0.174281	0	0	0	19.3031	0	10.2097	10.7297	80.1525	0	7.62463	7.04321	21.5004	34.097	50.1523	1.62012	10.522	21.594	0	18.3171	0	144.116	387.231	914.164	0
0	0	0	0	0	12.6694	0	2.58373	5.93869	0	0	0	0	9.40106	0	0	0	0	8.77363	0	0	0	0	0	0	1.01303	3.91115	0	0	0	0	0	0	0	0	12.6627	0	68.2967	216.573	0	0	24.4643	137.752	0	44.363	0	344.753	154.564	716.135	0
0	0.148142	0	0	0	5.64979	0	0	0	0	0	0.71242	0	0	0	0.702056	0	0	0	0.266371	1.88813	0	0.287257	0	0	0	3.89076	0	0	1.94334	0	41.7376	0	0	0	0	1.35062	5.03917	8.83274	0	0	0	3.2508	6.85948	67.6161	0	127.298	339.093	1180.81	0
0	0	0	0	1.86612	0	0	3.09569	0	0	0	0	0	0	0	0	1.28715	0	0	0	0	0	0	0	0	4.25396	6.63269	0	0	0	0	62.3015	0	0	0	0	0	4.16505	0	0	0	14.4466	0	0	27.9435	0	405.537	953.293	460.48	0
0	0	0	0	0	0	0	1.60548	0	0	0	0	0	0.319899	0	0	0	0	0	0	0	0	0	28.7467	0	0	0	0	0	0	0	0	0	11.7434	0	0	0	0	0	0	0	0	31.9337	0	0	0	248.128	736.33	810.256	0
0	0	0	0	0	0	0	0	0	0	8.02904	0	0	1.7592	0	1.22102	0.895352	0	0	0	5.59745	1.30264	0	0.164073	0	0	2.49911	0	0	11.3942	18.5957	7.38706	0	0	0	0	44.5777	97.9629	10.7914	23.0622	0	29.1704	27.4124	16.2682	101.238	125.514	243.267	528.201	622.323	0
0	0	0	0	2.03937	0	0	0	0	0.748226	0	0	0	10.9653	0	0	0	0	0	0	1.04224	0	0	0	0	0	4.42961	0	0	5.36359	30.3425	8.25279	0	0	0	0	0	0	103.718	0	0	32.745	16.1499	0	11.8758	0	190.886	716.696	833.924	0
0	0	0	0	0	0	0	0	0	0	0	0	0	0	0	0	0	0	0	0	0	0	0	0	0	0.269061	23.2131	0	0	2.98008	0	0	0	0	0	0	82.3285	0	0	0	7.5036	0	68.233	0	0	0	602.92	325.851	858.776	0
0	0	0	0	3.77223	0	0	0.54929	1.64442	2.6296	0	0	0	0	0	0	0	0	0	0	0	0	1.36384	4.86332	0	1.18237	0.372431	0	0	2.18264	4.17143	0	0	1.52576	0	20.7866	0	6.98106	0	0	10.4363	18.3869	40.328	0	13.1801	0	585.964	523.78	659.559	0
0	0	2.58283	0	1.58267	0	0	2.24624	0	0	0	0	0	0	0	0	0	0	0	0	0	0	0	2.40052	9.66967	0	5.62523	0	0	14.9848	0	217.358	0	10.2423	0	0	19.5271	0	55.2089	46.1427	0	12.2522	13.0555	0	42.79	0	412.855	212.158	725.281	0
0	0.377553	0	0	0	2.69981	0	0.694217	2.89737	0	0	0	0	0.276652	0	0	0	0	0	0	14.4362	0	3.6605	11.1078	0	0	0	0	0	0.825463	5.04837	0	0	0	0	0	0	2.33506	92.0907	22.8766	0	15.2985	0.690414	0	33.943	57.8054	388.295	528.76	722.846	0
0	0	0	0	0.368102	0	0	0.284966	0	0	0.314044	2.6831	0	0.0973386	0	0	0	0	0	0	0	0	0.772758	0	2.74454	0.839115	0	0	0	0.871305	0	0	4.79706	85.7586	0	9.57668	46.6279	9.03735	3.60018	0	0	88.6561	25.7494	71.3512	5.51201	10.1693	266.048	808.18	241.354	0
0	2.08013	0	0	0	0	0	0.0335508	0.560108	0	0	0	22.4237	0	0	0.207535	0	0	0	0	0	0	0	0	0	3.37135	0	0	0	15.3192	10.2473	6.90563	0	0	0	0	20.4619	20.4824	5.34078	13.2672	0	12.2647	6.00606	0	12.114	0	345.193	549.008	733.623	0
7.55683	0	0	0	0	0	0	0	2.37194	0.38565	0	0	0	0.463257	0	0	0.241671	1.62082	0	0	0	3.20082	4.78106	0	0	0	0	0	0	0.829349	9.72161	0	1.75618	11.9042	174.954	18.6109	5.18758	0.391008	2.74146	49.7992	65.586	66.6055	12.486	163.934	269.325	9.67959	323.391	498.879	266.785	0
4.77644	0	0	2.22471	0	0.63401	0	0	1.17471	0	0	0	0	1.29935	0	0	0	0	0	0	5.09966	1.11959	0.740589	6.42093	4.34468	0	6.17978	0	33.1639	0	1.04874	0	3.25857	16.5111	0.0948422	21.7568	12.7469	30.4124	0	0	0	30.5941	11.3244	0	42.0717	0	227.778	276.894	849.812	0
0	0	0	0	0	0	0	0	0	0	0	0	0	0	0	0	0	0	0	0	0	0	0	0	0	0	0.0828833	0	0	0	0	0	0	0	0	0	0	0.0780709	36.9478	0	402	0.240703	0	0	0	0	0.683281	607.539	935.147	0
0	0	0	0	0	0	0	0	0	0	5.40134	0	0	2.51124	0	0	0	0	0	0	0	0	3.10122	0	0	0	0	0	0	0	40.4791	0	0	0	0	0	31.7663	3.88591	16.7186	0	74.3484	61.8099	76.6671	8.4634	40.2912	0	326.957	485.13	747.649	0
3.05543	0	0	0	0.0424403	0	0	0	6.05957	1.21454	1.19485	2.72521	0	0.830476	6.8329	2.61298	0	0.687142	0	0.550782	16.3322	0.0587436	0.772158	10.793	5.64304	0	6.4863	0	30.2354	0	0	0.644043	7.70053	21.835	0	9.66125	6.28359	12.3378	2.32447	1.39201	0	60.2345	6.66574	0	70.4353	98.4871	178.138	217.495	821.342	0
0	0	0	0	1.81071	0	0	0	0	0	0	0	0	0	0	0	0	10.57	0	0	2.77615	0	4.2236	0	10.1254	0	10.3687	0	0	0	0	0	21.1768	0	0	0	57.5895	0	0	0	0	9.86427	0	0	230.468	0	184.221	236.167	1200	0
0	0	0	0	0	0	0	0	0	0	0	0	0	0	0	0	0	0	0	0	0	0	0	6.00696	0	11.7842	0	0	0	0	0	0	0	0	0	0	0	26.518	118.438	0	0	0	48.552	0	0	0	370.448	366.301	984.242	0
0	0	0	0	0.414415	0	0	0	0	0	7.42466	2.87684	0	0	3.45108	0	0.857525	1.64319	0	0	6.98911	1.26194	2.02996	0	0.257488	0.236172	6.62824	0	0	0	0	12.5777	0.830863	0	0	3.14463	2.04524	2.5436	23.5082	285.444	0	33.1513	53.0555	0	0	309.116	257.022	675.641	227.894	0
0	0	0	0	0	12.7045	0	0.0875028	0.405778	0	0	16.02	0	1.04612	0	0	1.72817	0.0871456	0	2.22479	0	0	2.58378	4.00027	0	0.0751514	0	0	0	16.8554	2.22714	1.20069	0	0	0	0.85769	0	0.441484	50.0417	20.1844	0	8.39379	18.449	0	57.9224	116.578	215.09	515.983	911.114	0
0	0.168954	0	0	0.468175	3.74531	0	0.507413	0	0	0	0	5.45292	0.594246	0	1.63341	2.74484	0.123757	0	0	2.58407	0	0.720751	0	0	2.61474	24.6829	0	7.37296	2.14248	12.7641	17.0512	0.750917	15.452	0	10.5562	4.92919	22.4138	52.1999	78.8266	6.28336	12.8061	31.0813	5.63269	27.341	0	95.7973	588.749	866.774	0
0	0	0	0	0	0	0	0	0	0	0	0	0	1.73944	0	0	0	0	0	0	0	0	0	0	0	0	3.89665	0	0	15.5702	23.8061	0	0	0	0	0	0	36.704	77.2024	0	0	16.9745	4.34096	0	49.2498	0	321.236	750.708	695.644	0
0	1.96638	0	3.40427	0.286782	9.62085	0	0	0.52948	0	0.978666	0	2.14116	3.2609	0	6.17986	0	0	0	8.74625	0	0	5.41839	0	0	1.3892	0	0	0	3.84665	0	0	4.59977	0	0	6.21753	0	33.4441	24.1217	0	0	26.3948	31.984	23.9606	30.0602	0	275.899	653.019	790.555	0
0	0	0	0	0	0	0	0	0	0	2.45679	0	1.81925	0	0	0	0.305579	0	0	8.62435	0	0	0	1.00795	0	0	4.85516	0	0	0	0	10.0847	0	6.45094	0	4.32227	8.38144	4.07885	52.8628	0	63.7619	55.4471	19.2961	0	5.52833	0	201.209	559.777	912.051	0
0	0	0	0	0	0	0	0.699479	0	0	0	0	0	0.787056	0	0	0	0	0	0	0	0.377643	4.94659	1.06591	0	0	0	0	0	8.7086	0	7.3397	0	16.854	0	0	11.8329	25.6727	42.4524	0	0	32.3223	16.6137	0	82.3283	0	104.169	397.638	1231.94	0
2.49572	0	0	0	0	0	0	0	0	0	1.19205	0	0	0.0295583	0	0	3.31529	0	0	0	0	0	9.32771	8.10976	3.92402	1.70404	10.2965	0	8.38256	0	3.91053	42.4919	2.01697	10.037	0	28.4751	0	17.5886	3.38907	17.7204	0	10.5283	2.54492	0	59.0015	0	277.851	550.667	892.097	0
0	0	0	0	0	0	0	0	4.02545	0	0	0	0	0	0	0	0	0	31.6384	0	0	0.724287	5.49255	1.3228	16.2562	0	0	0	0	0	0	0	0	0	6.56501	68.0684	0	5.83955	20.4713	0	0	22.5051	0	17.4877	52.2371	0	38.3311	1336.55	202.906	0
0	0	0	0	0	0.192419	0	0	0	0	0	0	1.00207	0	0	0.306053	0	0	0	0	0	0	0	0	0	7.13893	0	0	0	6.00083	0	22.4043	0.448482	0	0	37.3428	186.94	48.6784	0.875121	239.674	3.16018	41.946	68.4955	0	62.5259	0	405.281	602.965	255.487	0
0	0	0	0	0	0	0	0.34954	0	0	0	0	0	0	0	0	0	4.98069	0	0	0	1.14416	0	0	0	0	1.00814	0	0	0.575477	0	0.737891	0	0	0	1.58129	0	6.91858	0	0	8.15736	15.6845	34.816	0	50.9678	0	307.508	718.76	855.322	0
0	0	0	0	0.225357	0	0	1.02184	0	0	0	0	0	0.297961	0	0.154166	0	2.75515	0	0.731162	0	7.04957	3.23281	4.32962	0	3.78868	5.87386	0	7.60499	3.37836	0	0	0.22591	2.18761	36.7555	4.88582	0	1.3832	13.2245	0	0	32.9537	25.5796	0	141.168	0	385.737	466.612	656.183	0
0	0	0	0	0	0	0	0	0	0	0	0	0	0.693798	0	0	0	0	0	0	0	0.72632	0	0	0	0	0	0	19.6757	0	0	0	0	0	0	0	0	1.46399	0	0	0	2.25683	17.3145	26.3053	91.6716	0	38.4387	941.064	869.395	0
0	0	0	0	0	0	0	0.086334	0	0	0	0	0	0.619288	0	0.133509	0	4.38506	0	0	0	0	0	0	0	0.111221	0.231219	0	1.46355	0.307968	24.956	10.6619	5.47793	0	0.979403	0	0	19.8192	55.7358	34.1396	26.8819	27.8667	78.8205	20.8713	37.0168	21.5663	297.359	842.12	465.066	0
0	0	0	0	0	0	0	0	0	0	0	0	0	0.142789	0	0	0	0	0	0	0	0	0	0	0	0	0	0	0	0	178.486	0	0	0	0	0	0	3.013	3.16873	0	996.47	0	8.90863	3.60922	0	0	1.3185	821.665	3.80698	0
0	0	0	0	0	0	0	0	0	0	0	0	0	0.147196	0	0	0	1.47143	0	0	0	0	1.16857	0	0	0	3.95694	0	0	0	2.68605	0	0	48.6317	0	0	4.57864	11.8027	70.7749	109.546	0	16.2795	51.0607	0	0	0	288.148	937.777	470.938	0
0	0	0	0	0	0	0	0	3.49001	0	0	0	0	0.124965	0	0	0	0	0	0	4.34726	0	0	0	0	0	0	0	0	0	0	0	0	107.804	0	0.512278	10.1065	0	0	0	29.2084	0.406493	0	0	57.7906	0	369.251	608.664	829.608	0
0	0	0	0.77592	0	20.6914	0	0.46265	1.93091	0	0	0	5.46588	0.276555	0	0	0	0	0	1.35727	4.00866	0	0	0	0	0	3.09766	0	0	1.65035	0	34.916	29.3553	0	0	6.80224	1.72049	50.7697	30.6862	114.343	12.9281	8.09637	193.249	3.49519	13.0505	115.57	342.193	386.485	626.739	0
0	0	0	0	0.0404869	0	0	0.958198	1.98087	0	0	0.688589	0	0	0.168579	0	0	0	0	0	0	1.60274	1.00577	9.10895	0	0	2.73412	0	0	0	5.22604	8.11007	5.39796	0.393018	0	0.0438884	10.7233	21.9358	17.027	0	0	39.91	9.35137	0	23.3408	0	261.086	506.719	888.009	0
0	0	0	0.821869	0.332332	0	0	0.698318	0	0	3.68585	0	0	1.05456	0	4.20591	0	0	0	0	0	0.275998	4.06972	1.34418	0	1.60985	0	0	1.24611	0.262212	30.4692	5.04323	0	16.1302	0	8.28582	12.0277	7.23198	37.0539	3.63343	94.4862	20.2961	12.5009	62.1964	8.29397	18.3622	541.252	666.435	454.545	0
0	0	0	0	1.29012	0	0	0	0	0	3.30198	0	0	0.341153	0	1.98577	3.78191	0	0	0.418575	5.93399	0.892861	2.70837	0	0	0.183808	0	0	0	4.07167	7.78174	11.7468	0	3.13091	1.6186	12.5866	2.12236	32.0341	20.1887	0	51.2607	14.9813	25.1158	19.4021	11.2691	53.4619	393.77	827.319	491.166	0
1.02851	0	0	0	0	0	0	0.187223	0	1.86334	3.85144	0.391734	0	0	0	0	1.16768	0.372918	0	0	1.73036	0	0	0	0	0.643184	3.00852	0	2.1159	7.56905	6.12673	6.85075	5.09117	0	0	1.22342	3.71329	29.9127	9.93438	30.8479	24.9128	7.7663	24.2057	203.676	9.85826	0	169.48	561.205	903.11	0
0.185027	0	0	0	0	0	0	0	0	0	0	0	0	0.644268	0	0	0	0	0	0	0.233466	2.27633	1.27869	0.307952	3.21684	16.4016	0.180409	0	1.14194	0.480585	17.2676	17.5622	0	0	0	0	15.0303	46.7318	4.17008	0	111.865	28.8161	2.81372	131.297	34.9629	109.377	316.789	312.81	800.887	0
0	2.63546	4.85545	0	0	0.348995	0	0.269216	0	0	0	0	0	0	0	0.555096	0	0	0.700875	0	0	0	0	0	0	0	0	0	0	0	0	0	0	0	0	0	16.0185	19.0162	26.9829	106.458	0	31.7575	36.6806	1.3559	0	156.918	230.823	646.025	746.563	0
2.94701	0	0	0	0	0	0	0.447045	0.331694	0.44492	2.52899	0.28061	0	0.427563	0	1.47482	0.278813	0	0	2.79785	0	0.0746009	0.377152	0.681234	0	1.15183	3.83127	0	0	15.309	3.57602	4.90738	7.02376	27.4676	0	6.13461	1.77329	26.1639	32.6822	0	1.42766	14.8353	14.9384	36.0245	22.1941	7.44482	415.863	839.162	539.577	0
0	0	2.06264	0	0.399132	2.40332	0	0.0882824	0	0	0	6.64979	0	1.58316	0	0	0	0	0	0	7.64928	0	0	1.41257	0	0.113731	0	0	122.72	33.6963	0	1.81708	8.40234	1.93725	0	0	48.5888	22.2709	0.780735	0	0	9.95629	25.0227	0	18.9261	0	110.128	733.15	863.89	0
0	0	0	0	0	0.0212388	0	0.191143	3.47972	0	2.94906	2.9481	0	1.54086	0	0	0	0	0	0	0	0	7.153	3.49531	0.460231	0.745767	0	0	49.8081	0	0.417	11.9151	6.38582	0	0	27.4075	36.1502	7.05381	14.6823	0	90.1683	43.878	14.1106	18.8137	61.8668	0	432.992	525.454	614.485	0
0	0	0	0	0	0	0	0	0	0	0	106.012	0	0	0	0	0	0	0	0	0	0	0	0	0	0	0	0	0	0	0	0	0	0	0	0	0	0	0	0	0	60.6272	227.399	0	0	0	0	1659.84	0	0
0	0	0	0	0	0	0	0	0	0	0	0	0	1.09339	0	0	0	0	0	0	0	0	0	8.7421	0	0	0	0	0	8.3043	0	72.4443	0	0	0	0	130.477	0.209742	0	0	0	0	33.9843	0	7.50489	0	167.046	1207.29	418.72	0
0	0	0	0	1.80255	0	0	0	0	0	0	0	0	0	0	0	33.5692	0	0	0	0	0	0	0	0	0	0	0	0	0	0	0	0	0	0	0	0	0	0	0	0	3.10099	201.033	0	13.4958	0	0	176.327	1436.05	0
0	0	0	0	0	0	0	0	0	0	0	0	0	0	0	1.77603	0	0	0	0.481325	0	0.410685	0.519064	0	0	0	0	0	0	7.60836	15.2122	5.62825	0	10.8008	0	0	24.4053	21.9363	0	0	2.61979	14.0369	48.9508	0	51.8341	0	237.268	644.979	967.479	0
0	0	0	0	0	0	0	0	0	0	0	0	0	1.70965	5.98228	0	0	10.6815	0	0	0	0	0	13.075	0	28.8622	0	0	0	3.40078	7.79945	0	8.64155	0	0	0	56.7251	7.21506	4.21555	0	0	31.5137	2.8444	144.047	16.1354	0	294.684	386.492	1018	0
0	0	0	0	0	0	0	0	0	0	0	0	0	0	0	0	0	0	0	0	0	0	0	0	0	0	0.705359	0	0	0	0	0	0	0	204.449	0	0	0.18983	0	0	0	89.6926	0	6.82181	0	0	673.283	641.552	400.556	0
0	0	0	0	0	0	0	0	0	0	0	0	0	0.350127	0	0	0	0	0	0	0	0	0	0	0	4.52744	0	0	0	9.40225	0	0	0	0	0	17.2236	0	31.5223	10.3599	33.7776	0	56.1864	22.1357	0	4.40593	365.788	262.953	213.469	995.726	0
0	0	0	0	0	0.245675	0	0.0947575	6.32765	0	0	0	4.6912	0	0.7928	0	1.08347	0	0	0.370652	0.218942	0	1.29907	0	0	0	0	0	0	0	0.68908	1.73365	0	0	26.5157	0	0	3.66533	89.9451	15.6127	47.4092	7.86136	23.7481	0.954487	24.9473	55.2312	46.0267	361.643	1330.97	0
0	0	0	0	0	0	0	0	0	0	0	0	0	0	0	0	0	0	0	0	0	0	0	0	0.356279	0	12.2284	0	0	0	28.3615	22.6245	0	0	0	109.4	8.48984	0	0	0	0	0	0.756821	0	0	0	340.234	576.502	865.141	0
0	0	0	0	0	0	0	2.37181	0	0.193486	0	0	0	0	0	2.88615	0.36375	0	0	0	0	0	0	0	0	1.10199	0	0	0	1.38699	0	0	0	0	0	0	0	18.2442	6.87716	0	2.48343	36.5923	65.8922	172.721	12.284	0	205.173	449.003	1043.54	0
0	0	0	0	0	0	0	0	0	0	0	0	0	6.88818	0	0	0.0117894	25.3584	0	0	0	0	7.26015	0	0	0.00974084	2.47054	0	6.66531	25.111	0	0	0	0	0	0	0.281184	7.57258	25.4099	0	0	21.6418	0.225593	0	0	0	246.405	268.076	1362.91	0
0	0.0165975	2.1391	2.50227	0.0459918	3.95619	0	5.71708	4.6844	0	0	0	0	0.899973	0	0	4.53635	0	0	2.23828	0	0	0	0	0	3.69567	0	0.574732	0.689803	16.8013	11.152	0	0.0922092	0	0	0	13.5432	19.6832	0	8.54818	5.60402	32.0837	6.98074	0	33.5161	10.1646	497.042	648.35	682.552	0
0	0	0	0	0	0	0	2.003	0	0	0	0	0	0	0	0	0	0	0	0	12.4957	0.250689	0	0	0	0	0.804662	0	15.2799	0	0	0	0	0	0	0	5.21409	13.6429	8.85687	0	84.7558	1.94736	37.6493	0	2.26003	0	388.063	585.638	909.791	0
0	0	0	0	0	0	0	0	0	0	2.74115	0	0	0	0	0	2.58552	0	0	0	9.03121	0	0	0	0	0	0	0	0	0	23.9021	0	0	0	0	31.927	0	0	1.04748	0	0.945648	29.019	15.5491	0	132.308	0	163.445	494.729	1159.05	0
0	0	0	0	0	0	0	0	0	0	0	0	0	0	0	0	0	0	0	0	0	0	0	0	224.012	0	0	0	0	170.68	0	0	0	0	0	0	0	0	0	1182.54	0	0	0	0	0	0	0	391.867	0	0
0	0	0	0	0	5.03909	0	0	0	0	0	0	0	5.26687	0	0	0	0	0	0	0.898153	0	0.409931	6.51588	0	0	4.16425	0	0	0	0	42.6711	0	0	0	0	0	1.30749	0	0	0	9.07009	184.79	0	38.012	0	457.728	611.247	702.115	0
0	0	0	0	0	0	0	3.84904	0	0	0	0	0	0	0	0	0	0	0	0	0	0	0	0	0	0	0	0	0	0	0	0	0	0	0	0	0	0	95.0705	0	0	29.5414	160.977	1.53718	6.88752	0	824.362	901.542	2.16189	0
0	0	0	0	0	0	0	0	0	0	0	0	0	1.53612	0	0	0	3.83894	0	54.6574	69.0247	0	3.04877	0	0	7.44878	0	0	0	2.29171	0	0	0	0	0	3.14858	0	12.9655	28.4077	0	0	89.9424	1.91678	19.414	0	240.725	262.411	741.884	532.421	0
0	0	0.753931	0	0	0	0	0.715289	0	0	0	0	0	0	0	0	1.91191	0	0	0	0	0.767343	2.58625	0.467144	0	0	0	0	0	0	0	14.0215	0	0	0	1.00159	0	34.0268	0	0	122.374	0	2.43899	0	13.8356	51.0515	54.1463	959.067	794.73	0
0	8.48494	0	0	0.647116	0	0	0.238555	0	0	0	0	0	0	0	0	0.595129	0	0	0	0	1.13456	1.28302	0	0	0	0.638895	0	0	5.44618	24.9808	0.654677	3.24351	0	0	0	2.12912	34.1822	8.0168	7.075	6.09468	42.8603	83.7011	209.778	58.14	95.346	254.395	633.014	558.123	0
9.91521	0	0	0	0.0432323	0	0	1.07099	0	0	0.184417	0	0	0.0457284	3.12019	0	0	0	0	0	10.6384	0.646271	2.0723	1.20217	3.49199	0	19.1818	0	0	26.9474	2.19045	7.47911	5.4173	0.209835	0	0	31.8621	26.294	10.2325	0	0	64.0733	44.3356	0	4.42367	64.4947	308.876	451.566	703.778	0
0	1.33143	0	0	0.3354	0	0	1.22407	0	0	0	0	0	0	0	0.114723	3.81714	0	0	1.74111	0	0.64994	0	0	0	0	0	0	1.25762	17.4658	3.64151	31.5567	4.3709	0	16.8318	3.27221	11.0352	6.73731	0	0	0	50.4876	21.6912	1.1209	5.85939	18.5317	340.689	690.815	754.323	0
0	0	0	0	0	0	0	0	0	0	0	0	0	0	0	0	0	0	0	0	11.0121	0	3.66768	0	0	0	0	0	1.45575	5.8202	0	15.3184	33.86	0	0	0	0	13.8645	25.8208	0	8.22726	11.0205	9.47979	14.2725	24.2233	0	416.169	609.762	837.584	0
0	0	0	0	0	0	0	0.897529	17.7931	0	0	0	0	0	0	0	0	0	0	1.31654	0	0	0	0	0	0	4.80751	0	0	0	6.11894	23.0919	0	0	0	1.09968	0	63.3972	17.8591	0	0	1.7452	0	0	0	0	61.9259	154.365	1730.81	0
0.423059	0	0	0	0	0	0	0.0770109	0	0	0	0	0	0	6.76538	0	0.960606	0	126.308	0.451852	22.9539	0	0.24364	12.3222	0.432659	4.36527	12.7875	0	0	10.439	41.162	12.6807	0	0	0	0	0	3.88549	24.518	0	2.45938	10.7815	32.1674	0	149.456	0	540.696	370.86	589.128	0
0	0	0	0	0	0.208355	0	1.01793	0	0	0	0	0	2.04963	0	0	0	0	0	8.48737	0	0	0	0	0	0.966272	9.18304	0	74.4742	0	0	16.1732	0	94.0516	0	34.134	19.1265	1.62185	15.1616	0	0	5.41706	26.5344	0	37.4792	0	289.804	750.311	631.848	0
4.52675	0	0	0	0	1.58921	0	0.130227	0	0.513962	0	0	0	0.0536861	0	0	0.980241	1.46242	0	0	0.155635	0.775596	2.99765	5.02962	7.19019	0.555366	7.02354	0	4.41527	4.90171	0	0	0	10.0511	0	18.0025	7.34776	23.1551	16.6794	222.855	0	27.9064	0	0	18.5446	0	153.677	454.57	1013.97	0
0	0	0	0	0	0	0	0	0	0	0	0	0	0	5.79351	0	0	0	0	0	0	0	0	0	0	1.18942	0	0	0	0	0	0	0	0	0	0	0	0	0	0	0	0	2.75465	0	0	0	0	2086.99	0	0
0	0	0	0	0	0	0	0	2.62467	0	0	5.49825	0	0	0	0	0	0	0	2.37205	0	0	0	0	0	0	0	0	0	10.5756	23.5194	0	0	0	0	1.32089	0	3.39956	0	0	4.3036	13.6257	31.361	32.5782	54.7387	269.304	294.556	582.738	738.811	0
0	0	1.52843	0	0	0	0	0	3.74653	0	0	0	0	0.990642	0	0	0.322998	0	0	0.607731	0	0	0	2.84109	0	25.086	0	0	0	16.2571	0	48.3232	0	0	0	30.4577	7.70366	7.31625	23.8161	317.428	61.1944	15.3065	2.47225	0	25.7112	103.496	171.515	514.068	653.7	0
0	0	0	0	0.413553	0	0	1.92091	0	0	0	0	0	0	0	0	1.85411	0	0	0	0	0	0	0	0	0	0	0	0	0	11.4745	33.8892	4.97481	0	0	0.896596	0	55.8428	4.85366	0	0	28.1022	37.1162	1.38209	0	479.846	116.126	993.373	195.348	0
0	3.41568	0	0	0	0	0	0.767617	2.81539	0.694517	0	0	0	0.0834279	0	0	0.326419	0	0	0.614168	3.62785	0	0.77271	0	0	0	0	0	0	2.48929	1.903	12.9269	0	0	0	9.23408	9.34231	32.9198	22.2169	0	0	33.1083	27.2746	0	52.7545	217.9	298.131	660.107	660.624	0
0	0	0.194205	0	0	0	0	0	0	0	0	0	0	0	0	0	0	0.707781	0	0	0	0	0	0	3.10545	0	0	0	0	2.81681	0	0	0	20.7934	0	10.062	2.34922	23.9044	0	23.4192	0	52.2044	50.8889	0	3.56391	0	224.904	865.306	790.33	0
0	0	0	0	0	0	0	0.166641	0	0	0	0	0	0	0	0	0	0	0	0	0	0	0	0	12.1708	0	0	0	0	4.7555	0	0	0	0	0	0	9.91522	0.840767	0	0	0	44.0673	10.9381	0	3.7605	0	150.848	466.755	1391.65	0
0	0	21.9941	0	0	0	0	0.681366	0	0	0	0	8.62485	0	0	0	0	0	0	0	0	0	0	0	0	0	0	0	0	1.82291	4.64524	4.67477	0	0	13.5269	0.834832	36.7408	1.71887	12.0515	0	0	4.63708	0	10.2951	53.8161	0	272.667	598.492	1053.34	0
0	0	0	0	0	0	0	2.31888	0	0	0	0	0	0	0	0	0	0	0	0	0	0	3.05677	9.36416	0	0	0.207013	0	0	5.23882	0	0	0	0	0	6.43997	0	0	0	137.545	0	4.50893	0	0	112.507	0	200.525	638.113	620.873	0
0	0	0	0	0	0	0	0.0369836	0.102903	0	0	0	0	9.462	0	0	0	0	0	10.4159	0	3.79558	0.585028	0.507221	22.4402	5.5268	1.98098	0	3.76173	8.97103	2.82394	0	0	0	0	20.663	1.65041	9.703	3.92482	0	0	59.5436	0	0	61.7596	0	418.074	656.067	745.028	0
0	0	0	0	0	0	0	0	0	0	0	0	0	0	0	0	0	0	0	0	0	0	0	0	0	27.9392	0	0	0	57.5923	0	0	0	0	0	0	0	51.124	0	0	0	32.8926	0	0	0	81.2632	139.925	471.874	1137.54	0
0	0.212531	0	0	1.17785	0	0	0.130262	0	0	0	0	0	1.09012	0	0	0	0	0	0	0.451465	2.28245	0	0	0	9.56531	0	0	0	31.1327	11.3672	11.6182	5.9037	0	0	16.5985	12.5948	6.5722	17.2798	0	20.7999	12.6644	3.49781	13.7773	51.4421	162.698	191.255	761.722	755.675	0
0	134.51	0	0	0	0	0	1.59566	0	0	0	7.51197	0	0	0	0	0	0	0	0	16.5908	0	0	0	0	15.0747	1.42449	0	0	1.89733	0	3.6492	0	0	0	0	0	9.39248	42.3342	0	0	39.3005	4.76076	0	0	0	739.832	431.255	644.241	0
0	3.69552	0	0	0	0	0	0.323574	0	8.85598	0	0	0	0	1.01521	0	0	0	0	1.4239	0	0	1.79146	0	0	0	0	0	0	0.577121	0	2.22	4.39948	0	0	3.17162	0	4.89765	108.739	0	0	7.55005	19.7908	0	16.4293	0	383.995	1375.37	154.707	0
0	0	0	0	0	0	0	0.0365902	0	0.364163	0	0	0	0	0	0	0.342309	0	0	0	0	4.85428	0	0	0	0	0	0	0	10.7029	0	0	106.796	0	0	0	11.9742	79.0135	0	0	1.16852	21.0597	45.8511	0	4.95426	0	263.364	1035.66	503.841	0
0	0	0	0	1.05886	0.151804	0	2.26398	0	0	0	0.122509	0	0.186665	0	21.7307	1.82586	0	0	8.01597	0	0	4.44573	9.81461	0	0	35.3347	0	0	0	0	0	0	0	0	0	103.353	0	0	243.109	0	8.80435	37.2675	0	70.4688	9.75075	186.154	389.378	977.94	0
0	22.7355	0	0	0	14.9497	0	0.640681	0	0	0	0	0	0	0	0	1.49843	0	0	0	0.555122	0	0	0	0	0.619027	0	0	8.14573	5.71354	0	0	0	0	1.81703	0	4.7651	21.0111	0	0	0	80.9749	45.8763	0	10.8434	0	376.622	739.846	770.911	0
0	0	0	0	0	3.76662	0	0.553445	0	0	0	0	0	0	0	0	0	0	0	0	0	0	17.0717	4.11145	0	0	0	0	18.7643	0	16.6018	153.783	45.1496	3.03617	0	68.488	24.6977	5.23564	4.89446	0	0	24.7513	24.3558	0	57.763	0	261.189	870.275	480.715	0
0	0	0.00941203	0	0.0346042	0	0	0	0	0	1.94848	1.38127	0	0.375172	0.0480284	0	0.0238682	2.56124	0	8.30812	0.0265273	0.862152	4.0439	3.42909	0	0.631064	1.51691	0	9.08263	6.03396	3.84054	22.8956	0.0346891	10.2454	0	7.16471	16.1672	24.5798	26.6693	217.163	0	46.1959	12.7654	8.90482	54.3214	81.2587	144.486	387.773	914.147	0
0	0	0	2.44876	0	0	0	0.778078	0	0	0	0	0	0	0	0	0.0898654	0	0	1.35268	0	1.51483	0	0	0	0.668249	4.01332	0	2.93115	3.70072	3.77215	3.55886	0	0	0	1.12987	16.2893	24.2812	39.2473	0	117.339	32.0517	17.8838	49.6378	43.571	0	359.486	508.377	870.79	0
0	0	0	0	0	0	0	0.717976	2.63981	0	0	0	0	0	0	0	0	2.22175	0	1.50452	2.84386	0.962782	0.243372	20.1626	0	0	0	0	0	14.2692	1.67823	15.1297	2.09185	2.25073	0	3.51875	11.0614	19.0179	17.6879	0	0	32.1095	2.90718	0	51.4998	0	150.028	870.687	885.987	0
0	0	0	8.15215	0	0	0	0	0	0	0	0	0	0.0230604	0	0	0	0.0144076	0	0	0	7.4476	0	0	0	0	0	0	0	0.30963	0	0	0	0	0	0.0472667	0	17.5662	0	0	0.0769998	14.4399	207.265	0	38.8489	1.2046	407.454	333.642	710.432	0
0	0	0	0	0.0382489	0	0	0	0	0	0	0	0	1.1328	0	0	24.7596	11.3872	0	15.3384	22.3135	0	0	0	0	0	0	0	0	2.41429	12.8274	0	0.191713	0	0	0	0	28.5132	0	0	0	69.5186	0	102.901	101.28	824.205	305.866	188.324	405.034	0
0	0	0	0	0	0	0	0	0	0	2.40051	0	0	0	0	0	0	0	0	0	0	0	1.77206	0	0	0	0	0	14.7704	0	0	0	0	0	0	11.5904	8.33184	24.4921	42.9302	0	85.4633	74.5443	5.19915	54.5399	0	0	380.62	626.937	785.56	0
0	0	0.119603	0	0	0	0	0.194525	0	0.847001	0	0	0	0.755819	1.22064	1.57929	7.12764	0.581192	0	0	0	2.9824	4.92336	3.77947	0	0	15.1083	0	1.64882	6.07165	0	3.00287	0	60.8276	0	9.53352	3.61697	33.6147	7.31128	0	0.776529	40.8502	19.0074	0	14.8153	0	329.093	523.348	1004.47	0
0	0	0	0	0	0	0	0	0	0	0	0	0	0	0	0	0	0	0	0	0	0	0	0	0	0	0	0	0	0.178161	0	0	0.113179	0	0	0	0	0	4.85861	1367.69	0	88.86	24.9598	233.56	0	0	0.275679	286.535	7.16387	0
0	0	0	0	0	0.854602	0	0.329622	0	0	5.08559	0	0	0.262715	0	0	1.37053	0	0	1.28935	1.52322	0	0	0	0	0	0	0	0	10.9743	9.5881	0	0	0	0	0	0	13.3045	9.71683	130.345	7.01775	10.2549	17.0465	3.32027	89.2608	0	359.03	588.509	861.541	0
0	0	0	0	0	1.28947	0	0	0	1.23747	0	0	0	1.78379	0	1.28186	0	0	0	0.243179	1.72373	0	16.3904	0	1.62995	0.106787	47.7301	0	0	9.75775	4.97305	0	0	0	0.940354	2.43748	0	1.25466	0	0	0	24.8215	2.72045	129.002	0	0	251.645	305.496	1315.79	0
0	0	0	0	0	0	0	0.412618	0	0	0	0	0	3.84771	0	0	0	5.17776	0	0	0	0	11.8792	0	0	0	0	0	0	14.7188	0	10.7575	0	45.272	0	0	28.2336	4.16362	0	0	72.4742	33.0553	17.9737	0	72.6283	329.832	241.417	622.47	599.734	0
0	0	0	0	0	0	0	0	0.490223	0	0	0	0	0	0	0	0	0	0	7.23632	9.15953	3.52817	2.78703	11.8805	2.47462	2.49675	10.8529	0	0	19.7975	0	16.9232	4.79108	172.047	0	0.863483	0	8.00039	0	0	15.4732	30.8328	14.7187	0	106.356	0	219.785	341.983	1097.91	0
0	0	0	0	0	0	0	0	0.570957	0	1.05533	0	0.923556	0	0	0.634663	0	0	0	4.01336	2.37067	2.39705	0	0	0	0.704953	0.732766	0	0	7.80796	5.969	0	0	0	0	6.70459	0	13.1142	0	0	0	46.8168	17.1427	4.13401	13.8921	222.127	486.288	477.292	789.256	0
0	0	5.61188	0	0	4.6483	0	0.0814936	0	0	0	0	0	0.064952	0	0	0	0	0	4.144	1.31807	0	0.257822	0	0	0	0	0	0	10.6591	13.6304	12.3006	0	0	0	0	21.0119	7.40099	66.3042	206.781	36.0017	10.564	49.6009	28.7309	63.7528	0	265.693	698.129	588.786	0
0	0	0	0	0	0	0	0	0	0	0	0	0	0	0	0	0	0	0	0	0	0	0	0	0	0	0.632469	0	0	0	0	2.43035	95.2565	0	0	51.5034	0	86.3832	44.902	0	0	4.13272	23.9559	0	0	0	118.619	626.648	1076.42	0
0	0.0342001	0	0	0	0	0	19.2322	0	0	0	0	0	0	0	0	0	0.0313139	0	0	0	0	0	0	0	0.0270041	0	0	0	0	0	0	4.94006	0	0	0	0	52.0862	0	0	0	30.4058	20.4506	191.613	6.38586	0	304.525	947.122	438.969	0
0	0	0	0	0	0	0	0.923148	0	0	2.76944	0	0	0	0	0	1.27945	0	0	0	0	0.128376	0	0	0	0	0.274707	0	20.8659	21.5876	8.9509	10.556	0	0	0	16.589	0	11.3853	9.07107	40.5607	0.818921	53.0525	31.2151	6.19922	19.6748	192.17	327.243	574.6	598.31	0
0	0	0	0	0	0	0	0	0	0	0	0	0	0	0	0.414956	0	0	0	0	0	0	0	0	0	0	0	0	0	0	5.85398	0	4.86452	0	0	0	3.99148	31.1383	71.1909	66.3179	0	36.5231	5.60412	85.1414	18.166	0	180.696	375.794	1060.57	0
0	0	0	0	0	1.1653	0	0	0	0	0	0	0	0	0	0	0.266972	0	0	0	0	3.00016	12.5945	0	0	0	2.75141	0	47.8931	0	0	0	13.9682	0	0.971207	29.7899	0	5.1833	0	0	0	30.9628	44.4444	0	251.153	0	394.105	696.245	573.056	0
0	0	0	0	0	0	0	0	0	0	0	0	0	4.96594	0	0	0	0	0	0	0	0	1.09511	0	0	0.0990957	0	0	0	4.39028	0	0	0	0	0	0.376987	2.86054	0.388098	0	0	0	54.1443	12.6225	0	3.47169	9.60755	171.531	504.616	1176.89	0
0	0	0	0	0	0	0	0	0	0	0	0	0	0	0	0	0	0	0	0	0	0	0	0	0	0	0	0	0	0	0	0	0	0	0	0	0	0	35.3372	0	0	51.7973	139.087	0	0	166.359	132.333	1259.92	360.866	0
0	0.0350608	16.2778	20.3505	0	0	0	0	0	0	0	0	0	0	0	0	32.1656	0	0.167833	0	0	0	1.80161	1.32623	0.181094	0.138419	13.5247	0	0	0.0766553	0	0	34.9638	0	0	0.105317	0	5.69208	0	1140.8	1.54409	21.1429	230.17	0	0	0	404.707	6.86378	21.9187	0
1.20033	0	0	0	0	5.43841	0	0.0874004	5.80163	0.310661	0.288956	0.47024	0	0	3.7607	1.31296	0.155743	0.111913	0	0	2.68296	0.500057	8.21629	2.96815	0.70147	0.3217	10.4331	0	8.04315	5.16651	16.4797	17.4753	5.99829	1.64391	9.06514	21.9067	2.60018	14.2999	1.76671	32.0926	0	26.123	36.9541	0	87.0637	165.305	322.809	567.53	703.628	0
0	0	0	0	0	0	0	0	0	0	0	0	0	0	0	0	0	0	0	0	0	0	0	0.504241	0.619676	0	10.0436	0	0	0	0	0	0	0	0	12.9736	0	0	0	0	103.912	22.3049	0	0	0	0	165.598	482.384	1314.89	0
0	0	0	2.94485	0.74424	1.44043	0	0	0	0	3.17472	0	0	1.96802	9.29661	0.636412	0	0.49183	0	0	3.42317	1.13315	0	0	0	0.954309	4.84958	0	0	8.51456	8.52926	10.1646	9.69885	18.0614	0	0	1.8365	13.0811	77.885	0	48.6278	32.0085	89.6332	11.1926	55.7218	0	273.496	370.078	1012.68	0
0	0	0	0	0	0.211307	0	0.842182	0	1.75747	0	2.72845	0	0.0649582	0	0	0	0	0	2.391	0	0.816037	14.7832	0	2.28944	0	25.3201	0	0	1.9382	9.18657	16.0296	0	0	0	2.3966	0	27.8249	23.0645	0	0	35.0758	63.385	46.7947	41.0754	183.232	231.529	311.051	1096.29	0
0	0	0	0	0	0	0	0	0	0	0	0	0	0	0	0	0	0	0	0	0	0	0	0	0	0	0	0	0	0	0	0	0	0	0	0	0	0	0	0	0	0	0	0	0	0	2153.19	0	0	0
0	6.64624	0	0	0	0	0	0	9.69464	3.1235	0	0	0	0.0612582	0	0	0	0	0	0	0.177587	0	2.63424	5.73902	0	0	4.45994	0	3.04018	0	0	3.16393	7.31512	5.05974	0	0	9.5274	1.42187	69.7838	0	0	28.6941	0	0	8.96127	0	248.038	455.738	1125.3	0
0	0	0	0	0	0	0	0	0	0	0	2.62549	2.66688	0.388932	0.291627	0	0	0	0	0	0	0.465329	2.79361	0.743619	0	0.119744	1.61808	0	4.72709	0.497349	12.4202	0	9.89966	0	0	5.01091	5.87618	23.7999	11.9191	6.89166	14.4708	28.9175	3.32784	34.408	6.81699	0	656.191	520.694	712.536	0
0	0	0	0.0724792	0	0.756311	0	0	0.450919	0	2.75041	0	1.96935	0.309999	0	0	0	0	0	0.380351	0	3.40756	4.81953	0	1.09258	0.501069	5.20838	14.6497	0	15.2619	0	4.44753	0	0	11.0309	0	3.37496	10.4661	28.0909	12.817	0	70.5868	0.773635	12.733	23.4058	0	310.58	654.611	913.289	0
0	0	0	0	0	0	0	0	9.68027	0	0	0	0	0	0	0	0	8.87994	0	0.0512898	0	0	0	0	0	0	0	0	0	0	0	0	14.6587	0	0	33.8448	0	16.0539	0.154613	0	0	17.6773	41.1035	58.6431	2.95897	0	280.624	1116.41	555.594	0
0	0	0	0	0	0	0	0.21867	0	0	3.37376	0	0	1.04571	0	39.9025	0.681903	0	0	3.20756	0	2.73681	0	2.99901	0	0	2.9282	0	0	6.24027	0	7.50134	0.991052	0	0	0	13.011	18.204	3.86767	43.2351	22.6958	43.3696	30.0112	13.2159	14.8038	27.3121	354.855	574.878	878.226	0
0	0	0	0	0	0	0	0.703981	0.685563	0	0	0	0	0	27.3883	0	0	0	0	0	0.487975	1.14541	0.11136	0	0	0	43.9297	0	13.1275	0.502244	0	0	11.486	0	0	10.0055	21.4672	0	43.5802	0	11.803	36.959	18.9034	0	96.1125	0	268.894	387.446	1126.45	0
0	0	0	0.400566	0	0	0	0	0	0	0	7.68345	0	0	0	0.923375	0	1.4272	0	0	0	0	0.188906	0	0	0	0	0	0	0	7.81589	0	0.541236	26.2054	0	0	8.88198	19.582	2.11222	0	86.7629	20.4342	23.5158	110.067	35.0337	0	274.212	422.517	1107.69	0
0	0	0	0	0	0	0	0	0	0	0	0	0	0	0	0	0	0	0	0	0	0	0	0	0	0	18.1556	0	0	24.1821	0	0	0	0	0	0	0	0	0	0	324.738	0	0	0	0	0	224.509	166.56	864.321	0
0	0	0	0	0.399961	0.137617	0	1.1589	0	4.22617	0	0	0	1.62875	4.21891	0	0	0	0	0	11.9576	0.907911	8.39639	0.647085	1.98805	0	0.947711	0	7.79839	0	0	0	0	0	0	0	17.3703	14.9078	7.0412	0	0	25.8025	6.44022	0	17.3683	198.889	209.189	252.136	1257.07	0
0	0	0	0	0	7.19346	0	0	0	0	0	0	0	5.85711	0	0.773082	1.24715	0.149363	0	16.1326	2.77219	0	0	1.59979	0	0	0	0	0	1.78329	2.18125	0	0	0	0	0	0.74363	22.1959	99.916	0	31.1318	31.4947	56.6783	173.729	1.12813	0	116.998	206.352	1262.03	0
0	0	0	0	0	0	0	1.59004	0	5.27493	0	0	2.17799	0	1.1568	0	0	5.43914	0	19.6052	0.319466	0.576823	20.1217	0.316043	0	0	16.9102	0	0.781295	0	4.77594	0	6.47525	21.2382	0	0	28.4509	6.04581	29.7537	36.4498	32.3805	20.0739	9.35046	0	11.9605	34.5385	119.055	540.142	969.567	0
0	0	0	0	0	0.270363	0	0.0695197	0	0	0	0	27.2211	0	0	1.93512	0	0	0	0	2.40943	0	0	0	0	0	0	0	0	0	0	0	0	0	0	0	0	24.202	89.7615	0	113.227	14.5991	151.414	0	0	0	187.259	912.118	633.753	0
0	0	0	0	0	0	0	0.513653	0	0.681616	2.11331	0	0	1.80132	0	0	0	0	0	0	0	0	0	0	0	0	0	0	0	1.71014	0	0	0	0	9.3233	0	0	59.6062	41.1858	0	10.9358	80.168	6.33442	510.157	24.7282	0	74.0933	329.812	960.522	0
0	0	0	0	0	0.94576	0	0.0486376	0	0	25.889	0	0	0	0	0	0	0	0	0	0.674277	0	6.61664	0	0	3.38355	1.04209	0	0	7.28694	5.83596	0	0	0	0	0	0	25.7665	11.1834	0	166.199	3.78292	3.48272	0	30.7322	85.0481	153.561	743.3	772.053	0
0	0	0	0	0	0	0	0.353085	0	0	0	0	0	2.4272	0	0	0	0	0	0	0	11.2687	0.418897	11.2991	0	1.81947	2.12766	0	0	0.944635	3.85147	0	0	32.929	0	24.6588	0	1.1134	0	0	0	29.1785	75.5852	0	62.7469	0	84.7778	524.851	1235.18	0
0	0	0	0	0	0	0	0	0	0	0	0	0	0	0	0	0	0	0	0	0	0	0	0	0	0	0	0	0	0	0	0	0	0	0	0	0	60.978	0	0	0	249.104	0	9.13057	0	0	588.719	694.118	416.535	0
0	0	0	0	0	0.131198	0	1.97354	0	0.50363	0.780738	1.85289	0	0	0	3.28669	0	0	0	2.9691	0.350766	0	0	0	0	0	1.80701	0	0	0	5.51986	23.1456	0	0	1.53084	0	5.52004	27.659	16.409	286.817	30.1662	38.8335	11.2731	49.9532	102.394	0	242.073	692.114	618.305	0
0	0	0	0	0.037867	0	0	0	0	0	0	1.24863	0	0	0	0	0	0	0	0	3.19314	1.22648	0.278231	0	0	0.766096	0	0	0	0.149387	14.2068	5.22925	0.303679	0	40.857	0	0	31.6303	4.0739	0	16.7175	53.2878	19.3417	133.259	14.6482	0	203.231	829.12	711.745	0
0	1.05013	0	0	0	0	0	0	0	0	0	0.459103	0	0	0	0	0.547396	3.49641	0	0	0	0.512626	0.0925581	0	0	0.301518	1.25366	0	11.903	0	10.8504	4.4159	0	0	0	0	7.83339	5.16629	15.0063	0	14.9489	49.3779	86.4149	4.42044	52.8166	0	410.817	898.523	587.495	0
0	0	0	0	0	0	0	7.42821	0	1.1924	0	0	0	0.0381963	4.61106	0	0	0	0	0	0	0	1.11186	0	0	0	0	0	0	0	0	0	14.0456	0	0	0	67.723	0	51.141	0	4.33634	29.4466	32.1238	0	14.0591	0	612.287	354.03	977.638	0
0	0	0	0	0	0	0	0	0	0	0	0	0	0	0	0	0	0	0	0	0	9.63375	0	0	0	0	0	0	0	26.0848	0	0	0	0	0	0	2.86247	0.728174	0	0	0	7.48352	42.1992	0	221.47	0	425.931	304.959	1104.08	0
0	0	0	0	0	0	0	0	0	0	0	0	0	0	0	0	0	0	0	0	0	0	0	0	0	0	0	0	0	0	0	38.7582	0	0	0	0	0	0	0	0	0	57.6686	0	0	0	0	0	17.3499	1980.72	0
0	0	0	0	0.930448	0	0	0.257252	0	0	0	0	1.04203	0	0	0	0	0.153721	0	5.13195	3.56637	0	2.92994	0.23521	0	0	0	0	0	0	7.29593	0	0	0	0	9.07758	19.8986	15.8348	15.4703	0	0	25.6109	7.98231	63.7457	73.1464	0	461.2	733.194	685.506	0
0	0	0	0	0	0	0	0	0	0	0	0	0	0	0	0	0	0	0	0	0	0	0	35.1734	0	5.04434	0	0	0	7.52498	20.3313	0	0	0	0	11.1175	0	47.275	55.2004	0	0	10.2827	57.2052	336.855	0.652111	0	97.1381	335.477	1162.42	0
31.2569	0	0	0	0	0	0	0	0	0	0	0	0	0	0	0	0.503351	0	0	0	1.7249	0	0	0	0	0	0	0	0	62.7608	0.0733626	0	0	0	0	0	0	0.0339328	109.677	0	0	43.8355	0	0	146.004	0	261.048	253.816	1188.92	0
0	0	0	2.52971	0	0	0	0.502787	1.39895	0	0	0	0	0	0	0	0	0	0	2.21253	0	0.943909	0	0	0	0	6.7328	0	0	0	5.48443	1.72478	0	0	0	0	5.60926	8.24443	2.22323	0	0	34.2174	29.2519	0	28.3653	0	382.981	784.44	857.4	0
0	0	0	0	0	0	0	0	0	3.91909	0	3.46047	0	4.14282	0	0	0	0	0	0.924184	0	0	2.49162	1.8002	0	0	8.43695	0	5.34037	0	1.71815	0	8.56647	0	39.3112	17.755	1.1715	0	4.17893	0	0	18.3764	12.6886	0	12.4407	0	125.196	561.156	1350.55	0
0	0	0	0	0	0	0	3.56531	1.7506	0	0	0	0	20.0585	0	0	0	0	0	0	0	0	10.6161	0	0	0	1.49782	0	16.5914	5.48623	0	1.91852	0	0	0	6.85229	0	43.0309	0	82.9327	47.9997	16.8556	35.4578	0	26.8188	34.9262	284	518.724	975.994	0
1.65885	0	0	0	0	0	0	0	6.7215	2.51796	0	0	0	0.936671	0.614539	0	1.1198	1.60933	0	0	1.3577	0	1.75575	2.16397	3.66809	0.588777	7.78122	0	0	13.5082	0.178047	12.3185	28.8508	1.43271	0	14.2392	45.8889	28.6589	4.61919	0	30.2334	16.2499	50.2576	94.2101	22.8371	244.643	189.56	486.061	825.155	0
0	0	0	0	0	0	0	0.134911	0	0	0	0	0	0	5.92595	0	1.05177	0	0	0	0	0	0	0	0	0.173802	11.5622	0	0	0	0	0	0	0	0	5.95071	22.075	56.4962	0	0	0	3.14793	526.09	0	18.2668	117.953	101.275	334.789	984.758	0
0	0	0	0	0	0	0	0	0	0	0	0	0	0	0	0	0	0	0	0	0	0	0	0	0	63.5815	0	0	0	0	0	0	0	0	0	44.7481	0	0	0	0	0	25.911	66.9995	0	22.275	0	509.425	1394.52	62.926	0
0	0	0	0	0	0	0	0.0437801	0.487254	0	3.37732	6.32059	0	0	0	0	0	0	0	10.5319	0	0.219175	0	0	0	3.38403	6.33158	0	5.93737	1.56171	0	15.0185	41.2712	44.1922	0	11.1573	54.7037	11.4861	17.81	0	0	26.5599	10.4497	1.32299	46.4342	0	248.419	514.17	996.371	0
0	2.64136	0	0	0	0	0	0.0269819	0.600594	0	0	0	0	0	0	0	0	0	0	0.791566	0	1.55341	0	0	0	0.27808	0	0	4.57404	9.04742	9.41826	0.740478	0	0	0	0	13.6462	13.8857	10.4992	128.036	140.023	47.2184	42.0223	3.26145	66.9775	343.746	271.055	454.777	579.667	0
0	0	0	0	12.8347	0	0	0	0	0	3.64996	0	0	0	0	0	0	0	0	0	0	0.236869	0	0	0	0	0	0	0	0	0	0	0	0	0	0	23.2256	13.8457	19.2478	0	73.2838	15.824	13.2696	0	145.21	0	385.473	1053.23	419.261	0
0	0	0	0	0	0.71533	0	0.245248	0	0	0	0	0	0.146601	0	0	1.52957	4.21327	0	0	0	0.153473	5.23729	0	0	0	0	0	0	0	0	0	0	0	0	54.0875	0	0	1.08444	0	0	0	23.049	12.9695	1.3836	0	517.11	623.66	953.7	0
0	0	1.04199	0	0.0191549	0	0	0.279629	0	0	0	0	0	0	0	0	0.00660603	0	0	0	0	0	2.12454	0.154951	0	13.0831	0	0	18.674	1.88917	7.09404	27.8763	0.0192019	0	0	0	0	27.1799	41.8149	0	0	61.6878	11.225	112.347	45.8926	0	311.452	292.618	1205.02	0
0	0	0	0	0	0	0	0	5.86783	0	0	0	0	0	0	0	0	0	0	12.0565	0	0	2.56615	0	0	0	17.958	0	0	0	0	0	0	0	0	1.06007	0	37.6502	0	0	74.2568	74.0223	6.13076	0	59.7935	0	583.818	685.561	623.949	0
0	0	19.2892	0	0	0	0	0	0	0	0	0	0	0	0	0	0	10.6515	0	0	0	0	0	0	0	0	0	0	0	0	0	0	0	0	0	0	10.6061	0	0	0	0	61.0019	0	0	0	0	94.4541	1016.07	999.986	0
0	0	0	0	0	0	0	0	0	0	0	0	0	0	0	0	0	0	0	0	0	0	0	0	0	0	0	0	0	0	0	0	0	0	0	0	145.556	59.2439	0	0	0	65.9594	81.7453	19.7131	0	0	201.641	0	1580.29	0
0	0	0	0	0	0	0	0	0	0	0	5.01945	0	0	0	0	4.82107	0	0	0	0	1.20099	0.168659	0	0	0	4.56882	0	21.6896	0	0	40.2332	0	0	0	0	0	4.57251	0	0	0	32.3417	11.1339	0	2.40606	0	236.582	699.448	1131.7	0
0	0	0	0	0	25.9377	0	0	0	0	0	0	0	0	0	0	0	0	0	0	0	5.26407	0	0	0	41.1801	0	0	0	0	0	0	0	0	827.499	0	0	1.81892	0	0	0	0	0	0	0	0	5.30644	292.305	1015.06	0
0	0.145675	1.93968	0	0	0.405103	0	0.468747	0	0	0	0	0	0.035581	1.40065	4.60242	0.464046	0	0	0	1.39251	0	0.494327	0	0	3.18231	3.42743	0	0	7.27231	6.08705	0	7.08148	0	0	0.0729301	29.7722	52.5181	48.5606	114.011	0	17.1874	0.0443981	0	62.7962	0	424.487	614.607	776.941	0
0	0	0.11148	0	0	0.117522	0	0.105767	0.294284	0	0	0	2.55011	4.98562	0	0	0.141353	0	0	2.74825	0.209468	0	1.38626	0	0	0	0	0	0	0.970167	0.659262	0	0	0	0	1.92532	2.92182	9.83407	26.4573	0	1.20632	25.7365	65.4565	44.2894	71.6033	30.195	353.948	366.04	1086.51	0
0	0	0	0	1.38928	0	0	0	0	5.35199	5.92626	3.6166	0	0.734744	0	0	0	0	0	0	0	0.192296	0	1.40479	0	6.53185	0	0	2.60461	0	36.0332	0	41.7805	26.9723	13.9439	0	0	4.65115	51.6332	0	0	19.1202	9.16816	81.2516	20.8032	441.376	227.282	509.626	528.915	0
0	0	0	0	0	0	0	0.788088	0	0	0	0	0	0	0	0	0	0	0	0	0.390196	3.80448	0.534275	0	0	10.5878	0	12.7214	0	0	2.45615	0	0	0	28.0982	0.551766	13.3976	20.733	0	0	0	33.2748	87.6704	40.8259	13.9734	0	226.2	721.969	696.184	0
1.83234	0	0.287831	0	0	3.36808	0	0.988936	0.618704	3.40697	3.11476	0	0	0.0279834	0	0.0361968	0	0	0	0	5.6381	0	0	0	0	0	3.82395	0	0.793594	2.83886	4.21282	0.562068	0.742585	2.82498	0	11.8156	22.8927	11.5734	2.7945	0	32.9837	27.8085	73.2925	0	8.71542	19.0029	284.235	536.568	1140.39	0
0	0	0	0	0	2.19105	0	4.11712	2.53226	0.431322	0	0	0.585153	0.103624	4.35113	0	4.73011	0	0	0	0	3.68836	0.685547	0	2.92176	2.56823	3.01776	0	0	4.94702	12.7639	0	0	0	0	0	12.2485	22.959	103.482	8.56874	53.9769	14.4942	35.6874	2.61926	44.0095	108.259	279.4	592.034	873.038	0
0	0	0	0	0	0	0	0.0489309	0.54458	0	0	0	0	0	0	2.27004	1.98363	0	0	2.00968	3.39172	0	3.87008	0	0	0	4.45558	0	16.5898	19.1999	6.4049	14.0998	0	0	0	19.1846	8.73423	17.2812	27.6945	0	10.1571	64.6976	21.3144	48.795	40.8553	158.899	246.316	829.534	611.386	0
0	0	0	0	0	2.11177	0	0.398208	0	0	0	0	0	0	0.908633	0	0	0	0	0	1.50558	0.453077	0	10.2607	0	0	1.55124	0	0	10.589	7.10783	0	28.5478	0	0	0.709668	0	8.40172	0	0	0	38.2923	86.1898	0	103.749	488.321	159.853	764.922	514.633	0
4.47889	0	0	0.0175726	0	0	0	0	0	0	1.75803	0	0	0	0	0	1.67864	0	0	0	4.43944	0	7.32177	0	0	0	7.63979	0	39.5655	0	1.15722	4.36715	0	30.8672	0	0	21.6839	12.0333	20.71	138.672	0	35.0833	0.937842	0	42.738	88.3366	257.826	469.761	873.938	0
0	0	0	0	0	0	0	2.95775	0	0	0	0	0	0	0	3.49772	0	0	0	0	0	0	62.7501	0	0	0.89656	0	0	0	0	0	0	0	0	0	0	36.2327	39.9409	27.6959	0	0	73.0739	0	0	162.939	0	253.531	671.142	876.225	0
0	0	0	0	0.277271	0	0	1.10391	0	1.37333	0	0.866157	0	0	0	0	0	0.549702	0	0	1.48787	1.30486	1.64922	0	0	2.37022	0.985495	0	0	5.90676	0	1.68306	1.66771	0	0	0	11.8595	39.1422	9.22019	0	12.2409	27.9044	0.73191	41.6987	33.9071	0	346.637	388.761	664.64	0
0	0	0.803403	0	0	0	0	0.261334	1.45427	0	0	0	0	0	0.819933	0	0	0	0	0	11.7746	0	0	1.19471	0	1.01001	0	29.5294	13.2906	0	0	0	1.18441	25.806	0	0	9.71844	9.88898	24.267	0	64.6802	43.7009	1.16956	39.4861	78.1404	97.9225	382.258	629.252	753.861	0
0	0	0.545825	0	4.01356	0	0	0	4.32258	0	0	0	0	1.59198	0	0	0	0	0	0	3.07676	0	0	0	0	0	1.18877	0	0	1.58336	16.9462	33.4988	0	0	0	0	72.629	1.11975	0	0	24.8067	32.7972	26.4864	80.4797	40.0664	0	127.401	556.198	1131.86	0
0	0	0	0	0	0	0	0	0	0	0	0	0	0	0	0	0	0	0	0	0	0	0	0	0	0	0	0	0	0	0	0	0	0	0	372.655	0	0	0	0	0	0	0	0	0	0	0	1868.23	0	0
0	0.202809	0	0	0	2.17538	0	0	0	0	0	0.292595	0	12.5574	0	0	1.3567	0	0	0	0.215407	2.33361	2.45788	0	0	0	0.998724	0	0	15.5194	15.254	14.0717	5.91533	0	0	0	42.5276	23.048	16.4894	0	133.481	41.5726	22.0666	0	11.2203	0	161.237	696.337	845.915	0
0	0	3.00165	0	0	0	0	0	0	0	0	0	0	0	0	1.46484	0.482847	0	0	8.60396	0	0	0.144077	0	0	0	0	0	0	0.0649803	13.6112	0	0	0	0	0	13.4129	50.3194	8.37704	0	0	24.015	33.914	0	0	0	295.007	453.835	1325.59	0
0	0	0	0	0	1.0334	0	0	0	0	0	0	0	0.254143	0	0	0	0	0	0	0	0	0	0	0	16.2946	0	0	0	127.016	0	0	0	0	0	0	0	7.50776	0	0	528.677	0	0	14.4537	0	0	1.17336	843.516	653.871	0
0.434809	0	0	0	0	0	0	0.0197875	7.43262	0.0984671	0.915875	0.186309	0	0	0	1.83599	0.740464	0	0.309087	1.85761	2.74319	0.544838	1.43984	0	0	3.87472	0	0	0	5.78799	6.0436	39.0987	0	2.60527	0	2.5214	1.76604	21.3647	2.09991	0	0.631921	58.329	47.584	4.78364	35.7226	19.7717	297.517	552.294	1086.1	0
0	1.04513	0	0	0	0	0	0.116468	0.972176	0	0	0	0	0	6.21207	12.4275	0	0	0	0	0	0.145767	0	0	0	1.12531	3.43115	0	1.97439	2.49276	45.4181	0	4.48674	0	0	1.7124	0	3.37883	37.5948	0	0	48.4635	2.60617	5.27928	1.9712	0	163.93	1241.93	605.116	0
0	0	0	0	0	0	0	0	0	0	0	0	0	0	0	0	0	0	0	0	5.69976	0	0	0	0	0	0	0	0	0	0	0	0	0	0	1.15141	153.767	0	0	0	444.542	0	0	0	0	0	0	386.748	1258.08	0
0	0	0	0	0	0.0647126	0	1.14815	0	0	0	0	3.48242	0	0	0	0.259449	0	0	5.17452	1.96081	0	0.473794	0.760706	0	2.70101	5.16951	95.891	3.94916	1.30586	7.98638	0	0	0	0	3.58823	11.8809	35.2608	2.64882	0	11.6908	27.8256	3.07806	13.0738	52.9459	0	280.684	565.015	1103.21	0
4.67522	0	0	0	0	0	0	0	0	0	0	0	0	0	0	0	0	0	0	0	0	0	0	0	0	0	0	0	0	0	0	0	0	0	0	0	28.132	18.1296	0	0	0	0	23.6988	20.9551	0	31.4952	604.065	619.558	783.665	0
0	3.29832	0	0	0	0	0	0	0	0	0	0	10.1354	0	0	0	0	0.177646	0	0	0	0	12.9324	2.85408	0	0	0	0	0	0	13.9443	8.77057	20.7495	0	0	0	6.19111	0.074997	0	7.34746	0.237352	0	17.651	54.8009	9.39229	0	1080.73	566.088	382.831	0
0	0	0	0	0.315651	2.98674	0	2.65307	3.8852	7.81715	0	0	0	0.166938	0	0	0.870879	1.46019	0	3.27717	1.20988	0	0	0	0	0	0	0	0	0	15.2315	0	0	0	0	20.1881	0	4.4032	0	3.45106	6.13156	22.8071	29.1628	42.1962	7.87768	0	273.613	691.308	1097.13	0
0	0	0	0	0	0	0	0	0	0	0	0	0	0	0	0	0	0	0	0	0	0	0	0	0	0	0	0	0	0	0	0	0	0	0	0	0	0	0	0	0	0	0	0	0	0	0	765.329	1489.31	0
0	0	0	0	0	0	0	0	0	0	0	0	0	0	0	0	0	0	0	0	0	0	0	0	0	0.0430094	0	0	0.565958	48.7084	0	20.1567	0	0	0	6.21754	0	31.3302	75.8786	0	0	40.5076	71.8171	0	0	0	40.9095	529.076	692.761	0
0	0	0	0	0	0	0	1.17155	0	0	0	0	0	4.01918	0	0	0	0	0	0	0	3.95258	0	0	0	0	0	0	0	8.72166	0	17.4736	0	0	0	0	1.51539	23.6437	0	0	22.7738	29.3171	23.404	0	158.627	0	345.26	495.6	993.645	0
0	0	0	0	0	0	0	0.204088	0	0	0	0	0	0	3.84194	7.57455	0	0	0	0	0	0	0	0	0	0	50.286	0	0	0	0	0	0	0	0	0	44.0195	143.643	0	0	0	16.6672	89.5098	0	34.5416	0	360.48	972.794	507.409	0
0	0	0	0	0	0	0	0	0	0	0	0	0	0	0	0	0	0	0	0	1.20197	0	2.74299	5.94547	0	0	52.4781	0	91.1269	0	0	0	0	247.333	0	3.39935	0	0	1.53351	0	0	23.6021	0.517361	0	0	0	373.281	1111.99	298.468	0
0	0	0	0	0.962367	0.9313	0	0	0	0	0	0	0	0.0318103	0	0	1.99137	0	0	3.74683	1.65992	0.532823	0.252538	0	0	0.754114	0	0	6.76591	7.3084	9.72301	0	0.120591	0	0	8.08496	40.3709	42.6902	3.52963	0	8.07244	51.3234	10.0026	94.8786	15.6115	0	269.353	817.838	789.594	0
0	0	0	0	0	0	0	0.237329	0.0943345	1.01229	0	0	0	0.162133	0	0	0	3.4441	0	0	0.470023	0.678933	0	3.4099	0	0.262066	0	0	0	9.67534	6.65691	0	2.15123	0	0	3.32323	11.0952	10.2635	43.1762	0	0.541371	27.161	11.5317	124.994	32.8991	0	303.166	791.366	752.155	0
0	0.209303	0.105166	0	0	0.498895	0	0.36347	0	0	0	0.134206	6.63967	0.0511221	0	0	0.60006	0.12776	0	0	1.03742	0.642222	0.744061	0	0	0.275439	0	0	0	12.3554	7.46306	0	1.16281	0	2.42549	15.089	9.85918	60.4088	13.6139	44.387	10.9248	30.9305	4.46533	89.8074	18.3344	26.7045	481.025	542.126	847.784	0
0	0	0	0	0	1.09769	0	0.366929	0	0.421368	0	0	0	0	0	1.04756	0.792163	0.843304	0	0.496827	2.73907	1.7663	1.07156	0.516138	0	0.218171	7.10573	0	0.956966	1.81232	7.6971	0	0	2.47748	1.28079	5.53322	18.8935	11.9622	31.9506	119.984	24.7882	46.76	12.295	34.9704	35.669	119.862	269.214	597.789	847.493	0
0	0	0.804096	0	0	0	0	0.6539	0	0.542327	10.0887	2.05227	0	0	0	0	0	0	0	0	0	5.1832	3.44792	3.98581	0	0.2808	0.583756	0	0	0	8.32158	2.99088	9.87863	0	93.9622	10.6824	0	15.946	0	0	74.8293	33.9059	20.1599	0	36.8905	0	252.652	305.258	1313.1	0
0.0325905	0	0	0	0	0	0	0	0	4.8711	4.3477	0	0	0.0141851	0	0	0	4.83893	0	0	9.746	4.0095	2.68395	8.24484	0	0	0	0	2.41368	0	0	7.89628	6.56052	34.1078	92.6061	56.9289	16.2375	8.59047	0	0	0	56.9393	0	0	21.0186	85.9536	300.737	504.919	987.849	0
0	0	0	0	0	0.62578	0	0.143031	0	0	0	0	0	0	0	0	0	0	0	0	1.61109	0	0.452509	0	0	0.230328	0	0	2.42469	1.53065	18.5273	0	2.26884	0	0	3.32968	5.8509	28.6854	12.0166	0	0	60.3511	11.8421	37.2792	21.3835	0	239.214	460.366	1299.33	0
0	0	0	0	0	0	0	0	0	0	0	0	0	0	0	0	4.65975	0	0	0	0.414311	0	0	0	0	5.39007	0	0	0	0	0	11.4823	0	0	0	0	0	25.6332	0	0	24.8145	23.7091	21.043	0	1.34882	0	134.606	816.519	1177.4	0
0	0	0	0	0	0	0	0	0	0	0	0	0	0	4.40272	0	0	0	0	0	0	0	7.39921	4.81136	0	1.20519	0	0	7.92949	0	21.6848	0	0	0	0	0	0	13.57	43.4347	92.4837	69.0881	10.0048	11.8624	0	44.8612	0	684.192	689.559	559.108	0
0	0	0	12.049	0.464012	0	0	0.667114	0	0	0	0	0	0	2.57607	0	0	6.89944	0	0	0	2.31214	0	0	0	0	37.1075	0	0	0	0	35.9117	0	0	0	0	35.8769	0	0	101.462	0	22.3512	20.21	0	57.9015	0	610.688	542.159	755.691	0
0	0	0	0	0	0	0	0	0	0	0	0	0	2.34618	0	0	0.0231809	1.35479	0	0	0	0.0186072	0	0	0	1.22578	6.56981	0	0	1.69708	5.91927	4.89607	0	7.82978	6.409	0	12.3844	18.9026	12.622	0	0.118697	10.1179	10.3796	73.6799	9.05846	0	464.798	1130.18	481.941	0
0	0	0	0	0	0	0	2.56654	0	0	0	0	0	0	0	0	0	0	0	0	0	0	10.6105	0	0.0884616	0	0	0	0	0	30.5723	0	0	0	0	0	0	12.2342	2.78497	0	90.7635	143.898	7.04674	148.455	1.4213	11.7999	318.094	531.557	861.24	0
0.363805	0	0	0	0	0	0	0	0	27.3526	1.53262	0	0	0.316694	0	0.409645	0	0	0	0	4.59046	0	0	0	0	2.38882	6.73977	0	0	0	2.16715	0	0	122.07	7.51276	0	6.89569	44.7732	3.51399	0	54.9878	43.2668	42.6785	0	2.98891	363.946	127.208	712.682	683.928	0
0	0	0	0	0	0	0	0	0	0	0	0	0	0	0	0	0	0	0	0	0	0	0	0	0	0.123987	0	0	0	0	0	1.32062	0	0	0	0	0	0	0	0	0	276.217	0	1480.35	0	0	0	517.863	0	0
0	0	0	0	0	0.131506	0	0	0.47043	0	0.521713	0	0	0.646824	2.54624	4.70628	0	0	0	0	2.81271	1.52358	3.53035	7.57477	0	0	8.33175	0	0	0.723739	0	8.35196	0	10.3883	117.384	21.8755	8.04798	4.60642	5.9809	30.0861	0	78.6382	29.2577	0	54.1787	0	215.764	706.199	914.005	0
0	0	0	0	0	0.0704238	0	0.253518	0	0	0	0.0568334	0	1.03916	0	0.336039	0	0	0	0	0.251042	1.31451	0.687478	0	0	1.81962	4.17081	0	0.613957	4.26332	7.70359	2.23631	12.4747	31.7894	0	1.06498	1.34682	1.005	1.92173	0	91.3715	15.6336	32.0925	0	10.2161	153.799	192.709	769.712	918.903	0
0	0	0	0	0	0	0	2.62371	0	0	0	0	0	4.11018	0	0	0	0	0	0	1.88138	0	0	0	0	0	0	0	0	0	0	0	0	19.8531	0	0	0	5.02116	40.0053	0	0	17.5919	19.4351	60.1476	0	0	203.747	818.026	1084.3	0
0	0	0	0	1.19661	0	0	0	0	0	0	0	0	4.42995	0	0	0	0	99.2231	0	0	0	0	0	0	0	0	0	0	0	0	0	0	0	0	0	0	0.66769	2.34067	0	0	53.523	104.237	0	20.9046	0	674.943	318.646	970.186	0
0	0	0	0	0	0	0	0.225677	0	0	0	0	0	0	0	0	0	0	0	0	8.60373	0	0	0	0	0	0	0	0	2.41509	116.931	0	0	0	0	0	5.03545	0	0	0	0	6.14343	0	0	15.2782	0	214.254	282.787	1395.52	0
0	0.415924	0.268695	0.162871	0	0.708142	0	1.36566	0.658632	0.181223	0	0.0571484	0.61464	0.827227	2.51371	0.225268	8.85807	1.36009	0	2.67095	0.126217	0.182317	0.691289	0	0	1.36055	0	0	5.55624	6.36548	9.5339	5.24699	0.990306	0	7.02328	3.92656	10.5635	58.9807	28.0195	16.201	68.0362	19.1192	25.0992	47.8717	31.229	154.652	333.281	502.863	874.082	0
0	0	0	0	0	0	0	0	0	0	0	0	0	1.15778	0	0	0	0	0	0	0	18.4837	3.82976	0	0	0	0	0	0	0	0	0	0	0	0	0	0	6.71832	0	0	0	16.0059	0	0	0	0	0	785.2	1419.94	0
37.3697	0	0	0	0	0	0	0.479474	0	0	0	0	0	0	0	0	6.16769	1.25348	0	0	0	1.80029	0	0	0	0	11.8781	0	48.769	1.28277	33.9959	0	0	449.793	0	0	0.891529	0	0	136.276	0	171.545	6.43745	0	13.525	0	305.676	435.882	611.324	0
0	0	0	0	0	0	0	0	0	0	0	5.77372	0	0	0	0	0	0	0	0	0	0	0	0	0	0	0	0	0	10.8085	0	0	0	0	93.2991	1.0607	0	41.4946	0	0	0	24.4083	17.4347	0	0	0	74.0662	537.078	1434.91	0
0	0	0	0	0	0	0	0.204709	0	0	0.394795	0	0.345498	0	0	0	0	0	0	0	4.25691	3.07448	0.32382	0	0	0.52744	8.22374	0	6.94054	5.84185	0	7.0224	0	0	0	0	0	10.0701	8.14664	0	3.26873	25.0768	20.1552	74.2328	33.4917	12.7841	329.939	887.734	831.941	0
0	0	0	0	0	0	0	0	0.926604	0	0	0	0	0	0	0	0	1.33702	0	0	0	0	0	0	0	29.5491	0	0	0	0	0	0	0	0	0	109.761	0	163.245	77.3098	0	0.166176	107.898	0	0	21.1364	0	81.11	599.357	1069.47	0
0	0	0	0	0	0	0	0	0	0	0	0	0	0.414753	0	0	0	0.259128	12.1928	0	0	0.86839	0	7.53339	0	0	0	0	0	1.85629	0.946058	0	0	0	0	5.95081	74.8269	0	119.653	0	0	13.4914	0	0	13.7003	0	158.936	51.1426	1736.1	0
31.9694	2.3782	0	0	0	0	0	2.32253	0	0.109239	0	5.02946	0	0.0209955	0	0	1.12267	1.56098	0	2.85939	0	1.08799	2.11128	1.10391	1.77595	0	19.2837	0	20.2443	3.82137	0	0	0.477555	0	24.6044	18.5908	7.96757	26.8031	20.3454	0	0.070105	13.5225	35.7082	37.0159	29.2275	6.58039	655.085	576.898	734.142	0
0	0	0	0	0.399775	0	0	0	0	0	0	0	0	0	0	0	0	0	0	0	0	0.664017	4.19625	0	0	2.84787	8.99909	0	0	0	0	0	6.81285	0	0	0	6.57663	2.89988	0	0	0	44.3597	0.527642	0	64.8515	0	275.275	916.827	958.292	0
0	0	0	0	0	0	0	0	0	0	0	0	11.9834	1.49676	0	0	0	0.0256203	0	0	0	0.150253	0.0271291	0	0	0.265129	9.00257	0	0	0	0	0	4.5082	0	0	2.18535	0	10.6431	0	0	0	15.2065	21.9002	0	16.6418	6.42621	173.802	829.27	1146.89	0
0	0	0	0	0.692509	7.744	0	0	0	0	0.295405	0	0	0	0	0.236871	0	1.37293	0.598155	0	0	0	8.96503	0	0	0	0	0	9.08821	0.546395	5.43018	1.0509	0	30.2508	0	0	0	2.89806	0	0	0.611457	13.9983	0.457003	5.7859	111.475	0	197.839	760.214	1115.62	0
0	0	0	0	0	0	0	0	0	0	0	0	0	0	0	0	0	0	0	0	0	0	0	0	0	0	0	0	0	0	0	34.6397	0	0	0	0	510.072	5.30698	0	0	72.2213	17.9983	27.6168	0	0	0	0	206.75	1421.56	0
0	0	0	0	0	1.46199	0	0.232717	0	0	2.48572	1.57313	0	0.770454	1.34796	3.15586	0	0	0	0	3.35031	4.52575	26.7315	0	0	0	0	0	0	11.3665	15.0357	18.9141	4.05659	0	0	0	17.0422	0	0	8.84854	183.797	18.6571	36.4255	0.540957	14.1389	0	152.957	866.468	875.298	0
0	0	0	0	0.337804	0	0	0.0373588	5.30128	2.60269	0	0	0	2.94779	0	0	0	0	0	0	0.258958	0	3.54577	8.53944	0	1.34759	16.609	0	5.06652	5.3306	0	0	0	8.19792	0	16.1122	0	2.26187	0	0	0	13.6567	19.1715	0	77.5611	1026.55	104.754	477.307	490.609	0
0	0	0	0	0	0	0	1.16501	0	0	0	0	0	0	0	0	0	0	0	0	11.5364	1.87469	0	4.5651	0	0	0	0	0	0	0	0	0	0	0	0	0	0	0	0	0	58.2506	0	0	0	62.3617	148.82	637.909	1299.7	0
3.77892	0	0	0	0	2.54364	0	1.06003	0	0	2.4358	0	0	0.916764	0	0	0	0	0	0	4.53371	0	1.9979	4.43358	2.66092	0.116221	16.1881	0	0	0.321812	0	2.16634	1.02218	0	0	16.5802	3.01941	1.36551	11.5685	0	0	14.2089	32.4341	0	27.9927	0	160.343	498.728	1444.98	0
0	0	0	0	0	0	0	2.49379	0.32273	0	0	0	0	0.277339	0	0	0	0	0	0	1.20601	0	1.28436	0	0	0	0	0	0	13.654	10.7545	3.18318	0	0	0	1.13692	4.31342	4.68172	1.02577	68.8002	103.718	46.0095	2.76852	0	35.3361	0	120.363	373.332	1515.83	0
0	0	0	0	0	0	0	0	0	0	0	0	0	0	0	0	0	0	0	12.9519	0	1.15651	1.78653	26.7543	0	0	0	0	0	18.6787	10.0796	0	0	0	0	0	30.5451	0.259009	293.281	0	0	30.3453	0	434.368	83.4099	0	239.154	799.674	314.173	0
0	0	0	0	0	0	0	0	0	0	0	0	0	21.8479	0	0	0	0	0	0	0	0	0	0	0	0	0	0	0	0	0	0	0	0	0	0	0	0	0	0	0	0	54.5237	1656.72	0	0	0	0	582.499	0
0	0	0	0	0.204403	0	0	0	0.75477	3.99342	0.261578	0.106421	0	0.0405384	0.0709246	0.0524367	0	0	0	3.15009	0	3.02729	0.733054	0	4.31805	0.553319	16.0134	0	4.40697	2.05627	0	5.1181	0	13.1454	45.0062	2.43734	7.48179	6.44402	17.9923	0	0	13.714	20.4359	0	27.0367	0	291.351	315.475	1437.85	0
0	0	0	0	0	0	0	0.461262	0	0	0	0	0	0	0	0	0	0	0	0	0	2.3092	2.06734	3.33877	0	0	0	0	0	0	0	0	0	0	0	0	7.4331	9.89077	119.657	0	0	8.67002	0	0	5.20452	777.761	147.669	217.218	1014.48	0
0	0	0	0	0	0	0	0	0	0	0	0	0	7.05242	0	0	0	0.734365	0	0	0	5.22963	0	0	0	0	2.63311	0	0	0	5.36223	26.9815	28.9633	0	0	0	10.9685	3.72033	17.3895	0	0	64.9983	11	311.957	66.5598	0	792.308	338.187	611.094	0
0	0	0	0	0.546899	0	0	0.362899	0	0	0	0	0	0	0.37953	0	0	1.35532	0	0.709756	9.43308	2.57376	0.287027	6.9126	0	0	0	0	0	11.8665	2.30914	0	0	0	0	4.74278	1.34954	1.67838	12.3025	116.597	0	26.1086	0.902278	0.913866	13.6489	0	283.771	310.586	1503.75	0
0	0	0	0	0.800275	0.344196	0	0.973553	0.98502	1.76168	0	0	0	0	0	0	0	0	0	0	1.22697	0.886159	0.280004	0	0	1.36822	19.4367	0	3.00071	3.78854	0.965416	61.9364	4.81343	34.9583	4.01612	14.7477	17.1147	10.2704	4.69621	0	0	51.6278	55.4526	0	31.9558	0	189.545	365.324	1382.32	0
0	0	0	0	0	0	0	0	0	0	0	0	0	0	3.36008	0	0	0	0	0	0	0	2.11761	7.95588	0.752094	0	15.7751	0	0	0	1.46025	0	0	0	66.8206	18.3702	1.99131	21.6133	21.3098	0	0	16.6592	0	0	93.649	0	79.8024	572.307	1382.51	0
0	0	0	0.790519	0.285406	0	0	0	0	0	0.681779	0	6.17957	0.0150942	3.96125	0.117147	0	0.0377221	0	0	0	0.679476	2.99577	0	0	1.48013	0	0	0	26.7073	0	34.3025	0.45777	3.04758	18.0468	16.1499	16.2453	54.4004	33.9433	194.712	2.21762	30.3925	20.6427	0	31.0557	0	492.563	674.082	622.971	0
0	0	0.880178	0	0	0	0	2.58473	0	0	0.306758	0.499211	0	0.950804	1.9962	0	0.620018	0	0	3.73307	1.37819	4.37964	0.629026	3.99936	3.7979	0.922105	0.212997	0	0	14.7523	0	10.3673	8.65066	22.6875	5.4133	4.67725	2.95755	11.2353	25.32	31.4491	0.634957	25.6705	13.5252	16.8232	61.0202	0	214.223	756.213	978.509	0
1.06774	0	0	0	0	0	0	0.045733	2.03595	0	2.11678	0	0	0.273375	0	0	2.21052	1.29807	0	0	0	0	3.90652	0	0	0	0	0	0	9.29883	0	7.8442	0.20727	0	0	0.896536	12.2451	24.6892	14.56	0	10.2235	19.7414	29.7456	32.477	101.139	0	289.791	549.465	1209.91	0
0	0	0	0	0	2.95475	0	0	0	0.180038	0	0	0	1.03809	0	0	0	0	0	0.636836	2.50783	4.52811	0.114461	4.63113	3.25219	1.77114	0	0	8.58652	1.80682	25.6521	0	0	30.1687	0	0.354626	2.15269	7.84918	0	0	0	28.7024	22.4523	0	32.6577	0	488.863	462.24	1042.5	0
0	0	0	0	0	0	0	0.917512	0	0	0	0	0	0	0	0	0	0	0	0	0	0	0	0	0	0	0	0	38.8847	0	0	0	0	0	0	430.555	47.7683	0	121.712	0	0	61.5498	0	0	0	0	22.7897	445.226	1162.51	0
0	0	0	0	0	0	0	0	0	0	0	0	0	0	0	0	7.10944	0	0	0	0	0	1.31141	10.7383	0	0	0	0	0	0	0	0	71.3888	0	0	0	0	0	0	0	0	3.76134	7.00816	0	21.8263	276.123	604.029	512.622	810.368	0
0	0	0	0	0	0	0	0	0	0	0	9.83888	0	0	0	0	0	0	0	0	0	0	14.7497	0	0	0	0	0	0	0	0	0	0	0	0	0	63.3715	0	0	0	0	20.6314	41.7295	0	81.6271	0	392.215	714.939	978.741	0
0.420779	0	0	0	0	0	0	0	0.21312	33.9232	0	0	0	0	1.92255	0.236899	0	0	0	0	1.06187	0	0	0	0	0	0	0	0	0	0	0	0	0	0	0	0	10.8207	0	7.5722	0	134.043	394.898	0	1.7285	0	5.07342	376.389	1328.16	0
0	0	0	0	0	0	0	0.119758	0	0	0	0	0	0.572695	0	5.55588	0.746906	0	0	0	2.49035	2.09839	0	0.547482	0	0	1.28294	0	0	0	3.91897	9.8597	11.9408	0	2.71715	1.17385	12.4699	9.06333	14.8273	0	110.911	30.7378	49.3081	151.995	51.3476	0	314.647	511.982	961.944	0
0	0	0	0	0	0	0	0	0	0.741116	1.14889	0	0	0	0	0	0	2.33609	0	0	0	0	0	0	0	0.479658	0	0	0	3.18757	0	0	0	0	32.101	6.5691	22.1536	83.7825	37.537	0	0	36.7777	7.99823	23.6278	0.840211	102.309	346.906	459.231	1172.54	0
0	0	0	0	2.16649	0	0	0	0	0	0	11.6557	0	1.43223	0	0	0	0	0	0	0	0	0	4.92905	0	0	0	0	0	0	0	0	0	0	106.005	0	3.56405	18.7374	0	0	126.253	86.6547	1.42972	0	0	0	111.09	1047.87	603.332	0
0	0	0	0	0	0.087327	0	1.25747	0	0	0	0	8.4892	0	0	0	0	0.469626	0	1.58101	2.33473	0	0.852487	0	0	0	1.44332	0	0	7.36921	22.5343	0	0	0	0	0	3.00616	16.7674	11.5177	6.65959	6.09539	35.6283	5.62762	76.6771	66.381	0	632.607	686.328	741.507	0
10.4708	11.3348	0	0	0	0	0	0	0	0	0	0	0	0.0106482	0	0	0.722143	0	0	0	0	0	0	0	0	0.0229485	0	0	0	5.62359	0	0	0	0	54.3599	0.174604	0	45.9487	6.61646	0	0.924428	44.9244	33.8284	12.6501	49.4442	75.6468	238.928	353.201	1363.85	0
0	4.16768	0	0.196968	0	0	0	2.11399	0	2.8491	0	0	0	0.631835	0	0.272428	0	0.526341	0	1.29204	0	1.43315	4.59805	0	0	1.3617	3.06674	0	0	9.74043	2.88245	4.23029	0.798416	0	0	18.9943	5.24098	2.44427	14.8005	0	22.5038	47.2713	25.7546	41.2574	19.8772	55.0082	197.393	426.344	1386.96	0
0	2.45955	0	0	0	2.09656	0	0.284524	1.36109	0	2.96503	0	0	0.656442	5.57539	0	0	0	0	0	0	1.62432	3.8217	0	0	0	0	0	43.6637	5.62671	0	3.28772	0	0	0	0	11.4347	30.1209	37.8757	0	96.0448	32.3403	36.16	35.7495	204.561	0	487.676	780.26	520.599	0
0	0	0.667317	0	0	0	0	0	0	0	0	0	0	0.144173	0	0	1.59825	0	0	0	0	0	8.48888	12.5421	0.169378	0	8.72024	0	0	5.37721	0	0.413688	0	0	3.42013	0.29551	0	2.73797	171.17	71.5305	0	11.0209	58.827	0	269.415	0	217.663	447.406	1020.55	0
0	0	0	0	0	0	0	0.22545	10.1935	0	0	0	10.6541	7.27736	0	0	0	0	0.880402	0	0	0	4.45787	0	0	0	0	0	0	17.2907	0	13.9211	0	0	0	6.07703	3.35359	2.8437	137.572	100.295	36.8992	17.9734	7.06278	0	5.08761	0	573.674	1210.33	168.875	0
0	0	0	0	0	0	0	0	2.40613	1.32409	0	0	0	0	1.66966	0	0	0	0	0	0	3.49673	4.62996	0	0	2.39951	18.5282	0	4.51071	0	0	39.706	5.42671	0	4.52781	0	12.8635	0	20.5899	0	29.2101	0.517384	39.2969	32.1629	0	8.30849	49.9356	599.826	1465.15	0
0	0	0	0	0.224188	0	0	0.0247937	0.758842	3.45462	2.48644	0.15563	0	3.08272	0	0	0	0	0	3.63685	0.859305	1.36536	0	0	0	0	0	0	0	8.31366	0.811352	5.4434	0	0	0	24.0594	0.737616	17.5131	80.2511	2.45108	0	39.5321	21.7482	1.49847	40.8439	0	262.21	701.77	1122.21	0
0	0	0	0	0	0	0	0.0994603	0.0691844	0	0	0	0	0.237815	0	0	0	0	0	0.145893	0	2.67635	0.39333	0	0	6.08625	1.73143	0	0	7.27323	0.81369	41.9666	0.225386	0	0.564156	1.21862	18.4935	31.1125	25.5081	46.7047	36.1305	13.3443	56.0851	127.737	51.6227	6.21133	152.619	658.583	1043.02	0
0	0	0	0	0	0	0	0	0	0.41659	30.3529	0	0	0.600508	0	0	0	0	0	0	0	0	0	0	0	0	0	0	0	0	0.913178	0	0	0	13.2958	4.10285	0	0	0	0	1.33675	41.6719	17.484	0	11.335	0	473.175	1246.47	469.641	0
0	0	0	0	0	3.62217	0	0	0	3.57542	0	10.6069	0	2.16337	0	0	0	0	0	0	0	0	0	0	7.77425	0.617079	6.12917	0	0	0	0	29.212	32.0812	0	1.20754	8.86848	4.7501	4.69919	8.00148	0	1.27475	6.83017	31.7583	0	15.6134	0	498.232	696.981	870.272	0
0	0.0346347	0	0	0	0.495334	0	0	0	0	0	0	6.01903	0	0	0	0	0	0	0	0	0	0	0	0	10.3646	0	0	0	0	0	0	0	0	0	91.032	5.21017	91.4123	0.187731	0	0	20.3906	15.0737	0	34.2513	0	791.375	675.95	625.886	0
0	0	0	0	0	0	0	0	1.6386	0	1.51435	0	0	4.2244	0	0	0.918241	1.75954	0	0	0	0	0	0	0	12.1389	0	0	0	18.2066	5.35328	12.1214	14.235	0	0	0	1.46003	10.3996	38.1931	0	7.83638	11.4512	7.02829	0	70.8787	0	106.187	684.893	1332.78	0
0	0	0	0	0	2.86182	0	0	0	0	0	3.35934	0	0	8.39562	0	0	0	0	0	10.2016	0	0	0	8.64435	0.689457	4.29995	0	0	0	0	35.8002	0	20.5518	0	0	0	11.1383	44.9629	0	24.5687	40.0643	0	0	48.3086	0	333.805	499.674	1168.52	0
0	0	0	0	0	0	0	0.964852	0	0	0	0.232938	0	3.19433	0	0	0	0	0	0	0	0	0	2.7144	5.83766	61.5757	7.5534	0	0	2.11802	4.85754	1.01842	16.146	0	5.05182	24.7346	0	13.4807	45.9457	7.33726	65.1813	9.23619	106.733	4.48565	25.123	0	884.881	401.182	591.43	0
0	0	3.14116	0	0	0	0	1.04499	0	0	0.597137	0	0	0	0	0	0	0	0	10.6731	0	1.16256	0	0	0	0.199441	0	0	0	0	0	0	1.7541	0	0	20.4857	23.6044	11.9117	0	0	93.9367	29.1996	18.014	133.331	51.5305	203.031	242.684	467.86	1016.53	0
0	0	0	0	0	0	0	0	0	0	0	0	0	0	0	0	0	0	0	0	0	0	0	0	0	0	12.2203	0	0	0	0	0	0	0	0	171.837	0	0	0	0	0	0	0	0	24.3871	0	299.576	554.644	1308.96	0
0	0	0	0	0	0	0	0.501211	0	0	0.54635	0	7.50296	0	0	0	1.47804	0	0	0	2.19027	1.89554	0	0	0	0.0140368	0	0	1.8471	9.60028	3.03076	0	0.0493821	0	0	7.476	21.5563	45.326	13.9721	53.3194	55.6745	27.9661	40.1807	10.0425	97.6151	0	554.388	759.761	600.835	0
0	0	0	0	0	0	0	0.102709	0	0	0	0	0	3.43816	0	0	0	0	0	5.4237	0	0	1.29977	0	0	0	0	0	0	0	15.685	2.81869	0	0	0	0	9.16685	42.4929	0	0	77.0814	26.362	0	341.412	0	0	161.006	736.874	949.407	0
0.419866	0	0	0	0	0.713365	0	0.107001	6.08199	1.90166	0	0	0	0.109648	0	0.236385	2.24038	1.00475	0	0	0.95361	0.803518	4.98111	0	0	23.5915	1.8013	0	0	0	0	20.5555	5.40372	0	54.7972	34.1613	0	22.7513	2.97402	48.3569	13.6686	19.7358	28.8234	55.8927	36.5646	118.372	216.671	765.416	859.481	0
0	0	0	1.01771	0	0	0	0	0	0	0	0	0	0	8.97542	0	0	0	0	10.2998	0	0.162744	0.411384	9.80847	0	0	0	0	0	0	14.184	0	0.589328	0	0	15.932	41.5862	1.31212	48.298	0	9.34342	28.8238	27.9331	25.5412	68.9575	0	287.094	865.808	895.262	0
0	0	0	0	0	0	0	0	0.39604	0	0	0	0	0	0	0	0	0	0	0	0	0	0	0	0	0	0	0	0	0	3.88158	26.3672	0	0	3.22946	23.718	1.05865	29.085	0	0	14.7733	48.1577	27.1792	2.15065	19.2724	0	183.844	671.466	1297.58	0
0	0	0	0	0	0	0	0	0	0	0	10.7111	0	0.107371	0	0	0	0	0	0	5.29155	0	0	0	0	0	0	0	0	0	0	0	0	0	0	18.0464	72.8089	1.01954	0	0	0	31.0845	0.669891	0	15.2003	179.478	471.435	433.603	996.215	0
0	0	1.24129	0	0	1.59936	0	0.691649	0	0	1.15364	0	0	0.0446965	0	0.231261	0	0.335104	0	3.18073	0.129575	1.77808	0.887099	0	0	0.0481638	0	0	2.53513	0	7.74846	8.46461	0	29.5344	5.08949	2.74842	8.3419	11.5063	3.96757	51.7439	34.3261	14.6846	51.4222	22.0306	51.4644	0	160.136	656.783	1188.11	0
0	0	0	0	0	0	0	0.0301554	0	0	0	0	0	0.288413	0	0	0	0	0	0.176933	0	0.679348	1.33564	6.47933	0	0	0.161524	0	0	9.25097	0	1.24135	0.273339	2.64689	23.2624	80.3975	22.8768	30.1248	0.533365	53.6605	2.88908	29.7868	13.3157	0	144.947	105.46	525.311	567.539	732.43	0
0	0	0	0	0	0	0	0	0	0	0	0	0	0	0	0	0	0	0	0	6.25788	0	0.204014	34.7865	0	0	30.7414	0	0	17.4824	0	0	0	0	0	0	4.79615	0	12.5463	0	35.0094	65.7036	0	0	56.7532	0	242.039	326.386	1282.61	0
0	0	0	0	0	0	0	0	0	0	0	0	0	0	0	0	0	0	0	0	0	0	0	0	0	0	0	0	12.7088	0	4.08879	0	0	0	0	0	0	0	0	0	0	0	0	11.3273	0	93.6356	0	18.4195	2246.21	0
0	0	0	0	0	0	0	0	0	0	0	0	0	7.89951	0	1.55492	2.57563	19.9563	0	0.210701	0	0	0.113611	5.08922	0	0	1.73116	0	0	14.8595	0	0	4.23158	0	0	0	1.60252	0	16.5141	0	14.3353	22.0651	19.2855	0	34.0357	0	235.479	594.681	1364.41	0
0	0	2.17229	0	0	0	0	0	0	0	0	0	0	0	0.615829	0	0.153021	0	0	0	0	0.12283	0	0	0	2.27577	4.20543	0	0	8.75211	8.56419	0	0	15.075	1.11334	0	78.832	5.44672	20.83	4.85105	47.796	66.7901	7.61304	37.0712	47.6157	85.8048	245.934	487.082	1188.72	0
0	0	0	0	0	0	0	8.6097	0	0	0	0	0	0	0.141243	0	0.0350961	0	0	0	0	2.64813	0.320454	0	0	0	0	0	0	0	94.4062	0	0	0	0.25535	0.992836	0	54.3983	0	0	32.1679	88.7606	0	285.343	0	208.043	599.595	115.033	895.4	0
0	0	0	0	0	0	0	0	0	0	0	0	0.618938	0	0	0	0	0	0	2.1517	1.90649	0	2.61046	0	0	0.944875	0.491077	0	0	6.54081	2.00012	0	0	0	0	0	2.72752	29.1415	82.7004	0	0	91.2732	12.0356	0	62.0672	0	87.0402	455.02	1455.3	0
0	0	0	0	0	0	0	0	0	0	0.877195	0	0	0.815666	0	0	0	0	0	0	0	0	0	0	0	0.14649	0	0	0	2.02813	9.30273	1.56031	10.8225	9.98097	0	0	6.76584	47.3313	2.01123	0	36.314	22.9948	47.4969	0	28.2265	383.469	297.505	648.173	768.393	0
0	0	0	0	0	0	0	1.36229	0	0	0	0	0	0	0	0	0	0	0	0	0	0.884076	0	7.84246	0	3.38	1.62155	0	0	0	45.1303	0	0	4.42872	0	1.97822	0	1.52739	33.9117	0	0	38.4581	57.8061	0	7.97018	0	257.331	431.408	1392.74	0
0	0	0	0	0	0	0	0	0	0	0	0	0	0	0	0	0	0	0	4.25672	0	1.816	0.76508	2.21109	0	0	0	0	0	0	0	0	0	0	0	0	10.7917	0	0	0	0	52.6651	168.835	0	0	0	138.822	843.723	878.74	0
0	0.342057	0	0	0.315948	4.34842	0	0	0	0	0.269549	0.109664	5.18961	4.5951	29.3805	0.864552	0	0	0	0	0.242203	1.74927	0	13.2583	0.588922	0	2.24593	0	1.18468	2.99142	14.1024	1.43838	4.43412	6.134	3.9639	1.36997	6.23712	32.7906	4.94416	0	99.8709	65.2243	15.2206	4.22358	50.4645	130.927	314.758	738.317	819.722	0
0	0	0	2.25383	0	0	0	0.193827	0	0	13.1581	0	0	0.0926903	0	0	0	0	0	0	0	0.970351	3.67928	0	1.52453	0	8.51333	0	0	0	5.91998	0.531929	0	8.50659	0	0.759946	0	0	45.253	0	0	21.1056	88.595	0	26.2439	0	85.5891	392.413	1418.51	0
0	0	0	0	0	0	0	0	4.36417	0	0	0	0	0	0	0	0.978242	0	0	0	0.434891	1.57047	0	0	0	0.323303	3.36059	0	0	0.447608	6.15934	0.8609	0	0	0	0.614967	22.3983	2.53237	76.5689	0	138.25	36.5983	68.8854	102.38	62.2959	109.707	281.199	434.705	1003.91	0
0	0	0	0	0.161403	0	0	0.464102	0	0	0	0	0	0.170722	0	0	0	0.213327	0	0	0	0	0.395307	1.63206	0	0	0	0	2.42079	4.71189	0	12.4916	20.5485	0	0	4.19913	0	2.88193	37.2547	0	0	21.9358	12.1426	0	2.81969	4.45897	399.23	679.788	1175.48	0
0	0	0	0	0	5.31624	0	0.740453	0	0	9.00747	0.357525	0	0.885232	0.714818	0	0.621663	1.27632	0	2.33936	0	9.26728	0	2.2133	0	0	5.94922	0	2.89669	2.8445	0	0	11.3583	13.7486	7.10765	13.399	25.8413	6.89698	28.7117	42.2311	0	32.3394	14.9545	5.16361	109.896	35.5704	88.029	626.951	1190.98	0
0	0	0	0	0	0	0	4.51694	0	0	0	0	0	0	0	0	0	0.337387	0	9.27591	0.782745	0	0	2.58119	0	3.78237	0	0	11.4858	0	11.086	0	0	44.6034	2.56208	7.74801	3.35949	53.5556	0	0	0	23.7139	128.028	119.435	0	112.834	560.971	787.96	467.922	0
0	0	0	0	0	0	0	0.181493	0.925804	0	0	2.27846	0.408421	0	1.13886	0	0.471641	1.17489	0	3.54963	0	0	1.91397	0	0	0.0779372	0	0	0	1.29483	28.0463	6.226	0	0	0	7.41236	12.1488	18.9245	104.863	32.8941	43.4704	51.7591	18.2304	38.3916	58.0217	68.0057	207.035	329.984	1320.91	0
0	0	0	0	0	0	0	0	0	0	4.10872	0	0	0	2.33949	0	0	0	0	0	1.66135	0.0666601	0.50551	3.28709	0	0	57.2002	0	4.51449	0	0	0	0	0	0	19.8382	32.4829	17.1983	0	0	0	50.7461	17.9567	0	28.846	0	295.749	625.52	1181.59	0
0	0	0	0	0	0	0	2.51669	0	0	0	0	0	0	0	0	0.156961	0	0	0	0	0	0	2.99136	3.11061	0	0	0	0	0	0	0	2.50933	0	0	37.0023	63.6411	35.1724	0	0	1.60743	1.17445	73.7355	2.28154	1.70378	0	35.0061	718.517	1416.66	0
0	0	0	0	0	0	0	0	0	0	0	0	0	6.90475	0	0	5.40309	1.29418	0	12.1428	0	0.120474	5.78612	2.64031	0	0	20.6238	0	0	1.03011	0	27.7374	0	23.2349	1.09198	0	0	0	5.10761	0	0	18.7168	0.287192	0	112.955	0	190.21	468.278	1423.64	0
0	0.620179	0	0	8.59262	0	0	0.0633522	0.17627	0	0	0	0.427692	0.151479	0	0	0.592674	0.378561	0	0	0	1.11005	0	0	0	0	0.678677	0	2.14792	0	2.07315	5.21581	0	0	0	1.24194	3.76948	5.75344	73.9546	0	16.1854	22.666	1.51212	0	122.948	142.429	106.304	852.99	1029.86	0
0	0	0	0	0	0	0	0	0	0	0	0	0	0	0	0	0	0.978561	0	0	0	0	0	0	0	0	5.55542	0	59.2242	0	0	30.7104	10.3908	0	0	0	29.2317	3.02955	44.4129	10.7929	0	71.3275	33.8759	0	22.1732	1104.51	128.958	662.553	149.636	0
0	0	0	0	0	0	0	0.654001	0	0	0	0	0	1.39	0	0	0	0	0	0	2.0148	3.54695	0.344845	7.80676	0	0	5.64385	0	0	1.03686	0	0	15.1496	52.6213	0	12.1086	0	19.2481	38.5582	0	0	34.4764	15.8269	0	58.214	63.5329	149.208	403.503	1496.29	0
0	0	0	0	0	0	0	0.117949	0	0	6.82418	0.740367	0	0.282023	0	0	0	0.352403	0	4.49834	0	0.442864	0.373157	0	0	0	0	0	0	27.3484	0	0	0	15.5295	0	0	14.9133	11.6044	12.5171	23.3207	19.7755	24.7693	10.2054	35.6429	62.5498	191.515	247.396	634.659	1037.65	0
0	0	0	0	0	0	0	2.30084	0	0	0	0	0	0	0	0	0	0	0	0	0	0	0	0	0	0	0	0	0	69.7637	0	0	0	0	0	56.3813	8.55632	0	0	0	36.7392	0	0	0	0	0	711.195	904.5	513.37	0
0	0	0	0	0	0	0	0.0851016	0	0	0	0	7.75605	0	0.53401	0	0.663454	0	0	3.2456	20.3514	1.81068	2.55775	6.61383	0	4.60462	12.5355	0	4.32799	14.2679	8.81879	33.2806	75.5963	11.2047	1.93084	2.50246	24.685	16.7454	0	37.8588	0	2.97856	14.2188	0	85.4596	106.292	182.257	531.096	1133.86	0
0	0	0	2.03213	0	0.214192	0	0.413071	2.14541	0	0	0	0	4.14824	0	0.596197	4.37962	1.81009	0	3.87783	0	0	0	1.00714	0	4.75384	0	0	0	1.76819	7.50968	8.31315	2.49615	0	40.6122	0	1.63853	82.1135	19.4829	40.8359	3.51776	32.1278	45.189	34.9511	37.2862	13.7581	249.89	446.56	1271.01	0
12.1348	0	0	0	0	0	0	0	0	0	4.41785	0	0	0.195618	0	0	0	0	0	0	0	0.204787	2.32947	2.61808	0	2.10792	18.8434	0	0	14.0082	8.03172	0	0	0	0	60.1434	3.6509	3.30219	0	0	0	43.9059	10.2519	0	7.38485	0	175.212	229.153	1715.89	0
0	0	0	0	0	0	0	0	0	0	0	0	0	0	0	0	0	0	431.26	0	0	0	0.861972	2.49111	0	0	0	0	0	0	0	0	0	0	0	0	0	0	0	0	0	1.41273	37.9349	0	18.4451	0	212.547	477.519	1227.4	0
0	0	0	0	0	0	0	0	0	0	0	0	0	1.34929	8.65581	0	2.73737	0	0	0	0	0.156949	0.198367	0	0	0	1.00755	0	0	5.36795	28.7257	9.46401	0	0	0	0	0	11.3886	51.0141	0	41.0488	7.3151	25.0677	96.6321	56.5974	0	303.174	699.408	1059.24	0
0	0	5.08364	0	0	0	0	0	0.431348	0	0	0	0	0	0	0	3.06179	0	0	0	0	0	0	0	0.290323	0	3.04476	0	0	0	0	0	0	0	0	16.2087	2.30606	17.2078	34.7322	352.496	0	39.3886	55.5044	84.3258	0	322.718	338.859	322.496	816.989	0
0	0	0	0	0	2.05649	0	0.881327	0	1.31571	0	0.461008	0	0	0	0	0	0.175546	0	0	0	0.147072	4.55416	11.0128	7.09705	0.681231	7.23844	0	2.98809	3.9822	0	1.61245	1.86402	0	0	10.6543	22.2867	25.6422	2.59804	26.1382	7.03639	27.4191	7.7132	0	65.6318	0	407.981	323.367	1318.45	0
0	0	0	0	0	0	0	0	0	0	0	0	0	1.01074	0	0	0	0	0	0	4.76147	4.1758	0	0.483123	0	0	0	0	12.0287	0	0	11.3937	9.10021	13.5828	64.0537	0	0	19.3092	0	0	0	38.984	6.53126	21.4422	74.0995	0	511.153	343.112	1262.23	0
0	1.26688	0.27281	0	0	0	0	2.05213	0.61728	0	0.855714	0	3.18267	0.0663076	0	0	0.172956	3.81133	0	0.162711	0.38445	0	1.93016	0	0	0.0714513	1.78249	0	10.3425	16.6191	10.5874	7.6105	0	0	1.25838	1.3591	7.83768	19.4483	17.1673	0	0	24.1572	11.087	44.4148	50.69	96.9832	487.984	564.165	995.309	0
0	0	0	0	3.77489	0	0	0	0	0	0	6.40566	0	0	0	0	0.578604	0	0	0	0	0	0	0	0	0	0	0	0	0.330935	19.7334	40.7359	0	0	0	11.3668	0	0.468071	43.4834	0	0	24.5331	16.3308	142.977	2.09354	69.5239	191.516	348.748	1431.23	0
0	0	0	0	0	1.25615	0	0	0	0	0	0	0	1.04489	0	0	0	0	0	0	0	0	0	0	0	0	0	0	0	0	6.42486	1.56428	0	0	39.2288	0	24.0233	16.7759	137.111	0	0	54.8256	31.1783	52.8226	30.0134	0	298.262	813.212	852.713	0
0	0	1.47906	0	0	4.67766	0	0	0	0	0	0	0	0	0	0	0	0	0	0	0	0.903224	1.52211	0	0	0	0.64426	0	0	0	0	0	3.27075	0	0	0	1.78916	2.42741	53.185	35.672	40.3322	22.4521	43.0632	0	13.5713	0	146.058	620.598	1403.19	0
0	0	1.03606	0	0	0	0	0.122869	2.10006	0	1.89569	0	0	3.14772	0.440572	0.27144	0	1.73063	0	2.36874	2.06838	0.87874	0.944042	0.802439	0	0.67838	0	0	0	6.76228	0	1.68598	0	0	0.796499	0.516149	18.7991	15.8523	23.2845	131.879	80.4397	34.2669	24.2996	170.797	29.7078	43.847	201.135	564.099	1005.96	0
0	0	0	0	0	1.58605	0	0.271886	0	0	0	0	0.305919	1.73359	0	0	0	0	0	0	0	2.15514	0.143362	0	0	0	0	0	0	7.75892	0	0	0	0	0	0	2.69623	23.0914	7.21337	0	0	41.2361	18.6574	15.0628	39.8808	0	485.235	434.213	1123.73	0
0	0	0	0	0	0	0	0	0	0	0	0	0	0.446377	0	0	0	0	0	2.55584	0	0	0.393747	0	18.1797	0	8.66634	0	33.7573	1.33188	0	9.39275	0.564063	0	0	0	26.8441	0	35.2209	0	0	14.52	1.85664	0	77.2355	0	120.906	617.695	1416.23	0
0	0	0	0	0	0	0	0	0	0	3.84849	0	0	0	0	0	0	0	0	0	0	0	0	0	0	26.3503	0	0	0	0	0	0	0	0	0	0	0	0	0	0	0	120.285	81.8642	0	5.62896	623.103	776.53	269.662	524.753	0
0	0	0	0	0	0.271997	0	0	0	0	6.65428	0	0	0	0	0	0	0.139309	0	17.2353	8.88799	0	9.66213	12.0434	0	1.02115	15.3596	0	0.790427	7.98361	0.254303	33.5895	0	0	0	20.3377	19.0734	11.1743	25.9779	343.406	0	2.90122	21.0062	0	101.011	0	701.575	822.547	185.776	0
0	0	0	0	0	0	0	2.96012	0	0	1.26862	0	0	7.86424	0	0	132.053	0	0	0	1.70988	0	0	5.63852	0	0	0	0	0	4.693	0	23.6938	0	0	0	0	48.9246	5.80802	58.1737	0	0	30.058	83.4107	0	44.533	328.641	47.2013	783.864	812.484	0
0	0	0	0	0	0	0	1.80739	0	0	0	0	0	0	0	0	0	0	0	0	0	0	0	0.275422	0	0	0	0	0	0	0	0	0	84.6102	0	22.44	20.612	0.303966	0	0	34.6319	5.15442	8.26847	0	65.2583	0	69.1685	227.958	1885.77	0
0	0	0	0	0	0	0	0.616774	0	0	9.14992	0	0	0.340325	2.38169	0	3.2549	2.97678	0	0	0	0	1.2008	0	3.19858	0.122242	0	5.36093	11.26	0	11.9031	3.9061	0	2.08221	0	0	14.1147	29.2036	5.03493	0	41.6666	43.1742	4.52969	0	122.054	0	341.487	781.015	931.557	0
0	0	0	0	0	0	0	0	0	0	0	0	0	0.874799	0	0	0	0	0	0	0	1.60266	0	0	0	8.24827	0	0	0	0	0	0	3.31631	0	2.07524	1.79307	0	34.1494	1.61777	0	2.921	14.9394	70.4067	71.8637	123.843	525.51	504.862	768.575	285.713	0
0	0	0	0	0	0	0	0	5.93191	1.14693	0	7.59533	0	0.137773	0	0	0	0	0	28.0606	0	0	0.729175	0.263416	0	0	4.01226	0	0	3.28866	4.39967	0	0	20.2305	0	0	28.2845	8.72146	1.01914	0	0.920063	45.712	0	0	22.1048	0	380.382	1124.08	675.878	0
0	0	0	0	0	0	0	1.36421	0	0	0.539685	0	0	0.920023	0	0	0	0	0	0.205239	0	0.525354	0	0	0	0.721012	0	71.1453	0	4.74158	3.43405	7.19974	6.02429	0	0	0	38.5042	18.7075	25.9851	24.2064	121.763	36.7287	5.00949	2.11409	71.8324	43.6898	328.23	495.04	1074.83	0
0	0	0	0	0	0.081074	0	0	0	0	0	0	5.77027	0.299077	0	0	0	0	0	1.71244	0.867022	0.104366	0.329769	0	0	0	0.223328	0	0.706805	12.4933	20.0112	0	0	0	0	11.6473	13.6444	23.4553	14.3803	4.12182	52.5948	31.9422	34.9554	32.7585	44.692	20.8304	238.882	622.842	1100.4	0
0	0	0	0	0	1.03477	0	0.709537	0	0	1.14033	0	0	0	0	0	1.19851	0	0	0	1.43449	0.0740029	0.0935322	0	0	0.609383	0.475069	0	0	4.85116	0	6.08506	0	5.18997	1.34154	0	1.75907	27.1474	11.5039	0	22.1873	34.4914	19.7582	53.6035	9.34018	0	579.63	749.628	889.574	0
0	0	0.428851	0	0	0.67814	0	0	0	1.06055	0	0	0	0.926526	0	2.45686	0.785442	6.30971	0	2.72831	0	0.0969957	1.53241	0	0	0	0	0	0	1.79695	1.69073	11.4318	2.45868	0	0	0.189909	19.886	15.054	86.3571	0	0	19.7408	48.904	0	92.6908	33.879	224.58	532.208	1284.54	0
0	0	0	0	0	0	0	0.193717	2.24582	0	0	2.73592	0.871859	0	0.81038	0.599138	0.100682	0	0	1.51548	0.223797	1.13144	0.102144	0	0	0.166373	1.03762	207.946	0	0	8.8045	15.0628	0	1.41696	0	0	3.36182	21.3394	102.219	0	10.3107	38.4206	24.8527	64.3931	35.7007	0	372.814	672.69	841.814	0
0	0	0	0	0	0	0	0.982772	0	0	0	4.0032	0	0	3.67388	0.129343	1.1085	0	0	5.03018	0.144941	2.40767	0.39692	0	0	0	0	0	0	10.7409	13.2291	6.31229	0.379072	0	0	0	6.84286	2.53198	146.827	163.305	1.66943	26.6719	44.9183	147.228	19.3465	0	292.697	566.159	971.759	0
0	0	0	0	0	0.934054	0	0.640474	0.111378	5.17912	0	0.125633	0	0	0	0	0	0	0	0	0	1.503	0	11.7119	0	1.03138	6.21801	0	2.71437	0	0	0	0	19.3248	0	0.78473	1.19089	7.87662	0	0	0	30.2001	69.9867	0	11.7433	29.9984	89.2642	863.531	1074.34	0
0	0	0	0	0	0.209278	0	2.52919	0	0	0	2.7867	0	0	0	0.0832171	0	0	0	1.10509	0	2.28991	0.0851238	1.84507	0	0.623926	0	3.04027	0	0	4.69593	0.738403	0.243888	1.18085	0	3.69224	8.00468	16.2903	10.4697	0	12.4593	22.1828	27.1336	94.317	98.9703	40.3274	315.444	770.822	893.65	0
0	0	0	0	0	0	0	0	0	0	0	7.59316	0	0.111247	3.5034	0	2.46648	0	0	7.64362	3.87003	0	5.44622	0	0	0	3.73817	0	3.15489	0.331933	7.10514	1.27684	13.4953	0	5.27808	1.36813	11.0733	6.10328	5.76042	0	0	5.42805	132.151	0	108.143	0	645.105	644.729	803.789	0
0	0	0	0	0	0	0	0	0	0	0	0	0	0	2.94286	0	0.609368	0	0	6.42065	1.35451	3.03265	0	0	0	10.9759	0	0	13.2505	0	0	64.889	0	22.2978	0	0	3.48809	5.12676	4.83876	3.86361	0	42.252	10.9608	43.6975	0	0	351.192	889.179	966.683	0
0	0	0	0	0.621782	0	0	0	0	0	7.95704	0	0	0.32884	0	1.70143	0	0	0	0	0	0	4.13348	5.02982	0	0	0	23.3101	0	26.9825	73.5088	37.7428	0	0	0	0	15.3432	53.4293	0	0	152.624	5.8832	78.783	0	20.1731	0	504.054	527.135	903.043	0
0	0	0	0	0	0	0	0	0	0	0	0	0	0	0	0	0	0	0	0	0	0	0	0	0	0	0	0	0	0	0	0	0	0	0	0	0	1.06304	208.691	0	0	52.4399	95.5511	12.734	0	0	395.411	455.555	1235.72	0
0	0	0	0	0	0.563198	0	2.89636	0	0	1.11716	0.909023	0	0	0	0	0	0	0	3.39881	5.01914	0.362499	0	0	0	0	8.5327	0	0	0	6.31873	5.96146	0	0	82.1433	21.2923	2.15418	34.3411	0	0	2.31241	34.9172	24.1962	39.3861	13.0721	180.878	127.896	918.003	941.669	0
0	1.21632	0	0	0	0	0	1.71464	0.155569	0.278232	0.575094	2.10576	0	0.133689	2.10508	1.72927	0.581189	0	0	4.3741	2.067	1.39956	0.943412	0.170404	2.61769	1.87277	1.29777	0	9.47835	4.65378	5.28573	40.9179	0.168935	0	0.845714	13.701	30.4956	14.481	5.93357	12.8973	9.82067	31.4557	58.2749	10.7008	40.7962	32.5894	242.367	775.71	1090.69	0
0	0	0	0	0	0	0	0	0	1.2112	6.88466	3.81952	0.821591	0.77597	0	0	0	0.121202	0	4.0463	1.40596	1.72623	0	1.66907	0	0	0	0	4.12613	0	2.2125	7.79296	0	0	0	1.5905	12.0685	22.3092	65.2929	0	4.53426	18.6154	28.5636	6.12933	60.4188	20.267	298.252	548.188	1277.52	0
0	0	0	0	0	0	0	0	0	0	6.76255	0	0	0	0	0	0	0	0	0	0	3.90102	0	0	0	0	14.0867	0	0	0	0	0	0	0	0	0	0	0	0	0	1.55531	56.8185	0	0	0	0	152.688	196.24	1993.21	0
0	0	0	0.730903	0	0	0	0	16.0789	0	0	0	0	0.156306	0	0	0	4.96095	0	0	0.090626	0.785439	4.63267	0	0	0.673725	0	0	0	2.42518	0	0	23.3464	6.31176	0	22.0421	0	11.7417	30.0621	0	34.0288	16.5752	0	0	0	16.3298	68.413	659.81	1372.73	0
0	0	0	0	1.47562	0	0	0.946518	0	0	0	0	14.3223	0	0	0	0	0	0	4.21306	0	0	0	0	0	0	5.41956	0	0	2.32854	0	12.9879	0	0	0	0	0	2.96413	5.77285	0	0	13.4543	0	0	21.3595	0	538.301	243.785	1491.85	0
0.736434	0	0.219796	0	0	0	0	0.804334	1.74064	0	2.06828	0	0	3.20535	0	3.59332	3.62301	33.1101	0	5.2437	0.619484	1.11853	4.52388	0	0	1.15133	28.2434	40.3935	0	1.9128	8.77373	1.22632	0	0	0	0.875996	10.6352	7.21452	110.65	26.5053	32.822	11.1217	26.6643	0	18.151	0	250.594	579.695	1230.62	0
0	0	0	0	0	0	0	2.74997	0	0	0	0	0	0	0	0	0	0	0	0	0	0.529503	0	0	0	0	0	0	0	5.28209	0	0	0	60.3446	0	17.6243	0	0	11.2244	0	0	18.9207	20.1962	0	31.0285	290.631	32.6931	925.137	1045.11	0
3.37036	0	0	0	0	0	0	0.389061	4.73454	1.97861	5.60686	1.9054	0	0.592917	1.98527	0	1.11992	0	0	0	5.74929	0	2.71875	2.16953	0	0	4.07631	0	9.56703	15.7391	3.77754	18.0104	0	0	29.974	17.517	14.9453	33.1761	0	0	0	37.0772	9.61797	0	43.1268	369.527	218.147	477.117	1082.04	0
0	0	0	0	0	0	0	0.0345852	0	1.03263	0	0	0	0	0	0	2.48057	0	0	0	0	2.16429	5.14263	0.790547	0	11.5843	19.8219	0	0	0	0	42.7113	14.7342	24.2858	112.211	4.74599	12.8615	10.2952	3.6703	0	4.97023	30.1276	13.6207	0	122.533	86.3943	463.504	183.547	1228.07	0
0	0	0	0	0	0	0	0.0890644	0	1.32962	0	0	0	0	0	0	1.94417	0	0	31.3545	0	0	0	0	0	0	0	0	0	0	0	0	0	0	0	0	60.9427	0	0	0	36.976	0	72.2785	0	102.503	0	92.4221	210.076	1873.67	0
1.06002	0	0	0	0	0	0	0	0	0	0	0	0	0	0	0	0	0	0	0	0	21.2522	6.10468	0	9.75669	0	0	0	0	0	0	0	0	0	0	0	0	0.973553	0	0	24.649	0	10.3627	0	165.468	0	251.358	568.917	1426.92	0
0	0	3.34479	0.130804	0.132231	0	0	0	0	0	2.36904	0	5.62734	1.43362	2.0188	4.83951	0.136809	0	0	0.600622	0	0.256237	0.647715	0	0	0	2.97656	0	0.495811	6.67718	4.78551	6.42123	0	6.41801	1.32718	0.7167	7.61355	17.7078	30.7798	0	42.265	38.8992	21.2919	46.4009	37.2907	62.1016	247.644	511.647	1334.99	0
0	0	0	0	0	0	0	4.70018	0	0	0	0	0.67995	0	0	4.15341	2.51264	0.802456	0	0.98492	0	3.69763	0	0	0	1.47052	0.719313	0	0	3.59279	0	0	17.3459	0	0	4.27798	28.4657	81.3057	9.50093	0	21.9793	7.83364	15.8263	109.569	0	16.773	193.464	295.305	1607.32	0
0	0	0	0.378945	0	0	0	0.084731	0	0	0	0	1.14404	3.03895	0	1.04824	0	4.05049	0	0.994299	0	0	0.536129	0	0	0	0	0	0	15.717	4.62126	16.2772	33.0254	0	0	0	22.6869	21.375	16.4852	0	56.8244	38.8821	16.6849	71.6933	28.6812	190.493	359.184	541.274	999.287	0
0	0	0	0	1.57091	0	0	2.17165	0	0	0	0	0	0.311552	10.9016	0	1.76074	0	0	0	0	0.652312	0.274819	0	0	0	2.55908	0	0	0	0	0	0	123.901	0	24.692	0	3.94444	0	0	0	19.2553	21.252	0	58.8077	0	141.924	386.305	1484.09	0
0	0.808511	0	0	6.34778	0.321196	0	0.495544	0.287249	0	0	0	0	0.148109	0	2.5544	0.321939	0	0	0	0.143122	0	5.02989	0	2.20403	1.38319	3.76029	0	2.80019	5.74499	1.80181	7.93301	4.11746	15.405	0	0	18.4282	8.02148	45.6499	0	63.3016	32.9215	20.6988	0	21.8994	51.5781	225.202	658.487	1183.33	0
0	0	0	0	0	0	0	0	0	0	0.378409	0	0	0	0	0	0	0	0.153245	16.5205	0	0	0	0	0	1.08693	0	0	0	0	0	0	0	0	0	0	0	65.4861	0	0	0	11.2168	0	0	0	0	630.539	668.659	1100.11	0
0	0.210084	1.42504	0	0	0	0	0.128762	0	0	0	2.02061	0	0	0	1.59297	0	2.88533	0	0	0	0	0	0	0	1.16116	0	0	0	11.4829	4.21365	9.71765	0	0	0	117.376	0.957678	45.4758	2.27745	0	0	117.174	55.7049	0	136.568	305.568	353.942	449.241	857.791	0
0	0	0	0	0	0	0	0	1.73224	2.685	0	6.64344	0	0	0	0	0.388288	0	0	3.65288	0	8.93476	1.83834	8.34871	0	0	7.11412	0	0	9.17942	0	0.56952	1.50486	0	0	124.895	0	0	0	0	0	30.0219	110.954	0	73.0563	0	317.983	387.512	1105.99	0
0	0	0	0	0.287534	0	0	0	0	1.26592	0.899462	0	0	1.35594	3.32566	0	0	0	0	0	3.30632	0.557185	6.60631	7.34133	0	1.29726	3.8324	0	0	3.70549	14.7997	16.581	11.5296	28.8422	0	11.2209	26.2524	12.9688	31.7779	104.788	0	25.9694	8.00114	281.875	16.2655	0	335.48	208.347	1074.74	0
0	0	0	0	0	3.19938	0	0.822674	0	0	0	0	0	0	0.448891	0	4.79624	0	0	0	4.95868	1.43253	3.05535	0.654073	0.200952	0	0.383179	0	0	0	15.6066	0	0	7.84894	4.05769	0.701194	13.3015	2.34605	0	0	0	38.1132	20.7032	34.5882	33.0938	187.635	282.72	409.532	1124.15	0
0	0	0	0	0	0	0	0	7.49616	0	47.8219	0	0	0	0	0	3.54818	0	0	0	0	0	0	0	0	9.63732	0	0	0	0	0	0	0	0	0	0	16.0497	4.65196	0	0	0	38.0944	89.2783	0	0	4.90049	185.524	135.603	1187.66	0
0	0	0	0	0	0	0	0	0	0	0	0	0	0	0	0	0	0.203026	0	0	0	1.02057	0	0	0	1.40066	0	0	0	6.30237	0	0	0	0	0	0	0	19.5423	0	0	0	32.2398	24.329	30.8018	7.66725	50.924	309.063	153.602	1832.41	0
0	0	0	0	0	0	0	0.884487	0	0	0	0	0	0	0	0	0	0	0	0	0	0	0	0	0	0	0	0	0	0	0	0	0	0	0	0	0	0	0	0	0	0	10.5557	0	0	0	820.19	478.097	1184.1	0
0	0	0	0	0	0	0	0.226728	0	0	0	0	18.3678	0	0	12.6222	0	0	0	0	3.1432	0	0	0	0	0	19.4311	0	0	6.47023	0	9.33332	0	0	97.7392	24.4459	40.4713	12.5832	20.051	0	0	17.6344	47.3521	68.5147	97.2126	0	170.2	334.24	1402.02	0
0	0	0	0	0	0	0	0	0	0.291819	0	0	0	0	16.1911	0	0	0.700838	0	3.0967	25.6088	1.76148	2.78292	5.89797	0	0	0	0	0	0	0	0	0	2.57368	306.02	17.2442	0	13.0184	17.6328	92.7577	0.936388	35.5765	28.3442	0	64.8444	0	469.995	267.996	1099.1	0
0	0	0	0	0	1.44529	0	0.0437216	0	3.4811	2.36096	3.70495	0	0.0784055	0	3.17777	0	0	0	0.44893	0.303063	0.0820808	1.03742	0	0	0.394276	1.58078	0	0	3.97704	2.74228	0	0	0	0	0.964243	27.1526	19.026	0.579985	0	2.79254	24.229	44.0256	100.412	53.2786	0	182.445	703.621	1226.38	0
0	0	0	0	0	0	0	4.71485	0	0	0	1.93778	0	0	7.7486	0	0	0	75.4011	0	0	8.14895	0	21.2977	0.946027	3.18162	16.2351	0	0	13.2147	0	1.54038	31.0353	0	3.8205	0	17.5335	1.69916	0	194.211	0	5.23873	106.173	0	81.0648	14.0211	542.796	477.163	776.47	0
0.599162	0	0	0	0	0.339332	0	0	0	0	0	0	0	0.104315	0	0	0	0	0	0	1.81444	0	0	0	0	0	1.4021	0	79.8742	1.245	6.66241	26.9387	0	0	0	34.2101	0	51.5068	34.7238	0	12.5392	24.7705	96.5818	34.2773	21.6592	0	346.762	454.489	1273.79	0
0	3.01512	0	0	0	0	0	0.14	0	0.836006	2.59199	0.703023	0	15.5323	4.21677	0	0	0	0	5.09287	0.582257	0	0.0885837	1.53605	0	1.22643	5.09926	0	0	16.7799	8.85733	0	0	0	0	1.64671	0	4.80318	6.93337	66.4332	2.68257	30.0533	0	0	89.724	0	606.457	1089.72	499.794	0
0	2.33955	0	0.801627	0	0.836487	0	0.250938	0	0	0	0	0	0	0	6.87415	1.1179	0	0	0	0	0	2.15486	0	0	0	0	0	0	1.79028	0.391036	1.96761	0	0	2.44006	14.758	2.66624	17.5442	34.8731	7.08787	0	49.63	87.0621	37.9153	62.2907	53.7297	478.849	665.875	957.544	0
0	0	0	0	0	0.103739	0	0	0	0	0	0	0	0	0	6.32512	10.0652	0	0	25.3028	0	0	0	0	0	22.0162	0	0	0	0	0	59.5404	48.3582	0	0	0	2.24849	30.2368	16.0414	0	0	48.3409	77.9948	222.48	77.0508	0	344.928	139.818	1370.05	0
0	0	0	0	5.74459	0	0	0	0	0	0	0.0276934	0	0	0	0	0	0	0	0	22.7527	0.0441742	0	0	0	0	0	0	0	0	54.9588	0	0	0	0	46.1852	0	19.5884	0	2.61693	0	49.3444	0	686.608	0	0	170.465	213.329	1203.21	0
0	0	0	0	0	0	0	0	0	0	0	0	0	0	0	0	2.0834	0	0	0	0	0	0	0	0	0	7.15718	0	0	0	0	1.52791	0	0	0	57.846	0	0	0	0	0	25.9816	32.8898	42.0608	26.3841	0	1.22923	481.508	1824.31	0
0	0	0	0	0	0	0	3.09203	0	0	0	0	0	0	0	0	10.5188	0	0	0	0	2.81447	13.3395	0	0	0	0	0	19.0607	0	12.2648	0	0	0	0	0	0	11.3458	0	0	0	6.55886	21.8052	0	38.0598	0	130.33	1091.22	1146.85	0
0	0	0	0	0	0	0	1.31539	0	0	0	0	4.4401	0	0	0	0	0	0	5.78841	0	0.823148	0	24.6549	0	0	0	0	0	0	0.717416	0	0	17.3187	0	0	0	2.65465	0	0	1.05019	21.4846	29.4341	0	0	328.585	358.669	604.362	1090.12	0
0	0	0	0	0	0	0	0.0672538	0.654942	0	0	0	0	0.241211	0	0	25.4816	0	0	0.789208	1.16545	0	0.531929	0	0	3.11908	0	0	0	0	0	28.1466	0	0	0	0	14.5059	13.0638	32.1174	0	15.0345	41.5853	4.21378	72.1478	28.0771	33.6002	248.717	680.794	1269.07	0
0	0	0	0	0	0	0	0	0.673745	0	9.3399	0	0	0	0	0	0	0	0	0	0	0	0	0	2.72083	0	0	0	0	0	0	0	0	0	0	9.49392	0	13.4389	0	0	0	5.65008	40.4577	0	38.2506	362.93	53.4628	475.959	1497.36	0
0	0	0	0	0	0	0	0	0	2.36235	0	0	0	0	0	0	0	0.945575	0	0	0	5.54542	3.00379	4.3405	7.11222	0	0	0	5.36511	31.6106	6.90445	0	0	20.8345	0	10.8574	2.35386	11.1775	27.9886	297.229	0	12.3077	57.5993	0	178.548	0	230.589	637.627	917.991	0
0	0	0	0	0	0	0	0	0	0	0	0	0	0	0	0	0	0	0	0	6.05176	3.27809	0	0	0	0	0	0	0	1.55718	3.57128	0	0	0	0	0	14.6102	12.6642	81.0707	0	0	50.0798	0	0	56.643	0	291.551	589.902	1140.97	0
0	0	0.192004	0	0	0	0	0	0.434443	0	0	0	0	0	0	0	0	0	0	0.458067	0	0	0	0	0	0	0	0	13.2346	9.46863	8.51593	0	0	0	0	0	37.1616	0	0	0	0	13.3586	4.65855	153.347	0	0	155.132	1304.35	811.237	0
0	0	0	0	0	0	0	0	0	0	0	0	0	0	0	0	0	0	0	0	0	0	0	0	0	0	0	0	0	0	0	0	154.195	0	0	0	33.2207	58.4971	0	0	0	0	87.898	0	16.0844	0	1.04912	1720.88	154.489	0
0	0	0	0	0	0	0	0	0	0	0	0	0	0	0	0	0	0	0	0	0	0	0.70276	15.9577	0.713124	0	0	0	0	0	0	1.3063	0	0	0	5.90981	24.5457	1.12074	0	0	0	34.5538	3.59775	0	0	0	141.526	325.904	1503.06	0
0	0	0	0	0	0	0	0	0	0	0.117195	0	0	0	0	0	5.04541	0	0	4.10031	0	1.06477	1.68221	1.90991	0.256053	1.40914	2.40053	0	2.0603	0	0	9.79764	0	72.0078	0	8.71121	11.7511	1.11141	13.0321	28.5355	17.102	8.33027	25.0201	0	33.2544	17.0774	117.9	146.32	1381.54	0
0	0	0	0	0.73333	0	0	2.43303	0	0	0	0	0	0	0	25.0833	0	0	0	0	0.562164	0	0.12829	0	0	0	0.217204	0	0	13.5972	15.0392	0	1.10269	16.017	0	0	10.2543	30.6889	35.1441	0	26.5475	37.5318	59.0409	0	22.8771	0	287.393	984.364	940.966	0
0	0.669137	0	0	0	0.0996851	0	0.179428	0	0	0	0.160896	2.42264	0	0.321687	0	0.479596	0.306335	0	0.451187	0.355351	0.705779	0.243282	0	0	0.330216	0.686488	11.5853	0	4.57178	13.9801	0	1.16171	0	76.767	8.54237	11.8199	48.3678	23.1218	0	0	55.0245	4.28268	126.257	33.5492	51.2243	471.422	516.425	985.336	0
0	0	0	0	0	0	0	0.115137	0	0	0	0	0	1.78944	0	0	6.10373	0.258	0	5.06663	4.589	1.22486	0	0	0	0	18.6556	0	1.95182	26.2856	1.5699	28.8327	31.3091	0	0	9.02842	106.614	15.6845	130.333	88.2129	0	10.97	45.8596	180.923	77.9467	467.37	414.357	376.242	460.578	0
0	0	0	0	0	0	0	0	0	0	0	0	0	0	0	0	0	0	0	0	0	5.27453	0.238088	0	16.4892	0	156.403	0	15.3091	0	0	0	4.77502	135.415	0	0	1.11944	14.0487	11.9796	0	0	0	8.08312	0	39.06	0	543.328	528.821	949.908	0
0	0	0	0	0	0.592763	0	0.45726	0	0	4.70324	0	0	0	0	0	0	0	0	0	8.98044	0	0	0.348401	0	0	10.6135	0	2.58386	0	2.49391	7.32014	6.90794	0	0	66.483	10.2027	5.76762	1.34794	0	0	21.3388	9.54987	147.391	25.7969	0	294.459	524.291	1297.18	0
0	0	0	0	0	0	0	24.0079	0	0	0	0	0	0	0	0	0	0	0	0	0	0	0	0	0	0	0	0	0	0	0	0	0	0	0	0	0	0	0	0	0	0	0	0	0	0	2120.25	0	382.622	0
0	0	0	0	0	0	0	0	0	0	0	0	0	0	0	0	0	0	0	0	0	0	0	0	0	0	0	0	0	0	0	0	0	0	0	0	0	0	0	0	0	7.88935	0	0	193.893	0	405.753	847.357	1042.23	0
0	0	0	0	0	0	0	0	0	0	0	0	23.8905	0	0	1.21611	0	0	0	0	0.545106	0	0	0	0	65.446	8.42453	0	10.665	11.2209	0	18.3443	0	13.8053	0	0	2.33956	3.96769	20.8639	31.0972	33.904	26.3007	32.3787	0	70.9851	216.088	208.353	730.361	942.492	0
0.255471	0	0	0.519957	0	0	0	0.0930087	0	0	0	3.06504	0	0	0	0	0	0	0	0	0	2.32814	0	0	0	0	7.72195	0	0	1.32711	3.55091	2.55248	1.68613	0	0	0	5.53406	9.38527	28.7886	13.7921	0	28.2126	82.9719	96.9663	3.14831	0	413.783	902.656	877.528	0
3.56604	0	0	1.53222	0	0	0	0.937644	0	0	0	0	0	0.0862292	0	0.223076	0.449839	0	0	0	0	0	7.64428	0	0	0.371673	0	0	0	4.63117	7.47422	6.92791	0	0	0	1.41395	2.14578	20.5606	0.637858	0	128.414	19.3539	16.7852	29.4243	23.6008	0	309.734	742.524	1163.3	0
0	0	0	0	0	0	0	0	3.10674	0	0	0	0	0	0	0	0	0	0	0	0	0	0.187567	0	0	0	0	0	3.35016	0	0	0	24.8099	135.736	0	1.16225	1.61682	40.0329	0	0	489.591	126.885	12.4411	147.507	2.00685	2.46833	1419.37	116.048	0	0
0	0	0	0	0	0	0	0	0	0	0	0	0	0	0	0	0	0	0	0	0	0	0	0	0.549465	0	0	82.883	0	0	0	0	0	0	0	0	0	24.6723	0	0	0	0	0	63.5423	0	0	102.569	4.80594	2026.31	0
0	0	0	0	0.00790889	0	0	1.61726	0.00243367	3.06855	0	0	0	0.00627414	0	16.8454	2.34571	2.39116	0	1.555	0.00606289	1.88508	4.28085	5.59006	0.00982803	2.73589	3.44351	0	0.444827	2.09046	2.22304	0.540088	0	17.4661	56.2806	10.9653	0	22.352	14.0626	0	0.0279329	20.715	143.211	34.5723	32.5679	260.662	516.777	417.945	861.149	0
0	0	0	0	0	0	0	0	0	0	0	0	0	9.14226	0	0	0	0	0	0	0	2.09678	0	0	0	0	0	0	0	2.05632	0	0	77.0308	0	0	127.486	0	25.9714	0	0	99.1661	75.94	44.6367	68.1823	115.756	0	187.133	688.696	1006.28	0
0	0	0	0	0	0	0	0	0	0	1.05486	0	0	0	0	0	8.67049	0.817103	0	0	3.47544	1.82552	0	0	0	0	0.488295	20.6015	0	0	0	1.87634	0	0	0	0	12.2043	23.917	6.44956	0	6.55038	64.522	6.79965	152.891	8.22875	125.247	562.557	1025.84	482.353	0
0	0	0	0	0	0	0	0	0	193.537	0	0	0	0	0	0	0	0	0	0	0	0	0	0	0	0	0	0	0	0	0	0	0	0	0	2.29648	0	0	0	0	0	0	0	0	0	0	331.061	667.751	1344.23	0
3.99253	0	0	0	0	0	0	0	0	0	0	0	0	3.82307	0	0	0	0	0	0	0	0.363843	0	0	0	0	0	0	0	0	0	0	0	0	0	0	105.946	5.86696	0	0	92.8394	45.2215	117.96	0	0	0	484.597	992.833	685.705	0
0	0.341469	0	0.156002	0.315405	0	0	0.941803	0	0	0	0	0.706459	0.0834038	0	0	0	1.04218	0	0	3.14323	0	0	0	0	3.59495	0	0	0	6.22143	0	6.7009	0	0	0	0.341904	15.566	52.7972	0.616958	106.899	0	52.6324	79.3025	0	33.0604	0	55.4501	670.2	1434.27	0
0	0	0	0	0	0	0	2.13475	0	0	0	0	0	0	0	0	0	1.02873	0	0	0	0.344746	5.22869	1.57406	0	0.532283	3.3197	0	0	4.91291	20.2813	5.66951	0	48.3555	0	47.9238	55.3145	24.3207	0	0	32.9875	87.8384	16.8475	49.9429	38.8497	86.0101	465.243	900.116	579.475	0
0	0	0	0	1.31037	1.31504	0	0.386448	0	0	0	0.303217	6.84842	1.84804	0	2.53985	0.602552	0	0	0	2.34388	3.6275	4.43197	0	0	0.248925	0.517491	0	4.91337	4.48021	1.58078	1.98853	1.75145	0	0	9.46978	6.46702	15.8419	39.3024	52.5305	42.4236	38.6985	60.5323	2.91951	17.4415	0	412.749	902.022	868.413	0
0	0.376554	0	0	0	0	0	1.26936	0	0	2.6706	0.724345	0	1.51756	0	0	7.73685	1.03433	0	3.04684	0	0	6.20639	0	0	0.743309	0	0	5.86869	13.9957	3.14688	0	4.18398	0	5.2364	17.5321	3.43307	10.1888	31.6362	0	1.84262	8.97529	40.6267	1.74358	37.7593	317.088	318.476	433.797	1232.21	0
0	0	0	0	0	0	0	0	3.55475	0	0	0	0	0	0	2.69412	4.52732	0	0	2.38512	0	0.290725	0.734894	0	0	0	0	0	0	1.24292	0	0	0	0	0	14.2304	0	46.0003	39.0311	0	0	99.3679	185.044	10.5292	62.9032	0	221.814	602.119	1151.34	0
0	0	0	0	0	0	0	0.0509776	0	0	0	0	0	0	0	0	0	0	0	1.19642	0.353358	0	3.22557	0	0	0	8.46471	0	12.0986	14.5476	0	1.399	0	0	0	1.49902	0	4.88682	0	0	0	9.11932	0	0	20.7069	0	675.311	608.719	1173.17	0
0	0	0	0	0	0	0	0.489616	0	0	0	0	0	0.23414	2.45786	0	0.610729	0	0	0	0	0	0	0	1.65044	7.82139	0	0	3.32004	8.38341	0	0	7.10088	0	0	8.63847	24.7625	9.88119	20.7839	0	3.12722	40.3661	42.0711	0	8.83912	0	479.969	534.122	1329.66	0
0	0	0	0	0	0	0	0.635748	0	0	3.67825	0	0	0	0	0	0	0	0	0	0	4.37626	0	0	0	0	2.55398	0	0	0	13.8696	10.9045	0	0	0	7.78939	16.5494	13.6322	36.545	0	38.0679	96.4218	3.7936	0	3.58665	0	375.477	710.72	1175.33	0
0	0	0	0	0	0	0	0	0	0	0	0	0	0	2.70085	0	0	0.42866	0	0.420903	2.48625	0	0	0	0	0	0	0	0	0	10.955	0	0	0	0	0	12.805	7.23871	0	63.8259	0	57.4686	34.6728	0	24.2824	0	88.6951	1128.03	1092.98	0
0	0	0	0	0	0	0	0.322182	0	0	0	0	0	0	0	0	0	0	0	32.6088	0	0	0	0	0	3.94304	0	0	0	0	0	0	0	0	0	0	0	59.7381	12.8216	39.8133	115.751	49.4907	48.5432	0	16.3586	0	243.633	486.831	1427.45	0
0	0	0	0	0	0	0	0	0	0	0	0	0	0	0	0	0	0	0	2.5893	0	0	0	24.882	0	0	4.72758	0	0	0	0	0	0	0	0	0	0	0.742181	0	0	0	83.5208	7.89996	0	0	0	311.789	693.936	1416.02	0
0	0	0	11.8045	0	0	0	0	0	0	0	0	0	5.03273	0	0	0	0	0	0	0	0	0.142439	0	0	0.0580014	0	0	0	0	0	11.2747	0	0	0	0	0	0	0	0	0	2.18861	71.1269	0.340134	0	0	466.455	1009.96	906.974	0
0	0.259553	0	0	0	0	0	0	0	0	0	0.873741	0	0.475469	0	0	0	0	0	1.16675	0	0	0	0	0	0	0	0	6.74201	0	0	0	0	0	0	0	1.18318	80.865	0	0	0	35.2633	199.583	0	0	0	358.258	811.04	996.393	0
0	0	0	0	0	0	0	0	0	0	0	0	0	0	0	0	0.164373	0	0	0	0.365371	0	0	0	0	0.135811	0	0	3.57425	0	0	0	0	0	0	0	0	33.775	0	0	63.1251	28.698	38.6874	0	2.37898	92.1702	553.961	393.707	1327.31	0
0	0	0	11.5612	0	0	0	0	0	0	0	0	0	0.74401	0	0	0.0746412	0	0	0	0	0.539229	0.378628	0	0	0	2.56417	0	0	14.8566	0.522184	0	0	0	0	0	21.7188	0.845351	0	0	28.2827	10.9838	34.5643	0	10.8029	65.7708	124.719	1085.62	1010.14	0
0	0	0	0	0	0	0	0.134889	29.2744	0	0	0	0	0.752562	0	0	0	0	0	27.7005	0	2.92626	7.39699	0	0	0.231697	0	0	1.52444	0	0	0	0	0	9.18135	0	36.1167	0	3.18108	4.445	0	8.04337	25.7568	0	46.6741	44.9272	56.5852	614.23	1510.57	0
0	0	0	0	0.571249	0	0	1.70576	0	3.1438	0	0	0	0	0.792857	0	0	0	0	0	0	2.84649	3.59768	144.985	0	2.27886	62.2648	0	0	14.423	0	0	0	0	18.634	0	9.39752	1.27499	0	0	0	0	16.2102	0	44.1955	0	153.433	1027.57	998.805	0
0	0	0	0	0	0	0	0.732916	0	0	0	0	0	0	0	0	0	0	0	0	0.53477	0	0.488155	0	0	0.397555	0.41324	0	0	0	0	0	0	0	0	0	0	1.36236	0	0	2.46379	17.1014	16.1126	0	3.48196	19.2719	631.943	966.724	868.062	0
0	0	0	0	0	0	0	0	0	0	54.5738	0	0	6.52156	0	0	0	0	0	0	0	3.62698	2.96621	0	0	14.2745	0	0	0	0	3.71894	0	0	0	0	0	0	0	0	0	59.8835	0	0	443.015	0	0	308.624	561.239	1103.02	0
0	0	0	0	0	0	0	2.58062	0	0	0	0	0	0	0	0	0	0.0866322	0	0	4.42175	2.24999	0.917343	7.29061	6.51611	0	48.6128	0	67.833	4.96478	0	0	5.78221	34.3589	0	2.55791	34.5052	59.2493	20.0013	0	0	18.0418	38.9299	8.76219	154.422	0	89.6265	327.713	1547.16	0
0	0	0	0	0	0	0	1.25066	0.0838509	0	0	0	0.508627	0.180144	0	0	0	2.97131	0	0.265232	0	1.50871	0.0953425	0	0	0.465884	7.66752	0	1.02175	9.67511	6.24584	2.48113	0	5.29043	0	9.45253	7.84491	4.78954	19.189	0	20.2107	36.7997	16.3643	44.6235	34.3435	0	470.417	647.147	1106.59	0
0	0	0	0	0	0.104005	0	0	3.57171	0	0	0	0	0.575504	0	0.992558	0	0	0	0	1.85376	3.74877	0.169217	0	0	0	0	0	0	7.05947	0	0	0	0	0	17.8252	12.3321	3.1034	38.3143	0	0	36.1927	19.7881	75.1583	6.63853	146.972	161.195	750.385	1114.99	0
0	0	0	1.67037	0	0.363127	0	0	0	0	5.76241	0	8.19469	0.446518	0	0	0	0	0	0.547853	0	2.10352	0	0	0	0	0	0	0	0.666152	4.07406	0	0	0	0	21.0502	4.16678	9.422	13.212	0	0	26.1443	54.6024	95.9349	54.7843	186.597	371.079	477.183	1196.44	0
0	0	0	0	0	0	0	0	0	0	0	0	0	0	0	0	0	0	0	2.87061	0	0	0.171983	5.46735	0	10.7849	34.6502	0	0	0	0	0	0	0	0	13.8538	0	0	0	118.23	0	134.453	9.40701	0	26.9882	0	886.964	475.488	810.922	0
0	0	0	0	0	0.544586	0	2.04447	0.545474	0	0	0.966881	1.13443	0.53572	0.351479	0	1.74671	0.418382	0	0	0.582392	0.630936	1.41767	0	0	0.685516	0	0	0	1.79827	11.3034	8.07024	4.31562	0	0	0.960803	15.8307	12.7879	57.9566	20.7652	69.0922	42.6942	37.6016	183.229	19.2762	45.4743	331.434	483.743	1161.4	0
0	0	0	0	0	0	0	0.577668	0	0	0	0	8.63538	0	0	0.701894	3.79582	0	0	0	0.286014	1.54927	2.41501	0	0	5.79406	5.74639	0	2.79793	0.441566	3.82575	3.96331	0.374013	0	0	0	25.4717	35.2869	40.5045	0	0.32943	28.0811	36.8093	97.8809	9.31137	5.15365	308.378	692.425	1242.88	0
0	0	0	0	0	0.283493	0	0.777557	0	0	9.37232	0	0	0.0580995	0	0	0	0	90.3337	12.6887	0	0.0608229	0	1.88842	0	0	1.82214	0	0.823834	0	0	6.33498	4.18478	7.46486	0	23.1027	3.25301	0	14.6124	0	0	34.0181	37.2633	0	133.794	0	587.449	514.626	1022.36	0
0.237356	0	0	0	0	0	0	0	0	0	0	0	0	0	0	0	5.11997	0.172121	0	6.59127	0.998312	0	1.64032	0	0	21.0031	0	0	0	7.60353	15.3958	2.76673	5.22187	0	0	14.1169	39.8476	26.1593	194.108	0	4.59942	35.8456	15.6411	25.2427	31.8507	57.5631	253.114	410.478	1244.99	0
0	0	0	0	0	1.73559	0	4.42847	0.859656	0	0	0.323227	0	0	0	0	1.71284	0	0	2.21565	0.713875	0	8.90584	0.784695	0	0	4.04537	0	0	0	0	20.7265	0	16.5729	44.3965	0	8.68107	12.2975	9.71502	0	0	20.8264	40.5598	41.4956	195.222	0	427.481	440.288	1011.07	0
0	0	0	0	0	0	0	2.70925	0	0	0	0	0	0	0	0	0	0	0	8.67067	0	0	0.779209	15.2005	0.691864	0	4.61739	0	0	13.618	5.37322	4.22451	0	0	0	0	0	13.0479	0	231.312	0	18.1985	6.61356	0	211.205	0	33.9868	590.015	1397.41	0
0	0	0	0	0	0	0	0	0	2.45834	5.64024	0	0	1.25997	0	0	0	0	0	3.24641	2.87645	0.346245	3.00082	0	0	0.322456	0.0352819	0	68.1141	0	0	0	0	0	0	5.22966	8.13239	19.94	24.1163	0	9.25562	85.5563	0.0393048	127.789	9.36448	283.011	551.47	621.136	735.262	0
0	0	0	0	0	0	0	0	0	0	0	6.1731	0	0	0	0	0.438113	0	0	0	0	1.05502	7.33388	3.85364	0	0	0	0	0	0	9.195	18.3141	0	0	7.96898	2.75417	17.7636	32.9609	0	0	0	16.3908	52.8153	25.4731	220.344	0	183.012	607.529	1312.1	0
0	0	0	0.173345	0	0	0	0	0	0	0	0	0	0	0	0	0	5.32696	0	0	0	1.55232	0	0	0	0	3.73698	0	2.62823	0	27.9041	0	14.7558	0	0	6.07862	0	0	0	0	0	13.2643	11.5641	349.037	5.24797	271.1	196.824	548.531	1052.6	0
0	0	0	0	0	0	0	0	0	0	0	0	0	0	36.3281	0	0	0	0	0	6.00534	0	9.28692	0	0	0	0	0	0	0	0	1.67831	60.145	0	0	0	0	4.37114	0	0	0	0	198.882	389.936	0	0	276.572	513.879	1076.02	0
0	0	0	0	0	0	0	0	0	38.8274	0	0	0	0	0	0	0	0	0	0	0	0	0	0	0	0	0	0	0	139.165	0	0	0	0	0	0	0	0	69.0028	0	0	0	69.8384	0	0	0	86.1353	0	248.704	0
0	0	0	0	0	0	0	0	0	0	0	0	0	0.029649	0	0	13.5725	0	0	0	0	0	0	0	0	0	0	0	0	0	0	0	0	0	0	0	0	0	0	0	34.2539	46.5826	0	0	0	0	0	694.636	1785.72	0
0.123002	0.730631	0	0.100138	0	0	0	0	0	2.45125	0	0	4.23245	3.31929	0	0	0.418936	3.21107	0	0.262747	0	0	1.13339	0	0	3.4614	0	10.12	0	13.7378	12.7003	0	1.62364	0	18.2884	6.14512	9.99183	27.5643	75.2449	0	5.72041	26.4706	1.60329	132.617	58.6118	33.559	507.207	591.94	970.619	0
0	0	0	0	0	0	0	1.11623	1.82063	0	0	0	0	0.184066	0	5.35704	0	0	0	0	0	0	0	0	0	0	0.20617	0	0	2.19684	1.67943	6.33789	8.02451	10.1355	0	0	17.1765	34.1791	11.5734	0	51.0123	23.0516	38.3563	23.2628	171.982	38.4599	502.245	845.461	782.746	0
0	0	0	0	0	0.107792	0	1.3027	0.0771196	0	0	2.67494	0	0.0994094	0.608732	0	3.1548	0.414058	0	0	5.18736	3.91994	6.7301	4.75165	0.0389296	1.91032	8.017	0	41.818	11.9634	0	1.0459	4.01979	10.3397	1.25773	4.34685	2.78298	28.9824	49.6365	0	0.442578	10.3477	69.5884	26.5931	20.4843	218.098	172.725	362.633	1450.66	0
0	0	0.0876818	0	0	0	0	0	0.297593	1.95154	0	1.00704	16.126	0.170492	0	0	0.111177	0	0	0	0	0	0	0	0	4.68478	0	0	0	0.508706	0	0	0	0	0	1.39782	44.5474	31.1188	10.0893	0	2.8464	57.9542	41.4843	37.7076	39.4223	169.212	370.747	397.686	1350.04	0
0	0.072056	0.0271539	0	0	0	0	0	0	0	0.170345	0	0	0.052799	0	0	0.0344301	0	34.1477	0.0647814	0.994915	0.027637	3.73755	0	0	2.7025	0	0	17.9682	7.79821	0	0	0	4.84559	18.7878	0	13.4673	24.1205	0	0	0.176299	59.5106	6.32475	7.34018	55.3123	0	513.623	636.951	1151.5	0
0	0	0	0	0	0	0	0.279347	0	0	19.1552	0	0	0	0	0	0	0.0927354	0	0	0.430296	0	2.16033	0	0	0	0.166254	0	9.4711	17.9366	0	0.851805	3.93881	46.3149	0	1.82541	0.923402	4.69803	15.9206	0	0	23.1754	1.29648	0	73.545	0	175.434	558.231	1592.84	0
0	0	0	0	0	0	0	0.130743	0	0	0	0	0	0	0	0	0	0	0	0.575339	0	0.163634	0	0	0	0	11.2049	0	0	0.699573	2.49577	0	0	0	0	6.728	0	2.63859	16.1873	132.483	64.7177	29.2356	22.8197	2.96318	25.816	0	365.159	608.736	1239.8	0
0	0	0	0	0	0	0	0.0342063	6.97953	0	0	0	0	0.109052	0	0	0	0	0	2.74292	4.34695	0.0856231	15.0424	0.234566	0	0	0	0	6.5719	0.894812	0	46.8588	0.155029	9.5078	0	1.00586	3.39215	40.5284	0.201672	0	20.8465	15.8743	16.2271	13.9546	26.3738	66.9341	260.681	682.44	1240.42	0
0	0	0	0	0.216043	0	0	0.453963	0.265916	0	0	0	6.93593	0.228516	0	0	0.223522	0	0	0	0	2.15305	0	0	0	2.64711	1.15181	0	0	3.40919	25.5412	0.327851	1.08286	8.38876	0	1.63936	7.10815	24.9534	29.5818	0	77.0657	53.334	24.2372	3.61006	42.5949	107.432	439.426	578.823	1128.65	0
0	0	0	0	0	0	0	0	0	0	0	0	0	0	0	0	0	0	0	0	0	0	0	0	313.773	0	0	0	1262.38	0	0	0	0	0	0	0	0	93.9279	0	0	0	0	0	0	0	0	0	914.815	0	0
0	0	0	0	0	0	0	0	0	0	0	0.567732	0	0	0	0	0	0	0	0	0	0.301866	0	0	0	0	0	0	0	33.1241	0.65773	3.30955	1.63967	0	0	5.31925	7.17546	15.2112	52.2583	0	111.687	59.0916	39.2186	0	31.2961	30.1248	479.266	497.784	1214.68	0
0	0	0	0	0	0	0	0	0	0	0	0	0.606591	0	0	0	0	0	0	0	0	0	1.13706	0	0	6.71368	0	0	0	12.1796	0	2.46584	57.0113	0	0	0	25.3945	21.3068	0	0	275.468	19.5677	190.872	0	6.0829	0	408.665	1024.34	532.703	0
0	0.370798	0	6.98779	1.54123	0.441919	0	0	0	0	0	0	0	0.135851	0	0.351449	0.177177	5.26236	0	0	5.90747	0	3.59502	0	0	0	0	0	0	0	0	0	0	0	0	6.12597	0	59.6253	3.01477	0	42.6397	19.0019	25.4273	0	43.5929	0	393.892	435.542	1495.89	0
0	0	0	0	0	0	0	2.45289	0	0	0	0	0	0.136396	0	0.529286	3.73562	0	0	0	2.76787	0.856735	0	0	0	0.146976	1.8333	0	29.0107	27.6741	1.86672	0	0	0	0	2.79569	32.2444	50.0787	4.0358	0	283.279	7.09882	76.5877	0	66.9387	0	283.378	911.015	767.306	0
0	0	0	0	0	0	0	0.372865	0	0	0	0	0	3.56616	0	2.59473	0	0	0	0	0	0	0	0	0	4.8035	0	0	0	1.99511	0	5.11636	0	0	0	0	0	62.081	19.7848	0	0	42.0509	3.3374	2.81689	103.074	0	127.602	851.993	1343	0
0	0	0	0	0	0	0	0	1.38488	0	0	12.0631	0	0.0661166	0	0	0.862291	0	0	0	11.5003	0.276864	0	0	0	1.70989	0	0	7.50012	8.2856	0	10.624	0	0	0	8.40216	0	30.9719	41.5719	0	0	45.8096	60.3904	0	59.28	0	217.343	457.913	1607.65	0
0	0	0	0	0	0	0	0	2.58299	0	0	0	0	0.0986532	27.4435	0	0	0	0	0.0806946	0	0	0	0	0	2.55134	0	0	0	0	0	0	0	0	0	0	61.0667	28.1721	56.9214	0	0	36.7437	14.7309	106.81	0.465538	0	136.187	594.385	1416.39	0
0	0	0	0.196361	0	0	0	0.175623	0	0	3.38701	0	0	0	0	0	0	0	0	0.515223	0.608678	0.219804	0	0	0	0	0	0	0	0	7.66282	0	0	0	0	0.860715	15.6745	7.53171	1.55314	0	29.4451	10.9276	1.04797	145.946	63.411	0	535.099	578.213	1069.2	0
0	0	0	0	0	0	0	0	0	0	0	0	0	0	0	0	0	0	0	3.46141	0	2.16583	0	2.15757	0	0	0	0	0	0	2.57404	0	0	0	0.892332	0	18.1359	20.0416	1.39125	0	13.188	30.5895	31.917	38.0316	66.5643	0	409.858	560.463	1348.89	0
0	0	0	0	0	0	0	0.886802	0.548318	0	0.108588	0.971923	7.31723	0.942397	5.82964	0	0.219477	0.883183	0	0	0.683	0.422817	0.757063	0	0	0	1.05557	0	3.34073	4.92081	8.59849	2.89726	2.16906	4.3244	7.02617	4.41514	19.6822	36.0781	21.6603	8.34939	14.1602	50.4711	56.0245	39.5592	55.2712	14.065	414.898	737.353	1014.01	0
0	0	0	0	0	0	0	0	0	0	0	0	0	0	0	0	0	0	0	0	0	0	0.0841296	0	0	0	0	0	0	0	0	0	0.723119	0	0	2.47619	0	3.08584	0	0	216.341	0.103414	0	257.146	0	584.56	440.926	989.843	16.9523	0
0	16.1119	0	0	0	0	0	0.669501	0	0	0	0	0	1.40071	1.05028	0	0	0	0	1.47308	0.580094	3.98015	4.76575	0	0	1.50937	0	0	0	0	0	0	21.9987	0	0	0	2.48973	7.60024	1.4802	0	171.047	51.4214	28.9638	0	234.178	0	236.508	637.419	1088.35	0
0	0	0	0	0	0.826236	0	0.27619	0.118226	0.317167	0	0	0	0.406392	0.533257	0	1.12628	0	0	1.24655	0.147266	1.27632	0.537715	0	0	0	0.227597	0	0	6.66917	15.7587	0	0	13.0537	0	11.037	13.9052	27.6553	4.50927	0	6.78482	49.7379	71.5007	65.4852	33.5603	26.5356	222.34	660.846	1315.1	0
0	0	0	0	0	0	0	0	0	0	0	0	0	2.14551	0	0	0	0	0	0	0	0	0	0	0	0	0	0	0	40.3247	0	0	0	0	0	0	95.304	53.0154	0	0	0	0	68.2555	0	0	0	988.719	435.576	884.772	0
0	0.95144	2.28165	0	0	0.206169	0	0	0	0	0	0	0	2.21826	0	1.63962	1.65317	0	0	0.311049	0.918673	0.132699	0	0	0	1.91227	1.4198	0	0	1.89107	11.5654	10.9115	0	0	15.035	0.259814	3.94289	29.9568	25.7856	0	21.5858	22.0594	34.9553	5.607	5.98161	52.9711	339.435	462.397	1465.04	0
16.2992	0	0	0	0	0	0	0	2.06384	0	0	0	6.25947	0	0	0	0	0	0	0	1.28539	0.464176	0	0	0	0	0	0	0	0	4.04553	0	0	16.2768	0	0	0	16.8408	52.478	0	8.88305	47.5957	34.3025	50.4334	37.662	0	528.155	564.965	1205.8	0
0	0	0	0	0	0	0	0	0	0	13.8226	0	0	0	0	0	0	0	0	0	0	0	1.88961	0	0	0	25.9938	0	0	62.3195	7.3295	0	0	0	0	0	0	8.66374	76.59	0	276.577	1.16137	1.33651	0	26.9568	0	356.051	1445.48	295.088	0
0	0	0	0	0	0	0	0	0	0.516632	0	0	0	0	19.544	0	0	0	0	0	0	3.63825	3.61301	0	0	2.13996	0	0	0	0	9.05978	4.27376	0	0	0	29.5112	16.9876	10.4762	0	10.2635	1.65777	13.7273	105.936	18.8239	63.2568	0	460.734	902.994	900.108	0
0	0	0	0	0	0	0	0.415154	1.69418	0	1.06754	6.16736	0	3.11032	0	0	0	0	0	0	0.959234	2.07838	0	1.26527	0	0	6.81942	0	0	0	0	4.93709	0	57.0896	0	2.17028	7.41055	2.23425	2.44764	0	0	23.8944	16.8455	0	25.6074	0	645.903	537.214	1245.66	0
0	0	0	1.01588	0	0	0	0.340723	0.316009	0	0	0	2.6836	0.814689	0	0	0	0.848331	0	0	0	2.27434	0	0	0	0.877886	0	0	0	4.86167	13.6277	5.45454	0	0	0	0	15.2049	27.2187	31.1366	0	29.9232	25.6173	16.2651	84.0862	35.8816	113.484	396.197	519.033	1241.71	0
0	0.124585	0	0	0	0	0	0.763592	0	0	1.47264	0.17974	0	1.87144	0	0	0	0	0	8.06452	0	0.812335	1.99302	0.0872706	0	0.639413	0.409009	0	0.64723	1.22574	8.95401	0	0	0	0	0.748462	13.6302	21.6709	21.947	0	57.9159	43.652	20.618	47.3035	7.32341	0	595.549	602.238	1107.44	0
0	0	0	0	0	0.497351	0	0.792895	0	0	0	0	0	30.6395	0	0.316426	0	0	0	8.25393	3.19126	4.03347	0	0	0	0.659007	1.78102	0	0	0.54743	3.34798	11.2309	0	0	0	0	12.1749	42.4564	20.81	0	21.2373	41.5772	33.7297	3.09166	17.3156	0	57.6007	860.946	1418.56	0
0	0	0	0	0.533875	0	0	1.59416	4.84626	0	0	0	0	0	0	0	0.276179	0	0	0	0	0.591169	0.280192	0.269919	0	0.152126	1.42315	0	0	3.15924	14.813	5.67119	0	0	0	10.1278	24.5915	22.4909	11.4873	5.83692	13.6703	46.8406	24.8383	0.892103	40.6378	7.37448	379.996	639.746	1296.68	0
0	0	0	0	0	0	0	0.337933	1.985	0.934241	0	0	0	1.25691	0	0.232261	0	0	0	0	6.76702	1.03387	0.356374	1.37323	0	10.1581	1.00561	0	10.1844	7.50066	3.68619	1.03045	0	34.6057	53.6708	6.25669	8.37797	31.8266	59.7709	0	39.5708	28.62	38.3133	91.9075	56.7709	103.175	465.077	651.32	876.082	0
0	0	0	0	0	0	0	2.17755	0	0	0	0	0	0.21108	0	0	2.20232	0	0	0.172656	0	1.47316	0.744771	1.21072	0	0	0	0	0	7.76769	17.6541	0	4.00096	0	1.33529	1.44216	13.1316	33.8504	14.5732	0	93.5044	21.285	25.6363	40.9046	5.31238	0	319.001	714.323	1232.47	0
0	0	0	0	0	0	0	0	0	0	0	0	0	0	0	0	0	0	0	0.102391	0	0	0	0	0	0	0	0	0	0.373503	0	13.4096	0	0	0	0	0	4.57842	0	0	165.798	40.5832	196.81	0	0	0	781.763	1408.93	0	0
0	0	0	0	0	0	0	0.203764	0	0	0	0	0	0	0	0	0	0	0	0	0	0	2.90093	2.79457	0	0	0.545719	0	0	29.4379	8.33502	0	0	31.2994	0	72.9002	7.57753	8.48154	0	448.203	0	7.13174	3.95164	0	29.8885	0	348.661	150.193	1347.69	0
0	0	0	0	0	0	0	2.32045	0.0233083	0	0	8.91282	0	0	0	0	17.0062	0	0	0	0	0	0	0	0	6.88525	4.80118	0	15.0531	2.68942	0	4.71288	0.607462	0	0	2.54544	9.47036	8.36857	8.44554	0	114.367	57.0107	0	0	50.474	238.557	625.334	514.558	916.936	0
0	0	0	2.08186	0	0	0	0.169272	0	0.842337	0	0	0	0	0	0.785298	0	3.5402	0	0	0	0	0.535528	0	0	0	0	0	0	8.4535	6.92411	0	0	0	0	14.9326	10.7012	75.369	7.48487	0	16.2173	5.92452	6.06041	122.765	0	84.5687	280.298	503.236	1443.29	0
0	0	0	0	0	0	0	3.34421	0	0	0	0	0	5.56877	0	0	0	0.178423	0	1.40155	0	0.298965	0	4.9141	0	0	17.9128	0	4.04941	5.53863	0	0	21.1109	7.86262	0	1.75604	0	15.065	33.7998	0	2.86068	17.1855	60.2224	0	14.8239	14.9176	338.854	842.207	1161.13	0
0	0	0	0	0	0	0	1.18952	0	0	0	0	0	1.06658	0	0	0	0	0	0.872423	0	0.744385	5.05695	0	0	0	2.19022	0	0	3.18242	0	12.2417	0	0	0	9.10901	16.5884	8.25218	8.54724	0	0	49.4396	50.5736	0	92.2739	0	203.539	825.644	1218.04	0
0	0	0	0	0	0	0	7.684	0	2.27604	0	0	0	0	0	0	0	0	0	0	0	0	0	15.4731	0	0	1.95993	0	0	0	0.997829	13.8073	0	0	170.189	0	0	13.3844	0	0	92.022	5.69185	27.8384	0	35.093	0	274.676	1074.33	868.901	0
0	0	0	0	0	0	0	0.0729889	6.7888	0	0	0	0	0	0	0	0	0	0	0	4.5534	0	0	0	0	9.2686	7.31647	0	10.9592	13.167	0	0	0	0	0	39.3485	31.4858	31.407	0	196.883	33.965	11.1916	22.2123	57.9768	0.7059	645.959	416.688	200.34	881.41	0
0	0.0898422	0	0	0	3.42638	0	0.468053	0.153213	6.02838	0	0	0	0	0	0	6.26761	24.9249	0	0	9.5423	0.275671	1.04526	0	0	0.496571	0	0	1.86695	8.44634	8.70948	0	14.4748	0	0	0	0	42.3682	2.43487	87.0991	46.601	41.3294	0.164291	44.9281	44.7345	6.87766	110.027	478.94	1591.95	0
2.89419	0	0	0	0	0	0	7.559	0	1.5958	0	0	0	0	0	0	0	0	0	0	0	0	0	11.3094	0	0.118037	0	0	0	0	0	0	0	122.645	0	0	0	3.92937	0	0	0	3.20685	37.4513	0	59.9614	0	217.467	522.276	1626.71	0
0	0.242979	0.183131	0	0	0.579167	0	0	0	0.741082	0	0	2.26213	0.979236	0	0	0	0	0	8.9564	0	1.95708	0	0	0	0	0	0	0	1.32809	4.06118	8.17399	0	3.26796	0	2.55453	9.41486	4.50827	9.8777	0	104.037	55.5983	33.5466	5.62539	82.3369	27.9011	270.442	1062.95	816.468	0
0	0	0	0	0	0	0	6.69232	0	0	0	0	0	0	0	0	0	0	0	0	0	4.07476	2.28893	9.64692	0	1.86411	5.16708	0	0	5.16165	11.1802	0	24.5925	0	0	24.8205	30.4925	59.3173	36.257	119.207	0	11.7233	26.9824	0	99.3207	0	70.5511	488.843	1537.41	0
0	0	0	0	0	0	0	0.534612	0	0	0	0	0.721836	0.127829	0	0	0	0	0	0.470516	0	0.802925	1.18395	0	0	0.27549	0	0	0	0	8.16422	0	0	0	0	1.31005	27.0382	7.5525	17.0205	0	0	56.758	79.4336	390.96	23.5254	0	305.122	576.641	1008.8	0
0	0	0	0	0	0	0	0.64647	0	0	0	0	0	0	12.1697	0	6.04787	0	0	0	0	0	0.454499	5.25403	0	0	9.23397	0	0	9.4805	0	0	0	0	0	36.2594	0	0.543613	0	0	0	5.86611	3.42895	0	42.1446	8.9716	228.372	400.621	1843.09	0
0	0	0	0	0	0	0	0	0	0	0	0	0	0	0	0	0	0	0	0	0	0	0	0	0	0	0	0	0	0	0	0	0	0	0	0	19.7869	10.7382	0	0	121.07	30.0035	0	0	0	0	140.972	1398.83	907.357	0
0	0	0	0	0	0	0	0	0	0	0	4.93266	0	0.417547	4.38316	0	0	0	0	0	1.21046	0	4.4198	0	0	0	0.467689	0	0	8.72102	0	13.1792	0	0	0	21.3961	10.3905	44.0534	18.5322	138.109	0	48.896	3.64712	0	21.6741	0	167.718	266.017	1753.36	0
0	0	0	0	0	4.0953	0	0.0319104	0.0887872	0	0	0	0	1.67859	0	0	0	0	0	0	0	0	0	0	0	0	3.24756	0	0	7.05745	0	0.437866	0	92.431	0	7.50675	18.5122	0	21.4474	0	0	7.44576	1.52331	0	15.8423	7.97126	109.908	360.655	1904.08	0
0	0	0	0	0	0	0	0.101111	1.5942	0	1.29999	0	0	0	0	0	0.420405	3.22233	0	2.37302	0	0.674916	0	0	0	2.60515	0	0	2.2854	0.96181	8.45573	0	0	0	0	4.95536	7.52015	47.7832	16.0953	3.3319	3.76718	53.7384	27.9548	80.4601	111.043	58.9343	353.462	644.253	1155.94	0
0	0	0	0	0	0	0	0	0	0	0	0	0	0	0	0	0	0	0	0.509401	0	3.91176	0	0	0	0	0.697554	0	0	0	0.947028	0	0	0	0	15.7433	1.29144	8.97971	1.53559	0	6.93151	24.647	56.7277	47.2243	77.3883	151.813	483.047	765.793	940.892	0
0	0	0	0	0	0	0	0	11.1499	0	0	0	0	2.56828	4.92544	0	0.837387	0	0	0	10.3091	1.55116	0	0	0	0.0532214	0	0	0	0	7.43552	0	9.92344	0	0	1.21481	0	22.7195	53.7065	0	0	39.5221	15.1608	24.9682	85.7691	0	315.139	863.796	1074.52	0
0	0	0	0	0	0	0	0	0	0	0	0	2.26541	0	0	0	0	0	0	0	5.81506	5.45979	0	0	0	0	0	0	0	0	0	0	0	0	0	212.151	0	0	0	0	0	18.2697	0	0	0	0	59.2709	832.724	1486.75	0
1.86976	0.189044	1.6504	0.269892	0	0	0	0	0	0	0.0744855	0.181824	0	1.58146	0	0	0.0451649	0	0	0	2.47637	4.03625	6.47605	4.94381	0	0	0	0	11.9489	0	8.00458	22.1922	0	0	0	8.42317	23.1958	45.9391	0.08539	40.0907	200.739	16.747	13.511	103.582	60.5739	0	386.286	891.055	751.877	0
0	0	0	0	0	0	0	0.991419	0	0	0	0	0	0	0	0	0	0	0	17.0356	3.43608	3.36796	0	2.26618	0	0	0	0	0	0	10.8145	0	60.9803	0	0	0	137.994	20.7229	3.75759	0	0	90.8801	27.8894	0	28.765	0	350.228	595.055	1232.45	0
0	0	0	0	0	0	0	1.68811	0	0	0	0	0	0	4.23715	0	0	1.5131	0	0	1.17014	0	2.67035	0	0	0	0	0	0	4.81743	20.2555	0	6.12066	0	68.942	105.899	15.0665	17.0343	5.97161	16.6886	48.5196	99.7863	30.2196	45.9116	26.6663	0	491.983	489.424	1086.92	0
0	0	0	0	13.9463	0	0	1.24576	0	0	4.11862	0	0	0	5.2114	0.366947	0	0	0	2.43645	1.64479	3.26679	2.81516	0	0.333279	0.458535	0	0	0	3.809	0.647086	1.628	2.15085	0	0	1.74439	4.41209	29.0322	35.6741	0	0	45.2164	24.4247	0	22.7576	0	298.623	655.887	1429.49	0
0.402784	0	0	0	0	0	0	1.83301	3.06008	0	2.26245	4.83243	0	0.350625	6.44115	0	0	7.22907	6.87172	0.430198	8.13168	2.93649	1.39178	11.7316	0	0	0.392731	0	0	13.6004	5.59847	1.00608	6.646	48.2676	0	41.6831	16.3597	11.8377	2.59366	0	0	41.6296	38.9385	0	67.8377	54.9464	168.357	317.058	1593.87	0
0	9.73366	5.41478	0	0	0	0	0	0	0	0	2.34048	0	0	1.33698	0	0	0	0	5.41727	0.24615	2.75556	0.674079	0	0.598518	0	8.74968	0	0	2.28013	17.431	11.2073	1.28754	0	0	11.4864	30.1091	22.5749	0	0	10.2065	41.4295	3.17848	6.43861	40.8692	70.9655	336.352	493.834	1496.37	0
0	0	0	0	0	0	0	0.250733	0	0	0	8.65621	0	0	0	0	7.037	0	0	2.45192	22.0146	0	0	0	0	0	0	0	62.3406	2.98136	0	0	0	0	0	0	0	0	0	0	34.6982	3.25025	26.9309	0	0	0	236.197	1893.32	277.058	0
0	14.0869	0	0	0	0	0	0.156981	0	7.11737	0	0	0	0	0	0	8.4852	0	0	0	0	0	1.68307	1.03661	0	1.84257	1.3547	112.341	27.2032	0	13.9843	21.1815	7.27276	0	0	0	0.129728	34.4092	32.3932	0	17.2679	24.3514	0.676525	6.32505	62.5842	407.39	226.249	603.834	969.054	0
0	0	0	0	0	0	0	2.27926	0.258849	17.1289	1.25592	0.291978	0	7.00693	0	0	2.61098	0	0	0	0	0.0582173	5.7393	2.76444	0.130666	0.599245	7.10091	0	0	4.14822	1.01479	0.638274	2.31898	0	0	20.0613	0.691923	5.04579	64.1729	0	0	13.2052	25.2584	0	32.5404	0	294.236	425.15	1700.62	0
0	0	0	0	0	0	0	0	0	0	0	0	0	0	0	0	0	0	0	0	0	0	0	0	0	0	0	0	0	0	0	0	0	0	0	0	0	0	0	0	0	0	0	0	0	0	390.48	0	2254.92	0
0	0	0	0	0	0	0	0.953118	0	0	0	0.24928	0	0	0	0.491308	0	0	0	0	0	2.78342	0	0	0	1.02323	0	0	0	0	1.73278	9.80883	0	10.4575	106.323	4.67116	23.6295	1.20221	5.61934	0	0	48.8032	11.8487	2.40018	66.3179	0	191.146	686.926	1448.13	0
0	0	0.912291	0	0	0	0	2.44607	1.13681	0.0267522	0	0	0	8.02107	3.37341	0	0	2.93937	0	0	0	0	1.80285	0	0	19.8352	0	0	0	7.44069	12.1388	9.14721	0	0	0	2.10778	1.59937	35.0711	28.1455	164.223	18.0269	42.8585	9.75208	55.56	33.2408	256.499	160.238	233.001	1523.71	0
0	0	0	0	0.440419	4.35673	0	0	1.08418	1.21189	0	0	0	0	0	3.61546	6.835	0	0	0	0	0	0	0	0	0	0	0	0	7.64487	5.31302	0	0	19.2388	0	7.16132	2.17358	22.8544	12.0609	72.2273	0	48.8696	0	2.94375	14.2889	0	673.196	694.102	993.618	0
0	0	0	0	0.454946	1.17402	0	0.191192	0.363981	0.350523	1.55254	0.378984	0.611405	0.0721819	0	1.74286	0.815874	0.601301	0	1.18084	0.488261	1.68763	1.20976	0.184011	0.113068	2.489	2.2638	0	10.9175	5.45613	4.50037	6.07546	2.1891	11.4824	1.36987	10.2579	11.9748	22.8974	28.6551	12.9323	41.4553	25.5147	36.3277	44.3964	48.3682	62.8422	345.034	809.464	1064.88	0
0	0	0.850142	0	0	0.0840203	0	0.993809	1.26236	0	0	0	0	0.284117	2.44022	0	0.168429	0.0968236	0	10.0142	1.04829	0	0.341753	0	0.182066	0.250492	0	0	1.46498	7.32137	1.88531	5.78081	7.73533	4.26676	11.5192	0.105882	16.3899	69.8164	0	271.247	0	41.5887	6.25249	7.50794	62.8924	91.7463	413.798	961.845	639.056	0
0	0	0	0	0	0	0	0	0	0	0	0	0	0	0	0	0	0	0	0.293687	0	3.50819	0	0	0	0.128966	0	0	0	0	0	0	0	0	0	0	0	58.0847	0	0	0	65.0148	0	0	29.3682	0	502.835	951.882	1043.43	0
0	0	0	0	0	0	0	1.94399	8.78955	0	0	0	0	1.97548	0	0	0.606217	0	0	0	0	0	1.3838	1.33307	22.1164	0	35.4034	0	0	11.442	0	32.6769	2.20263	14.9305	0	27.6294	0	1.71643	84.2404	0	0	40.8239	22.3302	0	19.7411	0	80.4767	642.42	1533.61	0
0	0	0	0	0	0	0	0.279519	0	0	0	0	0	0	0	0	3.05079	0	0	2.46007	0	0	1.1054	0	0	0	0.748606	0	0	0	6.09803	0	0	0	0	0	0	34.1993	0	0	0	0	34.6096	196.387	59.9237	0	529.2	844.732	935.507	0
0	0	0	0	0	0	0	0	0	0	0	0	0	0	0	0	0	0	0	0	0	0	0	2.54305	0	0	0	0	9.43009	0	0	0	0	0	0	0	0	36.486	0	0	0	4.32658	0	0	0	0	1621.2	574.037	390.083	0
0	0	0	0	0	0	0	0	0	0	0	0	0	0	0	0	0	0	0	0	0	0	0	0	0	0.201593	0.838188	0	0	0	2.5604	0	0	0	0	0	0	0.39476	0	7.73493	0	5.47694	25.6784	0	95.3447	0	557.977	1514.84	433.945	0
0	0	0	0	0	0	0	0.526453	0	0	0	0	0	5.97919	0	10.5835	0	0	0	1.15834	0	1.31778	1.97783	0	0	0	0	0	0	0	25.1238	1.80596	0	0	0	7.09529	24.472	37.8501	0	0	0	17.914	22.9716	0.9943	3.71255	0	225.203	582.068	1667.56	0
0	0	0	0	0	1.58186	0	0.719639	4.00464	1.557	3.37917	0	0	0	2.35602	2.61282	2.63441	0	0	2.20299	1.30129	0	3.56358	0	2.2852	0.161233	0	0	0	1.33934	0	0	0	0	0	11.6541	6.98133	31.099	28.7773	126.82	23.9812	28.716	58.8117	27.4197	32.4794	101.607	320.538	676.506	1081.09	0
0	0	0	0	0	0	0	0.285911	1.35238	0	0	0	8.87888	0.0683629	6.81751	1.06113	0.178317	0.256269	0	1.00653	1.78365	0	2.26135	0	0	0	1.22516	0	0.969366	2.65172	52.7066	5.10015	0	5.01917	12.3252	0.280246	17.4371	17.5988	27.8133	0	31.0443	53.1477	15.5252	30.2396	45.8092	64.2788	450.085	692.643	1079.02	0
0	0	0	0	0	0	0	0	0	0	0	0	0	0	0	0	0	0	0	10.5917	0	0	0	0	0	0	0	0	0	0	221.524	0	0	0	0	0	4.92291	0.151797	0	0	0	0.936019	15.0805	0	6.11047	0	1.32854	11.8274	2318.84	0
0	0	0	0	0	0	0	0	0	0	0	0	0.21745	0	0	13.4687	0.0200888	1.90546	0	0	0	0.0483756	0	0	0	0	0	0	0	0	0	0	0	0	0	0	0	30.3246	0	0	0	24.3507	119.395	0	55.6779	0	858.364	307.694	1232.02	0
0	0	0	0	0	1.96764	0	0	0	0	0	0	0	0	0	0	2.58178	0	0	0	0.318823	0	3.05583	3.99516	0	0	8.86926	0	0	0	0	0	15.4259	109.006	0	8.56595	9.57859	8.12223	0	0	20.5643	20.3913	15.3698	0	6.22771	0	546.349	983.184	894.312	0
0	0	0	0	0	0.171876	0	0	0	0	0	14.5643	0	0.105674	0	0	0	0	0	0	0	0	0	0	0	0	0.946909	0	0	0	0	0	0	0	0	51.9836	0.657411	0	35.9579	0	0	5.49987	54.8537	0	37.8986	0	149.294	1005.52	1214.31	0
0	0	0	0	0	0	0	1.69189	0	0	0	0	0.292872	1.4522	0	0	0	0	0	5.34529	0.300708	0	0.137248	0	0	0	3.71791	0	0	2.47601	9.46424	30.9543	2.35937	38.0784	0	0	17.4234	57.3459	1.53461	0	68.5782	48.9251	50.4787	97.0103	16.6426	0	294.049	1091.46	796.483	0
0	1.26652	0	0	0	0.580557	0	0.0298563	0	4.30859	0	2.62372	0	0.428329	0	2.67789	0	0	0	6.13124	0	0	0	0	0	0.307704	0.799609	0	2.02452	6.17715	14.981	0	0.811884	7.86192	0	0	13.3235	3.76591	2.64037	0	4.29063	36.4579	8.90783	55.9378	35.7088	111.872	521.418	400.526	1349.45	0
0	0	0	0	0	0	0	0.949704	0	0	0	0	0	0	0	0	0	0	0	0	0	0	0.253399	0	0	0	0	0	0	12.2449	0	0	2.80034	0	0	29.7211	2.72327	36.4278	0	0	0	97.1826	44.9947	161.475	0	65.7405	426.944	579.134	1155.42	0
0	0	0	0	0	1.78815	0	0	6.39667	0	0	0	0	0.549699	0	26.3085	0	0	0	0	7.17108	0	0	0.525499	0	1.77702	0	0	0	18.0419	2.50774	0	0	0	5.21609	0	32.4877	0	77.2589	22.7275	38.545	8.94048	76.1368	0	10.376	0	71.062	915.066	1297.04	0
0	0	0	0	0	1.03315	0	0.0483018	0	0	0	1.06117	0	0	1.51546	0	0	0	0	0.141703	0	0.725436	2.2922	0	0	1.61787	12.9361	0	130.193	5.85823	0	0	3.06477	31.7977	0	2.84068	0	15.3531	0	57.3009	0	21.4138	25.9401	137.935	31.61	0	286.873	716.807	1182.42	0
0	0	0	0	0	0	0	8.45038	0	3.30623	0	0	0	0	0	0	0	0	0	0	0	3.74196	0	0	0.46659	0	0	0	0	0	0	0	0	0	0	0	0	0.20951	0	0	0	33.9122	97.504	0	0	0	0.458412	176.506	2342.78	0
0	0	0	0	0	0	0	0	0	0	0	0	0	0	0	0	0	0	0	0	0	0	0	0	0	0	0	0	0	0	0	0	0	0	0	0	0	0	0	0	0	0	0	0	0	0	0	2674.07	0	0
0	0	0	0	0	0	0	0	0.198554	0	0	0	0	0.341255	0	0	0	0	0	0	0	1.33969	4.06377	1.30493	0	0	6.68912	0	7.25835	1.01822	3.11363	11.2607	1.6171	9.39554	1.61908	42.3178	24.9452	13.8616	7.57304	0	0	43.5697	82.3961	0	92.5956	115.869	200.095	417.29	1087.26	0
0	0	0	0	0	0	0	0	0	23.8866	0	0	10.8019	0	0	0	0	0	0	0	0	0	0	0	0	0	0	0	0	0	0	26.3465	0	0	0	37.6401	0	22.6039	28.3003	0	0	0	0	154.725	57.7717	0	508.707	597.554	1203.62	0
0	0	0	0	0	0	0	4.1632	5.17567	0	0	0	0	0	0	0	0	0	0	7.27615	0	0	2.80237	0	0	0	0	0	0	0	0	0	0	0	0	0	0	0	14.1004	0	0	11.7121	188.168	0	15.9912	0	232.729	130.582	1998.98	0
0	0	0	0	0	0	0	0	0	0	5.71873	0	0	0	0.775292	15.6674	0	9.59781	0	0	0	6.03078	0	0	0	0	0	0	2.0945	8.37397	0	0	0	0	0	16.3492	11.9461	9.97395	56.8181	0	15.7829	26.9071	27.2786	52.2709	18.123	0	207.32	825.704	1260.23	0
0	0	0	0	0	0	0	0	0	0	0	0	0	0	0	0	0	0	0	0	4.49842	0	0	0	0	0	0	0	0	0	0	0	0	0	103.07	0	9.65346	3.27428	97.5667	64.1564	0	15.1426	0	0	278.253	0	415.523	781.306	889.482	0
0	0	0	0	0	0	0	0	0	0	0	0	0	0.239383	0	0	0	0	0	0	0.693968	22.0531	0	0	0	0	0	0	0	0	0	103.032	0	0	0	0	0	6.06147	0	0	274.963	0	0	0	0	0	793.545	865.86	542.498	0
0	0	0	0	0	0	0	0	0.0257714	0	0	0	0	0	0	0	0	0	0	0	0	0.139109	0	0	0	0	1.73644	0	14.4456	0.0660806	0	0.381286	0	0	27.3195	0	12.6756	8.69213	1.3106	0	78.8297	14.1199	0.773774	0	92.3859	0	576.486	829.278	970.138	0
0	1.15385	0	0	0	0	0	0	2.31585	0	0	0	0	4.9038	0	0	0	4.61599	6.03323	8.93724	0.0377084	7.48943	11.4623	3.85478	0.0611258	0.0560658	13.841	0	8.4843	0	0	0	0	0	44.3104	0	9.30591	7.32834	5.77314	0	0	32.072	0.389537	239.683	68.5013	38.0499	340.869	651.996	1135.76	0
0	0	0	0	0	0	0	0	0	0	0	0	0	1.06694	0	0	2.90949	0	0	0	0	2.94469	0.898362	0.370897	0	0.104518	1.52099	0	0	0.868223	18.1421	5.56629	0	0	0	5.56663	4.82732	21.0808	40.8969	0	28.5005	58.6847	29.5313	100.519	71.4026	0	400.348	472.429	1339.56	0
0	0	84.3719	0	0	0	0	0	3.602	0	0	0	0	0	0	0	0	0	0	0	0	11.8402	7.40367	0	0	0	0	0	0	0	23.3544	0	0	0	0	0	0	0.251215	0	0	0	0	0.297111	0	0	0	54.9662	663.06	1774.35	0
0	0	0	0	0	0	0	0.482814	0	0	0	0	0.592634	0	1.65253	0	0	0	0	0	2.43396	0	0	1.60525	0	0.11309	0.70531	0	40.1798	0	8.13924	0	0	0	0	5.59292	2.6116	24.3598	0	0	0	64.1801	11.5241	184.366	44.5721	54.8216	255.838	720.386	1253.55	0
0	0	0	0.697071	0	0	0	0.667985	0	0	0	0	0	0.212959	0	0	0	1.39704	0	0.522576	3.39551	0	0.211331	0	0	2.18004	0	0	1.50984	0.476563	0	19.554	0	0	0	20.5155	8.6115	14.2673	5.11974	0	6.39972	29.7872	26.8388	73.3415	29.6456	27.8106	293.49	448.602	1625.27	0
0	0	0	0	0	0	0	1.27391	0	0	0	0	0	0.121839	0	0	0	0	0	0	0	0	2.57938	0	0	0	2.72942	380.014	0	0	0	0	0	0	50.8698	19.4792	16.6756	4.1135	0	0	0	15.0604	32.2307	0	165.586	0	158.632	580.922	724.401	0
1.60377	0	0	0	0	0	0	4.7878	0	0	0	0	0	0	0	0	0	0.697794	0	0	0	0	8.49723	9.07545	0	0	28.7728	0	7.91844	21.6611	0	4.8071	2.11699	51.25	0	0	0	14.1403	0	0	0	17.2569	6.96817	0	28.9873	0	446.039	378.729	1645.21	0
0	0.0275219	0	0	0	0	0	0.193987	0	0	0	0	23.2883	0	0	0	0	0	0	0	0.0584631	0	0.69377	0	0	4.38968	0	0	0.285958	0	30.2683	4.51356	0	0	0	1.48808	0	9.40439	0	0	0	44.4109	14.6455	0	0	0	557.347	1238.8	744.144	0
0	0	14.4815	0	0.324651	0	0	1.32845	0	0.536002	0	0	0	0.858488	4.50595	0	1.45553	0	0	0	1.24437	0	1.36308	0.328277	6.65659	0	8.65423	0	13.3904	3.84228	4.30809	0	0	91.3931	0	12.3174	9.07932	264.297	34.9274	0	0	25.4121	30.8513	6.50989	102.089	0	348.003	386.385	1247.43	0
0	0	0	0	0	0	0	0.454466	1.20703	0	0	0.972508	0	0	0	0	1.22396	0	0	0	0	0	0	0	0	0.053225	0.11065	0	0.700384	3.53707	0	9.92102	0	0	0	0	6.45295	37.521	12.0574	0	0	15.7457	41.9106	128.595	22.8422	237.373	353.472	393.861	1388.02	0
0	0	0	0	0	0	0	0	29.9902	0	0	0	0	0	0	0	0	0	0	0	0	0	0	0	0	0	0	0	0	0	0	0	0	14.7016	0	0	0	0	0.69705	0	0	0.15326	0.117582	0	0	0	7.83106	447.351	2192.03	0
0.214652	0	0	0	1.41325	0	0	0.117222	0	0	0	0	0	0.373712	0.490375	0	0	1.75115	0	0	2.43762	0.782459	1.23619	1.96493	0	0	3.13942	0	17.2222	6.96917	0.852442	0	10.6254	0	0	0.765994	2.90614	21.6857	38.011	0	0	27.9596	11.1917	2.36154	37.9157	68.325	370.099	762.271	1275.36	0
0	0	0	0	0	0	0	0	0	0	0	0	0	0	0	0	1.1714	0	0	17.2648	78.982	0	0	0	0	0	1.34138	0	0	0	0	0	0	0	5.68185	34.9787	40.045	21.4794	0	0	44.9858	22.8862	6.3509	22.7028	19.7793	0	341.422	852.181	1181.38	0
0	0	0	0	0	0	0	0.34811	0	0	0	0	0	1.1098	0	0	0.180925	0	0	0	6.43461	2.32365	0.183554	0	2.93361	4.78357	3.41846	0	51.1442	4.55315	2.53147	0	10.518	22.9166	0	0	32.7951	19.6125	1.02618	0	34.2776	54.1505	45.6989	47.3377	53.68	0	212.641	652.879	1423.97	0
0	0	0	0	0	0	0	0.0402799	0	0.601326	8.3897	1.51702	0	2.88934	2.52755	0.622897	0.502436	0	0	0	0	0	0	0	0	0	0	0	0	6.32214	3.95438	12.1596	0	0	0	0	4.79334	5.2839	4.98707	0	0	19.7371	20.9109	2.43442	19.9974	0	398.419	639.326	1455.95	0
0.0830395	0	0.966575	0.540828	0	10.4639	0	0	3.4488	0	1.16609	0	1.63277	3.97574	0	2.43107	0.0942755	0.81293	0	0.177382	0	0.227024	0.669516	0	0	11.6062	0	0	2.05	21.5685	1.97863	0	0	0	44.585	8.59354	1.79881	24.5576	12.8332	0	1.4482	61.1357	20.0242	283.208	19.1024	0	852.375	389.223	890.397	0
0	0	0	0	0	0	0	0	0	0	0	5.82882	0	0	0	0	3.30943	0	259.709	0	0	0	5.31605	3.63871	0	2.73436	0	0	0	0	0	7.28113	1.60326	0	0	16.4703	30.257	3.56962	0	0	0	1.3757	21.6366	0	19.9573	0	304.605	304.206	1691.36	0
0	0	10.3012	1.03828	0	0.413812	0	0.62876	0.215318	1.78104	0	0	3.98356	0.462585	0.242797	0.927453	1.96073	0.289012	0	0	0.536412	1.88865	1.04051	0.132666	0	0.947091	0.72539	0	2.95169	11.0419	6.33098	8.09675	4.99785	0	11.1931	12.0416	4.89227	49.0979	14.2007	130.055	26.2581	31.9754	15.3539	19.2927	24.012	74.908	397.672	534.281	1214.83	0
0	0	0	0	0.684151	0	0	0	0	0	0	0	0	4.9751	0	0	0	0	0	0	0	0	0.478748	0	0	0	0	0	0	1.0796	0	0	2.05749	0	0	0	0	0	26.096	67.3192	102.693	37.0745	27.315	0	0	0	156.194	654.371	1598.97	0
0	0	0	0.0154202	0.0623532	0	0	0	0	0	3.08538	0	0	0.0824414	0	1.5356	0	5.02713	0	0	5.30573	0.172612	1.35262	0	0.929802	1.11934	0	0	3.27319	6.00205	0	4.73113	0	0	0	6.08326	4.82107	23.1367	0	0	175.296	48.9143	30.8612	79.1858	21.0079	13.7807	449.444	595.034	1166.71	0
0	0	0	0	0	0	0	0	26.5732	0	0	0	0	0.103329	0	0	0	0	0	0	0	0	4.92189	0.987801	0	0	2.08328	0	7.32588	1.84986	0	0	7.05086	0	0	2.11793	6.42825	18.0969	2.29305	1012.51	0	0	30.4285	0	2.92562	0	226.128	764.482	501.395	0
0	3.93912	0	0	0	0.276156	0	0	1.44889	0	0	0	0	0	0	0	0	12.4466	0	0.972158	2.62513	0.651736	0.0748844	0	0	1.15874	0	0	0	14.1849	3.61468	1.29916	0	0	0	10.6724	7.39391	8.59846	7.53575	0	61.2283	38.2925	22.5985	58.6525	36.3218	106.429	385.155	759.521	1118.12	0
0	0	0	0	0	0	0	0	0	0	0	0	0	0	0	0	0	0	0	0	0	0	11.2846	0	0	0	0	0	0	0	0	0	0	0	0	144.573	0	0	0	0	0	23.9935	9.20396	0	0	0	74.4956	1610.64	792.783	0
0	0	0	0	0	0	0	0.753117	0	1.07077	0	0	0	6.17398	4.05067	0	0	0	0	0	11.1864	0.807924	0	0	0	0	0	0	0	11.8973	28.7527	4.42889	8.77695	0	0	0.527282	8.80211	10.8564	0.951467	0	41.2305	48.1158	44.6185	52.019	33.9903	13.4378	390.755	671.428	1310.01	0
0	0.075866	3.71666	0	0	0	0	2.95268	0	0	0	4.30514	2.98219	2.3904	0	0.934791	0	0.625173	0	0.682067	0	0.523769	2.13308	0.744008	0.653095	1.13816	2.49066	0	3.9413	0	6.84738	6.69949	1.89667	0	6.33	2.27888	7.2626	6.80353	4.93462	32.1779	0.371241	20.9762	42.036	59.7186	55.6137	5.80774	224.833	735.75	1341.34	0
0.385034	0	0	0	0.316879	0	0	0	0	0	0	0	0	0.837935	0	0	3.16921	7.0152	0	5.55173	0.728749	0.614049	0	0	0	2.16705	0	0	0	11.2509	9.17444	5.28959	0	15.3802	0	0	9.38324	4.77395	8.05793	69.2895	82.8181	24.2586	9.82843	2.11801	83.8281	105.05	411.629	618.225	1204.16	0
0	0	0	0	0	0	0	0	0	0	0	0	11.5427	0.340679	0	0	1.99941	0	0	0	0	0	0	0	0	0	3.8159	0	0	13.7228	15.5419	0	289.295	0	0	15.3623	1.05971	0.359434	0	0	547.16	71.4778	0.850202	0	0	0	261.101	892.684	581.315	0
0	0.370557	0	1.24147	0	1.47211	0	0.466853	0	0	0.681352	2.61364	0	0.301695	0	0	0	0.0753969	0	0	0	0.726426	4.7104	0.115365	0	0	0.067585	0	0	8.64179	8.80859	9.86877	0	0	0	1.60779	3.75378	22.2813	4.90977	0	35.0567	35.1332	49.6923	45.3737	61.5029	0	503.955	618.167	1196.9	0
0	0	0	0	0	0	0	0.327791	0	0	2.2477	0	0	0	0	0	0	0	0	1.28218	0	0	0	0	0.20462	0	0.585258	0	0	11.6929	4.37013	16.9919	0	0	10.7425	0	10.8354	2.2051	0	0	2.32625	11.331	18.9077	0	64.108	0	866.052	839.38	831.215	0
0	0.167734	0	0	0	0	0	0.154208	0	0	0	0	0.115674	0.286783	0	3.86853	0	0	0	0.603199	0.475074	0	2.0599	0	0	2.07491	0.73422	0	0.580928	7.33449	4.29873	1.17556	0	29.3272	0	1.34358	7.90108	25.1566	14.8498	16.9388	61.8324	43.5781	14.0072	72.4888	15.853	64.2023	426.346	795.662	977.606	0
0	0	0	0	1.0948	0	0	0	0	0	0	0	0	0	13.6756	0	0	0	0	0	0	0	0	0	0	0	0	0	0	0	0	0	0	0	4.57846	3.56033	62.4357	1.62901	34.2642	0	0.64444	0	32.2708	0	13.6614	0	158.611	912.282	1471.67	0
0	0	0	0	0	0	0	0	0	0	0	0	0	0	0	0	0	0	0	0	0.953901	0	0	0	0	0.354571	5.89696	0	0	0	5.00372	22.6599	0	8.0528	4.16308	0	12.2823	1.38864	18.6609	0	0	31.3967	3.28468	0	40.3714	0	537.792	782.18	1201.89	0
0	0	0	0	0	0	0	0	0	0	0	0	0	2.59765	0	0	0.87833	0	0	0	0	0	0.127299	2.57526	0	1.34774	4.09498	0	47.7476	5.16717	0	24.2934	8.02391	0	0	11.4375	18.5545	4.66926	0	0	0	14.083	0	0	71.7327	241.231	252.301	640.624	1254.33	0
0	0	0	0	0	0	0	0.108999	0.202185	0	0	0	0	1.82435	0	0	2.37932	0	0	2.13179	0	0.181893	0.114947	0	0	1.12336	0	0	8.62294	0.777634	14.6639	13.4609	0	43.0532	0	1.06839	45.9387	24.1973	22.492	32.3266	0.580154	30.8022	53.9841	16.4691	37.7156	45.38	465.267	914.117	861.626	0
0	0	0	0	0.172319	3.261	0	0.0952861	0	0	0	0	0	0	0	0	0	0	0	0	0	0	0	0	0	0	0	0	0	0	0	0	0	0	44.9679	21.4815	14.7409	51.5368	40.4483	0	22.2139	7.85581	0	57.0128	0.860107	4.76051	454.84	472.914	1460.29	0
0	0	0	0	0	0	0	3.69241	0	0	0	0	0	0.401307	2.10634	0	4.05622	1.00291	0	5.17001	0	0	0.796481	0	0	0.216219	0	90.0821	0	1.19741	0	8.06055	0	0	0	1.23383	3.74489	5.2925	59.3714	0	28.8097	29.6978	63.0949	49.4504	81.4309	10.4815	294.597	936.084	952.255	0
0	0	0	1.81095	0	5.56413	0	0	0	0	5.20615	0	0	0	4.4042	0	0.0841812	0	0	1.26712	0	0	2.90374	0	0	4.59053	0	0	1.8305	0	3.23909	8.14918	0	0	0	17.9928	4.81863	27.7847	21.0085	253.526	0.431047	48.9208	0	18.7624	29.8498	0	414.825	854.279	975.755	0
0	0	0	0	0	0	0	0.165015	0	0.739039	0	0	0	0	0	0	0	2.16931	0	0.484104	0.228765	1.44569	0.678679	0	0	0	1.32583	0	0	1.88364	7.01998	13.8122	7.17962	15.2084	0	7.1168	28.4736	6.82702	2.04306	0	3.68888	11.6794	25.8968	2.49328	59.9533	37.0989	303.489	523.827	1598.98	0
0	0	0	0	0	4.79117	0	0.447992	0	0.557329	0	0.117169	0	0	0	0	3.1433	0	0	9.41894	2.07022	0	19.9606	1.19469	0	0	19.9968	0	3.79723	0	0	7.17177	6.42953	0	62.6802	42.8137	27.211	21.6611	5.9428	0	0	13.3568	61.4843	0	46.3356	0	64.2921	108.236	2063.4	0
0	0	2.67027	0	0	0	0	0	0	0.900489	0	0	0	0	0	0	0	0	0	0	0	0	0	0	0	0	4.36176	0	0	0	3.9478	0	0	0	0	0	21.5341	0.4565	8.0016	0	0	0	0	218.734	10.2089	0	101.881	1018.16	1193.97	0
0	0	0.08216	0	0.151035	1.75391	0	1.16924	1.44073	0	0.901979	2.72602	0	0	0	0	0	0	2.87003	0	0	0.418108	0.105689	0	0	1.80755	0.536817	0	0	14.4193	17.8557	4.12559	0	3.66535	0	0.327448	7.95085	49.6378	15.6581	8.2564	0	27.9317	46.8455	59.0565	54.2787	16.6901	312.364	721.48	1274.6	0
0	0	0	0	0	0	0	0.314281	0	0	0	0.14091	0	0	3.38074	0	2.24013	0	0	0	0	0	2.27267	0	1.51344	6.7094	4.32876	0	1.52222	8.64842	0	40.0444	4.88357	0	0	1.32023	0	3.17133	0	0	5.73525	11.5236	34.5601	0	60.7902	0	204.202	606.714	1522.67	0
0	0	0	0	0	0	0	0	0	0	0	0	0	0	0	0	0	0	0	0	5.84232	0	0	6.93567	0	0	0	0	0	0	0	0	0	24.6603	0	14.3199	0	0	145.101	0	0	24.0368	79.7996	0	38.0402	0	172.443	389.322	1568.94	0
0	0	0	0	0	0	0	2.06479	1.60327	0	10.0015	0	0	0	4.2184	0	0	2.29547	0	5.91659	0	1.20197	1.823	0	0.539549	0.618606	0.771614	0	0	0	12.5709	11.8601	11.3166	0	0	12.2374	10.7142	7.26812	3.39725	0	31.4365	29.1312	33.8108	0	17.3377	0	275.648	1177.44	1037.73	0
0	0	0	0	0	0	0	0	0	0	0	0	0	0.0830779	0	0	6.7177	0	0	0	0	0	5.71605	14.9311	3.31847	0	10.236	0	7.06812	11.6506	0	0	1.57472	60.9954	3.1533	128.394	135.412	6.66151	19.6655	0	0	88.6391	55.9791	0	85.4645	0	102.028	370.499	1521.7	0
0	0	0	0	0	0	0	0	0	0	0	1.15707	0	0	0	0	0.191611	0	0	1.08157	0.425916	0	0	0	0	0	0	0	0	6.57555	18.7669	0	10.0253	0	0	0	0	31.3114	22.8227	0	16.6794	32.9755	3.66651	20.4248	37.4381	0	826.187	821.274	869.593	0
0	0	0	0	0.314364	0	7.41915	1.52972	0	0	6.43673	5.78306	0	0.0831284	0	0.75269	0	0	0	0	0	1.3924	0	9.37731	0	7.70361	0	0	0	4.9607	0	67.2648	0	36.6195	0	0	0	0	9.83873	0	113.249	11.0866	67.0082	0	101.207	903.207	219.533	182.8	897.616	0
0	21.8513	0	0	0	0	0	2.45941	0.711405	16.6615	0	10.2791	15.3706	0	0	0	0	0	0	0	0	0	0	0.0556604	0	0	0	0	0	0.694902	0	0	0	0	0	0	38.5762	39.4988	27.5644	0	0	65.3408	0	0	0	0	1100.8	524.7	863.098	0
0	0	0	0	0	0	0	0	5.54835	0	0	0	0	1.08363	0	0	0	0	0	0	3.14145	2.26886	0.286761	0.414372	0	1.86831	0.485506	0	0	0	0	18.6562	0	0	0	0.888447	10.7863	0	0	98.5673	8.68395	14.0997	168.75	0	85.9084	0	166.102	587.934	1542.8	0
0	0	0	0	0	0	0	0	0	0	0	0	0	0	0	0	0.131792	0	0	6.69523	0	1.90421	70.4636	37.8687	0	0.326674	14.0353	0	0	1.20607	0	1.73975	0	157.658	0	0	33.3191	0	1.49502	0	0	33.1997	0	0	432.988	0	331.253	355.128	1188.15	0
0	0	0	0	0	0	0	0	0	0	0	11.1792	0	0	0	31.1503	2.68114	0	0	8.64799	0	0	3.49727	2.24603	0	1.26586	3.28951	0	0	21.907	0	0	0	0	0	0	27.4057	15.4925	0	0	0	4.77656	7.32918	0	58.2066	0	219.659	778.594	1519.03	0
0	0	0	0	0	0	0	0	0	0	0	0	0	0	0	0	0	0	0	0	0	0	8.11803	0	0	0.455955	16.1141	0	0	0	0	0	0	0	0	17.3458	0	35.714	0	0	0	11.6993	76.5578	0	0	0	345.782	1304.39	891.228	0
0	0.133508	0	0	0	0	0	0.995575	0.189731	0.067866	0	0	1.74934	1.33698	6.50394	0.0421803	0.170116	0.203735	0	0.0800195	0.47267	0.409654	1.07867	0	0.996066	0.878472	0.0730504	0	1.38717	3.21084	5.35552	7.85977	0.494479	1.79562	23.826	0.668389	18.4609	38.3266	23.157	0	5.4442	30.4431	16.6829	24.3154	24.6209	320.239	536.879	585.726	986.786	0
0	0	0.221135	0	0	0	0	0	0	0	0	0	0	0	0	0	0	0	0	0	0	0	6.82714	0	0	0	12.0404	0	3.04851	0	0	33.3122	0	7.89226	4.08009	17.6266	0	0.453653	14.3131	0	0	48.2542	0	0	150.15	0	450.64	596.48	1329.82	0
0	0	0	0	0	0	0	0	0	0	0	1.69174	0	4.68672	0	0	0.611241	0	0	0	0	0.245321	0	0	19.2713	4.29274	0	0	0	16.0817	0	30.2581	0	0	0	0	0	0	41.6026	0	0	14.483	29.5329	0	9.95234	0	85.4713	431.027	1643.16	0
0	0	0	0	0	0	0	0	0	0	0	0	0	0	0	0	0	0	0	0	0	1.23759	0	0	0	4.6709	0	0	0	2.35155	1.79771	2.26142	0	0	0	0	7.35449	1.66301	14.5747	0	10.5263	32.0455	16.7181	104.585	22.3144	41.1686	392.979	542.598	1523.4	0
0	0	0	0	0	0	0	0.999234	0	3.57393	0.722658	0	0	6.64503	0	0	0	0	0	0.183215	0	0.468979	3.0625	0	0	0.885006	0	0	0	11.3616	8.85601	0	0	0	0	0.612147	18.5796	0.472641	0	0	238.834	26.7156	39.3157	0	38.0517	0	77.2163	1048.02	1218.27	0
0	0	0	0	3.02963	0	0	1.34022	0	0	0	0	0	0	0	0	0	0	0	0	0	4.43307	3.63435	0.437638	0	0	5.38405	0	3.24568	2.04891	0	0	0	0	0	0.938332	33.4639	0	38.097	0	0	49.5137	6.28358	0	93.9725	0	108.85	343.402	2035.26	0
0.269419	0	0	0	0	0.264087	0	0.626244	1.53252	0	0	0	0	1.04636	0.378762	0	0.0470574	0.834088	0	0	0	0	0	0	0.0423896	1.57466	0.0404145	0	0	7.85909	0	6.41898	0	0	0	0	0	47.6991	47.5089	0	10.9635	15.3166	6.84345	0.912018	16.6861	0	811.942	725.955	1013.94	0
14.1676	0	0	0	0	0	0	0	0	0	0	0	0	0	0	0	0	0	0	0	0	0	0	0	0	0	11.2559	0	0	0	0	0	2.88603	0	0	0	0	23.1323	0	0	0	7.92445	28.8784	215.521	4.311	0	106.852	744.736	1562.9	0
0	0	0	0	0	0	0	0.0422863	0	0	0	0	0	0.606653	0	3.66198	0.923061	0	0	0	0	0	1.20403	0	0	0	0.906006	0	0	4.82695	6.45766	0	0	0	0	12.4345	25.7895	7.04055	55.3466	0	33.0856	35.1916	51.7272	0	146	147.884	551.773	544.418	1078.29	0
0	0	0	0	0	0	0	0	0	0.0281121	0	0	0	0	0	0	0	0	0	0	0	0	0	0	0	0	0	0	0	51.347	0	0	0	0	0	0	0	73.1663	63.1492	0	74.6904	77.7715	0	0	0	2.82238	330.905	215.697	1857.59	0
0	0	0	0	1.71583	0	0	0	0	0	0	0	0	0	17.8609	0	4.58602	0	0	0	6.24786	0	0	0	0	16.1344	0	0	0	2.0307	0	0	0	174.889	67.8096	22.7848	0	0	0	23.4492	0.757503	10.3313	0	0	66.3737	0	599.116	417.279	1215.75	0
0	0	0	0	0	0	0	0	4.55008	0	0	0	0	0	0	0	0	0	0	6.10591	3.77847	2.85298	0	0	0	0	11.4137	0	0	1.06062	13.5137	0	0	0	204.629	8.74314	72.2392	4.50041	0	68.5854	0	7.70854	28.0916	0	35.7849	396.124	241.798	1115.28	495.978	0
0	0	0	0	0	0	0	0	2.17834	0	0	0	0	1.02107	0.893215	0	1.33168	0	0	0.417598	1.97338	3.91942	0	0	0	0	0.381229	0	0	1.52331	0	0	0	0	0	0.697626	13.7631	21.5456	47.8363	0	36.367	24.3569	50.9638	70.9751	20.8795	0	361.423	594.559	1447.37	0
0	0	0	0	0	4.04466	0	2.29522	0	0	0	0	0	0	0	0	0	0	0	0	0	4.12941	0	0	0	0	0	0	0	0	41.8578	5.41311	0	0	0	27.4188	9.06889	1.08565	0	0	0	84.7958	0	0	0	0	396.695	1545.53	628.715	0
0	0	0	0	0	0	0	1.55451	0	0	0	0	0.276172	0.0978139	1.54019	0	0	1.46668	0	0	0	0	0	0	0	0	7.45008	0	0	10.7986	14.7256	18.524	0	0	0	15.6381	12.7788	21.6717	0	133.457	513.424	88.1345	13.914	2.4724	10.1547	306.568	403.731	241.226	933.619	0
0	0	0	0	0	0	0	0	0	8.20467	0	0	0	0	0	0	0	0	0	0	0	1.68836	0	0	0	0	0	0	0	0	0	0	0	0	0	0	0	0	15.9066	0	0	22.733	15.6521	0	13.5298	0	102.59	1344.19	1156.19	0
0	0.0840903	0	0.806758	0	0	0	0.425202	0.430211	0.0641184	0	0	0	0.0924257	1.45534	0.0398511	0.92415	2.04034	0	0.151202	0.178627	2.12868	0	0	0	0.86316	0	0	1.31057	5.4236	13.6333	11.3154	12.3801	0	0.877026	21.7229	4.40828	36.3402	46.7192	28.0234	26.9523	54.9184	7.84238	110.58	33.1474	99.7787	442.37	522.99	1187.75	0
0	0	0	0	0	0	0	1.0248	0	0	0	0	0	0	0	0	6.3915	0	0	0	1.0148	0	0	0	0	0	0	0	0	0	0	0	0	0	0	0	0	0	0	28.946	0	1.13867	1.74718	0	0	0	345.86	395.673	1969.25	0
0	0	0	0	1.20111	0	0	2.65668	0	0	0	9.1718	0	0	0	4.93002	0	0	0	5.45571	0	0	0	0	0	0	5.69208	0	0	2.84305	2.89792	0	0	0	105.484	24.7384	0	0	32.8925	0	0	0	0	0	0	0	337.273	1031.33	1168.6	0
0	0	0	0	0	1.46049	0	0.115552	0	3.30633	0	0	0	0	0	0	0	0	0	0	1.20145	0	0.0456966	0	0	0.744309	0	11.4246	1.95886	2.16401	0	3.96393	0	0	19.0075	0.566311	2.14856	56.2597	35.5108	34.2701	14.7608	52.5761	3.44757	32.2995	4.56329	0	566.693	385.406	1447.49	0
0.102579	0	0	0	0	1.01666	0	1.26975	0	0.18584	1.44046	1.05488	0	0.35718	0	0.115504	0	0.557895	0	7.01184	6.73051	0.0934808	2.36301	0	0	0	0.800146	0	0	5.86157	8.5547	6.66178	0	3.278	0	4.75871	2.22207	8.6674	7.92645	0	70.9623	33.9844	12.4793	129.782	56.4645	251.881	225.099	743.232	1090.38	0
0	0.089944	0	0	0	0	0	0	4.21812	0	3.18951	0.0865089	0	0	0	0	0	9.38832	0	6.30735	0	0	3.92417	0	0	0	0.442926	0	0	1.76984	4.81067	0	0	0	0	18.1018	20.9107	14.3241	5.85031	0	0	45.4495	3.94744	20.8236	4.97613	48.1982	382.183	895.306	1266.92	0
0	0	0	0	0	1.44569	0	0	0	0	0	1.65282	0	0.148141	0	0	0	0	0.483888	0.363521	0	0	2.45015	0	1.56636	1.43669	5.80757	0	0	13.9235	7.43405	0	0	0	0	0	27.6481	18.4429	11.5062	0	34.1308	29.3948	17.7457	69.2731	78.9944	410.133	234.597	782.438	997.291	0
0	0	0.76373	0	0	0	0	0.17745	0	0	0	0	13.1776	0	0	0	5.39526	0	0	3.90437	0.615009	1.11045	2.5263	0	0	1.82882	0	0	3.00817	0.949489	1.93563	0	0	0	0	0.434834	1.31979	10.5198	0	13.1569	2.83347	30.3636	20.1185	45.5798	49.054	0	303.634	475.229	1742.09	0
0	0	0	0	0	6.71488	0	0.287772	0	0	0	0	0	0	0	0	0	0	0	0	9.97366	0	0	2.63115	3.23349	8.89746	0	0	0	0	0	0	5.21693	0	0	0	8.56127	111.798	10.1798	0	4.59506	15.6676	32.6263	17.3923	19.482	0	120.719	466.653	1907.91	0
0	0	0	0	0	0	0	0	0	0	0	0	0	1.79211	0	0	0	0	0	0	0	0	0	0	0	0	1.33821	0	0	0	0	3.42817	0	0	0	0	0	0	11.0472	0	0	19.4316	27.5798	0	256.524	0	501.959	1430.25	509.658	0
0	0	0	0.271997	0	0	0	0	0	0	0	0	0	0	0	1.1286	3.41378	0	0	0	0	0	0.38482	0	0	0.626797	0	0	0	0	6.63404	0	0	0	0	26.2296	0	7.36436	38.7251	0	5.82673	35.9501	16.6938	224.217	85.0914	0	392.091	370.582	1473.3	0
15.5017	0	2.90293	0.457505	0.0569222	0	0	0	1.67275	0	8.83843	0	0	1.29449	1.30357	0	2.56184	0.225702	0	0	3.07634	1.59153	6.48272	6.83502	0.176837	0	2.89987	0	28.8138	6.24278	0	11.0568	6.10562	9.9461	74.4143	0	6.5081	17.7389	22.6029	0.311169	0	17.1614	36.2683	0	84.2417	24.3745	192.084	274.233	1744.92	0
0	0	0	0	0	2.21608	0	0.712289	0.396373	8.86129	0	0.223552	4.80868	0.510937	0	0	6.66362	0	0	11.284	0	0	0	0	0.400175	1.65171	0.381529	0	2.41498	2.54085	18.6473	0	0	0	0	0	9.53583	15.8126	26.4567	0	145.582	27.7001	19.1265	2.15245	20.896	17.7931	117.948	416.519	1875.35	0
0	0	0	0	0	0	0	0.046881	0	0	0	0	6.64639	0	0	0	0	0	0	2.47562	0	0	0	0	0	1.08712	0	0	23.8421	10.034	14.3187	0	0	0	0	31.2474	2.09208	23.4167	0	0	32.1891	28.0765	17.624	9.91683	3.17381	0	294.996	875.412	1389.72	0
0	0	0	0	0	0	0	0	0	0	0	0	0	4.07397	21.383	0	0	0	0	0	0	2.43711	0	15.5785	0	0	0	0	0	0	0	0	0	0	0	16.7008	0	31.9298	0	0	0	37.863	55.1924	0	32.9567	243.211	483.667	394.707	1396.52	0
0	1.59046	0	0	0	0	0	1.90531	0	0.77173	14.698	0.0695326	14.0593	0.0529732	0	2.2612	0	0	0	0	0	4.93561	0.350456	5.57052	0	0	0	0	1.50229	0	0	23.7121	0.401636	20.4186	2.01065	16.0696	12.523	2.79447	32.9158	6.57059	0	16.7145	52.8801	79.6693	42.496	99.6169	199.083	758.806	1330.43	0
0	1.87599	0	0	0	0.558954	0	0.0479088	0	0.715217	0	0	0	0	0	0	0	0	0	0	2.98878	0	2.27355	0.219019	6.72898	0.246878	0.513236	0	11.3703	0	4.70333	7.23132	2.60557	0	0	10.3311	4.98854	32.6319	29.6581	0	42.0747	19.0038	39.1654	153.462	89.734	23.9354	188.282	579.139	1499.59	0
1.67721	0	0	0	0	0	0	0.0446792	0	0.51878	0	1.35552	0	0.213661	1.68216	0.598806	0	0.845439	0	3.40795	5.98754	0	0	0	0	4.18261	2.23364	0	1.00988	3.40007	4.22382	0	0	0	0	4.52537	3.98765	26.9005	8.69276	0	14.0307	55.8324	12.6194	30.1534	14.7877	63.2452	280.483	682.806	1490.59	0
0	0	0	0	1.17999	0.697826	0	0.244685	0	0	0	0	1.762	0.117011	0	1.00903	1.98387	0	0	0	7.91499	2.57241	0.61929	0	0	2.31161	1.22325	0	0	13.6162	0	5.14817	6.21014	0.715907	0	0	20.1397	12.5922	3.75075	532.165	2.08376	21.9491	14.0166	56.1951	13.252	203.742	205.649	622.027	1012.86	0
0	0	5.25059	0.150759	0	0	0	0	0	0	0.866807	0	0	0.0537338	3.10236	14.457	6.86778	0.335716	0	5.14241	0	0.281263	0.28439	0	0	0	3.73156	0	3.04772	11.704	1.22568	0	0.203701	0	0	0	9.36	1.70076	1.98741	0	42.7019	23.946	170.841	6.11193	37.0206	39.2962	343.847	595.221	1393.95	0
0	0	0	0	0	0	0	0	0.13643	0	0	0	0	0	0.615367	0.454959	3.21103	0	0	0	0	0.245475	11.9448	0	0	0.126336	2.10113	0	0	0.699642	1.60458	0	1.77782	0	0	0	10.9407	8.16394	18.2126	0	0	53.0106	13.4591	26.6712	27.6628	0	663.631	686.703	1240.96	0
0	0.137707	0	0	0	0	0	1.83574	0	0	0.813872	0	0	0.0504523	11.3868	0.587343	2.10559	0	0	0	0.877564	0	0.934579	0	0	3.2076	6.55527	0	13.5926	1.50538	6.67478	3.76395	0	0	0.478741	0.827293	8.16065	19.695	1.49283	2.08597	30.9972	57.9324	62.8286	7.65157	18.0941	68.5218	396.922	901.037	1108.39	0
0	0	0	0	0.988193	0	0	0	0	0	0	0	0	0	0	0	0	1.30609	1.7071	0	0	0	0	0	0	0	0	0	0	0	0	0	0	0	0	0	0	1.10279	0	1847.49	0	2.55003	254.331	3.30253	0	436.801	226.814	5.37033	0	0
0	0	0	0	0	0	0	0	4.95772	1.14515	5.02139	0	0	0	0	0	0	0	0	3.04765	5.5602	4.50951	2.45456	6.73301	7.97887	0	9.72019	0	0	4.22173	2.07989	26.8856	0	30.8759	0	15.9184	27.874	14.8284	11.513	0	0	15.7507	16.1643	0	17.6565	0	349.417	461.698	1695.88	0
0	0	0.194696	0	0	0.256559	0	0.145135	0.036711	0	0	0	0	0.0946432	0	0	0.617167	0.197103	0	0.464487	3.10952	2.7412	0.333938	0	0	2.07369	0	0	0	6.96569	3.74196	4.16405	8.0129	0	15.5665	0.775957	1.96263	25.9619	40.8391	1.30435	111.871	37.4565	28.4218	127.587	44.9592	112.06	336.461	673.637	1038.77	0
0	0	0	0	0	0	0	0	0	0	0	0	0	1.15361	0	0	0	0.14415	0	3.397	0	1.32845	0	0	0	0.74586	0	0	1.63579	4.81894	9.99933	1.98609	0	0	0	8.03946	20.095	10.9541	6.82683	0	3.85197	56.6633	21.0164	42.281	31.5741	48.2085	390.939	727.846	1356.39	0
0	0	0	0	0	0	0	2.21913	0	0	0	0	0	0	4.35155	0	0	0	0	0	0	0	0	0	0	6.61104	0	0	0	0	9.07739	0	0	12.174	0	0	0	8.74712	0	0	136.201	16.7205	62.071	127.832	35.9934	0	264.882	674.728	1388.15	0
0	0	0.110489	0	0	0	0	0	0	0	5.54506	0	0	0	0	1.94526	0	0	0	0	0	0	0	0	0	0.115752	0	0	0	18.5897	0	4.93163	0.407219	0	0	26.8615	33.4135	21.7599	0	284.242	56.6711	175.059	36.9944	40.7278	0	0	198.379	337.765	1506.44	0
0	0	3.55173	0	0	0	0	0.180519	0	0	0	0	0.81246	0	0	0	0	0	0	0	0	8.13356	0	17.0554	8.11348	0	0.64462	0	0	0	0	0	0	100.352	132.429	0	7.16065	0	6.38577	0	17.2949	3.27609	49.5504	0	58.3894	0	57.1274	807.229	1469.19	0
0	0	0	0	0	0	0	1.50875	3.21019	0	0	0	0	1.37934	0	2.47041	0	0	0	0	0	0	0	0	0	0	0	0	0	0	10.649	3.04451	0	0	0	1.73983	0	78.5849	0	0	7.79425	31.0625	32.8342	40.2289	36.0499	432.312	277.267	719.589	1106.09	0
0	1.51386	0	0	0.838986	0.270634	0	0.162375	0.645416	0	0	0	4.698	0.332784	0	0	0	0.207916	0	3.40256	4.82369	0.754831	1.24758	2.75716	0	0.537899	0	0	15.7293	4.63376	1.26514	0	0	0	0	2.95579	6.55595	15.5656	2.46169	94.0205	44.4474	14.0725	37.3725	27.3379	24.6027	5.79451	421.498	1079.45	831.063	0
0	0	0	0	0	0	0	0.0240414	0	0	0	0	0	0.459875	0	0	0	13.073	0	0	0	0	8.44267	0	0	0	0	0	0	0	0	41.2362	0	0	0	0	0	3.63893	0.425225	261.438	0	0.186989	0.143458	107.523	0	138.128	184.189	193.747	1837.62	0
0	0	0	0	0	0	0	1.09684	0	0	1.63768	0	0	0	0	0	0	0	0	0	2.2073	0	0	0	0	0	0	0	0	4.79612	16.9818	0	0	0	0	0.693619	14.2104	29.2765	23.7807	0	0	53.3875	37.581	0	138.93	0	243.731	450.312	1763.86	0
0	0.0888841	0	0	0	0	0	1.52538	0	0	0.210128	0	0	0	0	0	0	0	0	0.639285	0	3.27277	0	0.24905	0	0	0	0	0	7.57894	5.05111	0	0	0	7.41619	1.33496	22.6902	5.90951	26.9797	0	38.275	38.9819	46.1609	9.05442	36.2665	61.2388	404.141	701.379	1333.6	0
0	0	0	0	0	0	0	1.32754	0	0	0	0	0	0	0	0	0	0	0	0	8.34999	0	0	0	0	12.1616	5.0039	197.228	0	19.9946	0	47.9017	0	0	0	0	0	70.5763	75.6592	0	0	29.8286	0	0	0	0	94.4444	519.462	1706.7	0
0	0	0	0	0	0	0	1.63615	0	0	0	0	5.52285	0.29341	0	0	0.25511	0	0	1.43999	0	0.716715	0	0	0	0	1.97187	0	0	2.33457	0	5.05145	8.52763	0	0	0	0	16.9228	3.61737	36.3935	34.6165	3.81769	0.976315	0	60.9216	0	585.211	669.329	1348.13	0
0	0	0.0371927	0	0	0.294062	0	0	0	0.150509	0	0	2.85863	0.216956	1.51832	0	2.16931	0	0	0.266193	0.838604	1.93057	0	0	0	0.740322	0.567022	0	0	13.0548	2.14448	3.9427	1.64493	0	0.343115	9.63501	28.119	6.86699	56.4381	26.9104	6.76132	30.4639	10.7385	134.356	79.5151	86.8866	261.436	602.675	1358.37	0
0	0	0	0	0	0	0	0	0	0	0	0	0	0	0	0	0.170075	0	0	0	0	0	5.69402	0	0	9.41497	0.584264	0	0	8.17111	0	0	0	83.7755	0	0.534584	0	14.8592	0	0	231.65	39.0257	64.763	0	3.69226	136.239	163.765	836.169	1185.6	0
0	0	0	0	0	0.201133	0	0	0	0	0	0	0	1.73126	0	0	10.4831	10.5075	0	0	12.1888	0.129458	0	0	0	11.3266	3.6013	0	0	7.74849	6.20561	0	0	0	0	19.2635	40.7737	7.04533	0	0	3.30329	29.7667	89.8055	0	22.1749	465.094	71.938	411.709	1529.81	0
0	0	0	0	0	0	0	1.5937	1.43042	0	0	0	0	0	0	0	0	0	0	1.5082	0	0.257371	0.650581	0	0	0	0.275369	0	0	11.37	10.094	0	0	0	0	0	9.17668	42.0197	31.8252	127.058	4.10447	42.7842	13.4978	15.5354	8.12092	218.317	508.506	677.034	1045.47	0
0	0	0	0	0	0	0	0	17.5307	0	0	0	0	0	0	0	0	5.79219	0	0	0	0	0	0	0	0	23.3643	0	0	10.3732	0	0	0	0	0	0	0	0	0	0	0	37.6958	0	0	120.308	0	342.422	404.873	1699.33	0
0	0	3.62807	0	0	0	0	0	0	0.947214	0	0	0	0	0	0	2.52272	0	0	0	0	0	4.51653	3.04566	0	0	0	0	0	0	23.3586	0	0	0	0	0	8.49431	0.240093	0	0	0	24.798	45.7171	0	0	0	123.978	215.133	1626.03	0
0	0	0	0	0	8.23504	0	1.05876	1.52045	0	0	0	5.30313	5.96139	0	0	0	0	0	0	0	0.170982	2.16104	0	0	7.47981	4.02466	0	0	0.730988	11.9215	1.40594	0	8.99347	0	59.5886	0	36.3589	0.60408	0	0	38.5175	30.9774	12.3849	97.8818	0	222.449	756.908	1436.99	0
0	0	0	0	0	0	0	0	0	0	0	0	0	0	0	0	0	0	0	0	0	0	6.59241	0	0	6.51935	0	0	0	0	8.92955	0	0	0	0	0	0	94.9955	64.4978	7.35709	27.3313	9.26115	21.3155	0	0	111.541	73.9393	515.632	1812.29	0
0.944029	0	0	0	0	0.534645	0	0.0687379	0	0	0	3.02028	0	0	0	0	0	0.616116	0	0	0	0	0.869868	0.942724	4.24798	0	0	0	0	15.2024	0	46.217	0	0	0	26.9504	0	17.3404	49.8471	0	0	5.88091	6.15253	0	37.2281	0	552.423	939.016	981.568	0
0	0	0.226751	0.154628	0	0.537839	0	0.0691486	0	0	0	0	0	0	0.578541	0	0	0.137733	0	2.29909	0	0.288481	0.510455	0	0	0	0	0	9.37779	3.94664	1.75998	0	0	16.1854	0	2.03335	7.54302	25.1194	35.876	120.769	15.458	29.5802	15.2669	185.277	48.3736	0	317.047	540.272	1362.13	0
0	0	0	0	0	0.090014	0	0	0	0	0	4.47481	0	2.5347	0	2.89208	0	0	0	0	0	0.0115874	0	0.105813	0	2.36158	0.49591	0	6.59185	14.5975	15.0475	0	0	0	0	0.0453742	29.9537	14.2003	26.2006	0.457634	9.09178	16.9221	30.827	21.5427	33.1149	5.78183	243.045	537.522	1754.99	0
0	0	0	0	0	0	0	0	2.00922	0.359343	0	1.35982	0.487504	0.345325	0	0	4.50372	0	0	0	1.00109	0	1.37075	3.96147	0	1.86057	0	0	0	6.69739	7.08923	12.8813	0	0	0	0	0	21.4958	70.2475	0	0	30.8906	9.91066	130.93	22.8139	360.772	210.454	1046.8	856.244	0
4.2143	1.89905	0	0	0	0	0	0.952317	0	0	0	0	0	0	0	3.92716	0	0	0	0.620845	0	0.264864	0	0.241866	0	3.40789	0	0	5.3813	0	5.19397	1.45194	14.8664	0	0	0.518582	29.1186	11.4781	44.9169	15.6909	0	13.9908	35.3584	139.093	32.2356	0	198.578	686.348	1453.66	0
0	0	0	0	0	0	0	0	0	0	2.75005	0	26.4733	0	0	0	0	0	0	4.88053	0	0	0.375943	2.17296	0	0	3.81898	0	0	0	11.6658	1.63055	4.30845	0	0	0	17.676	3.59724	8.40706	0	0	48.9842	62.3984	14.3636	8.04469	29.6838	472.249	829.173	1242.35	0
0	0	0	0	0	0	0	0.971484	0	0	0	7.45313	0	0	0	0	0	0	0	0	0	2.02647	6.48849	0	0	0	0	0	0	0	4.70978	0	0	0	106.535	0	0	0	1.90921	0	0	2.51866	21.8997	0	48.7177	0	281.222	1079.42	1104.45	0
0	0	0	0	0	0	0	0.280004	0	0	0	0	0.236289	0	0	0	0.436583	2.61432	0	0	2.42611	0	0	0	0	3.78756	5.99923	3.95486	0	0.249705	0	1.4408	0	3.07217	0	0	10.4127	8.65293	72.4301	0	3.91214	26.1337	24.4357	102.594	37.1223	61.2021	386.383	823.837	1160.25	0
1.80913	0	0	0	0	0	0	0	0	0	0	0	0	1.31238	0	0	0	0	0	0	0	0	1.73647	0	0	0	0	0	0	0	0	27.1132	0	4.81771	0	8.60791	3.2658	2.76925	7.76639	108.522	283.96	17.076	58.2982	0	0	0	164.81	1213.71	888.749	0
0	0	0	0	0	0	0	0	0	0	2.58694	0	0	0.267276	0	0	0	0	0.436516	0	0	0	0.884111	0	0	0	10.1786	0	3.78989	20.934	0	0	0	19.6232	0	12.8741	71.9144	7.89571	27.6794	0	13.3867	35.4285	15.3413	0	0	0	210.396	985.975	1362.85	0
0	0	0	0	0	0	0	0	0	0	0	0	0	0	0	0	0	0	0	0	0	0	0	0	0	0	0	0	3.56344	0	0	0	0	0	0	0	0	0.530281	0	0	0	0	0	0	1.18589	0	1232.2	123.953	1450.6	0
0	0	0	0	0	0	0	0	0.17202	1.53827	0	0	0	0.73913	0	0	0	7.81967	0	0	0	0	10.4969	3.01479	17.2512	1.32744	2.9804	0	0	0.588103	0	0	0	0	0	15.3519	7.97027	2.28747	27.3376	61.1193	0	43.7581	12.0512	0	78.5941	0	111.021	162.029	2082.31	0
0	0	0	0	0	0	0	0	0	0	0	0	0	0	0	0	0	0	0	0	0	0	5.52408	0	0	0	0	0	0	0	0	0	0	0	0	0	0	0	0	0	0	4.52686	0	0	78.8055	0	38.5511	85.8015	2597.26	0
0	0	0	0	0	0	0	0	0	1.0349	0	0	0	0.745894	0	0	0	0.310678	32.4853	0	0	0	0	0	0	0	0	0	21.1531	0.741856	0	0	0	164.289	0	0	0	25.1826	0	0	0	144.769	71.9764	0	335.556	363.654	55.1	536.522	947.934	0
0	0	0	0	0	1.54103	0	0.264169	0.183755	0	0	0	0	1.89493	0	0.408517	0	2.56513	0	0.387495	0	0.165313	0.417877	0	0	1.53144	0	0	4.47825	8.00985	9.36511	15.4056	4.19041	0	0	3.23668	6.87669	38.6521	47.8922	6.52888	5.27272	43.6612	25.6154	41.9101	61.1039	148.477	383.488	496.529	1397.77	0
0	7.46331	0	0	0	0	0	0	0	8.33759	0	26.2925	0	0	0	0	0	0	0	3.58898	1.65912	0	7.40421	0	0	0	1.13962	0	79.3485	1.70764	0	0	12.7765	0	0	0	0	36.0948	0	0	0	12.6178	97.7565	16.0734	116.43	86.3648	72.2234	411.663	1781.88	0
0	0	0	0	0	0	0	0.283886	0	1.05951	0	0.222745	0	0.59394	2.22672	0	1.77055	0	0	2.08209	0.737926	2.22065	6.73601	0.162226	0	0	1.14045	0	0	0	4.64498	7.30391	0	0	0	5.91306	21.6421	28.8253	1.25529	7.01619	58.3626	21.2521	9.31694	1.07234	20.8205	150.695	533.551	770.741	1140.15	0
0	0	0	0	0	0	0	0	0	12.4491	0	0	0	0.314829	0	0	0	0	0	0	0	0	0	0	0	0	0	0	0	0	0	0	0	0	0	0	68.5508	0	2.32886	0	0	40.9638	113.139	0	115.881	65.7823	188.961	692.309	1460.53	0
0	0	0	0	0	0	0	0	0	0	0	0	0	2.34684	0	0	0	0	0	0	2.42981	1.93038	6.43221	3.52553	0	0	0	0	0	0	0	0	0	0	0	48.1029	32.3286	18.7471	0	0	87.3178	2.72641	9.20352	31.7786	17.4029	0	139.31	451.303	1948.62	0
0	0	0	0	0	0	0	0	0	0	0	0	0	0	0	0	0	0	0	0	0	0	0	11.3075	0	0	4.58605	0	0	4.75091	0	9.1376	0	0	0	63.4077	0	0	1.68261	0	0	36.2557	17.0299	0	57.9631	0	199.537	532.919	1873.96	0
0	0	0	0	0	0	0	0.400772	0	0	0	0	0	0	0	0	0	3.59223	0	14.1089	0	11.0351	1.01434	0	0	13.0108	5.15205	0	0	0	0	19.7975	0	0	0	15.7132	0	40.0365	1.41771	0	35.8367	11.845	70.7873	0	32.5584	0	415.881	756.242	1369.43	0
0	0	0	1.74756	0	0	0	1.26242	0	0	0	1.88672	0	0	0	0	2.06211	0.17961	0	1.05816	2.91689	0	5.89582	0	0	0	1.93201	0	0	0	7.86891	9.89865	5.99397	0	0	1.17848	0	8.18922	4.2531	0	43.1958	7.01346	39.8176	49.0487	37.9845	60.0676	82.2908	629.212	1797.36	0
0	0	0	0	7.88979	0	0	0.761165	3.51255	0	0	0	0	0	0.23299	0	1.04208	0	0	9.80352	0	0.511179	2.11444	4.7528	0	0	0.696089	0	0	6.7549	0	19.1058	0	0	0	4.73126	2.20925	18.6398	4.92545	66.0716	0.296441	9.53004	63.6985	0	3.77052	148.402	226.26	495.367	1701.88	0
0	0.856869	0.0587103	0	0.215854	0	0	0.0238719	0.597789	0	0	0	0	1.59822	5.99183	0	0.744424	7.13235	0	0.560263	0.827359	0.239019	0.981811	0	0	2.76781	0	0	0	0.17031	14.8426	0.655129	0	0	2.16649	10.2955	9.94273	27.3405	14.778	40.1193	12.579	46.4176	15.0994	145.719	19.3934	17.8897	483.316	693.277	1218.98	0
0	0	0	0	0	1.07113	0	0.570524	0.328432	0	0	0	0	1.03488	0	15.7592	0	0	0	0	0	1.77281	0.933607	0	0	7.40057	0	0	2.00103	1.68427	3.21896	6.74878	22.6473	0	0	12.5342	18.1438	0	24.7055	0	29.843	18.5147	20.309	0	89.679	0	148.117	725.052	1642.95	0
0	0	0	0	0	0	0	0	0	0	0	0	0	0	2.44385	0	0	0	0	0	0	0	0	0	0	0	0	0	0	1.04195	0	0	8.8255	0	0	0	0	0	74.912	0	0	23.4758	36.6024	0	0	0	1233.92	1138.71	301.037	0
0	0	0	0	0	0.401727	0	0.619788	0	0	0	0	0	0	0.518553	0	0.2577	2.59248	0	0	1.57526	0.0517138	0.457527	0	0	0.585533	3.43048	2.33442	2.80181	20.3402	0.676069	3.40183	3.93258	2.7201	0	0	21.8193	7.81766	59.9274	0	31.3392	24.9063	26.0118	116.746	17.7161	108.377	528.663	641.609	1168.21	0
0	0	0	0	0	0.418579	0	0	0	0	0	0	0	0	0	0	0	0	0	0	3.23294	1.52669	3.06463	4.75644	0	10.6304	0.384343	0	1.21639	18.941	2.73945	21.1687	0	3.14911	0	0	34.1552	15.2051	48.8616	0	0	21.4864	33.1829	220.085	80.9619	44.8107	203.575	527.133	1516.38	0
0	0	0	0	0	2.91168	0	0.0713042	2.87674	0	0	0	0	0	0	0	0	0	0	0	8.8966	0	0	0	0	0	0	0	0	0	0.194448	30.5755	0	0	0	0	112.96	8.36433	71.5715	0	0	19.5492	95.8398	0	51.4906	0	507.32	584.269	1293.22	0
0	0	0	0	0	0	0	0.696323	0	0	0	0	0	0.986636	0	0	0	1.1558	0	0	0.357531	0	0.815914	1.4148	0	1.06317	1.51954	0	0	6.07177	1.12527	0.707761	2.80521	0	0	0	10.7415	10.2794	25.5443	0	7.41247	17.8522	26.1615	107.548	44.2307	135.289	405.986	669.134	1346.5	0
0	0	0	0	21.699	0	0	0	0	0	0	23.1329	0	0.227697	0	0	0	0	0	0	0	8.58133	20.8483	0	0	14.0837	0	0	20.0178	0	0	91.4692	0	0	0	0	8.2159	1.05702	15.8327	0	0	3.5552	16.1381	0.57554	1.28938	38.0611	236.324	441.744	1826.09	0
1.87243	0	0	0	0	0	0	0.340845	0	0	0	0	3.06807	0	0	0	0.708596	0	0	0	0	0	0	0	0	132.608	0	0	34.6685	4.86341	2.47864	10.913	0	0	0	1.11364	8.45017	3.43938	0	190.942	30.8409	11.4877	1.35591	72.0996	23.075	0	521.762	513.636	1238.53	0
0	1.66452	0	0	0	0	0	0.10202	0	0	0	0	0	2.0328	0	0	1.90884	0	0	0	0	0	1.50622	0	0	0	0	0	0	0	0	0	0	0	0	13.6665	0	39.6341	0.601483	0	0	43.9064	17.8572	0	162.691	0	107.368	476.256	1894.75	0
0	1.64914	3.99048	2.43869	0	0	0	0.132996	0	0	0	0	6.64416	0	0	0	0	0	0	0	0	0	0.75737	0	0	0.0685338	0	138.256	0	5.3135	1.45073	0	1.44663	0	0	0.260722	31.6533	29.7931	29.1689	0	1.69891	19.2401	26.5064	191.304	66.6277	0	600.784	720.198	880.059	0
0	0	0	0	0	0.785402	0	1.21173	0	2.00995	0	0	0	0	0	0	0.629776	0	0	4.73977	0	0	3.83355	0	0	1.04069	0	0	0	18.7305	8.81172	0	12.8141	0	0	15.8362	0	2.03787	35.7201	0	74.1693	14.1368	191.609	67.1311	41.0165	151.345	561.82	486.274	1120.08	0
0	0	0	0	0	0	0	0	0	0	24.8771	0	0	0	0	0	0	0	0	0	0	0	0	0	0	0	0	0	0	12.3884	0	3.40386	0	0	0	0	0	0	0	0	0	1.92938	1.48023	0	167.937	0	0	975.179	1644.64	0
0	0	0	0	4.65495	0	0	0	1.10294	0	0	0	0	0	0	0	0	0	0	25.7351	0	4.9741	0	0	0	0	0	0	0	18.2538	78.6172	0	0	0	0	21.597	0	17.7661	34.6918	0	83.7643	21.6218	57.076	144.211	17.6583	0	359.627	353.909	1449.26	0
0	0	0	0	4.59946	0	0	1.29123	0	2.53125	0	0	0	0	13.7496	0	0.488072	0	0	6.88742	0	0	0.247581	5.00859	0	0	0	0	14.5929	0.558309	0	0	2.48271	27.4759	0	42.1883	0	0	22.1463	0	0	58.4316	18.6787	0	173.065	39.0972	423.312	465.305	1421.81	0
0	0	0	0	0	0	0	0	0	0	0	0	0	0	0	0	0	0	0	0	0	0	0	37.0834	0	0	0	0	0	0	0	0	0	0	0	0	0	0	0	0	0	0	0	0	91.5264	0	0	249.129	2456.31	0
0	0	0	0	0	0	0	0.111186	0	0	0	0	0	0.903893	0	0	3.25918	0.531512	0	2.21805	0	0.0556625	0.984925	0	0	0	5.7173	0	5.27756	1.90376	6.06409	0	5.84538	5.85559	0	0.87186	29.1086	24.6828	40.9045	0	2.84061	23.349	13.8	13.4396	39.1414	22.2194	443.834	573.679	1528.17	0
0	0	0	0	0	0	0	0	0	0	0	0	0	0	0	0	0	0	0	0	0	0.0331714	0.167701	0	0	0	0	0	0	0	0.144553	0	0	219.843	0	0	0	0	0	0	0	145.742	251.62	0	0	0	348.763	782.737	849.872	0
0	0	0	0	0	0	0	0	0	0	0	0	0	0	0	0	0	5.45376	0	0	0	5.78759	0	0.556322	0	0	2.6073	0	0	0	34.5128	0	0	0	0	0	54.3051	0	0	0	0	11.3579	0	0	30.2076	0	110.158	227.235	2203.2	0
0	0	0	0	0	0.35031	0	0	0.250629	0	0	0	0.608111	0	0	20.3374	0	0	0	0	0	2.59296	0.284978	0	0	1.85669	0.964973	0	0	0.32132	3.93026	9.8881	0	0	0	12.3609	0	16.1338	39.0337	0	0	50.4431	16.125	35.3863	0	191.261	821.368	1097.73	387.609	0
0	0	0	1.11771	0	0	0	0.999669	0	0	0	0	0	1.91221	0	0	0	0	0	0	0	3.62835	2.372	0	0	3.99231	0	0	0	0	11.9949	10.2879	0	0	0	5.38924	0	6.30463	182.118	0	11.9718	30.3233	27.1415	0	82.3403	0	226.232	1164.22	968.67	0
0	0	0	0	0	0	0	0	0	0.663564	0	0	0	0	0	0	0	0	0	2.34718	0	8.6784	0.84374	11.7349	0	5.32537	6.60685	0	0	0	1.45455	0	0	0	0	3.59437	2.97531	0	49.5291	69.2082	0	0.259285	36.4031	0	144.439	0	192.104	509.464	1712.9	0
0.159037	1.19659	0	0	0.349029	2.3268	0	0.270201	0.590704	0	2.0844	3.87669	0	0.0461475	3.87544	0	1.56482	0.403647	0	1.69861	4.281	0.67635	1.09908	2.38226	0	2.83446	3.51487	85.0513	6.54359	4.81926	0.631579	10.5932	3.67379	30.4932	31.9662	22.8904	9.76108	31.842	5.46183	15.2639	28.0442	36.1769	42.1508	2.3329	47.9087	120.53	294.876	697.073	1229.14	0
0	0	0	0	0	0	0	0	0	0	0	0	0	4.79839	0.441848	0	0	0	0	0	0	0	0	2.41429	0	0	0	0	0	0	0	0	0	86.5287	64.7032	2.07057	8.90307	3.1974	0	0	0	53.9452	23.5296	0	0	8.79479	569.005	920.395	1088.55	0
0	0	0	0	0	0	0	0.72285	0	0	0	0	0	0	2.47411	0	0	0	0	2.12062	0	1.39817	2.59874	1.80249	3.69189	1.35451	0	0	15.5959	3.04735	7.16809	5.86109	32.7608	0	11.1822	0.966174	0.488749	24.3689	9.29834	9.7446	0	24.5331	7.0582	1.98579	152	0	224.885	670.047	1575.14	0
0	0	0	0	0	1.55149	0	0	0	0	2.56463	0	7.85538	0	0	0	0.414689	1.19194	0	0	0	0.0832175	3.36571	0.151983	0	2.14144	0.178074	0	24.7976	2.60901	0	0	0	0	0	54.0936	0	9.39315	42.9252	52.5856	0	33.0975	77.9629	58.2687	27.7584	0	477.842	883.81	1057.56	0
0	0.813197	0	0	0	0	0	0	4.39149	0	0	0	0.560802	0	0	0	4.92183	0	0	0	8.0613	0	3.41649	0	0	0.214031	0	0	0	1.77793	12.6857	15.958	0	0	0	5.69963	1.23566	28.4998	30.8545	0	62.342	34.243	18.8361	85.3488	46.8645	20.7508	291.616	620.463	1541.02	0
0	3.06602	0	0	0	8.22172	0	0.469798	0	0	0	0	0	1.46031	1.76878	0	3.22305	0	0	0	0	3.64551	0	0	0	0	5.28448	0	0	0	0	0	0	0	0	0	3.49415	10.9034	70.6301	0	67.5145	13.1543	4.76569	9.93773	44.527	915.378	374.449	350.903	904.47	0
0	0	0	0	0	0	0	0	0	0	0	0	5.08395	0	3.03779	0	0	0.964272	0	0.157804	0	1.61573	2.89301	4.18041	0	0.207889	0	0	0	3.07006	0.293374	12.5476	0	1.18036	0	0	76.4129	18.0476	16.6495	0	39.0803	17.3623	28.5667	0	53.4096	235.145	276.715	376.661	1671.68	0
0	0	0	0	24.2832	0	0	2.68555	0	0	0	0	0	0	0	0	0	0	0	0	12.1715	0	0	0	0	1.33066	0	0	0	1.47382	0	0	0	253.857	0	0	24.5832	8.85934	23.7499	0	145.139	3.21347	16.025	0	51.2797	51.604	355.761	512.64	1053.55	0
0	0	0	0	0	0	0	0.415896	0	0.20696	0.160417	0	0	0	0	0	1.03755	0.12426	0	0.122011	0	0	0.131578	0	0	0	0.89108	0	0.705038	7.12115	7.2586	0.856024	0	0	0	12.8412	29.3859	33.8884	2.94242	0	85.3358	64.8567	84.13	82.9482	24.8711	119.475	394.387	502.75	1334.94	0
0	0	0.907381	0.220006	0	0	0	0.0737893	0	1.46877	0	0	4.15127	1.29385	0.926051	0	0	4.99719	0	0	0	0	0	0	0	2.85181	4.34768	50.0267	0	0	0	0	0	0	0	0	0.365874	19.2352	18.7068	0	31.4199	14.1566	0	105.545	7.77076	0	429.015	263.488	1869.06	0
0	0	0	0	0	0	0	0	0	0.253451	0	0	0	0	0.639196	2.20536	0	0	0	0.597677	0.353044	3.05977	0	0	0	8.79232	1.90969	0	0	4.72378	0	0	0	2.23529	0	0	11.3643	16.9602	18.9178	181.264	0	29.3143	15.4999	15.3911	1.14936	0	267.635	815.909	1448.12	0
0	0	0	0.0101945	0	1.22335	0	0.75678	0	0	0.668205	3.27657	0	0	0	0	8.81426	0	0	0	3.44449	0.992808	0.100962	2.02162	0	1.52701	0.976771	0	8.96492	4.22823	3.28211	0	5.86795	10.004	0	0	10.6468	9.54559	12.3371	107.715	0	50.5989	3.53648	0	12.7569	177.656	302.972	426.092	1538	0
0	0	0	0	0	0	0	2.18148	0	3.66948	0	0	0.207425	0	0	0	1.4372	0	0	0	0	0	0.972052	0	0	2.69158	0	0	0	0	0.335151	16.4424	4.45604	0	0	0	31.9927	7.28591	0	0	0	59.0262	15.2173	0	106.777	0	351.395	1068.95	1171.3	0
0	0	0	0	0	0	0	0	0	0	0	0	0	0	0	0	0	0	0	0	20.9431	0	0.531041	4.60414	0	0	0	0	0	0	0	0	0	0	0	1.64528	44.9431	0	0	0	0	0	28.045	0	0	0	81.5319	635.117	2033.11	0
0	8.37254	1.4312	0	0	0.10287	0	0.0793547	0.220796	2.76421	0	0.332073	0	3.16236	0.331966	0.163621	0.577407	1.97577	0	0	0	1.32424	0.16737	0.241851	0	7.63319	0.425054	53.7999	3.58731	13.7762	0.577071	8.34812	4.31579	2.32179	1.2003	2.85202	3.14776	44.575	21.9892	96.7543	3.37897	23.4537	44.0374	20.7827	139.679	52.8611	324.713	736.998	1188.82	0
0	0	1.84828	0	0	0	0	0.343552	0	0.10685	2.65025	0.33695	9.13235	2.7724	0	0.265638	0	0.320765	0	3.14961	0.446509	3.00985	0.883106	0.785288	1.0857	0.221294	0.575061	0	0	3.21696	1.63953	1.7678	6.03352	3.76941	0	5.89303	15.0117	10.4001	18.6092	8.49081	12.3429	44.2562	12.9408	65.5348	55.7229	42.9098	293.452	625.689	1528.98	0
0	1.26241	0	0	0.699629	0.677044	0	0.444901	1.29171	0	1.19377	0	2.61177	0	6.55452	1.25636	0	0	0.302152	1.47544	1.20674	0.629453	0	0	0	0.847268	0	0	1.31166	15.4564	12.449	7.16652	0	0	3.07215	22.9419	8.05663	13.4681	9.57972	21.0351	0.926615	19.7089	31.6265	74.2364	35.3577	28.9922	433.486	600.737	1394.68	0
0	3.77416	2.15793	0	0	0.465316	0	0	0	2.97701	0	0.125173	0	0	12.0127	0	0.124371	0	0	3.51013	1.65873	1.39766	1.26178	0	0	0	1.06814	0	0	6.25986	2.61028	22.4378	0	0	0	0.390928	10.6788	13.6833	114.983	82.7988	29.9315	8.06523	31.6523	19.2835	9.9002	0	285.303	680.063	1467.03	0
0	0.16082	0	0	0	0	0	0.542125	0	0.490499	0	0	0.166359	0.707046	0.309256	0	0	1.47249	0	0.144584	0.51243	0.123365	2.10493	0	0	0.507929	0	0	0	6.15316	5.37594	5.74824	0.893456	0	23.482	2.17384	7.33106	23.2494	0.871698	4.87218	44.0695	36.7988	46.6124	243.502	16.6825	0	509.245	583.654	1151.48	0
0	0	0	0	0	0	0	0	0	0	0	0	0	0	0	0	0	0	0	0	0	0	0	0	0	0	0	0	0	7.68536	0	0	0	27.8101	0	0	24.5073	3.19709	0	0	0	54.7067	19.6622	0	128.697	0	866.017	588.512	933.146	0
0	0.152825	0	0	0	1.73031	0	0.655676	0.977328	0	0.180645	0	9.01105	0.783879	0.293882	2.31761	0.876285	1.46925	0	0	0	0	0.444508	0	0	0.241339	1.12887	0	0	4.00955	34.9945	0.963966	1.48582	0	0	3.44295	8.35992	34.0265	29.4069	9.25994	0	40.0691	42.4786	62.2718	65.5264	187.187	320.551	457.979	1513.72	0
0	0	0	0	0	3.17312	0	1.69983	0	0	5.24519	0	0	0	0.853312	0	1.69625	0.203147	0	0	0	3.57413	0	10.5685	0	0	0	0	0	7.27631	0	39.1854	18.4894	0	0	21.3267	3.03422	1.02915	0	0	0	31.7302	49.0928	0	39.8936	152.863	243.195	317.411	1881.19	0
0	1.41237	0	0	0.11344	0	0	0	0	0	0	0	0	0.764936	0	0	2.52341	0.487285	0	0.110416	3.39154	0	0.595365	0	2.99556	0	0	0	0	2.81942	15.3956	17.0428	0	0	0	82.3292	0.373237	31.6489	3.32848	86.8181	0	39.9093	18.2663	28.4338	37.7955	360.402	476.567	778.32	854.166	0
0	0	0	0	0	0	0	0	0	0	0	0	0	0	0	0	0	1.09541	0	2.45849	0	1.04884	0	0	0	0.269898	0	0	0	1.86835	0	0	0.474756	0	0	0	11.6865	17.7053	9.26389	51.7787	0	18.739	35.9416	56.979	70.9167	0	389.707	813.304	1335.58	0
0	0	0	0.371202	0	0	0	0.199199	0	0.165211	0	0	0	9.04964	3.33325	0	0.103531	0	0	4.09073	0.23013	0.41552	0	1.06243	0	0	0.711325	0	0	15.6327	17.383	1.82224	0	0	0	4.55589	6.42008	12.898	0	0	0	20.6577	51.112	117.382	23.9745	0	499.914	760.247	1291.05	0
0	0	0	0	0	0	0	0	0	0	0	0	0	0	0	0	0.36866	2.4725	0	0	0	0.394563	0	3.42289	0	3.55367	3.16617	0	1.33607	5.3417	0	0	47.8645	27.6715	0	102.359	8.79272	0	0	0	0	42.9097	30.569	0	72.0312	226.409	126.158	501.538	1562.57	0
0	0	0	0	0.867395	1.67879	0	0.207843	0.355878	0.0795599	0.246671	0	1.40316	0	0	2.17573	0	0	0	0.656652	3.21387	0.0800401	0.202325	0	0	0.659097	0	0	2.71032	14.6001	3.13916	0	4.05777	0	1.45098	0.783559	7.3725	20.1663	16.4014	0	6.89287	42.528	23.2782	85.0323	28.1417	0	515.371	637.156	1358.62	0
0	0	0	0	0	0	0	0	0	0	0	0	0	6.38359	0.859118	0	6.93789	0	0	0	0	3.34141	0.43315	0.625904	0	0	0.733352	0	0	0	0	0	0	0	0	0	0	1.03616	6.05397	0	141.554	3.46083	0.204243	0	0	555.762	219.156	713.146	1193.56	0
0	0	0	0	0	0	0	0.060065	0	0	0	0	0	0	0	1.3004	0	0	0	0	0	0.902106	0.760114	0	0	0.619039	0	0	0	5.99934	0	0.824197	0	0	0	9.41998	8.93473	29.3959	8.49907	23.7519	8.63191	18.2197	16.1287	54.4529	42.0191	180.052	380.608	419.123	1631.2	0
0	0.791272	0	0	0	0	0	0.484977	0	0	0	0	0	0	0	0.281243	0	0	0	2.04524	2.31116	0.94841	0	0	0	53.3797	1.1365	0	0	1.40562	6.11675	11.6458	0	0	0	0	10.5957	78.2241	6.16537	17.9792	27.5879	41.2568	11.7566	30.2269	5.1301	0	574.199	510.89	1336.19	0
0	0.70899	5.34358	0	0	0	0	0.603536	0	0.360401	0	0.681912	1.62979	0	1.21189	0	0	2.0196	0	2.408	13.2199	1.69202	1.2984	0	0	1.92824	0.129311	0	0.818503	7.57827	11.5868	0.993788	10.2848	5.29754	0	9.22861	16.1598	27.0402	1.70798	38.1857	3.46936	46.9417	5.90627	100.675	6.53744	162.825	418.948	537.395	1372.79	0
0	0	0	0	0	0	0	0	0	0	0	0	0	0.113834	0	0	0	0	0	0	0.330003	0	5.42227	0.217645	8.02411	0	13.5154	0	9.68479	15.624	0	0	0	45.9669	0	0	0	2.40201	0	0	0	47.0263	30.3971	0	6.44609	0	375.253	510	1729.95	0
0	0	0	0	0	13.2826	0	1.41184	0	0	0	0	0	0.173754	0	0	15.6037	0	1.29726	0	0	0.831536	9.72155	8.21031	0	0	0.50045	0	36.9567	0	0	4.98567	0	0	0	0	0	4.87105	0.367228	0	0	28.5021	42.2471	0	71.6855	2.59323	246.393	1107.49	1190.57	0
0	0	0	0	0	0	0	0	0	13.6542	0	1.29175	6.94648	2.97056	5.64358	0	0	0	0	0	0	2.07957	0.168794	0	0	0.019638	0	0	29.4594	13.5942	5.40409	0	0	0	0	16.0623	4.98855	10.8059	11.8632	0	19.3509	24.6017	15.1906	75.0856	7.05194	0	242.661	521.728	1840.06	0
0	2.36327	0.593724	10.7967	0	0	0	0.160941	0	0	0	0	0	0.19241	0	0	0	0	0	3.30506	2.23117	0	0.763757	0	0	0	0	0	0	0	0	1.1042	0	0	0	0	2.39401	7.30807	4.2699	0	38.5479	46.3153	5.76214	4.86345	157.986	80.4065	175.892	1063.7	1246.58	0
0	0	0	0.391061	0	0	0	0.213743	4.59553	0.290082	0	1.34167	0	0.46461	0	0.120195	0.727131	0.986944	0	1.82416	0	0.972777	2.52046	0	0	1.10143	8.22238	0	2.63521	1.38629	15.2609	0	0.176131	0	0	8.76123	8.96026	24.9015	7.90471	5.76285	8.99787	46.095	4.17414	145.035	113.57	126.202	298.595	571.949	1405.95	0
0	0	0	0	0	0	0	0	0	0	0	0	0	0	0	0	0	0	0	0	0	0	15.5646	6.58271	0	0	9.64095	0	0	0	0	0	0	0	0	15.29	18.7416	0	0	0	0	22.8654	42.961	0	0	0	181.477	427.491	1889.43	0
0	0	0	0	0.647669	0	0	0	0	0	0	0	0	0.171266	0	0	0	0	2.23769	0	0	15.7779	0	0	0	0	0	0	0	0	0	0	0	0	0	0	0	0	6.33447	0	0	0	55.9909	0	0	17.8927	72.7465	612.437	1584.48	0
0	0	0	0	0	0	0	3.40109	3.70722	0.174481	0	0	1.42026	0	0.440036	0	0	0	0	0	0.729128	0	0	0	0	0.0903405	11.832	0	0	0	11.8565	0	0	0	0	0	0.521562	65.8086	0	0	0.559872	37.9067	11.9258	0	34.8146	0	76.6399	725.371	1886.53	0
0	4.27366	0	0	0	0	0	0.135484	1.25657	0	0.696775	0.425218	0	1.9437	0.566773	0	0.422495	0	0	2.64979	0.313043	1.69568	0.428633	0	0	2.55992	6.28945	0	0	3.22197	0.985247	0	0	0	0	3.09866	28.2148	36.457	34.3475	0	98.7941	40.0431	29.1043	0	52.9949	0	304.117	865.494	1321.47	0
0	0	0	0	0	0	0	0.268769	0	0	0	0.421767	0	0	0	0	0	0	0	0	0	2.57894	0	0.819134	0	9.23325	0	0	16.7062	36.4323	0	0	14.6173	0	0	19.3192	0	0	53.0839	0	0	6.61969	18.9781	0	51.5539	0	139.451	638.349	1810.48	0
0	0	0	0	0.919708	0.131854	0	0.711992	0.188671	1.68716	0	2.12818	3.20445	0	0	0	0.951549	0	0	0.19893	0	2.20655	0.107264	0.774984	0.38096	0.174712	1.81605	0	10.3456	6.77279	0	23.2614	5.53178	2.97596	0	2.99093	1.51299	47.3837	50.3726	30.1658	0.541376	58.5416	29.9422	68.645	30.6041	76.2242	334.609	843.021	1225.5	0
0	0	0	0	0	0	0	0.0382918	0	0	0	0	0	0	0	0	0	0	15.5514	0	0	2.58794	0	0	0	0	0.205106	0	0	0	0	0	0	115.957	138.138	0	0	0	90.755	0	0	39.6108	0	13.8856	152.084	0	64.2531	156.177	1764.9	0
0	0.143242	0	0	0.396926	0.51215	0	0.307281	0.0610697	0	0	0	0	0.0524804	4.68272	0	1.50578	0.786925	0	2.18928	0	0.933987	0	0	0	0	0	0	0	9.23875	9.8161	0	45.7585	0	0	1.07569	8.1622	18.6042	190.223	0	190.655	94.5742	7.59629	41.7855	29.2229	0	130.357	501.524	1558.72	0
0	0.210253	0	0.0144082	0	0.050116	0	0.238402	0.968098	0.0641267	0.0497053	0.525779	1.56596	0.154063	0.161726	0.478275	0.0602784	1.73259	0	0.604884	0.446626	1.8709	1.26385	1.29607	0.434393	2.19138	3.10614	0	2.18456	2.39037	3.51419	7.95718	0.584042	15.5529	0.584759	9.85237	12.5556	26.4297	11.2824	45.2255	12.2433	27.0117	20.339	47.7037	57.5793	130.373	341.281	754.191	1302.92	0
0	0	0.689676	0	0	1.55797	0	0.681035	3.23249	0	0.30904	0	0.270452	2.49048	9.55247	0	0	0.239384	0	0	1.94382	0	4.05572	1.46513	0.225068	0.928965	1.71665	0	0	0	3.93288	0	0	7.03269	0	14.1362	13.7059	7.2764	20.5484	158.415	276.982	21.4993	20.5582	37.5284	28.929	0	385.639	883.891	934.711	0
0	0	0	0	0	0	0	0	0	0	0	0	0	3.76758	0	0	0	0	0	0	0	0	6.15801	0	0	0	8.1918	0	0	0	0	0	0	0	100.417	0.681386	0	19.0566	125.004	0	33.6704	22.3481	14.9332	0	12.5498	0	634.906	787.956	1128.58	0
0.0616549	0	0	3.71436	0	0	0	3.27719	0.12491	0.446797	0	0	0	0	0	1.80501	0	0	0	3.02915	0	0.112373	0	0	0	1.50369	2.52487	0	9.13245	1.76155	0	1.23202	0	0	0	4.84039	0	74.406	3.97016	6.65713	0	32.4726	15.939	58.3345	4.55884	0	584.797	514.004	1519.67	0
0	0.836791	0	0	0	0	0	0.615452	0	0.25522	0.395647	0	0	0	0	0.31725	0	0	0	0	0.711016	0.25676	1.29808	0	0	0	0.274716	11.5905	0	8.04988	4.47559	0.703756	7.43823	0	1.16365	17.595	12.2066	5.95161	58.0567	0	5.73263	5.18575	14.0779	0	124.997	51.2469	210.62	617.463	1706.71	0
0	0	0	0	0	0.324231	0	0	0	0	0.643148	0	16.6038	0	1.56946	0	0	0	0	7.58215	5.49005	3.86076	7.64911	0	0	0	0.446568	0	5.65331	0	0	12.012	0	0	0	0	48.3661	21.2423	48.662	0	15.975	9.72664	23.1332	0	19.7546	156.197	299.119	837.802	1304.8	0
0	0	0	0	0	0	0	0.101311	0	1.38641	0	0	0	0	0	0	0.63186	0	0	0.743041	4.74022	0.126798	0	0	0	0	7.73294	0	0	20.2381	0	0	0	0	0	19.6125	0	24.6632	3.13585	0	121.733	31.5191	29.4713	39.7997	34.8651	0	322.662	627.279	1459.63	0
0	0.958561	0	5.693	0	0	0	0.881266	0	0	0	0	0.661049	2.80954	0	18.7765	0	1.75534	0	0	0	0	3.09786	0	0	0	0	0	13.2795	7.68442	10.681	17.467	2.6627	0	0	0	0	23.7137	6.92762	0	37.5248	40.3642	53.7549	62.1386	33.1451	0	270.239	394.557	1760.31	0
0	0	0	0	0	0	0	0	0	0	0	0	0	0	0	0	0	0	0	4.15152	0	1.77112	2.68621	0	18.6833	0.182305	4.16895	0	2.39894	2.52398	0	10.6798	15.3925	0	0	0	5.2625	7.85377	18.7721	41.9692	0	48.4284	10.9775	0	98.9959	0	612.382	472.86	1474.98	0
2.37996	3.86215	1.17533	0.0199748	0	0	0	0	0	0	0	0	0	0	0	0.580172	0.292483	0	0	0	0.959726	0.313034	3.9847	0.102091	0.0752773	2.24399	1.10047	0	0	0	0	1.22571	0	0.980077	3.14138	0	0	16.495	3.87084	11.9215	69.6052	28.4851	2.07879	31.3123	9.17178	2.23138	325.217	489.863	1840.17	0
0	0	0	0	0	0	0	0.045748	0	0	0	0	0	0	0	0	0	0	0	4.61684	0	0	0.0289467	0	0	9.09968	0	0	0.620425	6.65819	0	0	0	0	29.2705	19.0128	1.90542	30.1907	31.557	346.432	0.146098	34.799	17.4164	0	58.6386	20.5702	333.117	519.297	1416.79	0
0	0	0.0442557	0	0	0.419887	0	0.377887	0.801088	0	0	0.0564761	0	0.0430261	0.903325	1.61398	0.561145	0	0	0.739068	0.997858	0.720687	0.0569297	0	0	1.80819	0	0	2.44039	5.39194	10.992	7.1606	8.48168	0	1.22482	0.881902	12.0452	56.0171	13.6858	14.2314	1.43666	32.7502	26.0924	103.861	32.0799	49.4458	405.641	604.825	1469.49	0
0	0	0	0	0	0	0	0	0	0	1.45711	0	0	0	0	0	0	0	0	1.10826	0	7.18666	0	0	0	2.72536	15.3785	0	0	0	0	22.2898	0	0	0	18.8846	8.42907	8.38638	0	0	0	27.3254	45.5351	0	1.70499	0	123.442	829.789	1726.73	0
0	0	0	0	0	0	0	0	0	0	0	2.87916	0	1.2186	1.91882	0.315253	0	0	0	0	0	1.65844	0	0	0	0	0	0	0	39.2688	17.2338	0	0	0	0	0	0	15.4282	0	0	74.0551	15.0629	90.9301	15.401	49.4541	0	176.662	560.984	1848.67	0
3.33064	0	0.659222	0.423377	0.384713	0.041366	0	0	0.923373	0	0.246162	2.53712	0	0.661253	0.881028	0	0.882305	0	0	1.14833	6.78311	3.42397	1.0903	5.63092	1.88836	0	7.82821	0	0	7.42159	2.04204	2.97744	4.93641	2.05399	27.9944	19.4547	40.378	19.2124	28.5209	68.9803	24.1856	28.5416	7.0452	0	48.9663	377.832	392.799	301.691	1407.01	0
2.29917	0	0	0	0	0	0	0	0	0	0	0	0	0	0	0	0	0	0	0	0	3.4422	0.756625	0	0	4.77553	2.88229	0	34.4611	19.1951	0	0	0	0	0	0	3.55749	8.14481	38.0702	0	0	10.6956	48.1641	0	85.0017	0	510.868	308.493	1791.42	0
0	0	0	0	0	0.45943	0	0	2.62959	0	0	0	0	0.282469	0	0	0	0	0	0.693147	0	0	0	0	0	0	0	0	20.0266	0	0	2.43154	0	0	0	0	33.3883	30.994	18.8054	0	3.77271	21.5926	69.7882	146.367	5.3318	0	279.086	943.335	1268.98	0
0	0	0	1.06806	0	0	0	0	0.284776	0	0	0	0	1.22361	0	0.527585	0	1.32511	0	0.400348	0	0	0.755542	0	0	1.58224	0	0	1.1567	0.243398	6.32645	6.08578	0.92773	0	7.74058	5.68488	12.1797	16.3524	2.4137	472.181	0	82.7892	13.029	40.2074	22.3267	17.0447	406.754	705.793	1020.03	0
0	0	0.536719	0	0	0	0	2.50128	0	0.334147	0.1295	0	6.68649	0.040139	0	1.24608	0	0	0	0	0	2.01699	2.12439	0.613951	0	3.33046	0.449592	0	4.55327	0.23953	29.1153	1.84279	4.26061	0	28.185	10.2018	21.9745	51.4113	32.9579	0	0	22.1963	18.2312	75.5859	30.6849	41.9345	545.209	645.082	1317.38	0
0	0	0	0	0	0	0	3.26939	0	0	0.485018	0	0	0.0187916	0	0	0	0	0	0	7.79015	1.37707	0.298368	0	0	0	9.3875	0	61.552	0	0	31.5973	0	29.3179	0	0	10.1707	5.07548	10.1474	0	2.38435	1.10028	42.3474	0	12.06	0	493.488	685.108	1430.39	0
0.103738	0	0	0	0	0	0	0	0	0	0	5.68962	10.9637	0	0	0	0.588874	0	0	0	0	0.472688	0	0	0	0	0.202298	0	0	0	0	0	0	0	0	0	43.2584	0	0	0	10.2521	96.9368	0	0	0	0	215.97	343.339	2188.56	0
0	0	0	0	0	0	0	0	0	0	1.14761	0	0	0.118568	0	0	0	0	0	0	0	0	6.6675	0	0	0	0	0	0	1.94578	0	47.6304	12.8103	0	0	6.56175	0	2.5019	44.2923	0	0	20.2485	19.9732	8.99097	67.7011	0	852.882	618.932	1179.13	0
0	0	0	0	0	0	0	1.49876	0	0	2.04033	0	2.67834	0	0	0	1.64956	0.131704	0	0	0	1.10342	0.278921	0	0	0	0	0	2.98911	1.25796	2.88505	8.46821	0	0	57.0084	4.75286	0.655714	6.22739	14.0342	8.71568	4.22327	27.4284	4.20863	74.5968	60.6803	143.15	669.602	580.525	1188.7	0
0	0.0891887	0.235272	0.0916792	0	0.212591	0	0.273323	0.0380246	0.068006	0	0	3.69042	0.0326765	0	0	0	0.0408311	0	4.89125	0.0947289	1.2315	1.51325	0	0	0.0352113	0	0	1.85337	0	6.11192	6.56332	6.44148	0	5.89127	11.654	22.768	23.2364	21.7544	0	0	33.8009	12.7214	35.1029	12.0275	112.656	456.519	689.009	1379.99	0
0	0	0	0	0	0	0	0	0	0	0	0	0	0	0	0	0	0	0	0	0	0	0	7.98255	0	0	0	0	0	0	0	0	0	0	0	0	0	0	100.373	0	0	3.39524	0	0	0	0	101.199	1040.37	1669.71	0
0	0	2.06743	0	0	0	0	2.4361	0.954675	0	0	5.8689	0.231636	1.06652	0	0	0	0	0	0.100659	2.85401	0	6.73017	0	0	1.59128	0	0	0.581654	0.979155	0	18.1262	6.3757	2.25876	0	14.2934	74.7713	4.84718	0	128.896	5.2048	14.0105	0.10237	64.8031	50.3285	0	260.597	855.668	1362.7	0
0	0	2.94769	0	0	0.423742	0	1.77966	2.12216	0	0	0	11.5242	0.173685	0	23.1402	0.226519	0	0	0	0	1.27278	0	0	0	2.80737	0	0	0	0	0.792354	4.98369	0	38.2555	0	0	11.3454	8.06283	0	0	219.798	41.243	24.7066	59.2671	18.0313	190.527	139.529	456.892	1620.75	0
0	0	0	0	0	1.03641	0	1.9099	0	1.32616	0	0	0	0	0	0.824238	0.277017	0	0	0	11.0836	0	0.421562	0	0	2.40325	7.61315	0	0	0.316882	8.72094	16.4557	1.61042	0	3.02325	0	0.660698	10.3085	0	0	20.5676	33.5097	58.0435	0	6.01392	133.143	311.849	770.459	1500.7	0
0	2.60993	0	0	0	0	0	0.118493	0	0.884471	0	6.13618	0.799946	1.34578	0.743538	0	0	0	0	1.56429	0	0	0	0	0	0.0763252	2.38009	0	0	3.17012	9.04768	0.812963	2.14812	0	0	0	7.49101	20.3265	12.0509	17.5711	1.89206	17.2802	24.7472	78.7756	48.7997	36.9995	313.286	540.054	1505.1	0
0	0	0	0	0	0	0	0	0	0	0	0	0	0	0	0	0	0	0	0	0	0	2.49024	0	0	0.135204	3.37291	11.8588	1.77914	6.36436	0.5724	8.64058	0	0	0	2.57176	2.34171	19.0624	42.6943	0	0	31.0185	91.7457	85.6296	8.28922	157.3	414.772	732.322	1271.19	0
0	0	0	0	0	0	0	0	0	0	0	0	0	0	0	0	0	0	0	0	0	0	0.84659	0	0	0	0	0	0	83.6188	0	0	74.2223	0	0	0	0	0	0	5.29082	1148.55	0	43.7515	0	0	0	30.7223	1538.49	0	0
0	0	0	0	0	0	0	0.702491	0.102874	1.28791	1.42611	0.290101	1.99686	0.751443	0.232006	0	9.51205	3.25877	0	0.650808	0.768856	0.277647	2.22248	0	4.56987	0	3.76281	2.08889	1.25356	5.27559	5.64629	15.4738	5.19464	0	0	6.16091	6.59977	18.5611	36.6214	9.13785	0	20.705	21.1799	48.602	49.6441	0	462.854	588.659	1482.57	0
0	0	1.45434	0	0	1.14987	0	0	0	0	0	10.2077	0	0	0	3.65788	3.38077	0	0	0	0.683166	0	0	0	0	0	0	0	6.68308	2.81257	10.7507	0	0	0	0	0	0	44.2561	0	0	294.289	0.766558	55.282	116.153	22.2409	0	95.745	668.345	1583.31	0
0	0	0	0	0	0	0	0	0	0	0	0	0	0	0	0	0	0	0	0	0	2.25628	26.0508	0	0	0	0	0	0	0	0	21.2271	0	0	0	0	0	11.3695	0	0	0	151.773	0.145369	127.359	0	0	351.77	422.584	1625.26	0
0	0	0	0	0	0	0	0	0	0	0	0	0	9.32394	0	0	0	0	0	0	0	10.8194	0	0	0	0	0	0	0	0	0	59.3101	0	0	0	0.921022	0	161.426	0	0	0	0	0	0	0	0	33.1937	380.932	2273.26	0
0	0	0	0	0	0	0	0.165793	5.9969	1.48504	0	0	0	0	0	0	0.310206	0.495348	0	0	0	0	1.36375	0	0	0.59804	1.24327	0	0	2.12908	3.97865	0.454993	3.60673	0	0	5.20025	24.1686	14.8895	42.8132	32.7803	0.529466	49.001	25.5241	42.0846	53.8755	33.1322	292.839	738.117	1371.88	0
0	0	0	0	0	0	0	0	0	0	0	0	0	0	0	0	0	0.027399	0	30.024	0	0	0	0	0	0	0	0	0	9.02864	0	0	0	0	0	0	0	0.0925364	0.162199	0	0	1.21253	75.8983	0	0	0	65.1957	521.38	2217.42	0
0	0	0	0	0	1.6992	0	0	0	0	0	0	0	0.116079	0	0	0	0	0	4.27267	0	0	0	0	0.272745	10.8823	0	0	0	0	22.2413	0	0	0	0	0	0	0	0	0	0	16.6139	284.183	0	0	0	192.934	1452.82	934.643	0
0	0	0	0	0	0	0	0	4.19878	0	5.54346	0	0	0	8.11652	0	0	0	0	0	0	0	2.50078	2.6281	0	0.740598	6.92835	0	0	0.512672	0	0	0	3.15375	0	11.2697	12.8271	2.90048	7.626	0	0	13.9727	6.86075	0	12.973	0	620.35	614.422	1589.61	0
0	0	0	0	0	0	0	0.860775	0	2.28449	7.52562	0	0	7.82102	0	5.67946	0.53685	0	0	0	0.397773	0	1.0893	0	0	18.9254	0	0	0	5.73166	0	4.72454	0	0	0	16.3119	0	12.4497	27.4045	5.67304	26.5729	5.35594	42.4606	104.047	55.684	71.6742	188.781	730.349	1584.03	0
0	1.09055	0.35226	0	0	0.742701	0	1.38456	0	0	0	14.6847	0	0	0.599179	0	0	0	0	10.6449	0	0.478035	0	0	0	0	0	0	4.85616	11.9217	4.68711	6.55125	0	0	0	0	0	25.2928	56.5782	0	0	37.1339	31.6231	5.77102	72.186	0	420.593	652.216	1570.51	0
0	0	6.45946	0	0	0	0	1.48832	2.35474	0.871323	0	0	0	1.18622	1.46497	1.26361	0	0	0	1.19859	4.0457	1.02268	0	0	0	0.0751906	7.81571	0	14.8414	5.205	1.59164	4.80527	1.58714	1.28076	0	0	9.11604	31.8034	25.292	2.88499	68.4995	18.8391	23.5086	51.1485	90.8802	65.6091	335.046	517.685	1585.05	0
0	0	0	0	0	0	0	0	0	0	3.77669	0	0	0	0	0	0	1.46272	0	3.44701	3.90258	0.18382	0.774434	0	0	0	0	0	0.829935	6.98556	1.33507	0	0	0	0	0.959744	4.73359	23.4657	6.49438	0	0.390868	24.5602	15.7753	74.7113	45.2965	116.181	504.787	700.071	1352.95	0
0	0	0	0	0	0	0	0	0	0	0	0	0	0	0	0	0	0	0	0	0	0	0	0	0	0	0	0	0	0	0	0	0	0	0	0	0	66.6495	0	0	0	0	49.1047	93.4025	0	0	629.83	844.553	1252.53	0
0	0	20.8588	0	0	38.4166	0	0	0	0	0	0	0	0	0	0	1.4002	1.19247	0	0	0	0	0	0	0	0	0	0	0	2.1356	701.479	0	0	0	0	0	20.7794	1.25857	0	0	6.37305	0	64.3034	0	39.4045	0	0	389.801	1647.48	0
0	0	0	0	0.279666	0.721701	0	0.123716	0	0	0	3.0092	0	0.887439	0	0.765272	0.578697	0.0924086	0	0	1.28634	0.464519	3.13123	0	0	0.31876	2.31935	0	2.09727	1.32395	3.37377	0	1.40176	0	0	3.03163	14.7224	14.3565	3.2823	15.2881	16.2976	35.8434	14.9492	110.288	31.4082	0	281.345	525.866	1841.58	0
0	0	0	0	0	0	0	0.544209	7.57101	0	0	0	0	0	0	0	5.43061	3.57712	0	0	0	1.08978	3.09909	0	0	0	0	0	0	0	0	14.935	0	0	12.3474	0	6.47613	19.7693	25.0264	0	0	27.936	12.34	49.3361	36.8426	0	410.928	336.952	1949.74	0
0	0	0	0	0.662065	0	0	0	0	0	0	0	0	0	0	0	0	0	0	0	0	0	0	0	0	0	0	0	0	0	0	0	0	0	0	0	0	9.60494	0	0	0	0	30.1469	0	0	0	329.786	1881.75	686.153	0
0	0	0	3.71271	0	0	0	1.36975	1.50137	0	0	0	0	0.0992469	0	0	0	0	0	6.5756	0	0	0.525272	0.569266	0	0	2.00097	0	0	2.66516	14.0358	0	0.376239	36.4333	0	1.6274	1.85229	22.8269	31.5686	0	0	7.1024	3.21986	20.069	27.1637	0	413.312	275.355	2016.31	0
0	0	0	0	0	0	0	2.05874	0	1.23431	0	4.90441	0	1.06754	1.55645	0	3.01662	0	0.387448	2.4741	0	0.496704	2.58961	7.93758	10.0334	0	0	0	0.84097	8.84804	0	24.5056	17.537	2.17718	0	9.72504	37.2653	4.12982	47.82	0	0	32.2178	9.91663	0	114.187	123.922	107.338	291.308	1992.37	0
0	0	0	0	0	0	0	0	2.58278	3.61506	0	0	0	0	0	0	4.90839	0	0	0	1.11902	1.41434	10.4701	0	9.29649	0	17.9428	0	0	0	0	18.8291	0	14.1701	0	13.4502	11.4066	21.1772	5.71072	0	0	5.96418	24.3237	115.863	42.8058	0	19.6037	418.462	1777.85	0
0	0	0	0	0	0	0	0.00641199	0	0	0	3.36072	1.08219	0.0153314	0	2.10212	0.819803	0	0	0.0752432	0	0.609903	0.142	0	0	0	0.034345	0	0.217395	88.5171	8.88268	16.5409	0	0	0	18.792	0	56.0964	21.0943	0	0	22.5916	0	89.7122	27.9263	0	607.329	793.063	1139.62	0
0	0	0	0	0	0	0	0	0	0	2.75348	2.40051	0.0573729	0	0	0	0	0	0	0	0	0.595635	0.053773	0	0	1.75172	1.00146	0	0.864402	3.88035	0	0	5.39228	0	0	34.9028	18.4565	18.0515	16.8351	0	0	71.3205	10.9536	47.2534	58.6844	0	601.179	938.366	1040.74	0
0	0	0	0	0	0	0	0.191668	0	0	0	0	0	0.916576	4.81083	0	0.478158	2.06156	0	0.674752	5.84572	0.575725	0	0	0	0	0	0	0	0.273484	0.836289	0	9.03418	0	0	9.76923	7.4128	16.4396	29.1546	0	36.7259	31.3057	51.6956	0	41.5225	19.1515	337.696	566.992	1659.3	0
0	0	0	0	0	0	0	0	0	0	0	0	0	0.090349	0	0	0	0	0	0	0.523842	0	0	0	0	0	0	0	0	0	0	0	20.208	0	0	69.2602	0	0.762583	0	0	0	1.46947	0	0	26.4337	0	367.08	911.69	1522.39	0
0	0	0	0	0	0	0	0	0	0	0	0	0	0	0	0	0	0	9.23996	0	0	0	20.2116	0	0	0	0	0	0	0	0	0	0	0	0	50.4437	19.3581	24.473	0	0	4.72272	0	64.5947	0	157.516	0	146.275	587.169	1862.87	0
0	0	0	0	0	0.592144	0	0.487235	0.593109	0	0	0	14.5964	0.0728129	0	2.44878	0	0	0	2.50144	0.211084	3.35394	2.69757	0	0	0.0784612	0	0	0	2.82433	21.5913	6.26785	2.76029	0	6.21828	11.9395	5.88873	28.2702	19.3901	12.0419	1.94501	22.5008	18.1712	45.0913	47.4166	7.60699	322.053	644.952	1560.81	0
0	0	0	0	0	0	0	0.177979	0	26.5699	0	0	0	0	0	0	32.7456	0	0	0	0	0	0	2.44093	0	0	7.94435	0	0	0	0	0	0	0	0	0	0	0	0	0	0	18.9185	25.8426	0	12.049	0	174.21	807.529	1819.15	0
0	0	0	0	0	0	0	0.749747	0	0	0	0	0	1.19512	0	4.48312	2.80562	0	65.5833	0.879811	0	0.750688	5.3765	13.0246	0	0	0	0	3.3893	0	0	0	0	4.38727	0	0	0	0	38.8988	0	0	19.4379	43.2472	0	0	0	116.978	167.018	2313.32	0
0	0	0	0	0	0	0	1.05745	1.29458	0	0	2.52229	5.71109	0.202274	1.06167	1.70067	0	0	0	0	0.586389	0.317633	1.60582	0	0	0	0	0	0	14.1831	5.99806	8.12562	0	0	0	0	20.134	52.9254	38.9029	363.794	0	20.397	52.7511	31.9549	53.4528	31.6982	474.414	550.804	1075.89	0
0	0	0	0	0	0	0	0	0	0	0	0	0	0	0	0	11.5183	0	0	2.63579	3.11389	3.99815	0	3.4228	0	1.41466	9.35758	0	13.5385	0	0	0	0	10.953	0	0	26.7292	0	7.06274	0	0	1.94111	8.04181	0	175.716	0	315.184	1314.68	976.873	0
0	0	0	0.32995	0	0	0	0.737759	0	0	0	0	0	0.635048	0.370353	0	0	0	0	0	0	0.295474	0	0	0	0.152069	2.05489	0	15.008	12.4217	6.43802	0.809867	0	15.5416	0	40.7851	9.65733	18.4625	15.6587	0	65.4986	25.2477	12.6786	0	30.6334	95.8323	401.355	901.979	1147.57	0
0	0	0	0	0	0	0	0.721489	0	2.57765	0	1.16123	0	0.0884677	0	0	0.403828	3.53745	0	0.759814	1.1541	1.71337	1.40467	14.6311	0.519671	0	2.67547	0	0	15.0461	5.65029	13.454	2.68301	7.30716	58.7628	0.362663	25.5922	0.46669	40.2466	0	0.590797	41.2955	10.2663	0	60.1161	0	519.14	655.439	1230.06	0
0	0	0	0	0	0	0	1.9881	0	0	0	0	0	0	0	0	0	0.138139	0	0	0	0	1.17019	2.53641	0.259755	0	19.5645	0	0	0	5.54768	11.4196	0	0	0	0	2.06325	0.233273	102.221	0	0	25.532	49.9362	0	0	0	935.062	1086	710.336	0
0	0	0	0	0	0	0	0	0	0	0	0	0	0.859423	0	0	0	0	0	7.38125	0	0	0	0	0	0	12.8351	0	10.1553	2.13693	0	0	1.62901	0	241.933	8.22058	0	47.4525	11.6552	5.9222	0	47.9909	3.57464	0	51.3704	0	231.461	350.304	1920.92	0
0	0	0	0	0	0	0	0	0	0	0	0.120359	0	0	0	0	0	0	0	0	0.531644	8.35139	0	0	0	0	0	0	7.80123	0	0.418314	0	0	0	0	0	0	9.09381	0	0	270.657	0.29827	0	0	0	0	1985.51	197.868	432.717	0
0	0	0	0	0	0	0	0	0	0.756378	0	2.14671	0	1.9989	0	0	1.65897	0	0	12.0397	0	0	0	1.73718	0	6.07024	0	0	0	31.4478	0	0	0	96.7268	0	0	0	0.766887	0	0	0	56.1548	32.6517	0	1.71503	265.785	142.627	197.932	2097.84	0
0	0	0.135322	0	0.663368	0	0	1.1188	1.68405	0	0.424461	0	1.73348	1.5349	0	6.63691	3.31728	1.47955	0	0	1.01706	0	3.48153	0	0	0.378049	0.491206	0	1.86552	1.83191	1.00032	9.81512	1.16374	0	2.49679	6.11236	8.73035	25.7253	77.2073	5.43951	6.73585	25.1067	7.98934	96.4382	37.2501	41.2343	279.412	879.637	1382.02	0
0	0	0	0	0	0	0	0	0	0	0	0	0	0	0	0	0	1.86687	0	0	0	0	0	0	0	0	0	0	0	0	0	0	0	0	0	0	0	0	0	0	0	0	0	0	0	0	0	1473.82	1473.83	0
0	0	0	0	1.43663	0	0	2.06546	0	0	0	5.73448	0	7.59789	1.99395	0	0	0	0	0.932219	2.20262	0	0	0	0	13.509	21.7013	0	0	0	0	0	0	31.3781	0	11.68	0	57.7164	5.62035	0	0	50.6656	4.74034	0	98.5983	0	203.458	581.65	1797.83	0
0	0	0	0	0	0	0	0	33.171	1.7768	0	0	0	0.0948605	0	0	0	0	0	0.465554	0	0	0	0	0	0	5.73761	0	0	8.20819	0	0.544384	56.6387	0	0	7.77739	0	0.200165	0	0	0.950233	28.6969	68.8898	1.19887	66.6984	0	189.639	344.09	1875.35	0
0	0	0	0	0	0	0	0.822549	0	0	1.7626	0	0	0	0	0	0	0	0.713805	0	0	0	3.03603	1.04454	0	0	6.8536	0	24.7894	0	7.47701	20.6925	0	0	0	40.7604	0	4.61118	0	0	0	22.0362	64.6254	0	45.3738	57.076	182.617	390.724	2010.08	0
0	0	0	0	0	0	0	0	1.79166	0	0	0	0	0	0	0	0	0	0	0	0	0.241777	1.22232	0	2.89416	0	14.1414	0	18.5573	0	16.8577	0	0	0	0	48.9157	11.4942	12.6706	146.922	305.56	0	57.5959	20.5569	0	55.9451	0	559.444	893.899	777.899	0
0	0	0	0	0	0	0	0	0	0	0	0	0	0	0	0	0	0	0	0	0	0	0	0	0	0	6.44459	0	0	0	0	48.1526	13.6323	0	2.27485	0	0	0	0	0	0	0.779827	77.1789	142.403	0	0	139.462	320.249	2198.76	0
0	0	0	0	0	0.636017	0	0.817711	0	0	0	0	0	0	0	0	0	0	0	0	0	0	0	0	0	7.5847	0	0	0	0	0	0	0	0	0	0	2.43271	0	0	0	0	55.9678	3.90351	93.8991	103.336	0	187.762	1076.88	1428.32	0
0	0	0	0	0	0	0	1.63472	0	0	0	0.285032	0	3.61918	0	0	4.43691	0	0	0	0	0	4.50137	3.87503	0.340153	0	6.97253	0	0	0.431951	20.8036	10.8002	1.37201	6.64296	0	0	0	8.55326	0	44.8909	0	28.7254	2.52897	0	78.5618	113.432	421.08	587.596	1596	0
0	0	0	0	0	0	0	0	0	0	0	21.3451	0	0	0	0	1.85074	0	0	0	0	0	0.0253733	0	0	0	21.0068	0	0	0	0	0	0	0	0	0	0	16.8332	0	0	0.128063	54.3941	100.883	0	0	789.351	0	19.3111	1942.85	0
0	0	0	0	0	0	0	0	0	0	0	0	0	0	0	0	0	0	0	0	0	9.03821	10.6981	0	0	0	0	0	0	0	0	0	0	0	0	0	0	0	0	0	0	24.9632	39.3297	0	85.362	0	277.125	1058.95	1461.48	0
11.1056	0	0	0	0	0	0	0.44924	7.32121	0	0	0	0	0	0	0	0	0.383491	0	0	0	0	0	0	15.8645	0	0	0	0	5.03648	0	0	0	0	0	0	0	0	106.701	0	0	30.4485	67.3999	0	72.4126	0	65.1797	391.052	2131.54	0
0	0	0	0	0	0	0	0.284628	2.24385	0	0	0	0	0	0	0	0	0	0	0	0	3.7998	10.5056	0	0	0	15.4998	0	0	3.04595	0	29.9428	0	0	0	23.714	0	5.26553	0	0	0	10.6999	7.64285	0	61.0188	0	290.121	748.277	1593.72	0
0	0.103698	0	0.769844	1.19729	0.844518	0	0.0953364	1.45895	0.184495	0.408583	0.299214	0.965427	1.21576	1.52882	1.88383	1.13964	0.0158245	0	2.92118	0.917831	0.23864	1.82646	0.508478	0	1.46018	1.36175	8.37861	7.18295	3.74089	6.7018	2.10762	2.88054	5.81122	0.480679	9.76005	6.93312	21.8324	52.8354	146.609	21.2277	33.6561	28.9183	82.7474	30.5977	95.2605	303.574	655.09	1378.61	0
0	0	0	0	0	0	0	6.05673	0	0	0	0	0	0	0	0	0	0	0	0	5.85811	0	1.11406	10.3028	1.58268	0	0	0	0	32.1569	3.07289	1.93277	33.8339	24.727	0	0.690316	4.19044	6.75129	77.2309	48.7366	3.37368	12.0509	13.0277	4.25645	76.2859	0	469.592	522.575	1499.55	0
0	0	0	0	0	0	0	0.965789	0	3.10976	0	2.49623	0	0	0	0	0	0	0	0	0	0.568824	2.69601	4.15547	0	9.07531	1.52151	0	0	0	0	0	2.05982	0	0	30.627	0	3.4396	118.57	0	0	41.0934	9.153	164.81	17.9484	0	485.421	622.544	1434.18	0
0	0	0	0	0	0	0	0.536651	0	0	0	0	0.278688	0	0	0	0.386191	0	0	1.21105	12.5903	0	4.83223	3.77438	0	0.425446	0	0	2.79921	7.36279	6.30412	3.39867	0.748368	0	0	3.23703	23.9482	57.6928	0.730143	0	15.1607	45.5924	1.97063	144.705	46.5781	30.936	409.231	454.389	1652.66	0
0	0	0	0	0	0	0	0.4209	0	0	0	0	0	0	0	0	0	0	0	0	0	1.20408	1.71206	11.82	0	0.154923	0	0	0	21.4489	4.5912	0	13.6257	21.1111	2.72848	34.7729	0	25.1798	1.06351	41.6098	5.7607	34.6073	0	0	55.6324	0	86.2915	898.227	1709.59	0
0	0	0	0	0	0	0	0	0	0	0	0	0	0	0	0	0	0	0	0	0	0	0	0	0	26.736	0	0	0	0	0	0	0	0	0	0	0	5.31724	0	0	0	0.630529	18.3823	58.7948	296.366	0	316.809	1406.23	708.021	0
0	0	0	0.626158	0.361706	0	0	3.04016	0	0	0	0	3.78077	0	0	0	0	0	0	0	3.32737	0.200261	0	0	0	1.13374	0	0	0	3.71005	2.61807	0	0	0	0	0	16.661	28.861	2.12258	0	102.837	8.71157	43.6817	9.67054	23.4703	0	925.588	389.206	1315.86	0
0	0	0	0.486824	0	0	0	1.38398	0	0.232147	0.11996	0	1.57471	0	0.390312	1.10618	3.29748	5.48236	0	2.09852	3.34148	2.02408	0.0491969	0	0	3.48575	2.16564	0	0	8.98627	5.25836	8.53513	0.140954	1.36493	0	0.152422	13.4162	22.8311	59.9593	36.8951	0	35.1957	7.88725	246.235	48.4265	19.4225	424.702	696.131	1303.59	0
0	0	0	1.14402	0	0	0	0.511602	3.45085	0	0.597975	0	0.62797	0	0	0	0.0966899	4.02979	0	0	0	0.388063	0.441426	0	0	0	0.498243	0	23.1275	1.21665	21.815	12.3383	1.96735	0	2.81396	23.7056	1.84488	7.0397	3.83889	0	22.7745	38.9472	12.2112	7.49577	24.1396	38.7269	395.343	499.751	1576.36	0
0	0	0	0	1.00586	0.346093	0	0.0444963	0.0619031	0.332137	0	0.279304	4.50594	0.372376	0	0	0	0.132944	0	0	0	0.779663	0.633481	0.305128	0	1.66237	0	0	1.50863	0	19.9001	1.8317	0	0	24.2295	0	3.97133	40.0734	10.6247	0	73.8925	26.4753	2.78792	52.4405	73.8031	38.9033	388.548	424.187	1700.55	0
0	0	0	0	0	0	0	0	0	0	0	0	0	0	0	0	0	0	0	0	0	0.429528	5.15736	0	0	0	27.1144	0	0	0	0	0	0	0	17.5198	0	0	0	0	0	0	66.7317	9.21542	0	17.4254	685.838	210.268	375.231	1493.19	0
0	3.34323	0	0	0.0819834	0	0	0	0.163978	0	0	4.49607	0	0.0216792	1.8206	2.94443	0.0706848	0	0	0	0	3.46105	7.45802	0	0.662202	1.71703	2.93819	0	1.38332	10.6731	7.51648	13.3743	2.1368	0	0	0	20.5676	22.7583	0	50.1947	2.46119	32.1921	5.08566	157.543	16.573	96.258	291.266	733.133	1444.72	0
0	0.296476	0	0	0.821539	0	0	0.49971	0	1.80849	0	0.42773	2.45349	0.651729	0	0	0.566655	0	0	2.93199	0.629785	5.11709	0	0	0	2.10686	0	0	1.54022	4.2133	5.45087	2.49342	9.47088	0	36.0747	5.78865	3.37875	16.0442	16.07	0	3.62693	41.3397	10.3009	71.385	43.0565	45.3921	400.196	343.778	1879.52	0
0	0	0	1.20172	1.3498	0	0	0.388123	0	0	0	0	3.42645	0.642478	3.37218	0	0	0	0	0.350349	0	0	0.377818	0	0	0	0	87.7117	0	9.15901	8.46735	2.04836	0.541244	0	0	18.4364	15.5437	7.23038	25.347	0	31.4639	42.2623	22.9817	46.9146	171.803	37.2899	397.482	570.7	1452.2	0
0.152463	0	0	0	0	0	0	0.360794	0.694987	1.10486	0	0	7.68191	0	0	0.171674	0	1.07796	0	0	0	0.277882	0	0.126877	0	0.214523	0	0	0	0.594006	3.02736	6.47402	7.04386	0	0	2.99238	35.9166	9.66181	1.96352	57.6172	65.1443	35.1851	16.064	54.5139	38.204	34.6641	569.253	845.55	1187.17	0
0.114512	0	0	0	0	0	0	0.208451	0	0	0	0	0	0	0	0.257883	1.56008	0	0	5.87069	0	8.76593	0	0	0	1.18158	4.68948	0	0	6.24607	13.188	1.71619	0	0	0	0.408641	48.3714	9.46542	0	0	5.32558	26.9133	19.6529	0	94.08	0	523.745	815.359	1371.39	0
0	0	5.02991	0	0	0	0	0	0	0	0	0	0	0	0	0	0	0	0	0	0	4.98812	0.165907	0	0	0	0	0	0	114.11	0	0	0	0	0	13.8784	0	0	0	0	3.34944	91.3634	20.0269	7.92349	76.9211	0	87.9946	713.806	1842.03	0
0	0	0	0	0	0	0	0	0	0	0	0	0	0.146454	0	0	0	0	0	0	0	19.0116	0	0.280013	0	4.73444	0	0	0	15.7314	0	0	0	0	0	0	0	0	0	0	0	19.5322	12.7922	0	42.8486	0	221.783	568.859	2085.11	0
0	0	0	0	0	0	0	0	0	0	0	0.370357	0	0	0	0	0.919963	0.881419	0	0	0.408982	1.77228	0.186666	0	0	0	0	0	0	1.26282	1.9308	0	0	0	0	1.73499	26.3299	27.685	8.34866	0	39.5694	36.7124	9.50599	51.7063	29.2923	0	416.861	214.551	1060.7	0
0	0	0	0	0	0	0	0.264626	0.539949	1.668	0	0	0	0.16873	0	0	0.770198	0.368964	0	0	0	0	1.28371	0	0	4.81819	0.377984	0	0.598134	3.27242	5.96556	1.21038	4.47751	0	0	3.11259	19.9441	18.7809	12.4813	97.6667	30.1417	48.7108	8.6322	84.2319	31.0527	110.173	534.014	710.865	1201.13	0
0	0	0	0	0.142969	0	0	0.189736	0	0	0	0.049624	2.2416	0.0378058	0	0	0	0	0	0	0	0.870716	0	0	0	0	0.846917	0	0	0	29.1477	0	0	0	0	0	6.82067	3.43029	0	0	0	10.576	67.8366	0	0	23.6982	462.899	711.699	1670.2	0
0	0	0.0830458	0	0	0.919238	0	1.01301	0.0939526	1.34426	0	3.49726	2.05165	3.22954	4.66149	0	12.32	0.403548	0	0	0.93624	3.63449	0	1.69805	0	0	0.180868	0	1.14485	5.7817	12.1549	0	0.306075	1.48194	0	0	23.6074	3.74806	16.7228	6.67633	0	19.1721	28.6118	5.10198	107.442	75.915	374.256	524.336	1603.7	0
0	0	0	0	0	0.861636	0	4.28343	0	0	0	9.81226	0	0	0	6.09103	0	0	0	0	6.31365	0	2.18071	0	0	0	1.18674	0	0	5.4445	5.10204	0.675588	0	0	0	3.13685	37.351	24.0956	9.5791	7.30097	40.8807	73.3326	10.1358	17.8538	6.66633	67.6441	207.082	950.817	1442.23	0
0	0	0	0	0.158992	0	0	0.0351667	0	0	0	0	0	0.504514	0.22067	0	9.59561	0.157604	0	0	0.121882	0	0.0556287	3.29574	0	0	0.376733	0	0	0.125446	0	5.30804	0	0	0.797887	87.5536	0	0.177429	1.244	0	0	154.128	1.78368	0.531349	1.98397	751.091	19.0227	687.775	1257.68	0
0	0	0	0	0	0.429471	0	0.0736214	0	0	0	0	0	4.75289	0	0	0	0.109981	0	0	0	2.57998	0.465834	0	0	0	4.53496	0	8.73633	0.26262	2.81073	1.51532	0	0	0	13.7109	3.83294	10.0291	0	0	0	33.784	9.00583	43.3827	36.5502	0	408.805	886.343	1504.21	0
0	0	0	0	0	0	0	0.467191	0.136832	0	0.758744	0	0.664003	0	2.77731	0.0760499	1.15018	0.220397	0	0.144273	0	2.76973	3.42287	0	0	0	0	0	0.833676	2.10511	22.2621	0	20.7281	0	0	0.482035	1.09729	23.0753	8.2633	21.8776	25.9136	27.7309	3.37469	88.423	22.7503	0	565.695	681.477	1393.54	0
0	0	4.4826	0	0	2.49588	0	0.0256711	0	0	0	0	0	0	0	0	0	0	0	0	0	0.257033	0	0.234715	0	0	0	0	0	0	0	0	0	0	0	0	62.6252	129.132	0	0	0	60.099	0.153183	174.544	1.15861	1045.27	113.924	368.349	1039.19	0
0	0	0	0	0	0	0	0	0	0	0	0	0	0	0	0	0	0	0	0	0	0	0	0	0	0	0	0	0	0	0	0	0	0	0	0	34.5633	0	0	0	0	3.01204	0	0	0	0	2205.96	647.016	0	0
0	0	0	0	0.194066	0.250402	0	0.064387	0	0	0.331132	2.22287	0	0.359223	0	0.199139	0	3.01383	0	0	0.297539	2.57871	1.69752	0	0	1.88015	1.1496	0	0	4.28735	13.5785	0.2945	0	0	0	6.10075	16.282	7.25512	32.6464	40.3132	9.93843	36.2236	10.6297	52.5339	47.9485	128.672	540.675	641.227	1376.42	0
10.9475	0	0	0	0	0	0	0.161579	0	2.14414	0	0	0	0.643906	0	1.49922	0	0	0	0	2.24001	3.7749	1.36317	4.1858	4.84146	0	7.5008	0	0	0	0	5.91238	0	0	0	1.58377	20.8303	16.848	0	0	0	46.0799	48.8509	0	38.8934	26.9084	416.203	846.925	1493.58	0
0	0	0	0	0	0	0	0.345099	0.436455	0	2.17815	0	0	2.55047	0	0.291092	0	0	0	0	0.652393	0.39265	0	3.29872	0	0	0	0	0	4.92411	0	0	0	0	0	18.7581	0	8.86406	0	0	72.1368	3.41613	10.6707	89.1163	184.78	78.3693	181.479	826.319	1423.99	0
0	0	0	0	0.581647	0	0	0	0	0	0	0	0	0	0	0	0	7.30324	0	0.377426	0	0	0.407018	0	0	0	0.344555	0	0	0	0	0	0	0	0	0	0	12.0083	0	31.7961	0	23.5148	0	21.3825	0	0	79.5333	524.719	1578.79	0
0	0	0	0	0	0	0	0	0.151587	0	0	0	0	0	0	0	3.05808	0.325551	0	0	0	0	0	0	0	0	0	0	0	8.55107	0	10.466	0	0	0	0	30.7955	0.549752	0	0	0	25.8481	0	0	7.37663	0	345.223	1285.04	1180.86	0
0	0.182463	0	0	3.53925	2.1746	0	1.62158	0.311164	0	4.31356	0	7.54989	0.1337	0	0	0	0	0	0	2.32557	0	0	0	0	1.72886	0.898533	0	0	1.19678	5.48948	0	8.61641	0	0	16.4426	5.82236	0	1.97802	105.03	153.572	9.13305	20.0197	0	31.546	0	355.556	840.803	1393.78	0
0	0	0	0	0	0	0	0.242262	0	0	0	0	0	0.386174	0	0	0	0	0	0	28.5476	0	0	1.47669	0	0.416131	9.51607	0	2.73792	0	1.76174	7.75659	0	0	0	2.37461	19.2196	33.817	32.8512	7.98326	0	71.6017	49.1507	26.8432	3.64466	504.31	235.348	857.134	1055.34	0
0	0	0	0.804398	0	0.15544	0	0.47963	0	0	0	2.75975	0	0.668979	0	0	0	0	0	7.50446	0	0	1.64386	1.46178	0.224553	0	1.28454	0	9.48593	12.2616	3.48789	0	0	0	273.868	14.8873	39.8345	47.5916	77.0568	79.0263	1.27643	25.8023	4.53153	21.7408	73.9609	0	389.168	728.669	1184.82	0
0	0	0.908055	0	0	0.765814	0	1.45227	1.0958	0.244977	1.32919	0	17.4483	0.23542	0	1.2942	0	0.147085	0	3.17732	1.19434	0.554525	0.700864	0.112528	0	0.380524	0.263691	0	5.84184	25.2878	13.4249	14.8613	12.4945	9.7225	2.2339	5.06666	5.49219	35.5184	59.645	29.2006	42.8414	32.1632	24.8226	34.2161	31.1061	104.529	309.773	612.035	1479.73	0
0	0	0	0	5.65489	0	0	2.08463	0	1.03736	11.257	0	0	0	0	0	0	0	0	0	0	0	0	0	0	0	0	0	0	0	2.27393	1.43024	6.61355	18.2979	0	0	6.20183	9.46599	9.21785	82.4341	1.66434	10.539	70.2821	0	51.7471	26.0372	485.575	937.309	1262.49	0
0	0	0	0	0	2.97543	0	0	0	0	0	0	0	0	0	0	0	0	0	0	1.32583	0	0.605128	0	0	0	0	0	0	32.7503	0	0	3.4675	0	0	11.2489	8.53555	29.9161	10.1492	37.8179	30.5417	55.0437	2.28269	127.16	34.5305	0	114.022	272.571	2158.24	0
0	0.10843	0	0	0	0	0	0	0	0	0	0	0	0.0794518	0	0	1.76155	0	0	3.50938	0	1.08129	1.15639	7.44349	0	0.34246	0	0	7.88622	26.3142	2.17477	3.19169	2.40957	0	0	0	10.8742	50.4631	37.0266	0	7.42822	26.3615	34.1042	45.186	39.7423	0	430.651	628.646	1588.73	0
0	0	0	0	0	0	0	0	0	5.16214	0	0	0	0	0	0	0	0	0	0	0	0	22.9733	0.948475	0	0	8.89038	0	0	0	0	0	0	0	0	0	0	0	0	471.741	0	59.7058	30.9503	0	0	0	407.683	560.729	1296.17	0
0	0	0	0	0	0	0	0.692663	1.92726	0	0	0	0	0	0	0.803363	0.540002	0	0	0	0.600162	0.866916	2.19139	0	0.486436	10.0388	0	0	0	8.03026	2.83336	19.0091	5.49372	49.3988	0	9.33541	2.57586	25.7738	0	0	37.3284	14.8153	49.5986	57.5616	504.098	86.5141	181.606	485.03	1435.1	0
0	0.406586	0	0	0	0.48457	0	0.207667	2.65792	0	0	0	0	0	0	0	0	3.84683	0	0	0	1.66342	0	0.379746	2.80009	0.321036	7.11899	0	0	1.77788	9.96706	9.68846	0	0	0	0.407104	12.3562	52.1782	11.7537	0	0	27.7812	19.3311	119.233	21.557	72.6255	361.299	555.133	1633.65	0
0	0	1.78369	0	0	0	0	0.241753	0.252245	0	0	0	0	0.0361279	3.98211	0.514048	0	1.58003	0	0.531923	0	0.189107	1.43407	0	0	0.272513	0	0	0.512283	4.95866	16.4816	8.70786	0	0	7.54197	8.88612	6.06843	61.9779	8.0174	0	14.9585	28.4396	2.52451	47.0292	37.1657	90.5855	562.117	658.579	1420.76	0
0	1.33326	0	0	0	0.855605	0	0.0314294	0	1.0948	0	0	0	0	0	0	0	0	0	13.8306	0.435715	0	2.08811	0	0	0	0	53.2703	1.0656	5.15724	17.1417	18.5444	0	12.4142	0	4.92906	13.558	7.92865	77.2699	68.3559	11.0408	37.401	29.6319	95.9258	46.8105	15.7022	439.252	552.905	1464.63	0
0	0	0	0	0	0	0	0	0	0	0	0	0	0	0	0	0	0	0	0	0	0	0	0	0	0	0	0	0	0	0	0	0	0	0	0	0	0	0	0	2581.88	0	0	421.726	0	0	0	0	15.3391	0
0	0	0	0	0	2.91414	0	0.489757	1.26731	0	0.264468	10.8366	0	0.0585518	4.05664	0	0.213817	0	0	0	0	0.220667	4.67934	0	0	0	0	0	0	2.93504	0	0	0	0	0	0	26.8095	25.3525	6.0637	0	6.80366	26.5503	26.6235	104.783	37.577	146.81	466.157	569.412	1547.03	0
0.132476	0	0	0	0	0	0	0	0.536781	0	0	0	0	0	0	0	11.2801	5.4758	0	2.54687	0	0	0	0	0	0.994136	0	0	0	0	0	0.661803	0	0	0	10.8732	0	2.4334	36.6815	0	46.9777	36.387	37.7013	20.4045	21.7677	12.048	526.042	786.845	1460.46	0
0.0194618	0.277447	0.243961	0	0.51254	0.413328	0	0.644772	0.0985719	1.33983	0.109317	1.00069	0.956675	0.559073	0.177843	0.854649	0.375618	0.0846778	0	0.415728	1.17873	0.869052	2.44337	0.129566	0.199035	0.65721	3.15003	0	6.2459	4.49893	8.11525	4.47231	2.44054	7.15211	22.0239	5.48656	15.8094	23.7013	37.7217	73.5481	24.2115	28.7668	22.7464	34.4722	69.3934	63.718	293.319	682.073	1541.62	0
0	0	0	0	0	0.710964	0	1.15782	1.69553	0	0	0	0	0.72853	0	1.13083	0	0.182068	0	0	1.6896	0.915216	0	0	0	4.23924	0	0	2.06607	2.60851	8.64129	0.836175	5.52363	0	0	1.19461	9.97104	83.0128	9.7004	102.413	0.97304	19.9064	4.72712	27.6221	46.7552	182.668	470.901	401.258	1530.59	0
0	0	0	0	0	0	0	0	0	0	0	0	0	0	0	0	0	0	0	0	0	0	0	0	0	0	0	0	0	0	0	0	3021.56	0	0	0	0	0	0	0	0	0	0	0	0	0	0	0	0	0
0	0	0	0	0	0	0	0	0	0	0	0	0	0	0	0	15.6674	0	0	0	0	0	0	0	0	0	0	0	0	0	0	0	0	0	0	0	18.4531	0	0	0	18.8182	14.473	40.3434	0	92.382	0	258.831	771.139	1795.2	0
0	0	0	0	0	0	0	1.29998	0	0	0	0.556362	1.59567	0	0	5.02579	0	0.529639	0	7.10742	13.3117	0	0.373887	0	0	3.04495	2.0573	0	0	7.37743	3.86734	0	4.28489	27.2298	0	2.60636	20.6558	16.6953	11.4965	2.92079	6.60472	26.4263	15.1617	24.9988	34.6697	0	341.161	541.532	1860.87	0
0	0	0	0	0	0	0	0	0	3.24568	0	0	0	0.207937	0	4.84143	0	0	0	0	0	0	4.4021	0	0	3.24898	0	0	7.37123	3.10218	9.48616	0	0	0	0	1.70483	8.40846	41.2443	10.7671	0	21.5237	18.939	40.4765	9.1979	42.1934	423.616	409.935	487.169	1344.41	0
0	0	0	0.807906	0	0	0	0.541937	0	0	0	0	0.813028	0	0	0	0	0.719633	0	3.88636	0	0.678271	1.04777	0	0	0.0775734	0	0	0	4.72555	13.7935	0	0	0	0	2.06577	1.34356	19.1399	20.2358	5.95283	42.306	45.8974	190.256	72.7854	21.0621	7.52092	604.911	646.531	1220.7	0
0	0	0	0	0.308865	0	0	1.36633	0	0	1.05403	0	0	1.22512	0	0	3.94122	0	0	0	0.71032	1.79556	4.21462	0	0	0	6.58674	0	1.15812	6.57982	0	14.0614	6.50208	52.4694	0.775008	5.69185	0	1.37873	0	172.22	0	47.556	16.51	16.5156	43.1666	0	257.173	723.445	1570.03	0
0	0	0	0	3.81007	0	0	2.00149	0	0	0	1.15715	0	0	0	0	5.91297	0	0	0	0	0	0	28.6539	0	3.93554	3.94975	0	0	0	0	9.39556	0	0	0	27.8787	3.91742	34.0152	0	0	0	18.4348	28.9151	0	10.6973	0	408.18	623.762	1685.58	0
0	0	0	0	0	0	0	0	0	0	0	0	0	2.31555	0	0	0	0	0	0	0	0	0	0	0	2.85162	0	0	0	5.92203	0	0	0	0	0	44.7495	0	1.39601	146.817	0	0	17.2164	28.8935	41.8065	28.0978	380.148	36.654	856.58	837.848	0
0	0	0	0	0	0	0	2.11508	0	0.209664	0	0	0	5.11771	0	0	0	0	0	0	0	0	5.4385	0	0	0	0.0451361	0	0	4.98981	5.79082	24.8599	0	0	0	0	0	39.1141	0	0	63.1056	0.0655402	52.5454	0	15.2127	105.249	132.653	886.544	1608.35	0
0	0	0	0	0	0	0	0.32558	3.26121	0	5.02323	0	0	0.778481	4.90322	12.4864	0	0	0	0.382061	4.06226	0.488983	0	0	0	0	0	0	0	16.7242	4.26174	0	11.2145	0	0	0	1.93722	19.7121	0	0	2.07951	26.8423	21.3706	7.87093	52.8998	0	464.37	726.35	1635.54	0
0	2.30347	2.48014	0	0	1.17655	0	0	0	0	0	0	0	0	0	0	0	0	0	0	0	0	0	0	0	0	0	0	0	0	9.90012	0	0	4.4258	0	20.7576	0	9.66713	0	0	0	10.9808	143.818	27.4265	0	0	129.137	887.024	1748.62	0
0	0	0	0	0	0	0	0	2.18676	0	0	0	2.41173	0	3.13833	2.09928	2.78505	1.60102	0	0	0	0	0	0	0	0	0	0	0	17.0761	0	0.490195	0	0	0	7.35338	5.31397	80.2071	1.89557	0	23.3876	100.027	13.2165	0	18.5417	0	293.411	324.76	2122.52	0
0	0	0	0	0	0.676791	0	0.840421	0.04724	2.09107	0	0.825935	0	0.202979	0.745764	0	0	2.49829	0	0.0498088	0.205952	1.01997	2.73942	8.40207	0	7.13043	4.09238	0	1.583	4.26977	0	7.16384	0.0384741	0	0	8.27929	7.89226	6.63876	4.20416	165.747	0	8.5174	52.8845	0	22.222	63.6176	228.756	370.639	1896.01	0
4.59631	0	0	0	0	5.33633	0	0.133869	0.372476	0.166541	0.774526	0.105037	0	0.720199	4.20012	11.6965	0	1.99984	0.52277	2.16002	2.08785	1.2566	1.05881	0.764992	0	4.48394	2.15116	22.6897	0	0	0	3.2146	13.3478	0	0	2.29629	1.99132	9.28702	12.4308	3.30855	0	40.0863	69.8963	264.972	6.79714	58.5211	499.506	897.934	1053.96	0
0	0	0	0	0	0	0	0	0	0	0	0	0	0	0	0	0	0	0	0	18.1199	0	0.719147	0	0	0	0	25.6849	0	0.810857	11.1579	0	0	0	0	0	20.2877	0.573435	0	898.871	92.5558	41.5474	4.74739	30.9109	5.1296	0	494.346	519.404	782.511	0
0	0	0	0	0.236568	0	0	1.26628	0	7.88964	0	2.41409	8.51334	0	0	0	0.571103	11.3812	0	5.21923	0.0725404	0	0	3.636	0	0	7.4273	0	10.6444	0	0	0	0.0948593	0	0	20.2078	0.544843	19.4833	0	5.17286	0	22.343	19.3273	0	8.73793	56.2052	191.199	1304.91	1278.25	0
0	0	0	0	0	0	0	0.706775	0	0	0	0	0	0	0	0	0	0.649745	0	0	4.89912	0.952622	0	0	0	1.26072	0	0	0	0	4.74434	8.20616	0	0	0	16.5199	5.66104	15.0867	70.1973	0	92.8891	62.16	23.6825	0	175.443	27.162	156.047	849.565	1511.12	0
0	0	0	0	0	0	0	0	0	0	0	0	0	0	0	0	0	0	0	0	11.749	0	0	0	0	0	0	0	0	0	0	0	0	0	0	0	0	13.1128	4.99658	0	0	0.878879	105.525	0	49.7246	0	234.518	419.23	2168.28	0
0	0.138889	0	0	0	0.110352	0	0.170253	0.0789516	1.90624	0.218896	0	0	0.135695	1.78055	4.43192	0.752133	1.65319	0	0.249734	0	1.17196	1.16703	0	0	1.13321	0	0	0	6.88296	6.80946	5.25637	1.41463	0	0	6.25797	26.1694	29.7783	16.8131	2.80517	0.453091	39.5049	17.7786	67.3117	50.2661	17.7205	414.425	518.004	1725.71	0
0	0	0	0	0	1.12238	0	0.833742	0	0	0	4.12634	0	0	0	0	0	0	0	0.940747	1.55594	0.802681	1.11596	0	0	0	0.343526	36.234	4.34886	0.686331	3.49789	0	0	9.85139	0	0.942949	15.741	4.69191	6.23894	0	37.3787	39.1574	48.7938	39.7302	26.7746	0	383.735	940.729	1283.79	0
0	0	0	0	0	0	0	0	0	0	0	0	0	0	0	0	83.7073	0	0	0	0	16.5781	0	0	0	0	0	0	0	1.07387	0	0	101.874	0	0	0	0	0	13.3115	0	0	5.46337	0	0	80.3893	0	52.0653	96.1553	2549.24	0
0	0	0	0	0	0	0	0	0	0	0	0	0	0	0	0.183098	0	0	0	0	0	0	0	0	0	0	0	0	0	1.68943	7.74915	14.622	14.4886	0	52.3841	0	0	0	1.04709	0	3.78119	34.9941	46.9832	0	583.808	0	427.412	1230.54	618.935	0
0	0	0	0	0	0	0	0.258797	0	1.28783	1.56242	0	0	0	1.97697	0.939622	3.24568	0.504275	0	0	2.22286	0.380233	10.4481	2.2119	0	3.63841	15.0977	50.8568	32.2363	0	0	30.8023	0.254981	0	0	0.0551454	1.84113	1.47604	0.597052	0	0	36.9317	11.7835	0	43.1661	0	237.251	264.849	2032.14	0
0	0	0	0	0	0.131483	0	0.439516	0	0.672964	2.08649	0	0	0.485034	0.848599	0	0	0	0	0	0	0.677027	0.962655	0	0	0.609769	3.44077	0	10.3165	4.82408	10.6949	22.268	1.83873	0	0	4.30807	25.1455	13.4757	11.9597	0	39.949	20.2478	13.5167	65.3866	125.886	168.91	470.268	538.279	1441.89	0
0	3.39591	0	0	0	0	0	0	0	0	0	0	0	0	0	0	3.8876	0	0	0	0	0	0	0	0	0	0	0	0	0	0	0	0	0	180.533	0	0	11.0483	0	0	0.173099	57.6717	0.064687	6.55177	0	208.514	313.782	296.714	1943.31	0
0	0	0	0	0	0	0	0	0	0	0	0	0	2.01954	0	0	0	0	0	2.20255	7.80619	2.81895	1.18762	0	0	0	0	0	12.7274	4.01723	68.5873	0	0	0	0	43.2342	0	11.3639	14.9391	361.828	10.4897	13.1386	21.84	2.83595	0	0	190.626	783.974	1489.69	0
0	0	0	0.581936	0	3.03621	0	0.325298	0	0	0	0.61257	0	4.04459	0	0	3.24612	0	0	3.43557	0.450971	1.30283	5.14575	0	0	0	0	0	0	0	6.38707	0.892732	0	0	0	3.18853	0	10.1758	5.75362	0	70.6421	20.7468	31.0576	0	32.2996	0	407.947	987.875	1376.97	0
0	0	0	0.112964	0	0	0	1.27977	0	0.16759	1.55881	0	0	0.52342	0	0	0	3.16959	0	3.55684	0.233445	0	1.27857	0.538867	0	0.303705	0	0	0.570919	4.20474	49.9613	0	3.66324	0	0	11.2237	9.51833	17.6715	6.25455	74.9112	11.0241	28.5515	21.7039	4.07085	59.2796	109.367	454.692	855.597	1274.22	0
0	0	0	0	0	0	0	0.545113	0	0.797827	0	0	0	0.996714	0	0.495868	0	0	0	0.376281	4.22306	1.28423	1.72458	0	0	0.413089	3.09159	0	0	16.6999	0.349772	0	3.19718	5.6291	0	23.8869	3.33884	18.9285	44.2376	0	0	31.1748	49.9395	23.2556	41.969	48.0599	397.876	863.475	1437.04	0
0	0	0	4.5344	0	0	0	0	0	0	0	0	0	0	4.15481	0	1.41953	0	0	0.242809	0	0	0	0	0	0	3.76825	0	0	24.5048	0	8.51766	0	0	0	70.1737	0	6.89013	14.6389	302.739	0	40.5551	44.4486	0	93.3863	0	213.801	457.545	1743.8	0
0	0	0	0	0	0	0	0.0283963	0	7.37149	0	2.95587	0	0.38475	12.2354	0	0	1.4423	0	0	0	6.51564	4.20739	0	0	8.92601	0	0	0	0.101294	0	13.6376	0	119.016	48.9648	15.6332	0.140799	12.4645	0	167.498	2.11598	7.54604	35.6963	0	106.16	0	323.299	884.904	1103.65	0
0	0	0	0	0	0	0	0	0	0	0	0	35.5505	0	0	0	0	0	0	0.417531	0	0	0	0	0	0	0	0	0	0	0	0	0	28.1079	6.45823	0	0	0	0	0	0	36.5295	6.36944	0	0	0	182.254	776.299	1955.23	0
0	0.408194	0	0	0	0	0	0	0	0.563207	0	0	0	0	0	0	0	0	0	0	0	0	0	0	0	0	0	0	0	23.5438	0	0	0	0	0	18.6841	12.1393	51.2125	13.5913	0	169.783	31.1805	1.31517	43.0218	0	0	717.828	529.521	1406.57	0
0	0	0	0	2.61518	0	0	0.650745	1.0059	3.23826	0	1.36158	1.95253	0.172885	0	0	0	0.21603	0	0.848483	0	2.53385	0.915009	0	0	0.186297	0.774587	0	0	1.0317	15.7742	3.9686	0	0	41.0127	3.54362	9.6799	193.347	34.5296	0	8.08183	8.99796	27.6131	0	6.52667	36.1238	462.957	579.146	1484.23	0
0	0	0	2.8823	0	0	0	0.716083	0	0	0	0	0	0	0	0	0	0	0	0	0	0	0	0	0	0	0	0	0	1.02176	0.781108	0	0	0	0	0	14.9125	35.0452	18.9983	0	0	10.0252	0	58.4258	66.2537	0	411.065	710.798	1721	0
0	0	0	0	0	0	0	0	8.70408	0	0	0	0	0.173951	0	0	0	0	0	0	11.5985	0	0	0	0	0	1.03915	0	0	0	0	0	0	146.871	0	88.6609	14.0682	1.46821	11.1519	0	0	57.5268	2.31527	3.66406	12.0393	0	261.281	686.387	1750	0
0	0	0	0	0	0	0	0	0	0	0	0	0	0	0	12.0434	0	0	0	8.24003	0	3.51535	0	0	0	0	0	0	0	0	0	26.278	0	0	0	15.6426	3.79823	29.6308	40.6465	0	0	18.8669	59.0418	111.884	7.20269	191.354	507.385	621.096	1334.79	0
0	0	0	0	0	0	0	0.00891262	16.8133	0	0	0	0	0.0213106	0	0	0	0.0266287	0	0	0	0	5.63939	9.65652	0	0.114819	5.87195	0	0	25.0528	0	0	0	0	0	124.314	0.265152	41.2802	0.157639	1.76219	0	0.138641	1.32957	0	221.641	2.22638	460.267	215.478	1926.11	0
0	0	0	0	0.276742	0	0	0	0	0	1.77076	0	3.04764	0.65862	0	0	0	0	0	0.0448939	0	0	2.05759	0	0.644804	2.68113	1.8033	0	0	1.25552	0	1.04991	0	0	0	0	5.69079	29.6095	28.5552	305.591	0	18.0319	4.65703	3.69948	40.2311	342.129	635.022	397.796	1140.42	0
0	0	0	0.302437	0	0	0	0.834031	0.125438	0	0	0	0	0	1.13157	0	0.351466	2.15514	0	0	0	3.72399	18.0425	0	0	0	0	0	0	14.152	11.8024	5.56752	0	0	0	7.29126	7.04141	45.1507	139.144	20.0558	70.1872	58.5575	15.1993	39.5081	26.96	197.08	557.905	646.882	1070.56	0
0	1.85353	0.169331	0	0	0	0	0	0	0	0.265568	0	0	0.0823134	0	0	0	0	0	0.403976	0	0.990976	0	0	0	0	1.38297	0	0	10.9294	2.81637	2.59808	12.1698	0	0	0.168717	21.5075	21.7112	6.39337	0	54.9697	17.1363	55.4639	18.7254	35.3472	4.29977	481.885	666.513	1554.88	0
0	0	0	0.189682	0	0	0	0.0424125	0	0	0	0	0	0	4.25819	0	0	0	0	3.23505	3.52786	0	0	0	0	0	0.681532	177.318	0	0.907755	44.8759	15.7133	67.2772	0	0	0	15.1414	16.691	11.2524	0	214.682	26.0601	4.80854	166.615	79.4392	0	309.016	504.36	1308.62	0
0	0	0	0	0	0	0	0	0	1.29456	0	0	0	0	1.63243	0	0	10.8817	0	0	0	0	2.46911	0	0	0.335142	0	0	0	5.56798	2.83772	10.7091	0	0	0	2.54995	27.0882	7.8753	73.6211	0	2.077	23.2689	6.98556	117.921	111.542	32.4928	422.167	632.79	1542.34	0
0	0	0	0	0	0	0	1.47039	0	0	0	0	0	0.60617	0	0	2.05547	0	0	0.297495	2.46019	0.888418	10.4267	4.63587	6.26687	0.261277	5.43171	0	0	3.2556	3.87151	11.1318	3.67673	8.90094	94.3318	20.8734	18.1011	16.6281	20.6263	451.122	0	37.464	55.3671	4.59657	116.707	50.6628	111.946	710.087	1250.9	0
2.35199	0	0	0	0	0.512321	0	1.67963	0	1.63887	0	3.20426	0	0	0	0	0.308104	0	0	1.54589	0	1.48389	0	0	0	0	0	0	0	9.8684	4.31094	11.7497	1.1941	0	0	7.42471	6.36864	22.4321	0	0	6.83644	38.1668	41.859	95.5417	14.1208	131.631	226.14	718.552	1679.61	0
0	0	0	0	0	0	0	4.67097	0	0.197168	11.4111	0	0.148604	3.29478	1.547	0	0	0	0	0.671598	2.89903	0.749351	4.41518	0.301891	0	0	5.30574	0	10.7469	0.565351	0	0.0604089	11.5725	32.846	6.59243	7.16322	11.6566	14.7931	14.7168	65.7182	0	20.8186	72.5048	0	36.6591	250.739	168.836	554.246	1709.45	0
0	0	1.72333	0.522306	0	0	0	0	0	0	0	0	0	0	0	0.321068	4.04652	0.775396	0	1.82728	0.179894	0	0.0821062	0	0	0	0	0	5.27943	2.22185	7.36038	15.669	0	0	1.17766	1.78068	1.15814	7.07076	7.80346	0	0	25.6353	53.7371	25.8804	68.5217	0	537.472	719.266	1558.5	0
0	0	0	0.109201	0	0.474791	0	0	0	0	0.18836	0	0	0.525443	2.14503	0	4.4924	0	0	4.87098	0	2.01693	7.18411	1.00462	0.548715	0	0	13.795	6.62278	0.522599	8.78931	0	0.221325	0	0	5.74398	12.349	37.3275	19.0023	0	57.7029	36.4628	21.2722	13.2814	39.1214	42.6959	577.912	717.507	1419.59	0
0	0	0	0	0	0	0	0.162127	0.451102	0	4.16898	0	0	5.5564	14.2428	0	3.202	0	0	0	0	0	0	0	0	0	0	0	0	2.6989	2.35799	0	9.30733	0	0	12.7132	32.1555	9.81592	0	0	55.2278	30.2638	0.967436	0	97.5637	13.4999	245.797	1237.52	1243.71	0
0	0	0	0	0	0	0	0.440055	0	0	0	0	0	3.15659	0	0	0.686135	1.31478	0	0	0	0	0	2.01175	0	21.5425	5.89276	0	0	0	19.2006	6.03832	0	135.19	0	0	9.8188	5.55061	3.89167	0	49.1867	8.55663	74.8373	139.629	0	0	272.044	421.671	1879.57	0
0	0	0	0	0	0	0	1.40871	0	0	0	3.99614	0	11.5948	0	0	0	0	0	0.158951	5.82127	0.610305	3.34258	0	3.80499	0	0	0	0	8.31078	0	0.371731	7.61234	0	46.7135	0.796617	34.253	12.3014	24.9162	0	8.21895	44.0374	10.0225	49.1189	52.5753	0	286.503	973.126	1473.14	0
0	0	0	0	0.25813	0.0555105	0	0.0999159	0	0	0.110111	1.74712	1.05998	2.18427	0	1.94244	0.0890224	3.79552	0	0.502496	5.14489	1.3577	0	0	0	0.257437	0.458732	0	4.35548	11.0998	8.56341	1.76274	0	30.069	0	5.31653	12.7394	53.0759	19.9445	45.1548	2.27918	62.2809	4.85487	72.4643	110.805	0	384.477	441.885	1780.75	0
0	0	0	0	0	0	0	0	0	0	0	0	0	0	0	0	0	6.24509	0	2.68279	0	0	0	0	0	0	0	0	0	0	0	0	0	0	0	0	8.74473	18.785	0	0	0	50.8042	81.852	0	1.47403	0	141.333	1749.33	995.217	0
0	0	0	0	0	0.501864	0	1.97872	0	0	0	0	0.290399	0	1.61953	0	0	0	0	0	0.596338	2.58417	0.272178	3.14639	0	0	0.230408	0	0	1.53444	2.8153	2.361	0	0	1.95194	0	4.47903	13.0218	18.2598	0	7.55547	23.4196	43.6356	11.6989	65.0375	0	508.105	767.298	1557.58	0
0	0.152934	0	0	0	0.0607558	0	0.0624897	1.3475	0	0	0	9.80847	0	0	0	1.75382	0.606788	0	0	0	3.20662	1.03792	0	0.0877692	0	8.95373	0	0	4.7926	0	0	0.566429	4.11378	0	0	14.1755	20.1782	24.3159	30.8884	0.249455	68.5304	15.3815	28.3255	99.0646	0	332.851	630.266	1755.81	0
0	2.54623	0	0	0	0	0	0	0	0	0	0	0	0	0	0.748974	0	0.241175	0	0	0	0	0.681009	0	0	1.73317	0	0	0	2.87946	6.45708	0	0	0	0	0	22.0135	71.6792	15.705	18.62	45.5423	25.7411	0	1.6262	15.7871	47.0499	431.891	383.438	1914.28	0
0	0	0	0	0	0	0	1.00968	3.01	0	0	0	0	0	0	0	0	0	0	0	0.499912	0	0.684503	0	0	2.22985	0	40.746	0	3.85898	10.227	55.4185	0	0	0	0	4.82758	32.3848	0	3.56487	0	12.9015	0	65.3818	41.5012	0	350.311	857.639	1572.39	0
0	0	0	0	0	0	0	0	0	0	0	0	2.35532	0	0.625494	0	0	0	0	3.21676	0	3.49321	0	0	0	0	0	0	0	6.04483	9.78592	0	0	0	0	0	4.44829	21.1229	43.1954	0	44.5669	15.5059	21.7105	69.2815	17.9955	0	549.106	874.342	1315.4	0
0	0	0	0	0.586822	0	0	0.0648984	0	0	0	0	0	0.465527	0	0	0	0.387801	0	0	0	1.13715	1.23192	0	0	0	0	0	0	8.79713	13.4504	24.9345	0	2.84823	2.94492	0	7.72296	9.16822	53.95	0	0	47.4479	33.6914	33.3396	60.0455	81.0584	699.242	653.761	1282.54	0
0	0	0	0	0.515178	0	0	1.70925	1.42674	0	1.75808	0	0.38464	0	0	0	0	0	0	0	0	0	0	0	2.56076	0	0	0	0	0	3.72892	3.12719	0.516442	0	1.29269	0	23.7303	1.72476	0	0	114.63	27.9178	29.9181	10.3303	28.2859	0	530.849	487.153	1794.27	0
0	0	0	0	5.78712	0	0	0.0960022	0	0	0	0	0	0	0	0	0.0997913	0	0	1.31432	3.54909	2.96378	0	0	0	3.8752	1.19986	0	0	3.88117	7.33039	0	0	0	0	0.313667	19.5166	21.958	4.52803	0	7.1537	30.1162	1.14572	93.8015	28.8857	31.9753	743.275	652.589	1409.66	0
0	0	0	0	0	0.321013	0	0	1.2249	0	0.212255	0	0	0	0	4.34002	0	0	0	0	0	2.13505	0	0	0	0	0	0	6.53007	1.57039	11.1048	20.7651	0	0	0	0	0.409282	20.4067	3.40659	0	1.31803	15.1942	62.8822	27.4381	19.2481	206.195	598.374	785.544	1275.18	0
0	0	3.52317	0	0	0	0	0.648054	0	0	3.15743	0	0	0.244663	0	0	0	1.5286	0	0	0.472851	0	0.755358	0.467784	0	3.86676	0	169.577	0	7.5435	6.32491	0	0	0	0	5.01484	9.63987	22.3715	7.23933	0	25.5976	28.9161	0	199.957	11.5455	0	358.458	651.987	1469.87	0
0	0	0	0	0	0	0	0	0	0	0	0	0	1.93399	0	1.25081	0	0	0	11.8645	0	0	1.27947	0	0	0	0	0	0	2.88528	0	27.7469	0	0	9.1758	11.8923	0	16.3237	0	0	0	59.7645	21.7192	24.4423	9.12636	0	464.314	437.209	1959.4	0
0	0.350761	0	0.96148	0	0	0	0.644953	0	0	0	0	0	0	0	1.32983	0	0	0	0.630698	0	0.807203	0	0	0	0	0	0	0	6.13509	17.588	10.3249	0	0	0	0	9.59375	24.9476	19.0124	21.2532	0	25.0815	17.9598	84.4556	16.98	26.8517	579.083	475.391	1644.61	0
0	0	0	0	0	0	0	0.444488	0	0	0	0	0	5.78634	0	0	0	0	0	0.289776	0	0.865368	0.312496	0	0	0.508996	0	0	0	1.76174	4.84851	1.35537	0	0	0	0	0	53.8227	8.73529	0	18.9266	35.3396	23.8709	19.4017	25.6336	12.3371	460.155	589.734	1797.75	0
0	0	0	0	0	0	0	0	0	0	0	0	0	0.12944	0	0	0	0	0	0	0	0	0	0	0	14.2271	0	0	0	0	0	0	0.490699	0	0	0	0	0.546264	0.957499	0	112.374	6.73681	313.987	0	52.5304	0	1082.88	654.404	848.965	0
0	2.1149	0	0	0	0	0	1.25303	0	0	0	0	0	0	0	0	0	0	0	2.02814	0	0.324467	5.05782	4.93823	0	1.89256	0	0	2.92989	1.23304	0	0	0.783305	0	72.5447	7.62334	1.28545	22.6721	0	0	0	37.9751	0.257828	0	28.2765	0	488.437	445.877	1886.82	0
0	0	0	0	0	7.49587	0	0	0	0	0	0.549937	0.591466	0	4.39807	0	0.546416	0	0	0	6.6802	0	1.10871	0	0	0	0	0	0	0	5.73402	3.60654	0.79414	0	0	0	1.30323	32.2683	3.0992	0	4.19686	32.0268	190.295	50.3028	3.95415	0	381.066	701.746	1625.28	0
0	0	0	0	0	0	0	0	0	1.48239	0	0	0.502772	2.13685	0	0	0	0.333763	0	0.87393	0	1.49134	0	0.340462	0	0.191884	0.398909	0	0	9.82941	2.43709	2.55477	0	3.26846	190.937	10.9497	0.553901	7.89068	23.7101	3.6812	10.7026	28.9619	2.66636	49.5111	28.5703	0	796.654	678.856	1198.78	0
0	0	0	0	0	0	0	0	0	0	0	0	0	0.0877429	0	0	0	0	0	0	0	1.56155	0.812675	0	0	0.0945493	0	0	1.24417	12.3048	0	10.5743	7.31781	66.0309	0	11.1504	8.18791	11.2939	75.9394	50.7887	0	47.0936	35.2544	56.5549	15.734	0	269.799	692.445	1686.68	0
0	0	0	0	0	0	0	0	0	0	0	6.32795	0	0	0	0	0.887638	0	0	5.28871	0.493264	0.831255	0.750445	0	0	0	3.55755	0	0	0	0.258743	6.83518	0	0	156.074	0	1.05853	4.66745	0	0	4.92389	35.0535	22.2222	3.58401	47.6404	0	348.271	1106.16	1267.19	0
0.138991	0.636894	0.0177785	0.161649	0	0.73094	0	0.108433	0.502838	0.467643	2.78827	0.431068	0.780834	1.07165	0.816495	0.402439	1.44272	1.49026	0.112917	0	1.05227	1.37521	4.00225	0.0330473	0	0.949896	1.04545	0	3.67636	9.18001	8.3584	4.46366	0.196575	15.5456	4.75639	4.88908	23.4415	21.6645	13.0416	12.8635	21.9314	27.6062	44.3434	49.1507	38.3355	160.714	310.11	514.718	1735.97	0
0	0	0	0	0	0.289299	0	1.21998	0.372562	1.99895	0	0	0	0	0.186715	0	0	0	0	0	0	0.484134	1.17672	0	0	0.651662	0	0	1.51327	0	2.43431	3.67468	0	0	10.4643	2.18744	0	54.046	7.89438	57.3613	0.237564	29.739	10.7421	106.103	23.1659	14.8659	387.608	838.557	1530.79	0
0	0	13.1708	0	0	0	0	0.281858	0	0	0.181194	0	0	0	0	0	0	0	0	0	0	0.411559	0	0	3.69488	0	0.503246	0	0	0.837863	2.81832	0	0.85162	0	1.59875	9.20911	6.63839	14.5763	19.1103	0	32.2545	47.681	5.8866	58.2024	20.1417	5.86737	605.193	963.757	1256.28	0
0	0	0	0	0	0	0	0.206945	0.671768	0.514903	0	1.94849	0	0.577286	0	3.30692	0	0.30915	0	0	0	0	5.56507	0	0	3.46581	0.738984	0	4.67757	9.5967	8.27701	8.04566	5.00219	4.54115	17.2161	10.1422	13.8525	36.892	10.3708	6.81946	2.20296	45.068	11.7312	11.465	63.0451	17.2317	688.408	552.526	1503.96	0
0	0	0	0	0	2.36046	0	0	0	0	0.780371	0	0	1.45127	5.07818	0	0	0	0	0	0	4.8111	0	0	0	0	0	0	0	0	14.3449	0	0	0	0	0	4.51427	5.10387	116.3	0	17.7681	84.1871	40.4433	0	109.575	0	366.289	800.32	1509.03	0
0	0	0	0	0	3.05923	0	0.674259	0	0	0	5.46676	0	0.403048	0	0	0	0	0	0	11.6843	1.26582	0	0	16.4151	0	1.20386	0	0	0.801732	6.74196	0	0	0	0	28.639	0	0	113.295	0	0	122.803	0	0	115.385	0	549.57	403.116	1443.53	0
0	0.626938	0	0	0	0	0	0.96064	0.133644	0	0	0.602995	4.21545	1.9524	0	0	1.19827	0	0	0	0	0.120231	6.53426	0	0	0	0.257278	0	1.6285	0	13.6223	10.5453	23.0751	0	39.2322	1.41241	44.2978	11.39	2.54866	56.9808	9.9705	30.6337	43.2786	29.0294	36.853	0	398.742	701.001	1573.87	0
0	0	0	0	0	0	0	1.20756	0	0	0	0	3.42394	0	0	5.45279	0.150626	0	0	0	0	2.35769	0	0	0	1.24453	2.0698	0	0	0	0	7.2907	0	0	37.8091	5.91815	9.69976	81.7623	17.5138	0	25.8378	18.7842	11.9614	80.2801	25.6152	60.3298	308.205	375.021	1926.06	0
0	0	0	0	0.991549	0	0	0.383804	0	0	0	0	0	0.1311	0	0	0	0	0	0	0	0	0.173464	0	0	0	0	0	0	0	2.39232	0	0	24.0632	0	1.61228	0.815589	26.8335	0	0	0	34.5424	20.9391	0	7.4238	0	437.011	1805.17	685.083	0
0	0	0	0	0.577312	5.71091	0	0.57462	0	0	0	0	0	0	0	0.592404	0	0	0	0	0	0	0	0	0	0.658013	0.341987	0	15.1528	0.911008	9.05377	0	0	0	0	13.1421	13.2962	8.05326	0	0	0	62.0732	39.6221	55.9518	67.7173	175.439	494.788	715.327	1383.86	0
0	0	0	0.0499508	0	0	0	0.513767	0	0	0	0	0	0.0534107	0	0	0	0	0	0	0.154837	4.24949	0	0	0	0.115108	0	0	0	0.31873	11.4521	0	0	0	0	0	6.97779	25.4707	2.76564	0	1.42673	49.3415	37.1885	53.3266	42.343	5.57999	374.823	662.991	1770.05	0
0	3.57764	0	0	0	0	0	0.125301	12.8995	0	0	0	0	0	0	0	0	0.374368	0	1.28658	0	1.88187	4.8561	1.00244	0	0	0	0	0	6.92803	0.683395	3.86853	0.851829	2.74957	0	4.29864	20.0365	2.68681	7.20273	0	14.0054	38.008	26.5429	1.89323	18.3794	70.4257	466.153	447.939	1889.13	0
0	0	0	0	0	0	0	0	0	0	0	0	0	0	0	0	0	0	0	0	0	0	0	0	0	0	0	0	0	0	0	0	0	0	0	0	0	0	0	0	0	0	0	0	0	0	0	2630.56	479.463	0
0	0	0	0	0	0	0	0.0414198	0	0	0	0	0	0.495186	0	0	0	0	0	0	0	0	0	0.378709	0	0	2.2186	0	0	0	0	0	0	0	0	106.776	0	1.04489	0	0	0	29.316	11.8636	0	0	755.311	57.6133	472.202	1674.07	0
0	0	0	0	0	0	0	6.54393	0	0	0	0	0	0	0	0	0	0	0	0	0	0	0.759747	0	0	0	0	0	0	0	0	0	0	0	0	0	25.0052	29.9875	0	0	0	25.2151	18.9869	0	0	0	375.122	542.827	2020.79	0
0.924809	0	0	0	0	0	0	0.817682	1.94053	0	0	1.28315	0.162358	1.09257	0	0	0.149992	0	0	2.11661	2.33383	1.14378	0.836941	0	0	0.123929	0	0	0.815384	8.06412	0	0.33	5.23182	12.6657	0	4.0074	7.5125	8.85771	36.1563	0	45.6978	29.5541	8.46688	141.716	64.5826	0	489.565	737.431	1464.15	0
0	0	0.99124	0	0	0	0	0	0	3.09963	0	0	0	0	0	0	0.685557	0.547362	0	0.644949	0	0	0	0	0	0	0	0	0	0	23.9805	0	0	0	0	13.2883	2.72515	85.9619	24.6265	0	11.7013	45.0269	4.5914	26.5735	12.4026	0	723.221	646.377	1431.85	0
0	0	0	0.650937	0	1.04499	0	0.358271	0.249213	0	0	0.281109	1.05818	0	1.12407	0.27702	0	0.0669017	0	3.02179	0	0.504451	0.212525	0	0	2.94238	1.55922	0	4.55513	6.70958	10.7471	15.0556	0	0	41.1516	12.73	7.99398	53.6635	5.14867	30.9911	1.43019	32.742	14.6977	84.5824	9.09552	44.7483	498.341	645.895	1560.23	0
0	0.914404	0	0	0	0.435916	0	0.0560446	0	1.81279	0.216172	0	0	3.21614	0	0.346675	1.92247	0.586066	0	0	0	1.89388	0.177309	0	0	0	3.30216	0	0	1.19952	6.11338	0	0	4.91932	0	0.824012	8.75353	6.36224	23.2949	5.54052	0.447452	24.1926	16.3869	22.0169	20.868	259	465.879	706.404	1509.51	0
0	0	0	0	0	0	0	0	0	0	0	0	6.38204	0	0	0	0	0	0	0	4.36853	0	0	0	0	0	0	0	0	1.6861	0	10.8098	0	0	0	0	0	13.9114	39.0145	0	26.4162	75.9777	23.9742	2.3806	76.4435	0	487.013	708.421	1576.94	0
0	0	0	0	0	0	0	0	0.612313	0	0	7.25215	0	0	0	0	0	0	0	0	0	8.26287	0	0	0	0	2.94691	0	0	0	0	0	0.997382	0	0	0	0	36.0854	15.5695	0	38.6537	49.6373	24.9502	133.003	47.1783	82.4595	439.721	827.272	1402.91	0
0	0	15.8574	0	0	0	0	4.56712	0	0	0	0	12.6958	0.642368	0	0	0	19.2642	0	0	0	0	0	0	0	10.383	1.43901	0	36.4343	13.4167	0	0	12.1759	0	18.2862	13.1666	31.9701	8.13277	4.75175	0	72.9266	8.35813	11.2217	0	6.06257	0	160.152	739.288	1798.29	0
0	0	0	5.14377	0	3.5783	0	4.67721	0	0	0	0.481293	0	0.733342	0	4.03148	0.956422	0	0	0.89977	5.31488	3.45473	0	0	1.7231	4.34626	0	0	0	6.01732	2.50915	0	12.5103	0	0	0.751563	28.5139	0.386857	35.2606	0	2.44867	31.6074	27.9095	9.26819	48.4483	0	275.942	365.477	1808.57	0
0	0	0	0	0	0.539496	0	0	3.28085	0	0	0	0	0	2.61145	0	0	0	0	0	0	0	3.07216	0	0	11.6163	13.375	0	0	0	0	0	0	18.2646	0	15.6371	0	0	0	0	0	15.6449	23.5917	0	129.915	17.3266	174.581	405.6	2286.05	0
0	0	0	0	0	0	0	0	0	0	0	0	0	0	0	0	0	0	0	0	0	0	0	0	0	0	0	0	0	0	0	100.417	0	0	0	0	0	53.3171	65.7767	0	0	115.985	5.2182	35.0493	0	0	626.583	280.45	1841.45	0
0	0	0	0	0	0	0	1.76228	0	0	0	0	0.371787	0.263357	0	0	0.515203	0.493618	0	0	0	2.34346	0	0	0	0.283786	0	0	0	6.28635	0	0	3.99348	0	0	11.8756	1.63838	11.1142	0	0	0	60.8231	13.8019	0	29.8263	0	239.533	933.631	1755.38	0
0	0	0	0	0	0	0	0	0	4.96777	0	0	0	0	0	0	0	0	0	17.5722	0	0	0	6.63826	0	0	0	0	0	0	0	0	0	0	0	8.00605	33.7495	2.28945	0	0	0	38.8227	12.9971	0	73.7282	0	62.116	503.939	2285.29	0
0	0	0	0.606595	0	0	0	0.0542532	0	0	1.25557	0	0	0	0	0.167797	0	0.162095	0.847453	0	0	0.679016	1.54477	0	0	7.26884	0	0	5.51828	1.16118	17.7539	0.744448	0	0	0	0	0	7.9381	26.8685	0	0	25.3181	6.47472	114.763	89.374	54.21	403.672	591.848	1767.35	0
0	0	0	0	0	0	0	0	0	0	0	0	0	0	0	0	0	0	0	0	0	0	0	0	0	1618.87	0	0	0	0	0	0	0	0	0	0	0	0	0	0	0	0	1458.03	0	0	0	0	0	0	0
0	0	0	0	0	14.4796	0	0.912551	0	0	0	0	0	0	0	0	2.39039	0	0	0.214172	0	0.365479	0	1.66872	0	1.50478	0	0	0	2.60418	6.37067	0	0	0	0	18.9628	11.9454	31.3083	44.5478	0	0.582855	20.4411	0	0	14.827	136.774	673.748	832.275	1298.46	0
0	0	0	0	0	0.808706	0	0.415893	0	0	5.45413	0	15.7231	0.596654	0	0	0	0	0	1.70814	0	0	0.131577	2.66181	0	0	0	0	0	3.85726	4.08293	48.5076	0	0	0	2.03826	1.23729	22.2424	24.2748	4.11149	37.8529	39.1402	16.6273	42.7306	77.8974	93.5016	374.641	692.809	1590.78	0
0	0	0	0	0	0	0	0	0	0	0	0	0	29.2432	0	0	0	0	0	0	0	0	0	0.206316	0	0	2.41734	0	0	0	0	0.412842	0	0	0	0.147453	0	0.531296	0.266075	0	0.480416	0.117004	0.897658	0	0	0	312.874	1117.71	1569.89	0
0	0	0	0	0	0	0	0	0	3.82208	0	0	0	0	0	0	0	0	0	0	0	0.240322	0	0	0	0	0	314.604	0	0	0	0	0	122.194	0	0.94106	0	68.7846	336.228	0	0	24.6422	0	0	0	0	4.23948	1094.53	1156.77	0
0	0	0	0	0	0	0	0.609734	0.0678607	0	0	0	0.823266	0.991378	0	0.150865	0.152112	0	0	0.715509	0.676234	1.64835	1.15741	0	0	0.0628401	0.261277	0	3.30763	1.39202	6.65102	0.334665	2.65288	0	75.8107	10.9968	14.149	25.5951	15.0983	0	40.502	28.644	14.8445	142.982	36.8756	73.1099	644.029	516.547	1369.78	0
0	0	0	0	0	2.37626	0	1.36304	0	0	1.08775	0	0	1.91051	0.589865	5.81473	4.10395	0	0	0.827327	3.25798	0	2.67658	0	0	0.363303	2.51758	0	0	2.34727	3.58886	0.644942	19.1717	0	0	3.68561	18.8771	5.21708	38.2409	0	75.0506	27.0519	36.1799	46.8709	33.941	0	429.621	713.677	1597.03	0
0	0	0	0	0	0	0	0	0	0	0	0	0	0.139897	0	0	0	0	0	0	0	2.63619	0	0	0	0	0	0	0	16.6968	15.3171	0	0	0	0	0	24.3689	54.6115	0	0	0	22.2982	37.7058	37.1292	35.6489	73.0774	266.109	434.138	2070.08	0
0	0	0	0.523216	0	0.151658	0	0.11699	0	0	0	0	0	1.02567	0.978809	0.723663	0	1.51466	0	0.228808	0.270311	0.488069	1.11037	10.6966	0	0	0	22.032	1.32216	8.06823	8.93292	4.28081	2.47435	0	23.8891	2.29343	5.80078	53.3199	59.3177	11.5655	6.84955	40.0365	8.14443	45.9588	60.721	0	644.885	845.078	1230.57	0
0	0	0	0	0.280479	0.120633	0	0.6514	0.60415	0	0.239289	0	1.04705	0	4.28216	0.287811	0	1.66819	0	1.82001	4.9453	0.931739	2.74779	0	0	0	1.3292	0	1.05168	0.442601	0.338358	4.25635	0	0	14.7794	0	7.38258	14.5547	21.397	85.8624	29.2229	36.4301	90.8816	9.3736	9.79985	286.698	360.237	992.295	1091.55	0
0.178184	3.66916	0	15.1832	0	0	0	0.108118	0.0601655	1.61407	2.66897	0	0	0.206814	2.17101	0	1.82065	1.87358	0	0.507498	0.749439	1.08254	6.36223	0	0	3.84428	0	0	0	0	15.3317	13.3522	7.44817	4.74505	0	0	7.71971	65.6779	11.8563	0	38.6715	64.7509	34.0643	26.7912	25.3744	0	456.894	493.037	1805.83	0
0	0	0	0	0	0	0	0	0	0	0	0	0	0	0	0	0	0	0	0	0	0	0	7.51818	0	0	0	0	0	0	0	0	0	0	0	0	0	0	0	0	0	5.11636	425.894	0	37.1116	0	58.0951	1196.02	1341.94	0
0	0.176155	0	0	0.488127	2.5193	0	2.37527	0	0	0	0	0	0	0	0.333925	0	0.161289	0	0.950224	0.374194	0	0.683152	1.23395	0	0	1.15662	0	0	0	7.06626	14.0742	0	0	0	12.6993	17.6662	19.8828	0	0	0	45.3461	1.93276	0	73.0929	0	311.082	758.679	1830.83	0
0	0	0	0	0	0	0	0	0	0	0	0	0	0	0	0	0	0	0	0	0	0	0	12.3432	0	0	17.4543	0	0	0	0	0	82.7038	0	0	52.0171	0	0	0	110.449	4.45992	18.8275	176.667	0	161.777	0	980.517	864.682	646.942	0
0	0	0	0	0.348188	0	0	1.11671	0	0	0.297054	3.02137	0	0	0	0	0	0	0	0	0	0	8.04048	0	0	0.992151	0	0	0	0	17.2216	0	36.6494	0	0.873677	0	11.456	15.5426	0	167.498	89.7712	35.0415	36.9941	175.71	48.6623	19.2383	425.094	423.859	1512.16	0
0	0	0	0	0	0	0	0	0	0	0	0.950997	0	0	0	1.87432	0	0	0	16.0009	0	0	5.21924	0	0	0.693969	0.541012	0	30.8202	2.88237	0	15.7073	3.35694	0	327.703	35.3107	15.5251	0.679465	546.659	0	33.8686	23.8293	20.8936	0	0	0	434.111	569.12	983.004	0
0	0	0	0	0	0	0	0	61.4044	0	0	0	0	0	0	0	7.55541	0	0	0	0	0	0	0	0	0	0	5.95148	0	0	0	0	0	0	0	6.19522	0	9.56672	2.79478	0	0	24.9892	1.25717	0	0	0	324.448	584.935	2118.71	0
0	0	0	0	0	0	0	1.83294	2.86872	2.28028	0	0	0	0	0	0	0	0	0	0	0	0	0	0	0	0	0	0	0	0	0	0	0	0	0	21.3349	0	10.4038	34.4458	0	1.82924	19.6022	42.3824	0	18.0963	0	242.814	1221.57	1526.33	0
3.24363	0	0	0	0	0.918504	0	0.0787265	0	0	0.607317	0	0	0	0.988012	0	0	0	0	0	0	0	2.24161	1.07971	0	0	0.843378	0	16.0151	6.17827	0	0	0	6.91022	0	0	8.19745	54.0198	0	15.5657	22.6275	7.3478	10.335	9.51609	40.8613	137.662	377.185	692.477	1691.32	0
0	0	0	0	0	0	0	0.398187	1.67974	0.127837	0	0.188128	0.28905	0.470924	0	0	2.09622	1.34319	0	0	0	0	2.73623	0	0	3.88314	0.114669	9.19211	53.7109	6.10924	0	3.70129	0.155239	0	0	0	0	30.5887	28.3227	0	0	34.7664	9.09536	11.9034	33.9136	0	406.865	304.652	2144.28	0
0	0	0	0	0	0	0	0	0	0	3.69997	0	1.07932	0	0	0	0	0	0	0	0	0	0	0	0	0	0	0	0	0	0	19.744	0	14.0331	0	0	64.2105	4.03317	5.65551	0	0	22.3826	18.126	0	46.9018	0	271.799	934.892	1651.1	0
0	0	0	0	0	0	0	0	0.365708	0	0	0	0	0	0	0	0	0	0	0	0	4.27705	0	0	0	1.01595	0	0	0	15.0034	0	0	0	0	0	0	78.2053	0	32.5465	0	10.4937	48.0474	44.7051	107.24	8.89817	65.666	307.607	1046.32	1307.12	0
0	0.108247	0	0	0	0	0	0.331728	0	0.495227	0	1.45758	0	1.26909	0	2.15457	0	0	0	0	0	0.249108	0.629695	0	0	2.82054	0.355372	0	0	7.33664	9.40812	1.82075	0	0	0	0	8.38863	48.3697	15.2551	29.5149	5.29694	36.3795	38.9955	116.283	65.8761	0	545.647	720.503	1423.22	0
0	0	0	0	0	0	0	1.62214	0	2.54123	0	0	0	0	4.14694	0	0	0	0	0	0	0	3.89649	4.66916	0.168767	0	3.21806	0	0	13.5017	0	0	0	0	1.36312	8.53885	39.322	3.18277	0	0	0	24.2986	123.324	0	71.178	22.5117	313.71	1033.29	1476.47	0
0	0.315652	0	0	0	0	0	0.677131	0	0	3.73112	0	0	0	0	0	0	0	0	0	2.01156	1.21068	2.14225	0	0	0	0.518139	0	0	4.14076	2.11034	19.9102	0	38.2084	0	0	2.87783	5.85665	39.3516	0	1.54461	69.9702	42.7142	17.539	26.1951	0	335.312	446.822	2053.5	0
0	3.72595	0	0	0	0	0	2.14526	0	0	0.266922	0	0	0.330932	3.47393	0	0	0	0	8.1207	0.479684	0	0	0	0	0	2.22404	0	2.34626	1.23428	7.92603	0	0	19.7412	0.785052	0	0	23.0439	23.8678	0	22.1	19.3766	12.5946	0	7.0274	8.64338	582.891	899.449	1502.15	0
0	0	0	0	0	0	0	0.0467524	0	0	0	0	0	0	0	0	0	0	0	0	7.12957	0	0	0.213733	0	0.602297	0	0	0	0.333548	9.68959	0	25.4268	0	0	12.8313	2.08634	0.471767	9.92304	0	23.8889	31.6358	1.11591	33.9073	69.6324	58.394	560.503	955.716	1338.22	0
0	0	0	0	0	0	0	1.22875	0	0	0	0	14.9316	0	3.08415	0	1.5327	4.40544	0	0	3.40691	0	0.777482	0	0	0	0	0	0	3.50653	5.36131	0	0	0	11.1515	16.8616	0	33.4773	4.34663	0	0	19.1139	170.105	7.42629	0	491.109	217.034	338.13	1723.31	0
0	0.0640713	0.346077	0	0	1.06905	0	0.445059	0.127475	0.358263	0.908815	0.71895	0.33139	0.758996	1.35529	0.354246	0.244919	0.0195548	0	1.72809	1.56518	0.966596	1.34592	1.69053	0.533175	1.12985	2.0158	0	2.10809	3.47871	5.85423	8.71143	1.27551	14.5058	2.96994	8.78895	12.0723	14.7773	17.7117	71.4969	35.5851	44.644	23.9211	51.1266	33.8226	77.6598	305.194	849.714	1517.08	0
0	0	0	0	0	0	0	0	0	0	0	0	0	0	0	0	4.1162	0	0	0	0	0	0	0	0	0	0	0	0	0	27.3568	0	0	0	0	0	57.595	2.66389	38.1327	0	0	25.3238	10.5019	0	99.29	0	215.66	523.226	2098.07	0
0.0529886	0.209834	0.569339	0	0.348872	1.00032	0	0.726642	0.411517	0.255996	0.595276	1.87693	0.694595	1.41455	2.34036	0.994422	0.902376	0.345827	0.100446	1.05644	0.668605	1.15894	2.27854	1.32288	0	1.3089	5.33882	8.71929	1.09011	4.90885	7.15468	5.73541	5.53735	11.5709	18.9668	3.7188	9.85234	26.4419	18.7666	40.6854	40.7639	29.5587	43.5132	40.0302	33.9564	157.421	380.355	655.048	1520.87	0
0	0	0	0	0.516031	0	0	0	0	0	0	0.537338	0	1.09165	0	0	3.20338	1.8756	0	4.68787	0	0	0	0	0	0	0	0	0	13.436	0	3.13237	0	32.5603	0	29.6475	0.848913	27.6419	113.053	0	0	20.4182	9.53515	0	36.0599	0	340.205	709.505	1771.77	0
0	0	0	0	0	0	0	1.07067	0	0	0	0	0	0.578073	0	0	0	0	0	12.3614	0	0	0.327803	8.05252	0	0	6.84491	0	0	0	0	0	0	62.1469	3.13447	0	0.513753	17.2514	4.88702	0	0	0.268627	54.6143	0	5.45577	0	218.852	877.439	1801.04	0
0	0	0	0	0	0	0	0	0	0	0	0	0	0.371296	0	0	5.5688	0	0	0	0.538192	0	0	0	0	0	0	0	0	0	0	0	0	0	0	0	2.30989	32.9059	0	0	212.002	10.2661	123.239	0	35.0424	0	622.274	965.28	1153.27	0
0	0	0	0	0	1.2292	0	2.2125	0	0	0	0	0	0.412224	0	0	0.985639	0	0	3.70902	0	1.65426	0.0909053	0	0	0	2.30863	77.9222	0	4.50992	2.82087	0	7.03222	0	0	0	18.3789	35.9532	0	8.52178	3.6705	20.3371	188.604	0	28.5304	0	536.072	842.943	1340.85	0
0.053488	0.0635435	0	0	0	0	0	0	0	0	0	0	0	0	0	0	0	0	0	14.1678	0	15.7931	0	0	0	0	0	0	0	0	0	0	0	0	0	36.0751	0.289666	0	0	0	0	49.8297	0.348598	0	0.439441	4.86443	1037.45	550.22	1258.78	0
0	1.36451	0	0	0	0.696954	0	0.0298685	0	0	0	0	0	0.642756	4.12333	0	0.745138	0	0	2.4535	12.0082	0.074765	0.283486	0	0	0	0	0	0	2.34401	5.53873	20.9023	10.5588	0	0	0	0	6.7814	201.807	2.95278	0	57.8454	27.4473	5.41555	49.878	0	302.692	876.233	1567.07	0
0	13.7309	0	0	0	0	0	0	0.160383	0	0	4.34185	0	0	0	0	0	0	0	0	0	0	0	0	0	0	0	0	15.6347	1.64496	0	0	6.79237	0	0	0.565002	0	0.290827	0	233.637	100.325	11.6566	5.50335	0	20.8125	0	226.535	1657.02	797.401	0
0	0.239322	0	0	0.132633	0.570449	0	1.27614	0	0.656933	0	0.230181	0	0.280581	0.368171	0	0.503157	0.350601	0	5.7663	0.20335	0.660899	0	0	0	1.24718	0.0785686	0	15.4169	4.18593	20.8003	3.22038	3.05803	0	12.3137	0.431328	14.837	45.0701	20.4958	4.35027	22.9534	39.4738	10.4158	38.1201	17.8745	21.9848	516.226	600.419	1637.34	0
0	0	0	0	2.238	0	0	0.37126	0	0	0.477334	0	20.6777	0	0	0	0	11.9243	0	0	13.0817	1.54886	0.0978801	0	0	0	33.9721	0	0	0	0	6.36792	4.76741	43.4499	0	24.5635	0	0	137.351	0	0	45.2388	32.492	0	58.6462	92.7413	53.9633	297.979	1958.49	0
0	0	0.193804	0	0.35627	2.22184	0	1.30023	0	1.86265	0	0	2.65997	0.471049	0	0.304653	0.737209	0.353161	0	0	0	2.76153	1.30886	0	0	1.1167	0.949709	0	0	3.6543	13.9681	9.46137	1.42858	0	0	0	20.5133	16.2016	4.87825	0	25.4803	34.3226	13.8715	60.1279	41.345	127.951	573.279	526.632	1633.92	0
0	0	0	0	0	0	0	3.73739	0.702627	0	0	6.49895	0	0	0	0	0	0	0	0	0	0	0	0	0	1.17116	0	0	0	0.720643	9.36554	0	0	50.9807	0	0	30.0508	0	37.5185	0	170.968	12.963	16.8768	12.2097	30.7725	227.093	438.231	680.015	1374.8	0
0	0	0	0	0	0	0	0	1.18968	0.17731	0	2.01292	0	0	0	0	0	0.851661	0	0.418125	0	0.0891901	4.50909	0	0.600547	1.6525	0.572565	0	8.45643	12.4561	0	15.6456	0	0	1.61686	7.68357	13.2505	21.9324	20.7972	0	1.1379	54.318	0.637851	184.122	0	0	384.694	756.393	1674.08	0
0	0	0	0	0	0.2069	0	0	0	2.64742	0	0.0834862	0.359163	0	0	1.1518	0	0.0794761	0	0	2.95018	6.19241	0.841567	0	0	0.616838	6.98167	0	1.80376	2.08756	4.93274	0	0	8.17205	0	4.69324	17.0145	44.4236	49.8721	0	22.9366	38.6891	7.30156	0.803841	53.4251	172.767	422.862	643.115	1583.85	0
0	0	0	0	0	0	0	0	0	0	0	0	0	0	0	0	0.737633	0	0	0	5.32877	0	0.935436	0	0	0	0	0	0	10.1254	14.1912	11.3602	0	0	1.3417	13.3316	14.0743	4.77376	104.594	0	185.074	24.3769	49.4016	96.4982	13.3448	0	261.127	586.99	1734.13	0
0	0	0	0	0	0	0	0.294221	0	4.39235	0	0	0	2.63812	0	0.454991	0	0	0	4.31577	0	1.84119	0.232708	0	0	1.13711	0	0	0	0	0	0	1.33346	32.2816	3.33775	0	25.1653	38.5959	0	14.5432	2.34902	35.47	37.7467	0	16.5988	0	250.097	910.849	1786.55	0
0	0	0	0	0	0	0	0	0	0	0	0	7.00104	0	0	0	0	0	0	1.21694	0	0	0	0	0	0	1.11095	0	0	5.91884	45.2481	0	0	0	0	0	9.25559	20.9289	0	0	0	41.9423	34.6535	100.282	4.68044	155.431	645.678	662.473	1441.2	0
0	0	0	0	0	0	0	0	0	0	0	8.88196	0	0	0	0	0	0	0	0	0	0	0	0	0	14.1178	0	0	0	4.29578	0	0	0	0	8.19689	0	2.68701	38.582	8.51996	77.3835	323.05	40.7439	5.38946	105.534	82.886	0	518.474	582.889	1282.07	0
0	0	0	0	0	0	0	0	0	0	0	0	0	0.219697	0	0	0	0	0	0	0	0	9.30211	0	0	0	31.7443	0	0	0	15.034	27.7374	7.49572	0	0	14.41	0	10.1988	0	0	103.435	11.4343	13.4328	0	0	0	768.86	1219.07	943.053	0
0	0	0	0	0	0	0	0	0	0	0	0	0	0	0	0	0	0	0	0	0.452948	2.28994	0	0	5.13965	7.57636	0	0	0	8.39147	0	19.7262	32.577	60.2243	2.96518	43.5541	20.4123	12.5282	0	0	129.383	9.65652	6.62867	0	81.1031	0	441.476	809.178	1478.82	0
0	0.576088	0	0	0	1.08709	0	0	0	0	0	0.230869	0	0.316596	0	0	0	0	0	0	4.89498	0.110479	2.69959	0	0	0	0	0	1.49641	4.61827	0.96288	0	0	0	0	9.95017	16.4132	14.7713	33.3075	1.45442	49.5677	16.1342	0	117.814	14.6079	0	638.278	918.862	1118.9	0
0	0.299167	0	2.66518	0	0	0	0	0	0	0	0	0.618942	0	0	4.25334	0	0.410881	0	1.34482	0	1.14745	0	0	0	2.71653	1.47324	0	0	7.52198	11.0007	6.91914	2.07758	0	2.08013	0.898646	23.184	26.5975	13.7835	0	116.383	41.0019	27.6272	22.164	47.5851	91.6083	507.063	484.307	1613.11	0
0	0	0	0	0	0	0	0	0	0	0	0	0	0.0848913	0.445569	0	0	0	0	3.74965	0	0	0	0	0	0	1.14103	0	0	0	3.09821	0	0	12.4654	0	8.35205	26.4061	17.9129	19.4668	0	57.8251	15.1877	44.2778	106.215	24.0358	0	415.454	874.064	1455.33	0
0	0	0	0	0	0	0	0	0	0	0	0	0	0	0	0	0	0.180592	0	0	0	0	0	0	0	0	0	0	0	0.862458	4.6153	0	0	0	26.0566	59.2464	5.39467	29.2765	0	0	0	3.76097	5.0495	40.1841	21.8241	649.257	134.787	475.232	1714.71	0
0	0	0	0	0	0	0	0	0	0	0	0	0	0	0	0	0	0	0	0	0	0	5.2542	0	0	5.70538	0	0	0	0	40.0057	0	0	0	1.57003	0	0	0	0	0	0	0	180.445	0	0	0	4.58346	2815.53	79.4048	0
0	0	0	0	0	0	0	0	0	0	0	0	0	0.16136	5.92851	0	0	0	0	0	0	0	0.427005	3.70215	0	0	1.4459	0	0	0	0	0	26.3033	44.4261	0	0	52.1998	0	0	0	0	0.524882	0	0	0	0	378.454	514.007	2000.48	0
0	0	0	0	0	1.04896	0	1.38233	0	0	0	0	0	10.3994	0	0.625659	0	1.8132	0	0.197821	0	1.4347	2.77331	0.154133	0	0	0.180592	0	0	4.32967	5.14877	0	0	0	0	1.98284	13.0395	50.0114	0	56.6623	12.9206	44.317	12.0711	21.3956	34.9985	0	306.69	510.282	2065.51	0
0	0	0	0	0	0	0	0	0	0	0	0	0	0	0	0	0	0	0	0	0	0	0	0	0	0	2.55296	0	0	5.4406	0	0	0	0	0	22.4245	76.5697	0	0	0	0	23.7251	6.82575	0	51.6271	0	132.592	702.629	2157.28	0
0	0	0	0	0	0	0	0	0	0	14.6512	0	0	3.26964	1.90682	0	0	1.13489	0	0	0	0	3.12448	14.5866	0	0	0	0	0	14.6337	0	0	0	0	0	0	35.0316	0	32.2484	0	0	7.09046	11.333	0	94.2896	0	0	548.766	2406.97	0
6.67134	0	0	0	0	0	0	0.607203	0	0	0	0	0	0	0	0	0	2.87244	0	0	0.350743	0	2.56136	0	0	0	12.4676	0	8.57788	3.249	0	35.4105	46.7832	93.2703	0	0	0.752684	29.1039	37.5891	30.0138	0	12.2003	81.5235	0	21.6955	101.12	425.649	969.727	1235.46	0
0	0	0	0	0	0	0	0.140409	0	0	0	0	0	0.839317	0	0	0	0	0	0	0	0	0.444215	0	0	0	0	0	0	8.01383	15.3159	85.7364	0	55.46	0	2.75255	2.0886	1.06263	0	0	0	26.2098	63.676	6.36452	3.16854	0	299.156	852.108	1727.54	0
1.56029	0	0	0	0	0	0	0.467806	0	0	0	0	9.92567	1.51803	0	0	0	0	0	0	1.62133	2.09104	3.17144	0.611033	0	13.689	0.89491	0	0	4.29105	5.83184	26.135	8.17783	13.1984	0	0.982579	8.4498	18.882	18.9124	118.921	26.1443	23.9101	24.1262	8.07803	65.6025	0	382.157	630.523	1755.26	0
0	0	0	0	0	4.27251	0	0.061034	0	1.06302	0.235416	0	1.44215	0	1.91493	0	0	0	0	0	0.634599	1.83332	3.57224	0	0	0	18.798	0	1.03466	6.53156	5.99186	20.9373	0	0	0	14.3579	4.53943	34.3352	15.1133	6.03377	27.2881	32.0428	28.0432	11.9884	37.1876	0	417.741	757.294	1630.28	0
0	14.2182	0	0	0	0	0	0.435724	0	0.813101	0	0	0	1.69299	0	0	0	0	0	0	6.79565	0	0	0	0	0	0	0	0	0	20.794	6.72626	0	0	0	0	50.2312	14.5644	8.6701	0	46.9633	39.8204	6.82507	85.5861	47.9347	13.6056	446.139	950.128	1336.78	0
0	1.57246	11.3435	0	0	0	0	0.0860512	0.526742	0	0	0	0	0	0.431975	0	0.590354	0	0	0	0	0.0430796	0	0	0	0	0.0921846	3.88933	1.75051	4.91135	7.69694	0.236154	4.67999	0	0	0.674769	18.9443	50.8836	9.43644	0	0	20.614	44.57	78.011	10.4861	30.094	554.391	703.626	1582.08	0
0	0	0.130428	0	0.959061	0.515612	0	0.530327	9.73881	0.527806	0.204554	0	9.30864	1.14124	0	0.410055	2.06722	0	0	2.02256	0	0.929237	1.76169	1.21222	0	1.77633	0	0	0	5.29695	17.6438	0.36385	0	0	1.20324	10.1365	0.788867	14.5826	16.884	0	88.9152	37.9478	65.6641	269.235	17.353	0	362.392	672.35	1492.62	0
0	0	0	0	0.0304667	0	0	0.0774962	0	0	0	3.83868	0	0.00805642	0	0.0833683	0	0	0	0	0.0233555	0	0	0	0	4.40146	0	0	0	0	0.0367536	0	0	0	0	0	0.701682	31.7898	19.3089	7.66121	0	65.2802	0	138.678	0	0	726.215	739.44	1375.56	0
0	0.491744	0	0	0	0	0	0.693207	0.670877	0	0	0	1.83125	0.57652	2.64774	0.466083	0	0	0	2.65259	0	2.33874	1.43029	0	0	1.63076	0	0	0	7.09582	13.4793	35.5666	0	0	0	2.36338	22.8647	38.7765	15.9925	14.8978	24.0629	27.4269	3.23723	68.3084	8.16168	7.52886	463.146	608.707	1790.72	0
0	0	1.47042	0	0	2.81467	0	0.472011	0	0	0	0	0	0	3.15931	2.0438	0.785026	0	0	0	6.76176	0	2.5884	0.863136	0	0	0	0	0	0	26.0869	5.61324	0	0	40.6954	0.308439	0	23.8147	31.168	0	0	23.0062	24.4102	8.55819	26.9841	86.4666	303.61	811.806	1749.26	0
0	0	0	0	0	0	0	0	0	0	0	0	0	1.01751	8.25363	0	0	0	4.83432	2.72383	5.09501	1.54939	0	3.71399	11.5192	1.69449	0	0	11.8047	1.932	0.42199	9.02429	0	0	0	3.41276	7.48097	20.1041	34.8967	0	0	8.12408	66.2525	0	2.61902	0	177.661	364.996	2399.62	0
0	0	0	0	0	0	0	0	0	0	16.0942	4.02942	0	0.0959312	0.503514	0	0	0	5.01361	0	3.05914	25.81	5.3311	0.91708	0	0	0.214903	0	0	0	0	0	0	5.28242	0	0	19.0977	0	0	75.36	73.0328	0.624102	66.3157	0	0.905386	10.0222	139.959	443.593	1923.38	0
0	0	0	0	0	0	0	0.414857	0	0	1.06677	0	0	0	0	0	0	0	0	0	0	1.38459	0	0	0	0	0	0	0	0	0	0	0	0	9.41256	5.42182	8.22805	3.48851	39.1342	0	0	34.4178	30.5313	50.146	24.9649	172.72	461.029	597.987	1736.68	0
0	0	0	0	0	0	0	0	2.32716	0	0	0.468155	0	0	0	0	0	0.0795837	0	10.9401	0	0	2.59553	0	0	2.70403	0.370957	0	0	0.228042	8.83284	0	4.15283	0	0	3.18528	35.8977	16.7183	14.2281	0	89.0633	30.0816	17.166	68.0969	21.7596	0	514.237	691.368	1668.86	0
0.0323744	0	0	0	0	1.87934	0	0	0	0	0.545543	0	0	2.25457	0	0	0	0	0	3.66525	0	0	0	0	0	2.61167	0	0	0	0	48.8556	0	5.02132	0	0	136.209	2.27922	27.8306	0	0	36.5113	17.5094	5.69684	1.06852	47.6101	335.647	253.204	557.173	1677.83	0
0	0	0	0	0	0	0	0.0784595	0	0	0	0	0	0	0	0	0	0	0	1.84141	2.17541	0	0.496446	0	0	2.42585	0	0	0	10.6354	18.8285	0	0	0	0	0	4.66837	4.75029	0	0	17.5395	31.7325	29.4952	239.467	61.9693	470.382	265.04	921.457	1125.39	0
0.937408	0.0125128	0.13203	0	0	0.566686	0	0.387294	1.1843	0	2.75104	0	9.63013	0.0641811	0	0	0	0.126025	0	0.0899962	0	0	8.24946	0.0175302	0	1.29428	0.92428	0	0.91007	1.31315	3.97366	2.94657	4.4838	25.5802	0	22.8148	46.3735	15.4002	24.0095	0	45.7386	23.4123	16.7722	0	112.32	0.957887	370.908	327.304	2041.18	0
0	0	0	0	0	0	0	0.411321	0	0	0	0.39721	0	0	0	0	0	1.60706	0	0	1.09659	1.74239	2.6026	0	0	1.79348	0	0	0	0	1.38053	0	2.58117	12.4974	0	6.20263	15.5314	30.4905	39.7334	0	61.1316	39.8665	3.02081	81.2708	8.56805	39.5186	115.264	726.083	1942.4	0
0	0.571963	0	0	0	0	0	0.350561	0	0.436119	2.36628	0	0.295831	0	1.64982	0	2.59633	0	0	0	1.51873	0	0	0	0	0	3.75548	19.8058	0	4.68942	1.43398	0	0	1.92316	0	0	6.51829	120.051	10.8508	0	0	50.4419	15.9503	45.0226	14.833	21.8927	479.876	665.371	1678.9	0
0	0	0	0	0.40295	0	0	0	0	0	2.06264	0	0	0.852428	2.79634	0	0	0	0	0	3.39787	0	0.281971	0	0	0	0	0	4.53269	13.671	8.2637	0.611487	0	21.5135	0	9.17288	13.9206	16.8629	2.36461	0	335.152	21.836	31.644	52.5195	61.3439	144.716	517.532	733.592	1178.97	0
0	0	0	0	0	0	0	1.11325	0	0	0	0	0	0	0	0	2.85166	0	0	1.39969	0	0.0995225	0	0	0	0	0.212965	0	2.69602	7.37503	0.433695	0	6.48702	0	0	1.55885	9.46273	26.2785	22.5033	7.8611	62.8513	26.9036	56.9395	33.6413	19.7389	0	257.204	519.696	2075.85	0
0	0	0	0	1.77822	0	0	0	0	16.2451	0	6.04869	0	0.0940443	0	0	0	0	0	0	1.36317	0	0.87104	3.95578	0	0	0	0	0	0	0	0	0	0	0	0	18.722	25.2023	44.5228	194.415	0.628038	5.50644	0	0	16.864	383.179	245.755	361.423	1893.07	0
0	0	0.241223	0	0.886879	0	0	0.294248	0	0	0	0	0	4.4559	0	0	0	0	0	0	0	0	0	0	0	0	0	0	0	6.29779	0	18.8421	0	0	0	0	5.83595	3.95891	19.0829	0	4.69847	14.4944	0	2.96394	0	0	244.706	1161.56	1732	0
0	1.53794	0	0	0	0	0	0	0	0	0	0	0	0.788848	0	0	1.46973	0	0	0	0	0	1.34198	0	0	0	0.504902	0	0	0	0.514107	0	0	0	0	0	74.3141	5.70703	0.833614	0	201.69	24.927	40.7793	52.6969	61.6875	94.1868	334.029	836.074	1430.17	0
0	0	0	0	0	4.65698	0	3.52198	0	0	0	0	0	0	0	0	1.75727	0	0	4.95955	2.92957	5.11328	3.11991	0	0	0	0	0	0	2.01016	1.53672	5.79932	0	0	0	0.690439	22.0037	0	37.3764	0	347.551	31.2282	25.2194	0	61.9933	175.959	374.807	737.273	1347.14	0
0	0.145484	0	0	0	0	0	0.267506	0	0	0	0.139928	1.50495	0.426415	0	0	1.39032	0	0	0.523187	0.618086	0.334802	2.39788	0	0	0.459493	0	0	0	3.81696	22.8575	13.459	0	0	0	45.449	3.97918	25.8686	20.5029	8.81514	0	52.0151	15.1643	231.733	55.3361	189.333	413.433	624.394	1412.58	0
0	1.71815	0	0	0	0	0	0.230359	0	0	0	0	0	0.078686	0	0	0	0	0	0.57926	1.82488	0.164749	0.104113	0	0	0	0	0	3.34723	0	9.33316	28.8999	0	0	0	33.2241	13.7065	10.1282	0.582059	0	65.1587	65.5244	5.1056	85.5232	44.5576	49.3234	282.638	538.497	1927.96	0
0	0	0	0.16812	0	0	0	0.526276	0	0	0	0	0	0.0898826	0	0	0	0	0	0	1.82398	0.282288	0	0	0	0	2.21488	0	0	0	0	0	141.748	0	0	0	24.6036	32.0528	0	0	9.60393	36.547	7.6266	112.46	32.2354	65.7322	603.385	391.61	1708.64	0
0	0	0	0.121442	0	2.85127	0	0.271541	0	0	0	2.30103	0	0	0.681564	2.43552	0.254032	0	0	0.637293	1.12934	2.65085	0.773169	0	0	0.0699635	0	0	26.6987	7.3616	4.14678	10.8054	14.2758	3.57518	0	18.8974	8.88623	68.2272	13.4478	10.7377	0	38.4381	46.6652	20.5141	56.9877	312.024	232.617	556.42	1641.04	0
0	0	0	0	0	0	0	0	0	0	0	0	0	0	0	0	0	0	0	0	0	0	0	2.24317	0	0	0	0	0	3.50066	0	0	0	0	0	0	0	14.8539	0	0	0	2.54425	0	0	0	0	617.51	1181.47	1407.62	0
0	0	0	0	0	0	0	0	0	0	0	2.69282	0	0	0	0	0	0	0	0	0	8.59071	0	0	0	0	0	0	0	5.10102	0	0	0	0	0	0	0	240.254	0	0	6.85011	8.89772	0	0	406.6	71.4427	520.944	175.673	1777.64	0
0	0	0	0	0	0	0	0	0	0	0	0	1.52701	0	0	0	0.940467	1.57686	0	15.4833	0	0	0	0	0	3.88523	0	68.1551	0	4.84113	4.11214	0	0.683419	0	0	6.65122	19.066	14.0749	6.66776	0	45.7485	37.5306	18.8958	27.3407	8.50714	0	399.517	607.612	1614.97	0
0	0	0	0	0	0	0	0	0	0	0	0	0	0	0	0	0	0	0	0	0	0	0.31679	0	0	26.5734	0	0	0	0.714378	0	0	0	0	0	0	0	5.80986	0	0	3.19777	0	500.409	0	0	0	2077.04	624.899	0	0
0.321275	0.556868	0.0518737	0.124345	0.208057	0.402681	13.6669	0.686453	0.400136	0.343504	0.754385	0.403205	0.45307	0.311765	1.15508	0.68793	0.137527	0.698928	0	1.24881	1.71457	1.5119	0.539902	0.534718	0.24777	1.07207	2.59848	12.5665	2.01533	4.81531	7.04864	11.1559	4.8318	3.28196	7.78737	6.52177	9.26982	19.9485	20.4845	11.7527	12.3389	28.7684	49.1654	50.9325	42.9675	59.8732	388.341	825.964	1575.15	0
0	0	0	0	0	2.20099	0	0.424463	0	0	0	0	0	3.5522	2.66349	0	0	0.422731	0	4.98098	0	0	0	0	0	0	9.09435	0	0	0	8.48847	0	0	27.943	0	1.38684	0	16.0618	18.7689	0	85.851	56.6737	87.3826	64.134	14.3679	0	237.414	1237.57	1352.96	0
0	0	0	0	0	0	0	0	0	0	0	0	0	0	0	0.0709329	0	0	0	0	0	7.92233	0	0	0	0.413641	0	0	0	0	0	0	0	0	0	0	0	42.351	1.21694	0	0.366212	14.8055	2.60021	0	1.55265	74.4778	931.204	590.544	1573.18	0
0	0	0	0	0	0	0	0.314187	0	0	0	0	5.39912	0.819533	1.07537	0.618375	0.178139	0	0	0	1.38589	0.0714958	0.361454	0	0	0	5.50769	0	0	0	7.16591	12.5417	0	2.50707	0	3.07962	12.7461	23.6338	12.6298	0	7.75332	43.5419	8.86268	75.955	7.73464	21.4048	460.354	579.665	1926.45	0
0	0	0	0	0	0	0	0	0	0	0	0	0	0	0	0	0	0.0185095	0	0	0	0	0	0	0	0.191544	0.232284	0	41.7985	1.14915	0	0.085008	0	0	0	0	0.184307	1.3753	0	0	39.1732	0.0963687	61.7722	183.091	34.6709	3.0951	356.314	778.723	1660.31	0
0	0	0	0	0	0	0	0.798424	0	0	0	0	0	1.23529	0.785896	0	0	0	0	0	1.41073	0	0.198116	0	0	0.282357	0	0	0	0.446763	16.9062	5.80012	0	2.06123	0	0	10.0136	8.6886	25.4748	57.2641	0	27.884	38.7684	164.634	116.231	305.037	145.519	1451.67	841.331	0
0	0	0	0.850668	0	0	0	0.0634024	0	0	0	0	0	0.909592	0.397848	0	0.692001	1.32602	0	6.88211	0.219742	0.0793524	2.60763	1.44925	0	0	0.679215	0	1.07481	0.226167	10.0282	0	0	0	0	0.310731	8.48805	16.7942	52.7064	50.1432	72.8922	22.4374	31.9689	7.66379	87.9921	39.595	467.548	799.143	1402.53	0
0	0	0	0	0	0	0	0	0	0	0	0	0	4.69998	0	0	0	0	0	0	0	8.80474	0	0	0	0.133278	1.38537	0	0	0	0	0	0	0	0	0	43.0895	48.5433	0	5.11376	208.971	21.7256	53.3993	0	0	0	262.679	322.819	2202.8	0
0	0	0	0	0	0	0	0	2.37903	0	0	0	0	0	0	0	0.761809	5.47418	0	3.58342	4.2334	0	0	0	0	0	0	0	0	2.61432	0	25.1411	11.0718	0	0	0	0	9.86044	15.1231	36.2261	0	75.0526	24.0527	121.808	13.7821	61.025	552.855	612.231	1619.65	0
0	0	2.89381	0	0	0	0	0	0	0	0	0	0	0	0	0	0	0	0	0	0	0	0	0	0	0	0	0	0	0	0	0	150.897	0	0	0	0	0	0	0	0	0	117.54	0	0	0	29.8274	2595.46	350.047	0
0	0	0	0	0	0	0	0	0	0	0	0	0	0	0	0	0	0	0	0	0	0	21.8288	0	0	0.0356261	0	0	0	0	0	0	0	0	0	144.205	0	193.383	86.3309	0	0	0	0	527.314	0	0	805.648	682.177	787.153	0
0	5.88412	0	0	0	0	0	0	0	0	0	0	0	0.0170419	0	0	0	0	0	0	0	0	0	0	0	10.6878	0	0	0	0	0	0	0	0	0	0	0	207.13	0	0	0	41.4098	0.680476	43.9375	0	0	27.8531	772.267	2138.23	0
0	0	0	0	0	7.21119	0	1.01685	0	0	0	3.56683	0	0	0	0	0	0	0	0	0	0	5.2986	7.65651	0	0.770571	1.28156	0	0	0	3.2623	0	0.542179	0	0	0	12.4565	1.81072	98.3895	0	0	0	0.713842	0	89.0868	0	331.477	576.095	2097.22	0
0	0	0	0	0	0	0	0	0	0	0	0	0	0	0	0	0	0	0	0	0	0	0	4.32331	0	0	5.9594	0	0	0	5.46124	0	29.2459	0	0	0	21.5147	84.4814	0	0	0	0	19.2529	36.983	0	0	437.245	399.104	2205.81	0
0	0	0	0	0	0	0	0	0	0	0	0	0	0	0	0	0	0.44528	0	0	1.03306	1.74092	0	0	0	0	0	0	1.68432	7.79728	0	0.681673	1.80121	0	0	0	27.3419	11.0284	69.415	0	40.4557	37.4795	20.1577	42.0342	42.6004	0	230.335	717.705	1957.18	0
0	0	0	0	0	0	0	0	0	0	0	0	0	0	0	0	0	0	0	0	0	0	0	5.23259	0	0	0	0	0	0	0	0	6.91664	0	0	0	0	0	0	0	0	0	134.322	0	46.2775	0	62.1247	384.339	2611.6	0
0	0	0	0	0	0	0	0	0	0	0	0	0	0	0	0	0	0	0	0	0	0	0	0	1.34329	1.23209	3.8421	0	0	0	0	6.56168	0	0	5.42482	0	0	1.20634	8.45796	0	49.632	78.1053	69.9098	14.4505	64.7471	0	543.735	434.72	1966.26	0
0	0	0	1.02356	0.51736	0	0	0.972677	0.477594	0	0	0	4.05582	6.97718	0	2.3005	0	0.427371	0	3.02139	0	4.01017	0	0	0	0.44226	1.07265	0	0	3.4697	3.1206	1.57021	0	0	0	0	1.27665	19.4857	4.55399	93.3299	26.038	19.8032	69.9906	155.611	47.7732	35.7317	544.466	733.824	1349.58	0
0	4.06416	0	0	0	0	0	0.083032	0	0	0	0	0	0	0	0	0	0	0	0	3.45329	0	6.82992	0	0	0	0.444751	0	0	1.18476	0	18.2295	0	0	0	0	22.232	11.311	0	0	46.4041	61.3514	77.2923	130.475	172.384	0	546.305	869.074	1254.5	0
0	0	0	0	0	0	0	0.275314	0	0.391436	0	0	1.32761	0.282125	0	0	0	0	0	0.461535	0	0.590699	0.248861	0	0	3.14144	2.52803	0	8.00089	0	9.86746	0	3.56506	0	9.81595	6.93922	8.77569	6.15156	9.04342	0	33.285	28.1432	12.4386	150.943	30.1767	108.073	299.587	589.47	1910.56	0
0	0	0	0	0	0	0	0	0	0	0	0	0	0	0	0	0	137.286	0	0	0	0	0.317405	0	0	0	0	0	0	0	0.547185	0	0	0	0	0	0	27.8402	0	0	0	0	0	15.1588	47.5444	0	245.874	520.117	2257.7	0
0	0	0	1.19602	0	1.56004	0	1.41736	3.79484	1.46386	1.0315	0	1.8054	0.127886	0	0	0.833945	2.39701	0	0.313819	0	4.21725	0.592243	0	0	6.54583	1.00271	126.915	0	8.39481	15.169	1.46782	0	9.38935	0	17.0383	29.835	9.30994	28.3802	66.0939	3.41615	40.3517	14.0428	174.557	1.20697	0	502.468	625.523	1484.9	0
0	0	0	0	0	0	0	0.0458956	1.40469	0	15.2242	0	0	1.09739	0	0	0	0	0	11.8486	0	0	0	0	0	0	2.45834	0	1.55607	0.654869	0	0.629767	0	0	0	69.2787	27.9908	0	13.8	0	0	39.9802	0	0	122.213	710.816	342.501	640.503	1246.4	0
0	0	0.494629	0.149912	1.21237	2.8679	0	0.335198	1.86531	0	0	0	1.81035	0	0	7.25702	0	9.41401	7.33028	0	0	1.17467	1.27257	0	0	1.03638	0.71818	0	2.27295	16.2617	1.46255	0	2.43068	0	0	7.88536	9.97222	51.0743	56.9158	0	10.7047	21.3782	3.60031	62.8017	30.257	234.452	407.041	619.329	1504.36	0
0	0	0	0	0	0	0	0.183169	0	0	0	0	0	0	16.0913	0	0	0	0	0	0	4.35573	0	0	0	0	0	0	0	11.7611	0	0	0	0	0	0	21.7973	1.84832	9.71927	0	138.928	24.2191	7.10448	33.211	68.2024	0	357.907	1291.62	1237.75	0
0	0	0	17.433	0	0	0	0.826845	0	0	0	0	0.797435	0	0	0.365329	0	6.70539	0	10.3959	0	2.06971	0	3.23999	0	2.1304	2.5308	0	0	26.1241	5.15387	0	0	0	0	0	8.78528	2.97981	2.08923	0	13.2028	26.6428	16.2114	7.13894	42.649	0	539.846	621.071	1890.06	0
0	3.95085	0	0	0	0	0	0	0	0	0	0	0	0	0	0	0	0	0	12.3747	0	36.2705	0	0	0	0	2.09202	0	0	7.24473	10.2248	0	0	0	0	0	0	8.47339	17.2701	0	25.5695	33.7189	99.9812	70.8149	23.797	312.205	184.537	687.084	1703.05	0
0	0	0	0	0	0	0	0.101945	0	0	0	0	0	0	0	0	4.55664	0	0	1.99383	1.88439	1.95639	0	0	0	0.525328	0	0	4.60851	14.5462	0.370673	0	0	14.9137	0	0	36.3945	49.0346	9.01559	0	103.638	84.8406	51.707	116.038	123.462	314.079	308.361	1023.61	987.834	0
0	0	0	1.49304	0	0	0	0.421693	0	0	0	0	13.7598	0.0840243	0	0	0	0.314979	0	0	2.67944	1.23148	2.22353	0	0	5.9758	0	0	0	1.50425	0	0	0	0	0	0	0	16.4889	0	0	0	48.9242	9.01674	128.493	23.7903	0	854.233	735.625	1379.98	0
0.0775774	0	0.0138923	0	0.153229	0.637065	0	1.19752	0.550089	1.51789	0.130726	0.957333	0	0.62129	0.567124	0.838583	0.457987	0.793212	0.264703	0.298286	3.09322	0.848365	0.750573	0.15494	0.158676	2.3432	2.17846	14.0419	7.85213	9.0271	6.83939	6.20077	1.53605	3.9665	8.58679	4.48477	8.06636	42.1225	21.3806	16.1943	39.8668	24.9107	33.9761	66.5716	34.5445	77.6075	362.922	723.357	1712.63	0
0	0	0	0	0	2.49401	0	0.398645	3.18288	0	7.22016	0	0	0	0	0	0.810742	0	0	0.71187	0	0.347083	0.0548347	0	0	1.25041	0.278517	0	0	0	5.67188	3.32963	0	13.6922	0	0	20.8835	18.9763	14.1018	0	0	24.9394	32.1651	9.42777	49.2824	0	350.915	995.645	1702.69	0
0	0	0	0.661685	0	0.215768	0	1.59047	0	0	0	0	5.86807	0.265319	0	0	0	4.36516	0	0.325532	3.07663	1.15732	0.468074	0	0	0	0.594361	0	0	4.61795	34.8997	2.28391	0.67054	4.05825	0	0.181274	5.22687	4.01227	39.5797	0	91.2492	16.9733	44.5836	12.295	54.2543	46.1979	608.807	763.377	1471.36	0
0	0	0	0	0	0.20548	0	0.0792542	0	0	2.54745	0	0	7.35897	0	0	0.617867	0	0.20633	1.93756	1.09872	0.727409	0.208948	0.0603862	0	0	0	0	0	7.25631	1.87311	6.34378	0	0	0	0	19.0591	9.79675	3.7381	20.8933	61.1663	80.2375	30.7398	247.081	51.568	13.1985	516.784	914.563	1252.15	0
0	0	0	0	0	0.437987	0	1.54855	3.13358	0.420325	8.25355	0.618562	0.380156	0.53857	8.83373	0	0	0	0	0	0	0.070477	0	0	0	0	0.452434	458.124	161.327	3.61567	2.45697	11.2039	0	0	0	0	0	1.42055	51.7911	86.2861	0	0	34.2735	17.0165	38.1221	49.2328	165.355	792.773	1349.76	0
0	0	1.91286	0.193249	0	0	0	1.46914	0	1.57684	0	0	0	0	0	0	1.43729	0	0	0	1.19807	1.37003	2.2784	0	0	0.445328	0.462898	0	3.9067	3.08275	15.0828	0	3.65559	0	0	0.282359	4.71352	15.5514	28.023	0	79.5759	60.494	10.4855	147.115	16.2516	0	371.432	675.216	1761.11	0
0	0	0	0	0	0	0	0	0	0	9.23591	0	0	0	0	0	0	0	0	0	22.6334	0.136222	0	0.497576	0	0	0	0	0	12.4241	39.7727	0	0	119.419	0	37.3395	0.80951	17.0234	0	91.4594	0	30.0522	9.09257	0	92.1058	0	201.858	294.162	2289.72	0
0	0	0	0	0	0	0	0.202185	0	0	0	0	0	0.483436	0	0	0	0	0	0	1.40148	0.506097	1.27931	0	0	0	0	0	0	2.88492	15.4381	22.1947	0	0	0	5.94537	6.01505	66.3065	0	0	96.8531	12.5804	21.7164	103.867	41.0634	0	312.479	645.795	1894.71	0
0	0	0	0	0	0	0	0	0	0	0	0	0	0.699588	0	0	0	0	0	0	0	0	0	0	0	0	0	0	0	0	0	0	0	0	0	0	15.2328	0	9.05629	0	0	39.8241	0	194.515	0	0	17.7648	456.487	2527.36	0
0	0	0.388991	0	0	0	0	1.42349	0	0.78707	0.244027	0.198562	0.427112	0.756366	26.2016	0.0978365	0	0	0	0	0	1.10855	1.60125	0.144614	0	0	0	0	0	0	8.28135	24.7415	1.14694	0	3.58857	0	0	22.3441	6.15453	0	0	21.4051	27.1813	60.2228	17.8462	371.394	613.212	683.954	1326.92	0
0	0	0	0.0425524	0	2.44215	0	1.52234	0.0529466	0	0.880778	0	0	0	0	0	0.890111	0.341127	0	1.22817	3.29759	0.523959	2.40812	0	0.96218	1.07865	0	0	10.968	2.17217	7.26501	0	0	6.68115	0.431747	11.3778	14.4361	10.177	70.3438	0	19.4466	51.8017	22.3693	113.858	61.4072	641.724	441.147	879.917	864.939	0
0	0	0	0	0	1.13862	0	0	0.380158	0.194258	0	0	0	0	0	0	0	0.933067	0	1.37427	0.541183	0	0.0617511	0.713846	0	2.86655	0.313647	0	3.30883	20.1915	7.23893	0.803486	47.4154	0	0	0	5.80681	36.7325	8.97596	34.7326	9.03834	32.6394	19.1011	23.5931	39.6418	48.7576	464.99	1173.98	1216.92	0
6.1438	0	0	0	0	0	0	5.21909	0	0	0	0	0	3.96163	0	0	1.55002	0	126.815	0	4.59389	0	6.29017	0	0	0	0	0	28.0874	0.591028	0	1.13675	0	0	0	48.7207	35.7365	5.85161	0	0	0	101.16	14.3357	0	50.4756	0	548.718	569.92	1711.1	0
0	0	0	0.391082	0	0	0	4.02246	0.243306	0	0	0	1.77103	1.04543	0	0	0	0	0	3.59151	1.21227	0.656659	0.553301	0	0	0	0	0	0	4.99089	0.953854	14.3987	24.5715	0	21.8241	11.1426	3.90225	37.9425	0	0	36.3037	25.1647	1.56539	89.8444	43.413	349.501	422.817	455.483	1677.94	0
0	0	0	0	0	0	0	0	0	0	0	0	0	0	0	0	0	0	0	0	0	0	0	0	0	0	0	0	0	0	0	0	0	0	0	0	9.35591	160.721	0	0	0	249.489	0	0	101.024	0	103.742	432.699	2219.43	0
0	0	0	0	0	0	0	5.16757	0	0	26.9351	0	0	0	0	0	0	0	0	5.73624	0.968102	0.349598	3.53485	2.55394	0	0	3.74047	0	0	0	4.57039	0	24.0533	0	0	16.4276	12.4651	0	2.47027	0	372.429	3.25883	46.6701	0	0	0	370.032	1091.22	1237.59	0
0	0	0	0	1.64799	0	0	0	0	0	0	0	0	0.311274	0	0	1.1367	0	0	0	0	1.82485	0.576605	0	0	0	0	0	20.3034	0	0	27.5095	0	35.4231	0	2.55206	0	7.35639	79.2084	0	0.415744	56.2968	1.24291	22.817	90.4831	84.5515	670.279	493.858	1681.39	0
0	0	0	1.65729	0	0	0	0	0	0	0	0	0	1.66785	0	1.48319	0.2719	0	0	0	0	1.09127	0	0.199303	0	0	0.467033	0	0	4.97645	13.7909	0	0	0	2.96741	16.2382	0	27.9347	6.16873	0	53.6019	44.0804	95.4725	0	32.4656	10.8903	508.223	668.394	1781.48	0
0	0	0	0	0	0	0	0	0	0	0	0	0	0	6.51122	0	0	0	0	11.357	0	0	0	8.39271	0	0	18.1705	0	0.676557	0.142364	0	0	0	0	18.1099	8.01936	22.8559	49.4336	0	0	0	5.74255	48.5818	0	0	0	852.516	1266.9	843.406	0
0	0	1.11233	0	0.408958	0	0	0	0	0	0	0.993635	0	0	0	0	4.51325	5.40519	0	0	0	0.339635	0	0	0	0.582657	0	0	0	3.87205	0.493349	2.48242	0	0	1.02616	0	20.1831	11.4096	2.39987	0	3.61093	42.9162	46.4195	6.83367	94.9189	0	149.786	524.505	2358.5	0
0	1.21999	0	0	0	0	0	0.441849	0	0.845671	0	0.320018	2.75347	0.325072	0.426552	0.420483	3.70964	0.609293	0	1.79481	0.471191	0	1.50541	0	0	0.788151	0	0	0	1.93988	17.0544	0.932759	8.31823	0	0	4.66409	72.298	26.7515	37.8731	0	15.7388	28.5502	6.89565	234.176	48.3208	84.9034	425.488	1028.83	1159.2	0
0	0	0	0	0	0.356536	0	0.378171	0.605823	0.114053	0	0.359664	6.57601	0	0	0.815193	0	0	0	0	0.0794348	2.78247	0	0	0	1.03342	0.982122	0	0.388536	2.698	10.1253	1.41523	0.20775	0	0	1.57257	4.94347	18.6754	25.539	0	17.9326	32.3546	20.7197	19.7391	28.4466	0	386.102	1362.2	1311.34	0
0	0	0	0	0	0	0	0	0.765195	0	0	0	0	0	0	0	0	0	0	0	0	0	0	5.02899	0	0	17.6769	0	0	0	0	0	0	0	0	61.9998	0	9.71282	0	0	0	23.5289	0	0	167.564	0	145.727	1919	929.193	0
0	0	0	0	0	0	0	0	0	0	0	0	0	0.0693391	0	0	0	0	0	0	0	0	0.366983	0	0	0	0	0	0	0	0	0	0	0	0	20.1816	61.6857	1.46313	1.02584	0	22.6896	0.676652	82.3686	0	0	0	152.384	560.032	2375.57	0
0	0	0	0	0	0	0	1.34686	0	0	0	0	0	0	0	0	0	0	0	0	0	23.5997	0	0	0	0	0	0	0	0	0	0	0	0	0	0	0	0	23.8223	0	0	0	0	0	395.121	0	713.688	330.922	1803.1	0
0	0	0	0.369817	0	0	0	0.16538	0	0	0	0.692062	0	0	0	0	0.257861	0.164705	0	0.161725	0	1.3109	0.784823	0	0	0.213054	0.44292	0	0	1.76982	29.465	0	8.74453	4.83875	0	0	15.5803	11.2645	27.3011	10.8996	0	30.6566	81.4148	92.4556	72.7748	0	289.676	601.377	1938.13	0
0	0	0	0	0	0	0	0.779607	0	3.23292	0	0	0	0	0	0	0	0	0	0	0.90066	0	0.411075	0	0	0	0	0	0	0.926997	11.3387	8.91464	0	0	0	11.4624	7.73115	20.9782	36.7709	0	2.07476	34.3604	38.7668	0	23.4573	0	378.68	702.342	1987.98	0
0	0	0	0	0	0	0	0.853063	0	0	0	0	0	0.423339	0	0	2.20847	0.240448	0	0	0	0.846076	0.254608	0	0	0	5.25904	0	0	9.30131	19.3128	5.52147	0	0	0	0	5.74615	3.16711	89.1065	15.9119	0	55.0825	42.4516	16.0508	38.138	72.3723	210.734	538.622	2030.61	0
0	0	0	0	0	0	0	0	0.378578	1.86196	0	0	0	0	5.9765	0	2.54578	0	0	0	2.35784	2.8098	1.399	5.28717	5.15982	0	0	0	0	0.970714	9.64714	14.9361	0	28.3643	0	0	1.01197	0	15.041	0	0	41.0076	37.3475	0	53.7327	0	324.44	683.648	1934.27	0
0.295731	0	0	0	0	0	0	0.915161	0	0	4.98339	0	0	0	0	0	0	0	0	1.26343	0	2.82978	0	0	0	4.02238	0	12.1657	1.82518	3.84063	28.1863	0	4.87961	0	0	7.38729	22.4216	29.8768	52.3686	85.1501	21.4898	22.6099	2.2486	47.1764	31.5853	134.475	471.86	542.293	1719.34	0
0	0	0	0	0	0.206439	0	1.24744	0	0.198114	0	0	0	1.26924	0	0	0	3.09266	0	0.155728	0	0	15.0305	0	0	0	0	0	53.9922	0.568065	0	0.728386	0	19.8022	0	0	0	46.4671	20.8902	434.248	0	12.4892	0	0	92.2373	3.31503	672.14	457.785	1459.34	0
0	0	0	0.26968	0	0.234506	0	0.180899	0	3.30072	1.86067	0	1.01771	1.15344	0	0	0	0.720642	0	0.1769	0.208988	0	2.38463	0	0	1.86437	0	13.6271	0	12.6908	15.4572	5.3782	0	0	60.8813	13.5941	9.86659	28.598	31.4627	0	1.44427	20.1669	7.01641	29.155	31.2972	188.286	336.163	428.168	1956.63	0
0	0	0	0	0	0	0	0	1.55279	0	0	0	0.57963	0	0	0	0	11.8001	0	0	1.19028	0.107457	5.84005	0	0	0.110608	0	0	1.45549	0	9.83373	0	0	0	0	0	72.7974	12.9956	4.55577	0	71.2898	42.7382	19.9808	115.457	23.2501	107.237	464.431	295.332	2006	0
1.48148	0	4.6427	0	0	0	0	0	0	0	0	0	0	0	0	0	2.5229	0	0	0	0	0	0	0	0	2.08451	0	0	0	0.961989	16.1792	0	0	0	0	0	26.0747	13.6063	40.5438	0	0	22.0237	9.65525	122.241	51.7283	0	473.355	1033.65	1426.92	0
0.029302	0	0	0	0	0	0	0	0	0	0	0	0	0	0	0	66.6002	0	0	45.5674	0	0	0	0	0	0	0	0	0	0	0	0	0	0	0	0	0	79.5511	0	0	382.077	31.0317	0.0636567	0	0	0	457.406	46.6552	2179.63	0
0	0	0	0	2.94445	0	0	0	0	0	0	0	5.02484	0.11123	0	0	8.41384	10.5631	0	3.00241	6.44911	0	0	0	0	2.39717	0	0	0	1.65942	3.04461	160.22	0	0	0	0.911951	0	7.27593	4.11399	9.19772	63.8814	20.2617	0	64.665	62.9865	0	491.975	966.953	1352.3	0
0	0	0	0	0	0	0	0	0	0	1.75444	0	0	0	0	0	0	6.03858	0	0	0.208211	0	0	0	0	0	0	0	0	0.0306142	19.6124	67.3603	0	0	89.9602	6.98209	32.2983	1.77532	0	0	14.9372	2.70339	50.8015	170.778	16.0746	265.837	623.876	571.65	1353.82	0
0	0	41.354	0	0	0	0	0	0	0	0	0	0	0.0797719	0	0	0	0	0	0	0	0	0	0	0	0	0	0	0	0	0	0	0	0	0	18.6399	0	0	56.6488	0	0	1.55692	11.7457	29.2372	31.6208	0	56.7185	737.741	2075.8	0
0	0	0	0	0	1.12981	0	0.0726281	0	2.5299	1.49406	0	0.490314	0.057886	0	1.34777	1.05693	0.506322	0	0	0	1.33319	0	0	0	41.4803	0.518699	0	10.6705	1.55446	3.43301	1.99317	1.31665	0	10.4363	19.221	8.28269	17.9554	98.4852	16.7532	93.163	26.173	0	96.5685	51.9004	0	399.815	841.075	1503.21	0
0	0	0	0	0	0	0	0.685585	0	0	0	0	0	0	0	0	0	4.60881	0	1.00565	4.75224	3.43223	0	0	2.88879	0	0	0	0	3.6684	0	11.7593	0	30.0886	0	0	7.64861	8.64758	51.5359	0	0	9.33158	50.1145	77.691	96.6951	85.63	385.989	463.229	1901.19	0
0	0	0	0.920796	0	0	0	0.960808	1.81406	0	1.32356	0	0.231658	0	1.72258	2.44098	0	0.717665	0	3.42273	0	1.03073	0.108561	0	0	0.0884128	1.65422	0	0	0.734436	25.4528	6.12113	14.3078	0	0	7.39963	1.5313	44.1481	15.1732	0	7.12303	46.9728	5.93803	10.3695	32.523	0	508.364	870.082	1634.09	0
0	0	0	1.73505	0	0	0	0.33735	0	0	0	0	9.10981	0	0.846743	0	0.841595	0	0	1.38555	0	2.70218	0.106728	0	0	1.82531	0.180697	0	0	11.7932	13.6154	1.38871	1.52893	0	22.1967	0	33.6213	21.2757	36.3973	0	1.07734	28.8621	5.63643	204.906	88.3083	67.4163	592.136	782.445	1318.31	0
0	0	0	0.982174	0	0	0	0.337864	0	0	2.34573	0.530193	1.14046	8.24008	4.66419	0	1.0536	0	0	0	0	0.507432	0	0	0	0	2.89556	0	8.01856	10.847	3.31689	0	0	0	0	9.27274	4.02061	10.7393	62.7466	6.68018	5.9344	73.3164	7.25788	3.06296	43.459	0	414.754	579.427	1962.17	0
0	0	0.227377	0	0	0	0	0	0	0	1.14113	0.928521	0	1.76847	0	0	2.59474	0	0	1.73586	0.640849	0.694265	9.59378	0.929841	2.07765	0	11.8851	0	25.7034	1.31918	2.62205	11.1638	3.01688	47.8787	83.4856	1.63117	23.6542	27.2411	70.9689	3.65591	0	20.8532	16.44	6.70515	22.5323	0	405.798	657.839	1784.64	0
0	0	0	0	0	0	0	0	0	0	0	0	0	0	0	0	0	0	0	0	0	0	3.37102	11.0708	0	0	1.55656	0	0	0	0	0	0	0	0	14.7167	13.6885	106.298	0	411.772	0	6.78063	7.22517	0	53.5551	0	391.378	614.035	1673.47	0
0	0.455812	1.03062	0	0	0.271619	0	0.698427	0	1.73777	3.50211	0.657605	0	0	0.876522	2.48415	1.63349	0	0	0	1.21031	1.39861	0.110481	0	0	2.15943	0	0	0	1.74399	15.237	18.6881	0	0	0	15.7455	23.8951	37.0002	13.5886	0	3.34569	47.2603	14.795	82.3121	44.1309	26.1702	314.576	621.2	1896.74	0
0	0	0	2.75472	0	0	0	0	0.367244	0.437872	0	0	11.5838	0	0	0	0.548793	0	0	0	0	0.440515	0	0	0	0.340074	0.235661	0	8.95002	4.70826	4.31923	0	1.99399	0	0	0	7.85339	8.65713	11.6726	0	258.527	75.9669	17.3271	34.5674	18.8639	274.758	579.915	503.737	1407.98	0
0	0	0	0	0	0	0	1.3247	0	0	0	0	12.2967	2.37557	0	4.86529	1.03274	0.742101	0	0.971563	0	0	0	0.756996	0	1.27992	0.886948	0	0	10.6322	1.80624	10.2246	0	0	39.448	0	1.23156	51.3801	20.5014	0	0	33.4854	2.96424	45.0347	63.5241	413.639	310.756	740.457	1409.24	0
0	0	0	0	0	0	0	0.256324	0	0	0	0	0	0	0	0	1.59865	1.53167	0	0	10.6605	2.56646	0	0	0	0	0	0	0	0	16.776	0	0	0	0	0	7.6257	7.75951	27.202	0	4.09292	47.8472	42.8266	193.646	57.8433	0	265.988	692.762	1928.18	0
0	0	0	0	0	1.76648	0	0	0	0	0	0	0	0	0	0	1.08958	0	0	0	0	2.97365	0	0.319464	0	0.360099	5.24029	0	1.18463	0	17.1509	12.4655	0	0	0	0.342479	7.79609	1.05772	28.4278	0	11.7162	23.3711	5.00383	0	55.1934	0	303.174	1239.64	1503.51	0
0	0	0	1.59608	0	0.396545	0	2.54914	0	2.79073	0	0	0	0	0	0	0	0	0	0	0	0	0	0	0	0	0	0	3.45709	0	0	11.8927	0	0	0	0	7.58374	43.2142	55.0064	166.324	1.62816	42.429	90.0495	0	32.214	0	278.032	982.067	1478.8	0
0	0	0	0	0	0	0	0	5.38281	0	0	0	0	0	0	0	0	0	0	0.578396	0	3.45457	10.7596	0	0	0	10.7585	0	0	11.6043	0	0	0	0	0	0	7.14851	2.79767	23.1024	0	0	0.0958399	11.9852	0.372365	64.2342	0	719.055	568.576	1858.58	0
0	0	0	0	0	0	0	0	0	0	0	0	0	0	0	0	0	0	0	0	0	0	0	0	0	0	0	0	0	2.2938	0	0	0	0	0	0	0	119.008	0	0	0	0	0	0	52.5472	7.30136	807.956	628.136	1698.1	0
0	0	0	0	0	0.52901	0	0.99753	0	0	0.174891	0	0	2.38515	0.853565	0	0	0.203207	0	0.266041	0.628594	0.964733	1.36277	0	0	0.467304	0	30.7406	2.30596	2.91139	10.3865	2.17761	6.37047	3.97992	0	13.1109	12.1405	29.9687	37.292	38.1013	31.8566	60.8342	11.2284	68.5096	20.9759	271.837	400.44	505.779	1630.27	0
0	0	71.7558	0	0	5.30495	0	0	0	0	0	0	0	0	0	0.937536	1.41793	6.33976	0	0.889291	5.25299	0	1.43853	0	0	0	4.87105	0	0	0	11.573	11.4386	0	0	0	0	23.6728	19.4999	24.1269	0	0	20.0403	21.7059	235.877	22.2319	0	291.134	938.43	1444.5	0
0	0	0	0	0	25.3547	0	4.06726	0.332845	0	0	5.25622	0	0	0	1.10995	0	0	0.934294	0	0	0.598877	0	0.546877	0	0	0	0	0	10.2414	17.6159	0	0	23.6253	0	45.1432	23.1327	0	16.9267	0	112.699	8.37378	0	3.61494	2.69952	14.9413	603.508	611.348	1769.24	0
0	0	0	0	0	0.0989964	0	0	0	0	0.58911	2.956	0	0	0	4.56633	0.317522	0	0	1.64292	0	0	2.09388	1.97832	4.86243	0	2.59063	0	8.63053	10.5332	2.22136	10.8281	0	37.984	4.04285	5.98825	13.6315	1.92648	17.109	158.54	0	46.9228	0	0	43.0829	0	65.7567	915.637	1916.49	0
0.522684	0	0	0	0	2.07213	0	0	0	0	0	0	0	0.363999	0.47763	0	0	0	0	0	0	0	0.481623	0	0	0.196118	8.76577	0	0	0	19.5117	8.87786	0	0	0	36.9312	0	1.53615	8.75091	0	26.1313	31.081	0	1.15008	45.5187	0	367.202	678.873	2071.97	0
0	0	0	0	0	0	0	0.646212	0	0	1.66168	0	0	0	0	2.39836	0	0.386144	0	0	0.597242	0	0	0	0	0	0	0	0	2.15147	0.939856	0	0	7.56284	0	2.9559	8.33081	3.04302	34.2891	42.5893	73.6055	2.01044	45.2441	0	28.1932	0	334.811	992.86	1573.67	0
0	0	0.124421	0	0	0	0	0	0	0	0	0	0	0.604821	4.44434	0	0	0	0	0	0	0	0.640213	0	0	2.60696	0	0	0	0	1.10368	0	0	0	0	26.7775	11.288	18.633	0	0	88.8593	6.29568	0.301879	0	46.8074	50.5501	121.75	1106.26	1831.86	0
0	1.56632	0	0	0	0.589499	0	0.202108	0	0.502868	0	0	3.41108	0.181219	0	0	0	0	0	0	0	0.316189	2.31786	0	0	1.36694	0.676603	0	5.13926	5.58738	5.5115	7.97314	0	12.1962	1.71958	7.67649	1.87898	41.0433	27.2572	0	0.4034	60.127	20.2006	127.493	46.1786	0	432.283	896.317	1592.81	0
0	0.0921977	0	0	0	0	0	0.904141	3.53767	0	0	0	0	2.09429	3.54591	0	2.29083	0	0	0.828897	0	0.282899	3.39677	0.129167	0.158738	0	5.59963	0	0.957951	0	11.7116	0	0	0	0	1.10778	2.94201	13.115	2.49871	0	142.115	16.262	34.8998	176.74	52.2833	247.029	354.33	662.272	1522.01	0
0	0	2.16735	0	0.295128	0.634668	0	0	0.181629	11.0445	0	0	0.220347	0.702377	2.45771	0	0.916038	0	0	0	0	0.490201	2.16847	0	0	0.756862	0	0	0	15.3686	9.61279	0	0	0	0	4.15901	28.1596	69.9875	2.88647	77.4401	32.3126	8.1235	4.67428	53.261	22.833	187.525	247.176	479.558	1962.12	0
0	0.141369	0	3.10008	0	0.336967	0	1.47298	0.361625	0	0	0	6.72692	2.5897	0.543702	1.07193	0	0	0	0.508386	0	0.650661	0	0	0	0.892987	0.232055	0	0	8.65428	8.97884	0.594468	0	0	4.91472	19.1091	0	34.9729	15.3253	0	41.5062	14.8261	12.1502	290.636	29.3294	21.6443	480.172	466.224	1773.09	0
0	0.275027	0.760045	0	0	3.60556	0	1.74185	0.0781697	0	0	0.705396	0	0.335877	0.705167	0.782026	0	0	0	1.31873	0	0.562594	1.51101	0	0	6.15284	0.902907	0	2.85758	18.8409	14.4034	0	3.56521	0	3.18713	0	3.34326	51.4541	50.1881	0	19.29	38.2396	13.7467	125.649	24.7257	56.1442	460.875	658.522	1692.5	0
0	0	0	0	0	0	0	0	0	0	0	0	0	0.451792	0	0	0	0	0	0	0	11.5878	4.78229	0.863805	0	0.24342	1.01209	0	9.60943	0	0	53.1511	0	33.1704	38.5835	0	26.7013	6.19663	38.4332	0	0	41.1493	0.563748	0	8.52791	0	173.13	789.223	2059.78	0
0	1.29491	0	0	0	1.67189	0	0.727524	2.20828	0	1.27553	1.34924	0	0	2.07509	0	5.98116	0.889226	0	0	0	0.993323	0.62773	0	0	0	3.71976	0	0	5.42633	7.57516	0	7.19403	0	0	5.18624	30.9903	33.8699	0.584903	6.5384	10.5608	22.3769	59.988	117.919	53.7304	231.301	315.415	544.379	1821.44	0
0	0	0	0	0	0	0	0	0	0	0	0	0	0	0	0	0	0	0	0	0	6.83957	4.93973	3.56897	2.6316	0	0.836329	0	5.29374	1.11393	5.96103	0	15.5681	0	0	0	0	20.8759	44.1861	0	0	37.0392	57.7648	103.802	109.227	0	129.274	475.696	2090.26	0
0	0	0	0	0.820252	0	0	1.23976	0	0	2.79917	0	0	0.650707	0	4.67608	1.03724	0.451719	0	0	0	1.05966	1.43497	0	0	0	0.971798	0	0	0.215728	16.8217	6.22377	2.1927	0	0	0	21.1403	31.2752	45.4602	0	19.7961	37.1592	34.463	10.0513	37.5301	83.0884	684.307	838.039	1389.84	0
0	0.0727703	0	2.74275	0	0.086728	0	0	0	1.44266	0	0	2.5594	0.159967	0	0	1.32132	0	0	1.43932	1.39123	3.62843	0.493873	0	0	1.09172	0	0	0	3.02293	0.973034	7.34414	18.5971	0	0	44.5922	0	24.0784	4.73327	13.2278	11.7511	23.2424	3.3268	26.9562	18.117	94.703	470.708	581.897	1852.42	0
0	0	0	0	0	0	0	2.4139	0	0	0	0	0	0	0	0	0	7.55556	0	0	0	0	0	0	0	0	0.615702	0	0	0	0	0	0	0	0	0	37.6168	30.7375	28.4634	0	95.4433	30.3972	42.5262	0	171.201	0	383.222	1016.73	1480.22	0
0	0	0	0	0.582632	1.50353	0	0.816176	0.836655	0.855049	0	0	0.145001	0.102712	0	0	0	0.32086	0	1.89032	12.5059	0.0537632	2.24239	0	0	0.940774	0	0	0.728211	7.50844	1.17143	1.17888	0	7.54104	0	1.26316	6.38984	36.6277	31.531	8.49331	0	17.5406	16.1487	31.1544	27.1426	230.708	611.261	525.607	1699.21	0
0	0	0	0	0	0	0	0.330682	0	0	0	1.97191	0	0.474407	0	0	0.72184	0	0	5.23864	2.7506	0.165548	0	0	0	0	1.41701	0	0	7.31351	0	3.63002	0	0	5.25192	3.56542	24.1027	107.446	5.84884	0	0	37.2935	61.7619	52.962	44.0276	140.428	471.646	870.977	1479.87	0
0	0	0	0	0	0	0	0	0	0	0	0	13.4487	0.23816	0	0	0	0	0	0	2.41649	1.12196	0.945362	0	0	0	0.26676	0	1.68852	1.06592	10.8649	0	0	0	0	0	31.1142	6.53306	26.426	0	50.8947	7.74703	50.5202	0	28.0966	223.932	237.508	624.053	1993.82	0
0	0	0	0	0	0	0	3.24771	0	0	0	0	0	0.172566	0	0.781251	0	0	0	0.635185	0	0	1.14165	0.164969	0	0.185952	12.3705	0	4.89386	0.257447	10.6279	20.3015	26.1674	38.009	0	16.6242	3.22067	7.46469	1.91476	0	0	97.3911	65.4597	0	116.448	0	60.5511	1088.77	1631.01	0
0	0	0	0	0	0	0	2.99174	0	0	0	0	0	0.476894	0	0	0	0	0	0	0	0	0	0	0	0	0	0	0	5.69175	2.1756	0	0	0	0	37.1444	2.96683	35.2203	84.6648	0	0	12.4102	0	18.0814	45.0086	0	515.219	558.648	1996.22	0
0	0	0	0	0	0	0	0.196427	0	0	0	0	0	0	0	0	3.06269	0	0	6.91506	0	0	0	0	0	0.5061	0	0	0	1.40137	42.8527	0	0	0	0	0	37.9843	29.7314	0	0	0	38.1941	0	17.8074	110.816	490.676	286.232	974.885	1289.77	0
0	0	0	0	0	0	0	0	0	0	0	0	0	0	0	1.35224	0	0	0	0	7.43883	1.39289	3.89819	6.35973	0	0	13.4127	0	1.3476	1.70141	6.06988	5.99937	0	0	0	25.7132	0	3.60969	8.43616	0	0	11.7474	58.3452	0	127.367	178.719	195.696	865.246	1664.74	0
0	0	0	0	0.220455	0.0316057	0	0.195046	0	0	0.501547	0	0	0	0	0	0	0	0	3.38555	0	0.488228	7.0706	0.705906	1.78068	0.230333	14.8005	0	35.5446	0.811724	0	1.22667	0	7.84676	1.29073	11.4709	14.144	0.24602	12.0744	0	0.129769	18.8996	22.5499	0	42.7313	0	215.857	513.57	2265.59	0
0.313544	0	0	0	0	0.443935	0	0.741982	0.317613	0	0	0	0.770637	0.682354	0	4.7662	0	6.48005	0	1.00465	0.395628	0.142868	0.361141	2.08741	0	0.441172	1.83431	0	0	6.10795	1.24517	15.6635	0	0	2.58994	5.59446	17.8291	53.8499	20.1902	0	30.0751	30.1866	131.122	24.1466	51.5197	0	199.105	743.238	1852.01	0
0	0	0	0	0	3.63754	0	0.0492283	0.136972	0	0	1.93129	0	0	0.617812	0	1.22811	0	0	0	0	2.40289	5.13956	9.45215	0	0	0	0	0	0	10.7397	22.2914	0	12.963	0	16.406	0.366138	30.1776	34.3931	0	2.75122	15.3155	90.035	131.655	418.257	0	303.788	755.956	1412.22	0
0	0	0	0.3933	4.77106	0.684006	0	1.02011	0	0.87523	0	0	1.66233	2.18682	10.1536	0	1.20664	1.47138	0	3.71508	0.48766	0.0880513	0	0	0	7.43192	2.63785	0	0	24.5941	3.06965	45.8547	0.318851	0	6.38485	8.61984	13.0813	23.0721	14.31	0	65.1556	50.6149	27.2873	14.8818	65.8859	0	250.858	741.549	1890.4	0
0	0	0.0642873	0.526071	0	0	0	0.888746	0.0727306	0	0.201648	0	1.23528	0	0	0	3.01601	0	0	0	1.08714	0	0.248094	2.98748	0	2.42459	0.280027	0	0	5.78115	5.98778	1.43472	0	4.58881	0	1.02487	16.7196	13.1884	38.8363	0	29.2173	55.2997	85.0083	67.1422	47.1902	117.535	328.963	890.151	1524.74	0
0	0	0	0	0	0	0	0.645887	0	0	0	0	0	0	0	0	0.251767	0.241219	0	0	6.15596	0.404186	0	0	0	0	0	0	0	0	36.1075	0	0	0	0	18.2013	4.80382	6.11014	0	0	86.3742	45.2121	9.63523	2.43974	23.685	20.1679	349.379	809.335	1924.92	0
0	0	0	0	0	0	0	1.02331	0	0	0	0	0	4.76481	0	0	23.1775	0.643664	0	5.68815	5.22659	3.37038	0.681571	0	0	0	2.30789	60.8572	1.82604	9.99036	11.7498	14.7806	0	0	0	0	8.01151	16.5759	23.8152	0	6.87998	53.2002	39.2085	39.061	25.5233	0	293.714	412.867	2242.04	0
0	0	0	4.1262	0	0	0	0.0498707	0.27752	0	0	0	0	1.07319	0	2.93061	0	7.30107	0	0.585221	0	0.748999	0.631106	1.36793	0	0.642469	0.267126	0	0	13.1644	3.26396	8.89607	8.58886	21.887	9.05201	14.1759	14.8366	22.6455	0	59.1621	13.5375	26.7639	18.4503	0	102.412	199.324	517.508	583.249	1653.2	0
0	0	0.134548	0	0	0	0	0	0	0	0	0	0	0.392431	2.05975	1.52284	0	0	0	0.962981	0	1.36942	0	0	0	0.422873	0	0	0	7.41583	8.35464	0	2.97536	0	0	0	4.06895	27.8783	3.87054	81.126	14.8506	39.9977	7.18192	4.95965	43.2099	0	350.287	720.475	2019.33	0
0	0	0	0	0	0	0	0.174741	4.79251	0.124222	3.85142	0	0	0	0	0	0	0	0	3.07581	6.05621	0.624857	6.87088	0	0	1.47931	0.534845	0	0	1.24666	31.0419	0	0.678819	0	25.487	0	14.8531	32.9982	12.8042	0	160.238	49.5099	11.1718	0.754352	83.9355	0	380.845	776.482	1717.09	0
0	0.504547	0	0	0	0	0	0.0140564	0	0	0.108435	0	5.7886	0.672194	1.94048	0	1.05201	0	0	0.742269	0.0974341	1.12592	0.177882	0	0	0.507036	1.12937	0	0	6.61869	8.89304	10.9941	0.254824	0.616901	0	3.44447	8.57272	13.6875	20.884	0	52.2966	42.2005	58.0426	35.6806	47.8977	45.647	463.349	1005.01	1465.1	0
17.3563	0	0	0	0	0.614353	0	0.0526572	0	0	0	3.96636	0	0	0	0	0	1.57327	0	0	2.55501	1.18627	0	0	0	0	4.23078	0	0	0	20.1036	2.8902	0	0	0	3.61297	0	0	0	0	33.6326	106.075	0	0	0	0	504.57	1164.4	1487.09	0
0	0	0	0	0	0	0	0.419689	0	0	0	0	0	0.1115	7.02277	0	0	0	0	3.0097	0	0	3.09814	1.49228	0	0	0	0	0	0	5.08666	0	47.764	28.652	0	0	11.0985	0	14.8463	0	0	36.9948	15.5826	1.40917	71.5579	58.2438	221.359	577.454	1863.93	0
0	0	0	0	0	0.373795	0	0.961158	0	0	0	0	0	0	0	0	36.9665	0	0	0	0	0	1.92586	0	0	0	0	0	0	18.0574	0	35.17	0	0	0	0	0	0	0	0	0	0	99.6041	1.93634	0	0	561.653	947.768	1646.21	0
0	0	0	0	0	0.911499	0	0.445319	0	0	0	0	0	0.392288	0.294143	0	0	0	0	0	0	0.117336	0	0.750036	0	0	0	0	0	4.18033	17.1293	0	4.03652	0	0	0	2.09184	10.5245	11.6074	0	0	34.2713	11.748	91.3661	54.4776	29.274	191.466	1174.76	1710.8	0
0	0	0	0	0	0	0	0	0	0	0	1.57871	0	0.0353746	3.52775	0.0457573	0	0.795645	0	1.25868	5.07626	0	0	0	0	0.781434	11.2528	0	0	2.11099	2.98553	11.8759	8.18029	0	0	3.69786	3.85124	4.44132	0.392512	133.095	24.3322	23.4165	31.2515	0	44.0696	131.197	452.077	550.702	1845.26	0
0	0	0	0	0	0	0	0	0	0	0	0	0	0	0	0	0	0	0	0	0	0	0	0	0	11.7362	0	0	0	0	0	4.62984	0.169911	0	0	0	0	33.6688	0	0	0	0	33.1087	0	0	0	520.641	840.982	1911.97	0
0	0	0	4.70731	0	0	0	0.935592	0	0	0.902176	0	0	0	0	0	0	0	0	0	0	2.04918	0	0	0	2.71191	3.75854	0	3.9651	0	7.65413	0	0	0	0	0	24.3548	18.2916	35.1646	0	3.73482	39.113	13.2592	0	63.339	0	343.417	718.354	2035.33	0
0	0	0	0	0	1.6892	0	1.30305	0	0	2.39336	0	0	0	0	0	4.06345	2.78086	0	0	0	0	0	0	0	0	0	0	0	0.885374	14.2138	15.3259	0	0	0	0	29.5361	8.45279	2.19499	42.9396	0	31.8524	53.3177	7.50034	21.0038	0	419.216	326.256	2365.48	0
0	0	0	0	0	0	0	2.06942	0	0	0	0	0	0	0	0	0	0	0	0	0	0	0	1.7201	0	3.87777	15.1154	0	0	0	0	0	1.70527	0	0	0	0	8.54264	0	0	0	26.3381	5.61296	0	157.08	46.9949	265.834	1321.98	1475.15	0
0	0	0	0	0	0	0	0	0	0	0	0	0	0	0	0	0	0	0	1.54406	0	0	9.57447	0	0	0	10.5719	0	0	0	11.4823	0	0	0	0	0	1.95727	0	0	0	0	23.5382	18.0586	0	14.8465	0	241.125	769.429	2172.53	0
0	0	0	0	0	0	0	0.231808	0	0	0	0	0	0	6.18201	0	0	0	0	3.91031	0.803407	3.40896	4.58359	3.57659	0	0	10.8645	0	0	0	6.32145	3.97602	0	0	0	15.337	0	10.0875	11.2751	0	1.85072	34.2561	0	0	52.9648	275.053	348.666	464.182	1743.76	0
0	0	0	0	0	0	0	0	0	0	0	0.252982	0	0	0	0	0	0	0	0	0	3.83358	1.02005	0	0	0	0	0	0	0	0	24.3332	0	1.7688	0	0	0	14.234	0	0	180.836	161.749	15.632	82.8177	0	100.677	379.07	1322.95	1073.96	0
0	0	0	0	0.257843	0.332692	0	1.42578	0	0	0	4.65381	0	0.0681824	0	3.61597	0.444616	0	0	2.00774	0.39532	1.35619	1.1728	0	0	0	0	0	1.93361	12.2064	13.3751	0	2.0678	0	0	13.9753	16.9669	29.0621	75.1499	64.8376	61.4694	39.0347	90.6934	18.0959	63.7061	14.2465	328.015	640.369	1837.85	0
0	1.002	0	0	0	0.597093	0	0	0.569587	0	0	0	3.10952	0.244738	0	1.26628	0	3.82267	0	0.30028	0	1.53726	0.485736	0	0	2.76909	0.274128	0	0	0.36512	18.4223	1.4045	1.85558	0	1.16116	9.53112	6.09021	30.4689	42.5441	0	18.7955	70.8529	13.7423	126.816	27.7177	319.607	384.18	515.546	1706.32	0
0	0	0	0	0	1.77464	0	0	0	0	0.586697	1.67086	2.05375	0	0	0	0	0	0	0	0	0	0	0	0	0.195955	0	0	7.73566	8.13887	0.829596	0	0	0	0	23.8549	18.1009	12.6627	48.4263	0	0	21.8865	4.99204	85.0352	42.9064	132.988	819.432	541.9	1575.72	0
0	0.0139929	0	0	0	0	0	1.3079	0	0.0426781	0	0	0	0	0	0	0	0	0	0	1.78345	0.0644036	1.45163	0	0	0.497191	0.137815	0	0	0	0	0.0588415	0	0	0	0	3.95481	44.3312	26.1669	0	0	0	0.281471	115.46	0	0	878.137	142.236	1868.75	0
0	1.05245	0	0	0	0.0836207	0	2.08568	4.0682	1.23048	0	0.236192	1.81449	0.591238	0	0	0	0	0	0	4.09868	0.296021	1.93873	0	0	0	0	0	0.364504	1.30391	13.9553	6.49093	0.1949	0.943661	0	9.37872	19.5103	16.6524	15.4024	0	23.3468	37.879	20.2079	48.732	42.6993	91.31	160.46	930.328	1848.42	0
0	0	0	0	0	1.29955	0	0	0	0	0	0	13.0843	5.43316	0	15.7093	0	0.399355	0	0.392129	0	0	2.53724	0	0	1.54976	0	0	0	6.19842	10.2061	16.5069	12.7215	0	0	5.89569	0.994132	44.8466	43.7366	211.422	1.06715	11.9555	17.547	38.3721	63.3427	383.978	432.34	472.91	1486.91	0
0	0	0	0	0	0	0	0	0	0	0	0	0	6.84261	0	0	0	0	0	0	0	0	5.43226	12.709	0	0	52.9933	0	0	29.7501	0	0	0	0	0	34.462	1.21625	0	0	0	0	135.456	0	0	119.934	0	557.823	241.072	1694.04	0
0	0	0	0	0	0	0	0	0	0	0	0	0	0	0	0	0	1.3609	0	0	0	0	0.308795	0	0	0	0.522812	0	0	6.03504	6.74301	0	0.58982	12.851	0.73818	0	3.87171	33.9795	2.30182	0	16.1049	13.4117	134.346	51.1251	30.8365	0	654.402	359.722	2013.95	0
0	0.360696	0	0	0	0.429879	0	0.063164	0	0	0.487264	0	0	0.5286	0	0	0.0492428	0.424617	0	1.29713	0	0.909122	0	0.360949	0.0887162	0.284803	2.28373	0	2.67693	4.61899	5.33973	38.3524	4.29405	0	2.50794	47.6726	2.34893	40.7121	20.3888	0	21.9367	35.8631	22.5203	54.3992	35.6347	98.6152	476.249	531.535	1869.38	0
0	0	0	0.19252	0	0.558034	0	0.86094	0	0	0	0	0	0	0	0	0	0	0	0.336764	0.596773	0	3.26852	1.57434	0	0	0	0	0	0	9.70423	4.72544	0	0	0	94.796	25.6131	5.64689	14.72	0	0.916483	9.82109	14.5558	45.9627	11.0094	0	250.278	400.499	2365.52	0
0	0	0.363056	0	0.190687	0	0	0.548306	0	0	8.62224	0	0	0	0	0	0.591868	0	0	3.09338	2.04651	0	3.46936	0	0	0	0	0	0	0	0	0.289373	0	0	0	4.34087	53.3284	19.7905	24.618	0	92.9397	3.60851	12.2064	1.27455	191.786	347.687	493.548	605.193	1507.06	0
0	0	0	0	0	0	5.95992	0	0	0	0	0	70.2331	0.166946	0	0	0	0	0	0	0	1.39817	0	0	2.74586	0	0	0	0	89.6628	0	0	0	0	0	41.7469	0	0	0	0	0	72.769	115.824	0	34.6635	0	783.112	301.926	1856.09	0
0	0	0	0	0	0.145742	0	1.28915	0	0	0	0	0	0	0	0	0.560945	0	0	0	6.49416	0	0.0237123	0	0	0	0	0	0	22.3515	0	4.42236	0	0	0	0	0	34.7524	0	0	0	64.2412	20.3048	258.428	0	529.855	205.528	442.335	1784.13	0
0	0	0	0	0	0	0	1.36996	0	0	0	4.74441	0	0	0.592859	0	5.59791	0.564566	0	0	13.4255	0.472993	0	4.31923	0	0	1.51821	0	0	19.5475	0	0	0	0	0	10.6499	1.4054	26.2178	10.0265	0	0	34.1703	13.2487	0	102.34	0	570.52	701.049	1846.06	0
0	0	0	0	0	0.445028	0	0.743809	0	2.84721	0	0	0	0.342017	0	0	0	4.27369	0	1.67854	2.77621	4.43981	0.181015	0	0	0	5.21001	0	1.93988	5.91889	7.80146	0	0	0	0	0.280412	14.4686	15.1555	12.6499	0	51.619	29.5934	80.0621	16.4255	7.1014	7.14632	588.047	715.546	1763.56	0
0	0	0	0	0	0	0	0	2.88622	0	0	7.10317	0	7.77906	0.591739	0	0	0	0	0	0	0.354074	0.149171	10.7777	0	0	0.757672	0	46.36	27.9203	0	0	0	0	0	24.4947	0	20.2209	27.5208	0	0	18.3364	72.8709	0	362.832	0	385.18	1288.23	931.807	0
0	0.585586	0.882701	1.4714	0	0.232635	0	1.07673	0	1.78603	0	0	0	0	0	0.555029	1.11923	5.54041	0	2.80783	0	0.898404	0.756994	0	0	0.770623	2.56329	0	0	4.26766	11.0926	0	0	0	13.572	1.759	26.6942	17.5048	29.6247	23.6544	196.764	28.3806	12.85	124.728	40.4968	74.7137	385.649	549.679	1769.41	0
0	0.82336	0	0	0	0	0	1.16986	0	0	4.24687	0	2.47772	0.054847	0	0	0	1.23362	0	0	6.36004	1.03352	0	0	0	0	4.42321	0	10.888	1.47285	2.25192	17.3115	0	10.0671	0	0	4.09453	41.6638	7.70861	24.9444	68.127	23.9069	10.5395	328.564	28.4701	0	338.309	702.236	1669.96	0
1.27518	2.87035	0	0	0	0.19005	0	0.586421	0	0	0	3.14416	0	0.525812	1.83989	0.755713	0	0.0730034	0	0	0.508108	1.65138	2.39639	0	0	0	0.130879	0	0	19.6984	5.86366	7.37616	1.32888	0	16.6314	5.74802	15.6288	25.3956	15.9904	86.9597	15.6064	46.7508	59.6331	168.349	77.1951	109.867	328.002	653.174	1655.8	0
0	0	0	0	0.589912	0	0	1.29175	0	0.12986	1.10722	0	0	0.249588	0	0	0	0.233906	0	1.53115	2.80377	3.16812	0.660483	0	0	1.10942	2.51605	0	7.96296	1.30325	5.12383	1.79042	0	0	0	7.5458	17.4682	23.9629	3.00018	0	68.9629	27.6038	4.82728	76.0992	79.5008	45.6318	504.434	740.557	1715.18	0
0	0	0	0	0	0	0	0.203998	0.851405	3.04543	0	0	0	2.9876	0	0	0	0	0	0	0	0.255318	6.77662	5.36243	0.429785	0	5.60005	0	0	0	0	0	15.024	0	142.325	21.4953	0	1.67253	0.902041	0	0	6.74328	100.426	1.54115	28.1966	197.466	745.416	447.339	1599.59	0
0	0	0	0	0	0	0	0.248582	0	2.68018	0	1.69038	3.35637	0.891562	3.11969	0	0	0	0	0.972352	0	0	0	0	0	0	0	0	0	6.20715	12.202	40.3633	1.12662	0	0	0.406095	9.24422	17.9767	30.0443	32.7662	1.3231	19.6564	30.6554	47.5752	75.7299	0	442.729	317.596	2263.48	0
0	5.75716	0	0	0	0	0	0.294051	1.63633	0	0	0	0	0	2.95226	0	0.366789	0	0	0	0	0.44163	0	0	0	0.151527	0	6.64524	0	1.25872	8.98108	1.61396	4.26461	5.16207	0	0	37.6168	10.9786	26.0047	5.81393	44.1361	4.57413	34.391	1.77718	34.5056	0	286.959	595.322	2241.97	0
0	0	0	0	0	0.816879	0	0	0	0	0	0	0	0	0	1.62412	0.982523	0	0	9.85946	0.72799	0.26289	0	0	0	0	0	0	0	0	2.29122	0	61.8783	0	0	13.3826	0	0	5.57275	0	3.35399	4.08427	54.5223	0	2.37002	0	224.923	1135.38	1814.4	0
0	0	0	0	0	0	0	0.152921	0	0	0	0	0	0	0	0	0	0	0	0	16.4299	7.46425	0.967595	0	0	0	0	0	0	0	10.0084	0	0	0	0	0	6.82414	28.9329	5.40949	0	0	8.32569	15.0562	0	50.0378	171.899	585.788	676.303	1662.14	0
0	0	1.27328	0	0	0	0	0	0	0	0	0	0	0	14.2131	1.40109	0.706333	0	0	0	0	1.9439	1.84267	3.99401	0	1.58405	1.7332	0	0	0	4.23553	12.4321	25.224	1.4201	43.3152	26.6419	0.481325	0	18.8865	0	0	15.8553	5.40633	0	41.6214	0	137.883	585.137	2448.53	0
0	0	0	0	1.01459	0	0	0	0	0	0	0	0	3.21952	0	0	0	0	0	30.2846	7.00001	0	0.709981	13.85	0	0	0	0	0	0	0	0	0	0	0	0	0	31.1369	93.2776	0	0	61.9632	23.4344	0	45.578	0	339.402	1053.14	1695.29	0
0	0	0	0	0	0.179216	0	0.552992	0.51288	0	0	0	0	0	2.31334	0	0	0	0	1.08154	3.19429	0	0.874754	0	0	0	2.7152	0	0	0	18.0962	0	0	0	0	17.6161	16.4516	40.9208	46.4592	0	102.281	26.5231	21.9985	23.6736	90.4732	0	275.728	581.973	1944.78	0
0	0	1.26548	0.744518	0	0	0	0.877763	0	0	0.466986	12.6344	0	0.144743	1.13957	3.46369	0	0	0	0	2.72746	0.378821	1.81941	0	0	2.33957	1.13488	0	0	0.64782	0.330162	17.0283	0	3.98512	0	8.01035	10.3554	37.8725	31.5857	77.7982	21.2655	22.129	11.7397	10.9759	19.808	83.1699	380.247	718.386	1867.8	0
0	0	0	0	0	0	0	0	0	0	0	0	0	0	0	0	0	0	0	16.4622	0	0.152676	0	0	0.342673	0	6.86085	0	0	9.57334	0	0	6.63445	0	2.76775	0	0	0	0	0	0	0	60.0533	0	130.76	0	409.387	488.547	2247.45	0
0	0	0	0	0.425327	0	0	0	0	0	0	0	0	0	0	2.18223	0	0	0	0	0	0	0	0	0	0	0.251954	0	0	0.335586	3.59166	0	13.6438	0	0	0	0	32.2762	40.7667	0	503.231	29.2682	63.9957	8.52863	14.8608	0	378.029	862.165	1451.35	0
0	0	0	0	0	0	0	0.239753	0.667088	0	0	0	0	4.39502	0	0	0.996865	0	0	3.12606	2.76981	0	0	3.77529	0	0	2.42573	0	4.51595	1.90054	5.23049	2.9243	0	8.18392	0.60441	2.35003	1.58505	27.6874	30.1552	0	30.6265	33.9799	17.9625	29.7853	48.0923	0	408.772	1015.82	1647.29	0
0	0	0	0.28698	0	0	0	0	0	0	0	0.402782	0	0	0	0	0	0	0	3.01198	0	0.321242	2.84212	0	0	0.440883	1.83311	0	15.2291	0	0	7.92446	0.77552	0	0	3.77379	0	40.0372	9.83625	19.0308	6.14769	23.4569	39.1833	32.318	58.887	0	270.126	529.735	2337.13	0
0	0	2.30212	0	0	0	0	0.499229	0	0	0	1.17512	0	0.373026	0	0	0	0	0	0.366146	0.43256	0	5.62667	0	5.0836	0.562748	12.7018	0	0	1.33563	7.82808	9.41915	0	12.3243	0	0	0.92826	30.6978	7.17435	0	26.4058	18.4437	27.3693	0	59.1456	0	530.45	1004.28	1627.08	0
0	0	0	0	0	0.222511	0	0.143038	0	0	0	0	0.386261	0	0	0	0	7.35064	0	0	0	0.0716088	1.62911	0	0	0	0	0	0	12.654	8.42546	0	0	0	0	5.04734	1.70217	11.5469	81.9703	192.313	33.8031	32.7081	33.4583	43.2245	54.8737	0	329.706	1040.27	1511.86	0
0	0	0	0	0.454935	0.097833	0	0.251563	0	2.2533	0	0	0	0.541351	0	0	0	0	0	0	0	0.503757	0.397936	0	0	0	0	93.8033	0	8.97367	1.92084	11.046	16.4178	0	0	3.69867	20.2069	2.7923	4.44945	0	39.7672	33.8492	55.8413	0	10.2184	81.6929	639.287	802.274	1513.89	0
0	0	0	0	0	0.851803	0	0	0.365654	0	0	0	0	0.523709	0	2.70969	0	0	0	0.514049	0	0.548258	0	0.200261	0	0.338601	1.1732	0	0	0.625049	11.468	2.40436	0	0	2.98168	0.858754	4.5613	35.5836	3.874	12.9918	65.0513	23.509	20.3888	142.966	52.3925	76.599	528.077	839.512	1477.28	0
0	0	0	0	0	0	0	0.0477522	0	0	0	0	0	2.39774	0	0.14769	0	0	0	0.840541	0	2.03201	3.02148	0	0	2.82981	1.79045	0	0	7.83565	3.1253	22.9335	0	0	0	0	14.9167	25.5383	40.5409	4.72074	62.5245	24.5128	43.3114	0	21.5519	83.4998	547.185	872.907	1555.57	0
0	0	0	0	0	0	0	0	0	0	0	0	0	0	0	0	0	0	0	0	0	0	0	0	0	0	12.1941	0	0	56.4187	0	0	0	0	0	0	0	0	0	0	0	183.589	0	10.8624	0	0	76.718	724.207	2352.62	0
0	0.386052	0	0.132277	0	0	0	0.256333	3.89527	0	0.304218	0	6.12333	0.612906	0.247458	0.182953	2.52103	0.176737	0	0.115692	0.956743	0.246783	0.810963	0	0	0.863666	0	0	2.00557	7.17438	9.24861	3.24677	0.35746	0	2.23687	3.09235	12.3188	45.6632	46.3844	0	7.24155	25.9181	10.2364	91.1654	42.2715	157.618	407.919	630.773	1837.74	0
0	0	0	0.947629	0	0	0	0.185401	1.54758	0	1.63455	0	0	1.58323	0	2.78517	0.578157	0.158267	0	0.777015	0	0.464085	3.01658	0	0	0	1.56055	0	0	6.0467	7.22275	8.35895	0	0	9.01396	2.3365	68.1586	54.2543	12.18	49.7491	0	17.3041	49.7842	66.431	23.31	211.719	533.899	568.759	1659.76	0
0	0	0	0	0	0	0	2.73868	0	0	2.11269	0	0	3.92901	0	0	0	0	0	0	0	0	0	0	0	0	7.33472	0	0	0	20.9116	0	0	0	130.488	0	16.2953	0	0	0	74.3419	21.3009	6.53684	132.416	698.367	0	453.5	888.214	890.406	0
0	0	0	0	0	0	0	0.244282	0	0	2.12001	0.19167	0	1.97131	0	0	0.476107	0.0912318	0	0.537486	0	0.229302	0.483024	0	0	6.29402	0	0	0	6.31762	1.6654	0	0	0	0	8.97906	5.90479	36.6667	4.86075	78.4859	0	9.97485	15.6699	0	31.0082	0	444.958	582.19	2176.3	0
0	0	0	0	0.497361	0.213913	0	0	5.35655	0	8.06208	0	0	0	1.38061	0	0	0	0	0	0	0	1.56617	2.01167	0	3.68476	0	0	0	4.31664	0	11.3214	0	0	0	26.4182	0	60.2216	0	0	4.39149	15.4013	39.0582	0	74.4755	0	252.602	1046.02	1851.44	0
0	0	0	0	0	0.140852	0	0.253525	0.151159	0.0901145	0	0	0	0.173198	0.454533	0	0.0564711	1.19031	0	0.425009	0	1.49586	0	1.90409	0	0.699876	0.775988	0	0	5.94299	9.87668	3.47881	5.90925	0	38.2108	0.177501	9.15867	39.1962	12.4916	5.37071	73.1572	20.5637	3.56593	99.049	43.7261	27.1418	523.368	945.039	1508.85	0
0	0	0	0	0	0	0	0	0	0	0	3.04564	0	0	0.392858	1.16181	0	0	0	0	0.867941	2.35071	0	0.572427	0	11.0497	26.8278	0	6.36798	12.2832	0	0.859079	5.10743	16.486	0	1.53416	15.3662	7.10722	3.32204	0	0	55.0247	9.71321	0	24.7244	0	281.986	633.757	2143.25	0
0	0	0	0.750475	0	0	0	0.671217	0	0	0	0	0	1.9259	0	0.207597	0	0	0	0	0	0	3.82237	1.84111	0	5.36119	11.5049	0	9.1029	0	0	8.28924	0	0	0	21.7113	30.9517	8.805	1.1872	0	0	29.2352	29.6388	0	46.9556	0	250.451	682.755	2225.06	0
0	1.1905	0	3.32606	0	0.218283	0	0.589346	0.312341	0	0	0	3.22084	0.134206	3.16983	1.04158	1.1377	0.670789	0	0.823314	0.583592	0.491738	0.0887868	0	0	1.80771	0	0	0	1.00109	16.8369	3.08071	0	0	1.27348	15.1294	16.6983	34.9737	6.94926	0	0	33.6146	9.88028	52.58	46.2314	196.293	433.114	750.208	1760.44	0
0	0	0	0	3.08226	0	0	0	8.06184	1.69628	0	1.87222	0	0	5.34748	0	0	1.52768	0	0	0	0	1.34804	0	0	0	0	0	0	1.82395	13.0141	0	15.4491	0	0	4.17653	10.1411	5.58951	7.53645	0	40.8227	36.4549	10.6788	36.0531	28.8464	149.015	329.268	963.156	1678.69	0
0	0	0	0	0	0.147807	0	0	0	0	0	0	0	0	0	0	3.08149	0	0	0	8.69371	2.4735	0	0.521246	0	0	30.7399	0	0	0	0	0	0	0	0	1.49013	19.7871	9.77953	0	0	53.4048	47.001	2.49467	0	21.4416	408.242	471.59	483.711	1860.77	0
0	0	0	0	0	0.548004	0	0.281822	0	0	0	0	0.71347	0.168463	1.32632	0.108954	0	0.421007	0	0	0	0.440899	0	0	0	0.0907656	0	0	0	0.75398	12.6808	14.0182	0	0	0.799271	4.48886	20.4366	20.6175	27.4156	10.4478	39.938	29.0433	10.7206	154.359	59.6224	17.5999	549.115	844.766	1583.25	0
0	0.59809	0	0	0	0	0	0.183287	0.382483	0	0	0	2.47475	0.328688	2.30025	1.55892	0.714456	0	0	4.30167	0.317621	0.458794	0	0	0	0.118062	0	0	0	0.326909	15.9945	8.80258	9.1376	0	0	17.9656	17.0401	21.2693	2.43138	13.5897	0	43.1235	7.65591	149.546	82.7229	412.069	524.054	810.601	1177.21	0
0	0	0	0	0	0.388029	0	1.19731	0	0.993016	0	0	0	2.38569	1.25218	0	0	0	0	7.02507	0	2.74728	0	0	0	0	0	0	0	17.084	10.8836	1.3691	13.566	87.5783	0	1.95598	5.9367	8.0545	70.5902	0	0	24.8331	2.3815	0	87.8118	0	361.279	725.636	1952.72	0
0	0	0	0	0	1.03542	0	0.0998413	1.94458	0	0	0.522254	0	1.27321	0	0.102931	1.76429	0.298301	0	0.390538	0.230688	0	0	0	0	0	0	0	0	3.08664	0	0.456665	0	0	0	0.32621	27.2277	21.9965	15.8932	26.3206	43.5758	26.6613	76.8539	207.173	66.0899	0	313.755	1071.18	1461.79	0
0	2.66351	0	0	0.527187	0	0	0.349819	1.13556	0	0	0.548954	2.36164	0.557625	0.731701	0	0	0	0	0	3.2331	1.89723	0	0	0	0.450661	1.24918	0	0	9.98291	10.1756	6.40017	0	5.11756	0	1.71444	9.53992	25.8862	50.5298	0	24.2052	40.3587	39.6609	105.711	26.3139	0	800.675	481.319	1713.44	0
0	0	0	0	0	0	0	0.0463327	0	0	0	2.90831	0	0	0	0	0	0	0	2.99037	0.321162	0	0	0.423628	2.34274	0	3.72263	0	0	9.25549	1.5162	5.72189	0	63.0363	21.0246	18.62	0	1.4026	20.4874	0	0	5.76585	9.4001	30.8027	54.3694	81.0178	176.973	311.918	2596.29	0
0.153043	0	0	0	0	0	0	0.640757	0.775146	0	1.07456	0	0	1.19902	0	1.46478	0	0	0	0.817297	0	5.57879	0.969516	0	0	3.73255	6.11816	0	41.56	4.57138	2.12721	0	0	0	0	5.73447	16.5762	7.44963	15.7679	0	0	40.736	51.5339	39.5677	50.2943	1196.98	175.916	891.206	831.165	0
0	0	0	0	0	0	0	0.445516	0.112691	0	0.312439	0	0	0.387365	0	0	0	1.21008	0	2.85165	0.280742	1.82485	0	0.925779	0	2.40013	0	0	1.37318	6.06797	7.06868	1.66725	4.03831	0	7.3514	1.58796	6.02463	28.1996	1.43272	0	150.685	26.776	4.59188	123.615	12.7956	141.642	718.059	668.716	1425.23	0
0	0	0	0.220817	0	0	0	0.789986	0	0	0	0.309922	0	0.236113	1.23928	0	0.615875	0.590071	0	8.11151	0	0	0	0	0	1.01771	0	0	0	14.7946	40.9318	10.84	0	0	0	8.71125	27.9089	12.4555	61.1304	0	0	38.4021	29.4622	29.8406	37.8828	148.005	407.704	494.95	2008.15	0
0	0	0	0	0	0	0	0	0	0	0	0	0	3.60069	0	0	0	0	0	0	0	0	0	0	0	22.6334	0	0	0	0	0	0	0	0	0	12.9155	9.3335	12.9796	0	0	0	0	70.764	0	4.24785	407.523	338.025	656.744	1848	0
0	0	0	0	0	0	0	0	0	0	22.7984	15.1617	0	0	0	0	0	0	0	0	2.75767	0	0.179806	0	0	0	0	0	0	3.24378	0	0	0	0	0	0	23.6715	14.9109	1.00523	0	0	67.1902	144.472	164.876	10.2603	0	407.816	1354.51	1134.04	0
0.198781	0	0	0	0	0	0	0	0	0	0	0	0	8.82501	0.908232	0	2.25678	0	0	13.1632	0	0	4.12121	0	0.406583	5.22095	9.69096	0	0	4.13047	0	0	0	0	0	7.80291	0	4.38157	0	0	32.3561	10.6946	0	0	14.6981	0	327.554	551.212	2408.25	0
0	0.881549	0	0	0	0	0	0.135077	0	0	0	0	0	0	0	0	0	0	0	0	0	0.676234	0	0	0	0	0	0	18.3189	1.92737	5.89372	25.9489	0	0	0	37.0722	22.1022	17.7194	23.8914	53.4145	0	30.4674	7.25422	8.16376	39.6268	539.879	608.396	292.056	1653.33	0
0	0	0.716675	0	0	0	0	0	2.73645	1.08757	0	0	0	0.348382	0	0	0	3.80907	0	0	1.00996	2.9177	2.18956	0.166522	0	0	1.95109	0	0	4.41783	8.74131	0	0	0	0	0	12.4622	13.2322	60.561	0	44.2041	32.014	46.0795	40.7273	32.8798	0	220.359	814.421	2073.64	0
0	0	0	0	0	0	0	0	0	0	0	33.9812	0	0	0	0	0	0	0	0	0	0	0	0	0	0	58.5576	0	0	57.7462	0	0	0	133.788	40.545	0	6.25459	0	53.9183	0	0	33.5211	0.627256	206.476	0	52.5174	129.969	216.95	2137.69	0
0	0	0	0	0	0	0	2.18458	0	0	0	4.89736	0	0	14.3609	0	0	0	0	1.22074	0	0	0	0	0	0	0	0	0	0	0	0	0	18.262	4.72049	0	86.6554	24.1434	0	0	0	38.8369	42.8314	28.2923	16.4327	0	250.35	812.787	2095.61	0
0	0	0	0.0758626	0	3.56227	0	1.05169	0	1.01292	0	0	0	0	0	0.944333	3.27959	0.101361	0.529925	1.59242	0	0	0	0	0	0.43705	0	0	0	7.74512	2.96048	1.39654	0	0	0	4.32291	0	41.251	142.211	0	0	40.3712	125.916	55.36	67.3706	42.373	793.221	521.796	1533.37	0
0	0	0	0	0	0	0	2.90784	0	0	0	0	0	0	0	0	0	0	0	0	0	0	1.67265	37.1181	0	6.51916	12.5413	0	0	0.269423	0	21.764	0	0	0	1.48064	0	2.47695	0	0	0	18.5045	3.38016	0	71.5851	0	160.087	1462.31	1637.06	0
0	0	0	0	0	0	0	0	0.763201	0	2.116	0.344353	0	0	0	0	0	0	0	0	9.12638	2.33445	0	3.76191	0	0.706736	0	0	0	0	5.9841	0	0	0	3.73406	39.7916	14.6887	21.0357	0	0	0	6.40026	3.60089	0	4.95193	0	431.196	544.545	2290.7	0
0	0.207951	0	0.142505	0.576235	0	0	0.701003	0	0.95137	0	0	0	1.52376	0	0	0	0	0	2.6174	1.76695	3.82845	0	0	0	0	0	0	0	3.18258	6.2563	9.61898	0	0	0	21.8627	4.73977	57.2322	3.38149	18.9002	0	28.2525	7.98569	127.101	96.353	159.192	575.472	679.546	1596.6	0
0	16.4701	0	0.578804	0	0	0	0.258838	0.360094	0	0	0	0	0	4.8726	0	0	0	0	1.5187	0	0	16.7872	0	0	0	0	0	0	14.7731	11.2937	3.55171	0	5.67988	2.93635	6.34273	0	7.8356	260.953	25.5885	163.255	84.5537	83.4041	46.9307	2.92053	0	574.338	248.024	1798.58	0
0	0	0	0	0	0	0	0.497709	0	0.61918	0	0.130172	0	0	0	0	0	5.82421	0	0	7.47488	0	0	0.18961	0	2.88532	0	0	8.43728	0.591804	23.9783	6.82943	0	18.2027	0	0	3.08478	41.4336	49.1506	0	0	21.2909	94.5417	18.8002	24.335	10.3607	301.276	868.232	1879.92	0
0	0.229634	0	0	0	0	0	2.3692	0.456874	0.350189	0	0	0.475085	0.168264	0	0	0	0	0	0	0.325197	0.469738	0.445275	0	0	0	1.25647	0	0	3.34707	3.83813	4.50628	0	0	0	1.60948	30.3571	16.2142	24.064	92.7593	45.6965	49.4431	19.3164	155.24	57.1699	0	638.065	826.478	1333.89	0
0	4.01731	0	0	0.292948	0	0	1.45791	0	0	0	1.93194	0	0	0	2.30464	0.70721	0	0	0	0.898284	1.29754	0	0	0	0	0	0	3.2953	0	0.353399	23.1169	0	0	7.35067	0	9.15653	16.6729	0	0	10.8637	35.0258	75.0093	0	47.5219	8.09304	327.61	788.051	2032.3	0
0	7.26753	0	0	0	0	0	0.0473865	0	0	0	0	0	0	0	0	0	0	0	1.11214	16.4233	3.32122	0.899504	0	0	1.34302	0	0	0	0.338072	4.65206	0	0	0	0	50.6279	14.8025	10.9978	63.6983	42.1613	41.616	21.7452	41.566	20.0475	1.06935	0	223.894	710.21	2165.96	0
0	0	0	6.50266	0	0	0	0	0	0	0	0	7.57714	0	1.28051	0	0.159091	0	0	0	0	0.383106	0	0	0	8.41258	0	0	0	0	33.3897	0	0	0	0	0	8.34768	29.3434	7.21876	0	0	8.72954	52.0565	23.125	82.8912	12.744	462.944	1316.15	1190.34	0
0	0	0	0	0	1.07018	0	0.110072	0	0	0.707603	0	0.247699	0.131594	0	0.170218	0	0.164434	0	1.72222	3.05192	0.55105	8.99609	0.419336	0	0.945347	0.196529	12.4375	5.59789	4.18821	6.20347	9.06226	0	0	0.416231	13.1267	16.1004	36.7459	21.091	0	50.3844	38.0971	8.53858	114.755	67.0661	59.5748	630.244	669.801	1617.42	0
0	0	0	0	0	0	0	0	0	0	0	0	0	0	0	0	0	0	55.1644	0	6.59068	0	4.727	0	0.763113	0.174985	6.91179	0	0	0	0	0	11.0809	0	3.0818	0.665693	59.6043	2.05594	0	13.428	0	19.5444	54.3046	0	93.4886	0	163.443	403.815	2532.78	0
0	0.201089	0	0	0	0	0	0	0	1.22664	0	0	6.03243	0	1.93347	2.19185	0	2.11737	0	0.723151	0.21358	1.77393	0	6.1979	0	0.635113	0.660171	0	10.4468	1.53878	24.8716	9.30158	0	0	0	25.3695	24.2919	95.4524	25.6143	0	68.8804	27.3203	1.28703	40.969	20.8598	0	466.684	573.847	1958.38	0
0	0	0	0	0	0	0	0	0	0	0	0	0	0	0	1.12144	0	0	0	0	0	0	0	0	0	0.467116	0	0	0	0	1.97759	16.17	0	0	0	4.44259	4.04519	0.914705	0	0	104.216	22.5613	10.2773	43.8284	57.2769	452.879	342.238	685.978	1658.5	0
0	0	0	0	0	0	0	0	0	0	0.823787	0	0	1.78734	3.5738	0	0	0	0	0	0	0.445506	1.80184	0	0	0	0.953323	0	0	1.52372	0	0	0	0	0	0	16.9437	1.79594	3.14795	0	2.27354	27.9625	65.8455	54.8589	90.7696	0	1017.75	580.722	1565.75	0
0	0	0	0	0	1.1897	0	0	0	1.77602	0	0	0	0	0	0	1.90793	0	0	0	13.0764	0	2.58087	0	0	4.3351	0	0	0	0.363749	8.89849	0	0	0	0	0	28.8199	4.8876	4.50898	0	0	39.259	51.1121	0	86.2925	12.7363	604.501	673.958	1790.92	0
0	0	0	0	0	0	0	0	3.0451	0	0	0	0	0	0	0	0	0	0	0	0	0	3.46243	0	0	4.22972	0	0	0	0	0	7.50867	0	0	0	0	8.1398	19.3261	9.67861	0	0	21.2804	0	16.536	0	0	314.124	914.249	2023.29	0
0	0	1.66642	0	0	0	0	0	0	0	0	0	0	7.4775	0.65412	8.70498	0	0	0	0	0	0	0	0	0	0	0	0	1.76715	0	40.3665	0	12.2836	0	0	12.2613	1.55062	25.2453	0.921881	0	0	67.2944	71.5335	100.803	122.324	0	242.813	1137.18	1608.19	0
0	0	0	0	0	0	0	1.96493	0.0506223	0	0	0.970724	6.63265	0	0	0.0562707	1.02124	0.434869	0	0	0.756679	0.865291	0.63316	0	0	2.10947	2.33887	0	0	5.06224	9.72451	10.9846	2.47373	0	0	0	2.43572	9.63844	11.2629	0	0	27.4525	13.4621	46.7327	36.1302	0	473.6	1021.88	1695.69	0
0	0	0	0	3.56865	0	0	0.0493334	1.50991	0	0	0	0	0	0	0	0	0	0	0	0	0	0	0	0	2.79641	0	0	0	2.81569	0	3.3847	0	0	0	0	2.20152	7.21826	3.49028	0	7.08968	29.9289	14.1302	32.7976	34.5117	12.3235	398.654	1229.08	1669.98	0
0	0	0	0	0	0	0	0	0.629394	0	0	0	0	0	8.51663	0	0	0	0	0	1.17599	0	11.0926	0	2.22401	0	0	0	0	9.27954	29.6097	9.31183	0	34.7467	0	4.98879	47.949	0	0	16.7719	0	54.5408	52.9798	0	86.7794	0	538.141	855.908	1698.01	0
0	0	0	0	0	0	0	1.83914	0	0	0	0	0.886862	0.314106	0	3.25039	0	0	0	0	0	0.65766	1.24682	0	0	3.7232	0.703653	0	0	4.68609	2.86592	0	0	0	0	0	1.9541	10.6047	2.32352	0	10.4882	14.3044	37.6265	27.7884	65.2188	0	397.357	309.856	2570.99	0
6.14031	0	0	0	3.4325	0	0	0	0	0	0	0	0	2.1179	0	0	0	0.252041	0	0	4.97028	0.211159	2.26851	1.34977	0	2.17351	9.71484	0	1.43005	8.42573	0	0	11.8521	0	1.91397	6.20148	19.4499	46.1794	7.46028	0	0	40.6792	9.81581	0	15.2293	168.582	255.164	642.523	2172.61	0
0	0	0	0	0	0	0	0.284313	0	0	0	0	0	0	0	0	3.19178	0	0	0.333635	0	1.70802	0	0.519905	0	0.293018	2.7412	0	0	4.86813	0.620262	9.36306	0	0	2.58028	0	6.76671	13.484	27.1551	0	108.048	28.305	6.78615	15.4649	51.3276	0	451.964	734.877	1913.98	0
0	0.147294	0	5.65252	0	0	0	0.0451389	0	0	0.696427	0	4.87574	0.863437	0.56649	0	0	0.269728	0	0.264847	0.625774	0.225978	0	0	0	1.27932	0	0	0	0.322036	5.41616	4.95507	2.04577	3.96207	19.4587	3.09711	18.129	13.6646	5.58867	0	13.6945	36.1613	34.2074	95.4832	13.2421	146.585	514.25	643.251	1824.38	0
0	0	0	1.96335	0	0	0	0.019087	0	0	1.17794	0	2.31942	0.182552	0	2.89262	0	1.08352	0	1.11991	0.132304	1.71998	0.845399	0	0	0.639318	1.84027	0	0	0	2.29022	3.40478	4.32527	0	0	6.17389	1.13568	34.2831	10.4655	0	0	19.4475	1.70842	87.6715	15.5061	14.3038	470.3	582.452	2114.77	0
4.80639	0	0	0	0	1.7139	0	0.0194428	5.01302	0.903017	7.24936	0.833956	0.0437528	1.90604	3.25341	0	7.45755	0	0	0.114078	0.584005	4.10433	1.6403	1.95545	0.546162	1.63644	5.06829	0	13.8431	5.82587	0	0	0	13.3683	3.52905	3.5574	0	12.0985	3.32425	83.2908	0	37.5533	39.6007	0	28.519	0	86.2835	264.012	2700.79	0
0	0	0	0	0	0	0	0.241765	0	3.20821	0	0	0	0	0	8.4744	0	5.53789	0	0.236421	1.11722	0	1.91219	0	0	1.03819	2.8058	4.55302	0	0.574944	28.13	2.76453	0	0	0	1.97479	0	18.5002	9.26498	0	14.1549	20.3709	52.1756	86.4526	176.403	251.638	284.686	562.331	1911.13	0
0	0	0	0	0	0	0	0	0	0	3.97075	0	0	1.47689	0	0	0	0	0	0	0	0	0	0	0	0	7.1684	0	0	0	12.3523	0	0	0	0	5.04529	33.6892	9.86857	14.5666	0	42.7389	4.80412	36.8574	9.33269	13.9387	0	165.922	1214.09	1850.68	0
0	0	0	0	0	0	0	0.161735	0	1.4487	0	0	6.988	0.850778	0	0	2.11829	0.0966448	0	0	9.86558	0	1.63738	0	0	0.416716	1.21284	0	0	18.9235	5.29264	20.4174	3.51845	5.67851	0	1.5853	6.7363	23.0116	17.1638	0	86.2567	28.681	25.4785	360.693	121.903	137.365	436.364	710.514	1330.05	0
0	0	0	6.21193	0	1.99287	0	0	0	0	0	3.21656	0	0	0	0	0.252313	0	0	0	1.86949	0.540083	3.75436	11.4666	0	0	13.0017	0	4.57207	10.9677	0	18.1339	4.6449	53.2647	0	30.6657	16.4486	0.544301	3.33921	0	1.29196	9.02007	4.02339	0.815012	68.1659	0	331.081	405.545	2097.6	0
0	0	0	0	0	0	0	0	0	0	0	0	0	0	0	0	0	0	0	0	0	0	0	0	0	7.74846	0	0	0	1.71642	11.1534	17.3315	0	0	0	0	0	0.30346	1.06382	0	0	36.4887	5.02461	0	59.7207	0	527.197	1019.67	1740.77	0
0	0	0	0	0	0	0	0	0	0	0	0	4.57079	0.647548	0	0	0	0	0	0	0	0.847378	0	0	0	0	0.362655	0	0	0.966064	0	0	0	29.7142	0	1.32727	0	14.6887	31.1355	0	23.7842	34.7554	10.1002	96.1608	16.8065	405.908	71.7526	612.17	2106.29	0
0	0	0	0	0	0	0	0	0	0	0	0	0	0	0	0	0	0	0	0	19.3829	0	0	0	0	0	0	0	0	0	0	24.301	0	0	0	0	0	15.7543	128.592	0	46.1387	133.393	5.56195	0	0	0	970.324	561.085	1583.56	0
0	0	0.138888	0	0	0.658866	0	2.06125	0.235693	0	0	0	0	0.472601	3.54363	0	0	0.674904	0	0.662692	0	0.777472	4.64523	0	0	0.218255	2.41991	0	0	34.4474	6.77606	0	0.76783	0	0.640644	8.02626	16.3807	16.5256	13.4844	145.153	1.80347	37.7738	80.875	53.7558	40.7803	204.55	484.398	511.994	1742.44	0
0	1.70123	2.93074	0	0	0	0	2.0854	0	0	0	0	7.03928	0	0	0.921401	0.232254	0	0	0	0	0	0	0	0	0	1.59574	0	0	6.37625	11.3738	0	0	0	0	0	39.8835	3.75772	3.95195	7.36287	78.4905	13.3234	24.4433	36.0104	38.6564	55.8144	305.856	951.559	1770.99	0
0	0.635842	0	0	0	0	0	0	0.542168	0.692609	1.28844	0.436827	0	0	0.349349	0.774851	0	0	0	0	2.31545	0.069679	0	0	0	1.86478	1.19283	0	0	3.37614	23.3806	3.43771	1.26161	0	40.421	0	12.4222	28.3702	1.47706	0	0	26.6304	16.4444	95.0547	56.5357	111.258	452.344	969.829	1554.52	0
0	1.83832	0	0	0	0.0608588	0	1.45535	0	0	0	0	0.105646	2.65664	0	10.5511	0	0	0	0	0	7.32505	0	0	0	2.33856	2.68229	0	3.18341	16.5234	0	19.9699	0.141847	0	8.16623	37.12	0	13.975	0	0	0	19.1091	1.77421	19.3886	0.706281	0	545.212	1046.58	1695.93	0
0	0	0	0	0	0	0	0	0	0	0	0	0	0	0	0	0	0	0	0	0	0	0.108955	0	0	0	0	0	0	3.93119	5.25928	7.08845	0	0	0	1.35027	3.0737	4.69146	182.13	0	0	19.8216	16.2347	0	12.4347	8.60291	379.424	1193.09	1646.6	0
0	0	0	0	0	0	0	0.72671	0	0	0	0	0	0	0	0	0	0	0	10.9643	0	3.11838	0	0	0	0	41.1497	0	0	3.70328	18.1189	1.42453	0	0	0	44.7738	0	0	0	0	0	34.7206	4.33638	0	0	285.266	644.085	632.581	1767.06	0
0	0	0	0	0	0	0	0	0	0.389182	6.03318	0	0	0	0.981507	0	0	0	0	0	4.879	3.52378	0	0	0	0.403012	0	0	5.30321	16.7389	5.1186	0	0	0	0	0	2.32671	18.1511	4.14985	15.4632	0	15.2071	22.4006	0	151.78	39.073	360.888	1210.58	1361.1	0
0	0	0	0	0	0	0	0	0	0	0	0	0	0.72206	0	7.27643	0	0	0	0	0	0	0	0	0	0	0.0376172	0	0	0	0	8.38386	0	0	0	23.7489	0	21.7559	0	0.694276	0	54.5678	5.36403	0	0	49.1211	654.492	613.591	2053.17	0
0	2.27442	0	0	0	0	0	0	5.04229	0	0	0	0	0	0	0	2.82561	3.74846	0	1.22688	0	0.69788	0	0	0	1.61627	0	0	0	0	6.08238	4.78206	0	0	0	2.73278	0	0.70333	25.889	0	31.1628	19.5161	42.4231	0	14.156	104.468	353.947	619.935	2248.34	0
0	0	0	0	0	0	0	0.239738	0.250142	2.53511	0	0	0	0	0	1.48295	0	0	0	0	0	0.450073	0.663655	0	0	1.54424	3.53135	0	0	6.84149	8.49901	7.81286	0	0	0	0	2.22883	9.82774	26.5019	0	1.43553	39.6234	74.7462	17.2059	41.2515	0	421.464	1200.15	1564.61	0
0	0	0	0	0	0	0	0	0	0	0	0	0	0	0	0	0	0	0	0	0	0	0	0	0	0	0	0	0	0	0	0	0	0	0	0	0	0	0	0	0	0	13.9564	0	0	0	0	948.185	2534.73	0
0	1.1399	0	0	0	0	0	0.908255	0	0	0	0	0	0.167053	0	7.77902	0	0	0	0	0	0	0.88414	0	0	0.540035	0	0	0	10.4674	9.1452	4.7934	0.633287	0	84.0136	0	0	14.1	59.3151	0	11.156	39.6682	18.3435	46.4478	111.94	157.073	297.711	851.427	1750.38	0
0	0	0	0.0977257	0	0	0	0.495294	0	0	0.112377	0	0.983453	1.18428	0	0	0	0	0	0.427365	0	1.09393	1.29044	0	0	0.41287	0.234087	0	0	0.311788	7.62734	14.592	0	0	0	13.1365	9.31778	29.8403	29.373	2.88026	10.4674	28.099	5.21556	27.2932	53.584	112.808	383.063	677.9	2019.85	0
7.28883	0	0	0	0	0	0	0.971415	0	0	0	0	0	0	0	0	0	0	0	0	0	0	0	1.51641	0	7.32552	0	0	0	0	24.5523	70.874	0.429524	34.3144	0	9.75391	66.6105	4.30345	0.838128	0	0	49.0183	58.814	0	0	0	365.656	1021.06	1762.66	0
0	0	1.12152	0	0.749702	0.322445	0	1.11931	0	0	0	0	0	0.0991233	0	0.128217	0	0	0	0	0	0.726388	0.131154	0	0	0.106813	7.10571	0	0	15.3795	9.49627	0	0	0	0	6.90786	9.24991	32.2107	131.25	4.09829	0.661956	21.9255	16.574	21.2967	27.1298	31.0672	464.969	635.583	2000.59	0
0	0	0.200239	0.273097	2.9448	0	0	0.712412	0	1.72192	0	0.191649	0.961901	0.632697	1.0218	1.00726	0.825162	0	0	1.55257	0.987637	0.356653	0.772754	0	0	8.12889	0.218054	0	2.76045	4.64694	13.5438	7.82042	0.369003	0	11.5455	0.598539	44.5082	13.3506	46.4421	0	33.8018	20.7391	17.4901	85.498	37.6652	142.369	400.419	476.104	2076.15	0
0	0	0	0	0	0	0	0	0	0	0	0	0	0	0	0	0	0	0	0.503472	0	0	0	0	0	0	0	0	0	0	1.40401	0	0	0	0	4.62596	0	0.432936	3.79429	0	0.685084	6.3403	58.3716	0	53.2509	675.205	174.298	1011.98	1509.79	0
0	0	0	0	0	0	0	0	0.432795	0	0	0	0	0.371924	0	0	0	0	0	0	0	0	0	0	0	0	0	0	0	0	0	0	0	13.6532	0	0	0	18.0504	0	0	499.233	1.20982	0	0	0	0	717.769	649.704	1606.41	0
0	0	0	0.135907	0	0	0	1.47891	0	0	0	0	2.32507	0	0	4.32341	0	4.05544	0	2.61508	0	0	2.49966	0	0	3.28848	3.581	0	0	2.8907	10.3864	3.05788	0	0	0	0	12.9583	42.93	12.8997	0	62.4337	26.7869	6.04442	50.2008	16.0011	91.0931	464.738	905.924	1740.94	0
0	0	2.4173	1.0343	0	0	0	0.231268	0	0	0	0	0	0.207365	0	0.447047	0.180297	0	0	2.20502	4.40843	0.217086	0.365832	0.792945	0	0	0.619379	0	0	1.85619	18.9201	0	0	0	0	9.91748	7.74029	12.3976	13.8054	0	22.1569	30.8036	37.0877	77.7487	31.3133	0	601.243	850.91	1691.78	0
0	0	0	0	0.884184	0.020015	0	0.499216	0	0	0	0	0.138978	1.39054	14.5971	0	0.224687	0	0	5.6468	0	0.953307	0.0488466	2.84688	2.57336	0.0530412	3.80423	0	31.4084	14.3932	8.19629	2.82479	3.73201	14.9074	0	25.0211	15.5408	2.83033	1.36542	0	0	39.0681	35.1017	1.08866	111.262	0	348.956	335.345	2355.03	0
0	0	0	0	0	0	0	0.735139	0	0	0	0	0	0	0	0	0	0	0	0	0	0	0	0	0	0	0	0	0	0	0	0	0	0	0	0	0	0	0	0	0	1.90592	0	0	0	0	248.874	806.779	2436.96	0
3.7319	0	0	0	0	0	0	0.41995	1.78706	0.122928	0	0	0	0	0	0	2.54212	0	0	0	2.22602	0.680183	0.0781529	0	0	3.37334	0.661591	0	0	0	17.7844	0	0	0	0	0.242135	11.0238	17.0751	3.05848	2.44211	51.2784	23.4403	104.658	47.0291	12.2641	0	470.143	719.838	1979.52	0
0	0	0	0	0	0	0	1.24093	0	0	0	0	3.14158	1.6072	0	0	0	0	0	0	0	0	1.14507	0	0	0.932548	0	0	0	1.10665	14.6642	2.83796	0	0	25.8089	45.6129	6.92212	48.2616	37.4956	0	0	37.4003	0.617068	145.311	63.0077	284.154	505.725	625.034	1608.54	0
0	2.40099	0	0	1.38608	3.09997	0	0.613161	0	0	0	0	0	1.90593	3.46281	4.17211	0.478021	0.73279	0	1.61894	0	1.68831	2.8128	0	0	2.76471	4.26962	0	0	3.4996	0.33442	2.94477	0	18.8371	0.695591	12.6212	30.5548	9.59024	15.7254	0	36.2259	41.9675	23.5994	31.4993	20.0635	635.649	601.756	777.367	1157.02	0
0	3.95949	0	0	0	0	0	0.47481	0.587159	0	0	0	0	3.27975	0	0	0	0	0	0	6.58244	0	0	0	1.18558	2.03894	11.586	0	0	4.51661	0	0	0.478205	13.8922	0	1.03423	1.56952	41.5237	10.2643	0	8.42405	57.4462	48.4802	105.22	25.0012	131.787	342.451	1171.79	1473.08	0
0	0.149405	0	0	0	0	0	0.0915715	2.0383	0	0	0	0	0	0	0	0	0.136797	0	3.49235	0	0	0.144853	1.46519	0	0	0	0	0	0	0	0	0	0	0	10.7708	14.9835	27.4897	21.0554	4.52634	0.731094	17.8056	18.0318	40.1242	45.4618	34.312	341.681	764.964	2040.25	6.3487
0	0	0	0	0	6.2063	0	0.797928	0	0	0	1.75301	0	2.67105	0	0	0	0	0	0	2.76548	1.59786	0	0	0	0	0	0	0	1.70781	3.48154	4.37959	0	0	0	9.38541	5.93463	0	1.41131	0	45.8679	12.4122	44.2805	0	30.6109	0	313.587	611.674	2395.86	0
0	0	0	0	0	0	0	0	0	0	0	1.36594	0	0.0187502	0	0	5.5755	0	0	0	0	0	0	0	0	0	0	0	57.6943	3.63649	39.7756	2.36727	0	0	0	0	0	61.6618	21.6371	0	0.0626078	48.6104	46.5357	81.2808	78.6594	0.979445	240.66	799.201	2024.88	0
0	0	0	0	0	0	0	1.31044	0	0	0	0	0	0	2.17211	0.382358	2.31311	0	0	3.19161	0	0.433236	0	0	0	0	0	0	6.7064	1.05839	10.5185	2.7142	12.7748	5.42567	0	0.484708	13.9761	35.0543	44.1696	0	0	52.3078	39.8357	17.9321	11.1593	1334.11	226.004	995.08	671.472	0
0	0	0	0	0	0	36.0304	0	2.70123	0	0	0	0	0	0	0	1.44791	0	0	0	0.0975282	0	0	0	0	0	0	0	10.4948	0.5019	32.0765	0.386129	0.127535	0	0	0.137912	0	6.60191	0.248859	0	24.2639	1.20377	0.167915	0.425179	46.0389	0	621.605	1353.06	1328.39	0
0	0	0	0	0	0	0	0.230068	1.28028	0	47.9197	1.80517	0	1.65031	0	0	0	0	0	0	0	0	2.54754	0	0	0.296389	0	0	0	14.7724	0	0	0	0	0	0	0	3.48233	8.13851	0	71.6363	37.5777	17.1606	6.95238	44.1304	0	251.44	700.937	2229.33	0
0	0	0	0.39082	0	0	0	2.09727	0	0	5.39297	0	12.9788	0	0	0	0	0	0	0	0	0	1.65879	0	0	0	0	0	0	0	15.2514	0	0	0	7.93072	0	12.9988	19.3994	3.09124	0	0	39.4209	2.08578	0	19.72	0	401.31	644.119	2272.89	0
0	0	0	0	0	0.516782	0	3.00315	1.92261	0.793508	0	0.750696	3.94722	0.127092	0.333534	0	0.24863	0.0794042	0	0.935609	0	1.0644	2.10201	0.850479	0	0.75323	0	0	6.30745	2.27527	30.7293	6.56418	13.0086	16.3293	9.04481	2.605	24.1151	4.15675	22.0931	13.1367	0	58.0845	14.4313	36.1401	38.3833	6.63886	578.561	1085.25	1457.05	0
0	0	0	0	0	0	0	0	0	0	0	0	0	0	0	34.8986	0	0	0	0	0	0	0	6.71632	0	0.741452	1.05465	0	0	0	0	0	0	0	0	0	0	69.7681	3.21465	0	0	12.6047	92.9981	113.965	0	15.1338	972.102	351.291	1851.9	0
0	0	0	0	0	0.530594	0	1.20062	0	0	0	0	0.552642	1.1744	0	0	0.680732	1.95663	0	1.76113	1.51314	0.136605	0	0	0	0.140611	0	0	0	0.584021	2.67882	0	3.46272	0	0	13.1056	21.1065	15.557	38.6103	0	1.74283	38.4138	25.8891	150.073	70.8132	204.489	408.467	573.89	1903.03	0
0	0	0	5.25925	0	0	0	0	0	0	0	0	0.468245	0	0	0	0	0	0	0	0	0.205182	0	0	0	0	0	0	0	0	15.8193	0	0	0	0	0	0	7.50787	0	0	0	6.52257	29.1218	0	0	4.72528	459.13	682.277	2316.52	0
0	0	1.70833	0	0.055095	2.27484	0	1.31611	0	0	0	0.401589	5.34752	6.30837	7.26449	4.86203	0	0.291276	0	0	0	1.12864	0.636137	0	0	0.109894	1.99086	106.027	22.3111	1.26064	0	0	0	0	189.119	0	2.44717	7.62403	0	163.24	141.756	23.6481	0.072717	0	0	366.819	410.849	708.712	1332.32	0
0	0	0	0	0	0	0	1.31617	0	0	0.982575	0	0	0.71062	0	0	5.29593	0	0	0	0	0	1.47754	2.91144	0	4.26629	17.2836	0	4.31845	0	0	8.73877	0	0	0	11.2363	15.1573	0	0	810.073	0	43.9195	0	0	66.1092	0	194.979	492.372	1759.3	0
0	0	0	0	0	0	0	0	0	0	5.41876	0	0	0.559852	0	0	0	0	0	0	0	4.33711	0.296306	0	0	0	5.2675	0	0	0	17.8784	0	22.0726	0	0	0	17.4146	27.4072	0	0	16.4505	22.2177	3.35321	161.323	63.4057	0	427.01	609.806	2050.91	0
0	0	0	0	0	0	0	0.130073	0	0	2.00684	0	0	0.103671	0	0	0.405621	0	0	0	0.300541	0.759713	0.9602	0	0	0.558564	0	0	0	2.78396	0.945898	19.6331	0	0	20.6583	2.9749	9.67426	2.40632	4.60127	0	64.3861	22.5942	17.8518	77.303	180.031	64.9849	944.839	790.446	1232.76	0
0	0	0	0	0	0	0	0	0	0	0	0	0	0	0	0	0	0	0	0	0	0.229637	0	0	0	0	0	0	0	0	0	6.29415	0	0	0	0	15.011	58.3206	0	0	0	9.27592	0	16.6336	4.14049	0	338.258	509.411	2573.28	0
0	0	0	0	0	1.03403	0	0.764421	0	0	0	0	0	1.11256	10.8447	0	0.41457	0	0	0	0	0.166387	0	6.68535	0.186723	1.0276	3.73848	0	0	20.8661	0	2.28026	0	0	0	2.2804	0	1.50918	0	0	0	6.72099	39.0694	0	224.253	273.976	278.844	445.86	2118.75	0
0	0	0	0	0	0	0	6.17018	0	0	0	0	0	2.32946	0	3.51537	0	0	0	0.317569	0	2.70962	5.13702	0	0	1.11563	0	0	0	23.9408	12.3982	8.16949	0	0	1.22801	0	0.805106	20.2078	63.1825	0	0	47.9903	26.8063	0	42.7489	175.764	446.929	675.552	1908.07	0
0	0	0	0	0	1.29259	0	0	0	0	1.282	0	0	0	0	3.08391	0	3.47565	0	0	0	2.49591	0	0	0	0	0	0	0	18.97	12.6893	4.5607	0	0	0	4.88677	0	16.7693	58.7871	0	10.6144	111.16	24.7913	50.2193	90.0051	0	374.254	359.316	2341.32	0
0	0	0	0	0	0	0	0	0	0	0	0	0	0	0	0	0	2.90799	0	2.07663	0.613327	0	0	0	0	0.683933	0	0	0	2.52505	0	0	0	3.88326	0	0	0	7.14281	31.3001	0	4.23857	32.3451	5.80784	0	55.9084	132.618	449.322	826.116	1878.35	0
0	0	0	0	0	0	0	0.0667328	0	0	0	0	0	1.75518	0	0.412788	0	0.797524	0	1.95773	0	0	0	0	0	0.687758	0	0	0	5.23704	0	5.49414	0	0	6.05632	8.50336	4.96328	31.9857	49.5733	0	22.377	29.5849	10.3533	62.5142	88.8494	16.6699	374.237	491.883	2293	0
0	0.404095	0	0	0	0	0	0	0	1.84872	0	0	0	0	0	0	0	0	0	0	0	2.47984	0	0	0	0	0	0	79.7738	27.3883	0	0	4.49	0	0	0	3.68417	1.24961	0	24.4848	0	41.4165	84.2404	3.7422	58.6857	185.607	166.784	608.529	2234.15	0
0	0	0	0	0	0	0	0	0	1.70957	0	0	0	0	0	8.89876	0	0.256609	0	0.755896	1.19067	0.429973	0	0	0	4.09388	0	0	8.73584	0	15.4582	8.24962	0	0	0	0	28.7454	37.6998	22.0269	0	43.8853	38.7445	9.22497	58.3965	102.723	118	407.698	742.798	1801.35	0
0	0	0	0	0	0	0	0	0	0	0	0	0	0	0	0	0	0	0	0	0	0	0	0	0	0.304831	0	0	0	0	0	8.11712	0	0	0	47.5461	0	420.828	0	0	0	0	0	10.7256	0	2955.41	2.61214	0	0	0
0	0	0	0	0	0	0	0.308316	1.47061	0.219179	1.01933	0.552944	7.43375	1.57972	0	0	0	0	0	0.51686	0	2.86653	0	0	0	4.3124	2.59515	0	0	3.45657	3.36314	2.41751	4.39165	0	0	0	16.3794	25.5558	66.9972	0	32.3519	25.693	12.3527	53.2398	32.8001	11.0025	394.819	545.42	2257.51	0
0	0	0	0	0	0.372853	0	0.623179	0	0	0	0	0	0	0	0	0	0.214835	0	0	0.166141	2.21986	0.454975	0	0	2.16144	2.18253	0	0.812637	3.76197	6.53622	13.1555	15.8598	0	0	19.9695	6.06105	17.4139	15.2616	0	0	39.5212	8.00928	23.9018	50.8429	287.392	421.766	1004.66	1575.34	0
0	0	0	0	0	0	0	0	0	0	0	0	0.304649	0	0	0	0.985056	2.42687	0	5.0307	0	0	0	0	0	0	0	0	0	0	4.92241	6.81133	0	0	0	0	6.71259	14.5715	28.7337	0	20.1758	17.5491	34.4672	0	46.8437	101.454	531.045	1206.31	1487.29	0
0	0	0	0	0	0.295773	0	2.1295	0	0	0	0	3.59407	12.9112	0	0	1.42299	0.681687	0	1.3387	0	0	0	0	0	0.783818	3.25897	0	0	0.542591	22.3991	6.26152	0	0	0	0	31.6765	39.9067	8.07105	0	0	70.3917	33.5828	66.6492	30.8926	0	413.074	452.206	2210.85	0
0	0	0	0	0	0	0	0	0	0	0	0	0	0	0	0	0	0	0	0	13.7236	0.437278	0	0	0	0	10.6048	0	0	0	0	0	0	7.6668	0	0	5.19712	43.7755	0	0	0	72.0119	0	0	0	0	503.978	1894.27	991.149	0
0	0	0	0	0	0	0	0	0	0	0	0.629706	8.27761	2.13217	0	0.0689495	0	0	0.696455	2.87766	0	0.055803	0	0	0	4.42283	8.00054	0	10.5818	6.99809	9.97021	4.58853	4.84977	18.5895	0	16.6071	4.6426	1.79964	32.333	13.2233	27.0539	7.62924	25.5411	8.08411	51.3141	228.324	454.306	696.726	1873.11	0
0	0	0	0	0	0	0	3.3431	0	0	0	0	0	0	0	0	0	0	0	0	0	1.61966	0	0	0	2.50073	0	60.9277	0	1.53876	1.17635	1.47978	0	0	0	0	6.41663	0	0	0	260.02	47.8099	0	58.6594	29.2033	0	390.485	646.515	1986.83	0
0	0	0	0	0	0	0	2.82564	0	5.23844	0.854814	0	0	0.662379	4.17196	0	0	8.44232	0	0	0	0.832114	0	0	0	0.856514	1.78061	0	0	0	7.2523	0	15.0662	0	40.226	0	3.29661	0.559075	55.8575	0	0	29.7339	15.208	5.0228	12.5029	0	400.008	890.28	1995.59	0
0	0	0	0	0	0	0	0.196562	0	0	16.6797	7.09449	0	0	14.8011	0	4.29073	0	0	0	0	0	0	0	0	0	6.84361	0	0	2.80469	0	26.9718	0	12.94	0	17.3401	0	0	0	0	1.56933	0	62.1645	0	97.5857	0	171.424	792.038	2311.92	0
0	0.635463	0	0	0	0	0	0.227197	0.722458	0	0	0.407462	6.7926	0.0776058	0	6.02302	0	0	0	0	0	0.243731	0.924154	3.26433	0	1.42164	0.173851	0	4.40171	8.10451	15.5778	5.78972	0	0	13.9916	0	5.31077	39.4653	16.0739	0	0	43.1674	22.8535	4.90402	29.2973	0	723.769	858.062	1634.59	0
0	0.817984	0	0	0	0	0	2.19341	0.174369	0.467782	0.966887	0	0	0	0	0.0969124	0.488567	0.468097	0	0	0	1.64712	0.198266	0	0	2.90643	0	0	0	3.5768	18.7989	0.859924	1.42013	0	0.710936	2.76421	43.3475	38.891	4.43374	0	14.0095	18.0347	22.4372	66.2822	48.0832	93.9283	601.886	692.891	1819.76	0
0	0	0	0	0	0	0	0	0	0	0	0	0	0	0	0	0	0	0	0	3.93953	0	22.7894	0	0.816819	0	25.2743	0	0	0	0	4.71544	0	0	0	0	46.2027	0	4.67551	0	0	33.6157	58.7573	0	64.7235	0	223.825	290.971	2732.51	0
0	0	0	0	0	0	0	0	0	0	0	23.9326	0	0	0	0	0	0	0	0	0	0	0.0495376	0	0	0	0	0	0	0	17.5923	0	0	0	0	0	0	1.65902	0	0	319.03	2.19213	39.4291	68.1363	0	0	328.424	300.848	2320.79	0
0	0.662274	0	0	0	0	0	0.225508	1.2549	0	0	4.45887	0	0.485281	5.94323	0	1.05484	0	0	3.96942	0.468942	0.451581	0.784785	0	0	2.73084	0.362371	0	6.11657	11.9055	5.16569	3.40379	0	0	0	1.32624	31.5318	19.4559	21.5385	6.68805	285.187	65.2469	48.4429	91.3154	23.9179	90.1313	497.394	538.554	1717.93	0
0	0	0	0	0	0	0	0	0	0	0	0	0	0	0	0	9.7578	0	0	0	0	0	0	0	0	0	13.6732	0	0	0	2.69466	13.559	0	0	0	0	3.67466	26.174	1.45645	89.5458	166.987	16.0115	34.3953	0	0	0	314.525	946.855	1900.29	0
0	3.48726	0	0	0	4.22657	0	0.742646	0.554382	2.61395	0	0	0	1.16937	0	0	0	0.270591	0	0.106278	0.627776	0	0	0	0	0.653375	2.32853	0	0	10.9843	22.7219	1.24273	0	0	0	10.8302	6.19706	29.3357	2.56299	0	45.1197	7.04407	3.67488	110.02	20.4377	0	435.912	375.615	2423.74	0
0	0	0	1.17919	0	0	0	2.04726	0	0	2.3929	0	0	0	0	0.7675	4.64306	0.926776	0	3.82203	2.36515	0	1.3739	0	0	0.159844	0	0	0	5.97513	2.03015	0	7.59155	0	0	0.304045	30.4533	22.8495	29.0781	0	30.7089	26.5386	24.2475	0	139.298	0	667.057	914.562	1562.19	0
0	0	0	0	0	0	0	0	0	0	0	0	0	11.1227	0	0	0.371953	0	0	0	0	0	0	0	0	0	35.7779	0	0	0	0	0	0	0	0	0	0	18.6557	0	0	270.45	0	5.69392	0	0	0	276.515	679.9	2265.94	0
0	0.367505	0.900201	0.0944418	0	1.91622	0	0.351949	1.0576	0.210166	1.43896	0.795306	0.118801	1.01825	1.7226	6.24812	1.42678	1.05154	2.19902	2.08567	0.29275	1.33908	3.84145	0.547047	0.494325	0.108817	0.0942586	1.19305	9.30746	3.86682	2.45701	12.3631	2.04172	8.95877	29.9447	48.4345	17.4858	14.1347	12.2632	85.5916	25.5702	26.1146	23.3954	37.3306	40.1083	42.2003	276.71	619.147	2132.37	0
0	0	0	0	0	0	0	2.11843	0	0	0	0	0	0	0	0	0	0	0	1.91225	0	1.2237	0	0	0	0	0	0	0	0	0	2.23604	0	0	0	0	2.42399	5.75522	20.1757	0	0	68.4416	43.7572	0	0	447.773	68.3594	984.935	1911.46	0
0	0	0	0	0	0	0	0.0172447	0.0239907	0	0	9.63379	0.0582095	0.0206165	0	0	0.0268879	0	0	0	0	0	0.0545571	15.3335	0	3.37679	0	0	95.8861	0.123029	0	17.3921	0.0781558	0	0	0	0	0.391526	1.37254	0	0	22.3318	33.0313	0	0.389151	0	432.711	164.818	2752.74	0
0	0	0	0	0	0	0	0	0	0	0	0	0	0	0	0	0	0	0	0	0	0	0	0	0	0	0	0	0	0	0	0	0	0	0	0	0	0	0	0	0	0	0	0	0	0	0	0	3569.34	0
0	0	0	0	0	0	0	0	0	0	0	0	0	0.225643	0	0	0	1.69172	0	0	0	0	0	0	0	0	1.51644	0	0	4.03959	7.72043	0	0	0	6.42337	0	23.162	12.3794	7.51111	0	8.28777	30.8274	37.1657	25.6657	0	0	155.225	595.891	2574.85	0
0	0.250622	1.59208	0	0	0	0	0	0	0	0	0	0	0	0	0.135739	0	0	0	0.0643771	0	0	0	0	0	0	12.3418	0	42.7801	0	10.6518	0	0	0	0	0	14.1993	4.65007	3.68723	0	95.6583	14.1661	41.1162	0	8.41839	0	434.351	411.38	2458.6	0
0	0	0	0	0	0	0	0.0912821	0	0	0	0	0	0.873043	1.14559	0	1.70793	0	0	0.535587	0.632736	0	0	3.33843	0	0.235192	0	0	3.09487	2.60495	12.9442	0	0	0	0	3.57894	21.7253	24.8698	19.3743	0	34.9816	24.849	1.63408	113.096	39.1384	45.6048	757.788	560.696	1879.59	0
0	0	1.99929	0.113614	0	0	0	1.21938	0	0	0	0	0	1.57929	3.18817	0	0	0	0	0	0	0.89025	0	0	0	0	2.44931	0	0	17.7615	14.9638	16.0349	9.67131	0	0	8.46616	2.26731	6.92128	8.08782	5.0228	23.5272	17.7827	8.18576	32.2423	85.9912	12.6918	336.531	731.524	2115.04	0
0	0	0	0	0	0	0	0	0	0	0	0	0	0	0	0	0	0	0	0	0	0	0	0	0	0	3.077	0	0	0	0	0	0	0	0	0	2.33048	0	16.6263	0	57.5382	22.7461	3.42786	0	0	0	317.081	787.833	2367.06	0
0	0	0	0	0	1.4523	0	0	0.415618	0	0	0	1.6387	0	0	4.10018	0.116453	10.7111	0	2.73887	0.129426	0	0	0	0	2.59786	0.100013	0	0	2.93064	8.55428	2.30589	0	0	13.1328	0	1.94422	20.8196	1.32101	0	46.5108	27.0119	42.1157	198.048	48.0346	88.6206	385.866	733.103	1908.08	0
0	0	0	0	0	0	0	3.57399	0	0	0	0	0	1.79908	12.9839	0	0	0	0	0	0	0	10.712	0	0	18.417	3.52646	0	0	0	0	0	117.648	0	142.973	0	0	1.89812	3.32705	0	0	29.9922	3.36734	0	0	375.91	272.029	1372.64	1211.15	0
0.254088	0	1.72904	0	0	0.287802	0	0.721539	0	0.460327	0.713609	0	0.999205	0.309659	0	0.915533	0	0	0	0.651315	0.769455	0.602037	1.40476	0	0	1.00104	0.891886	0	1.8818	3.4318	11.0996	16.7552	2.18009	0	0	4.53361	3.02725	43.6852	20.6156	27.4349	0	34.823	19.8716	53.6716	34.6527	32.351	523.261	879.131	1826.93	0
0	0	0	0.202736	0	8.1095	0	0.483533	0.672688	0	0	0	2.24423	1.30067	0	0.186937	0	2.25731	0	0	4.60856	0	0	0	0	0.077865	2.42811	0	1.02462	5.82135	2.6372	0	0	0	60.339	0	1.79815	58.0931	21.9154	0	14.4767	30.5566	42.3779	3.65295	55.922	0	261.557	678.662	2311.87	0
0	0	0	0.070256	0	0	0	0	0	0.78172	0	0	0	0	0	12.4379	0	1.50191	0	2.76513	0	3.38169	2.08735	0	0	0	0	0	0	0.224147	1.02813	0	0	0	0	1.84773	15.4225	13.3154	67.2396	0	125.419	26.8799	23.4345	58.864	19.8519	149.117	308.684	616.006	2107.03	0
0	0	0	0	0	0	0	0	0	0	0	0	0	0	0	0	0	0	0	0	0	0	0	0	0	0	0	0	0	0	0	0	0	0	0	0	0	0	0	0	0	0	0	0	0	0	3587.67	0	0	0
0	0	0	0	0	1.33146	0	0	0	0	0	0	0	0	0	0	0	0	0	0	0	4.28493	0	0	0	0	0	0	0	0	0	0	0	0	0	0	0	0	0	0	10.9336	18.6399	14.3006	0	7.72596	0	7.55898	420.592	3099.23	0
0	0	0	0	0	0	0	2.48722	0	0	0	1.8586	0	0	0	0	2.21604	0	0	0	0	0	0	11.912	0	0	0.634404	0	0	0	0	0	5.36785	0	42.9956	0	7.04716	8.96352	0	0	0	34.0841	17.6685	0	0	0	135.979	535.444	2771	0
0	0	0	0	0	0.223737	0	0.172592	0	0.715715	0	1.62504	0	0	1.08301	0.889667	2.42195	0	0	3.37554	3.19026	0.360018	0.910052	0	0	0.592919	0	0	8.77746	4.92532	6.90303	9.47305	21.1198	0	0	1.12781	14.1203	12.9167	12.2107	5.68743	18.832	33.5595	29.0083	14.7773	81.1414	7.18561	281.35	1101.13	1901.62	0
0	0	0	0	0	0	0	0.846977	0	0	1.63345	0	0	0.759438	0	0	4.62213	0	0	0	0	1.06005	0	5.32403	0	0.272783	0	0	0	0	0	0	0	0	0	0	0	11.7516	16.8532	0	0	0	18.3208	51.1893	28.6699	0	119.214	463.024	2861.69	0
0	0	0	0	0	0	0	1.78267	0	0	0	0	0	0	0	0	0	27.2583	0.07629	0	0	0	6.58239	0	0	0	0	0	0	0.66204	14.5441	0	0	0	0	0	0	77.2517	0	0	0	28.604	0	0.442768	0	2337.58	243.271	420.238	391.682	0
0	0	0	0	0	0	0	0	0	1.21652	0	0	3.50709	0.511465	0	0	1.71527	0	0	0	0	0	2.61029	0	0	0.866079	4.58308	0	0	8.5025	8.33328	1.67725	2.49291	17.4346	0	13.1792	1.81823	11.4091	69.7232	0	102.469	36.602	12.7642	24.0093	66.8903	22.9004	304.284	812.376	2051.32	0
0	0	0	0	0	0	0	0.0344708	0	0	0	0	0	0	6.05649	0	0	3.29569	0	0.202253	0	0	1.52678	0	0	0	0	0	0	0.491853	9.02423	0	0	0	0	4.73029	17.4337	3.8262	0	0	24.7689	23.8614	46.075	14.5833	14.7798	43.0542	455.12	1038.35	1889.84	0
0	0	0.130969	0	0	0.10355	0	0.852043	0	0	0.616208	0	3.77486	0.318325	3.67575	3.7058	0	0	0	1.56227	0.553693	2.39938	1.60052	0	0	2.19532	0.142621	0	0	5.69884	33.1104	0	2.17215	0	0	11.7444	22.972	5.91096	51.3331	5.26452	29.7613	53.4302	26.6924	58.7371	37.8543	86.4668	322.744	720.933	2041.99	0
0	0	0	0	0	0	0	0	0	0	2.32517	0	0	0	0	0	1.87985	0	0	0	0	4.52684	2.86074	0	0	0	0	0	0	0	8.21954	37.223	0	33.0705	75.2249	0	26.9011	3.80183	0	0	0	30.476	20.6835	0	0	0	512.418	814.618	2027.16	0
0	0	0	0	0	0	0	0.326655	0	0	0	0	0	0	0	0	0	0	0	0	0	0	0	0	0	0	0	0	0	0	0	0	0	0	0	0	0	0	0	0	0	0	1.94919	0	0	0	122.606	3467.16	0	0
0	1.08358	0	0	0	0	0	3.07164	0	0	0	5.47155	0	0	0	2.5676	0	0	0	0	0	1.24682	0	0	0	0	0.444672	0	0	0	0	10.2523	0	0	0	0	38.2816	0.837706	10.2784	0	7.95358	55.5293	6.93525	45.1564	28.1011	124.427	406.907	852.602	2000.49	0
0	0	0	0	37.2044	0	0	0	0	0	0	0	0	0	0	0	0	0	0	0	0	0	0	0	0	0	0	0	0	0	0	0	0	0	0	31.8396	0	0	0	0	169.437	0	21.9676	0	102.624	0	200.813	2138.93	897.341	0
7.69386	0	0	0.533079	1.07778	0	0	0	0	0	0	0	0	0	0	0	0	0.267094	0	0	3.09832	0.671313	1.22557	2.997	0	0	0	0	0	1.27557	8.45121	0	0	0	0	0.584166	10.195	5.11176	11.0682	106.052	30.4523	86.6812	28.9835	23.4126	21.5185	290.307	459.885	667.72	1648.9	0
0	0	0	0	0	0	0	5.94538	0	0	1.09527	0	0	0	0	0	0	3.18149	0	0	0.492075	0	0	0	0	4.61841	0	0	0	1.13954	4.25898	0	0	0	0.402666	0	10.2958	6.71568	22.601	0	0.283386	9.11034	4.23605	0	0	106.4	260.182	1078.79	2087.41	0
0.217501	0	0	0	0	0.307952	0	1.78166	0	0	0	0	0	0	0	0	0	0.709757	0	0.929218	0.274442	3.07227	0	0	0.444874	0.306035	1.90865	0	0	0.282467	9.50132	0	0	0	0	0.38808	8.2452	10.9868	14.0056	0	0	14.1653	64.7336	28.7146	73.264	0	184.446	811.299	2251.41	0
0	0	0	1.11548	0.346965	1.19383	0	0.594764	0	0	0	0.361291	0	0	2.16704	0.118678	0	0.286614	0	1.35085	0	0.576301	0.910482	0	0	2.0762	0.616603	0	0.650489	10.129	2.92994	2.36938	2.95644	0	0.870608	14.8566	5.70786	31.9441	30.8805	7.58682	33.0864	46.7071	31.4834	246.985	39.3992	191.707	493.919	584.53	1709.88	0
0	0	0	0	0	0	0	0	0	0	21.3915	0	0	0	0	0	0	0	0	0	0	0	0	0	0	0	0	0	0	0	0	0	0	0	0	0	0	0	0	0	0	0	75.8394	0	0	0	154.76	787.299	2435.58	0
0	0	0	0	0	0.767709	0	0	0	1.96466	0	0	0	0	0	0	0	0	0	5.79124	0	0	0	7.44523	0	0	15.0676	0	0	11.2668	16.1498	0	3.57869	80.1383	0	2.9024	0	0	40.1527	0	0	12.6668	14.1353	0	8.90944	0	404.246	509.27	2472.84	0
0	0	0	0	0	0	0	0	0	0	0	0	0	0	9.49214	0	1.41516	0	0	0	0	0.37865	1.43572	0	0	0	0	0	0	2.15842	0	10.3784	0	0	44.6175	4.44818	0	10.685	10.7022	0	36.2315	22.3543	7.22119	31.9984	30.7226	0	260.508	929.168	2189.04	0
0	1.53895	0	0.333036	0	0.289598	0	0.397151	0	0	1.91483	0	1.67574	0	1.86908	8.29122	0	1.26075	0	0.58256	2.06469	3.10664	0.0785295	0	0	3.64542	0	0	1.68315	3.54177	21.9315	0	0.224995	0	0	0.729904	14.3999	60.1133	35.5615	9.81551	0	30.1173	9.18319	56.2568	28.0072	0	530.5	780.635	1930.51	0
0	0	13.8327	0	0	0	0	0	0	0	0	0	0	0	0	0	0	0	0	0	0	0	0	0	0	0	0	0	0	1.4331	210.35	0	0	0	0	0	0	0	0	0	0	20.3106	99.4872	0	0	0	110.876	355.351	2804.42	0
0	0	0	0	0	0	0	0.189083	0.999593	0	0	0	0	0	0	0	0	0	0	0	0	0	36.2511	0.0864407	0	0.146153	0.303839	0	0	69.8771	0	0.259454	0.342782	0	0	79.1385	0	38.5413	0	1.86925	0	129.858	0.225656	0	2.56015	0	627.457	265.735	2325.2	0
0	1.62059	0	1.40671	0	0	0	0.0993275	0	0	0.766239	0	0	0.158332	2.90863	1.74083	0.309744	0	0	1.35985	0.688503	0	0.523739	0	0	3.07105	0	0	0	15.8262	9.75124	0	0.900339	0	51.0819	0	14.2826	10.6911	35.7221	0	40.7082	42.7476	6.32214	31.0162	30.6334	124.061	624.281	541.782	1969.27	0
0	0	0	0	0	0	0	0.275469	0	0	0	0	0	0.0470473	0	0.425992	0.429512	0.587881	0	0	0.818338	0.541779	0	0	0	0.304181	1.37012	0	0	10.5283	15.4534	0	0.178353	0	0	0.964324	12.8783	63.635	22.2733	0	2.82768	31.2198	22.7778	14.2703	46.1787	0	459.191	729.034	2144.95	0
0	0	0	0	0	0	0	1.42231	0	0	0	0	0	0	1.27499	0	0	0	0	1.78826	0	1.14436	0.160706	0	0	1.17792	0	0	0	17.3952	14.4064	2.78807	4.14395	0	1.15251	0	6.80045	63.8157	1.7969	0	6.48885	28.051	34.8577	133.546	126.093	0	490.106	743.846	1871.71	0
0	0	0.205451	0	0	0	0	0.918912	0	0	4.51101	0	0	0	0	0	0	12.4795	0	0	0	0	0	0	0	0	16.556	0	0	0	0	0	7.57213	0	0	0	14.9115	91.0392	138.889	0	0	41.5831	30.9057	0	0	313.016	143.863	656.8	1933.14	0
0	0	0	1.15849	0	0	0	0	8.2885	0	0	0	0	3.71621	1.62544	0	0	1.54787	0	0.759931	1.79555	0	0.819515	0	0	0	0	0	4.39124	5.54415	72.0523	5.33163	8.21797	0	0	0	1.92659	47.0496	73.306	0	16.5448	26.1914	1.5457	23.4833	87.6828	258.83	354.589	490.063	2105.45	0
0	0	0	0	0	0	0	0	1.29934	0	0	14.8818	0	0	0	0	0	0	0	0	0	0	4.09128	2.29908	0.605445	0.185108	0	0	15.8329	11.02	13.7144	4.92912	0	0	1.63004	12.3236	18.1677	0.18124	119.448	7.10243	0	44.4235	78.2382	0	27.5614	0	126.105	951.438	1880.09	0
3.2031	0	0	0.504713	0	1.60924	0	0.413792	0	0	0	0	0	0.179891	0	1.04711	0	0	0	0	0	1.41243	1.90417	0	0	0.290768	0	0	0	2.41538	13.9513	9.29119	0	0	0	5.89954	5.59564	33.4038	9.98023	0	0	12.581	0	5.68378	35.6535	9.39689	431.053	589.674	2448.45	0
0	0	0	0	0	0	0	0	0	0	0	0	0	0	0	0	0	0	0	0	0.365161	0	9.33325	0	0	0	0	0	0	0	0	0	0.477512	0	0	0	0	0	0	0	0	0	39.6081	0	0	0	154.694	434.899	2985.56	0
0	0	0	0	0	0	0	1.87664	0	2.07524	0	0	0	0.249286	0	0	0	0.622993	0	0.61172	3.61339	2.34874	0.989524	1.90649	0	0	11.1689	0	0	0	0	4.29179	0	0	4.73094	7.15343	3.10169	36.2953	0	20.6137	1.66476	24.3268	23.0184	0	14.1164	0	333.772	373.992	2625.31	0
0	0	0	0	0	0	0	0	0	0	0	0	0	0	0	0	0	0	0	0	3.92499	0	0	0	0	1.21578	0.505501	0	0	0.673293	0	5.17988	0	4.14182	0	0	19.6534	27.1405	5.00762	27.9891	15.0693	44.775	15.2048	22.8149	72.409	0	410.478	556.498	2328.29	0
0	0.61084	0	0	0	1.8928	0	0.262072	0	0	0	0	0	0	0	0	2.68525	0	0	0	0	0.937148	0	0	0	0	2.40645	0	5.07739	0	0	0	0	0	0	2.20183	1.11382	53.079	1.98657	218.37	201.463	5.82383	4.02126	32.8095	67.5891	84.1706	228.143	739.573	1961.87	0
0	0	0	0	0	0	0	0	0	0	5.07164	0	0	0	0	12.4749	3.04752	17.8907	0	0.104255	0.24633	6.93843	0	0	0	0.0457813	6.28155	0	0	2.15504	0	0	0	0	0	0	29.6026	13.6266	28.9134	0	0	28.6073	0.424109	52.6206	159.186	0	119.653	638.265	2373.08	0
0	0.883146	0.266247	0	0	0	0	0.216515	0	0	0	0	0	0.905975	4.07588	0	1.85675	0	0	0.635189	0	0.812951	1.36998	0	0	0	2.31948	0	0	3.86173	0	5.19919	0	0	0	1.59169	14.4931	25.1252	22.9773	0	4.32157	11.3671	20.6716	13.0857	56.1888	67.6072	237.824	601.131	2512.09	0
0	0	0	0	0	0	0	0	0	0	0	0	0	0	0	0	0	0	0	0	2.96583	0	0	0	0	9.1868	25.21	0	0	0	0	0	0	0	0	0	16.9722	0	15.1356	0	0	52.1364	0.851047	150.846	267.134	0	151.148	1541.85	1382	0
0	0	0	0	0	0	0	0	0	0	0	0	0	0	0	0	0	0	0	0	0	0	0	0	0	0	0	0	0	0	0	0	21.0809	0	0	0	4.32438	30.0684	0	43.1094	2.32101	1.69582	0	0	113.166	0	876.133	1353.55	1186.09	0
0	0	0	0	0	0	0	0	0	0	0	0	0	0	0	0	0	0	0	68.1958	0	0	0	0	0	0	0	0	0	0	0	0	0	0	0	0	0	30.0947	0	0	0	33.8006	12.9151	139.565	0	0	92.5631	97.9821	3169.14	0
0	0	0	0	0	0	0	0	0	0	0	0	20.8699	0	0	0	0	0	0	0	0	0	0	0	0	3.26436	0	0	0	1.80778	2.21121	0	0	0	4.59929	7.94786	1.50769	36.0524	31.3725	0	0	3.15331	16.9346	202.15	57.1814	151.914	324.484	570.281	2109.65	0
0	0	0	0	0	0.746422	0	0	0.934548	0	0	0	0	0.11473	4.81745	0	5.5363	0	0	0	0.3326	0.840752	0	2.63229	3.50447	1.11266	0	0	6.50732	1.71163	12.5616	0	14.7877	10.5292	14.1527	0	43.5387	109.667	53.467	1138.45	53.6323	32.4683	6.29904	0	70.3821	0	409.987	763.945	847.307	0
0	0	0	0	0	0	0	0	0	0	0	0	0	0	0	0	0	0	0	0	0	0	0	0	0	0	0	0	0	0	0	0	0	0	0	53.8006	7.42243	0	0	0	138.105	0	20.8425	0	1099.75	0	3.6723	858.194	1410.24	0
0	0	0	0	0	0	0	0	0	0	0	0	0	0	0	1.36052	0	5.58571	0	0.645252	0	0	5.21883	0	0	0.141674	5.59603	0	1.86428	16.0839	26.391	0	0	0	0	18.3249	6.54342	23.0264	18.4786	16.3077	0	206.138	2.953	76.4347	83.1367	0	434.622	1045.68	1601.94	0
0	0	0	0	0	0	0	0.484068	0	0	7.46846	0	0	0	5.40002	0	0	0	0	0	1.49128	3.3658	0	0	0	0	0	0	0	0	4.69355	5.1662	0	0	0	1.58159	16.8013	6.51281	0	0	0	16.7332	39.7971	365.699	40.0536	214.97	359.816	658.105	1772.68	0
0	0	0	0	0	0	0	0.0386024	0	0	0	0	0	0	0	0	1.20378	0	0	1.13247	1.33789	2.41568	3.1753	1.76474	0	0	0	0	0	7.43587	0	1.05938	0	0	0	0	0	16.3601	0	0	38.2163	15.6125	13.5904	1.16652	22.6491	9.64292	336.655	1134.35	2032.68	0
0	0	0	0	0	0	0	0.282923	0	6.10086	0	0	0	0.450989	0	0	0.588179	0.281768	0	0	0	0	0	0	0	0	0	0	0	12.1108	27.7753	11.6466	0	0	104.846	12.9414	18.2369	27.5974	36.6968	0	34.6352	30.0736	28.7001	242.239	25.5382	94.2326	476.822	412.447	2032.07	0
0	0	0	0	0	0	0	0.344015	0	0.427975	0	0	0	0	0	0	0.804584	0	0	0	0.596148	0	0	1.17952	0.483182	1.55114	0	0	5.83182	17.1802	7.50508	11.8012	0	11.3235	0	15.1739	14.0725	45.9956	24.3387	0	27.4657	58.8648	12.3167	28.5883	48.52	0	444.332	600.119	2198.56	0
0	0	0	0	0	0	0	0	0	0	0	0.727674	0	0	0	0	0	0.230907	175.046	0	19.8213	0	0	0	6.94715	0	1.65586	0	26.2029	0	0	11.6653	0	0	0	15.1507	8.04732	8.57846	123.025	0	93.7885	59.5092	26.7477	0	59.2973	0	32.4206	630.424	2345.18	0
0	1.46635	0	0	0	0	0	0.324544	0.0694622	0	0	0	0	0	0	0.308851	0.155702	0.969657	0	0.292957	0	0.124981	0.710836	0	0.280513	0	0	5.6418	0	1.95919	5.99102	0	0	0	0	0	8.16983	20.4051	22.078	111.06	28.3029	28.9316	51.0964	0	59.1538	0	238.667	688.216	2336.32	0
0	0	0	0	0	0.704681	0	0	0	0	0	0	0	0.346604	0.454805	0.672501	0	0	0	0	3.768	1.17927	1.26117	0	0	0	6.01751	0	22.1163	3.36109	8.30138	0	0	25.4475	0	1.06565	0	16.0901	0	0	0	49.0443	13.4073	0	0	380.213	595.292	840.538	1681.86	0
0	0	0	0	0	0	0	0.398733	0	0	0.999679	0	0	0	0	0	0	0	0	0	0.414582	0	0.126148	0	3.02419	2.67111	0	0	1.68986	13.0856	7.7202	6.29201	0	54.6857	0	228.344	14.9763	8.39909	0	0	127.337	52.2562	28.9084	55.7278	1.12475	0	96.1784	1339.22	1597.58	0
0	0	0	0	0	0.344081	0	0	0	0	0	1.11072	2.38919	0	0	0	0	0.264342	0	3.11471	0.613279	0.664397	0.559821	0	0	0	0.947815	0	0	10.7306	0.965094	9.71228	0	0	0	0	22.3733	28.1226	21.9083	0	0	11.6984	71.2724	61.4933	21.9623	0	675.884	730.404	1985.37	0
11.9511	0	0	0	0	0	0	0	0	0	0	9.4539	0	0	0	0	0	0	13.3605	2.83655	2.31997	2.23408	0	17.3408	0	4.31174	0	0	0	2.38781	0	0	2.3596	0	0	16.7676	35.4033	3.3773	0	110.291	46.9109	23.7177	70.5662	0	109.936	0	433.522	685.278	2050.67	0
0	0	0	0	0	0	0	0.839516	0	0	0	2.63483	0	0	0	0	0	0	0	0	0	0	0	0	0	0	0	0	0	20.9629	0	46.0785	0	0	0	0	18.7318	42.3567	0	0	0	32.6479	180.342	101.477	18.9449	209.712	528.26	1051.96	1284.45	0
0	0	0	0	0	0	0	0.112308	0	0	0	0	0	1.34268	0	0	0	0	0	0	0	1.40562	1.42124	6.67455	0	0	0	0	0	0	0	24.657	0	0	0	2.20166	3.3412	19.8323	21.8506	0	95.0453	20.9642	48.2514	0	50.688	168.328	357.066	529.804	2212.31	0
0	0	0	0	0	0	0	1.22686	0	0	0	0	0	0	0	0	0	0	0	0	0.354339	0	0	0	0	0	3.01194	0	0	0.3647	0	0	0	0	0	10.5223	0	2.06332	6.32907	0	97.9505	40.952	52.1608	13.9028	4.6143	0	524.819	610.408	2222.5	0
0	0	0	0	0.480369	0	0	2.39064	0	0	0.819648	0.166734	0	0.635129	0	0	0	0	0	1.24683	2.20948	0	12.1013	0	0	2.0532	4.55296	0	5.40357	35.6274	0	0	0	25.647	0	30.7229	0	20.9069	0.939641	0	0	73.136	10.7782	0	50.3518	0	98.5271	396.806	2736.46	0
0	0	0	0	0	0	0	0	0	0	5.18027	0	0	1.07043	0	0	2.55942	0	0	0	9.30946	0	0.944219	0	0	0	0	0	2.52972	0	13.0222	10.2382	0	0	0	8.04482	25.5272	19.9519	0	0	0	94.5929	124.218	178.123	163.324	0	345.946	1118.27	1374.64	0
0	0.0584061	0	0	0	0	0	4.17042	0	0	0	0	6.28343	0	2.47092	0	0	1.8717	0	1.15521	0.372205	0.85126	2.94459	0	0	0.0461169	3.45142	0	0.60685	23.7515	9.95731	3.92965	0	9.42641	0	9.2984	24.4947	20.2286	34.8238	21.2335	56.3032	37.7267	12.9234	145.497	17.3682	44.7114	648.89	782.791	1640.81	0
0	0	0	0	0	0.0464826	0	0	0	0	0	26.9338	0	0	0	0	0	0	0	0	0	0	0	0	0	2.67921	0.192063	0	0	0.426359	0	0	0	0	0	0	0	10.0104	0	360.386	0	59.3099	25.9608	282.808	0	38.8141	1215.48	621.984	985.203	0
0	0	0	0	0	0	0	0	0	0	0	6.25315	0	0.0898856	1.88713	0	0	0	0	0	11.9866	0	0	0	11.1936	0	5.4367	0	0	0	0	41.7825	0	46.1955	0	0	51.4456	7.01771	15.9577	0	0	41.5187	129.208	0	135.732	469.532	1221.75	858.984	601.52	0
0	0	0	0	0	0	0	1.14536	0	0	0	0	0	0.167671	0	0	0	0	0	4.66304	0	0	3.62359	0.320578	0.393968	2.89084	0.375611	0	0	1.16734	0	3.8489	4.4494	30.7757	2.65171	10.7684	0	13.9162	83.1001	0	4.85213	48.1778	7.81088	95.3581	52.7484	0	736.451	655.864	1898.42	0
0	0	0	0	0	0	0	0	0	0	0	0	0	0	0	170.462	0	0	0	0	0	0	0	0	0	0	0	0	0	0	0	0	0	0	0	0	0	0	0	0	0	0	0	0	0	0	0	0	3513.55	0
0	0	0	0.0716983	0	0	0	0.521025	0	0	0.185507	0	2.5975	6.70815	0	0	0	0.383186	0	0	3.556	0	0	0	0	10.9254	0	0	47.5598	2.6878	34.45	0.989913	0	0	0	12.2568	5.84253	52.09	32.0415	0	1.79191	15.3992	12.7709	26.4028	26.2287	132.155	454.125	610.532	2177.88	0
0	0	0	0	0	0	0	0	0	0	0	0	0	0	0	0	0	0	0	0	0	0	0	0	0	0	37.5905	0	0	6.06886	0	0	0	18.6666	0	0	0	0	1.88071	0	49.2384	0	0	0	0	0	253.548	1442.13	1877.67	0
0	0	0	0	0	0	0	0	0.460403	0	0	0	0	0	0	0.0426479	0	0	0	0	0	1.89839	0	0	0	3.76601	0	0	0	0	0	5.48714	15.9987	0	0	0	47.5869	0.83486	22.682	0	0	20.0556	6.74713	0	0	165.339	129.086	503.454	2748.8	0
0	0	0	0	0	0.54093	0	0	1.85764	0	0	0	0	1.39682	0	0	0	0	0	5.3863	0	0.417799	3.43236	0	0	7.02416	9.53637	0	0	0	6.67578	7.63433	0	0	0	10.3615	36.4145	19.3689	56.5834	0	53.3035	88.4933	0	46.2352	67.1705	0	360.532	874.87	1854.98	0
0	0	0	0	0	0	0	2.98477	0	0	0	0	0	0	0	0	0	0	61.707	0	0	1.09872	0	0	0	0	0	0	14.8819	0	0	0	0	0	11.9507	0	0	1.32876	0	0	0	11.6074	60.2414	0	134.711	0	60.0851	401.186	2915.71	0
0	0	0	0	0	0.617159	0	0.317386	0	0.789694	0	0	0	11.0039	0	0	0	1.89654	0	0	0	0	0	0	0	1.22664	0	0	0	0	6.92414	0	0	0	0	0	7.08173	12.01	2.80684	0	27.8736	20.9827	12.3103	47.9552	10.7434	39.6417	427.456	608.253	2448.21	0
0	0	0	0	0	5.29857	0	0.160288	0	0	0	0	0	1.14977	1.0058	0	0	0	0	0.94047	0	0	0	0	0	2.47793	0	0	0	0	19.2327	8.79772	0.726453	0	0	0	10.7293	21.4309	12.7577	0	26.874	43.6339	12.434	94.4525	39.7884	40.0401	817.498	673.44	1823.96	0
0	0	0	0	0.96543	0	0	0	0	0	0	0	0	0	0	0	0	0	0	0	0	0	7.09356	0	0	0	8.57849	0	0	0	0	0	0	0	0	5.23271	0	0.538693	0	0	0	2.49129	0	0	122.88	0	308.811	220.358	2429.92	0
0	0	0	0	0	0	0	0.400031	0	0	0	8.78849	0	0	0	0	0	0	0	0	0	0	0	0	0	0	0	0	47.4699	15.6968	0	0	0	0	0	0	0	0	0	0	0	3.11135	45.3537	0	0	0	406.28	707.665	2460.92	0
0	0	0	0	0	0	0	3.80774	2.31757	0	0	0	0	0.142258	0	0.368023	0	0	0	0	1.03101	4.16994	1.31759	0	0	0	4.93958	0	0	19.3131	0	10.613	0	0	0	16.0372	27.4352	6.15367	0.526158	0	145.352	12.4941	51.1229	0	61.0888	0	352.7	793.759	2150.53	0
0	0	0	0	0	0	0	0	0	0	0	0	0	0	0	0	0	0	0	0	4.86139	0	0	0	0	0	0	0	0	0	0	2.40588	2.8607	4.61696	0	14.4362	1.04324	12.5616	18.6069	156	101.908	6.54577	12.7641	0	56.1844	96.3565	243.107	1757.62	1126.68	0
0	0	0	0	0	0	0	0.422745	0	0	0	0	0	0	0	0	0	0	0	0	3.7443	0	2.08047	7.19362	0	0	5.66095	0	0	0	1.79329	0	0	24.7376	0	59.8532	14.6729	0	54.0018	13.9307	0	34.5242	29.2899	0	8.47986	0	159.191	470.866	2570.7	0
0	7.02858	0	0	0	0	0	0	0	0	0	0	0	0	0	0	0	8.62528	0	0	0	0	0	0	0	6.35904	0	0	0	0	0	0	1.08467	0	0	0	30.9276	124.221	0	0	0	63.6376	0	74.5818	124.892	130.778	694.519	411.615	1940.49	0
0	1.78892	0	0	0.550792	0	0	0.304568	0	0	0	0	0	0	2.29339	0	0	2.18394	0	3.57404	0	2.59208	1.34899	0	0	0	0	0	0	0	0.66445	11.7018	0	0	0	1.19413	0	8.29797	114.204	0	0	33.6379	0.36348	42.3371	54.9842	228.245	92.7978	1002.75	2073.63	0
0	0	0.222097	2.42327	0	0	0	2.9199	1.67511	0	0	1.41713	0	1.58346	0	0	0	0.269812	0	2.29606	0	0	1.90468	0	0	0.698031	0	0	1.02059	0.429516	0.985065	0	0	0	0	0.885167	30.8962	6.07504	50.0476	59.5172	53.834	33.0119	40.7744	67.314	95.7807	90.2343	579.544	650.849	1823.04	0
0	0	0	0	0	0	0	0	0	0	0	0	0	0	0	0	0	0	0	0	0	0	0	0	0	21.2984	10.4655	0	30.5742	1.07226	0	63.9319	0	0	0	0	0	3.79149	39.8747	29.7162	7.19965	42.0828	12.5557	186.212	6.78329	0	348.426	701.621	2002.48	0
0	0	0	0	0	0	0	0.541134	0	0	0	0	0	4.16918	0	0	8.62489	0.179642	0	0	42.9276	1.05353	3.13866	1.9241	0	0	4.34778	0	0	0	0	0	0	0	0.682091	78.6778	0.447191	6.06717	5.31731	0	41.2833	54.9485	0	0	40.7049	0	205.1	943.986	2177.14	0
0	0	0	0	0	0	0	1.27715	0	0	0	0	0	5.44364	0	0	0.17316	0	0	12.3807	0	0	0	0	0	0	0	0	0	0	0	0	0	0	0	53.3396	0	0	0	0	0	62.1919	41.0869	0	117.79	0	234.165	1148.76	2007.13	0
0	0	0	0	0	0	0	0.877284	0.427166	0	0	0	2.22096	0.419527	0	0.271331	0	0.58975	0	2.95973	1.67228	2.96455	0	2.40635	0.123218	5.53787	0	0	2.23079	14.8648	11.7226	3.91231	2.3856	11.5506	16.4212	9.88887	20.5533	33.5287	187.752	0	10.156	34.9695	14.0033	62.2998	27.7161	126.009	660.494	749.026	1592.5	0
0.744664	0.624464	0.0470652	0.221099	0.02884	0.520968	0	0.82608	0.150865	0.285691	1.23023	0	3.18679	0.693991	1.80126	0.187428	0.338169	1.01965	0	1.29127	1.34862	0.335318	1.92732	0.889445	0	0.838222	2.59679	18.0198	3.46043	5.37017	4.52286	6.78365	0.838411	7.83884	2.53279	8.15964	9.06183	21.7728	14.6111	18.6034	21.8995	29.0989	31.7647	18.2164	81.0446	124.292	474.42	825.501	1907.83	0
0	0	0	0	0	0.588594	0	0.151348	0.28074	1.50629	0	0	0	0	0	0.0780161	9.98993	0.452191	0	1.33203	5.77001	0	0	0.807217	0	1.29985	0	0	0	3.23931	12.3819	2.42289	2.28645	0	0	0	16.8849	36.1441	9.36924	164.584	0.805561	17.0687	17.4602	32.7772	19.9231	37.8069	338.613	862.714	2010.07	0
0	0	0	0	0	0	0	0.432475	0	10.7605	0	0	0	1.72345	9.95047	0	0	0.861419	0	1.69166	0	0	0.228038	0	0	0.185715	0	0	0	2.05695	0	0	1.3067	0	0	0	2.14437	0	5.09952	199.519	47.1885	8.96985	31.3977	0	6.50628	0	240.304	779.227	2260.74	0
0	0	0	0	0	0	0	0	0	0	0	0	0	0	0	0	0.0887176	0	0	7.84547	0	0	0	0	0	0.659714	0	0	0	1.01485	5.58595	0	0	0	1.29097	0	30.893	0.717695	0	19.6876	6.35986	34.9614	6.28123	125.518	37.8784	0	639.438	724.166	2067.56	0
0	0	0	0	0	0	0	0	0	0	0	0	0	0	0	0	0	0	0	0	0	0	0	0	0	7.12275	0	0	0	12.0751	0	0	0	0	0	0	10.9098	12.2399	0	0	58.556	3.94924	73.3901	0	20.3703	408.703	184.353	601.598	2323.4	0
0	0.598599	0	0	0	1.28414	0	0.476953	1.53123	0	0	0	0	0	0	0	0.11441	1.42502	0	0	0	1.65306	0.232145	0.838627	0	1.13436	0.786074	0	0	7.32898	15.2077	1.00686	0	0	24.1401	3.23655	7.64047	15.364	61.6474	10.881	11.1309	17.6921	20.798	115.304	24.0101	91.6487	221.141	795.064	2177.5	0
0	0	0	0	0	0	0	0.712194	0	0	0	0	0	0.0516029	0	0.533989	0	0.322403	0	2.53255	0.299193	1.51261	0	0	0	0.222424	0.809196	0	8.04885	0.153971	18.8331	0	0	0	17.6277	5.71158	14.7673	25.8063	12.9784	0	19.6427	37.7679	6.43903	20.2173	31.1693	118.605	470.777	805.99	2041.71	0
0	0	0	0	0	0	0	0.35961	0	0.447376	0	0	0	0	0	0	0	0	0	0	4.98538	0	0	0	0	1.15819	0	0	0	5.13116	2.94199	16.037	10.5938	27.6192	0	15.8618	0	2.72155	52.4741	0	89.0033	6.99241	0	65.202	14.2015	0	396.986	971.91	2028.85	0
0	0	0	0	0	0	0	0.768969	0	0	0	0	0	0	4.28912	0	0	0	0	0	1.18449	3.95661	0.540621	13.2804	0	0	2.97475	0	0	0	0	11.724	0	0	0	1.25622	0	16.1656	98.2289	0	2.04645	54.4924	137.401	0	56.879	224.104	301.828	722.149	1998.98	0
0	0	0	0	0	0	0	0	0	0	0	0	0	0.181292	0	0	0	0	0	0	0	0	0	0	0	0	0	0	43.7014	2.70466	0	27.0503	0	0	0	0	19.1733	52.0261	13.4106	0	115.015	21.2298	55.1969	0	41.0642	0	388.375	1792.11	971.54	0
0	0	0	0.983999	0	0	0	1.12454	0	0	0	0.383629	0	0.876798	0	0	1.14352	0	0	1.29094	0	2.38654	0	0	0	1.32274	0	0	0	3.66262	4.79997	7.3799	0	0	0	3.59433	9.81843	6.78382	78.263	53.169	17.1757	34.2252	1.75051	3.69374	25.9286	67.1747	273.113	836.102	2258.2	0
0	0	0	0	0	0.495615	0	0.424799	0	0	0	1.86653	8.02992	0	3.73184	0	0	1.64995	0	0	0	1.914	0	0	0	0	0	0	0	3.93986	12.5111	6.99478	1.15516	14.9147	0	9.16041	69.5083	4.7152	17.2811	8.39906	49.5165	67.7319	14.702	3.85108	73.8138	10.6115	514.909	661.721	2063.55	0
4.05465	0	0	0	0	0	0	0.0612941	0	0	0	0	0	0	0	5.37124	0.0159283	0	0	0	4.21328	0.971707	0	0	1.20526	11.9892	12.859	0	0	0	0	13.6672	0	0	0	9.61273	17.3993	14.1483	1.4455	0	0	17.8774	11.4297	95.6989	4.3801	0	677.211	838.833	1918.56	0
0	0	0	0	0	0	0	0	0	6.72466	18.4919	0	0	0	0	15.5809	0	0	0	11.235	0	0	15.7113	0	0	0.0369097	0	578.41	0	0	26.5645	0.131046	88.8172	0	0	0	0	24.3331	108.613	0	5.10859	52.107	0.0284937	0.721491	0.323272	0	527.984	730.69	1501.65	0
0	0	0	0	0.563401	0	0	0.0623081	0	0	0	0	0	0.595929	0	0.192709	0	4.65403	0	1.09676	0	0	0	0	0	0	3.00371	0	0	3.11169	4.75763	0	0	0	0	9.77176	1.85368	3.14368	23.1432	0	20.8933	22.2925	63.9498	0	44.9943	0	482.865	841.994	2184.66	0
0	0	0	0	0	0	0	0.176595	0.163786	0	0	0.554245	0	0	5.91002	0	0	0.175874	0	0	1.2241	2.94695	0.186232	0	0.661426	0	0	0	0	0	0	0.807731	3.73501	0	54.7584	1.73096	16.6369	50.7864	26.029	0	0	34.7958	47.0683	64.0381	14.6121	176.455	240.438	841.749	2116.47	0
0	0	0	0	0	0.571866	0	0.78425	0	0	0	0	0	0	0	0	5.04407	3.36827	0	0	0.339759	1.59501	1.55071	0	0	0	0	0	0	0	2.13866	3.3629	0	0	0	0	56.1416	25.7194	0	0	21.9147	70.9092	47.0897	8.88717	49.7749	0	345.222	1869.08	1228.01	0
0	0	0	0	0	0	0	0.273916	0	0	0	0	0	0	0	1.48256	0	0	0	0	44.6191	0.514236	0	0	0	0	5.86878	0	4.64348	0.488552	8.21669	15.974	0	0	0	0.67122	22.4099	9.67404	0	0	64.5136	34.6199	140.158	64.15	98.9008	0	397.637	551.864	2239.49	0
0	0	0	0	0	0	0	1.95045	0	0	0	0	0.360754	0	0	0	0	0	0	0	0	0.26752	4.73366	0	0	0	0	0	0	0	0	4.03287	0	0	0	1.57135	0	13.7501	63.3252	0	66.1282	21.8201	0	113.036	16.2794	1121.28	422.376	887.546	1004.94	0
0	0	0	0	0	0	0	1.09041	5.3094	0	0	0	0	0	0	1.26467	0	0	0	5.59811	0	0	0	0	0	0.351185	0	0	9.24243	42.7864	13.381	0	13.5903	0	0	22.712	16.2199	1.37538	0	0	41.3519	23.3226	0	0	30.7583	0	340.057	924.293	2250.48	0
0	0	0	0	0	0	0	0.385205	0	0	0	2.76336	0	0	8.28738	0	0	0.164414	0	0	1.90722	0	1.04458	0	0	0	0	0	0	1.96299	6.00263	2.26529	0	14.4906	0	3.77573	4.09283	0.555287	7.78652	0	174.86	85.6012	9.52266	109.753	31.0454	0	780.015	692.255	1750.53	0
0	0	0	0	0	0	0	0	1.06804	0	0	0	5.85358	6.59754	0	0	10.9985	0	0	1.80179	0	5.93465	2.62885	0	0	1.05884	0	0	0	9.89106	0	0	5.44426	0	0	0	11.2183	18.843	29.4738	0	29.0602	8.14881	11.9377	0	17.8341	122.962	382.375	452.48	2377.4	0
0	0	0	0	0	0	0	0	0	0	0	0	0	0	0	0	0	0	0	0	0	0	0	1.11047	0	0	0	0	0	0	0	0	252.578	0	0	17.687	43.3593	90.5162	2.45506	0	0.554097	0	12.0098	0	0.783079	0	3.83077	1609.71	1716.64	0
0	0	0	0	0	0	0	0.741391	0	0	0	0	0	0	0	0	0	0.886038	0	0	0	0	1.64188	0	0	0	0	0	0	0	0	3.05196	0	0	0	50.8691	20.9537	0	51.1413	0	58.0078	44.4011	14.5991	0	0	0	468.153	983.656	2060.68	0
0	0.477859	0	0	0	0	0	1.86714	0	0	0	0	0.741475	0	0	0.566154	0	0.656299	0	3.43693	0	3.48236	0	0	0	1.22627	0.3922	0	0	0	8.38635	0	0	3.21349	0	0	8.71337	27.5224	38.8523	0	61.3816	37.8716	11.3599	7.7443	14.0449	0	432.448	629.659	2459.93	0
0	0	0	0	0	0.536519	0	0.603566	0	0	0	0	0	2.18536	0	0	0.161328	0.721322	27.2062	0.809451	1.31488	0.517991	0.218229	0	0	1.06636	0.0923694	0	0	10.0884	0.752427	4.73255	8.12824	31.03	0	0	32.5777	4.69833	6.71025	0	64.9847	33.9338	86.3345	138.096	45.1417	0	280.226	660.972	2162.4	0
0	3.62692	0	0	0	0.187938	0	1.93302	0	0	1.49118	0	0	6.12408	0	3.13873	0	0	0	4.25316	0	0.120965	0	0	0	0	0	16.3815	3.2769	2.06862	4.74423	0	0	0	0	0	12.9392	6.09549	3.41897	0	57.1019	13.1553	50.1754	36.5085	6.5432	482.87	510.008	997.371	1521.87	0
0	0	0	0	0	1.90737	0	0	0.796035	0	0	0	0	0.97725	0	0	0	0	0	0.719418	0	0.613835	1.03443	0	0	0	2.84597	0	0	0.583176	2.67494	0	0.740939	0	0	2.00306	3.03981	7.62976	0	0	0.652618	16.848	0	72.8695	50.7273	30.6289	664.152	694.902	2175.6	0
[truncated: 610 more rows]
[truncated: 36 more columns]
